# Supplementary material for: Biochar’s role in improving pakchoi quality and microbial community structure in rhizosphere soil
Source: PeerJ. 2024 Mar 18;12:e16733. doi: 10.7717/peerj.16733 (PMC10956520; doi:10.7717/peerj.16733)
Supplement: Supplemental Information 26 — T4, treated with 7% biochar. 1, 2, and 3 represent three replications. [file peerj-12-16733-s026.gz › T41_1.fq]

@A00920:152:HGHKKDRXX:2:2101:22607:1063 1:N:0:CGCGTTCA+TAAGACAC
ACTCCTACGGGAGGCAGCAGTGGGGAATATTGCACAATGGGCGCAAGCCTGATGCAGCAACGCCGCGTGCGGGATGACGGCCTTCGGGTTGTAAACCGCTTTCAGTTCCGACGAAGCGCAAGTGACGGTAGGAACAGAAGAAGGACCGGCCAACTACGTGCCAGCAGCCGCGGTGATACGTAGGGTCCGAGCGTTGTCCGGAATTATTGGGCGTAAAGGGCTCGTAGGCGGTTTGTCGCGTCGGGAGTGA
+
FFFFFFFFFFFFFFFFFFFF::FFFF:FFFFFFFFFFFFFFFFFFFFFFFFFFFFFFF:FFFFFFFFFFFFFFFFFFFFFFFFFFFFFFFFFFFFFFFFFF:FF:FFFFFFFFFF:FFFF:FFFFFFF:FFFF:FFFF:FF:FFFFFF:FFFF:FFFFFFFFFFFFFFF:FFFFFFFFFFFFFFFFFFFFFF:FF:F:FFFFFFFFFF:FFFFFFF:FF:FFFF:F:FFFFFFFFFF,FFFFFFFF:FFF
@A00920:152:HGHKKDRXX:2:2101:14805:1391 1:N:0:CGCGTTCA+TAAGACAC
ACTCCTACGGGAGGCAGCAGTCGAGAATATTCGACAATGGACGAAAGTCTGATCGAGCGACGCCGCGTATAGGATGAAGGTCTTAGGATTGTAAACTATTTTTCTACGGGAAATAGTTATTGATGGTACCGTGGGAATAAGGGGTTGCAAACCTCGTGCCAGCAGCAGCGGTAATACGAGGACCCCGAGCGTTATCCGGATTTAGTGGGCGTAAAGAGTGCGCAGGAGGTTTAGTGCGTCTGTCGTTAAA
+
FFF:FFFFF:FFFFF:FFFFFFFF:FFFFFFFF:FFFFFFFFFF:FFFFFF:FFFF::FFFFFF:FF,FF:FFF:FFFFFFF:FFFFF:,FFFFFFF:FFF:FFFFFFFFFFF,FF:FFFFFF,FFF:,FF:FFFF,F:FFFFFFF:FFFF,FFFFF:FF:F:F:FFFFFF:FFFFF,FFF:FFF:FF:FFFFFFFFFFFFFFF,F:FFF::FFF:FFFFFFF,FFFFFF,F,,FFFFFFF:F:FFFF:,
@A00920:152:HGHKKDRXX:2:2101:1452:1438 1:N:0:CGCGTTCA+TAAGACAC
ACTCCTACGGGAGGCAGCAGTAGGGAATCTTGCGCAATGGGCGAAAGCCTGACGCAGCGACGCCGCGTGCGGGAAGAAGGCCTTCGGGTTGTAAACCGCTTTCAGGAGGGACGAAGCCACTCGGGTGAATAGCCCAGAGGGTGACGGTACCTCCAGAAGAAGCCCCGGCTAACTACGTGCCAGCAGCCGCGGTAATACGTAGGGGGCTAGCGTTGCTCGGAATCACTGGGCGTAAAGCGCACGTAGGCGG
+
:F,FFFFFFFFFFFFFFFFFFFFFFFFFFFFFFFFFFFFFFFF:F,FFF,FFFFFFFFFFF,:FFFFFFFF:FF:FFFFFFFFFFF:F:F:FFFFFFFFFFFF:FFFFF:FFFFF:FFFFFFF:FFFF:FF:F:FF:FFFFFFFFFFFFF:FFFFFFFFFFFFFFFFFFFFFFFFFFFFFFFFFFFFFFF:FF:FFFFFFFFFF,:FFFFFFFFFFFFFFF,:FFFFFFF:FFFFFFFFFFFFFFFFF:F
@A00920:152:HGHKKDRXX:2:2101:19623:1438 1:N:0:CGCGTTCA+TAAGACAC
ACTCCTACGGGAGGCAGCAGTGGGGAATTTTGCGCAATGGGCGAAAGCCTGACGCAGCAACGCCGCGTGGAGGATGAAGGCCCTTGGGTTGTAAACTCCTGTCAGCAGGGAAAAAGGAGGTCGGGTTAATACCCTGGCCGCTTGATTGTACCTGCAGAGGAAGCCCCGGCTAACTCTGTGCCAGCAGCCGCGGTAATACAGAGGGGGCGAGCGTTATTCGGAATTATTGGGCGTAAAGGGCGCGTAGGTG
+
FFFFFFFFFFFFFFFFFFFFFFFFFFFFFFFFFFFFFFFFFFFFFFFFFFFFFFF:FFF,FFFFFFFFFFFFFFFFFFFFFFFFFFFFFFFFF,FF:FFFFFFFFFFFFFFFFFFFFFFF:FFFFFFFF::FFFFFFFFFFFFFFFFFFFFFFFFFFFFFF:FFFFFFFFF::F:FFFFFFFFFFFFFFFFFFFF::F:FFF::FFFFFFFFFFFFF:F:FF:FFF:F,FFFFFFFFFFFFFFFFFFFFF
@A00920:152:HGHKKDRXX:2:2101:12192:1501 1:N:0:CGCGTTCA+TAAGACAC
ACTCCTACGGGAGGCAGCAGTGGGGAATATTGCACAATGGGCGCAAGCCTGATGCAGCAACGCCGCGTGCGGGAAGAAGGCCTTAGGGTTGTAAACCGCTTTCAGCAGGGAAGAAAATGACGGTACCTGCAGAAGAAGGTGCGGCCAACTACGTGCCAGCAGCCGCGGTGACACGTAGGCACCAAGCGTTGTCCGGATTTATTGGGCGTAAAGAGCTCGTAGGCGGTTCGGTAAGTCGGGTGTGAAACCT
+
FFFFFFFFFFFFFFFFFFFFFFFFFFF,F:FFFFF:FFFFFFFF:FFFFFF,FFFFFF:FFFFFFFFFFFFFF::FFFFFFF:FFFFFFFFFFFFFFFFFFFFFFFFFFF,FFF:FFFFFFFFFFFFFFFFFFFFFFFFFFFFFFFFFFFFFFFFFFFFFFFFFFFFFFFF:FFFFFFFF::FFFFFFFFFFF:F:FFFFFFFFFFFFFFFFF:FFFFFFFFFFFFFFF:FFF:FFFFFFFFFFFFF:,F
@A00920:152:HGHKKDRXX:2:2101:13476:1532 1:N:0:CGCGTTCA+TAAGACAC
ACTCCTACGGGAGGCAGCAGTGGGGAATTGTTCACAATGGGCGCAAGCCTGAAGACGCAACGCCGCGTGGGGGATGAAGGTCTTCGGATTGTAAACCCCTGTCGACTGGGACGAACGACTCGCGAGCGAAGATGGCGCGGGATAGACGGTCACGTTATAGGAAGCCGCCGCTAACTCTGTGACAGAAGCCGCGGGCTTACAGAGGAGGCAGCGGATGTTCGGAATTGCAGGTCGGAAAGGGCGCGTAGGA
+
FFFFFFFFFFFFFFFFFFFFFFFFFFFF,FF:FFFFFFFFFFFFFFFFFFFF,FF,FFFFFFFFFFFFF:FFF:FFF,FF,FFFFFFFFF:FFFFFFFFF,FF:,,F,,FFFFFF,::,FFF,FF,,:,F,,:F,,FF,F,F,,F,FFF,F,,,F,F,FF,:FFFF,F,FFF,,F,,,,FF,,,F,:F,FFFF,,,,:,,,,F::,:F,,,,,F,,,:FFFF:,F:,F,FF,:,,F,FFFFFFFF:,,F,
@A00920:152:HGHKKDRXX:2:2101:3378:2957 1:N:0:CGCGTTCA+TAAGACAC
ACTCCTACGGGAGGCAGCAGTGGGGAATCTTGCCCAATGGGCGAAAGCCTGAGGCAGCGACGCCGCGTGCGGGAAGAAGGCCTTCGGGTTGTAAACCGCTTTCAGGAGGGACGAAGCTACTCGGGTGAATAGCCCAGAGGGTGACGGTACCTCCAGAAGAAGCCCCGGCTAACTACGTGCCAGCAGCCGCGGTAATACGTAGGGGGCAAGCGATGTCCGGATTTAATGGGCGTAAAGGGCTCGTAGGCGG
+
FF:,FFFFF:F,FF,FFFFFFFFFFFF,FFFFFFFFFFF,F:FFFF,FF:F:FFF::FFFF:FFFFF:FFFFF:FFFFF:FF:FF,:F:F,FFFF,F:FFF:FFFFF:FFFF:FF:FFFF:,FFF:FF,,FFFF,F,F::F::FFFFFFFFF:F,FFFFF:,:FFF::FFFFFFFF:FF,FF:,,,FF:FF::FFF,:FFFFF,FFFFF,:,,F,FFF,F:FF,F,F,FFF:,F:FF,:FFFF,FF,:FF
@A00920:152:HGHKKDRXX:2:2101:25473:3239 1:N:0:CGCGTTCA+TAAGACAC
ACTCCTACGGGAGGCAGCAGTGGGGAATATTGGACAATGGGCGCAAGCCTGATCCAGCAACGCCGCGTGGAGGACGAAGGTCTTCGGATTGTAAACTCCTGTCAGGCGGGACGAAGGGTTGGGGGCAAATAGTCCCTGATCTTGACGGTACTGCCAGAGGAAGCCCCGGCTAACTCCGTGCCAGCAGCCGCGGTAATACGGAGGGGGCGAGCGTTATTCGGAATCATTGGGCGTAAAGGGCGCGTAGGCG
+
FFFFFFFFFFFFFFFFFFFFFFFFFFFFFFFFFFFFFFFFFFFF:FFFFFFFFFFFFFFFFFFFFFFFFFFFFFFFFFFFFFFFFFFFFFFFFFFFFFFFFFFFFFFFFFFFFFFFFFFFFFFFFFFF,FFFFFFFFFFFF:FFFFFFF:FFFFFFFFFF:FFFFFFF:FF:FFFFFF:F:FFFFFFFFFFFFFF:F:FFFFFFFFF:F:FFFF:FFFFFFFFFFFFFFFFF:::F,FFF:FFFF:FFFF
@A00920:152:HGHKKDRXX:2:2101:3061:3975 1:N:0:CGCGTTCA+TAAGACAC
ACTCCTACGGGAGGCAGCAGTCGGGAATTTTGCGCAATGGACGAAAGTCTGACGCAGCAACGCCGCGTGAGGGATGACGGCCTTCGGGTTGTAAACCTCTTTTGTCCGGAACGAAACGGTTATGGCGAATACCCATGACTACTGACGGTACCGGAAGAATAAGCACCGGCTAACTACGTGCCAGCAGCCGCGGTAATACGAAGGGGGCGAGCGGTATTCGGATTTATTGGGCGTACAGGGCGCGCAGGCG
+
FFFFFFFFFFFFFFFFFFFFFFFFFFFFFFFFFFFFFFFFFFFFFFFFFFFFFFFFFFFFFFFFFFFFFF:FFFFFFFF:FFFFFFFFFFFFFFFFFFFFFFFFFFFFF:FFFFFFFFFFFFFFFFFFFFFFFFFFFFFFFFFFFFFFF,:::FFFFFFFFFFFFFFFFFFFFFFFFFFFFFFFFFFFFFF:FFF,FFFFFFFFFFFF:FFFF,,FFF:FFF,FFFFF:FFFF,F,::F:FFF:FFFFFF
@A00920:152:HGHKKDRXX:2:2101:2474:4460 1:N:0:CGCGTTCA+TAAGACAC
ACTCCTACGGGAGGCAGCAGTAGGGAATATTGCACAATGGACGAAAGTCTGATGCAGCAACGCCGCGTGTGCGATGAAGGCCTTCGGGTTGTAAAGCACTTTTATGAGGGAAGAGCAAGGACTGTACCTCATGAATAAGGATCGGCTAACTCCGTGCCAGCAGCCGCGGTAATACGGAGGATCCAAGCGTTATCCGGAATCATTGGGTTTAAAGGGTCCGTAGGTGGATAATTAAGTCAGAGGTGAAATC
+
FFFFF:FFFFFFFFFFFFFF:FFFFFFFFFFFFFFFFFFFFF:FF:FFFFFFFFFFFFF:FFF:FFFFFFFFFFFFFFFFFFFFF:FFFFFFFFFF:FFFF::FFFFFFFF,FFF:F:FFFFFFFFFFF:FFFFF:FFF:FFF:FFF,FF:FFFFFFFFF::FFFFFFF:::FFFFF:FFFFFFFFFFF:F,FFFFF:,FFFFFFFFFF:FF,:FFFFFFFFFFFFF:F:FFF:F,FFFFFFF:F::FF:
@A00920:152:HGHKKDRXX:2:2101:10203:4476 1:N:0:CGCGTTCA+TAAGACAC
ACTCCTACGGGAGGCAGCAGTGGGGAATCTTGCGCAATGGCCGAAAGGCTGACGCAGCGACGCCGCGTGAGGGATGACGGTCTTCGGATTGTAAACCTCTGTTGCCCGGGACGAATCGTGCCTTTAGAGGCACTTGACGGTACCGGGTGAGGAAGCACCGGCTAACTCTGTGCCAGCAGCCGCGGTAATACAGAGGGTGCGAGCGTTGTCCGGAATCACTGGGCGTAAAGGGCGCGTAGGCGGTCTGCTA
+
:FFF:FFF:FFFFFFFFFFFFFFFFFFFF:FFFFFFFFF::FF:FFFFFFFFFFFFFFFFFFFFFFFFFFFFFFFFFFFFFFFFFFFFFFFFFFFFFF:,FFFFFFFFFFFFFFFFFFFFFFFFFFFF:FFFFFFFFFF:FFFFFFFFFFFFFFFFFFFFFFFFFFFFFFFFFFFFFFFFFFFFFFFFFFFFFFFFFFFFFFFFFFFF:FFFFFFFFFFFFFFFF,FFF,FFF:FFFFFFF,FFF:FFFF
@A00920:152:HGHKKDRXX:2:2101:15989:4633 1:N:0:CGCGTTCA+TAAGACAC
ACTCCTACGGGAGGCAGCAGTTAGGAATCTTGCGCAATGGGCGAAAGCCTGACGCAGCAACGCCGCGTGGGGGATGACAGCCTTCTGGGTTGTAAACTTCTTTTATATGGGAAGAACAGCATGGTTTCTACTATGTCCGACGGTACCATATGTATAAGCACCGGCTAACTCCGTGCCAGCAGCCGCGGTAATAAGGAGGGTGCGAGCGTTATCCGGAATTACTGGGTTTAAAGGGTGCGTAGGCGGCACG
+
,F::FFFFFFFFFFFFFFFFF,FFFFFFFFFFFF:FF,FF,FFFFFF,FFFFFFFFFFFFFFFFFFFFFFFFFFFFFFFFF:F,FFF:F:FFF:,F,FFF,:FF,FFFFFFFFFFFFFFFFF:FFFF:FFFFFF,FFFF:FFFFFFF,FFFF,FFFFFF,F,:FFFFFFFF:F,FFFF::FF:F:F:,,,FFF,FFFFF:FFFFFFFFF:,FFFFFF,FF:FF,,FFFFFFFF:,FFFFFF::F:F:FFF
@A00920:152:HGHKKDRXX:2:2101:14525:5071 1:N:0:CGCGTTCA+TAAGACAC
ACTCCTACGGGAGGCAGCAGTGAGGAATATTGCACAATGGGGGCAACCCTGATGCAGCGACGCCGCGTGAGTGACGAAGGCCTTCGGGTCGTAAAGCTCTTTTCTGCGTGACGAGCAAGGACGGTAGCGCAGGAATAAGTCTCGGCTAACTACGTGCCAGCAGCCGCGGTAAAACGTAGGAGACAAACGTTATCCGGAGTTACTGGGCGTAAAGGGCGTGCAGGCGGCAGTTTAAGTTCGGCGTGAAAGC
+
FFFFFFFFFFFFFFFFFFFFFFFFFFFFFFFFFFFFFFFFFFFFFFFFFFF:F:FFFFFFFFFFFFFFFFFFFFFFFFFFFFFFFFFFFFFF:FFFFFFFF:FFFFFFFFFFFFFFFFFFFFFFFFFFF:FFFFFFFFF:FFFFFFFFFFFFFFF:FFFFFFFFFFFFFFFFFF:FFFFFFFFF:FFFFFFFFFFFFFFFFFFFFFFF:FFF,FF:FFFFFFFFFFFFFFFFFFF,FFF,FFFFF,FFFF
@A00920:152:HGHKKDRXX:2:2101:24126:5447 1:N:0:CGCGTTCA+TAAGACAC
ACTCCTACGGGAGGCAGCAGTCGAGAATTGTTCTCAATGGGGGAAACCCTGACGTCGCGACGCCGCGTGGAGGATGAAGGTCTTCGGATTGTAAACTCCTGTAATTGGGGACCAAGGCCTCCGGGAAAATGCCGGTTGGATTGATAGTACCGGATGAGGAAGAGACGGCTAACTCTGTGCCAGCAGCCGCGGTAATACAGAGGTCTCAAGCGTTGTTCGGATTTACTGGGCGTAAAGCGCGCGTAGGCGG
+
FFF:FFFFFFFFFFFFFFFFFFF:FFFFF:FFFFFFFFFFF:F,FFFFFFFF,F,,FF:FFFFFFFFFFF:FFFFFFFFFFFFFFFFFFFFFFFFFFFF:FF:::,,FFFF,FFFF:FF,FF,,,,,F,F:F,,F:::FF:FFF:FFFFFF,F,,FFFFFFFF:FFFFFFFFFFFFFFFFFFFFFFFFFFFFFF:FFF:FFFFF::FFFFFFFFF,FF:FF,FFFFFFFFFFFF:,FFFFFFFF,:FFFF
@A00920:152:HGHKKDRXX:2:2101:31367:5619 1:N:0:CGCGTTCA+TAAGACAC
ACTCCTACGGGAGGCAGCAGTAAGGGATCTTGCGACAATGGGCGAAAGCCTGACGCAGCAACGCCGCGTGCGGGATGACGGCCTTCGGGTTGTAAACCGCTTTTCGGGGGGAAGAGGAAGGACGGTACCCCCGGAAGAAGTCTCGGCTAACTCTGTGCCAGCAGACGCGGTAAGACAGAGGGTGCAAACGTTGCTCGGAATTACTGGGCGTAAAGCGCGTGTAGGCGGGCCGATAAGTCAGATGTGAAAT
+
F,::,,F,FFFFFFFFF,F:FFF:FFFFF:FF:F:FFF:,FF:FFFFFFFFFFFFFFFF,F::::FFFFFF::FFFFFFFFFFF:F,FF:FFFFFFFFF,FFFF:FFFFFFFFFFFFFFFFFF:FF:FFFFFFFFFF,FFFFF,FFF:FFFFFFFFF:FF,FFF,FFFFFFFFFF,,FFFF:F:FF::F:F::FFFFFFFF:FFF:,FFFFFF:,:,:F,FFF::F::,FFFFF:F:F:F,:::F::F::
@A00920:152:HGHKKDRXX:2:2101:25446:5666 1:N:0:CGCGTTCA+TAAGACAC
ACTCCTACGGGAGGCAGCAGTGGGGAATATTGCACAATGGGCGAAAGCCTGATGCAGCAACGCCGCGTGCGGGAAGAAGGCCTTAGGGTTGTAAACCGCTTTCAGCAGGGAAGAAAATGACGGTACCTGCAGAAGAAGGTGCGTCCAACTACGTGCCAGCAGCCGCGGTGACACGTCGGCACCAAGCGGTGTCCGGATTTATTGGGCGTAAAGAGCTCGTAGGCGGTACTGTCAGTCGGGTGTGAAAACT
+
FFFFFFFFFFFFFFFFFFFFFFFFFFF:FFFFFFFFFFFFFFFFFFFFFFFF,FFFFF,FF,FFFFFFFFFFF,FFFFFFFFFFFFFFFFFFFFFFFFFFFFFFF,:FFFF,FFFF,FFF:F,::FFFFF,:FF,FF:FFF:,,FF,F,FFF,F:FFFFF:FFF:F,FFFF:FFFF,,FFFFFF,,FF,:F:,,F:FF:,,FFFFFFF,,FF::F,:,:,:FFF:,F,F,:F::FFF,FF,,:F,FF:,:
@A00920:152:HGHKKDRXX:2:2101:32732:5854 1:N:0:CGCGTTCA+TAAGACAC
ACTCCTACGGGAGGCAGCAGTGGGGAATATTGGACAATGGGGGAAACCCTGATCCAGCGACGCCGCGTGGGTGAAGAAGGCCTGCGGGTTGTAAAGCCCTTTCGGTGGGGAAGAAAAGCCTCGATCTAATACGTCGGGGTCTTGACGTAACCCACAGAAGAAGCACCGGCTAACTCTGTGCCAGCAGCCGCGGTAATACAGAGGGTGCGAGCGTTAATCGGAATTACTGGGCGTAAAGCGCGCGTAGGCG
+
,,,FFFFFF:FFFF:F:FFFF,:FFFF:FFFFFFFFFFFFFFFFFFFFF,FF:FFFFFF:FFFFFFFFFFFFF:FFFFFFFF:FFFFFFFFFFFFFFFFFFFFFFFFFFF:FFFFFFFFFFFFFFFFFF:FFFFFFFFFFFFFFFFFFFFFFFFFFFFF:FFFFFFFFFF:F:FFF:F:FFFFFFFFFFFFFFFF:FFFFFFF,FFFFFFFFFFFFFF:FFFFFF:FF,FFFFFF:FF,FFF:FFFF:FF
@A00920:152:HGHKKDRXX:2:2101:4453:6386 1:N:0:CGCGTTCA+TAAGACAC
ACTCCTACGGGAGGCAGCAGTGGGGAATATTGCACAATGGGGGAAACCCTGATGCAGCCATGCCGCGTGTGTGAAGAAGGCCTTCGGGTTGTAAAGCTCTTTTAGTCGGAAAGAAAGAATCGCAATAAATAGTTGCGATTTATGACGGTACCGACAGAAAAAGCACCGGCTAACTACGTGCCAGCAGCCGCGGTAAGACGTAGGGCGCGAGCGTTGTCCGGATTTATTGGGCGTAAAGAGCTCGTAGGCG
+
F:FFFFFFFFFFFFFFFFFFFF:FFFFFFFFF:FFFFFFFFFF:,FFFFFF:FFFFFFFFFFFFFFFFFFFFFFFFFF:FF:FFFFFFFF::FFFFFFFFFFFFFFFFFF:FFFFFFFFFF,,::FFFFF:FFFF:FFFFFFFFFFF:FFF:F,FFFFFFFFFFFFFFFFF:F:FFFFFFFFFFF:F,F,FFFFFF:FFFFFFFFFF::FFFFF,FFFF,FFF:FF,F::FFFF,FFFFFFFFF:FFFFF
@A00920:152:HGHKKDRXX:2:2101:10393:6809 1:N:0:CGCGTTCA+TAAGACAC
ACTCCTACGGGAGGCAGCAGTGAGGAATCTTGGACAATGGGGGAAACCCTGATCCAGCGACGCCGCGTGAAGGATGAAGGTCTTCGGATTGTAAACTTCTTTTATCTGGGAATAAGAAACCTGTGGAAACACGGGGAGTGAATGTACCAGGTGAATAAGCACCGGCTAACTCCGTGCCAGCAGCCGCGGTAATACGGAGGGTGCAAGCGTTATCCGGAATCACTGGGTTTAAAGGGTGCGTAGGCGGCTT
+
FFFFFFFFFFFFFFF:FFFFFFFFFFFFFFFFFFFFFFFFFFFF:FFFFFFFFFFFFFFFFFFFFFFFFFFFFFFFFFFFFFFFFFFFFFFFFFFFFFFFFFFFFFFFFF,FFFFFFFFFFFFFFF:FFFFFFFFFFFFFFFF,FFFFFFFFFFFFFFFFFFFFFFFFFFFFFFFFFFFFFFFFFFFFFFF:FFFFFFFFFFFFF,FFFFF,FFFFFFFFFFFFFFFFFFFFFFFFFFFFFFFFFFFF:F
@A00920:152:HGHKKDRXX:2:2101:20302:6934 1:N:0:CGCGTTCA+TAAGACAC
ACTCCTACGGGAGGCAGCAGTGGGGAATCTTCCGCAATGGGCGCAAGCCTGACGGAGTGACGCCGCGTGGGGGACGAAGGCCTTCGGGTCGTAAACCCCTGTCAGAGGGAAAGAAGTGTCATGCGGATAACAGCCGCGACGCGGGACCGTACCTTCAGAGGAAGCCCCTGCAAACTCTGTGCCAGCAGACGCGCTCAGACAGTGGGGGCAAGCGTTGCTCGGAATCCCTGGGCGGAAAGCGCGCGTAGGC
+
FFFFFFFFFFFFFFF::FFF,FFF:,FFFFFFFFFFFFFFFFFFFFFFF:FFFFFFFF:FFFFFFFFFFFF:FFFFF:F:FFF:FFFFF,FFF:FFFFFF,FFFFF,FFFF:FFF,,:FF:FF,,:,,,:F:,FF,FF,,,F,,F:,,FFFFFFFF:F::,::,FFFF,,F,F,,FFFFFF,F::FF:F:,,,,FFF,FFFF,,FF:F:F,,FF::FFF,:F,,F,,FFFF,FF,F:,,,FF,F:,F:,F
@A00920:152:HGHKKDRXX:2:2101:7618:7075 1:N:0:CGCGTTCA+TAAGACAC
ACTCCTACGGGAGGCAGCAGTAAGGGATCTTGCGACAATGGGCGAAAGCCTGACGCAGCAACGCCGCGTGCGGGATGACGGCCTTCGGGTTGTAAACCGCTTTTCGGGGGGAAGAGGAAGGACGGTACCCCCGGAAGAAGTCTCGGCTAACTACGTGCCAGCAGCCGCGGTAAAACGTAGGAGGCGAGCGTTATCCGGATTTACTGGGTGTAAAGCGCGTGTAGGCGGTCCTGCAAGTGGCGCGTGAAAG
+
F:,FFFFFFFF:FFFFF:FF,FFFFFFFFFFFFFFFFFF:FF:FFFFFF:FFFFFFFFFF:FFFFFFFFFFF:FFFFFFFF:FFFFFFFFFFFF:FFFFFFFFFFFFFFF:FFFFFFFFFFFFFF:FFFFFFFFFFFFFF:FFFFFFFFFF:FFFFFFFFF:FFF,FF:FF::FFFFFF,FFFFFFFFFFFFF:F,FF:FFFFFFFFFFFFFFF:FFFF:FFFFF:FF:F:F:FF:FFFF::FFFFFFFF
@A00920:152:HGHKKDRXX:2:2101:14705:7670 1:N:0:CGCGTTCA+TAAGACAC
ACTCCTACGGGAGGCAGCAGTGGGGAATATTGGACAATGGGCGCAACCCTGATCCAGCAATGCCGCGTGAGTGAAGAAGGCCTTCGGGTTGTAAACCTCTTTTACCCGGGACGAAAAGGGCAGTGAAAACACAATAATATAATGATGAAACCGTGCCAAAAACCTCCGGCAAACTCAGTGCCATCTCCATCTGAGAAAATAATGGTGCTAGAGATCTACTCCAATACTATTCGTCTCGCTGGCGCACGCG
+
FF,,FFFFF:FF::FFFFFFFFFFF:FF,FFFFFFF:F:FF,F,F::FFF,FFFFFFF,FF:FFFF:FF,:,FF:FFFFFFFFF,FF:FFFFFFF,FFFFF:FF:FFFFFF,FF,FF,F,FF,,,,:,,:F:F:F,,F,F,,FF,,,,,::FF,,,:F,:F,FF,F:F,,,:FFF:,FFF,:,,,,F::FFFF:,FFF,:,:,FF,,:,F,FF,,,F:F:,,F,F,FF:,,F,,,,,,F,,,,:FF,,FF
@A00920:152:HGHKKDRXX:2:2101:3296:7827 1:N:0:CGCGTTCA+TAAGACAC
ACTCCTACGGGAGGCAGCAGTGGGGAATTGTTCACAATGGGCGCAAGCCTGATGACGCAATGCCGCGTGGAGGATGAAGGTCTTCGGATTGTAAACTCCTGTTGCCAGGGACGAATGGCTCCGACCTAATACGTCGGAGAATGACGGTACCTGGTGAGGAAGCCCCGGCTAACTCTGTGCCAGCAGCCGCGGTAATACAGAGGGGGCAAGCGTTGTTCGGAATTACTGGGCGTAAAGGGCTCGTAGGCGG
+
FFFFFFFFFFFFFFFFFFFFF:FFFF:FFFFFFFFFFFFFFFFFFFFFFFFFFFFFFFFFFFFFFFFFFFFFFFFFFFFFFFFFFFFFF:FFFFFFFFFFFF:FFFFFFF:FFFFFFFFFFFFFFFFFFFFFFFFFFFFFFFFFFFFFFFFFFFFFFFFFFFFFFFFFFFFFFFFFFFFFFFFFFFFFFFFFFF,F,F,F:FFFF:FFFFFFFFFFFFFFF,::FFFFFFFF,FFFFFFFFFFFF:FFFF
@A00920:152:HGHKKDRXX:2:2101:11993:7827 1:N:0:CGCGTTCA+TAAGACAC
ACTCCTACGGGAGGCAGCAGTGGGGAATCTTGCACAATGGGCGAAAGCCTGATGCAGCAACGCCGCGTGCGGGATGAAGGCCTTAGGGTTGTAAACCGCTTTCAGCAGGGAAGAAACTGACGGTACCTGCAGAAGAAGGTGCGGCCAACTACGTGCCAGCAGCCGCGGTGACACGTAGGCACCAAGCGTTGTCCGGATTTATTGGGCGTAAAGAGCTCGTAGGCGGTTCAGTTAGTCGGGTGTGAAAACT
+
FFFF:FFFFFFFFFF,FFFFFFFFFFFFFFFFF:FFFFFFFFFFFFFFFFFFFFFFFFFFFFF:FFFFFFFFFFFFFFFF:FFFFFFFFFFFFFFF,FF:FFFFFFFFFFFFFF:FFFFFFFFF:FF:FFFFFF,FFFFFFFFFFFFFFFFFFF:FFFFFFFFFF:FF,FFFFFFFFFFFFFFFFFF:FFFFFFFFFFFFFFF:FFFFF:FF:FF:FFFF:FF:F:F,FFFFFFFFF:F,:FFF:FFFFF
@A00920:152:HGHKKDRXX:2:2101:26494:7858 1:N:0:CGCGTTCA+TAAGACAC
ACTCCTACGGGAGGCAGCAGTGGGGAATATTGGACAATGGGCGCAAGCCTGATCCAGCCAAGCCGCGTGGGTGAAGAAGGCCTTCGGGTTGTAAAGCCCTTTAGTCCGGAAAGAAACGTCTTAGGTTAATACCCGGGGATCATCACCGTAACGCAAGAATAAGCACCGCCTAAAAACGAGCCAGCAGCCCCCGTAATACGTAGGGTGCAGGCGTTAATCGGAATTACTCGGCGTCAAGCGTGAGCAGGCG
+
FFFFFF:FFFFFFFFFFFFFFFFFFFFFFFFF,FFFFFFFFFF:FFFFFFFFFFFFFFF,,FFFFFFFF:F:FFFFF,FFFFFFFFFFFFFFF:F,F,FFFF,,F:FFFFFFFFF,,F,F,:,F,,:,,::F,F,,F,FF:,,,,F,F,,,F,,,F,:FFF,,:FFF:,F,,F,,F,,:F,:,FFFFF,,F,FFFFFFFF,F,F,,F,,FFFFF:FFFFF,:,FFF,:,FFF,F,F:FFFF,,FFFF,F:
@A00920:152:HGHKKDRXX:2:2101:20537:8030 1:N:0:CGCGTTCA+TAAGACAC
ACTCCTACGGGAGGCAGCAGTAGGGAATATTGGTCAATGGGTGAGAGCCTGAACCAGCCATGCCGCGTGCAGGAAGACGGCCTTCTGGGTTGTAAACTGCTTTTGCCAGGGGATAAAAGACCGATGCGTCGGGAATTGAAGGTACCTGGTGAATAAGCCACGGCTAACTACGTGCCAGCAGCCGCGGTAATACGTAGGTGGCGAGCGTTGTCCGGATTTATTGGGTTTAAAGGGTGCGTAGGCGTCCTGA
+
FFF:,FFFFFF:FFFFFFFFFFFFFF:FF:FF:FFFFFFFF:FFFFFFFFFFFFFFFFFFFFFFFFFFFFFFFFFFFFFF:FFFFFFFFFFFFF,FFFFFF,:FF:FFFFFFFFFFFFFFF:FFFFFFFF,FFF,FFFFF:FFFFFFFFFF:FFFF:FFFFFFFFFFFFFFFFFFF,FFFFFFFFFFF,FFFFFFFFF:FFFFFFFFFFFFFFF,F:FF:FFFFFFFFFFFF::FFFFFF:FFFFFFF::
@A00920:152:HGHKKDRXX:2:2101:27832:8046 1:N:0:CGCGTTCA+TAAGACAC
ACTCCTACGGGAGGCAGCAGTGGGGAATCTTGCGCAATGCGCGAAAGCGTGACGCAGCAACAGCGCGTGAGTGAAGACGGCCTTAGGGTTGTAAACCTCTTTCAGATGGGACGAAGGTCATCCGGTGAATAGCCGAGATGGTTGACGGTACCGTCAGAAGAAGCTCCGGCTAACTTCGTGCCAGCAGCCGCGGTAATACGAAGGGGGCTGGCGTTGTTCGGAATTACTGGGCGTAAAGCGCGCGCAGGTG
+
FFFFFFFFFFFFFFFFFFFFFFFFFFFF,FFF::FFFFFFFFFFFFFF:FFF,:FFFFF::F,FFFFFFFF,FF,FFFFFFFF:FFFFFFFFFFF,FFFFFFF:FF,FF,FFFFFF::F:FF:,FF,FFFFFF,,,FF,,FFFFFFFFF,FF:,FFFFFFFFFFFFFFFFFFFFF,FFFFFFFFFFFFFFFFFFFFFFFF,FFFF:FF,,FFFFF:,FFFFF:FFFFFFFFFFFF,FFFF,FFFFFFF,F
@A00920:152:HGHKKDRXX:2:2101:28212:8516 1:N:0:CGCGTTCA+TAAGACAC
ACTCCTACGGGAGGCAGCAGTAAGGGATCTTGCGACAATGGGCGAAAGCCTGACGCAGCAACGCCGCGTGCGGGATGACGGCCTTCGGGTTGTAAACCGCTTTTCGGGGGGAAGAGGAAGGACGGTACCCCCGGAAGAAGTCTCGGCTAACTACGTGCCAGCAGCCGCGGTAAAACGTAGGAGGCGAGCGTTATCCGGATTTACTGGGTTTAAAGGGTGCGTAGGCGGGTCTTTAAGTCAGTGGTGAAAG
+
FFFFFFFFFFFFFFFFFFFFFFFFFFFFFFFFFFFFF,FFFFFFFFFFFFFFFFFFFFFFFFFFFFFFFFFFFFFFFFFFFFF:FFFFF,FFFFF:FFFFFFFFFFFFFFFFFFFF:FFFFFFFFFFFF,FF:FFFFFFF:FFFFFFFFFFFFFFFFFFFFF,FFF:FFFFFFFFFFFFFFFFFFFFFFFFF:FFFFFF,FFFFFFFF,FFFFFF,FF:FFFFFFFFFFFFFFFFFFF,F,:FFFFFFF,
@A00920:152:HGHKKDRXX:2:2101:21178:9925 1:N:0:CGCGTTCA+TAAGACAC
ACTCCTACGGGAGGCAGCAGTGGGGAATCTTGCACAATGGGGGAAACCCTGATGCAGCGACGCCGCGTGAGTGATGAAGCCCTTCGGGGTGTAAAGCTCTTTCGGCAGGGACGATAATGACGGTACCTGAAGAAGAAGCTGCGGCTAACTACGTGCCAGCAGCCGCGGTAACACGGGGGGAGCACGCGTTGTTCGGAATCACTGGGCGTAAAGGGCGTGTAGGCGGTCAGGTAAGTGGGACGTGAAATCC
+
,FF:FFFFFFFFFFFFFFFF:FFFFF:FFFFFF:FF,FFFFFFF,FFFFFFFFFFFFFFFFFFFFFFFFFFFFFFFFFFFFFFFFFFFFFFF,F:FFFFFFFFFFFFFFFFFFFF:F:F:FFFFFFFFFFFFFFFFFFFFFFFFFFF:FFFFFFFFF:FFFFFFFFFFFFFFFFFFFFFFFFF:,FFFFFFF:FFFF:FFFFFFFFFF:F:FFFFFFFFFFFFFFFFFFFFF:FFFFFFFF:FFFFFFFF
@A00920:152:HGHKKDRXX:2:2101:25220:10254 1:N:0:CGCGTTCA+TAAGACAC
ACTCCTACGGGAGGCAGCAGTGGGGAATATTGCACAATGGGCGCAAGCCTGATGCAGCGACGCCGCGTGAGGGATGACGGCCTTCGGGTTGTAAACCTCTTTCGGCCCTGACGAAGCGTTTGTGACGGTAGGGGCAGAAGAAGCGCCGGCCAACTACGTGCCAGCAGCCGCGGTAAGACGTAGGGCGCGAGCGTTGTCCGGATTTATTGGGCGTAAAGAGCTCGTAGGCGGCTTGTCGCGTCGGCTGTGA
+
FFFFFFFFFFFFFFFFFFFFFFFFFFFFFFFFFFFFFFFFFFFFFFFFFFFFFFF:FFFFFFFFFFFFFFFFFFFFFFFFFFFFFFFFFFFFFFFFFFFFFFFFFFFFFFFFFFFFFFFFFFFFFFFFFFFFFFF:FFFFFFFFFFFFFFFFFFFFFFFFFFFFFFFFFFFFFFF:FFFFFFFFFFFFFFFFFFFFFFFFF,FFFF,FFFFFFFFFFFFFF:FFFFFFFFFFF,:FFFFFF:,FF,FFFF
@A00920:152:HGHKKDRXX:2:2101:19461:11021 1:N:0:CGCGTTCA+TAAGACAC
ACTACTACGGGAGGCAGCAGTGGGGAATATTGGACAATGGGCGAAAGCCTGATCCAGCCATGCCGCGTGAGTGATGAAGGCCCTAGGGTTGTAAAGCTCTTTCACCGGTGAAGATAATGACGGTAACCGGAGAAGAAGCCCCGGCTAACTTCGTGCCAGCAGCCGCGGTAATACGAAGCGGGCTAGAGTTGTTCGGAATAACTGGGCGTAAAGCGCACGTAGGAGGAAAGTTAAGTAAGGTGTGAAATAC
+
F,,:F,FFF:FFF,FFFFF,:FFFF:FFFFFFF::F,,FFFFFFFFFF,F:FFF,FFF:FF,,F,F:FFFF::,,,FFF:F:F,FF,FFF:FF,F:FFFFFF:FF:FFFF:F:FFFFFFFFFF:FF::F:F:F,,FFFF,:,FF,,F:,FFFFF,,:F,FFFFF,F:FFFF,:F:::F,F,,FF,F,,F,F:F:F:F,F,,F:FFFFF,F,:,FF:,F,FF,F,,,F,F,:FFF,,,,F:,F::,,,,:F
@A00920:152:HGHKKDRXX:2:2101:16577:11443 1:N:0:CGCGTTCA+TAAGACAC
ACTCCTACGGGAGGCAGCAGTAAGGGATCTTGCGACAATGGGCGAAAGCCTGACGCAGCAACGCCGCGTGCGGGATGACGGCCTTCGGGTTGTAAACCGCTTTTCGGGGGGAAGAGGAAGGACGGTACCCCCGGAATAAGTCTCGGCTAACTACGTGCCAGCAGCCGCGGTAAAACGTAGGAGGCGAGCGTTATCCGGATTTACTGGGTGTAAAGCGCGTGTAGGCGGTCGTGCAAGTGAGGCGTGAAAG
+
FFFFFFFFFFFFFFFFFFFFFFFFFFFFFFFFFFF:FFFFFFFFFFFFFFFFFFFFFFFFFFFFFFFFFFFFFFFFFFFFFFF:FFFFFFFFFF,:FFFFFFFFFFFFFFFFFF,FFFFFFFFFFF:FFFFFFFF,:FFFFFFFFFFFFFFFFFFFFFFFFFFFFFFFFFFFFFFFFFFFFFFFFF::FFFFF::FFFFFFFFFFFFFFFFF:F:FFFFFFFFFFFFF:::FFFFFFFFFFFFFFFFFFF
@A00920:152:HGHKKDRXX:2:2101:29731:11490 1:N:0:CGCGTTCA+TAAGACAC
ACTCCTACGGGAGGCAGCAGTAAGGGATCTTGCGACAATGGGCGAAAGCCTGACGCAGCAACGCCGCGTGCGGGATGACGGCCTTCGGGTTGTAAACCGCTTTTCGGGGGGAAGAGGAAGGACGGTACCCCCGGAAGAAGTCTCGGCTAACTACGTGCCAGCAGCCGCGGTAAAACGTAGGAGGCGAGCGTTATCCGGATTTACTGGGCGTAAAGCGCGGGCAGGCGGCTGTTCAAGTCGGACGTGAAAG
+
FFFFFFFFFFFFFFFFFFFFFF,FFFFFFFFFFFFFFFFFFFFFF:FFFFFFFFFFFFFFFFFFFFFFFFFFFFFFFFFFFFF:FFFFFFFFFFFFFFFFFFFFFFFFFFFFFFFFFFFFFFFFFFFFFFFFFFFFFFFFFFFFFFFFFFFFFFFFFFFFFFFFFFFFFFFF:FFFFFFFFFFFFFFFFFFFFFFFFFFFFFFFFFFF::FFFFFFFFFFFFFFFFFFFFFFFFFFFFFFFFFFFF:,FF
@A00920:152:HGHKKDRXX:2:2101:26323:11600 1:N:0:CGCGTTCA+TAAGACAC
ACTCCTACGGGAGGCAGCAGTGGGGAATATTGGACAATGGGGGCAACCCTGATCCAGCCATGCCGCGTGTGTGAAGAAGGCCTTCGGGTTGTAAAGCTCTTTCAGCGGGGAAGATAATGACGGTACCCGCAGAAGAAGCCCCGGCTAACTTCGTGCCAGCAGCCGCGGTAATACGAAGGGGGCTAGCGTTGTTCGGATTTACTGGGCGTAAAGCGCACGTAGGCGGATCGTTAAGTCGGGGGTGAAATCC
+
FFFF:FFFFFFF::FFFFFFF:FFFFF,FFFFFFFFFFFFFFFFFFFFFFFFFFFFFFFFFFFFFFFFFFFFFF,FFFFFFFFFFFFFFFF:FFFFFFFFFFFFFFFFFFFFFFFFFFFFFFFFFFFFFFFFFFFFFFFFFFFFFFFFFFFFFFFFFFFFF:FFFFFFFF,FFFFFFFFFFFFFFFFFFFFFFFFFFFFFFFFFFFFFFFFFFFFFFFFFFFFFFFFFFFFFFFFFFFFFFFF::FFFFF
@A00920:152:HGHKKDRXX:2:2101:9453:11694 1:N:0:CGCGTTCA+TAAGACAC
ACTCCTACGGGAGGCAGCAGTGGGGAATATTGGACAATGGGCGAAAGCCTGATCCAGCCATGCCGCGTGGGCGATGAAGGCCTTCGGGTCGTAAAGCCCTTTTGAGGGGGACGATGATGACGGTACCCCTCGAATAAGCCACGGCTAACTACGTGCCAGCAGCCGCGGTAATACGTAGGTGGCAAGCGTTGTCCGGATTTACTGGGCGTAAAGGGCGTGCAGGCGGTTTGTTTAGTCTAGGGTGAAAGCT
+
F:FFFFFFFFFFFFFFFFFFF,FFFF:FFFFFFFFFFFFFFFFFF:FFF:FFFFFFFFFF,FFFFFFFFFFFFFFFFFFFFFFFFFFFFFFFFFFFFFFFF:FFFFFFFFF:FFFFFFFFFFFFFFFFFFFFFFFFFF:FFFFFFFFFFFFFF:FFFFFFFFFFFFFFFF,FFFFFFFFFFFFFFFFFFFFFFFFFFFFFFFFFFFFFFFFFFFFFF:FFFFFFF:FFFFFFFFFFFFFFF:FFFF,:F:
@A00920:152:HGHKKDRXX:2:2101:11785:12132 1:N:0:CGCGTTCA+TAAGACAC
ACTCCTACGGGAGGCAGCAGTGGGGAATATTGGACAATGGGGGCAACCCTGATCCAGCAATGCCGCGTGAGTGATGAAGGCCTTAGGGTTGTAAAGCTCTTTTACCGGGGACGATGATGACGGTACCCGGAGAATAAGCCCCGGCTAACTGCGTGCCAGCAGCCGCGGTAATACGAAGGGGGCGAGCGTTGTTCGGAGTTACTGGGCGTAAAGGGCGCGGAGGCGGCGATCCAAGTTAGGCGTGAAAGCC
+
FF:FFFFFFFFFFFFFFFFFFFFFFFFFFFFFFFFFFFFFF,::FF,:FFFFFFFFFFFF:FFFFFFFF:F,FFFFF,FFFFFFFFFF,FFFFFFFFFF,FFFFFFFFFFFFF:FFFFFFFFF:FFFFFFFFFFFFFFFFFFFFFFFFFF:FFFFFFF,FF:FFFF:FF,FF::F:F,,F:FFF:FFF,FFFFFFFF:FFFFFF:FFFFFF,FFFFFFF,:FFFFFFFF,FF:F::FFFF:FFFFFFFF,
@A00920:152:HGHKKDRXX:2:2101:2338:12430 1:N:0:CGCGTTCA+TAAGACAC
ACTCCTACGGGAGGCAGCAGTAAGGAATATTGGACAATGGGCGAAAGCCTGATCCAGCCATGCCGCGTGCAGGATGAAAGTGCTCTGCACTGTAAACTGCTTTTACTTGGGAAAAAACCCCTGGTTTCCACCGGGGCTGATTGTACCAAGAGAATAAGGGACGGCTAACTTCGTGCCAGCAGCCGCGGTAATACGAAGGTCCCAAGCGTTATCCGGATTTATTGGGTTTAAAGGGTGCGTAGGCGGACTC
+
FFFFFFFFFFFFFFFFFFFFFFFFFFFFFFFFFFFFFFFFFFFFFFFFFFFFFFFFFFFFFFFFFFFFFFFFFFFFF:FFFFFFFFFF:FFFFFFFFFFF:FFFFFFFFFFFFFFFFFFFFFFFFFFFFFFFFFFFFF::FFFFFFFFFFFFFFFFFFFF,FFFFFFF:FFFFFFFF:FFFFFFFFFFFFFFFFFF:FFFFF:FFFFFFFFFFFF:F,FFFFFFFF,FF,:FFFFFFFFFFFFFFFFFF,
@A00920:152:HGHKKDRXX:2:2101:28556:13119 1:N:0:CGCGTTCA+TAAGACAC
ACTCCTACGGGAGGCAGCAGTAAGGAATATTGCACAATGGACGCAAGTCTGATGCAGCAACGCCGCGTGCCCGAGGACGGCCTTCGGGTTGTAAAGGGCTTTTCTGGCTGAAGAGGCAGGACGGTAGGCCAGGAATAAGCGTCGGCTAACTACGTGCCAGCAGCCGCGGTAAAACGTAGGACGCGAGCGTTATCCGGATTTACTGGGCGTAAAGCGCGGGCAGGCGGTGGTCCAAGTCGGACGTGAAAGC
+
FFFFFFFFFFFFFFFFFFFFFFFFFFFFFFFFFFFFFFFFFFFFFFFFFFFFFFFFFFFFFFFFFFFFFFFFFFFF:FFFFFFFFFFFF:F,F:FFFFFFFFFFFFFFFFFFF:FFFFFFFFFFFFFFFFFFFF:FFFFFFFFFFFFFFFFFFFFFFFFFFFFFFFFFF:F,F,FFFFFFFFFFFFFFFF:FFFFFFFFFFFFFFFF:FFFFFFFFFFFF::FFFFFFFFFFFFFFFFFFFFFF::,FFF
@A00920:152:HGHKKDRXX:2:2101:30743:14278 1:N:0:CGCGTTCA+TAAGACAC
ACTCCTACGGGAGGCAGCAGTGGGGAATTTTGGACAATGGGCGAAAGCCTGATCCAGCCATGCCGCGTGAGTGAAGAAGGCCTTCGGGTTGTAAAGCTCTTTCGCAAGGAAAGAAAACTTACCTACTAATACTAGGTGAGGTTGACGGTACCTTGATAAGAAGCACCGGCTAACTACGTGCCAGCAGCCGCGGTAATACGTAGGGTGCGAGCGTTAATCGGAATTACTGGGCGTAAAGCGTGCGCAGGCG
+
FFFFFFFFFFFFFFFFFFFFFFFFFFFFFFF::FFFFF::FFFFFFFFFFFFFFFFFFFF:FFFF:FFFFFFFF:FFFFFFFF,FFFFF:FFFF:F:FFFFFF:FFFFFFFFFFFFFFFFFFFFFFFFFFF,F:F,FFFFFFFFFFFFF,:FF:F,F:,:FFFFFFFF:F,:FFFF,FF::FFFFF:FFFFFFFF:F:,FFFFF,FFFF:FF:FFFFFFFFFFFFFFF,F:FFFFFFF,FFFFFFF::FF
@A00920:152:HGHKKDRXX:2:2101:3007:14372 1:N:0:CGCGTTCA+TAAGACAC
ACTCCTACGGGAGGCAGCAGTGGGGAATATTGGGCAATGGGCGCAAGCCTGACCCAGCCACGCCGCGTGAGTGATGAAGGCCTTCGGGTCGTAAAGCTCTGTGGGGAGCGACGAAAAAACGCTGGCCAATATCCAGCGGACTGACGGTAGCTCCTTAGCAAGCACCGGCTAACTCTGTGCCAGCAGCCGCGGTAATACAGAGGGTGCAAACGTTGCTCGGAATCATTGGGCGTAAAGCGCACGTAGGCGG
+
FFFFF:FFFFFFFFFFFFFFFFFFFFFFFFFFFFFFFFFFFFFFFFFFFFFFFFFFFFFFFFFFFFFFFFFFFFFFFFFFFFF,FFFFFFFFFF:F:FF:F:FFFFFFFFFFFFF:FFFFFFFFFFFFFFFFFFFFFFFFFFFFFFFFFFFFFF:FFFF::FFFFFFFFFFFFFFFFFFFFFFFFFFFFFFFFF,FFF:FFFFFFFFFFFFFFFFFFFF:F:FF,FFFFFFF,FF:FFFFF:FFFFFFFF
@A00920:152:HGHKKDRXX:2:2101:6876:14497 1:N:0:CGCGTTCA+TAAGACAC
ACTCCTACGGGAGGCAGCAGTAGGGAATATTGCACAATGGGCGAAAGCCTGATGCAGCAACGCCGCGTGCGGGAAGAAGGCCTTAGGGTTGTAAACCTCTTTCAGAAGGGAAGAAACTGACGGTACCAGAAGAAGAAGTAGCGGACATCTACGTGCAACCAGCCGCGGTGACACGTAGGCACCAAGCGATCTCAGGATGTATTGGGCGTAGAGAGCTCGTAGGCGGATCGACAAGTCGGGTGTGAAACCT
+
F::FF:F:FFF,FFFFFFFFF,,FFF:FF:FFFFFFFFFF,FFFFF:,FFFF,FFFFF:FFFFFFFFFF,FFFFFFFFFF:F:,FFFFFF:FFFF:F,F:FF:FF,F,FFFF,FF,FFF:F,FFFFF,F,F:FFF,F:,,:F::,FF,FF,F:,:F,F,:F:,F,F,:FF,F,:F,,F,F,:FF:,FF,::FF,F:FF,F::,FF,F:FF,FFFFF,:,,FF,::,,FF,,:FF:,FF::,F,FFFFFFF
@A00920:152:HGHKKDRXX:2:2101:12635:14794 1:N:0:CGCGTTCA+TAAGACAC
ACTCCTACGGGAGGCAGCAGTAAGGAATATTGCACAATGGACGCAAGTCTGATGCAGCAACGCCGCGTGCCCGAGGACGGCCTTCGGGTTGTAAAGGGCTTTTCTGGCTGAAGAGGAAGGACGGTAGGCCAGGAATAAGCGTCGGCTAACTACGTGCCAGCAGCCGCGGTAAAACGTAGGACGCGAGCGTTATCCGGATTTACTGGGCGTAAAGCGCGGGCAGGCGGTGGTCCAAGTCGGACGTGAAAGC
+
FFFFFFFFFFFFFFFFFFFFFFFFFFFFFFFFFFFFFFFFFFFFFFF:FFFFFFFFFFFFFFF:FFF:FFFFFFFFFFFFFFFFFFFFFFFF:FFFFFFFFFFFFFFFFFFFF:FFFFFFFFFFFFFFFFFFFFFFFFFFFFFFFFFFFFFFFFFFFFFFFFFFFFFFFFFFFFFFFFFFFFFFF:FFFFFFFFFFFFFFFF:::FFFFFFFFFFFFFFFF:FFFFFFFFFFFFFFFFFFFFFF::F:FF
@A00920:152:HGHKKDRXX:2:2101:11695:15264 1:N:0:CGCGTTCA+TAAGACAC
ACTCCTACGGGAGGCAGCAGTGGGGAATATTTGACAATGGGGGCAACCCTGAACAAGCGATGCCGCGTGGGTGAAGAAGGACTTCGGGTTGTAAAGACCTTTTGGTTGGGAAGAAGGTATACTAGAGATAAGCTATGCTACTTGCCGTTACCGACATAATAACCACCGCCAAAAAATTTCCAAGAAGCCGCGTTAATACAGAGGGTCAGAGCGTTAAACGAAATAAATGGGGGTAAAGGCCGCTAAGGCG
+
FF,F:::F:FFFFFFFFFF:FFFF:FFF,,F,:FFF:,:FF,FFFF:FF:FF,F:,:::F,:FFFFFF:F,FF:FFFFF:,FFFF,:,FFFFFFF,,FF:,:,F,F,::FF:F:FFF:F:,::,,,,F,FF,,,FF,,,F,F,,,,FF,FF,::,F:,F,FF,FFFFF,FFFF,:FF:F,F,F,,F,:F,FF,,FF,F::,,F,FF,F,:FFF:,FF,,F,FFFFF:,::,,,:FFF,,,,,FF,,,,:F
@A00920:152:HGHKKDRXX:2:2101:6903:16016 1:N:0:CGCGTTCA+TAAGACAC
ACTCCTACGGGAGGCAGCAGTCGGGAATTTTGCCCAATGGACGAAAGTCTGAGGCAGCAACTCCGCGTGAGGGATGAAGGCCTTCGGGTTGTAAACCTCTTTTCTCAGGGAAGATACAAGACGGTACCTGAGGAATAAGCCACGGCTAACTACGTGCCAGCAGCCGCGGTAATACGTAGGTGGCGAGCGTTGTCCGGATTTACTGGGCGTAAAGAGCGCGCAGGCGGCTGGGCAAGTCCGATGTGAAAGC
+
FF:FFFFF,F:FFFF:FFFFFFFFFFF:FFFFF:FFFFFFF,F,:FFFFFFFFFFFFF:FFFFFFFFFF:FFFFFFFFFFFFFFFFFFFFFFFFFFFF:FFFFFFFFFFFFFFFFFFFF,FFF:F:,FFFFFFFFFFF,FF:FFF,FFFFFFFFFFFFF:F:FFFFFFFFF,FFFFFFFFF,FFFFFFF:FFFFFFFFFFFFFFFFFF:::F:FFF:FFFFFFFFFFFFFFFFF,FFFFFFFFF:,F:FF
@A00920:152:HGHKKDRXX:2:2101:25256:16485 1:N:0:CGCGTTCA+TAAGACAC
ACTCCTACGGGAGGCAGCAGTAAGGAATATTGGACAATGGGCGCAAGCCTGATCCAGCCATCCCGCGTGCAGGATGACTGCCCTATGGGTTGTAAACTGCTTTTATTAGGGAAGAAACCCCTGGATTTATCCGGGGCTGCCGGTACCTAATGAATAAGCACCGGCTAACTCCGTGCCAGCAGCCGCGGTAATACGGAGGGTGCGAGCGTTAATCGGAATTACTGGGTTTAAAGGGTGCGTAGGCGGCGTA
+
FFFFFFFFFFFFFFFFFFFFFFFFFFFFFFFFFFFFFFFFFFFFFFFFFFFFFFFFFFFFFFFFFFFFFFFFFFFFFFFFFFFFFFFFFFFFFF:FFFFFF,FFFFFFFFFFFFFFFFFFFFFFFFFFFFFFFFFFFFFFFFFFFFFF:FFFFFFFFF:FFFFFFFFFFFFFFFFFFFFFFFFFFFFFFFFFFFFFFFFFFFFFFFFFFFFFFF:FFFFFFFFFFFFF:FFFF,F:FFFFFFFFFFFFFF
@A00920:152:HGHKKDRXX:2:2101:26440:16814 1:N:0:CGCGTTCA+TAAGACAC
ACTCCTACGGGAGGCAGCAGTGGGGAATCTTGGACAATGGGCGCAAGCCTGATCCAGCCATGCCGCGTGGGTGAAGAAGGCCTTCGGGTTGTAAAGCCCTTTTGTCCGGAAAGAAAAGCATTCGGTTAATACCCGGGTGTCCTGACGGTACCGGAAGAATAAGCACCGGCTAACTTCGTGCCAGCAGCCGCGGTAATACGAAGGGTGCAAGCGTTACTCGGAATTACTGGGCGTAAAGCGTGCGTAGGTG
+
F:FFFFFFFFFFFFFFFFFFFFFFFFFFFFFFFFFFFFFFFFFFFFFFFFFFFFFFFFFFFFFFFFFFFFFFFFFFFFFFFFFFFFFFFFFFFFFFFFFFFFFFFFFFFFFF:FFF:FFFFFFFFFFF,FFFFFFFFFFFFFFFFFFFFFFFFFFFFFF:FFFFFFFFFFF:FFFFFFFFFFFF:FFFFFFFFFFF::FFFFFFFFFFF:F:FFF:FF:FFF,FFFFFFFFFFFF:FF:FFFFFF:FFFF
@A00920:152:HGHKKDRXX:2:2101:32434:17049 1:N:0:CGCGTTCA+TAAGACAC
ACTCCTACGGGAGGCAGCAGTGGGGAATATTGCGCAATGGGCGAAAGCCTGACGCAGCGACGCCGCGTGCGGGACGAAGGCCTTCGGGTTGTAAACCGCTTTCAGCAGGGACGAAGCGAGAGTGACGGTACCTGCAGAAGAAGGTCCGGCCAACTACGTGCCAGCAGCCGCGGTAATACGTAGGACGCGAGCGTTATCCGGATTTACTGGGCGTAAAGCGCGGGCAGGCGGCTGTTCAAGTCGGACGTGA
+
:FFFFFFFFFFFFFFFFFFFFFFFF,:FF:FFFFFFFFFFFFF:FFFFFFFFFFFFFFFFFFFFFFFFFFFFFFFFFFFFFFFFFFFFFFFFFF:FFFFFFFF:FFFFFFFFFFFFFFFF:FFFFFFFFFFFFFFFF:FFFFFF:FFFFFFFFF::FF:FF,FFF:FFFFFFFFFFFFFFFFFFFF,:FFFFFF:F::FFF:FF:FF:FFFFFFFFFFFFFFFFFFFF:FF:F:FFFFFFFFF:FFFFFF
@A00920:152:HGHKKDRXX:2:2101:31123:17253 1:N:0:CGCGTTCA+TAAGACAC
ACTCCTACGGGAGGCAGCAGTGGGGAATCTTGCACAATGGGGGAAACCCTGATGCAGCGACGCCGCGTGAGCGATGAAGCCCTTCGGGGTGTAAAGCTCTTTCGGCAGGGAAGATAGTGACGGTACCTGCAGAAGCAGCTGCGGCTAACTACGTGCCAGCAGCCGCGGTAATACGTAGGGTGCAAGCGTTGTCCGGAATTATTGTGCGTAAAGAGCTCGTAGGCGGTTTGTTGCGTCGGCTGTGAAATCC
+
:,FF,FFFF:FFF:FFFFFFFFF:FFFFFFFF:FFF:F,FFF:FFF,FFFFFFFFFF:FFF:,FF:F:FFFFFFF:FFFFFFFFFFFFFFFF:FF:FFFFFFFFFFF:F,:FFFFFFFFFFFFFFFFFFFF:FFFFFFFFFFFFFFFFFFFFFF:FFFFFFFFF,FFFFF:FFFFFFF:F:FFFFF,FFF,FF:FFFFFFFFFF,F:FFFFF::,,FFFFFFFFFFFFFFFF::,FFF:FFFFF:FFF,:
@A00920:152:HGHKKDRXX:2:2101:7265:17863 1:N:0:CGCGTTCA+TAAGACAC
ACTCCTACGGGAGGCAGCAGTGGGGAATATTGGACAATGGGCGAAAGCCTGATCCAGCAATGCCGCGTGAGTGATGAAGGCCTTAGGGTTGTAAAGCTCTTTTGCCAGGGATGATAATGACAGTACCTGGAGAATAAGCTCCGGCTAACTCCGTGCCAGCAGCCGCGGTAATACGGAGGGAGCTAGCGTTGTTCGGAATTACGGGGCGTAAAGCGCGCGTAGGCGGCTTTGTAAGTTAGAGGTGCAAGCC
+
FFFFFFFFFFFFFFFFFFFF:FFF:F,FFFFFFFFFFFFFFFFFFFFFFFFFFFFFFF,F:FFFFFFFFFFFFFFFFFFFF:,FFF:F,FFFFFFF:F::FFF:FF:FFFFFFFFFFFF:F:FFFFFFFFFFFF:FFFFFFFFFFFFFFFFFFFFFFFFFFFFFFFFFFFFF:,FFFFFF:FFFFFFF,FFF:FFFFFF:FF,:FFFFFFFFFFF:FFFFFFFF:F,,FFFF:F:F:FF:FF::,FF,FF
@A00920:152:HGHKKDRXX:2:2101:10565:18129 1:N:0:CGCGTTCA+TAAGACAC
ACTCCTACGGGAGGCAGCAGTGGGGAATATTGGACAATGGGCGCAAGCCTGATCCAGCCACGCCGCGTGAGTGATGAAGGCCTTCGGGTCGTAAAGCTCTGTGGGGAGGGACGAACCGCTGTTGGTTCATAGCCAACAGCATGACGGTACCTCCTTAGCAAGCACCGGCTAACTTCGTGCCAGCAGCCGCGGTAATACGGAGGGTGCGAGCGTTATCCGGAATTACTGGGTTTAAAGGGTGCGTAGGCGG
+
FFFFFFFFFFFFFFFFFFFFFFFFFFFF:FFFFFFF:FFFFFFFFFFFFFFFFFFFFFFFFFFFFFFFFFFFFFFFFFFFFFFFFFFFFFFFFFFFFFFFFFFFFFFFFFFFFFFFFFFFFFFFFFFFFFFFFFFFFFFFFFFFFFFFFFFFFFFFFFFFFFFFFFFFFFFFFFFFFFFFFFFFF,FFFFFFF:FFFFFF:FFFFFFFFFFFFFFFFFFFF:FFF:FFFFFFFFFFFFFF:FFFFFFFFF
@A00920:152:HGHKKDRXX:2:2101:3152:19288 1:N:0:CGCGTTCA+TAAGACAC
ACTCCTACGGGAGGCAGCAGTAAGGAATATTGGTCAATGGACGAAAGTCTGAACCAGCCATGCCGCGTGGAGGATGAAGGTCCTCTGGATTGTAAACTTCTTTTATATGGGACGAAAAAAGGGTTTTCTAACTCGTCTGACGGTACCATATGAATAAGCACCGGCTAACTACGTGCCAGCAGCCGCGGTAATACGTAGGTCGCAAGCGTTGTCCGGATTTAATGGGCGTAAAGAGCGCGCAGGCGGCTGG
+
FFFFFFFFFFFFFFFFFFFFFFFFFFFFFFFFFFFFFFFFFFFFF:FFFFFFFFFFFFFFF,FFFFFFF:F,FF,FFFFFFFFFFFFFFFFFF,FFFF,:FF,FFF:FFFFFFFFFFFF:FF,F:FFFFFFF:FFFF,FFFFFFFFFFFFFFFF:FFF:F:FFFFF:FFFFF:F,FFFFFF,,F,,F,:F:FFF,F:FFFF:FFF:F,FFFFFF,FFF,FF,,:,FF:FF,:FFFFFF,FFFFF:FF:FF
@A00920:152:HGHKKDRXX:2:2101:17020:20071 1:N:0:CGCGTTCA+TAAGACAC
ACTCCTACGGGAGGCAGCAGTGGGGAATATTGCGCAATGGGCGCAAGCCTGATCCAGCAATGCCGCGTGGGTGAAGAAGGTCTTCGGATTGTAAAGCCCTTTCAGGAGGGACGAAGCCCGGGCGGTTAATAGCCGACTCGGGTGACGGTACCTCCACAAGAAGCCCCGGCTAACTACGTGCCAGCAGCCGCGGTAATACGGAGGGTGCAAGCGTTATTCGGAATCATTGGGCGTAAAGGGCGCGTAGGCG
+
F:FF,FFFFFFFFFFF::FFFFFFFFFF,FFFF,FFFFF,FFF,FFFF,FFF,FFFFFF:,F:FFFF:FFF:FF,FFFFF:FFFF,F,:FFFF,F,F::FFFFFF,FFFFFFFF,FFF,FFFFFFFFFFFFFFFFFFFFFFF:FFFFFF,FFFFFFF:FFFFFFFFFFFF:FFFFFFFFFFFFFFFFFFFFFFFFFF:FFFFFFFFFFFF,FFFFFFF::FF,:FFFFFFF:F,F,:FF:FFFFFFF:::
@A00920:152:HGHKKDRXX:2:2101:22498:20384 1:N:0:CGCGTTCA+TAAGACAC
ACTCCTACGGGAGGCAGCAGTAAGGAATATTGCACAATGGGCGCAAGCCTGATGCAGCAACGCCGCGTGCCCGAGGAAGGCCTTCGGGTTGTAAAGGGCTTTTCTGGCTGAAGAGACAGGACGGTAGGCCAGGAATAAGCGTCGGCTAACTACGTGCCAGCAGCCGCGGTAAAACGTATGACGCGAGCGTTATCCGGATTTACTGGGCGTAAAGAGTGCGTAGGCGGTTCGGTATGTCGGTCGTGAAATC
+
F:::,FFFFFFFF:FFFFFFFFFFFFFFFFFFF:FFFFFFFF:FFFFFF:FFFFFF:FFFFFFFFFFFFFFFFFFFFFFFFFFF:FFFFFFFFFF:F:FFFFFFF:FFFF:FFFFFFFFFFFFFFFFFFF::FFFFFFFF,:FF,FFF:F:F:F:FFFFFFFFFFFFFFFFFF::F:F,:FFFFFFFFFF:FF:,::F:FFFFF:FFFFFF:FF,FFFFFFFF,:FFFFF,:FFF,FF:FFF,FFFFF,F
@A00920:152:HGHKKDRXX:2:2101:2112:20588 1:N:0:CGCGTTCA+TAAGACAC
ACTCCTACGGGAGGCAGCAGTAGGGAATATTGGTCAATGGGTGCGAGCCTGAACCAGCCATGCCGCGTGCAGGAAGACGGCCTTCTGGGTTGTAAACTGCTTTTGACAGGGGATAAAATATCCTTGCGAGGAGACTTGAAGGTACCTGTCGAATAAGCCACGGCTAACTCCGTGCCAGCAGCCGCGGTAATACAGAGGGGGCAAGCGTTGTTCGGAATTACTGGGCGTAAAGGGCGCGTAGGCGGCCTGC
+
FFFFFF:FFFFFFFFFFFFFFFFFFFFFF:FFFFFFFFFFFFFFFFFFFFFFFFFFFFFF,FFFFFFFFFF:FFFFFFFFFFFFFFFFFFFFFFFFFFFFFFFFFFFFFFFFFFF:FFFFFF:FFFFFFFFFFF,FFFFFFFFFFFFFFFF:FFFFF:FFFFFFF,FFFFFFFFFFFFFFFFFFFFFF,FF:FF:FFFFFFFF,FFF:FFFF::FF,F:FFFFFFFFFFFFFFFFFFFFFF,FFFF:FFF
@A00920:152:HGHKKDRXX:2:2101:11677:20682 1:N:0:CGCGTTCA+TAAGACAC
ACTCCTACGGGAGGCAGCAGTGGGGAATATTGGACAATGGGCGCAAGCCTGATCCAGCCATGCCGCGTGCAGGAAGAATGCCCTATGGGTTGTAAACTGCTTTTATACAGGAAGAAACCCCCCGACGTGTCGGGGGCTGACGGTACTGTATGAATAAGCACCGGCTAACTCCGTGCCAGAAGCCGCGGAAAAACGGAGGGTGCGAGCGTTATCCGGAATTACTGGGAGTAAAGCGCACGTAGGAGGCGAT
+
FFFFFFFFFFFFFFFFFFFFF:F:FF,F,FFFFFFFFFFFFFFFFF:FFFFF,F,FFFFFFFFFFFFFFFFFFF:FFFFFFFF,:FFFFFF:FF:F,FFFFFFFFFFFFFFFFF,F:FFF,,F,FFF::,,:,FF,:F,FFF:::FFFFFFFFF,FFF:FF,FFF:FFFFF:F,,FFFF,FFF,FF,F,:F,FFFFFF:,FFF:FFFF,:FFFFF,FFF,FFFFFF::F,F:,F,F,:FFF,F,FFFFFF
@A00920:152:HGHKKDRXX:2:2101:30553:20932 1:N:0:CGCGTTCA+TAAGACAC
ACTCCTACGGGAGGCAGCAGCAGGGAATCTTGCGCAATGGGCGAAAGCCTGACGCAGCAACGCCGCGTGGGGGATGACGGCCTTCGGGTTGTAAACCCCTTTCAGGAGGGAAGAAAGTGACGGTACCTCCAGAAGAAGCCCCGGCCCACGACGGTCCAGCAGCCGCGGGACTTCGGAGGGTGCCCGGGTTACTCGGAATGACTGGGCGTGACGCGCACGCAGGTGGCTGAGCGAGGCGAGTGTGCACGGC
+
F::FF,FF::FFFFFFFFFF:FFFFFF:FFF:FFFFFFFFFFFFFFFFFFFFFFF,FFF,FFFFFFFFFFFFFF,FFFFFF:FFFFFFF:FF,,:FF,FFFF:FFF,,FF,,FF,,,FFF,F:FFF,:,F,F,,:F,FF:F,FFFF,::,FF:,,FF,F:,F,,F,FF,,F,,:F:,,FF,,,,,,,,FF,,:,,F,,F,:F,:FF,F,,,,F,:F,,,,,:,::F,FF,F,F,F,:F,FFF,F,F,F,F
@A00920:152:HGHKKDRXX:2:2101:3721:22373 1:N:0:CGCGTTCA+TAAGACAC
ACTCCTACGGGAGGCAGCAGCTAAGAATCTTGCGCAATGGGCGAAAGCCTGACGCAGCAACGCCGCGTGGGGGACGAAGGTCCTAGGATTGTAAACCCCTTTTGCGAGGGAAGAAGTTCTGACGGTACCTCGCGAATAAGACACGGCTAACTACGTGCCAGCAGCCGCGGTAATACGTAGGGCGCAAGCGTTGTCCGGATTCACTGGGTGTAAAGGGTGCGTAGGCGGGAGAGTAAGTCAGTGGTGAAAT
+
,FFFFFFFFFFFFFFFFFFFFFFFFFFFFFFFFFFFFFFFFFFFFFFFFFFFFFFFFFFFFFFFFFFFFFFFFFFFF:FFFFFFFFFFFFFFF:FFFFFFFFFFFFFFFF,FFF,FFFFFFFFFFFFFFFFFFFFFFFFFFF::FFFFFFFFFFFFFFFFFFFFFF:FF:,,FFFFFFFFFFFFFFFFFFFFFFFFFFFFFFFFF,FFFFFFFFF,FFF:FFFFFFFFFFFFF:FFFFF:FFFFFFFFFF
@A00920:152:HGHKKDRXX:2:2101:2971:22420 1:N:0:CGCGTTCA+TAAGACAC
ACTCCTACGGGAGGCAGCAGTAGGGAATATTGGGCAATGGACGCAAGTCTGACCCAGCCATGCCGCGTGCAGGAAGAAGGCCTTCTGGGTTGTAAACTGCTTTTATCTGGGAAGAAAAAGTCCATGCGTGGAAAACTGACGGTACCAGAGGAATAAGCACCGGCTAACTCCGTGCCAGCAGCCGCGGTAATACGGAGGGTGCAAGCGTTATCCGGATTCACTGGGTTTAAAGGGTGCGTAGGAGGGCAGG
+
FFFFFFFFFFFFFFFFFFFFFFFFF:FFFFFFFFF:FFFFFFFFFFFFF:FFFFFFFFFFFFFFFFFFFFFFFFFFFFFFFFFFFFFFFFFFF,FFFFFFFFFFFFFFFFFFFFFFFFFFFFF:FFFFFFFF:FFFFFFFFFFFFF:FFFFF:FFFFFFFFFFF,FFFFFFFFFFFFF:FFF:FFFFFF,FFFFFFFF:FF:F:F:FFFFFFF:FFFF:FFF::FFFFFF,,FFFFFFFFFFFFFF:FFF
@A00920:152:HGHKKDRXX:2:2101:23882:22498 1:N:0:CGCGTTCA+TAAGACAC
ACTCCTACGGGAGGCAGCAGTGGGGAATATTGGACAATGGGGGCAACCCTGATCCAGCCATGCCGCGTGAGTGAAGAAGGCCTTCGGGTTGTAAAGCTCTTTTGGCGGGGACGATGATGACGGTACCCGCAGAATAAGCCCCGGCTAACTTCGTGCCAGCAGCCGCGGTAAGACGAAGGGGGCAAGCGTTATCCGGATTCACTGGGTTTAAAGGGTGCGTAGGAGGGTAGGTAAGTCAGTGGTGAAATCT
+
:FFFFFFFFFFFFFFFFFFFFFFFFFFFFFFFFFFFFFFFFFFFFFFFFFFFFFFFFFF:FFFFFFFFFFFFFF:FFFFFFFFFFFFFFFFFFFFF:FFFFFFFFFFFFF,FF:FF:FFFFFFFFFFFFFFFFFFFFFFFFFFFFFFFFFFFFFFFFFFFFFFFFFFFFFFF,FFF:FFFFFFFFFFFFFFFFFFFFFFFFFFFFFFFFFFFFFFFFFFFFFFFFFFF::FFF:FFFFFF:FFFF:FFF:
@A00920:152:HGHKKDRXX:2:2101:22028:22701 1:N:0:CGCGTTCA+TAAGACAC
ACTCCTACGGGAGGCAGCAGTGGGGAATCTTCCACAATGGGGGCAACCCTGATGGAGCAACGCCGCGTGAAGGATGAAGGCCCTAGGGTCGTAAACTTCTTTTGTTAGCGAAGAATATGACGGTAACTAACGAATAAGGGTCGGCTAACTCCGTGCCAGCAGCCGCGGTCATACGGAGGGTCCAAGCGTTATCCGGAATTACTGGGCGTAAAGGGTGTGTAGGCGGTCGTATTAGTCTCCCGTGAAAGGC
+
F:FF:FFFFFFFFFFFFFFFFFFFFFFFFFFFFFFFFFFFFFFFFFFFFFFFFFFFFFFFFFFFFFFFFFFFFFFFFFFFFFFFFFFFFFFFFFFFFFFFFFFFFFFFFFFFFFFFFFFFFFFFFFFFFFFF,FF:FFFFFFF:FFFFFFFFFFFFF:::FFFFFFFFFFFFFFFF:FFFFFFFFFFFFFFF::FFFFF:FF:F:FFFFFFF:F:FFFFFFF:FFFFF:FFFFFFFFFFFFFFFFF:F,F
@A00920:152:HGHKKDRXX:2:2101:14705:22952 1:N:0:CGCGTTCA+TAAGACAC
ACTCCTACGGGAGGCAGCAGTAGGGAATCTTCCGCAATGGACGAAAGTCTGACGGAGCAACGCCGCGTGAGTGATGAAGGTTTTCGGATCGTAAAACTCTGTTGTTAGGGAAGAACAAGTACCGGAGTAACTGCCGGTACCTTGACGGTACCTACCCAGAAAGCCACGGCTAACTACGTGCCAGCAGCCGCGGTAATACGTAGGGTGCGAGCGTTAATCGGAATTACTGGGCGTAAAGGGTGCGCAGGTG
+
FFFFFFFFFFFFFFFFFFFF,FFFFFFFFFFFFFFFFFFFFFFF:FF:FFFFFFFFFFFFFFFFFFFFFFFFFFFFFFF:FFFFF:FF,FFFFFFFF:FFFFFFF:FFFFF:FFFFFFFFFFF:FFFFFFFFFFFFFFF:,FFFF:FFFFFF,F,FFF,FFF:FFFFFFFFFFFF,FFFFFF:FFFF,F:FFFF,FFFFF,FFFFFFFFF:FFFFFFFFF:FF,FFFFF:F:::,FFF,F:::FF,FF:F
@A00920:152:HGHKKDRXX:2:2101:15402:23312 1:N:0:CGCGTTCA+TAAGACAC
ACTCCTACGGGAGGCAGCAGTAAGGAATATTGCACAATGGGCGCAAGCCTGATGCAGCAACGCCGCGTGCCCGAGGACGGCCTTCGGGTTGTAAAGGGCTTTTCTGGCTGACGAGGAAGGACGGTAGGCCAGGAATAAGCGTCGGCTAACTACGTGCCAGCAGCCGCGGTAAAACGTAGGACGCGAGCGTTATCCGGATTTACTGGGCGTAAAGCGCGGGCAGGCGGTGGTCCAAGTCGGACGTGAAAGC
+
FFFFFF:FFFFFFFFFFFFFFFFFFFFFFFFFFFFFFFFFFFFFF:FFFFFFFF:FFFFFFFFFFFFFFFFFFFFFFFFFF::F:FFFFF:FFFFFFFFFFFFFFFFFFFFFFFFFFFFFFFFFFFFFFFFFFFFFFFFFFFFFFFFFFFFFFFFFFFFFFFFFFFFFFF,:FFFFFFFFFFFFFFFFFFFFFFFFFFFFFFF:FFFFFFFFFFF:F:FFFFFFFFFFF:F:FFFFFFFFFFFFF::FFF
@A00920:152:HGHKKDRXX:2:2101:12780:24627 1:N:0:CGCGTTCA+TAAGACAC
ACTCCTACGGGAGGCAGCAGTGGGGAATTGTTCGCAATGGGCGCAAGCCTGACGACGCAACGCCGCGTGGAGGATGAAGGTCTTCGGATTGTAAACTCCTGTTGCCCGGGACGAATTGCATCGACCTAATACGTCGATGTTTGACGGTACCGGGTGAGGAAGCCCCGGCTAACTCTGTGCCAGCAGCCGCGGTAAGACAGAGGGTGCAAACGTTGTTCGGAATTACTGGGCGTAAAGCGAGTGTAGGCGG
+
FFFFFFFFFFFFFFFFFFFFFFFFFFFFFFFFFFF:FFFFFFFFFFFFFFFFFFFFFFFFFFFFFFFFFFFFFFFFFFFFFFFFFFFFFFFFFF:FFFFFFFFFFFFFFFFFFF,FFFFFFFFFFFFFFFFFFFFFFFFFFFFFFFFFFFFFFFFFFFF:,FFFFFFF:FFFFFFFFFFFFFFFFFFFFFFFFFFFFFFFFFFFFFFF:FFFFFFFFFFFFFFFFFFFFFFFFFFF:FFFFFFFFF:FFF
@A00920:152:HGHKKDRXX:2:2101:1868:24893 1:N:0:CGCGTTCA+TAAGACAC
ACTCCTACGGGAGGCAGCAGTGAGGAATATTGCGCAATGGAGGCAACTCTGACGCAGCCATGCCGCGTGCAGGAAGACGGCCCTACGGGTTGTAAACTGCTTTTATCAGGGAAGAAACCCCTCGACGTGTCGAGGGTTGACGGTACCTGAGGAATAAGCACCGGCTAACTCCGTGCCAGCAGCCGCGGTAATACGGAGGGTGCAAGCGTTATCCGGATTTACTGGGTTTAAAGGGTGCGTAGGCGGCCTG
+
FFFFFFFFFF:FFFFFFFFFFFFFFFF:FFFFFFFFF:FFFFFFFFFFFFFFFFFFFFFFFFFFFFFFFFFFFF,FF:FFFFFFFFFFFFFFFF:FFFFFFFFFFFFFFFFF:FFFFFFFFFFFFFFFFFFFFFFFFFFFFFFFFFFFFFFFF,FFFFFFFFFFFFFFFFFFFFFFF:FFFFFFFFFFF,FFFFFFFFFFFFFF:FFFFF:FFFFF:,FFFFFFFFF:FFFFFFFFFFFFFFF::FFF::
@A00920:152:HGHKKDRXX:2:2101:26232:25003 1:N:0:CGCGTTCA+TAAGACAC
ACTCCTACGGGAGGCAGCAGTGGGGAATATTGGACAATGGGGGAAACCCTGATCCAGCCATGCCGCGTGAGTGATGAAGGCCCTAGGGTTGTAAAACTCTTTCGGCGGGGACGATAATGACGGTACCCGCAGAAGAAGCTCCGGCTAACTTCGTGCCAGCAGCCGCGGTAATACGAAGGGAGCTAGCGTTGTTCGGAATTACTGGGCGTAAAGCGCGCGTAGGCGGCTTTGTAAGTTAGGGGTGAAATCC
+
FFFFFFFFFFFFFFFFFFFFFFFFFFFFFFFFFFF:FFFFFFFFFFFFFFFFFFFFFFFFFFFFF:FFFFFFFFFFFFFFFF:FFFFFFFF:FF:FFFFFFFFFFFFFFFFFFFFFFFFFFFFFFFFFFF:FFFFFFFFFFF:F:FFFFFFFFF:FF,FFFFFFFFFFFFFFFFFFFFFFFFFFFFFFFFFFFF:FF,FFFFFFFFFFFFFFFFFFFFFFFFFFFFFFFFFFFFF:F,FFFFFFFFFFFF
@A00920:152:HGHKKDRXX:2:2101:13187:25113 1:N:0:CGCGTTCA+TAAGACAC
ACTCCTACGGGAGGCAGCAGTGGGGAATCTTGCGCAATGGTCGAAAGACTGACGCAGCGACGCCGCGTGGGCGACGAAGGCCTTCGGGTTGTAAAGCCCTGTGGGGAGGGACGAACACGTCCGGGTCAAAGAGGCCCGGGCGCTGACGGTACCTCCTTCGCAAGCACCGGCTAACTCTGTGCCAGCAGCCGCGGGAAGACAGAGGGTGCAAACGTTGCTCGGACTTACTGGGCGTAAAGCGCGTGGAGGT
+
FFFFFFFFFFFFFFFFFFFFFFFFFFFFFFFFF,FFFFFFFFFFFFFFFFFFFFFFFFFFFFFFFFFFFFFFFFFFFFFFFF:FFFFFFF::FF,,FFF,FFFF:FFFFF:FF,FFFFFFFFFFF,F,,:,,FFFFFFFFFFFF:FF,F:FFFFFFFF:FFF:FFFFFFFFF,F::FFFFF::FFFFFFF:FFF,::FFFFFFFFF,FFF,:F:F:FFFFFFF,,F,:FFF:,F:,F:F:,:F:F,:FFF
@A00920:152:HGHKKDRXX:2:2101:13051:25160 1:N:0:CGCGTTCA+TAAGACAC
ACTCCTACGGGAGGCAGCAGTGGGGAATATTGGACAATGGGCGAAAGCCTGATCCAGCAATGCCGCGTGAGTGATGAAGGCTTTAGGGTTGTAAAGCTCTTTTACCCGGGATGATAATGACAGTACCGGGAGAATAAGCCCCGGCTAACTCCGTGCCAGCAGCCGCGGTAATACGGAGGGGGCTAGCGTTGTTCGGAATTACTGTGCGTAAAGCGCACCTAGGCGGCTTTGCAAGTAAGAGGTGAAAGCC
+
FFFFFFFFFFFFFFFFFFFFFFFFF,FFFFFFF:FFFFFFFFF:FFF:F:F::FFFFFFFFFFFFFFFFFF,FF,FFFF:FF,FF:FFF,FFFFF,:F:FFFF:F:FFFFF:FFFFFFFF:F::FF:F,F,F:FFFFFFFFFFFF,FF,::F,FF:FFF:F:FFF,,F,F:,FF:,,:,F::F,F,:F,F,FFFFFFFFFFFF:,F,:FF:FF,F:F:,FF,FFFF,FFFF:F:,,,F,,FFFF:FF:FF
@A00920:152:HGHKKDRXX:2:2101:20672:26021 1:N:0:CGCGTTCA+TAAGACAC
ACTCCTACGGGAGGCAGCAGTGGGGAATATTGGACAATGGGCGAAAGCCTGATCCAGCGACGCCGCGGGAGTGCTGAAGGCCTTCGGGTTGTAAAGCTCTGTTGAGGGAGAAGAAAACAGCTAGGGCGAATAGGCCTAGCTCTTGACGGTATCCCTTTAGAAAGCACCGGCTAACTCTGTGCCAGCAGCCGCGGTAAGACAGAGGGTGCAAACGTTGCTCGGAATTACTGGGCGTCAAGCGCGGGTAGGC
+
,::FF:FFFFFFFFFFFFFFFFFFF:FFF:FFFF:,:FFFF:F,FFFFFFFFF:FFFFF:FF::F:F,FFFF:,FFFF:F:F,FFFFF:::F:::FF:FFFF:FFFFFFF:FFFFFFFFFFF::F:FFF:FFFFFFFFFF:FFFFFF:FFFFF:F,F,FFFFF:F:,::FF:F:FF:FFFF:F,FF,FF,FF:FF,FFF:F:FFF:::F,FFFFF:FFF:FFFF:FF:FFF:F:::FF::FFF,FF,FF:
@A00920:152:HGHKKDRXX:2:2101:8531:26537 1:N:0:CGCGTTCA+TAAGACAC
ACTCCTACGGGAGGCAGCAGTGGGGAATCTTGCGCAATGGGCGAAAGCCTGACGCAGCGACGCCGTGTGCGGGAAGAAGGCCTTCGGGTTGTAAACCGCTTTCAGGAGGGACGAAGCCACTCGGGTTAATAGCCCAGAGGGTGACGGTACCTCCAGAAGAAGCCCCGGCTAACTACGTGCCAGCAGCCGCGGTAATACGTAGGGTGCAAGCGTTAATCGGAATTACTGGGCGTAAAGCGTGCGCAGGCGG
+
F,,,FFFF:FFFFFFF:FFFFFFFFFFFF:FFFFF:FFFFFFFFFFFFF:FFFFFFFFFF:F:FFFFFF:FFFF,::FFFF:FFFFFFFFFFFFFFFFFF:FFF:FFFFFF:FF,FFF,FFFFFFF:FFFFFFFFFFF:F,FFFFFFFFFFFFFFF:FF:FFFF:F,:F:FFFFFFFFFFFF:FFFFFFFF:F,FFFF:,FFFFFFFF:FFFF:,FF:FFF,F:FF:::FFFF:FF,FF:F:FFF,FFFF
@A00920:152:HGHKKDRXX:2:2101:25744:27821 1:N:0:CGCGTTCA+TAAGACAC
ACTCCTACGGGAGGCAGCAGTGGGGAATCTTGCGCAATGGGCGAAAGCCTGACGCAGCGACGCCGCGTGAGCGATGAAGGCCTTCGGGTTGTAAAGCTCTGTGGGGAGGGAAGAATAAGCCTAGGCTAATACCTCTAGGTGATGACGGTACCTCCTTAGCAAGCACCGGCTAACTCTGTGCCAGCAGCCGCGGTAAGACAGAGGGTGCAAACGTTGTTCGGAATTACTGGGCGTAAAGCGCGTGTAGGCG
+
F:FF:FF:,,FF:FFFFFFF,FFFFFF:F,:F:FFFF:FFF:FFFFFFFF:FFFFFFFFFFFFFFFF,FF:F,:FFFFFFFFFFFFFFFFF,FF,FFFF,FFFFFFFFFFF:F::FF:FFFFFFFFF,FFFFFFFFFFFFFFFFFFFFFFFFFFFF:FFFF:FF:FF::FFFFFFFFF,FFFFFFFFFF:FFFFF:F::FF:FF:FFFFFFFFF,FFF:FF:,F,FFFFFFFFFFFFFF:FF,FFFFFF,
@A00920:152:HGHKKDRXX:2:2101:10312:27837 1:N:0:CGCGTTCA+TAAGACAC
ACTCCTACGGGAGGCAGCAGTGGGGAATCTTGCGCAATGGTCGAAAGACTGACGCAGCGACGCCGCGTGCGGGAGGAAGCTCTTCGGGGTGTAAACCGCTGTTGCCCGGAACGAAACGCCTTTTTCGAGATGCTTGACGGTACCGGGTGAGGAAGCGCCGGCTAACTCTGTGCCAGCAGCCGCGGTAATACGTAGGGTGCAAGCGTTAATCGGAATTACTGGGCGTAAAGCGCGTGTAGGCTGATCGACA
+
FFFFFFFFFFFFFFFFFFFFFFFFFFFFFFFFFFFFFFFFFFFFFF:FFFFFFF:FFF:FF:FFFFFFFF:FFFFFF:FFFFFFFFFFFFFFFFFF,FFFFFFFFFFFFFFFFF:FFFFFFFFFFFFFFF,FFFFFFFFFFF::F,FFFFFFFFFFFFFFFFFFFFFFFFFFFFFF:FF,FFFFFFFFFFFFF:,::FFFFF,FFFFFFF:FFFFFFFF:FFFFFF:,F:FFFF:FFFF::FF:FFF:FF
@A00920:152:HGHKKDRXX:2:2101:15420:27978 1:N:0:CGCGTTCA+TAAGACAC
ACTCCTACGGGAGGCAGCAGTAGGGAATATTGCACAATGGGCGAAAGCCTGATGCAGCAACGCCGCGTGCATGATGAAGGTCTTCGGATCGTAAAGTGCTTTTCTGGGAGATGAGAAAGGACAGTATCCCAGGAATAAGTCTCGGCCAACTACGTGCCAGCAGCCGCGGTAATACGTCGGGTGCGAGCGTTGTCCGGAATTACTGGGCGTAAAGAGCTCGTAGGTGGGTTGTCGCGTTGTTCGTGAAAAC
+
FFFFFFFFFFFFFFFFFFFFFFFFFFFFFFFFFFFFFFFFFFFFFFFFFFFFFFFFFFF,FFFFFFFFFFF:FFFFFFFFFFFFFFFFFFFFFFFFFFFFFFFFFFFFFFFF:FFFFFFFFFFFFFFFFFFFFF:FFFFFFFFFFFFFFFF,FFFFFFFFFFFFFFFFFFFFF:FFF,FFF:FF,FF::,FFFFFFF,FFFFFFFFFFF:F,:FFFFF,F,FF,FFF,:F,F:FFFF:,FFF,:F::F,:
@A00920:152:HGHKKDRXX:2:2101:28872:28103 1:N:0:CGCGTTCA+TAAGACAC
ACTCCTACGGGAGGCAGCAGTGGGGAATATTGGGCAATGGGCGAAAGCCTGACCCAGCCATGCCGCGTGAGTGACGAAGGCCTTAGGGTTGTAAAGCTCTTTTGGCGGGGACGATAATGACGGTACCCGCAGAATAAGCCCCGGCTAACTTCGTGCCAGCAGCCGCGGTAATACGAAGGGGGCTAGAGTTGTTCGGAATCACTGGGCGTAAAGCGCACGTAGGCGGACTTTCAATTCAGGGGTGAAATCC
+
:,F:FFFF,::,F:,FFFFFF,F,FFF,FF,FFF,FF:F,:,F:F,,FF:FFFFFF:FFFFF:FF:FFF:FF:FFFFFF,F,FFF:,FF,,FFFF:FFFF,FF:F,:F:FFFFFFF:F:FFFF:FFFFFFFFFFFFFF:FF:,FFF,FFFFFFFFFFFFF:FFFF:F:F::FFFFFFF,,:FFFFF,F:FFF:F:FF:FFFFF,:FF:FFF::,F:FF:FFFF:FF:F,::F:F,FFF,,,F,::,:F:,
@A00920:152:HGHKKDRXX:2:2101:8919:28714 1:N:0:CGCGTTCA+TAAGACAC
AATCCTACGGGAGGCAGCAGCAGGGAATCTTGCGCAATGGACGCAAGTCTGACGCAGCGACGCCGCGTGGGTGACGAAGGCCTTCGGGTCGTAAAGCCCTGTCGGAAGAGAAGAAAAACATTATGGCTAACATCCATAGTGCTTGACGGTATCTTCAGAGGAAGCACCGGCTAACTACGTGCCAGCAGCCGCGGTAATACTTAGGGTGCTAGCGTTGTTCGGAATCATTGGGCGTAAAGCGCGTGTAGGT
+
FFF:,,:,FFFF,FFF,::F:FF,FFFFF:F:F,FFF,,,FFF::F,:FFFFF,FF,:F:FF,F:::,FFFFFFFFF,,:FFF:FF,FFFF:FF:FFF:F,FF,FFF,F,F,FFFFFFFFFFFFFF::FFF::,FFFFF,F,,FFFF:F,FFFFFFFFFF:FFFFFFFFFF:FFFFFF,F,FFFF,FF,F,F,FF:FFFF,FF:,F,:FFFF,::F,FFFF:F:FFF:,,,:,,F,FF:FFFF,FF:F,F
@A00920:152:HGHKKDRXX:2:2101:29324:29011 1:N:0:CGCGTTCA+TAAGACAC
ACTCCTACGGGAGGCAGCAGTGGGGAATATTTGACAATGGGCGAAAGCCTGATCCAGCAATGCCGCGTGAGTGATGAAGGCCTTAGGGTTGTAAAGCTCTTTTACCCGGGATGATAATGACAGTACCGGGAGAATAAGCTCCGGCTAACTCCGTGCCAGCAGCCGCGGTAATACGGAGGGAGCTAGCGTTGTTCGGAATTACTGGGCGTAAAGCGCGCGTAGGCGGCTCATCAAGTCAGGGGTGAAATCC
+
FFFFF,FFF,:FFFFFFFFFFFFF,FF:F,,,FF,FFFFFF,,FFF,F,FFF:FFF:FFF,,FF:F,,FFFFFFFFFFF:F,,FF,,FFF,FFFF::FFFFF,:FFFF,,FF:FF:F:FF,FF,FF::FFFFFFFFF:F:FF,FFF:FFFFFF,,FFFFFFF:FFF,F:FFFFFF:FFF:FF,FF:FFFFFFFFFFFFFFF,F::FFFFFFFF:FF,FFF:FF:FFFFF:FFFFFF:FF,,FFFFFFFFF
@A00920:152:HGHKKDRXX:2:2101:29785:29215 1:N:0:CGCGTTCA+TAAGACAC
ACTCCTACGGGAGGCAGCAGTGGAGAATCTTGCACAATGAGCGCAAGCTTGATGCAGCCACGCCGCGTGAGGGAAGAAGGCCTTCGGGTTGTAAACCTCTTTCAGTAGTGAAGAAGCGAAAGTGACGGTAACTACAGAAGAAGCCCCGGCCAACTACGTGCCAGCAGCCGCGGTAATACGTAGGGGGCGAGCGTTGTCCGGAATCATTGGGCGTAAAGGGCGTGTAGGCGGCCCTGTAAGTCGGATGTGA
+
FFFFFFFFFFFFFFFFFFFFFFFFFFFFFFFFFFFFFFFFFFFFF:FFF:FFFFFFFFFFFFFFFFFFFFFFFFFFFFFFFFFFFFFFFFFFFFFFFFFFFFFFFFFFFFFFFFFFFFFFFFFFFFFFFFFFFFFFFFFFFFFFFFFFFFFFFFFFFFFFFFFFFFFFFFFFFFFFFFFFFFFFFFFFFFFFF:FFFFFFFF,FFFFF:FFFFFFFFFFFFFFFFFFFFFFFFFFFFFFFFFFFFF:FFF
@A00920:152:HGHKKDRXX:2:2101:22110:29606 1:N:0:CGCGTTCA+TAAGACAC
ACTCCTACGGGAGGCAGCAGTGGGGAATCTTGCGCAATGGGCGAAAGCCTGAAGCAGCAACGCCGCGTGCGGGATGAAGGCCCTCGGGTTGTAAACCGCTTTCAGTGGGGACGAACACAGACGGTACCCACAGAAGAAGCCCCGGCCAACTACGTTCCAGCAGCCGCGGTAATACGTAGGCGGCAAGCGTAGTCCGGATTTATTGGGCGTAAAGAGCGTGTAGGAGGCCAGGTAGGTCGGCTGAGAAAAC
+
F,F,FFFFF:FF:,FFFFFFFF,FFF:FFFF,,FFF:FF:FFF:FF,FFF:F,:FF:,FFFFF,FFF,FFFFFF,F:F,FFF,::F,FFFFFFFF:F:FFF,FF:FF,FF:FF:::FFFFFFF,:F:FF:F:,,FFF:F:FFFF,FFFF,:F:F:,F:F:FFFF::FFF,FF,,F,,,,F,,:F:F:F,F,F:,,,FF,,F:F:,FF,F,F,F:,FFF,:FF,:,:FFFFF::,,,FF,:,,F,F,,FFF
@A00920:152:HGHKKDRXX:2:2101:8576:29778 1:N:0:CGCGTTCA+TAAGACAC
ACTCCTACGGGAGGCAGCAGCGACGAATATTCCGCAATGCGCGAAAGCGTGACGGAGCAATGCCGCGTGTGGGATGAAGCGGTTTCGCCGTGTAAACCACTGTCAGGGGACAGGAAGAACTGACCATCCCCAAAGGAAGGGCCGGCTAACCTCGTGCCAGCAGCCGCGGTAATACGAGGGGCCCGAGCGTTAATCGGAATTATTGGGCGTAAAGCGCACGTAGGCGGCTGGGTAAGTCTGTCTGTGAAAG
+
F,FFFFFFFFFFFFFFFFFFFFFFFFFFFFFFFFFFFF:FFFFFFFFFFFFFFFF,FFFFFFFFFFFFF,FFFFFFFFFFFFFFFFFFFFFFFF:FFFFFFFFFFFFFFFFFFFFFFF:FFFFFFFFFFFFFFFFFFFFFFFFFFFFFFFFFFFFFFFFFFFFFFFFFFFFFFFFFFFFF:FFFFFFFF:F,FFFFFFFFF:FFFFFFFFFFF:FFFFFFF:F:FFFFFFFFF:FFFFFFFFFFFFFF:F
@A00920:152:HGHKKDRXX:2:2101:17499:29794 1:N:0:CGCGTTCA+TAAGACAC
ACTCCTACGGGAGGCAGCAGTGGGGAATATTGCACAATGGGCGGAAGCCTGATGCAGCGACGCCGCGTGGGGGATGACGGCCTTCGGGTTGTAAACCTCTTTCGACAGGGACGAAGTGAAAATGACGGTACCTGTATAAGAAGCACCGGCTAACTACGTGCCAGCAGCCGCGGTAATACGTAGGGTGCGAGCGTTGTCCGGAATTACTGGGCGTAAAGAGCTCGTAGGTGGTTTGTCACGTCGTCTGTGA
+
:FFF,FFFFFFFFFFF:FFFFFFFFFFFFFFFFFFFFFFFFFFF:FFFFFFFFF,F,FFFFF:FF:F,FFFFFFFFFFFFFFF,FFFFFFF:FFFFF:FF,FFFFFFFF:FFFFFFFFFFFFFFFFFFFFFF:FF:FFFFFFF::FFFFFFFFFFFFFFFFFFFFFFFFFFFFFFFFFFFFFFFFFFFFFF::FFFFFF:FFFFFFFFFF,FFFFF:FFFFFFFFFFFF,:FFF,FFFF:F:F:FF:F,F
@A00920:152:HGHKKDRXX:2:2101:29206:30091 1:N:0:CGCGTTCA+TAAGACAC
ACTCCTACGGGAGGCAGCAGTGGGGAATATTGCGCAATGGACGAAAGTCTGACGCAGCGACGCCGCGTGTGTGATGACGGTCTTCGGATTGTAAACCACTGTCGGGAGGGACGAATACGCCGCAAGGCGGGTGACGGTACCTCCAAAGGACGCACCGGCTAACTCCGTGCCAGCAGCCGCGGTAATACGGAGGGTGCGAGCGTTGTCCGGATTTACTGGGTGTAAAGCGCGTGTAGGCGGTCCTGCAAGT
+
,:F,FF:FFFFFFF:FFFFFFFFFFFFFFFFFFFFFFFFFFFFFF:FFFFFFFFFFFFFFFFFFFFFFFFF,FFFFFF:FFFFFF:FFFFFFFFF,FFFFF:FFFFFFFFF:F,FFF:FFFFF,FF,:FFFFFF:FFFFFF,F:FF:,FF,:FFF:F,:F,FF:FFFFFFFFFFFFFF:FFFFFFFFFFFFFFF,FF,,:F:FFFFFF:FFFFFFFF,::FFF:F:F,FFF,::FFFFFFFFFF,FFFFF
@A00920:152:HGHKKDRXX:2:2101:19117:30436 1:N:0:CGCGTTCA+TAAGACAC
ACTCCTACGGGAGGCAGCAGTAGGGAATCTTCCGCAATGGACGAAAGTCTGACGGAGCAACGCCGCGTGAGTGATGAAGGTTTTCGGATCGTAAAACTCTGTTGTTAGGGAAGAACAAGTACCGGAGTAACTGCCGGTACCTTGACGGTACCTAACCAGAAAGCCACGGCTAACTACGTGCCAGCAGCCGCGGTCATACGTAGGTGGCAAGCGTTGTCCGGAATTATTGGGCGTAAAGCGCGCGCAGGCG
+
FFFFFFF:FFFFFFFFFFFFFFFFFF::FF:FFFFFFFFF:FFFFFFFF,FFFFFFFFFFFFFFFFFFFFFFFFFFFFFFFFF,FFFFFFFFFFFFFFFFF:FF,FFFFFFFFFFFFFF,:FFFFFFF:FFFFFFFFFFFFFFF:FFFF:FFFF:FFFFF,FFFF:FFFFFF:FFFFFFFFFFFFF:FFFFFFF,FFFF:F:FFFFFFF::FF,:F:FFFFFFFFF:FFFFFFFF:FFFF:F:FF,FFFF
@A00920:152:HGHKKDRXX:2:2101:22327:30483 1:N:0:CGCGTTCA+TAAGACAC
ACTCCTACGGGAGGCAGCAGTAAGGGATCTTGCGACAATGGGCGAAAGCCTGACGCAGCAACGCCGCGTGCGGGATGACGGCCTTCGGGTTGTAAACCGCTTTTCGGGGGGAAGAGGAAGGACGGTACCCCCGGAATAAGTCTCGGCTAACTACGTGCCAGCAGCCGCGGTAAAACGTAGGAGGCGAGCGTTATCCGGATTTACTGGGTGTAAAGCGCGTGTAGGCGGTCGTGCAAGTGAGGCGTGAAAG
+
FFFFFFFFFFF:FFFFFFFFFFFFFFFFFFFFFFF:FFFFFF:FFFFFFFFF:FF:FFFFFFFFFFFFFFFFFFFFFFFFF:F:FFFFFFFFFF:FFFFFFFFFFFFFFFFFF::FFFFFFFFFF,F:FFF:FFF:FFFFFFFFFFFFF:FFFFFFFFFFFFFFFFF:FFF:FFFFFFFFF:FFFFFFFFFFF,:,FFFFF:::FFF,FFFFFFFFFFFFFFFFFFFFFFFFFFFFFFF,F:F:FFFF::
@A00920:152:HGHKKDRXX:2:2101:26368:31908 1:N:0:CGCGTTCA+TAAGACAC
ACTCCTACGGGAGGCAGCAGTGGGGAATCTTGGACAATGGGCGCAAGCCTGATCCAGCGACGCCGCGTGGGTGATGAAGGCCTTCGGGTTGTAAAGCCCTTTCGACGGGGACGATGATGACGGTACCCGGCGAAGAAGCACCGGCTAACTCCGTGCCAGCAGCCGCGGTAAGACGGAGGGTGCTAGCGTTGTTCGGAATCACTGGGCGTAAAGGGCGCGTAGGCGGCCAGGCAAGTCGGCTTTGTGAAAG
+
FFFFF:F:FFFFFFFFFFFFFFFFFFFFFFFFFFFFFFFFFFFFFFFFFFFFFFFFFFFFFFFFFFFFFFFFFFFFFFFF:FFFFFFFFFFFFFFFF:FFFFFFFFFFFFFFFF:FFFFFFFFFFFFFFFFFFFFFFFFFFFFFFFFFFFFFFFFFFFFFFFFFFFFF::FFFFFFFF::FFFFFFFFFF:FFFFF,:FFFFFFFFFFFFFFFFFFFFFF:F::F:FFF:FFF,FF:FFFFFFFFFFFFF
@A00920:152:HGHKKDRXX:2:2101:22959:32800 1:N:0:CGCGTTCA+TAAGACAC
ACTCCTACGGGAGGCAGCAGTAAGGAATATTGCACAATGGACGCAAGTCTGATGCAGCAACGCCGCGTGCCCGAGGACGGCCTTCGGGTTGTAAAGGGCTTTTCTGGCTGAAGAGGCAGGACGGTAGGCCAGGAATAAGCGACGGCTAACTACGTGCCAGAAGCCCCGGAAATCCAGGGGGTGCACGCGTTAATCGGAATTACTGGGCGTAAAGCGCGCGTAGGTGGTTTGTTAAGTTGGTTGTGAAAGC
+
FFFFFF:FFFFFFFFFFFFFF::FFFFFFFFF:FFFFFFF,FFFFF:,FFFFF,FFFFFF,,FFFFFFFF::FF:FF:FFFFF:FFFFFFFFFFFF::FFFFF:,F,FF,FFFF,:FFF:F,:FF,:FFFFF,F::F:,F::FF,F:FF:,F,FF:FFFF,:FF,,FFF,FF:,::,,::F::FF,:FF,F,,,FF,FFFF,:FF:FFF,,,,:F,,:F::F::FFFFF,FFFFFF::FF,F:::F::,F
@A00920:152:HGHKKDRXX:2:2101:9959:33364 1:N:0:CGCGTTCA+TAAGACAC
ACTCCTACGGGAGGCAGCAGTAAGGGATCTTGCGACAATGGGCGAAAGCCTGACGCAGCAACGCCGCGTGCGGGATGACGGCCTTCGGTTTGTAAACAGCTTTTCGGGGGGAAGAGGAAGGACGGTACCCCAGGAATAAGTCTCGGCTAAATACGTGCCAGCAGCCGCGGTAAAACGGAGGGGGCGAGCGTTATCCGGATTTACTGGGTGTAAAGCGCGTGTAGGCGGTCGTGCAAGTGAGGCGTGAAAG
+
F:,FF::FFFFF,FFFFF:FFFFFFFFF:FFF::FFFF:,FFF,FFFFF::::FFFFFFFFFFFF:F,FFFFFFFF::FF:FFF:FFF,FFFF:FFF,FFFF:,FFFFFFFF,F,,:FFFFFFFFF:,FFF,F:,F:F,::FFFF:F,FF,F:FF:,FF,,FFFFFFFF:,FFFF,,,:F,,,FF::F:FF,:,FF:,F::F,::FFF:FFFFFF::F:FF:,,FF:FF::,,F,:FF:F,F,::,:,,,
@A00920:152:HGHKKDRXX:2:2101:7916:33458 1:N:0:CGCGTTCA+TAAGACAC
ACTCCTACGGGAGGCAGCAGTAAGGAATATTGCACAATGGGCGCAAGCCTGATGCAGCGACGCCGCGTGAGGGATGACGGCCTTCGGGTTGTAAACCTCTTTCACCTGGGACGAAGGGGTAACTTGACGGTACCAGGGGAAGAAGCACCGGCTAACTACGTGCCAGCAGCCGCGGTAATACGTAGGCTCCAAGCGTTGTTCGGAATTACTGGGCGTAAAGCGAGTGTAGGCGGTCTGTCAAGACGATTGT
+
FFFFF:F:FFFFFFFFF:FFFFFFFFFF:FFFFFFFFFFFFFFFFFFFFFFFFFFFFFF:FFFFFFFFFFFFFFFFFFFFFFF:FFFFFFFFFFFFFFFFFFFFFFFFF:FFFFFFFF:F:F:FFFFFFFF:FFFFFFFFFFFFF:FFFFFFFFFF:FFFFFFFFFFFFFFFFFFF,FF:FFFFFFFFFFFFFFFFF::FFF:F:FFFFFFFFF:FFFFFFFFFFFFFFFFFFFFF:FFFFF,FFF:FFF
@A00920:152:HGHKKDRXX:2:2101:19741:34240 1:N:0:CGCGTTCA+TAAGACAC
ACTCCTACGGGAGGCAGCAGTGGGGAATATTGGACAATGGGCGAAAGCCTGATCCAGCCATGCCGCGTGTGTGAAGAAGGCCTTCGGGTTGTAAAGCACTTTAAGTGGGGAGGAAGGGGTGATGGCTAATATCCATCATCATTGACGCTACCCACAGAATAAGCACCGGCTAACTCTGTGCCAGCAGCCGCGGTAATACAGAGGGTGCAAGCGTTAATCGGAATTACTGGGCGTAAAGCGCGCGTAGGCG
+
FFFFFFFFFFFFFFFFFFFFFFFFF:FFFFFFF:FFFFFFFFFFFFFFFFFFFFFFFFFFFFFFFFF:FFFFF:,FFFFFFF:FFFFFF,FFFFFFFF:FFFFFFFFFFFFFFF,:FFFFFFFFFFFF,FFFFFF:FFFFFF:F:FFFFFFFFFFFFFFFFFFFFFF:FFFFFFFFFFFF:FFF:FFFFFFFFF:FFFFFFFFFFFFFFF:FFFFFFFFFFF,FFFFFFFFFFFF,FF:F:FFF:FFFF:
@A00920:152:HGHKKDRXX:2:2101:31738:34538 1:N:0:CGCGTTCA+TAAGACAC
ACTCCTACGGGAGGCAGCAGTGAGGAATATTGCACAATGGACGAAAGTCTGATGCAGCAACGCCGCGTGGAGGATGACGGTCTTTGGATTGTAAACTCCTTTTCTCAGGGAAGAGAATGGACGGTACCTGAGGAATAAGTCACGGCTAACTCCGTGCCAGCAGCCGCGGTAATACGGGGGGGGCAAGCGTTGTTCGGACTTACTGGGCGTAAAGGGTGCGCAGGTGGTTATATAAGTCAGATGTGAAATC
+
FFFF,FFFFF,:FFFFFFFF:FFFFFFFFFFFFFFFFFFFFFFF,FFFFFF,FFFFFFFFFFF:FFFFFFFF,FFF,FFFFFFFFFFFFFFFFFF:FFFFFFFFFFFFFFFFFFF:FFFF,FFFFFFF:FFFFFFFFFFFFFFFFFFFFFFFFFFFFFFFFF:FFFFFFF:FF:FFFFFFF:FFFFFF:FFF,F:FF:,FFFFFFFFFFFF,FFFFFFFFF:FF,FFFFF:FF::,F,::FFFFFFFFF,
@A00920:152:HGHKKDRXX:2:2101:11957:34976 1:N:0:CGCGTTCA+TAAGACAC
ACTCCTACGGGAGGCAGCAGTGGGGAATCTTGCGCAATGGGCGAAAGCCTGACGCAGCGACGCCGCGTGCGGGAGGACGGCCTTCGGGTTGTAAACCGCTGTTGCCCGGGACGAAACGCTCTTTGGAGAGCATTGACGGTACCGGGTGAGGAAGCACCGGCTAACTCTGTGCCAGCAGCCGCGGTAAGACAGAGGGTGCAAACGTTGCTCGGAATTACTGGGCGTAAAGCGCGTGTAGGCGGGCCGATAA
+
F:FF,FFFFFFFFFFF:FFFFFFFF:FFFFFFFFFFF,FFFFFFF:FFFFFFFFFFFFFFFFFFFFFFFFFFFFFFFFFFFFFFFFFF:FFFFFFFFFFFFFFFF:FFFFFFFFFFFFFFFFFFFFFFFFF:FFFFFFFFFFFFFFFFFFFFFFFFFFFFFFFFFFFFFFF:FFFFFF:FFFFFFFFFFFFFFFFFFFFF:F:F,F:,F:,FF:F,FFF:F:FFFFF:F:FFF:FF::,FFFFFFF:F:F
@A00920:152:HGHKKDRXX:2:2101:10285:35274 1:N:0:CGCGTTCA+TAAGACAC
ACTCCTACGGGAGGCAGCAGTGGGGAATCTTGCACAATGGGGGAAACCCTGATGCAGCGACGCCGCGTGAGTGATGAAGCCCTTCGGGGTGTAAAGCTCTTTCGGCAGGGACGATAATGACGGTACCTGAAGAAGAAGCTGCGGCTAACTACGTGCCAGCAGCCGCGGTAATACGTAGGCAGCGAGCGTTGTTCGGAGTTACTGGGCGTAAAGGGTGCGCAGGCGGTTTTGTAAGCCAGATGTGAAATCC
+
FF,:::FFFFF,FFFFFF:FFFFFFF:FF:FF:F:FFFFFFFFF,FFFFF:FFFF:FFF:FFFFFFFFFF,FFFFF:FFFFFFFFFFFFFFFFFFFFFFFF:FFFF:FFFFF:FFFF:FFFFFFFFF:FFFFFF:FFFFFFFFFFFFFFFFFFFFFFF:FFFFFFFFFFFFFFFFFF:FFFFFFFFFFFFFFFFFFF:FFFFFFFFF,FFF:FFFFFFFFFF:F:FFFFFFFFFF:FFFFFFFFFFFFF,
@A00920:152:HGHKKDRXX:2:2101:14199:35947 1:N:0:CGCGTTCA+TAAGACAC
ACTCCTACGGGAGGCAGCAGTGGGGAATATTGGACAATGGGCGAAAGCCTGATCCAGCAATGCCGCGTGAGTGATGAAGGCCTTAGGGTTGTAAAGCTCTTTTACCAGGGATGATAATGAAAGTACCTGGAGAATAAGCTCCGGCTAACTCCGTGCCAGCAGCCGCGGTAATACGGAGGGAGCTAGCGTTGTTCGGAATTACTGGGCGTAAAGCGCACGTAGGCGGCTACTCAAGTCAGAGGTGAAAGAC
+
F,FFFFFFFFFFFFFFFFFFFFFFFFFFFFF:FFFFFFFFFF:FFFFFFFFFFFFFFFF,FFFFF:FF:FFFFFF,F:F:FFFFF:FF:FFFFFFFFFFFF:FFFFFFFFFFFFFFFFFF,FFFFFFFFFFFFFFFF,FFFF:FF,FFFF,FFFFFFF:FFFFFFFFFFF:FFFFFFFFFFFF:FFFFFFFFFFFFF:FFFF:FFF:FFFFF:FFFFFF:FFFFFFFF:F,F::FFFF,FF,F,FFFF,F
@A00920:152:HGHKKDRXX:2:2101:2862:36573 1:N:0:CGCGTTCA+TAAGACAC
ACTCCTACGGGAGGCAGCAGTAGGGAATCTTCCGCAATGGACGAAAGTCTGACGGAGCAACGCCGCGTGAGTGATGAAGGTTTTCGGATCGTAAAACTCTTTTGTTAGGGAAGAACAAGTACCAGAGTAACTGCTGGTAACTTGACGGTACCTAACCAGAAAGCCACGGCTCACTACGTGCCAGCAGCCGCGGTAATACGGAGGGTGCAAGCGTTATCCGGAATCACAGGGCGTAAAGGGCGCGTAGGCG
+
FFFFFFFFFFFFFFFFFFFF:FFFFFFFFFFFFFFFFFFFFF,F,FFFF,,FF,FF:FFF:FFF:FFFFF,F,,,F:F:FFFFFFFFF:FF::FFFFF,,,FFFFFFFFF,F:,FFFFFFF,FF:FFFF,F:FF:FF,F,FF,FFFFFFFFFFFFFFFFF:FFFFFFFFFFFF::FF:F:FFFFFF,:FFFFF:FFF,FF,:FF:FFFF,FF::,F:FF,FF,:FFF,FF:FFFFFFFF,F,:::FF,FF
@A00920:152:HGHKKDRXX:2:2102:1931:1548 1:N:0:CGCGTTCA+TAAGACAC
ACTCCTACGGGAGGCAGCAGTGGGGAATATTGGACAATGGGCGCAAGCCTGATCCAGCCATGCCGCGTGAGTGATGAAGGCCTTAGGGTTGTAAAGCTCTTTCGGCGGGGACGATAATGACGGTACCCCAAGAAGAAGCTCCGGCTAACTCCGTGCCAGCAGCCGCGGTAATACGGGGGGAGCAAGCGTTGTTCGGAATCACTGGGCGTAAAGGGAGTCTAGGCGGTTTGGTAAGTGGGATGTGAAATGA
+
FFFFFFFFFFFFFFFFFFFF:FFFFFFF:FFFFFFFFFFFFFF:FFFFFFFFFFFFFFFFFFFFFFFFFF,FFFFFFFFF,FF:FFFF,FFFFFFF,FFFFFFFFFFF:FFFFFFFFFFFFFFFFFFFFF:FFFFFFFFFFFFFFFFFFF,FFFFFFFFFFFFFFFFFFFFFFFFFFFFFFFFF:FFFF:FFFFFFFFFFFFFFFFFFFFFFFFF:FFFFFFF:FFF,,FFF:F:FF,FF,FFFFF:,:F
@A00920:152:HGHKKDRXX:2:2102:14127:1564 1:N:0:CGCGTTCA+TAAGACAC
ACTCCTACGGGAGGCAGCAGTGGGGAATCTTTCGCAATGGCCGCAAGGCTGACGCAGCGACGCCGCGTGGTGGAGGAAGGGCTTCGGCTCGTAAACCCCTGTTGCCCGGGGCGAAAATCGTCTTTCGAGACCACTGACGGTACCGGGTGAGGACTCACCGGCTAACTCCGTGCCAGCAGCCGCGGTAATACGGAGGGTGCGAGCGTTGTCCGGAATCACTGGGCGTAAAGGGCGCGTAGGCGGCCGAGCA
+
FF,F,,:F:FFF:FFFFFFFF,FFFFF::,F,F::FFF:FFFFFFF::,FFF,FFFFFFFFFFFFF,F:F,FF,F:FF,F:,FF,:,FF,:FFFFFFFFFFFFFFFFFFFFF,F:,F:FFFFF,,F:F:F::F:,FF,FFFFF,FF:F,FFF,,,FFFFFFF,FFFFFFFF:F,F::FFFF::,FFFFF,FFFF,,FF,F,FFFF,,:FFFFFFFFFFFFF:,:,,F,:F,F,::F:F:,FFFFFF,F,,
@A00920:152:HGHKKDRXX:2:2102:16495:2221 1:N:0:CGCGTTCA+TAAGACAC
ACTCCTACGGGAGGCAGCAGTAGGGAATATTGGACAATGGGTGCAAGCCTGATCCAGCCATGCCGCGTGCAGGAAGACGGCCTTCTGGGTTGTAAACTGCTTTTGCCTGTGGATAAAAAGCCCGTGCGCGGGCAATTGAAGGTAACAGGTGAATAAGCCACGGCTAACTACGTGCCAGCAGCCGCGGTAATACGTAGGTGGCAAGCGTTGTCCGGATTCATTGGGTTTAAAGGGTGCGTAGGCGGAATAT
+
:FFFFFFFFFFFFFFFFFFFFFFFFFFF:FFFFFFFFFFFF:FFFFFFFFFFFFFFFFFFFFFFFFF:FFFFFFFFFFFFFFFFFFFFFFFFFFF:FFFFFFFFFFFFFFFFFFFF:FFFFFFFFFFFFFFFFFFFFFFFFFFFFFFF:FFFFFFFFFFFFFFFFFFFFFFFFFFFFFFFFFFFFFFFF:FFFFFFFFFFFFF:FFFF:FFFFFFFFFFFFFFFFFFFFFFFFFFFFF:FFFFFF,:FFF
@A00920:152:HGHKKDRXX:2:2102:24352:2613 1:N:0:CGCGTTCA+TAAGACAC
ACTCCTACGGGAGGCAGCAGTAAGGAATATTGCACAATGGGCGCAAGCCTGATGCAGCAACGCCGCGTGCCCGAGGAAGGCCTTCGGGTTGTAAAGGGCTTTTCTGGCTGAAGAGGCAGGACGGTAGGCCAGGAATAAGCGTCGGCTAACTACGTGCCAGCAGCCGCGGTAAAACGTAGGGTGCAAGCGTTAATCGGAATTACTGGGCGTAAAGCGAGCGCAGGCGGTTGTGCACGACAGATGTGAAATC
+
FFFF:FFFFFF::FFFFF:FFFFFFFFFFFFFFF:FF::FFFFF:F:FFFF:FFF,FFFFFFFFFFFFFFFFF:FFFFFFF:F:FFFFFFF:FF,FFFFF:FFFFFFFFFFFFF:FFFFFFFFFFFF::FFFFFFF:FF:FF::FF:::FFFFFFF,FF:FF,FFFFFFFFFF:FFFFFFFFFF,F,:FF:FFFFFF:,:F:F,FF:FFFFFF:FF,FF,FF:FFFFFF,FFFF,FFFFFFF,:FFFFFF
@A00920:152:HGHKKDRXX:2:2102:6623:2691 1:N:0:CGCGTTCA+TAAGACAC
ACTCCTACGGGAGGCAGCAGTCGGGAATCATGCACAATGGGCGAAACCCTGAAGGAGCGACGCCGCGTGCGGGAATGAGGCTCTACGGATTTAAAACGCATTACGAGTGGGAGCAAATTAACGAACGAGAACAACAAGACCACGACAACTCAAAGACAGAGCCCGCTGACAAGGTAATACCGCGAGCTCACTCCGTATTAAGAATCCCTAATCAGATCGAAGGCGTTTCGGGAAGACGGAGGAGACTTGT
+
FFFFFFFFFFFFFFFFFFFFF,F,FFFFF,F,F,FFFFFFF,FFFF:FFFFF,F,,FFFFFFFFFFFFFFFFFF::,F,F,,:F,:FF,F,,,FF:F,F,FF,,,F,,FF:,F:F:FF,F,,,,,,,FF,F,:F:FFF,,,,,F,,FFF,,,,:,,F,::,,F,FF,F::,,,,,FF,,,,F,F,,FF,,,:F,:,,FF,,:,,,,:,F,,,,,,,F:F,,,:FF:,,,,,,,:,,:,,F,,,FF,,F,:
@A00920:152:HGHKKDRXX:2:2102:18728:2832 1:N:0:CGCGTTCA+TAAGACAC
ACTCCTACGGGAGGCAGCAGTCGAGAATCTTACGCAATGGGCGAAAGCCTGACGTAGCGACGCCGCGTGGAGGACGAAGGCCTTCGGGTAGTAAACTCCTGTCACGAGTTAAGAAGGGTCTGAGGCGAACAGCAGTAGACTTTGACGTAAGCACGAGAGGAAGCACTCGCTAACTCTGTGCCAGCAGCCGCGGTAATACAGAGAGTGCAAACCTTGTTCGGAATTATGGGGCGGAAAGAGCTCGGAGGCG
+
FFFFFFFFFFFFFFFFFFFFFFFFFFFF:,F:FFFFFFFFFFF,FFFFFFFFFF,:FFF:FFFFFFF:FF:FF:FF:FF,,FFFFFFFF,FFF,FFFF:FFFFF:F,F::F,FFF,F,F,FF,,F:,,F:,,,,,F,,F,F:F:,,,::F,F,F:FFF,F,:::FF,,F,,FF:,F,,:,FFF,,,FFF,F,F,F:FF:,F:::FFFF,,F:,,FF:FF,FF,FFFF,,FF:,:F,F:FFF,F,,FFFFF
@A00920:152:HGHKKDRXX:2:2102:21287:2879 1:N:0:CGCGTTCA+TAAGACAC
ACTCCTACGGGAGGCAGCAGTGGGGAATTTTGGACAATGGGCGCAAGCCTGATCCAGCCATGCCGCGTGAGTGACGAAGGCCTTCGGGTTGTAAAGCTCTTTCTGCGGGGACGAAACGGTCCGTGCCAACACCACGGACTAATGACGGTACCCGCAGAAGAAGCACCGGCTAACTACGTGCCAGCAGCCGCGGTAAAACGTATGGGGCAAGCGTTGTCCGGATTTAATGGGCGTAAAGAGCGTGTAGGCG
+
FFFFFFFFFFFFFFFFFFFFFFFFF,FF:FF,,FFFFFFFFFFFFFFFFFFFF,,FF::FFFFFFFFFFFFFFF,FFFFFFFFFFFFFFFFFFFFFFFFFFFF,F:FFFFFFFFFF:FF,:,FFF:F:FFFFFFFF,FFFFF:,FFFFF,,FF:FFF,,FFF:FFFFFF,FFFF,FFFF,FFF:FF,FF,F,F,F,,F,,,F,:FFFFFF,F,FF,FF,FFF,,F:,:F:FF:,FFF,:::::,FF,FFF
@A00920:152:HGHKKDRXX:2:2102:23457:3004 1:N:0:CGCGTTCA+TAAGACAC
ACTCCTACGGGAGGCAGCAGTAGGGAATCTTACGCAATGGGCGAAAGCCTGACGTAGCAATGCCGCGTGAACGATGAAGGCCTTCGGGTCGTAAAGTACTGTAGTGGGGGAAGAAATCCATTGCAGATAATACCTGCGGAGGTTTGACGGTACTCCACGAGTAAGCCCCGGATACTTACTTGCAACCACCCCCGGTAATCCGTAAGGGGCAAGCGTGGTCCGGAATCAATGGGCGTAATGCCCCCGTAGG
+
FF:FFFFFFFFFFFFFFFFFF,FFFFF::FF:FFFFFFFFFFFFFFFFFFFFFF,,FFFFFFFFFFFFF,FFFF:FFFF,:FFFFFFFFFFFFFF,F,:FFF,F,,FFFFFFFFFFF::,F,FFFF,FFFFFFFF,F,F,FFFFF,,FF,,,F,,,F:,FF,F:,FFFFF,,::,F,::,::F,,,,,,:,,FF,:F:,,FFFF,FFF,:F,,FFF,:FF::,FF,,F,,FFFF,,FF:,F,F,,,F,F,
@A00920:152:HGHKKDRXX:2:2102:27986:3020 1:N:0:CGCGTTCA+TAAGACAC
ACTCCTACGGGAGGCAGCAGTGGGGAATATTGGACAATGGGCGAAAGCCTGATCCAGCAATGCCGCGTGAGTGATGAAGGCCTTAGGGTTGTAAAGCTCTTTTACCAGGGATGATAATGACACTAACGCGCGAATAAGCTCCAGCTAACTCCGAGACAGAGGACCCGCTCAAACGCAGGGCGCTCGCGATTTTCGCAATTACTGGGCGAAAAGCGCGCGAAGGCGCGTTGTTAAGATACAGGTGAGATCA
+
FFFFFFFFFFFFFFFFFFFF,FFFFF:F,FF,:FFFFFFFFFFFFFFFFFFF,F,FFFFF,FFFFFFFF,F,FF,FFFFFFFFFFFFFFFFF:FFFFFFFFFF,F,FFFFF,FF::FF,,FF,F,,:,,,,F::,F:,,FFF,,:FFFF,F,,:F,,,:,,,,,,F,:F,F,F,,:,,,F,F:F:,,F,,,FF:F,:,,F:,,,:FF:,,FF,FFFFF::,,:FF,,F:,,:,F,,,F,,::FF:,F,,,
@A00920:152:HGHKKDRXX:2:2102:19623:3067 1:N:0:CGCGTTCA+TAAGACAC
ACTCCTACGGGAGGCAGCAGTGGGGAATATTGCACAATGGGCGCAAGCCTGATGCAGCAAAGCCGCGTGAGTGATGAAGGACTTAGGATTGTAAAGAACTTTTACAAGGGAAGAAAATCACTGAACCACCACTATAAGCCAAGTCTTAAAAAGATCAAGAAGCCGCGGAAAAACTTATGACACAAGCCTAGTAAATAAATACTGGGCTTAAATAGCTAGGAATAGCATGGCAAAAACCGACTTTAAAACT
+
:,F,,FF:FF,:F:F:FFF:F:FFFFFF,FF,,FFFFFF:F:F,FF:FFFFF,,,FFFFF,,:FF:FFF,,,FF,FFFFF,:FF,FF,::FFFFF:::FF:FF,:,,F,FF,FF,,::,FF:,,,F,:,F,:,,,FF,,,,,,,,,,FFF::,,,:,,F,FFF,,,FF,:F,,,,,,:F:FF,,F,F,,:,F,F,:FF,FF::,F:F,,,,,,:F,,,,:F:FF,,,FF,F,FF:,,,,,,FFFF,,:::
@A00920:152:HGHKKDRXX:2:2102:23023:3255 1:N:0:CGCGTTCA+TAAGACAC
ACTCCTACGGGAGGCAGCAGTGGGGAATATTGCACAATGGGCGAAAGCCTGATGCAGCGACGCCGCGTGAGGGATGACGGCCTTCGGGTTGTAAACCTCTTTCAGTAGGGAAGAAGCGAAAGTGACGGTACCTGCAGAAGAAGCGCCGGCTAACTACGTGCCAGCAGCCGCGGTAATACGTAGGGCGCAAGCGTTATCCGGAATTATTGGGCGTAAAGAGCTCGTAGGCGGTTTGTCGCGTCTGCCGTGA
+
FFFFFFFFFFFFFFFFFFFFFFFFFFFF:FFFF:FFFFFFFFFFFFFFFFFFFFFFFFFFFFFFFFFFFFFFFFFFFFFFFFFFFFFFFFFFF:FFFFFFFFFFFFFFFFFFFFFFFFFFFFFFFFFFFFFFFFFFFFFFFFFFFFFFFFFFFFFFFFFFFFFFFFFFFFFFFFF:FFFFFFFFFFFFFFFFFFFFFFFFFF,FFFFFFFFFFFFFFFFFFFFFFFFFFFFFFFFFFFFFFFFFFF:FFF
@A00920:152:HGHKKDRXX:2:2102:5547:3333 1:N:0:CGCGTTCA+TAAGACAC
ACTCCTACGGGAGGCAGCAGTAGGGAATCTTCCGCAATGGACGAAAGTCTGACGGAGCAACGCCGCGTGAGCGATGAAGGCCTTCGGGTCGTAAAGCTCTGTTGTTAGGGAAGAACAAGTACCGTTCGAATAGGGCGGTACCTTGACGGTACCTAACCAGAAAGCCACGGCTAACTACGTGCCAGCAGCCGCGGTAATACGTAGGTGGCAAGCGTTGTCCGGAATTATTGGGCGTAAAGCGCGCGCAGGC
+
F,F:F,F,FFF:,:FF:FF:FFFFFFF:F:FF:FF:F:FF:FFFFFFFFF,:FFFFFFF,FF:FF,:F:FFFFF,FFF:FFFFF:FFFFFF:FFFF,FFF:FFFF::FFFFFFF:FFFFFFFFFF,FFF:FFFFFFFFF:FFFFF:FFFFFFFFFFFFFFFFFFFFFF:FFFFFFFFFFFFFFF:FFFFFFFFFF,FFFFFFFF:FFFFFFFFF,,FFFFFF,FFFF:FFFFF:F,FF:FF:F:FFFFFF
@A00920:152:HGHKKDRXX:2:2102:32642:3443 1:N:0:CGCGTTCA+TAAGACAC
ACTCCTACGGGAGGCAGCAGTGAGGAATATTGGTCAATGGGCGAAACCCTGAACCAGCGACGCCGCGTGAGGGATGAAGTACTTCGGGTCGTAAAACTCTTTTCAAGGTGACGAGAAAGTACGGTATCCTAGTAATAAGACTCGCCAAAATACGTGCCACAACCCGCGGTAATACATAGGTTGAAACCTTTGTACGTAATAAATGGGCGAAAAGCGCACTTAGACGGCTCTTTAATTCAGTGTTTAAATC
+
:FFF,,FFFFFFFFFFFFFF:F:FFF:FFF:,::FFFFFFF,F,:FFFFFFFFF,FFF,F,F:FFF:FFF:,,FFFFFF,F,FFFFF:,,FFFF:F,FFF,,:,,F,:FFFFFF:,FF,::F,FFF:F,,,,,:F,F:F:F,FF,,:FF,,,F,F,F,F::F,:,,::,,F,,F::,F:F,F::F,,::FF,F:,:,F,:FFFFFF,F,,:F,FF,::FF,,,,FFFFFFF,,:,:::::,FFF,FFF,F
@A00920:152:HGHKKDRXX:2:2102:26910:3505 1:N:0:CGCGTTCA+TAAGACAC
ACTCCTACGGGAGGCATCAGTGGGGAATATTGCGCAATGGGCGAAAGCCTGACGCAGCAACGCCGCGTGAGTGATGAAGGCCTTCGGGTCGTAAAGCTCTGTCGGAGGGAACGAATGCTCTGGAGGTTAATAGCCTCGAGAAGTGACGGTACCCTCAAAGGAAGCACCGGCTAACTCCGTGCCAGCAGCCGCGGTAATACGGAGGGTGCGAGCGTTGTCCGGAATCACTGGGCGTCAAGGGCGCGTAGGT
+
,FFFFFFF:FFFFFF,FFFFFFF:F,FFFFFFFFFFFFFFFFFFFFFFFFFFFFFFFFFFFFFFFFFFFFFFFFFFFFFFFF:FF:FFFFFF::FFFFFFFFFFFFFF:F,FFFFFFFFFFFFFFFFFFFFFF:FFFFFFFFFFFFFFFFFFFFFFFFFFFFFFFFFFFFFFFFFFFFFFFFF:FFFFFFFF::F,FFFFFFF:FFFFFFFFFF:FFF:FFFF:FFFFF:FFFFF,FFFF:FFFF,FFFF
@A00920:152:HGHKKDRXX:2:2102:5656:3521 1:N:0:CGCGTTCA+TAAGACAC
ACTCCTACGGGAGGCAGCAGTGGGGAATATTGCACAATGGGCGAAAGCCTGATCCAGCAATGCCGCGTGAGTGATGAAGGCCTTAGGGTTGTAAAGCTCTTTTACCCGGGATGATAATGACAGTACCGGGAGAATAAGCTCCGGCTAACTCCGTGCCAGCAGCCGCGGTAATACAGAGGGGGCAAGCGTTGTTCGGAATTACTGGGCGTAAAGGGCGCGTAGGCGGCCTGTTAAGTCGACCGTGAAATCC
+
FFFFFFFF:FFFFFFFFFFFF:FF:,FF:FFF,FFFFFF,FFFF:F,FFFFFF,FFFFF:,:FFFFFFFFF,FF:FFFFFFF,,FFFFFFFFFFFFFFFFFFFFFFFFFFFFFFFFFFFFF,FFFFFFFFFFFF:FFFF,FFFFFFFFFFFFFFF:F::FFFFFF:FFFF:FF:FF:FFF,FFFF::FFFFFFFFFF,FFF:FFFFFF:,FFFFFFFFFFFFFFFFFF:F,:FFF:FFF,,F:F:FFFFF
@A00920:152:HGHKKDRXX:2:2102:28845:4194 1:N:0:CGCGTTCA+TAAGACAC
ACTCCTACGGGAGGCAGCAACAGGGAATCGTGCGCAATGGACGAAAGTCTGACGCCGCAATGCCGCGTGGAGGATGAAGGCCTTAGGGTCGTAAACTCCTTTTGCCATGGGGGAGATACCATCGAGAATACGAGACTGATAACTCTGTGCCAGCAGCCGCGGAACTACAGATGTCACGAGGGGTCACCGGCTTTATTGGGCGTAATGCGTGCGCAGGCGGTGGAGTAAGACAGGTGTGAAATCCCCGGGC
+
FFFFFFFFFFFFFFFFFFFFFFFFFFFFFFFFFFFFFFFFFFFFFFFFFFFFFFFFFF:F,FFFFFFFFFFFFFFFFFFFFFFFFFFFFFFFFFF,,FFFFF,F:F,:FFFFF,:F,FF,,:,FF,FF,F,,,F,FF,,FFFFF,::FF,F,:F,FFFFFFF,,,:,FFFF,,:FFF,F,,F,F,,F:,,,:,,F:,:F,FF,:F,FF,F:F,:FFFF,,F,,,FF:,,FFF,FF,,FFF,:F:F,F,FF
@A00920:152:HGHKKDRXX:2:2102:8088:4633 1:N:0:CGCGTTCA+TAAGACAC
ACTCCTACGGGAGGCAGCAGTGGGGAATCTTGCGCAATGGCCGAAAGGCTGACGCAGCGACGCCGCGTGGAGGATGACGCCCTTCGGGGTGTAAACTCCTGTTGCCCGGGACGAACCTCCCCTTTCGAGGGGACTGACGGTACCGGGTGAGGAAGCACCGGCTAACTCTGTGCCAGCAGCCGCGGTAATACAGAGGGTGCGAGCGTTGTCCGGAATCACTGGGCGTAAAGGGCGCGTAGGCTGCTGCGCA
+
FFF::FFFFFFF:FFFFFF:FFFFFFFFFF::FFFFFFF:FFFF:FF:FFFFFF:FFFF:FFFFFFFFFFFFFFF:FFFFFFFFFFFFFFFFFFFF:FFFFFFFFFFFFFF:F::FF,FFFFFFF:FFFFFFF:FFFFF:F:F:FFFFF:F:F,FFFFFFFFF:FF:FFFFF:F:F:FFFFFFFFFF,F::::FFFFFFFFFF::FFFFF,FFF,F::::FFFFFFFFFFFFFFFFFF:FF:F::FFFF:
@A00920:152:HGHKKDRXX:2:2102:15492:4961 1:N:0:CGCGTTCA+TAAGACAC
ACTCCTACGGGAGGCAGCAGTTAGGAATCTTCGGCAATGGGCGCAAGCCTGACCGAGCGACGCCGCGTGAAGGATGAAGGCCCTCGGGGCGTAAACTTCTAAAAGAGGGCCGAGAGTGACGGTACCTCTTGAAAAGCACCGGCTAACTCCGTGCCAGCAGCCGCGGTAATACGGAGGGTGCTAGCGTTATCCGGAATCACTGGGCGTAAAGGGCTCGTAGGCGGCCAACTAAGTCGGAAGTGAAATCCCC
+
FFFFFFFFFFFFFFFFFFFF:FFF:FFFFFF:::FFFFFFFFFFFFFFFFF,FFFFFFFFFF:FFFFFFFFFFFFFF:FFFF:FF:FF,FF:FFF,F:F,:F:FFFFFF,FFF,F:FFFFFFF:FFFFFFFFF,:F:FFFFFFFFFF,FFF,F,FF,:FF:F:FFFF::F:F:FFFFF:FFF::FFFFF:F,F,:FFFFFF:FFFFFF:FFFFF,FFF:F,FFF:FFF::,FFFF:FF,FF:FF,FFFF,
@A00920:152:HGHKKDRXX:2:2102:19045:5196 1:N:0:CGCGTTCA+TAAGACAC
ACTCCTACGGGAGGCAGCAGTGGGGAATATTGGACAATGGGCGAAAGCCTGATCCAGCAATGCCGCGTGAGTGATGAAGGCCTTAGGGTTGTAAAGCTCTTTTACCCGGGATGATAATGACAGTACCGGGAGAATAAGCCCCGGCTAACTCCGTGCCAGCAGCCGCGGTAATACGGAGGGGGCTAGCGTTGTTCGGAATTACTGGGCGTAAAGCGCGTGTAGGCGGCCAGGTAAGTCGGATGTGAAATCC
+
FFFFF:FFFFFFFFFFFFFFFFFFFF:FFFFFFFFFFFFFFFFFFFFFFFF:FFFFFFF:FFFFFFFFFFFFFFFFFFFFFFF,FFFFFFFFFFFFFFFFFFFFFFFFFFFFFFF,F,FFFFFFFFFFFF:FF:FFFFFFFFFFFFF,FFFFFFFFFFFFFFFFFFFFF,FFFFFFF:FFFFFF,FFFF:F:FFFFFFFFFFFFF::FFFFFFF:FF:FFFFFFFFFFFFFF:FFFFFFFF:FFF,:FFF
@A00920:152:HGHKKDRXX:2:2102:3152:5353 1:N:0:CGCGTTCA+TAAGACAC
ACTCCTACGGGAGGCAGCAGTAGGGAATATTGGTCAATGGGTGAGAGCCTGATGCAGCAACGCCGCGTGCGGGAAGAAGGCCCTAGGGTTGTAAACCGCTTTCAGCAGGGAAGAAAATGACGGTACCTGAAGAAGAAGGTGCGGCCAACTACGTGCCAGCAGCCGCGGTGACACGTAGGCACCAAGCGTTGTCCGGATGTATTGGGCGTAAAGAGCTCGTAGGCGGTTCAGACAGTCGGGTGTGAAAACT
+
F:,FFFFF,FF:FFFFFFF:FF:FFFFFFF,FFFFFFF::,FF:FFFFFFFFFFFF:F,FFFFFFF:,:F:F::F:FF:FFFFFFFF,:FFFFFFFF:F,FFFFFFF:,FF::FFF,FFFF,F,F::FF,FFFF,FFFFFFF,:F:FF,FFFFFFFFFFFFFFFFFF:,F:F,F:,F,FFFFFF:,FF,FFFF,FFFF,FFF,FF,FFFFFFFFFFF:FFFF:FFFFFFFF,,FFFFFFFF,FFFFFFFF
@A00920:152:HGHKKDRXX:2:2102:4435:6010 1:N:0:CGCGTTCA+TAAGACAC
ACTCCTACGGGAGGCAGCAGTGAGGAATTTTGGACAATGGGGGAAACCCTGATCCAGCGACGCCGCGTGAGGGACGAAGGTCTTCGGATTGTAAACCTCTTTTGCCGGGGAATAATTTCCACGTAGAAATACGGGGATTGAATGTACCCGGCGAATAAGCCACGGCTAACTTCGTGCCAGCAGCCGCGGTAATACGAAGGTGGCAAGCGTTACTCGGAATTACTAGGCGTAAAGGGCAGGTAGGTGGTTT
+
:FFFFFFFFFFFFFFFFFFFFFFFFFFFFFFFFFFFFFFFFFFF:FFFFFFFFFFFFFFFFFFFFFFFFFFFFFFFFFFFFFF:FFFFFFFFFFF:FFFFFFFFFFFFFFFFFFFFFFFFFFFFFFFFFFFFFFFFFFFFFFFFFFFFFFFF:FFFFF:FFFFFFFFFFFFFFFFFFFFFFFFFFFFFFFFFFFFFFFFFFF:FF:FFFFFFFF:FFFFFFFFFF:FFFFFFFFFFFFFFFFFFFFFFFF
@A00920:152:HGHKKDRXX:2:2102:32036:6558 1:N:0:CGCGTTCA+TAAGACAC
ACTCCTACGGGAGGCAGCAGTGGGGAATCTTGCGCAATGGGCGAAAGCCTGACGCAGCCATGCCGCGTGAATGATGAAGGTCTTAGGATTGTAAAATTCTTTCACCGGGGACGATAATGACGGTACCCGGAGAAGAAGCCCCGGCTAACTTCGTGCCAGCAGCCGCGGTAATACGAAGGGGGCTAGCGTTGCTCGGAATTACTGGGCGTAAAGGGCGCGTAGGCGGGTGCGTAAGTCGGAGGTGAAAGCG
+
F,FFFF:FFFFFFFFFFFFFFFFFFFFFFFFFFFFF:FFFFFFFFFFFFFFFFFFFFFFFFFF:F:FFF,FFFFFFFFFFF:FFF:FFFFFF:FFFFFFFFF:FFFFFFFFFFFFFFFFFFF:FFFFFFFFFFFF:FF,FFF:FFFFFFFFFFFFFFFF:FFFFFFFFFFFFFFFFFFFFFFFFFFFFFFFF:,FFFF,F,FF:FFFFFF:F:FFFFFFFFFFFFFFFFFFF:FFFFFFFFFFFF:FFFF
@A00920:152:HGHKKDRXX:2:2102:24415:6793 1:N:0:CGCGTTCA+TAAGACAC
ACTCCTACGGGAGGCAGCAGTGGGGACTTGTTCGCAATGGGCGCAAGCCTGACGACGCAACGCCGCGTGGAGGATGACGGTCTTCGGATTGTAAACTCCTGTTGACCGGGAAGAATGGCCTCGGACCTAACATGTCGGAGGCGTGACGGTACCGGTTGAGGAAGCCACGGCTAACTCTGTGCCAGCAGCCGCGGTAATACAGAGGTGGCAAGCGTTGTTCGGAATTACTGGGCGTAAAGGGCGCGTAGGC
+
F,FFFFFFFFF,FFFF:FFF:FFFF:,FFF,FF:F:,FFFFFFFFFFFFFFFF:FFFFFFFFFF:FFFFFFFFFFFFFFFFFFFFF:F:FFFFFFFFF:FFFFFFFFFF:F:F:FFFFFFFFFFFFFFFFFFFFFFFFFFFFFF:F:FFFF:FFFFFFFFFFFFF:FFF:FFFFFF:FFFFFFFFFFF:FFFFFFFFFFFFFFFFFF:FF,FFFFFFFF::FF:F::F:F,:FFFFFFFFFFFFF,::F:
@A00920:152:HGHKKDRXX:2:2102:24677:6809 1:N:0:CGCGTTCA+TAAGACAC
ACTCCTACGGGAGGCAGCAGCAAGGAATTTTCCGCAATGGGGGAAACACTGACGGAGCAACGCCGCGTGCGGGATGACGCTTTTCGGAGTGTAAACCGCTTTTCTCAGGGAAGATGAAGGACGGTACCTGAGGAATAAGGCCCGGCTAACTACGTGCCAGCAGCCGCGGTAATACGTAGGGGCCGAGCGTTGTCCGGAGGTATTGGGCGTAAAGCGCGCGCAGGCGGCTTCACGCGACCGACGTGAAAGC
+
F,FFFF,::FFFFFFFFFFFFF,F:FFFFFFFF:F,FFFFF,FFFFFFFF:FF:FFFFFFF:FF:FF:FF:FFFFFFFFFFFFF,FFFFFFF,F:,FFFFFFFFFFF::FFFFFFFFFFF,FFFFFFFFFFFFFFFFFFFFFFFFFF,FFFFFF:FFFFFF:FF:F:FFFFFFFFFFFFFFFFFFFFFFFFF:FFF,FF,FFFFFFFFFF:FFFFFFFFFFF::FFF:FF:FFF,F,F,FF:,FFF:F:F
@A00920:152:HGHKKDRXX:2:2102:25798:6840 1:N:0:CGCGTTCA+TAAGACAC
ACTCCTACGGGAGGCAGCAGTGGGGAATCTTGGACAATGGGCGCAAGCCTGATCCAGCCATGCCGCGTGAGTGATGAAGGCCTTAGGGTTGTAAAGCTCTTTCACCGGTGAAGATAATGACGGTAACCGGAGAAGAAGCCCCGGCTAACTTCGTGCCAGCAGCCGCGGTAATACGAAGGGGGCTAGCGTTGTTCGGAATTACTGGGCGTAAAGCGCACGTAGGCGGACCATTAAGTCAGGGGTGAAATCC
+
FFFFFF:FFFFFFFFFFFFFFFFFFFFFFFFFFFFFF:FFFFFFF:FFFFFFFFFFFFFFFFFFFFFFF:F:FF:FFFFFFF::FFFFFFFFFFFFFFFFFFFFFFFFFFFFFFFFFFFFFFFFFFFFFFF:FFFFFFFFFFFFFFFFFFFFFFFFFFFFFFFFFFFFFFFFFFFF:FFFFFFFFFFFFFFFFFFFFFFFFFFFFFFFF:FFF:FF:FFFFFFFFFFFFFFFFF,:FFFF:FFF:FFFFF
@A00920:152:HGHKKDRXX:2:2102:20636:7670 1:N:0:CGCGTTCA+TAAGACAC
ACTCCTACGGGAGGCAGCAGTGGGGAATATTGGACAATGGGCGCAAGCCTGATCCAGCCATGCCGCGTGAGTGAAGAAGGCCTTAGGGTTGTAAATCTCTTTCGGCGGGGAAGATAATGACGGTACCCGCAGAAGAAGCCCCGGCTAACTCCGTGCCAGCAGCCGCGGTAATACGGAGGGGGCTAGCGTTGTTCGGAATTACTGGGCGTAAAGGGCACGTAGGCTGGCTGTTAAGTCGGGGGTGAAATCC
+
FFFFFFFFFFFFFFFFFFFFFFFFFFFFFFFFFFFFFFFFFFFFFFFFFFFFFFFFFFFFFFFFFFFFFFFFFF,FFFFFFFFFFFFFFFFFFFFFFFFFFFFFFFFFFFFFFFFFFFFFFFFFFFFF:FFFFFFFFFFFFFFFFFFFFFFFFFFFFFFF:FFFFFFFFFFFFFFFFFFFFFFFFFFFFFFFF:F:FFFFFFFFFFFF,FFFFFFF,FFFFFFFFFFFFFFFFF,FFF,F:::F:FFFFF
@A00920:152:HGHKKDRXX:2:2102:31873:8249 1:N:0:CGCGTTCA+TAAGACAC
ACTCCTACGGGAGGCAGCAGTGGGGAATATTGGACAATGGGCGCAAGCCTGATCCAGCCATGCCGCGTGAGTGATGAAGGCCTTAGGGTTGTAAAGCTCTTTTACCAGGGAAGATAATGACGGTACCTGGAGAATAAGCCCCGGCTAACTTCGTGCCAGCAGCCGCGGTAATACGAAGGGGGCTAGCGTTGCTCGGAATCACTGGGCGTAAAGCGCACGTAGGTGGATCTTTAAGTCAGGGGTGAAATCC
+
FFF:FF:FFFFFFFFFFFFFFFFFFF:FFFFFFFF:FFFFFF:F,FFFFFFFFFFF:FFFFFFFFF,,FFFFFFFF:FFFF:FFF::FFFFFFFFFFFFFFFFFFFF::FFFFFFFFFFFFF:FFF::FFFFFFFFFFFFF,FFFF::FFFFFFFFFFFFFFFFFFFFFFFFF:FFF:FF,FFFFFFF:FFFFFFF:FFFFFF:FFFFF,:F:FFFFFF:FFF:FFFFFFF::,FFFFFFFFFFF,FFFF
@A00920:152:HGHKKDRXX:2:2102:24243:8938 1:N:0:CGCGTTCA+TAAGACAC
ACTCCTACGGGAGGCAGCAGTAGGGAATCTTCGGCAATGGGCTAACGCCTGACCGAGCGACGCCGCGTGGGGGAAGACGGCCTTCGGGTTGTAAACCCCTTTTCTACGGGACGAACTTTGACGGTACCGTAGGAATAAGAGGTTGCTAACTCTGTGCCAGCAGCAGCGGTAATACAGAGACCTCAAACGTTATCCGGAATCACTGGGCGTAAAGCGTACCGATCGGCGGTTTTGTAAGTCTTTGGTGAAA
+
::,FFFFFF:FFFFFFFFFFFFFFFFF:FFFFFFFFFFFFFFFFFF:FFFFFFFFFFFFFFFFFFFF:FFFFFF:FFFFFFFFFFFFFFFFFFFFFFFFFFFFFFFFFFFF:F:FFFF:FFFFFFFFFFFFFFFFFFFFFFFFFFFFFFFFFFFFFFFF:FFFFFFFFF:FFFFF:FFFFF:FFFFFF:FF:FFFFFF,FFFFFF,FFFFFFFF:FF:,FF:FFF:FFFFFFFFFFFFFFFF:FF:FFFF
@A00920:152:HGHKKDRXX:2:2102:1425:9565 1:N:0:CGCGTTCA+TAAGACAC
ACTCCTACGGGAGGCAGCAGTGGGGAATTGTTCGCAATGGGCGCAAGCCTGACGACGCAACGCCGCGTGGAGGACGAAGATCTTCGGGTCGTAAACTCCTGTCGAGTGGGAAGAATGGTTCGGGGGCTAATATCCCCCGAAATTGACGGTACCACTAAAGGAAGCCCCGGCTAACTCCGAGCCAGCAGCCGCGGTAATACAGAGGTCCCGAGCGTTGTTCGGATTCACTGGGCGTAAAGGGTGCGTAGGT
+
,:,F:F:F::FFF::F:F:FFF:FFF::FF::FF:,,F,:FF:FFF,,F,F,FFF:FFF,:FF:F,:,,FFFFFFFFFFFFFF,:,FF,::FFFF:FF:FFFFF:F,:FFFFFFFFFFFFFFFFFFFFFFFFFFFF:F:FFFFF,F:F,F::F:FFFFF:FF:,FF:FF:FFFFF,FF:,FFFF,FFFFFFFF:F,F,F:FFFF:FFF:FFFFFFFFFFFF:FF:FFF,FFFFFF,:F:,,F:FFFFF,:
@A00920:152:HGHKKDRXX:2:2102:26530:9580 1:N:0:CGCGTTCA+TAAGACAC
ACTCCTACGGGAGGCAGCAGTGGGGAATATTGGACAATGGGGGCAACCCTGATCCAGCAATGCCGCGTGTGTGAAGAAGGCCTGCGGGTTGTAAAGAACTTTCAGAGGGGAAGAAAAAATCGGAGCTAACACCTCCGAGCTTGACGTTACCCTTAGAAGAAGCACCGGCTAACTCCGTGCCAGCAGCCGCGGTCATACGGAGGATCCAAGCGTTATCCGGAATTACTGGGCGTAAAGAGTTGCGTAGGTG
+
FFFFFFFFFFFFFFFFFFFFFFFFFFFFFFFFFFFFF:FFFFFFFFFFFFFFFFF:FFF:FFFFFFF,FFFFFFFFFFFFFFFF:FFFF:FFFFFF,FFFFFFFFFFFFFF,FFFFF,FF,F:::FF,FFF:F:FFFFFFFFFFFF:FFFF,:FFFFF:FF:F:FF:FFFFFFFFFFFFF:FFFF:FFFF:FFF::F,FFF:FFFFFFFFF,FFFFF:,FFFFFFFFFFFFFFF::::,,FFFFF:FFF,
@A00920:152:HGHKKDRXX:2:2102:16740:10097 1:N:0:CGCGTTCA+TAAGACAC
ACTCCTACGGGAGGCAGCAGTAACGAATCTTCCGCAATGCGCGAAAGCGTGACGGAGCGATGCCGCGTGCAGGATGAAGCCCTTCGGGGTGTAAACTGCTGTCAGGGATTAGAAACACAATGATCAATCCCAAAGGAAGAGACGACTAACTCTGTGCCAGCAGTCGCGGTAATACAGAGGTCTCGAGCGTTAGTCGGAATCACTGGGCTTAAAGCGTACGTAGGCGGACATGCAGGCGTCGTGTGAAATC
+
FFFFF:FFFFFFFFFFFFFFFFFFFFFFFFFFFFFFFFFFFFFF:FFFFFFFFFFFFFFF:FFFFFFFFFFFFFFFFFF,FF:FFFFFFFFFFFFFFFFFFFFFFFFFFFFFFFFF:,:FFFFFFFF:FFFFF:FF:F,FFFFF::FF:FFFFFFFF:FFFFF:FFFFFFFFFFFFFFF:FFFFFFFFFFFFFFFFFF,FFFF::FFFF,FFFFFFFFFFF,FFFFF,FF:FFFF:FFFFFFFFFFFFF:
@A00920:152:HGHKKDRXX:2:2102:12201:10347 1:N:0:CGCGTTCA+TAAGACAC
ACTCCTACGGGAGGCAGCAGTGGGGAATTGTTCACAATGGGCGCAAGCCTGATGACGCAACGCCGCGTGGGGGATGAAGGTCTTCGGATCGTAAACCCCTGTCGAATGGGACGAAAGACTCGCGCCTTAACACTGCGCGAGATTGACGGTACCGTTAAAGGAAGCCACGGCTAACTCTGTGCCAGCAGCCGCGGTAATACAGAGGTGGCAAGCGTTGTTCGGACTTACTGGGCGTAAAGTGCGCGTAGGC
+
,FFFFFFFFF:FFFFF:FFF:FFFFF,FFF:FFFFFFFFF,FFFFFFFFFFFFF:FFFFFFFFFFFFFFFFFFFFFFFF:FFFFFFFFFFFF:FFFFFFFFFFFFFFFFF:FF:FFFFFFFFFFFFFFFFFFF:FFFFFFFFFFFFFFFF:,FFFFFFFFFFFFFFF::FFF,FFFFFFFFFFFFFF:FFFF:F,F,F,F::FFFFFFFFFFFFF:,FFFFF,,FFFFFF:FF:FF:F:,:FF,:F,FFF
@A00920:152:HGHKKDRXX:2:2102:23149:11115 1:N:0:CGCGTTCA+TAAGACAC
ACTCCTACGGGAGGCAGCAGTCGGGAATTTTGCGCAATGGACGAAAGTCTGACGCAGCAACGCCGCGTGAGGGATGACGGCCTTCGGGTTGTAAACCTCTTTTGTCAGGGACGATGATGACGGTACCTGACGAATAAGCCACGGCTAACTACGTGCCAGCAGCCGCGGTAATACGTAGGTGGCAAGCGGTGTCCGGATTTACTGGGCGTAAAGAGCGCGCAGGCGGTCGTTCAAGTCGCGTGTGAAAGCC
+
FFFFFFFFFFFFFFFFFFFFFFFFFFFFF:FFFFFFFFFFFFFFFFFFFFFFFFFFFFFFFFFFFFFFFF:FFFFFFFFFFF:FFFFFFFFFFFFFFFFFFFFFFFFFFFFFFFFF:FFFFFFFFFFFFFFFFFF:FFFFF,FFFF,FFFFFF:FFFFFFFFFFFFFF,F:FFFFFFFFFFFF:FFFF,,FFFFF,FFFF:FFFFFFF:,:FFFFFFFFF:F:FFFFF:FFFFFFFFFFFFF:F,F:FFF
@A00920:152:HGHKKDRXX:2:2102:29912:12587 1:N:0:CGCGTTCA+TAAGACAC
ACTCCTACGGGAGGCAGCAGTGGGGAATATTGCGCAATGGGCGAAAGCCTGACGCAGCAACGCCGCGTGAGTGATGAAGGCCTTCGGGTCGTAAAGCTCTGTCGGAGGGAACGAATGCTTTTGAGGTTAATAGCCTCAGGAGGTGACGGTACCCTCAAAGGAAGCACCGGCTAACTCTGTGCCAGCAGCCGCGGTAATACAGAGGGTGCAAGCGTTGTTCGGAATTATTGGGCGTAAAGGGCGTGTAGGC
+
FFFFFFFFFFFFFFFFFFFFFFFFFFFFFFF,FFFFFFFFFFFFFFFFFFFF,FFFFFFFFFFFFFFFFFFFFFFFFFFFFFFFFFFFFFFFFFFFFFFFFF,FF:FFFF,FFFFF:FFFF:FFFFFFFFFFF:FFFFF,,FFF:FF:FFFFFF:F:FFFFFFF::FFF,FFF,FFFFFFFFF:,FFFFFFF:FFFFFFFFFFFFFFF,:FFFFFF,FFFFFFF:FF,FFFFFFFFF,FF:FFF,FFFFF
@A00920:152:HGHKKDRXX:2:2102:1371:13041 1:N:0:CGCGTTCA+TAAGACAC
ACTCCTACGGGAGGCAGCAGTAGGGAATCTTCGGCAATGGACGAAAGTCTGACCGAGCAACGCCGCGTGAGTGATGAAGGTTTTCGGATCGTAAAACTCTGTTGTAAGGGAAGAACAAGTACCAAGTAACTACTGGTACCTTGACGGTACCTTACCAGAAAGCCACGGCTAACTACGTGCCAGCAGCCGCGGTAATACGGCGGGAGCGAGCGTTGTTCGGAATTACTGGGCGTAAAGCGTGCGCAGGCGG
+
:FFFFFFFFFF,FFFFFFFFFFFF:F,FFF,FFFFFFFFFFFFFFFFF:::FFFF,,FF:FFFF,FFFFFF:FFFFFF,FFFFFFFFF:FF,FFFFF:F,F:FFF:FFFFF,FF:FF:FFFFF:FFFF:FF:FF,FFFFFFFFFFFFFFFFFFFFFFFFFFF:FF:FF:FFFFFFFFFFFFFFFFF:FF,F::F::FFFF,FF,F:FFFFFFFFFFFFFF,FFF:FFFF:FFFF,FF,:,F:F:,FF:FF
@A00920:152:HGHKKDRXX:2:2102:16107:13730 1:N:0:CGCGTTCA+TAAGACAC
ACTCCTACGGGAGGCAGCAGTGGGGAATTTTGGACAATGGGGGAAACCCTGATCCAGCCATTCCGCGTGAGTGAAGAAGGCCTTCGGGTTGTAAAGCTCTTTTGTCCGGAACGAAACGGTGCACGTGAATATCGTGCGCTACTGACGGTACCGGGAGAATAAGCACCGGCTAACTACGTGCCAGCAGCCGCGGTAATACGTAGGGTGCGAGCGTTAATCGGAATTACTGGGCGGACAGCGTGCGCAGGCG
+
FFFFFFFFFFFFFFFFFFFFFFFFFFF:FFFFFFF:FFFFFFFFFFFFFFF:FFFFFFF,FFFFFFFFFFFFFFFFFFFFF:,FFFFFFFFFFFFFFFFF:FFFFFFFFFFFFFFFFFFFFFFFFFFFFFFFF,FFFFFF:FFFFFFFFFFFFFFFFFFFFFFFFFFFFFF,FFFFFFF:FFFFFFFFFFFFF,F,FFFFFFFFFFFFFFFFFFF:FFFFFF:FFFFFFFFFF,F,:FFFF,FFFFFFFF
@A00920:152:HGHKKDRXX:2:2102:29432:14826 1:N:0:CGCGTTCA+TAAGACAC
ACTCCTACGGGAGGCAGCAGTGGGGAATATTGGACAATGGGCGAAAGCCTGATCCAGCAATGCCGCGTGAGTGATGAAGGCCTTAGGGTTGTAAAGCTCTTTTGCCCGGGATGATAATGACAGTACCGGGAGAATAAGCTCCGGCTAACTCCGTGCCAGCAGCCGCGGTAATACGGAGGGAGCTAGCGTTGTTCGGAATTACTGGGCGTAAAGCGCGCGTAGGCGGCTTTGTAAGTTAGAGGTGAAAGCC
+
FFFFFFFFFFFFFFFFFFFFFFFFFFFFFFFFFFFFFFFFFFFFFFFFFFFFFFFFFFFFFFFFFFFFFFFFFFFFFFFFFF:FFFFFFFFFFFFFFFFFFFFFFFFFFFFFFFFFFFFFFFFFFFFFFFFFFFFFFFFFFFFFFFF:FFFFFFFFFFFFF:FFFFFFFFFFFFFFFFFFFFFFFFFFFFFFFFFFFFF::FFFFFFFFF:FFFFFFFFFFFFFFFF,FFFFFFFF,FFF:FFFFFFFFF
@A00920:152:HGHKKDRXX:2:2102:6343:16329 1:N:0:CGCGTTCA+TAAGACAC
ACTCCTACGGGAGGCAGCAGTGGGGAATATTGGACAATGGGGGCAACCCTGATCCAGCCATGCCGCGTGTGTGAAGAAGGCCTTCGGGTTGTAAAGCACTTTAAGTGGGGAGGAAGGGGTGAAAGCTAATATCTTTCATCAGTGACGCTACCCACAGAATAAGCACCGGCTAACTCTGTGCCAGCAGCCGCGGTAATACAGAGGGTGCAAGCGTTAATCGGAATTACTGGGCGTAAAGCGCGCGTAGGCG
+
FFFFFFFFF:FF:FFFFFFFF:FFFFFFFFFFFFFFFFFFFFFF,FFFFFFFFFFFFFFFFFFFFFFFFFF:F:FFFFFFFFFFFFFF:FFFFFFFFFFFFFFFF:FFFFF::FFF:F:FFFFFFFFFFFFFFFFF:FFFF,:::FFFFFFFFFFFFFFF,FFFFFFFFFFFFFFFFFFFFFFFFF:FF,FFFF,F,FFFFF:,FFFF,FF:FFF:FFFFF:FFFFFFF:FF:FFFFFFFFFF::,FFF:
@A00920:152:HGHKKDRXX:2:2102:16721:17550 1:N:0:CGCGTTCA+TAAGACAC
ACTCCTACGGGAGGCAGCAGTGGGGAATATTGCGCAATGGGCGGAAGCCTGACGCAGCGACGCCGCGTGGGGGATGACGGCCTTCGGGTTGTAAACCTCTTTCGCTATCGACGAAGCTTTTCGGAGTGACGGTAGGTAGAGAAGAAGCACCGGCCAACTACGTGCCAGCAGCCGCGGTAACACGTAGGGTGCGAGCGTTGTCCGGAATTATTGGGCGTAAAGGGCTCGTAGGCGGTTTGTCGCGTCGGGA
+
FFFFFFFFFFFFFFFFFFFF,FFFFF,F,FFFFFFFFFFFFFFFFFFFFFFFFFFFFFFFFFFFFFFFFFFFFFFFFFFFFFFFFFFFFFFFFFFFFFFFFFFFFFFFFFFFFFFFFFFFFFFFFFFFFFFFFFF:F:FFFFFFFFFFFFFFFFFFFFFFFFFFFFFFFFFFFF:FFF:FF:FFFFFFFFF:FFFFFF:FF:F,FFFFFFFFFFFFFFFF:F:F:FFFFFFF::FF,FF:::::F:FFF:
@A00920:152:HGHKKDRXX:2:2102:4896:17581 1:N:0:CGCGTTCA+TAAGACAC
ACTCCTACGGGAGGCAGCAGTGGGGAATATTGCACAATGGGCGCAAGCCTGATGCAGCGACGCCGCGTGAGGGATGACGGCCTTCGGGTTGTAAAGCGCTTTTCGGTGGGATGAGGAAGGACAGTACCACCGGAATAAGGGACGGCTAACTACGTGCCAGCAGCCGCGGTAAAACGTAGGTCCCGAGCGTTATCCGGATTTACTGGGCGTAAAGGGCGTTCAGGCGGTGGGCTAAGTCAGGCATGAAATC
+
FFFFFFFFFFFFFFFFFFFFFFFFF:FFFFFFFFFFFFFFFFFFFFF:FFFFFFFFFFFFF:FFFFFFFFFFFFFFFFFFF:FFFFFFFFFF:,FFFFFFFFFF,FFFFFF:FFFFFFFFFF:FFFFFFFFFFFFFFFFFFFFFFFFF:FFFFFFF,FFFFFFFFFFF:F:FFFFFFFFFFFFFFFFFF,FFFF:FFFFFFFFFFFFFF::FFFFFFFFFFFF:FFFFFFFFF,:FFFFF::FFFFFFFF
@A00920:152:HGHKKDRXX:2:2102:28700:17785 1:N:0:CGCGTTCA+TAAGACAC
ACTCCTACGGGAGGCAGCAGTAGGGAATCTTGCGCAATGGGCGAAAGCCTGACGCAGCCATGCCGCGTGAATGATGAAGGTCTTAGGATTGTAAAATTCTTTCACCGGGGAAGATAATGACGGTACCCGGAGAAGAAGCCCCGGCTAACTTCGTGCCAGCAGCCGCGGTAATACGAAGGGGGCTAGCGTTGCTCGGAATTACTGGGCGTAAAGGGCGCGTAGGCGGACAGTTTAGTCAGAGGTGAAAGCC
+
FFFFFFFFFFFFFFFFFFFFFFFFFFFFFFFFFFFFFFFFFFFFFFFFFFFFFFFFFFFFFFFFFFFFFFFFFFFFFFFFFFFFFFFFFFF,F:FFFFFFFFFFFFFFFFFFFFFFFFFFFFFFFFFFFFFFFFFFFFFFFFFFFFFFF:FFFFFFFFFFFFFFFFFFFFFFFFFFFF:FFFFFFFFFF:FFF:FFFFFFFFFFFFFFF,FFFFFFFFFFFFFFF:FFFFFFFFFFFFFFFFFFF:FFFF
@A00920:152:HGHKKDRXX:2:2102:9896:18255 1:N:0:CGCGTTCA+TAAGACAC
ACTCCTACGGGAGGCAGCAGTGAGGAATATTGGGCAATGGACGGAAGTCTGACCCAGCCATGCCGCGTGAAGGATGAAGGCGTTCTGCGTTGTAAACTTCTTTTACCTGGGAAGAAAACACAGATTTCTATTTGTGTTGACGGTAACAGGGGAATAAGCACCGGCTAAATCCGTGCCAGCAGCCGCGGTAATACGGAGTGTGCAAGCGTTATCCGGAGTTATTGGGTGTAAATGGTGCGAAGTCGGCCAG
+
FFFFFFFFFFFFFFFFFFFFFFFFFFFFFFFFFFFFFFFFFFFFFFFFFFFFFFFFFF:FFFFFFFFFF:FFFFFFFFFFFFFF,FFF:FFFFFFFFFFFFFFFFFFFFFFFFFFFF,FFF:FF:F,F::FF:,FF,F:FF,FF,,,F,F,FF:FFFFFFF:,FF:FF,,F::FF::,FF:FFFFF,F::FF:FFFF,,,:,:FFFFF:F,FFFFF,,,FFF,FFF,,FF:F,,FFFFF,,F,F,:,F,,
@A00920:152:HGHKKDRXX:2:2102:10502:18333 1:N:0:CGCGTTCA+TAAGACAC
ACTCCTACGGGAGGCAGCAGTTAGGAATCTTGGACAATGGGCGCAAGCCTGATCCAGCCATGCCGCGTGAGTGATGAAGGCCTTAGGGTTGTAAAGCTCTTTCAGCGGGGAAGATAATGACGGTACCCGCAGAAGAAGCCCCGGCTAACTTCGTGCCAGCAGCCGCGGTAATACGAAGGGGGCTAGCGTTGTTCGGATTTACTGGGCGTAAAGCGCACGTAGGCGGATCGTTAAGTCGAGGGTGAAATCA
+
FFFFFFFFFFFFFFFFFFFFFF:FFFFFFFFFFFFFFFFFFFFFFF:FFFFFFFFFFFFF,FFFFFFFFFFFFFFFFFFFFFFFFFFFFFFFFFFFFFFFFFF::F:FFFFFFFFF:F:FFFFFFFFFF:FFFFFFFFFFFF,FFFFFFFF,FFFFFFFF,FFFFF:FFFFFF,FFF,FFF:FFFFFF,FFFFF:FFF:FFFF,FFFFFFFFFFFFFFF,FFFFFFFFFF,FFF::F,FFFFFFFFF,F,
@A00920:152:HGHKKDRXX:2:2102:5728:18458 1:N:0:CGCGTTCA+TAAGACAC
ACTCCTACGGGAGGCAGCAGTGGGGAATATTGGACAATGGGCGCAAGCCTGATCCAGCCATGCCGCGTGGGTGAAGAAGGCCCTAGGGTTGTAAACCCCTTTCAGCGGGGAAGATAATGACGGTACCCGCAGAAGAAGCCCCGGCTAACTCCGTGCCAGCAGCCGCGGTAATACGGAGGGTGCAAGCGTTGTCCGGATTTATTGGGTTTAAAGGGTGCGTAGGCGGCCCTGTAAGTCAGTGGTGAAAGCC
+
:FFFFFFFFFFFFFFFFFFFFFFFFFFFFFFFFFFFFFFFFFFFF:FFFFFFFFFFFFFFFFFFFFFFFFFFFFFFFFFFFFFFFFFFFFFFFFFFFFFFFFFFFFFFFFFFFFFFFFFFFFFFFFFF:FFFFFFFFFFFFFFFF::FFFFFFFFFFFFF:FF:FF:F:FFFFFF,FFFFFFFFFFFFF,FFF:FFFFF:FFFFFFF,F:FFFFFFF:FFF:FF,FFFFFFFFFF,FFFFFF,FF:FFFF
@A00920:152:HGHKKDRXX:2:2102:4770:18740 1:N:0:CGCGTTCA+TAAGACAC
ACTCCTACGGGAGGCAGCAGTGGGGAATCTTGCGACAATGGGCGAAAGCCTGACGCAGCAACGCCGCGTGCGGGATGACGGCCTTCGGGTTGTAAACTCCTTTTGCGTGGGACGATGATGACGGTACCGCCGGAAGAAGTCTCGGCTAACTACGTGCCAGCAGCCGCGGTAAAACGTAGGAGGCAAGCGTTATCCGGATTTACTGGGCGTAAAGGGCGTGCAGGTGGTTTCGTAAGTGGTGCGTGAAAGC
+
FFFF::FFFFFFFFFFFFFFFFFFFFFFFFFFFFFFFFFFFFFFFFFFFFFFFFFFFFFF,FFFFFFFFFFFFFFFFFFFFFFFFFFFF:FFFFFFFFFFF:FFFFFFFFFFFFFFFFFFFFFFF,FF:FFFF,:F:FFFFFF:FFFFFFFFFFFFFFFFFFFFFFFFFFFFF,FFFFFFFFFFF,FFFFFFFF:F:FFFFFFFFFFFFFFFF:FFFFFFFFFFFF:F,:FFFFFFFFFFFFFFFFFFFF
@A00920:152:HGHKKDRXX:2:2102:26684:18834 1:N:0:CGCGTTCA+TAAGACAC
ACTCCTACGGGAGGCAGCAGTTTCGAATCATTCACAATGGGCGAAAGCCTGATGGTGCGACGCCGCGTGAGGGACGAAGGCCTTCGGGTCGTAAACCTCTGTCACCGGGGAAGAAACGCTGCATTTTAACAGAATGCAGCCTGACTTAACCCGGAGAGGAAGCAGTGGCTAACTCTGTGCCAGCAGCCGCGGTAATACAGAGACTGCGAGCGTTATTCGGATTCACTGGGCGTAAAGGGTGCGCAGGCGG
+
FFFFFFFFFFFFFFFFFFFFFFFFF:FFFFFFFFFFFFFFFFFFFFFFFFF:FFFFFFFFFFFFFFFFFFFFFFFFFFFFFFFFFFFFFFFFFFFFFFFFFFFFFFFFFFFFFFFFFFFFFFFFFFFFFFFFFFFFFFFFFFFFFFFFFFFFFFFFFFFFFF:FFFFFFFFFFFFFFFFFFFFFFFFFFFFFFF:F,FFFFFFFFFFFFFFFFF:F:F:FFFFFFFFFFFFFFFFFFFFFFFFFF:FFFF
@A00920:152:HGHKKDRXX:2:2102:22092:18897 1:N:0:CGCGTTCA+TAAGACAC
ACTCCTACGGGAGGCAGCAGTGGGGAATCTTGCGCAATGGGCGAAAGCCTGACGCAGCAACGCCGCGTGGGGGATGAAGGCTTTCGGGTTGTAAACCCCTTTCAGCAGGGACGATTATGACGGTACCTGCAGAAGAAGGACCGGCCAACTACGTGCCAGCAGCCGCGGTAATACGTAGGGTCCAAGCGTTGTCCGGATTTACTGGGCGTAAAGGGCGTGCAGGTGGTGGTTTAAGTGGTGCGTGAAAGCG
+
FFFFFFFFFFFFFFFFFFFFFFFFFFFFFFFFFFFF,FFFFFFFFFFFFFFFFFFFFFFFFFFFFFFFFFFFFFFF:FFFFFFFFFFFFFFFFFFFFFFFFFFFFFFFFFFFFFFFFFFFFFFFFFFFFFFFFFFFFFFFFFFFFFFFFFFFFFFFFFFFF:FFFFFFF:FFFFFFFFFFFFFFFFFFFFFFFFFFFFFF:FFFFFFFFFFFFFFFFFFFFFFFFFFFFFFFFFFFFFFFF:FFF:FFFF
@A00920:152:HGHKKDRXX:2:2102:19253:19398 1:N:0:CGCGTTCA+TAAGACAC
ACTCCTACGGGAGGCAGCAGTAGGGAATCTTCCGCAATGGACGAAAGTCTGACGGAGCAACGCCGCGTGAGCGATGAAGGCCTTCGGGTCGTAAAGCTCTGTTGTCAGGGAAGAACAAGTACCGGAGTAACTGCCGGTACCTTGACGGTACCTGACCAGAAAGCCACGGCTAACTACGTGCCAGCAGCCGCGGTAATACGTAGGTGGCAAGCGTTGTCCGGAATTACTGGGCGTAAAGCGCGCGCAGGCG
+
FFFFFFFFFFFFFFFFFFFFFFFFFF:FFF:FFFFF,FFFFFFF,FFFF:FFFFFFFFFFFFFFFFFFFFFFFFFFFFFFFFFFFFFFFFFF,FFFFFFFFFFFFFFFFFFFFFFFF,FFFFFFFFFF:FFFFFFFFFFFFFFFFFF:FFFFFFFFFFFFFFF:FFFFFFFFFFFFFFFFFFF:FFFFFFFFFFFFFFFFFFFFFFFFFFFFFFFFFFFFF,FFFFFFFFFFFFFFFF:FFFFFF:FF:F
@A00920:152:HGHKKDRXX:2:2102:21115:19554 1:N:0:CGCGTTCA+TAAGACAC
ACTCCTACGGGAGGCAGCAGTCGAGAATCTTCCGCAATGGACGAAAGTCTGACGGAGCGACGCCGCGTGGTGGATGAAGTCCTTAGGGACGTAAACACCTTTTATGAGGGAGGAATTTTATTGACGTTACCTCATGAATAAGGGGCTCCCAACTCTGTGCCAGCAGGAGCGGTAATACAGAGGCCCCAAGCATTATCCGGATTTACTGGGCGTAAAGGGTGCGTAGGCGGTTATATTAGTCGGGTGTTAA
+
FFF:FF:FFFFFFFFFFFFFFFFFFFFFFFFFFFFFFFFFFFFFFFFFFFFFFFFFFFFFFFFFFFFFFFFFFFFFFFFFFFFFFFFFFFFFFFFFFFFFFFFF:FFFFFFFFFFFFFFFFFF:FF:FFFFFFFFFFFFFFFFFFF:FFFFFFFFFFFFF:FFFFFFFFFFFFF,FFFFFFFFFFFFFFFF:FF:FFFF:FFFFFF:F:FFFFF,::FFFFF:FFFFFF:FF,:F::FFFFFFFFFFFFF
@A00920:152:HGHKKDRXX:2:2102:22544:19805 1:N:0:CGCGTTCA+TAAGACAC
ACTCCTACGGGAGGCAGCAGTGAGGAATATTGGACAATGGGCGCAAGCCTGATCCAGCCATGCCGCGTGAGTGATGAAGGCCTTCGGGTTGTAAAGCTCTTTCAGATGCGAAGATAATGACGGTAACATCAGAAGAAGCCCCGGCTAAATTCGTGCCAGCAGCCGCGGTAATACGAAGGGTGCAAGCGTTACTCGGAATTACTGGGCGTAAAGCGTGCGTAGGTGGTTCGTTAAGTCTGATGTGAAAGCC
+
FFFFFFFFFFFFFFFFFFFFFFFFFF,FFFFFF:FFFFFFFFFFFFFFFFFF:FFFFFFFFFFFFFFFFFFFFFFFFFFFFFFFFFFF:FFFF,FF:FFFFFFFFFFFFFFFFFF:FFFFFFFFFFFFFF,FFFFFFFFFFFFFF:FFFFFFFFFFFFFF:FFFFFFFFFFFFFFF:FF:FFFF:FFFFFFFFFFFFFFFFFFFFFFFFFFFFF,FFFFFFFFFFFFFFFFFFF,FFFFFFFFFF,:FFF
@A00920:152:HGHKKDRXX:2:2102:1967:20055 1:N:0:CGCGTTCA+TAAGACAC
ACTCCTACGGGAGGCAGCAGTGGGGAATCTTGGACAATGGGGGCAACCCTGATCCAGCGACGCCGCGTGGGTGATGAAGGCCTTCGGGTTGTAAAGCCCTTTCGACGGGGACGATGATGACGGTACCCGGCGAAGAAGCACCGGCTAACTCCGTGCCAGCAGCCGCGGTAAGACGGAGGGTGCTAGCGTTGTTCGGAATCACTGGGCGTAAAGGGCGCGTAGGCGGCCCTGGCAGTCGGCTTGTGAAAGC
+
FFFFFFFFFFFFFFFFFFFFFFFFFFFFFFFFFFF:FFFFFFFFFFFFFFFFFFFFFFFFFFFFFFFFFFFFFF,F:FFFFF,FFFFFF:FFFFFFFFFFFFFFFFFFFFFFFFF::F::,,F:,FF:FF:F,FFFFFF:FF:FFF,F:,FFF,:,FFFF:FFF:FFFF,FFFF,,FF,:,:::FF:,FF,FFFF:::F:F::FFFFF,FFFF,FF,FF:::FFFFFF:FFFFF,F:FFFFF:,FF,F:F
@A00920:152:HGHKKDRXX:2:2102:22824:20478 1:N:0:CGCGTTCA+TAAGACAC
AATCCTACGGGAGGCAGCAGTCGAGAATCATTCACAATGGGCGCAAGCCTGATGGTGCGACGCCGCGTGGGGGATGAAGGCCTTCGGGTCGTAAACTCCTGTCTGGGGGGATGAATACTGACAGTACCCCCGGAGGAAGCCCCGGCTAACTACGTGCCAGCAGCCGCGGTAAAACGTAGGAGGCGAGCGTTATCCGGATTTACTGGGTGTAAAGCGCGTGTAGGCGGTCGTGCAAGTGAGGCGTGAAAGC
+
F,FFFFFF,,,FFF,F,:FF:F:F::FFFFFFFF,FF::,:,::FF:::,,F:FFFF,F:F,,F,,:,:F:F,FFF,F:,F:F::,,:FF,FFFFF:FF,:,:F,F:FFF:F:FFFFFF:FFF::F:F::,FFFFFF,:FFF,F:FFFFFFFFF::FFF,F:,FFFFFFFF:FFF:FF:FFFFFFF,:F::F,FF:FFFFFFFF,FFFFFFFFF:FFFFFF::FF,F,F:FFFFFFFF,,FFF::,FFFF
@A00920:152:HGHKKDRXX:2:2102:30300:20588 1:N:0:CGCGTTCA+TAAGACAC
ACTCCTACGGGAGGCAGCAGTGGGGAATATTGGACAATGCCCGCAAGGGTGATCCAGCCATGCCGCGTGCAGGAAGACGGCCCTATGGGTTGTAAACTGCTTTTGTACGGGAGAAAACCCCTTTACGTGTAGAGGGCTGATAGTACCGTAAGAATAAGCATCGGCTAACTTCGTGCCAGCAGCCGCGGTCAGACGAAGGATGCAAGCGTTATCCGGATTCATTGGGTTTAAAGGGAGCGTAGGTGGCCTT
+
FFFFFFFFFFFFFFFFFFFFFFFFFFFFFFFFFFFFFFFFFFFFFFFFFFFFFFFFFFFF:FF:FFFFFFFFFFFFFFFFFFFF,FFFFFFFFFFFFFFFFFFFFFF:FFF:FFFFFFFFF:FFFFF:FF:FFFFFFF,F:FFFFFFFF,FFFFFFFFFFFFFFF,FFFF:FFFFFFFF::F:FFFFFF,FFF:FFFFF::FF:::FFFF:,F,,F:,FF:FFFFF,,F:FF,F::FFF,FFFFF:,F:,
@A00920:152:HGHKKDRXX:2:2102:24370:21746 1:N:0:CGCGTTCA+TAAGACAC
ACTCCTACGGGAGGCAGCAGTAAGGAATATTGCACAATGGGCGCAAGCCTGATGCAGCAACGCCGCGTGCCCGAGGAAGGCCTTCGGGTTGTAAAGGGCTTTTCTGGCTGAAGAGACAGGACGGTAGGCCAGGAATAAGCGTCGGCTAACTACGTGCCAGCAGCCGCGGTAAAACGTAGGACGCGAGCGTTATCCGGATTTACTGGGCGTAAAGCGCGGGCAGGCGGCTGTTCAAGTCGGACGTGAAAGC
+
FFFFF:FF,FFFFFFFFFFFFFFFFFFF::FFFFFFFFF:FFF:FFFFFFFFFFFFFFFFFFFFFFFFFFFFFFFFF:FFFF:FFFFFFFF,FFFFFFFFFFFFFFFFFFFFFFF:FFFFFFFFFFFFFFFFFF,FFFFFFFF:FFFFFFF:FFFFFFFF:FFFFFFFFFFFF,FFFFF:FFFFFFFFFFFFFFFFFFFFFFFFFF:FFFF,FF:FFFFF:FFFFFFFFFFFFFFFFF,FFFF:F:FFFF
@A00920:152:HGHKKDRXX:2:2102:1235:21887 1:N:0:CGCGTTCA+TAAGACAC
ACTCCTACGGGAGGCAGCAGTGGGGAATATTGGACAATGGGCGAAAGCCTGATCCAGCGACGCCGCGTGGGTGAAGGAGGCCTGCGGGTTGTAAAGCACTTTCGATGGGAACGAAATGTGCCGGGCTAATACCCCGGCACGCTGACGGTACTCAATGAAGAAGCACCGGCTAACTCTGTGCCAGCCGCCGCGGTACTACCGAGGGTGCGAGCGTGAAACGGACTTACTGGGCGGTAAGCGCACGTAGGCG
+
FFFFFFFFFFFFFFFFFFFFFFFFFFFFFFFF:FFFFFFF,FFFFFF:FFFF,FFFFFFF:F:FFFFFF,F:FF:F,F,F:F,F,::F::,F:FFFFFFF,FFFFFF:FF,F,,,F,FFFF:FFFF,,FFFFFF,FFF:,:FFFFF,,F::FFF:FFF,FF:,F:F,F,,F,FFFF,::FFF,:F,:FF:F,,:::FF:,FF:FF,FFFFFFF,,F,,F,FF,FF,FFFF:F,::,FFFF:,FF:,F,FF
@A00920:152:HGHKKDRXX:2:2102:31656:21903 1:N:0:CGCGTTCA+TAAGACAC
ACTCCTACGGGAGGCAGCAGTGAGGAATTTTGCGCAATGGAGGCAACTCTGACGCAGCCACGCCGCGTGCAGGAAGACCCCCCTATGGGGTGTAAACTGCTTTTCTGTGAGAAGAAGGCCCCGCCATGCGGGGAGTGACGGTATCGCAGGAATAAGCACCGGCTAACTCCGTGCCAGCAGCCGCGGTAATACGGAGGGTGCAAGCGGTGTCCGGAATTACTGGGCGGAAAGCGCACGTAGGCGGCTACTC
+
FFFFFFFFFFFFFFFFFFFFF,FFFFFFFFFFFFFF,FFFFFFFFFFFFFFFFFFFFFFFFFFFFFFFFFFFFFFFFFFFFFF,F:FFF:FFFF:F,FFFFFFFFFFFFFFFFF,FFFFFFFFFFF::FF:FFFFFFFFFF,FFFFFFFFF:F:FFFFFFFFF,FFFF,F:FFFFFFFFFFF,FFF:FFFFF::FFFFFFF,FFFF,FF:F,F,F,:,FFFFFFFF,FFFF,FFFF:,FFFFFFFFF,:F
@A00920:152:HGHKKDRXX:2:2102:17571:22153 1:N:0:CGCGTTCA+TAAGACAC
ACTCCTACGGGAGGCAGCAGTGGGGAATATTGGACAATGGGGGCAACCCTGATCCAGCGATGCCGCGTGAGTGAAGAAGGCCTTCGGGTCGTAAAGCTCTTTAGGTTGGGACGAAGGGTAGCAGTTTAAGAGATAGCTACTTTGACGGTACCGACAGAATAAGCACCGGCAAACTCTGTGCCAGCAGCCGCGGTAATACAGAGGGTGCGAGCGTTAATCGGAGTTACTGGGCGTAAAGGGCGCGTAGGCG
+
FFF,FFF::F:F::FF:FF:F::FFFFFF:FFFFFFFFFFFFFFFFFFFF,FFFFF:FFFF::FFFF:FF,F:FF:FFFFFFFFFF:F:FFFFFFFFFFFFFFFFFFFFFFFFFFFFFFFFFFFFFFFF,FFFFFF:FFFFF:FF:F,FFF:FFFFFFF:FFFFFFFF,FFF,FFFFF:FF,FFFFFFFFFFFFFFFFFFFFFF:FFF:FFFFFFFFF,FFFF:FFFFFFFFFFFFF:FFFFF:FFFFF:
@A00920:152:HGHKKDRXX:2:2102:7780:22420 1:N:0:CGCGTTCA+TAAGACAC
ACTCCTACGGGAGGCAGCAGTGGGGAATCTTGCACAATGGGCGAAAGCCTGATCCAGCAATCCCGCGTGAGTGATGAAGGCCCTCGGGTCGTAAAGCTCTTTCAGCAGGGAAGAACACAATGACGGTACCTGCAGAAGAAGCACCGGCTAACTTCGTGCCAGCAGCCGCGGTAATACGAAGGGGGCTAGCGTTGTTCGGAGTTACTGGGAGTAAAGCGCACGTAGGCGGATCGTTAAGTCGGGGGTGAAA
+
::::FFFF::F:FF:FFF:F,FFF:FFFFFF,F,FF,FFFFFF,FFFFFFFF:FFFF,FF,FFFFFFF,FFFFF:FFFFF:FFFFFFFFFF::FFFF::F:FFFF:FFF,FF,FFF:F:FF,FF:FF:F,:FFFFFF,FF:F,,F,FFFFFF,F,F:FFF:FFFF:FFFFFFFF,FF:FFFFF,FFFFFFF,,FF,F,:F,F,FFFFF,,:F,FFFFF,FFF,F:F:,,F,FF:FF:,:F:,F,:FFF,:
@A00920:152:HGHKKDRXX:2:2102:25400:22905 1:N:0:CGCGTTCA+TAAGACAC
ACTCCTACGGGAGGCAGCAGTGGGGAATTGTTCGCAATGGGCGCAAGCCTGACGTCGCAACGCCGCGTGTAGGACGAAGATCTTCGGGTCGTAAACCCCTGTAAGAGGGAACGAAGGGTACCGGCGTGAACAGCGCCGGTGCTTGACGGTACCATCAGAGGAAGCCACGGCCAACTCCGTGCCAGCCGCCGCGGTAATACGGAGGTGGCAAGCGTGGCTCGGAATCACTGGGCGGAAAGGGCTCGTCGCT
+
FFFFFFFFFFFFFFFFFFFFFFFFFFFFFFF,FFFFFF:FFFFFFFFFFFFFF,,FFFFFFFFFFFFFF,:,FF:FFFFFFFFFFFFFFFFFF:FFF:FFFF,FFFFF:,F,:FFFFFFF,F:,F:FFFF:FFFF,,,,FF:FFF,F:FFFFF,FF,FFF:::FFF,FF:FFF,,:FF:F:FF:,F,,F,,FFF:FFF:FFF,F:FF,,:::,FF,,F,:FFF::FFFFFF,F:,FF:FFF::FFF:F,F
@A00920:152:HGHKKDRXX:2:2102:6659:22952 1:N:0:CGCGTTCA+TAAGACAC
ACTCCTACGGGAGGCAGCAGCGGGGAATTTTGCGCAATGGGCTAACGCCTGACGCAGCAACGCCGCGTGTAGGATGAAGGTCTTTGGATTTTAAACTCCTGTAAGCAGGGAAAAAGGGACTGTCCCTAATACGTCTGGAACTTGATTGTACCTGCAGAGGAAGCCCCGGCTCACTCTGTGCCAGCAGCCGCGGTAATACAGAGGGTGCAAGCGTTGTTCGGAATCATTGGGCGTAAATGGCGTGTAGGCG
+
FFF:FFFFFFF:FFFFFFFF,F,:FF:F,FF:FFFFFFFFFFFFFFFFFFFFFFFFFFFFFFFFFFFFF,FFFFFFFFF,FF,FF,F:,F,,FFF::F,,,,,F,,F,FF:FFFF,,,FFF,,,FFF,:,FFFFF:,FFFFFFF:F,:FFF,F,F,FFFFFF,FFFFFFF,:FF,FFFFFFFFFFF,FF:,:FF:FFFF,FFFFFFF,F:FFFFFFFFF,FFF,F,,,F:FFFF,F:,,FFFFFFFFFF:
@A00920:152:HGHKKDRXX:2:2102:7021:23140 1:N:0:CGCGTTCA+TAAGACAC
ACTCCTACGGGAGGCAGCAGTAAGGGATCTTGCGACAATGGGCGAAAGCCTGACGCAGCAACGCCGCGTGCGGGATGACGGCCTTCGGGTTGTAAACCGCTTTTCGGGGGGAAGAGGAAGGACGGTACCCCCGGAATAAGTCTCGGCTAACTACGTGCCAGCAGCCGCGGTAAAACGTAGGAGGCGAGCGTTATCCGGATTTACTGGGTGTAAAGCGCGTGTAGGCGGTCGTGCAAGTGAGGCGTGAAAG
+
FFFFFFFFFFFFFFFFFFFFFFFFFFFFFFFFFF::FFFFFFFFFFFFF:FFFFFFFFFF::FFFFFFFFFFFFFFFFFFFFFFFFFFFFFFFFFFFFFFFFFFFFFFFFFFFF:FFFFFFFFFFFF:F:F::FFF:FFF:FFFFFFF:FF:FFFFFFF:FFFFFF:FFFF:FFFFFF:FFFFFFFF:FFFFF::FFF:FFF:FFFFFFFFF:FF:FF:FFFFFF:FFFFF:FFFF:FFFF:FFFFFFFF
@A00920:152:HGHKKDRXX:2:2102:11234:23797 1:N:0:CGCGTTCA+TAAGACAC
ACTCCTACGGGAGGCAGCAGTGGGGAATATTGGACAATGGGCGAAAGCCTGATCCAGCAATGCCGCGTGAGTGATGAAGGCCTTAGGGTTGTAAAGCTCTTTTACCCGGGATGATAATGACAGTACCGGGAGAATAAGCTCCGGCTAACTCCGTGCCAGCAGCCGCGGTAATACGGAGGGAGCTAGCGTTGTTCGGAATTACTGGGCGTAAAGCGCACGTAGGCGGCCCGCTAAGTCTGCGGTGAAATCC
+
:FFFFFFFFFFFFFFFFFFFFFFFFFFFFFFFFFFFFFFFFFFF:FFFFFFFFFFFFFF:FFFFFFFFFFFFFF:FFFFF,FFF:FFFFFFFFFFFFF:FFFFFFFFFFF:FFFFFFFFFFFFFFFF:FFFFFFFFFFFFFFFFFFFFFFFFFFFFFFFFFFFFFFFFFFFFFFFF:FFFFFFFFFFFFFFFFFFF::FFF:FFFFFFFFF,FFFFFFFFFFFFFFFFFFF,FFFFFFFFFFFF:FFFF:
@A00920:152:HGHKKDRXX:2:2102:5430:24079 1:N:0:CGCGTTCA+TAAGACAC
ACTCCTACGGGAGGCAGCAGTGGGGAATATTGCACAATGGGGGAAACCCTGATGCAGCCACGCCGCGTGTGTGAAGAAGGACTTCGGTTTGTAAAGCACTATCAGATGGGAAGAAGGTGACTGTCGTGTAGAAAGCCGCCATGGCAAACTACGTGCCAGCAACCCCCGGCAAACGTAGGGGGCCACCGCTGAGAGAAAAAACGGGGGGAAACGGTTGTGGGGAAGCGTGAGTCTGATAGTGGGCTAATAC
+
:FFFFFFFFFFFFFFFFFFFFFFFFFFF:FF,F:FFFFFFF,FFFF,FFFFFFF,:F,,FFFFFFFFFF,FFFF:FFFF,FFFFFF::,,FFFFF,FFFF,FFFF,,FF:F,FFF,:,,::,:,,,,,,F,,,F,F,,FF,,,,:,,:,FFF,F:F,F,,,,,,,F,:,,F,F:,F:,:,F,F,,F:F,,,,:,,,F,:FF,,FFF,,FFF,,,:FF::,,,,,,:,:,,F,F:,F,FF:,::,,F,,:F
@A00920:152:HGHKKDRXX:2:2102:28655:24846 1:N:0:CGCGTTCA+TAAGACAC
ACTCCTACGGGAGGCAGCAGTGGGGAATATTGGACAATGGGCGCAAGCCTGATCCAGCAATGCCGCGTGAGTGAAGAAGGCCTTAGGGTTGTAAAGCTCTTTCACCCACGACGATGATGACGGTAGTGGGAGAAGAAGCCCCGGCTAACTCCGTGCCAGCAGCCGCGGTAATACGGAGGGGGCTAGCGTTGTTCGGAATTACTGGGCGTAAAGCGCACGTAGGCGGCGCGTCAAGTCAGGGGTGAAAGGC
+
FFFFFFFFFFFFFFFFFFFFFFFFFFFF:FFFFFFFFFFFFFFFFFFFFFFF:FFFFFFFFFFFFFFFFFFFFFFFFFFF,FF:FFFF:FFFFFF:FFFFFFFFFFFFFFFFFFFFFFFFFFFFFF,FFFFFFFFFFFFFFFFFFFFFFFFFFF:FFFFFFFFFFFFFFFFFFFF:FFFFFFFFFFFFFFFFFFF::FF:FFFFFFFFFFF:FFFFFFFFFFFFFFFFFFFFFFFF:FFFFFFFF,FFFF
@A00920:152:HGHKKDRXX:2:2102:11623:24909 1:N:0:CGCGTTCA+TAAGACAC
ACTCCTACGGGAGGCAGCAGTTTCGAATCATTCACAATGGGCGAAAGCCTGATGGTGCGACGCCGCGTGAGGGATGAAGGTCTTCGGATTGTAAACCTCTGTCACCGGGGAAGAAACGCTTTGAGTTAACAGTTCAAAGCCTGACTTAACCCGGAGAGGAAGCAGTGGCTAACTCTGTGCCAGCAGCCGCGGTAATACAGAGACTGCGAGCGTTATTCGGATTCACTGGGCGTAAAGGGTGCGCAGGCGG
+
FFFFFFFFFFFFFFFFFFFFFFFFF:FFFFFFFFFFFFFFFFFFFFFFFFFFFFFFFFFFFFFFFFFFFFFFFFFFFFFFFFFFFFFFFFFFFFFFFFFFFFFFFFFFFFFFF:FFFFFFFFFFFFFFFFFFFFFF,FFFFFFFFF::FFF:FF:FFFFF,FFFFFFFFFF,FFFFFFFF:FFFFFFFFFFFFFFFFFFFFFFFFFFFFFFFF:FFFF,F:FFFFFFFFFFFFFFFFFFFFFFFFFFFFF
@A00920:152:HGHKKDRXX:2:2102:5990:24987 1:N:0:CGCGTTCA+TAAGACAC
ACTCCTACGGGAGGCAGCAGTGGGGAATATTGCGCAATGGGCGAAAGCCTGACGCAGCAACGCCGCGTGCGGGATGAAGGCCCTCGGGTTGTAAACCGCTTTCAGTAGGGAAGAAAATGACGGTACCTACAGAAGAAGCCCCGGCCAACTACGTGCCAGCAGCCGCGGTAACACGTAGGGGGCGAGCGTTGTCCGGATTTATTGGGCGTAAAGAGCTCGTAGGCGGTTTCGTAAGTCGGATGTGAAAACT
+
FFFFFFFFFFFFFFFFFFFF:FFFFF:FFFFFFFFF:FFFFFFFFFFFFFFFFFFFFFFFFFFFFFFFFFFFFFFFFFFFFFFFFFFFFFFFFFFFFFFFFFFFFFFFFFFFFFFFFFFFFFFF,FFFFFFFFFFFF:FFFFFFFFFFFFFFFFFFFF:FFFFFFFFFFFFFFFFFFFFFFFFFFFFFFFFFFFFFFF:FFF,FFFFF:F:FFFFFFFF::FFFFFF,FFF:FF:FF:FFF:F:FF::FF
@A00920:152:HGHKKDRXX:2:2102:14389:25191 1:N:0:CGCGTTCA+TAAGACAC
ACTCCTACGGGAGGCAGCAGTGGGGAATCTTGGACAATGGGCGCAAGCCTGATCCAGCGACGCCGCGTGGGTGATGAAGGCCTTCGGGTTGTAAAGCCCTTTCACCGGGGACGATGATGACGGTACCCGGCGAAGAAGCACCGGCTAACTCAGTGCCAGCAGCCGCGGTAAGACGGAGGGTGCTAGCGTTGTTCGGAATCACTGGGCGTAAAGGGCGCGTAGGCGGCTGTGGCAGTCGGGTGTGAAAGCC
+
FF,F,:FF:FFFF,FFFFF,,F,,:FFFF::FFFFFFFF:FFFFFFFFF:FFF,FFFFF:FFF:,:F,,FFF:FFFFF,:FF,FFFFFF:FFFFFFF:FFFFFFFFFFFFFF:FFFFF,:FFF,FF,::FFFFFFFFFFFF,FFF:FFF,F:,FFFFF:FFF:FFF:F:FFFFFFFF,,:FFFFFFF,,FF,F:FF:FFFFFFFFFF,FFFF,FFFFFFFFF::FF:F,FFFF:F::,:FFFFFF:FF:F
@A00920:152:HGHKKDRXX:2:2102:19099:25207 1:N:0:CGCGTTCA+TAAGACAC
ACTCCTACGGGAGGCAGCAGTGGGGAATCTTGCGCAATGGGCGAAAGCCTGACGCAGCAACGCCGCGTGCGGGATGAAGGCCTTCGGGTTGTAAACCGCTTTCAGTGGGGACGAACCAAGACGGTACCCACAGAAGAAGCCCCGGCCAACTACGTGCCAGCAGCCGCGGTAACACGTAGGGGGCAAGCGTGGTCCGGATTCATTGGGCGTAAAGCGCGCGCAGGCGGTCCCTTAAGTCTGATGTGAAAGC
+
FFFFFFFFFFFFFFFFFFFFFFFFFFFFFFFFFFFFFFFFFFFFFFFFFFFFFFFFFF,FFFFFFFFFFFFFF:FFFFFFFFFFFFFFFFF,FFFFFFFFFFFFFFFFFFFFFFFFFFFFFFFFF,FFFFFFFF:FFF:FFFFFFFFF:FFFFFFFFFFFF,FFFFFFFFF,FFFF:FFFFFFFFFFFFF,FFFFFFFF:FF,FFFFFFFFFFFFFFFFFFFFFFFFFFFFFFF,:FFFFF:FFFF,FFF
@A00920:152:HGHKKDRXX:2:2102:20546:25457 1:N:0:CGCGTTCA+TAAGACAC
ACTCCTACGGGAGGCAGCAGTCTAGAGGCTTCGGCAATGGGGGCAACCCTGACCGAGCGACGCCGCGTGGGGGATTGAAGGCCTTCGGGTTGTAAACCACGGGGGAGAGGGAAGAATGCCCGGATGGCGAATCCGGGAGCGACGGACCCGCTAAAGCAAGCCCCGGCTAACTCCGTGCCAGCAGCCGCGCTATAACGGAGGGGGCAAGCGGGGTTCGGATTTAGAGGGCGGAAAGGGTGGGGAGGCGGTT
+
FFFFFF:FFFFFFFFFFFFFFF,:FFFFFFFFF,FFF,FF,FF:FFF:FFFF,FFFFFFFFFFFFFFFF:FFF,F::F:F:FFF:FFF,FF:FFFFF,,,,,,FFFF,F:FF,FFF::FFF:FFFF,FFF:,FFFFF:FFF:F,F,,FF,F,F,FF,:,FFFFF,FF::FFFFFF:FFFF:F,:F:FFF,:,,,F::,,::FF,:,F,FF,,FF,,F,F:,F,,,FFFF:,FF:,,FFF,F,F,,:F,::
@A00920:152:HGHKKDRXX:2:2102:31195:25645 1:N:0:CGCGTTCA+TAAGACAC
ACTCCTACGGGAGGCAGCAGTTAGGAATCTTCCACAATGGGCGAAAGCCTGATGGAGCGACACCGCGTGAGGGATGAAGGCCTTAGGGTTGTAAACCTCTAAAAGAGGGACGATAATGACGGTACCTCTTGAGAAGCACCGGCTAACTCCGTGCCAGCAGCCGCGGTAATACGGAGGGTGCAAGCGTTATCCGGATTCACTGGGTTTAAAGGGTGCGTAGGTGGGTTGGAAAGTCAGTGGTGAAATCCCC
+
FFFFFFFFFFFFFFFFFFFFFFFFFFFFFFFFFFFFFFFFFFFFFFFFFFFFFFFFFFFFFFFFFFFFFFFFFFFFFFFFFFFFFFFFFFFFFFFFFFFFF:FFFFFFFFFFFFFFFFFFFFFFFFFFFFFFF:FF:FFFFFFFFFFFFFFFFFFFFF:F:FFFFFFFFF:FFFFFFFFFF::FFFF:F:FFFFFFF:FFFFFFFFFFF:F:FFFFFFFFFFFFFFFFF:FFF:FFFFF:FFFFFF:FFF
@A00920:152:HGHKKDRXX:2:2102:29514:26021 1:N:0:CGCGTTCA+TAAGACAC
ACTCCTACGGGAGGCAGCAGTGAGGAATATTGCGCAATGGACGCAACACTGACGCAGCCATGCCGCGTGCAGGAAGACGGCCCTACGGGCTGTAAAAACCTTATATCGGGGAAGACACCCCTATACGTGAAAAGTCTAGACGGTACCTTACGAAAAAGCACAGGCTAACTCAGACACAGAGCCCGCAGAAAACCGAAGCCTGCAAGCGATATCCGGAATCACAGGTATTAGTCGGTGAGTCGGCGGACAA
+
FF:FFFFFFFF:FFFFFFFF,F,FFFF:,,F,FFFFFFFF,,FF:F,,FFFFFF,:FF,F,FFFFFFF:,FFFF:FF,F,FF:F,,FF,,:,,FF:F,,,F:,,FFF,FF:FF,F,:,F,,F,FF:,:,,:F,,,:,,FF:,,F,,FF:,,:F,,,FF,FF:,FF,,,,:F,,,,:F:FF,FF:FF,FFF,F:,:,,,,:FF::,F,F:::FFF:FFFFF,,,F::,,FF,,,F,,FF:F,,FFF,,,:,
@A00920:152:HGHKKDRXX:2:2102:14778:26177 1:N:0:CGCGTTCA+TAAGACAC
ACTCCTACGGGAGGCAGCAGTGGGGAATATTGGACAATGGGCGCAAGCCTGATCCAGCCATGCCGCGTGTGTGAAGAAGGCCTTCGGGTTGTAAAGCACTTTAGTACGGGACGAAACATTCCGGGTAAATACACCGGGACACTGCAGGAACCGTACCAAAAACCACCGTCTAACTTAGTGCCAGAACCAGCGTAAAAAATAATGGTGCAATCGTTACACTGACATAAAGGGAAAAAATCGTGCGTAGGAG
+
FFFFFFFFF:FFFFFFFFFFFF,FFFFFFFFFFFF,FF:FFFFFFF:FFF:FFFFFFFFFFFFFFFF:F,FFFFFFFFFFFFFF:FFFFFFFFF:FFFFF:F,:,,:FF:F,FFF:,,:,FFFF,,,:FFF,,,F,,F:,:FFF,,,,,,,FFF:,,:F,F,,FFFFF,,,FFFF,,,FFFF,,,F,F,,F,,:::,:F:FF,FFF,FF,,,FFF,FFF,:F,FF,F:,,F,,F,F:,F,FF,F,F,F,,
@A00920:152:HGHKKDRXX:2:2102:31069:26271 1:N:0:CGCGTTCA+TAAGACAC
ACTCCTACGGGAGGCAGCAGTGGGGAATATTGCGCAATGGACGAAAGTCTGACGCAGCGACGCCGCGTGTGGGATGAAGCCTTTCGGGGTGTAAACCACTGTTGCCCGGGACGAAACTCCTTTTTCGAGAGGATTGACGGTACCGGGTGAGGAAGCACCGGCTAACTCTGTGCCAGCAGCCGCGGTAATACAGAGGGTGCGAGCGTTGTCCGGAATCACTGGGCGTAAAGGGCGCGTAGGTGGCTTGGTA
+
:FFFFFFFFFFFFFFFFFFFFFFFF:FFFFFFFFFFFFFFFFF:FFFFFFFFFFFFFFFFFFFFFFFFFFFFFFFFFFFFFFFFFFFFFFFFFFFFFFFFFFFFFFFFFFFFFFFFFFFFFFFFFFFFFFFFFFFFFFFFFFFFFFFFFFFFFFFFFFFFFFFFFFFFFFFFFFFFFFFFFFFFFFF::FFFFFFFFFFFFFFFFFFFFFFFFFFFFFF:FFFFFF:FFF,FFFFFFFFF:FFFFFFFFF
@A00920:152:HGHKKDRXX:2:2102:23692:26428 1:N:0:CGCGTTCA+TAAGACAC
ACTCCTACGGGAGGCAGCAGTGGGGAATATTGGACAATGGGCGAAAGCCTGATCCAGCAACGCCGCGTGAGGGATGACGGCCTTCGGGTTGTAAACCTCTTTCAGCAGGGACGAAGCGCAAGTGACGGTACCTGCAGAAGAAGCACCGGCCAACTACGTGCCAGCAGCCGCGGTAATACGTAGGGTGCAAGCGTTGTCCGGAATCATTGGGTGTAAAGGGTGCGTAGGCGGGCCTGTAAGTCAGTGGTGA
+
FFFFFFFFFFFFFFFFFFFFFFFFFF:FFFFFF,FFFFFFFFFFFFFFFFFFFFFFFFFFFFFFFFFFFFFFFFFFFFFFFFFFFFFFFFFFFFFFFFFFFFFFFFFFFFFFFFFF:FFF:FFFFFFFFFFFFFFFFFFFFFFFFF:FFFFFFFFFFFFFFFFFFFFFFFFF:FF,FFFFFFFFF:FFFFFFFFFFFF:FFF,FFFFFFFFF:FFFFFFFFF:FFFFFFFFFFFFFFF,FF:FFFFF:F:
@A00920:152:HGHKKDRXX:2:2102:10375:26913 1:N:0:CGCGTTCA+TAAGACAC
ACTCCTACGGGAGGCAGCAGTTAGGAATCTTCCACAATGGGCGAAAGCCTGATGGAGCGACGCCGCGTGAAGGATGAAGGTCCTCGGATCGTAAACTTCTAAAAGAGGGACGATAATGACGGTACCTCTTGAAAAGCACCGGCTAACTCCGTGCCAGCAGCCGCGGTAATACGGAGGGTGCTAGCGTTATCCGGAATCACTGGGCGTAAAGGGCGCGTAGGCGGTTTGTTAAGTCCGATGTTAAAGACTG
+
FFFFFFFFFFFFFFFFFFFFFFFFFFFFFFFFFFFFFFFFFFF:FFF:FFFFFFFFFFFFFFFFFFFFFFFFFFFFFFFFFFFFFFFFFF:FFFFFFFFFFFFFFFF:FFFFFF:FFFFFFFFFFFFFF:FFFFFFFFFFFFFFFFFFFFFFFFFFFFFFFFFFFFFFF::FFFFF:FFFFFFFFFFFFF,FFFF:FFFFFFFFFFF,:FFFFFFFFFFFFFFFF,FFFFFFFF:FFFFFF:FF,FF:FF
@A00920:152:HGHKKDRXX:2:2102:32506:27007 1:N:0:CGCGTTCA+TAAGACAC
ACTCCTACGGGAGGCAGCAGTGGGGAATCTTGCGCAATGGGCGAAAGCCTGACGCAGCAACGCCGCGTGCGGGATGAAGGCCCTCGGGTTGTAAACCGCTTTCAGTGGGGACGAACCAAGACGGTACCCACAGAAGAAGCCCCGGCCAACTACGTGCCAGCAGCCGCGGTCATACGGAGGATCCAAGCGTTATCCGGAATTACTGGGCGTAAAGAGTTGTGTAGGTGGCATGTTAAGTAAATAGTGAAAG
+
FFFFFFFFFFFFFFFFFFFFFFFFFFFFFFFFFFFFFFFFFFFFFFFFFFFFFFFFFFFFFFFFFFFFFFFFFFFFFF:FF:FFFFFFFFFFFFFFFFF:FFFFFFFFFFFFFFFFFFF,FFFFFFFFFFFFFFFFFFFFFFFFFFFFFFFFFFFFFFFFFFFFFFFFFFFFFFFFFFFFFFFFFFFFFF:FFF::FF:FFFFF:,FFFFFFFFFFFFFFFF:FFFFFFFFFFFF:F,,FFFF,FFFFF,
@A00920:152:HGHKKDRXX:2:2102:24713:27164 1:N:0:CGCGTTCA+TAAGACAC
ACTCCTACGGGAGGCAGCAGTGGGGAATATTGGACAATGGGCGAAAGCCTGATCCAGCAATGCCGCGTGTGTGAAGAAGGCCTTCGGGTTGTAAAGCACTTTAGCCAGGAAAGAAAAAGCTTGACCTAACACGTCAAGCCTTGACGGTACCTGGAGAATAAGCACCGGCTAACTCTGTGCCAGCAGCCGCGGTAATACAGAGGGTGCAAGCGTTAATCGGATTTACTGGGCGTAAAGCGTGTGTAGGTGG
+
FFFFFFFFFFFFFFFFFFFF:FFFFFFFFFFFFFFFFFFFFFFFFFFFFFFFFFFFFFFF:F:FFFFFFFFFF:FFFFFFFFFFFFFFFFFFFF,FFF:F:FFFFFFFFF:FFFF,FFFFFFFFFFFFFFFFFFFFFFFFFFFFFFFFFF,FFFFFFFFFFFFFFFFFFFFFFFFFFFFFFFFF,FFFFFFFFF:F,F:FFFFFFFFFFFFFFFFFFFFFFFFF,FFFFFFF,FF,FFF,F:FFFFFFFF
@A00920:152:HGHKKDRXX:2:2102:11424:27383 1:N:0:CGCGTTCA+TAAGACAC
ACTCCTACGGGAGGCAGCAGTAAGGGATCTTGCGACAATGGGCGAAAGCCTGACGCAGCAACGCCGCGTGCGGGATGACGGCCTTCGGGTTGTAAACCGCTTTTCGGGGGGAAGAGGAAGGACGGTACCCCCGGAAGAAGTCTCGGCTAACTACGTGCCAGCAGCCGCGGTAAAACGTAGGAGGCGAGCGTTATCCGGATTTACTGGGTGTAAAGCGCGTGTAGGCGGTCCTGCAAGTGGCGCGTGAAAG
+
:FFFFFFFFFFFFFF:FFFFFFFFFFFFFFFFFFFFFFFFFFFF,FFFFFFF:FFFFFFFFFFFFFFFFFFFFFFFF:FFFFFFFFFFFFFFFFF:FFFFFFFFFFFFFFF:FF:F:FFFFFFFFFFFFFFFFFF,FFFFFFFFFFFFFFFFFFFFFFFFFFF:FFFFF:FFFF:FFFF:FFFFFF:FFFFFFFFFFFFFFFFFF:FFFFFFFF,FFFFFFFFFFFFFF:FFFFF,FFFFFFFFFFFF:F
@A00920:152:HGHKKDRXX:2:2102:31313:27477 1:N:0:CGCGTTCA+TAAGACAC
ACTCCTACGGGAGGCAGCAGTAGGGAATATTGGACAATGGGGGAAACCCTGATCCAGCCATGCCGCGTGTGTGAAGAAGGCCTTCGGGTTGTAAAGCACTTTCAGTTGGGAAGAAAAGTTAAGGGTTAATACCCCTTAGCCCTGACATTACCTACAGAAGAAGCACCGGCAAACTCCGTGCCAGCAGCCGCGGTAATACGGAGGGGGCTAGCGTTGTTCGGAATTACTGGGCGTAAAGCGCACGTAGGCG
+
F::FFFFF:F,FF:FFFFFFFFFFFFFFFFFFF:FFFFFFFFFFFFFFFFFFFFFFFFFFF:FFFFFFFFFFFFF:FFFFFFFFFFFFFFF:FF:FFF:FFFFFFFFFF:FFFFFFFFFFFF:FFFFFFFFFFF:FFFFFFFFFFFFFFFFFFFFFFFFF:FFFFFF:FFF:FF:FF::::FFFFFF,FFFFFFFFFFF,::FFFFFFFFFFFFFFFFFF:FFF:FFF:,:FFFFFF:FF::F::FF:FF
@A00920:152:HGHKKDRXX:2:2102:15908:27571 1:N:0:CGCGTTCA+TAAGACAC
ACTCCTACGGGAGGCAGCAGTAAGGGATCTTGCGACAATGGGCGAAAGCCTGACGCAGCAACGCCGCGTGCGGGATGACGGCCTTCGGGTTGTAAACCGCTTTTCGGGGGGAAGAGGAAGGACGGTACCCCCGGAATAAGTCTCGGCTAACTACGTGCCAGCAGCCGCGGTAAAACGTAGGAGGCGAGCGTTATCCGGATTTACTGGGTGTAAAGCGCGTGTAGGCGGTCCTGCAAGTGGCGCGTGAAAG
+
FFFFFFFFFFFFFFFFFFFFFFFFFFFFFFFFFFF:FFFFFFFFFFFFFFFFFFFFFFFFFFFFFFFFFFFFFFFFFFFFFFFFFFFFFFFFFF:FFFFFFFFFFFFFFFFFFFFFFF,FFFFFFFF:FFFFFFFF:FFFFFF:FFFFF:F:F:FFFFF:FFFFFFF:FFF:F:FFFFFFFFF::FFFFFFFFFFFFFFFFF,FFFFFFFFFFFFFFFFFFFFFFFFFF:F:FFF,F:FFF:FFFFFFF:
@A00920:152:HGHKKDRXX:2:2102:16875:27712 1:N:0:CGCGTTCA+TAAGACAC
ACTCCTACGGGAGGCAGCAGTGAGGAATATTGCACAATGGGGGCAACCCTGATGGAGCAACGCCGCGTGCAGGATGAAGGCCTTCGGGTTGTAAACTGCTTTTGTCTGTGACGAATATGACGGTAGCAGACGAATAAGGATCGGCTAACTACGTGCCAGCAGCCGCGGTCATACGTAGGATCCAAGCGTTATCCGGATTTACTGGGCGTAAAGAGTTGCGTAGGTGGCAGAGTAAGTTAGTAGTGAAAGC
+
FFFFFFFFFFFFFFFFFFFFFFFFFFFFFFFFFFFFF:FFFFFFFFFFF:FFFFFFFFFFFFFFFFFFFFFFFFFFFFFFFFFFFFFFFFFFFFFFFFFFFFFFFFFF:FFFFFFFFFFFFFFFFFF:FFFFFFFFFFFFFFFFFFFFFFFFFFFFF:FFFFFF:FFFFF,FFFFFFFFFF:FFFFFFFFFFFFFFFFFFFFFFFFFFFFFFFFFFFFFFF,:FFFFFFFFFFFFFFFFFFFFF:F:F:F
@A00920:152:HGHKKDRXX:2:2102:9399:29074 1:N:0:CGCGTTCA+TAAGACAC
ACTCCTACGGGAGGCAGCAGTGGGGAATCTTGCGCAATGGGCGAAAGCCTGACGCAGCGACGCCGCGTGAGTGATGAAGGCCTTCGGGTTGGAAAGCTCTGTGGAGGGGGACGAATAAGGCATGGCTAACATCCATGTCGATGACGGTACCCCTTTAGCAAGCACCGGCTAACTCTGTGCCAGCAGCCGCGGTAAGACAGAGGGTGCAAACGTTGTTCGGAATGACTGGGCGTAAAGCGTGCGTAGGCTG
+
:FFFFFFFFFFFFFFFFFFFFFFFFFFFFFFFFFFFFFFFFFFFFF:FFFFFFFF:FFFFFF:FFFFFFFFFFFFFFFFFFF:FFFFFFFF,FFFFF:FFF:FFFFFFFFFFFFFFFFFFFFFFFFFF:FFFFFFFFFFFFF::FFFFFFFFFFF:FFFFFFFF:FFFFFFFFFFFFFFFFFF:FFFFFFF:F:,FFF:FFFFF:FFF:FFFFFFFFFFF:FFFFFFFFFFF,F:FFFFFFF:F,,FFFF
@A00920:152:HGHKKDRXX:2:2102:26910:29215 1:N:0:CGCGTTCA+TAAGACAC
ACTCCTACGGGAGGCAGCAGTGGGGAATATTGGACAATGGGCGAAAGCCTGATCCAGCAATGCCGCGTGAGTGATGAAGGCCTTAGGGTTGTAAAGCTCTTTTACCCGGGATGATAATGACAGTACCGGGAGAATAAGCTCCGGCTAACTCCGTGCCAGCAGCCGCGGTAATACGGAGGGGGCTAGCGTTGCTCGGAATTACTGGGCGTAAAGCGCACGTAGGCGGCCATGATAGTCAGATGTGAAAGGC
+
FF:,FFFFFFFFF:FF:FFFFF:FFFFFF:FF,FFFFFFFFFFFFFFFFF:FF:FFFF:FFFFFFFFF,F,FFFFFF,FFF::FFFF:FFFFFF:FFFFFFFF,FFFFFFFF,FFF:F:FFF,F:F:F:FFFFFFFF::FFF:FFF::FFFFFFFFFF:FFFFFFFF,FFFFFFFF:FFF,,FFF:FFFFFFFFFF:FFFFF:F,,:FF::F,:FFFFF,FF,FF:FF,::F:FFFFFFFF:,FFFFF,F
@A00920:152:HGHKKDRXX:2:2102:27724:29215 1:N:0:CGCGTTCA+TAAGACAC
ACTCCTACGGGAGGCAGCAGTCGGGAATTTTGCGCAATGGACGAAAGTCTGACGCAGCAACGCCGCGTGAGGGATGAAGGCCTTCGGGTTGTAAACCTCTTTTCTCAGGGACGATGATGACGGTACCTGAGGAAGAAGCCACGGCTAACTACGTGCCAGCAGCCGCGGTAATACGTAGGTGGCAAGCGTTGTCCGGATTTACTGGGCGTAAAGAGCGCGCAGGCGGTCGTGCAAGTCGCGTGTGAAAGCC
+
FFFFFFFFFFFFFFFFFFFFFFFFFFFF:FFFFFFFFFFFFFFFFFFFFFFFFFFFFFFFFFFFFFFFFFFFFFFFFFFFFFFFFFFFFFFFFFFFFFFFF:FFFFFFFFFFFFFFFFF,FFFFFFFFFFFFFFF:FFFFFFFFFFFFFFFFFFFFFFFFF:FFFF:FF:FF,FFFFFFFFFFFFFFF,FFF:FFFFFFFFFFFFFFFFF:FF,FFFFFFFFFFFFFFFFF:FFFFFFFFFFFFFFFFFF
@A00920:152:HGHKKDRXX:2:2102:13132:29246 1:N:0:CGCGTTCA+TAAGACAC
ACTCCTACGGGAGGCAGCAGTGGGGAATATTGGACAATGGGCGAAAGCCTGATCCAGCCATGCCGCGTGTGTGAAGAAGGTCTTCGGATTGTAAAGCACTTTAAGTTGGGAGGAAGGGCAGTAAGTTAATACCTTGCTGTTTTGACGTTACCGACAGAATAAGCACCGGCTAACTCTGTGCCAGCAGCCGCGGTAATACAGAGGGTGCAAGCGTTAATCGGAATTACTGGGCGTAAAGCGCGGGCAGGCG
+
FF:FFFFFFFFFFFFFFFFFFFFFFFFFFFFFFFFFFFFFFFFFFFFFFFFFFFFFFFFFFFFFFFFFFFF:FF,FFFFFFFF,FFFFFFFFF,FFFF:F:F,FFFFFFFFFF:FFF:FFFFFFFFFFFF:FFFFFF:FFFFFFFFFFFFFFFFFFFFFFF:FFFFFFFFFFFFFFFFFFFFFFFFFFFFFFFF,FFFF:FFFF:F:FFFFFFFFF,:FFFF:FF:FFFFFFFFFFFFFF:FFFF,FFFF
@A00920:152:HGHKKDRXX:2:2102:28899:30217 1:N:0:CGCGTTCA+TAAGACAC
ACTCCTACGGGAGGCAGCAGTGGGGAATATTGGACAATGGGCGAAAGCCTGATCCAGCCATGCCGCGTGTGTGAAGAAGGTCTTCGGATTGTAAAGCACTTTAAGTTGGGAGGACGGGCAGTAAGCTAATACCTTGCTGTTTTGACGTTACCGACAGAATAAGCACCGGCTAACTTCGTGCCAGCAGCCGCGGTAATACGAAGGGTGCAAGCGTTAATCGGAATTACTGGGCGTAAAGCGCGCGTAGGTG
+
FFFFFFFFFFFFFFFFFFFFFFFFFFFFFFFFFFFFFFFFFFFFFFFF:FFFFFFFFFFFFFFFFFFFFFFFFFFFFFFFFFFFFFFFFFFFFFFFFF:FFFFF:F:FFFFFFF,FFFFFFFF:FFFFFFFFFFFFFFFFFFFFFFFFFFFFFFFFFFFFFFFFFFFFFFF,FFFFFFFFFFFFFFFFFFFFFFFFFFFFFFFFFFFFFFFFFFFFFFFFFF,FF,FFFFFFFFFFFFFFFFFFFFF:FF
@A00920:152:HGHKKDRXX:2:2102:30635:30874 1:N:0:CGCGTTCA+TAAGACAC
ACTCCTACGGGAGGCAGCAGTGGGGAATATTGGACAATGGGCGAAAGCCTGATCCAGCAATGCCGCGTGAGTGATGAAGGCCCTAGGGTTGTAAAGCTCTTTTACCCGGGATGATAATGACAGTACCGGGAGAATAAGCTCCGGCTAACTCCGTGCCAGCAGCCGCGGTAATACGGAGGGAGCTAGCGTTGTTCGGAATTACTGGGCGTAAAGCGCACGTAGGCGGTTCGTTAAGCCAGCTGTGAAATCC
+
FFFFFFFFFFFFFFFFFFFFFFFFFFFFFFFFFFFFFFFFFFFFFFFFFFFFFFFFFFFFFFFFFFFFFFFFFFFFFFFFFFF:FFFFFFFFFFFFFFFFFFFFFFFFFFFFFFF:FFFFFFFFFFFFFFFFFFFFFFFFFFFFFFFFFFFFFFFFFFFFFFFFFFFFFFFFFFFFFF:FF:FFFFFFFFFFF:FFF:FFFFFFFFFFFFFFF:FF:F:FF:FFFFFFFFFFF:FF:FFFF:FFF:FFFF
@A00920:152:HGHKKDRXX:2:2102:23086:31579 1:N:0:CGCGTTCA+TAAGACAC
ACTCCTACGGGAGGCAGCAGTCGGGAATTTTGCCCAATGGACGAAAGTCTGAGGCAGCAACTCCGCGTGAGGGACGAAGGCTCTAGGGTCGTAAACCTCTTTTCTCAGGTAAGATCCAAGACGGTACCTGAGGAATAAGCCACGGCTAACTACGTGCCAGCAGCCGCGGTAATACGTAGGTGGCAAGCGTTGTCCGGATTTACTGGGCGTAAAGAGCGCGCAGGCGGCTGGTCAAGTCCGATGTGAAATC
+
::F:,:F::F:FFF,FFFFFFFFFFFFFFF:FFF::FFFFF,FF:F,FFF,FFFFFFFFFF,:FF:F:FFFFFFFFF:FFF,FFFF,FFFFFFFFFFF:FFFFFF::F:,FF,FFF,FF:FFF,FFF,FF:FFFFFFFFFFF,F:FF:FFFFFF,FFFFFFFFFFFF,FF,F::,:FFFFFF,FFFFFFFFFF:F:FFF,:FFF,FFFFFFF,,F:FF:FF,FFF:F:,F::FFFF:FFF:F,,F:FF:F
@A00920:152:HGHKKDRXX:2:2102:27263:31704 1:N:0:CGCGTTCA+TAAGACAC
ACTCCTACGGGAGGCAGCAGTGGGGAATCTTGCGCAATGGGCGAAAGCCTGACGCAGCAACGCCGCGTGGGGGATGAAGGCTCTCGGGTTGTAAACTCCTGTCTAGCGGGACGAAAGTATTGGAGGTGAATAATCTCCGATATTGACTGTACCGCTGGAGGAAGCTCCGGCCAACTCCGTGCCAGCAGCCGCGGTAATACGGAGGGAGCAAGCGTTACTCGGAATTATTGGGCGTAAAGGGCGCGTAGGC
+
FFFFFFFFFFFFFFFFFFFFFFFFFFFFFFFFFFFFFFFFFFFFFFFFFFFFFFFFFFFFFFFFFFFFFFFFFF:F:FFFFFFFFFFFFFFFF:FFFFFFFFFFFFFFFFFFFFFFFFF:FFFFFFFFFFF,FFFFFF,FFFFFF:FFF::FFFFFF,F,FFFFFFFFFFFFFFFFFF,F,FFFF:FFFFFFF,FFFF,FFFFFF:FFFFFFFFFF:F:FFFFFF::FFFFF::F::F:FFFFF:,FFFF
@A00920:152:HGHKKDRXX:2:2102:7826:32142 1:N:0:CGCGTTCA+TAAGACAC
ACTCCTACGGGAGGCAGCAGTGGGGAATATTGGACAATGGGGGCAACCCTGATCCAGCCATGCCGCGTGTGTGAAGAAGGCCTTAGGGTTGTAAAACACTTTCAGCGGGGAAGATGATGACGGTACCCGCAGAAGAAGCCCCGGCTAACTCCGTGCCAGCAGCCGCGGTACTACCGAGGGGGCTAGCGTAGATCGGAATTACTGGGCGTCAAGCGCGGGCAGGCGGCTGTTCAAGTCGGACGTGAAAGCT
+
FFFFFFFFFFFFFFFFFFFFF:FFFFFFFFFFF:FFFFFF::FFFFF,FFFFFFFFFFFFFFFFFFFFF:FFFFFFFFFFFF,FFFFFFF,FFFFFFF:FFFFFFFFFFF,,,F,FF,,FFF,FFFFFFFF:FFFF:F,FFFF,F,FFFFFFFF,,FF,FFFFFF,,F,F,FF,,F,F,:F:F,FFFFF,:,FFFFFFF,,F:F::FF,,F,FFF::FF,FFFFFFFFF,FFF,:,,F,FF:,F::F,,:
@A00920:152:HGHKKDRXX:2:2102:10827:32174 1:N:0:CGCGTTCA+TAAGACAC
ACTCCTACGGGAGGCAGCAGTAAGGGATCTTGCGACAATGGGCGAAAGCCTGACGCAGCAACGCCGCGTGCGGGATGACGGCCTTCGGGTTGTAAACCGCTTTTCGGGGGGAAGAGGAAGGACGGTACCCCCGGAAGAAGTCTCGGCTAACTACGTGCCAGCAGCCGCGGTAAAACGTAGGAGGCGAGCGTTATCCGGATTTACTGGGTGTAAAGCGCGTGTAGGCGGTCCTGCAAGTGGCGCGTGAAAG
+
,FFFFFFFFFFFFFFFFFFFFFFFFFFFFFFFFFFFFFFFFFFF:FFFFFFFFFFFFFFFFFFFFFFFFFFFFFFFFFFFFFFFFFFFFFFFFFFFFFFFFFFFFFFFFFFFFFFFFFFFFFFFFF:FFFFFFFFFFFFFFFFFFFFFFFF:FFFFFFFFFFFFFFFFFFFFF:FFFFFFFFFFFFF:FFFFFFFFFF:FF:FFF,FFFFFFF:FFFFFFFF,FFFFFF:F:FFF:F,FFFFFFFFFF:F
@A00920:152:HGHKKDRXX:2:2102:29206:32659 1:N:0:CGCGTTCA+TAAGACAC
ACTCCTACGGGAGGCAGCAGTGGGGAATCTTGCGCAATGGGCGAAAGCCTGACGCAGCAACGCCGCGTGGGGGACGAAGGCCTTCGGGTTGTAAACCCCTTTCAGCAGGGACGAAAATGACGGTACCTGCAGAAGAAGCCCCGGCCAACTACGTGCCAGCAGCCGCGGTACTACGTAGGGGGCGAGCGTTGTCCGGAATTATTGGGCGTAAAGGGCTCGTAGGCGGTTTGTCGCGTCGGGAGTGAAAACT
+
FFFFFFFFFFFFFFFFFFFFFFFFFFFFFFFFFFF:FFFFFFF:FFFFFFFFFFFFFFF:FFFFFFFFFFFFFFFFFFFFFFFFFFFFFFFFFFFFFFFFFFFFFFFFFFFFFFF,FFFFFFFFFFFFFFFFFFFFFFFFFFFFFFF,FFFFFFFFFFFF::FFFFFFFF,FFFFFFFFFFFFFF:FFFFFFFFFFFFF,F:FFFFFFF,FFFFFFFFFFFFFFFFFFFFFFFFF,FFFFFFFFF,FFFF
@A00920:152:HGHKKDRXX:2:2102:3676:32878 1:N:0:CGCGTTCA+TAAGACAC
ACTCCTACGGGAGGCAGCAGCGACGAATCTTCCGCAATGGGCGCAAGCCTGACGGAGCAATGCCGCGTGTGGGATGAAGCAGCTTCGCTGTGTAAACCACTGTCAGGGGGCAGGAACACTGACCGCCACAAGAGGACGCACCGGCTAAACTCGTGCCAGCAGCCGCGGTAAAACGAGTGGTGCGAGCGTTAATCTGAATAACTGGGAATAAATGGTGCGCAGGCGGGTCCGTAAGCATACCGTGAAATCC
+
FFFFFFFFFFFFFFFFFFFF:FFFFFFF:FFFFFFFFFFFFFF,FFFFFFFFF,FFFFFF:FFFFFFFF,:FFF,FFF,,,FFF:FF:,FFFFFFF::FFF,,FFFFFFFF:F:FFF,,F::F:F,F,F,F,F:,F,,FFFF,F:,,:,F:F,F,F:F,:F,F,F:F,FF,,:,,F,F,:,FF,F,FF,FFF,:,,,,F,FFFFF,,,FF:,:F:F,:F,F,:::,FFFFFF::,FFF:FFFF,,F:F:,
@A00920:152:HGHKKDRXX:2:2102:26666:33051 1:N:0:CGCGTTCA+TAAGACAC
ACTCCTACGGGAGGCAGCAGTGGGGAATATTGGACAATGGGCGCAAGCCTGATCCAGCAATGCCGCGTGGGTGAAGAAGGCCTTCGGGTTGTAAAGCCCTTTTGTACGGGAAGAAATCCTGTCGGTTAATACCCGGCGGGGATGACGGTACCGTAAGAATAAGCACCGGCTAACTTCGTGCCAGCAGCCGCGGTAATACGAAGGGTGCAAGCGTTAATCGGAATTACTGGGCGTAAAGCGTGCGTAGGCG
+
FFFFFFFFFFF:FFFFFFFFFFFFFFFFFFFFFFFF:FFFFFFFFFFFFFF:FFFFFFF:FFFFFFFFFFFFFF:FFFFFFFFFFFFFFFF,,:F,FFF,FFFFFFF:FF,F:FF,FFFFFFFFFFFFFF:FFFFFFFFFFF:FFFFFFFFF:FFFFFFFFFFFFF,,FFF::F,FFFF:FF::F:FFFFFFF:FFF,F:F,FFFFFFFF:::FFFFF::FFFF,FFFFF,FF,:FFFFF,FFFF,:F,F
@A00920:152:HGHKKDRXX:2:2102:16441:33160 1:N:0:CGCGTTCA+TAAGACAC
ACTCCTACGGGAGGCAGCAGTAAGGAATATTGGGCAATGGACGCAAGTCTGACCCAGCCATGCCGCGTGGAGGATGAAGGTCCTCTGGATTGTAAACTTCTTTTATCTGAGAAGAAACCCAAGATTTCTATTTTGGTTGACGGTACCAGATGAATAAGCACCGGCTAACTCCGTGCCAGCAGCCGCGGTAATACGGAGGGTGCAAGCGTTATCCGGATTCACTGGGTTTAAAGGGTGCGTAGGTGGGTTG
+
FF,FFFFFFFFFF:FFF:FFFFFF:FFFFFFFFFFF,FFFFFFFFFFFFF:FFFFF:FFFFFFFFFF,FFFFFFFFFFF:FFFFF::,,FFFFF::FFFF:FF:F:FFFFFFFFFFFFFFFFFFFFFF,F,FFFF:FFFF:FFFFF,FFFFFFFFFFFFF,FFF:FFFFFFFFFFFFF:FFFFF:FFFFFFF,FFFFFFF:FFF:FFFFFFFFFFFF:FFFFFFF,::FF:F:::FFFFFFF::FFFF:F
@A00920:152:HGHKKDRXX:2:2102:28330:33270 1:N:0:CGCGTTCA+TAAGACAC
ACTCCTACGGGAGGCAGCAGTGGGGAATCTTGCCCAATGGGCGAAAGCCTGAGGCAGCGACGCCGCGTGAGGGAAGAAGGCCTTCGGGTTGTAAAGCACTTTTGTTCGGGAAGAAATCTGTCGGGATAATACCTCGACGGGATGACGGTACCGGAAGAATAAGCACCGGCTAACTACGAGCCAGCAGCCGCGGTAACACGTAGGGACCAAGCGTTGTCCGGAGTTATAGGGCGTAAAGCGCTCGTAGGCG
+
,F,,,,F,F:FFFFF::FFF::F:FFFFF:F:FF:,F:FFFFFFFF::FF:FFFFFFFFFF:FFFFF,:FF:FFFF:FFFFFF,FF::F::FF,FFFFFF,FFFFFF:FF::FF,:FF:FFF,FFFF:F:FFFFFFFFFFFF:FFFFFF,F,FFFFFFFFFFFF:FFFFFF,::FFFF,FFFF:FFFFFFF:FFF:F:F:FFF:FF:FFFFFFF,,FFFFFF,FFFF:FFFFFFF::FFF:F:FFFFFFF
@A00920:152:HGHKKDRXX:2:2102:25030:33818 1:N:0:CGCGTTCA+TAAGACAC
ACTCCTACGGGAGGCAGCAGTAAGGAATATTGGACAATGGACGAAAGTCTGAACCAGCCAAGCCGCGTGGAGGAAGAAGGCCCTCTGGGTTGAAAACTACTTATAACTGGTAATAAATCACGAAATTATTTTCAGTATGACGGTACCAGATGAATACGCAACGCCACAATCCGTGACAGCAGCCGCGGTACTACGGATGTTTAAAGCGTTATCAGCATTAACGCGGTTATAAGAGTCCGTAGTCGAGCCT
+
FFFFFFFFFFFFFFFFF:FFF,,FFFFFFFF:F,FF:FFFFFF:FFF,F:FFF,FFFF:F,FFFFFFFF:,FFF,FF,FFFFFF,:FF,F::,FF:F:,,FFF,::FFFF,F,:FF:F:,,FFFF,,,FF::,,F,,:F,,:FF,F,F,,,,:::,,,F,::,,,F,,,F,F,,F,,,FFF,::,,,FFF,F,FFF::F,:,,,,FFFF,F,FFF,,F:FF,,,FFFF,F,,,,F::,FFFF,F,,,,FF
@A00920:152:HGHKKDRXX:2:2102:8142:34507 1:N:0:CGCGTTCA+TAAGACAC
ACTCCTACGGGAGGCAGCAGTAGGGAATATTGCACAATGGGCGAAAGCCTGACGCAGCAACGCCGCGTGCGGGATGACGGCCTTCGGGTTGTAAACCGCTTTTCGGGGGGAAGAGGACGGACGGTACCCCCGGAATAAGTCTCGGCTAACTACGTGCCAGCAGCCGCGGTAAAACGTAGGAGGCGAGCGTTATCCGGATTTACTGGGTGTAAAGCGCGTGTAGGCGGTCGTGCAAGTGAGGCGTGAAAGC
+
:FF:FFFF:FFFF:FFFFF:FFF,FFFFFFF:FFFF,FFFFFFF:FF,FFFFF:F:F:,:FFFFFFF:::FFFFFF:F:,:FFFF:FF:FFFFFFFFFFFF:FFFFFFFFFF:FFFF,:FFFFFFFFFFFFFFF:FFFFFFF,FFFF,FFFFFFFFFFF:FFFFFF,FFFFF:FFFFFF,F:FFFFFFFFFFFFFFFFFFFFFFFFFFFFFFFF,FFFFFF,,:FFFFFFFFFFFFFFFFFFFFFFFFFF
@A00920:152:HGHKKDRXX:2:2102:8250:36166 1:N:0:CGCGTTCA+TAAGACAC
ACTCCTACGGGAGGCAGCAGTAAGGGATCTTGCGACAATGGGCGAAAGCCTGACGCAGCAACGCCGCGTGCGGGATGACGGCCTTCGGGTTGTAAACCGCTTTTCGGGGGGAAGAGGAAGGACGGTACCCCCGGAAGAAGTCTCGGCTAACTACGTGCCAGCAGCCGCGGTAAAACGTAGGAGGCGAGCGTTATCCGGATTTACTGGGTGTAAAGCGCGTGTAGGCGGTCCTGCAAGTGGCGCGTGAAAG
+
:,FF,:FF,F,FFFFFFFF:FFFFFFFFFFF:FFF:FFFFFFFFFFFFFFFFFFFFFFFFFFFFFFFFFFFFFFFFFFFFFF::FFFFFFFFFFFFFFF:F,FFFFFFFFFFFF,FFF,FFFFFFF:FFFFFFF:FFFFFFFFFFFFFF:F:F:FFF:FF:FFF:FF:FFFFFFFF:F:FFFF,FFFFF:FFFF:FFFFFFFF,F:FF:FFFFFFFFFFFFFF:FFFFFFFF,FFFFFF,FFFFFFFFFF
@A00920:152:HGHKKDRXX:2:2102:4092:36479 1:N:0:CGCGTTCA+TAAGACAC
ACTCCTACGGGAGGCAGCAGCGAGGAATATTGCACAATGGACGCAAGTCTGATGCAGTAACGCCGCGTGGGGGAAGAAGACCTTCGGGTTGTAAACCTCTTTTATGGAGGACGAGTGAGGACGGTACTCCAGGAATCAGTCTCGGCTAACTACGTGCCAGCAGCCGCGGTAAGACAGAGGGTGCAAACGTTGTTCGGAATTACTGGGCGTAAAGCGCGTGTAGGCGGCCTCGCAAGTCGGGCGTGAAATC
+
FFFFFFFFFFFFFFFFFFFFFFFFFFFFFFFFFFFFFFFFFFFFFFFFFFFFFFF:FFFFFFFFFFFFFFFFFFFFFFFFFFFFFFFFFFFFFFFFFF::FF:FFFFFFFFFF:FFFFFFFFFFFFFF:FFFFF,FFFFFFFFFFFFFFFFFFFFFFFFFF:FFFFFFFFFFFFF,FFFFFFFFFFFFFFFFFFFFFFFF:FFFFFFFFFFFFFFFFFFFF:FFFFFFFF:FFF,FFFFFFFFFFFFFF:
@A00920:152:HGHKKDRXX:2:2103:19976:1047 1:N:0:CGCGTTCA+TAAGACAC
ACTCCTACGGGAGGCAGCAGTGGGGAATATTGGACAATGGGCGCAAGCCTGATCCAGCAATGCCGCGTGTGTGATGAAGGCCTTCGGGTTGTAAAGCACTTTTGGTGGGAACGAAACGGTCCGGGCTAATACCCTGGACTAATGACGGTACCTACAGAATAAGCACCGGCTAACTACGTGCCAGCAGCCGCGGTAATACGTAGGGTGCGAGCGTTAATCGGAATTACTGGGCGTAAAGCGCGCGCAGGCG
+
FFFFFFFFFFFFFFF:FFFFF:FFFFF:F:FFFF:FFFFFFFFFFF:FF:FFFFFFF:F,FFFFFFF,F:F:FFFF,FF:FFFFF:F,:FFFFFFFF,FF,,FFFFFFFF,FFF,FFFFFFFFFFFFFFFFFFFFFFFFFFFFFF:FFF:FFF,FFFFFFFFFFFFFFFFFFFFFFFFFFFFFFFFFFFFFFF,F,FFFFFFFFFFFFFFFFFFFFFFFFFF:FFFFFFFFFF,F,FF,FFFFFF:FFFF
@A00920:152:HGHKKDRXX:2:2103:32009:1094 1:N:0:CGCGTTCA+TAAGACAC
ACTCCTACGGGAGGCAGCAGTAGGGAATTTTCCACAATGGACGAAAGTCTGATGGAGCAACGCCGCGTGCAGGATGAATGCCTTAGGGTTGTAAACTGCTTTTATAAGTGACGAATATGACGGTAACTTATGAATAAGGACCGGCTAACTCCGTGCCAGCAGCCGCGGTCATACGGAGGGTCCAAGCGTTATCCGGAATTACTGGGCGTAAAGAGAAGCGTAGGCGTCTAGACAAGTTTTATGTGAAATA
+
,F:,::FF::F::,F,FF:FFFFFFFF:FFF,,FFFFF,,FFFFFFFFFFFFFFFF,:FFFFFFFFFFFFFFFFFFFFFFFFF:,:F::FFF,FFFFFFFFFFF:FF,FFFFFFFF:FFFFF,FFFFFFFF,FFFFFFFFFFFFFFFFF:FF:FF:F:FFF,FFFF,F:FFF::FFF:F:FFFFFFFFFFFFF:FFFFFFFFFFFFFFF,F:FFFFFF:FF:FF:FFFFF,FFFFFFF::FFFFF::F:F
@A00920:152:HGHKKDRXX:2:2103:12735:1814 1:N:0:CGCGTTCA+TAAGACAC
ACTCCTACGGGAGGCAGCAGTAGGGAATATTGCTCAATGGGCGAAAGCCTGAAGCAGCAACGCCGCGTGTGCGATGAAGGTCTTCGGATCGTAAAGCACTTTTCTGGGAGATGAGAAAGGACAGTATCCCAGGAATAAGTCTCGGCTAACTACGTGCCAGCAGCCGCGGTAACACGTAGGAGGCGAGCGTTATCCGGATTCACTGGGTGTAAAGCGCGTGCAGGCGGTTTGGTAAGTTGGGCGTGAAAGC
+
FF,F,FF:FFFF::FF:FF:FFFF::FFF:,:FF:FFFFFFF:FF,FFFFFFFFFF::FF,:FFFF:FFF,FFFFFFFF:FFFF,F:FFFFFFFFF:FF:FFFFFFF:F,,FFFFFFFFFFFFFFF:FFFF:FF:FFFFFFFFFFFF:FF:FFFFFFFFF:FF:FFFF,FFFFFFFFFFFF,FF:FFFF:F,FFFFFF:::FFFFFFFFFFFFFFFFFFF:FFFFFFF,FF,FFFF:,F:FFFFFF,F,:
@A00920:152:HGHKKDRXX:2:2103:2519:2472 1:N:0:CGCGTTCA+TAAGACAC
ACTCCTACGGGAGGCAGCAGTGGGGAATATTGGACAATGGGCGAAAGCCTGATCCAGCAATGCCGCGTGAGTGATGAAGGCCTTAGGGTTGTAAAGCTCTTTTACTGGGGATGATAATGACAGTACCCAGAGAATAAGCTCCGGCTAACTCCGTGCCAGCAGCCGCGGTAATACGGAGGGAGCTAGCGTTGATCGGAATTACTGGGCGTAAAGCGCACGTAGGCGGCTTTTTAAGTCAGGGGTGAAATCC
+
FFFF:F:FFFFFFFFFFFFF:FF:FFFFFFFFFFFFFFFFFFFFFFFFFFFFFFFFFF:FFFFFFFFFF:FFFFFFFFFFFFFF:FFFFFF:FFFFFFFFFF:FFFFFFFFFFFFFFFFFFFFFFFFFFFFFFFFFF:FFFFFFFF:FFFFFFFF:FFF:FFFFFFF:FFFFFF,FFFFFFFFFFFFFFFF,FFFFF,FF,:FF::FF::FFFF,FF::FFFFFFFF:,FFF:FFFFFFFF:FFFF,:F,
@A00920:152:HGHKKDRXX:2:2103:28239:2487 1:N:0:CGCGTTCA+TAAGACAC
ACTCCTACGGGAGGCAGCAGTTTCGAATCATTCACAATGGGCGAAAGCCTGATGGTGCAACGCCGCGTGGGGGATGAAGGTCTTCGGATTGTAAACCCCTGTCACCAAGGATAAACCGTCGCATGTTAATAGCTAGCGGCCTGATGTAACTTGGAGAGGAAGGAGTGGCTAACTCTGTGCCAGCAGCCGCGGTAATACAGGGGGGGCTAGCGTTGTTCGGAATTACTGGGCGTAAAGGGTTCGTAGGTGG
+
FFFFF:FFFFFFFFFFFFFFFFFFFFFFF:FFFFFFFFFFFFFF:FFFFFF:FFFFFFFFFFFFFFFFFFFFFFF:FFF:FFFFFFFFFFFFFFFFFFFFFFFFFFFFFFFFFFFFFF,FFFFFFFFF,FFFFFFFFFFF:FFFFFFFFFFFFFFFFFFF:F:FFFFFFFFFFFFFFFFF,FFFFFFFFFFFFFFFFF:F:F:FF:,F,:FF:FFFFFFFFFF,FFFFFFFFFFFFFF,FFFF:FF:FFF
@A00920:152:HGHKKDRXX:2:2103:21486:2942 1:N:0:CGCGTTCA+TAAGACAC
ACTCCTACGGGAGGCAGCAGTAGGGAATATTGGTCAATGGATGGAAGTCTGAACCAGCCATGCCGCGTGCAGGAAGACGGCCTTCTGGGTTGTAAACTGCTTTTGCCAGGGGATAAAAGGCCCATGCGTGGGACATTGAAGGTACCTGGTGAATAAGCCACGGCTAACTACGTGCCAGCAGCCGCGGTAATACGTAGGTGGCAAGCGTTGTCCGGATTTATTGGGTTTAAAGGGTGCGTAGGCGGGCTTG
+
FFFFFF:FFFFFFFFFFFFFFFFFFF:FFFFFFFFFFFFFFFFFFFFFFFFFFFFFFFFFFFFFFFFFFFFFFFFFFFFFFFFF,FFFFFFFFFFFFFFFFFFFF:FFFFFFFFFFFFFFFFFFFFFFFFFF,FF::F,FFFFF,FFF:FFFFF:FFFFFFFFFFFFFFFFFFFFFFFFFFFFFFFFFF:FFFFFFF:FFFFF:FFF,:FFFFFFF:FFFF:FFFFFFFFFFFFFFFFFFF,FFF,FFFF
@A00920:152:HGHKKDRXX:2:2103:28492:3302 1:N:0:CGCGTTCA+TAAGACAC
ACTCCTACGGGAGGCAGCAGTGAGGAATATTGCGCAATGGGCGAAAGCCTGACGCAGCCACGCCGCGTGCAGGAAGACACCCCTCTGGGGCGTAAACTGCTTTTGTGTGAGAAGAAGGCCCTCCTCGGGAGGGATTGACGGTATCGCACGAATAAGGACCGGCTAACTCCGTGCCAGCAGCCGCGGTAATACGGAGGGTCCAAGCGTTGTCCGGAATCACTGGGTGTAAAGGGTGCGTAGGCGGACTCGT
+
FFFFFFFFFFFFFFFFFFFFFFFF:FFFF,FFFFFFFFFFFFFFFFFFFFFFF:FFFFF:FFFFFFFFFFFFFFFFF:FFFFFFFFFFFF::FF:FFFF::FFFFFFFF:FF:FF:FFFFFFFFFFFFFFFFFFFFFFFFFFFFFFFFFFFFFFFFF:FF:FFFFFFFFFFFFFFFFFFFFFFFFFFF:FFFFFFFFFFF:FFFFFFFFFFFFFF,FFFFFFFFFFF,FFFFFFFFFFFFFFFF,FF:FF
@A00920:152:HGHKKDRXX:2:2103:3007:3317 1:N:0:CGCGTTCA+TAAGACAC
ACTCCTACGGGAGGCAGCAGTGGGGAATTTTCCGCAATGGGCGCAAGCCTGACGGAGCGACGCCGCGTATGGGATGAAGTATCTAGGTATGTAAACCATTGTCAGAGGGGACGAAACAAATGACGGTACCCTCAGAGGAAGCATCGGCTAACTACGTGCCAGCAGCCGCGGTAATACGTAGGATGCAAGCGTTGTTCGGAATTACTGGGCGTAAAGAGTACGTAGGCGGTATGGTAAGTCTGATATTAAA
+
FFFFFFFFFFFF,:FFFF:FFFFFFFFFFFFFFFFFFFFFFFFFFFFFFFF:FFFFFFFFFFFFFFFFFFFFFFFFFFF:FFFFFFFFFFFFFFFFFFFFFFFFFFFFFFFFFFFFFFFFFF:FFFFFFFFFFFFFFFF:FFFFFFFFF:,FF:FFFF:FFFFFFFFFFFFFFFFFFFFFFFFFFFFFFFF:FFFF,FFFFF:FFFFFFFFFFFFFFFF:FFF:FFFFFF,F,F:FFF:FFFF,FFFFFF
@A00920:152:HGHKKDRXX:2:2103:17553:3803 1:N:0:CGCGTTCA+TAAGACAC
ACTCCTACGGGAGGCAGCAGTAGGGAATCTTGCGCAATGGGCGAAAGCCTGACGCAGCGACGCCGCGTGAGCGATGAAGGCCTTCGGGTCGTAAACCTCTGTGGGGCGGGACGAATAAGGCTTGGCTAACATCCAAGTCGAGGTCGGTACCGCCGTAGCAAGCACCGGCTAACTCTGTGCCACCAGCCGCGGTAAGAGAGAGGGTGCACACGTGTTTCGGAATAAAAGGGCGGTAAGCGCGGGTAGGCGG
+
FFFFFFFFFFFFFFFFFFFFF,FFFFFF,FF:FFFFFFFFFFFFFFFFFFFFFF:FFFFFFFFFFFFFF:,:FFFFF,FF,F:FFFF,F:FFFFF,,,FFFF:FF,FFFFFFFFFF::FFF,,F,F,,F,,,,,:FF::F,,F,:,:F:::FF,,F:F:F,,F:F:,,F:F:,FFFFFF,FF,,,,,::FFF,::,F,F,FF,FF:F:,F:F,,,FFF,:F,F,:,,:FF::,,,F,:F,F,F,,F,FF,
@A00920:152:HGHKKDRXX:2:2103:31060:4085 1:N:0:CGCGTTCA+TAAGACAC
ACTCCTACGGGAGGCAGCAGTAAGGGATCTTGCGACAATGGGCGAAAGCCTGACGCAGAAACGCCGCGTGCTGGATGACGGCCTTCGGGTTGTAAACCGCTTTTCGGGGGGAAGAGGAAGGACGGTACCCCCCTAAGAAGTCTCGGCTAACTACGTGCCAGCAGCCGCGGTAATACGTAGGAGGAGAGCGTTAACCGGATTTACTGGGTGTATAGCGCGTGTAGGCGGTCCTGCACGAGCCGCGTGACTG
+
FF:FFFFFFFFFFFFFFFFFFF:FF::FFFF,FFFFFFFF,,F:FF:FFFFFFFFFF:,FFFFFFFFFFFF,FF,FFFFF:,FFFFF,F:FFFFFFFFF,:FFFFFFFFFFF:FF,:F,,FFF,,FFF,F,F,,FF:F,,F:FF:F::,,FF:,F:,FFF:,::FFF:,,,FF,FFFF,:FFF,,FF,::F:,,FF::FFFFF:,F,,F:,:,FF,,FFF,F,:,FFFFFFF,FF,:,F:::F:,FF,,F
@A00920:152:HGHKKDRXX:2:2103:9037:4241 1:N:0:CGCGTTCA+TAAGACAC
ACTCCTACGGGAGGCAGCAGTGGGGAATATTGGACAATGGGCGAAAGCCTGATCCAGCAACGCCGCGTGAGGGATGACGGCCTTCGGGTTGTAAACCTCTTTCAGCAGGGACGAAGCGCAAGTGACGGTACCTGCAGAAGAAGCACCGGCCAACTACGTGCCAGCAGCCGCGGTAATACGTAGGGTGCGAGCGTTGTCCGGAATTATTGGGCGTAAAGGGCTCGTAGGCGGTCTGTTGCGTCGGGAGTGA
+
F,FFF:F:F,,FFFFFFFFFFFFFFFFFFFFFFFFFFFFF,FFF:FFFFFFFFFFFFFFFF:FFFFFFFFFFFFFFFFFFFFFFFFF,FFFFFFFFFFFFFF,FF,FFFFFFF:FFF:FF:FFFFF,FFFFFFFFFFFFFFFFFFFFFFFFFFFFFFF,F::FF,FF:FFFFFFF:FFFFFF,FF,FFFFFFFFF:F,FFFFFFFFF,F:FFFFFFFF::FFFFFFF:F:F:FF:FFF:FFF:,::FFFF
@A00920:152:HGHKKDRXX:2:2103:22263:4539 1:N:0:CGCGTTCA+TAAGACAC
ACTCCTACGGGAGGCAGCAGTAGGGAATCTTCGGCAATGGAAGGGAGTCTGACCGAGCAACCCCGCGTGAGTGAAGAAAGTCTTCGGATTTTAAATCTCCGTTATTAGGGAAGAAGGAATATAGTAGTGACTGACTAAAAAGTTACTGTACGTAATGAGGAAGCCAAGGATAACTACATGCCACCAGCCGCGCTAATACAGAGGGGCCGAGAGATATAATTCAGGATTGGGAGTAAAGGGCGCGTCGCCG
+
FFFFFFFFFFFFFFFFF:FFFF:FFFF:FFFFF:FFFFFF:,,F,FFFFFFF,FFFFF:F,,FFFFFFFF,FFFFF,::FFF,F,,FF,FF:,FFFFF,,FFF,,FF,,F,,,,FF::,F,:,,FFF,FF,,:,,FF,:FFFF,FF,FFFF,,:FF,,,,F,FFF,,,,,,,,,,:F,F,,F,,:FFF,,,,,,F:,,::F,,,,F,,F,F,,:F,F,F,,,F,,FFF,,,:FF,,,,F,:F:,F,F,F,
@A00920:152:HGHKKDRXX:2:2103:28122:4695 1:N:0:CGCGTTCA+TAAGACAC
ACTCCTACGGGAGGCAGCAGTGGGGAATATTGGACAATGGGCGCAAGCCTGATCCAGCCACGCCGCGTGAGTGATGAAGGCCTTCGGGTCGTAAAGCTCTGTGGGGAGGGACGAACCGCCGGATGTGCATAGCATCCGGCATGACGGTACCTCCTTAGCAAGCACCGGCTAACTTCGTGCCAGCAGCCGCGGTAATACGAAGGGTGCAAACGTTGCTCGGAATTATTGGGCGTAAAGCGCACGTAGGCGG
+
FFFFFFFFFFFFFFFFFFFFFFFFFFFFFFFFFFFFFFFFFFFFFFFFFFFF:FF,FFFFFFFFFFFFFFFFFFFFFFFFFFF:FFFFFFFFFFF::FFF,FFFFFFFFFFFFFFFFFFFF,F,FFFFFFFFFFFFFFFFFFFFF:F:FFF:FF,FFFFFF:FFFFFFFFF:FFFFFFFFFFFFF:FFFFF:FFFFF:FFFF:FFFFF:FFFFFF,FFF:FFFFFF:FFFFFFFFFF:FFFFF,FFFFFF
@A00920:152:HGHKKDRXX:2:2103:14262:6183 1:N:0:CGCGTTCA+TAAGACAC
ACTCCTACGGGAGGCAGCAGTGGGGAATCTTGCACAATGGGCGAAAGCCTGATGCAGCAACGCCGCGTGCGGGAAGAAGGCCCTAGGGTTGTAAACCGCTTTCAGCAGGGAAGAAAATGACGGTACCTGCAGAAGAAGTTGCGGCCAACTACGTGCCAGCAGCCGCTCTGACACGTAGGCACCAAGCGTTATCCGGATTTATTGGGCGTAAAGAGCTCGTAGGCGGTACGGTAAGTCGGGTGTGAAAACT
+
FFFF:F,F::FFFFFFFFFFF,FFFFF:FFF:FFFFF:FFFFFFFFFFFFFFFFFFFFFFFFFFFFFFFFFF:FFFFFFFFFFFFFFFFFFF,FFF,FFFFF:,FFFFFFFFFFF:FF:FF:,FF,:F,F:F::FFFF,F:FFFFFFFFFFFFFFF:FFF,,FFFF,,FF:FFFF:F,,F,FFF,FFF,F:FF,,FF:FFF,F,::FF:FFFFF,FFF,FF,:F:F:,FF,F,F:F:F,FF:FFFFFFF:
@A00920:152:HGHKKDRXX:2:2103:15890:6183 1:N:0:CGCGTTCA+TAAGACAC
ACTCCTACGGGAGGCAGCAGTGGGGAATCTTGCGCAATGGGCGAAAGCCTGACGCAGCGATGCCGCGTGCGGGAAGACGGCCTTAGGGTTGTAAACCGCTTTCAGCAGGGACGAAATTGACGGTACCTGCAGAAGAAGCTCCGGCCAACTCCGTGCCAGCAGCCGCGGTAAGACGTAGGGGGCGAGCGTTGTCCGGAATTATTGGGCGTAAAGGGCTCCTAGGCGGTTCAGTAAGTCGACTGTGAAAATC
+
FF:FF:FFFFFF:FFFFFFFF:FFFFFFFFFFFFFFFFFFFFFFFFFFFFFFFFFFFFF,FFFF:FFFFFFFFFFFF:FFFFFFFFFFFFFFFFFF:FFFFFFFFFFFFFFFFFFF,FFFFFFFFFFFFFFFFFFFFFFFFFFFFFFFFF,FFFFFFFFFFFFFFFFFFFFFFF:FFFFFFFFFFF:FFF:FFFFFFFFF:FFFFFFFFFFFFFFFFFFFFFFFFFFF:,::F:F,F:FFFFFFFFFF::
@A00920:152:HGHKKDRXX:2:2103:17698:6277 1:N:0:CGCGTTCA+TAAGACAC
ACTCCTACGGGAGGCAGCAGTCGGGAATTTTGCGCAATGGGCGAAAGCCTGACGCAGCAACGCCGCGTGAGGGATGAAGGCCTTCGGGTTGTAAACCTCTTTTCTCAGGGAAGATTATGACGGTACCTGAGGAATAAGCCACGGCTAACTACGTGCCAGCAGCCGCGGTAATACGTAGGGTGCAAGCGTTAATCGGAATTACTGGGCGTAAAGCGTGCGCAGGCGGTTGTGCAAGACAGGTGTGAAATCC
+
FFFFFFFFFFFFFFFFFFFFFFFFFFFFFFFF:FFFFFFFFFF,FF:FFFFFFFFFFF,,FFFFFFF:FFFFF,FFFFFFFFFFFFFFFFFFFFFFFFFFFFFFFF:FFFFFFFFFFFFFFFFFFFF,FFFFFF:FFFFF:FFFFFFFFFFFFFFFFFFFFFFFFFFFFFFFFFF:FFFFFFFFFFFFFFFFFFFFF::FFFFFFFFFFFFFFFFFFFFFFFFFFF:FFFFFF:FFFFF:FFFFFFFFFF
@A00920:152:HGHKKDRXX:2:2103:8504:6511 1:N:0:CGCGTTCA+TAAGACAC
ACTCCTACGGGAGGCAGCAGTAAGGAATATTGCGCAATGGAGGAAACTCTGACGCAGCAACGCCGCGTGCGGGAAGCAGGTCTTCGGATCGTAAACCGCTTTTGTGAGGGAAGAGCAAGGACGGTACCTCACGAATAAGTCTCGGCTAACTACGTGCCAGCAGCCGCGGTAATACGTAGGGGGCGAGCGTTGTCCGGAATTATTGGGCGTAAAGGGTTCGCAGGCGGCCGATTAAGTCAGATGTGAAATC
+
FF,F:F:FFFFF:FFFFFFFFFFFF:F:FFFFFFFFFFF:FFF:FFFFFFFF,FFFFFFF:FFFFFFFFFFFFF,FFFF,FFFFFFFFF,FFFFFFFFFFFF,FF:FFFFFFFFFFF,,FFF:FFFFFFFFFF:FFFFF,F:FFFFF,FFFF:FFFFF::FFFFFFFFFFFFF:FFF,:,FFFFFFFFF:F,FFFFFFFFFF,FFFF,FFFFFFFFFFFF:FF,,FFFFFFFF,FFF:FFF:F,FF,:FF
@A00920:152:HGHKKDRXX:2:2103:16911:6511 1:N:0:CGCGTTCA+TAAGACAC
ACTCCTACGGGAGGCAGCAGTGGGGAATATTGGACAATGGGCGAAAGCCTGATCCAGCAATGCCGCGTGAGTGATGAAGGCCCTAGGGTTGTAAAGCTCTTTTACCCGGGATGATAATGACAGTACCGGGAGAATAAGCTCCGGCTAACTCCGTGCCAGCAGCCGCGGTAATACGAAGGGGGCTAGCGTTGTTCGGAATTACTGGGCGTAAAGCGCACGTAGGCGGATACTTAAGTCAGGGGTGAAATCC
+
FFF:FFF:FFFF:FFFFFFFFFFFFF:FFFFF:FFFFFFFFFFFFFFFFFFFFFFFFFFFFFFFFFFFFFFFF:FFFFFFFFFFFFFF,FFFFFF,FFFFFFFFFFFFFFFFFFFFFFFFFFFFFFF:FFFFFFFFFFFFFFFFFFFFFFFFFFFFFFFFFFFFFFFFFFFF:FFFFFFFFFFFFFFFFFFF,:FFFFFF,FFFF:FFFFFFFFFFFFF:FFFF:FFF:FFF,FFFFFFF,FFFF,,::F
@A00920:152:HGHKKDRXX:2:2103:5195:8422 1:N:0:CGCGTTCA+TAAGACAC
ACACCTACGGGAGGCAGCAGTGGGGAATATTGGACAATGGGCGCAAGCCTGAACCAGCCATGCCGCGTGAGTGATGAAGGCCCTATGGTTGTAAAGCTCTTTCAGTGGGGAAGATAAAGACGGTACCTACAGAAGAAGCCCCGGCTAACTTCGTGCCAGCAGCCGCGGTAATACGAAGGGGGCTAGAGATGTTCGGATTTACTGGGCGAAAAGCGCCCTTAGGCGGTTTGTTAATTCAGAGCTGAAATCC
+
FF,F,FFF::FF:FFFFFFFFFFFFFFFFFFF:F:,F,FF::F:FFF,F:FF,F,FFFFFFFFF:FFFF:FF:FF::,F:FFFFFFFFFF,FFFFFF:F:,FFFFFF,F:F::FF,F,::FFF:F:F::FF:FFFF:FFFF:F::,FF:FFF:F:F,FFFF:::FFF,FF,FF:FFFFF,FFFFFF,F,,F:FF:FFF,,FFFFF,FF:FF,FFFF,F,:FF:F,,,,FFFFFF,F,FF:,:F,F,FF:F
@A00920:152:HGHKKDRXX:2:2103:27760:9173 1:N:0:CGCGTTCA+TAAGACAC
ACTCCTACGGGAGGCAGCAGTAAGGGATCTTGCGACAATGGGCGAAAGCCTGACGCAGCAACGCCGCGTGCGGGATGACCGCCTTCGGGTTGTAAACCGCTTATCGGGGGGACGAGGAAGGACGGTACCCCCGGAATAAGTCTCGGCTAACTACGTGCCAGCAGCCGCGGTAAAACGTAGGAGGCGAGCGTTATCCGGATTTACTGGGTGTAAAGCGCGAGTAGGCGGACGTGCAACTGAGGCGGGAAAG
+
FFFFFFFFFFFFFFFFFFFFFFFFFFFFFFFFFFFFFFFFFFF:FFF,FFF:FFFFFFFF,FFFFFFFFFFFFFFFFFF,F,FFFFFFFFFFFFFFFF:FFF,F:FF:FFFF,FF:FF,F:FF::FFFFF,F:F,FFFFFFFFFF,FF:F:,,F:FFF,:FFF:FF,F,:,:,FFFFF,FF:::,:,F:,,FF,FFF,:F:FFFFF,FFFFFFF,,FFF,FFFF:::F,:,FFFF,,FFFF,F,,,FF,,
@A00920:152:HGHKKDRXX:2:2103:32289:9345 1:N:0:CGCGTTCA+TAAGACAC
ACTCCTACGGGAGGCAGCAGTGGGGAATATTGGACAATGGGGGAAACCCTGATGCAGCGACGCCGCGTGAGAGATGAAGCCCTTCGGGGTGTAAAGCTCTTTCGACCCGGAAGATAATGACGGTACGGGGAGAAGAAGCTGCGGCTAACTACGTGCCAGCAGCCGCGGTAATACGTAGGCAGCGAGCGTTGTTCGGAGTTACTGGGCGTAAAGCGTGCGTAGGCGGTGGCCCAAGTCTGGTGTGAAATCT
+
FFFFFFFFFFFFFFFFFFFFFFFFFFFFFFFFFFFF:FFFFFFFF:FFFFFFFFFFFFFFFFFFFFFFFFFFFFFFF:FFFFFFF,FFFFFF:FFFFFFFFFFFFFFFFFF:FFFFFFFFFFFFFFFFFFFFFFFFFF:FFFFFFFFFFFFFFFFFFFFFF:F,FFFFFFFFFFF:FF,FFFFFFFFF:F:FFFFFFFFFFFF::FFFFFFFFFF:FFFFFF:::FFFFFFF,F:FFF:FFFFF:F:F,F
@A00920:152:HGHKKDRXX:2:2103:21603:10661 1:N:0:CGCGTTCA+TAAGACAC
ACTCCTACGGGAGGCAGCAGTGGGGAATTTTGGACAATGGGGGCAACCCTGATCCAGCCATGCCGCGTGCGGGAAGAAGGCCTTCGGGTTGTAAACCGCTTTTAGTCGGGACGAAAGGCCCGCGGCGAACAGCCGTGGGTGTTGACGGTACCGGCGGAATAAGCACCGGCTAACTACGTGCCAGCAGCCGCGGTAATACGAAGGGTGCAAGCGTTACTCGGAATTACTGGGCGTAAAGCGTGCGTAGGTG
+
FFFFFFFF:FFFFFFFFFFFFFFFFFFFFFFFFFFFFF:FFFFFFFFFFFFFFFFFFFFFFF,FFFFFFFFFFFFFFF:F:FFFF,FF,FFFF:FF:FFF,FFFFFF,FFF,FFFFFFFFFFFFFFFFFFFFFFFFFF:FFFFFFF:FFFFF,FFFFFFFFFFFF,F,FF:FFFFFFF,F,FFFFFFFF::F:FFFFF:FFFF:F:FFFFF,:FFF,F,F,FF,FF,F,FF,FFF:FF:,FFF:FFFF::
@A00920:152:HGHKKDRXX:2:2103:28546:10880 1:N:0:CGCGTTCA+TAAGACAC
ACTCCTACGGGAGGCAGCAGTAAGGAATATTGCACAATGGACGCAAGTCTGATGCAGCAACGCCGCGTGCCCGAGGACGGCCTTCGGGTTGTAAAGGGCTTTTCTGGCTGAAGAGGCAGGACGGTAGGCCAGGAATAAGCGTCGGCTAACTACGTGCCAGCAGCCGCGGTAAAACGTAGGACGCGAGCGTTATCCGGATGTACTGGGCGTAAAGCGCGGGCAGGCGGTGGTCCAAGTCGGACGTGAAAGC
+
FFFFFFFFFFFFFFFFFFFFFFF:FFFFFFFFFFFFFFFFFFFFFFFFFFF:FFFFFFFFFFFFFFFFFFFFFFFFFFFFF:F:FFFFF:::FFFF:FFFFFFFFFFFFF:FFFFFFFFFFFFFFFFFFF,FFFFFFFFFFFFF:FFFFFFFFFFFFFFFFFFFFFFFFFFF,FFFFFFFFFFFFFFFF,F,FFFFFFF,F:FFFFFFFFFFFFFFFFF:FFFFFFFFFFFFF,FFFF,F::FFF,F,FF
@A00920:152:HGHKKDRXX:2:2103:27462:10911 1:N:0:CGCGTTCA+TAAGACAC
ACTCCTACGGGAGGCAGCAGTGGGGAATATTGGACAATGGGCGAAAGCCTGATCCAGCAATGCCGCGTGAGTGATGAAGGCCTTAGGGTTGTAAAGCTCTTTTACCCGGGATGATAATGACAGTACCGGGATAATAAGCACCGGCTAACTCCGTGCCAGCAGCCGCGGTAATACGGAGGGAGCTAGCGTTGTTCGGAATTACTGGGCGTAAAGCGCACGTAGGCGGATAGTTAAGTGAGGGGTGAAATCC
+
FF:FFFFFFFFFFFFFFF:::FFF:FFFFFFFFFFFFFFFFFF,FF:FFFFFFFFFFF,FFFFFFFFFFFFFFFFFFFFFFFFFFFFFFFFF:FFFFFFFFF:FF:FFFFF,FFFFFFFFFFFFFFFF:FF,:FFF:FF,FFFFFFFFFF,FFFFFFFFFF:FFFFFFFFFFFFF,FFFF,FFF:FFFFFFFF:FFFFF:F:FFFFFFFFFFFFFFF,FFFFFFFFFF,,FFF:FF,FF:F:FFFF:FF,
@A00920:152:HGHKKDRXX:2:2103:13602:11397 1:N:0:CGCGTTCA+TAAGACAC
ACTCCTACGGGAGGCAGCAGTCGAGAATCATTCACAATGGGGGAAACCCTGATGGTGCGACGCCGCGTGGGGGAATGAAGGTCTTCGGATTGTAAACCCCTGTCATGTGGGAGCAAATTAAAAAGATAGTACCACAAGAGGAAGAGACGGCTAACTCTGTGCCAGCAGCCGCGGTAATACAGAGGTCTCAAGCGTTGTTCGGAATCACTGGGCGTAAAGCGTGCGTAGGCTGTTTCGTAAGTCGTGTGTG
+
FFFFFFFFFFFFFFFFFFFFFFFFFFFFFFFFFFFFFFFFFFFF,FFFFFFFFFFFFFFFFFF:FFFFFFFFFFFFFFFFFFF:FFFF,:FFFF:FFFFFFFFFFFFFFFFFFFF,FFF,FF::FF:FFFFFFFFF:FFFFFFFFF:FFFFFF,FFFFFFFFFFFFFF:FFFFFF,FFFFFFFFFFFFFFFFFF:FFFFFFFFFFFFFFF:FFFFF:FFF:FFFFF:FFFFF,FFFFF,:FF:F,FF:FF
@A00920:152:HGHKKDRXX:2:2103:30120:11412 1:N:0:CGCGTTCA+TAAGACAC
ACTCCTACGGGAGGCAGCAGTGGGGAATCTTGCGCAATGCGCGAAAGCGTGACGCAGCAACGCCGCGTGGGGGAAGAAGGCCTTCGGGTTGTAAACCCCTTTCAGGAGGGACGAAGCCCGGGCGGTGAATAGCCGACTCGGGTGACGGTACCTCCACAAGAAGCCCCGGCTAACTACGTGCCAGCAGCCGCGGTAATACGTAGGGGGCGAGCGTTGTCCGGAATCATTGGGCGTAAAGGGCGCGCAGGCG
+
FFFFFFFFFFFFFFFFFFFFFFFFFFFFFFFFFFFFFFFFFFFFFFFFFFFFFFFFFFF:FFFFFFFFFFFFF:,FFFFFFFFFFFFFFFFFFFFFFFFFFFFFFFFFFF:FFFFFFFFFF:FFFFFFFFFFFFFFFFFFFFF:FFFFF:FFFFFFFFFFFFFFFFFFFFFFFFFFFFFFF:FFFFFFFFFFFFF,FFF:FFFFFFFFF:::FFFFFFFFFF,FF:FFFFFFF,F,,FFFFF:FFFF:FF
@A00920:152:HGHKKDRXX:2:2103:25337:13119 1:N:0:CGCGTTCA+TAAGACAC
ACTCCTACGGGAGGCAGCAGTGGGGAATATTGCACAATGGGCGCAAGCCTGATGCAGCAACGCCGCGTGCCCGATGAAGGCCTTCGGGTCGTAAAGGGCTTTTCTGGCGGAAGAGGAAGGACAGTAAGCCAGGAATAAGTGTCGGCTAACTACGTGCCAGCAGCCGCGGTAAAACGTAGGACGCAAGCGTTATCCGGAGTTACTGGGCGTAAAGCGCGGGCAGGCGGTCACGCAAGTCTGATGTGAAATC
+
:FFFFFFFFFFFFFFFFFFFFFFFFFFFFFFFFFFFFFFFFFFFFFFFFFFFFFFFFFFFFFFFFFFFFFFFFF:FFFFFFFFFFFFFF:F:F:F:FFFFFFFF:FF:,F:FFFF:FFFFFFFFF:FFF::FFF:FFFFFFFFFFFFFFFF,FFF:FFFF,:,FFFFFF:FFFFF,:FFFFFFFF,:FFFFFFFFFFF,,FFFFFF:F:FFF,FFFFFFFFFFFFF:FFFF,FF,F,FF:FFFF:FF::F
@A00920:152:HGHKKDRXX:2:2103:7292:13777 1:N:0:CGCGTTCA+TAAGACAC
ACTCCTACGGGAGGCAGCAGTGAGGAATATTGGACAATGGGCGCAAGCCTGATCCAGCAACGCCGCGTGGAGGACGAAGGTCTTCGGATAGTAAACTCCTGTCAGACGGGACGAAGGGTTCAGGGTAAATAATCCTGAATCTTGACGGTACTGTCAGAGGAAGCCCCGGCTAACTACGTGCCAGCAGCCGCGGTAATACTTAGGGGGCAAGCGTTATCCGGAATTATTGGGAGTAAAGAGTGCGTAGGTG
+
F:F,FFFFF,:FF,FF:FFF::F,FFFFFF,F,:FFF,,,FFF,FF,FF:F:FFFFF:FFFF:F,FFF:FF:FFFF:FF::FF,F:::,,::FFFFFF:,FF:F:FF,,,::,,FFF:FFFF:FF:FFFFFF:FFFFFF,FF,::FF,F:FF,FFFFF:F:,:,FFFFFFFFFFFF::FF:F:F:FFFF,:FF:FFFFF,FF,,FFFFF:F,,F:,FF:F,:FFF:F:F:,,F,FFFFF:,F,,F:,,,F
@A00920:152:HGHKKDRXX:2:2103:16712:15029 1:N:0:CGCGTTCA+TAAGACAC
ACTCCTACGGGAGGCAGCAGTGGGGAATCTTGCGCAATGGGCGAAAGCCTGATCCAGCCATGCCGCGTGAGTGATGAAGGCCTTAGGGTTGTAAAGCTCTTTCAGTGGGGAAGATAATGACGGTACCCACAGAAGAAGCCCCGGCTAACTTCGTGCCAGCAGCCGCGGTAATACGAAGGGGGCTAGCGTTGTTCGGATTTACTGGGCGTAAAGCGCACGTAGGCGGATCGTTAAGTCAGGGGTGAAATCC
+
FFFFFF,FFFFFFFFFFFFFFFFFFFFFFFFFFFFF:FFFFFFFFFFFFFFFFFFFFFFFFFFFFFFFFF:FFFFFFFFFFFFFFFFFFFFFFFFFFFFF,FFFFFFFFFFFFFFFF::FFFFFFFFF,FFFFFFFF,FFFFF:FFFFFFF:FFFFFF:F:FFF:FF,F,FFFF,FFFFFFF:F:FFFFFF:FFFFFFF,FFFFFFFFFF,,FFFFFFF:FFFFFFFFFFFFF:FFFFFFFFFFFFFFFF
@A00920:152:HGHKKDRXX:2:2103:7789:17237 1:N:0:CGCGTTCA+TAAGACAC
ACTCCTACGGGAGGCAGCAGCAGGGAATTTTGCGCAATGGGCGAAAGCCTGACGCAGCAACGCCGCGTGGGGGATGAAGGCCCTAGGGTTGTAAACCGCTTTCAGCAGGGAAGAAAATGACGGTACCTGCAGAAGAAGGTGCGGCCAACTACGTGCCAGCAGCCGCGGTGACACGTAGGCACCAAGCGTTGTCCGGATTTATTGGGCGTAAAGAGCTCGTAGGCGGTTCAGTAAGTCGGGTGTGAAAACT
+
FFF:FFFFFFFFFFFFFFFFFFFFFFFFFFFFFFFFFFFFFFFFFFFFFFFFFFFFFFFFFFFFFFF:FFFFF,FFFFFFFFFFFFFFFFFFFFFFFFFFFFFFFFFFFFFFFFFFFFFFFFFFFFFFFFFFFFFFFFFFFFFFFFFFFFFFFFFFFFFFFFFFFFFFFFFF,FFFFFFFFFFFFFFF:FFFFFFFFF,FF:FFFFFFF,:FF:FFFF:FFFFFFFFFFFFF,FFFFFFFFFFFFFFFFF
@A00920:152:HGHKKDRXX:2:2103:5764:17707 1:N:0:CGCGTTCA+TAAGACAC
ACTCCTACGGGAGGCAGCAGTCGGGAATTTTGGACAATGGGCGAAAGCCTGATCCAGCCATGCCGCGTGAGTGATGAAGGCCTTAGGGTTGTAAAGCTCTTTCAGTAGGGAAGATAATGACGGTACCTACAGAAGAAGCCCCGGCTAACTTCGTGCCAGCAGCCGCGGTAATACGAAGGGGGCTAGAGTTGTTCGGATTTACTGGGCGTAAAGGGCGTGTAGGCGGGAAGGTAAGTCGGGCGTGAAATCC
+
FF:F::FFFFFFF:FFFFFFFFFFFFFFFFFFFFF,FFF:FFFFFFFFFFFFFFFFFF:FFFFFFF:F:FFFFF,FFFFFFFFF:FF:FFFFFFFFFFFF:FFF:F,FFFFFFFFFFFFFFFFFFFFFFFFFFFFFFFFFFFFFFFFFFFFFF:FFFF:FFFFFFFFFFF:FFFFFFFFFFFFFFF,FFFFFFFFFFFFFFFFFFFFFFFFFFFF:FFFFFFFFFFFFFFFFF,FF:FFFFFFFFFFF:F
@A00920:152:HGHKKDRXX:2:2103:6903:17863 1:N:0:CGCGTTCA+TAAGACAC
ACTCCTACGGGAGGCAGCAGTGGGGAATATTGGACAATGGGCGAAAGCCTGATCCAGCAATGCCGCGTGAGTGATGAAGGCCTTAGGGTTGTAAAGCTCTTTTACCCGGGATGATAATGACAGTACCGGGAGAATAAGCCCCGGCTAACTCCGTGCCAGCAGCCGCGGTAAAACGTAGGAGGCGAGCGTTATCCGGATTTACTGGGTGTAAAGCGCGTGTAGGCGGTCGTGCACGTGAGGCGTGAAAGCG
+
FFFFFF,FFFFFFFFF:FFFFFFFFFFFFFFFFFFFFFFFFFFFFFFFFFFFFFFFFFFFFFFFFFFFFFF,F:FFFFF::F:F,FFFFFFFFFFFFFFFFFFFFFFFFFFFFFFFFFFF,FFFFFFFFFFFFFFFFFFFFFFFFF:FF:FF:F:FFFFFFFF,FFF,F:F:FFFFFF:FFFFFFF:FFFFF::FFFFFFFFF:FFFF::,FFFF:FFFFFFFFFFFF:FFFF:FFFFFFFFFFF,FF,F
@A00920:152:HGHKKDRXX:2:2103:19144:18615 1:N:0:CGCGTTCA+TAAGACAC
ACTCCTACGGGAGGCAGCAGTGGGGAATCTTGGACAATGGGGGCAACCCTGAACCAGCGACGCCGCGTGGGTGATGAAGGCCTTCGGGTTGTAAAGCCCTTTCGACGGGGACGATGATGACGGTACCCGGCGAAGAAGCACCGGCTAACTCCGTGCCAGCAGCCGCGGTAATACGGAGGTTCCAAGCGTTGTTCGGAATTACTGGGCGGAAAGGGCGCGTAGGCGGGATGGCACGTCAGTCGTGAAATCT
+
FFFFFF:FFFFFFFFFFFFFFFFFF,F:FFFFF:F::FFFFFFFFFFFFFFF,FFFFFFFFFFFFFFFFFF,FF,FFFFFFFFFFFFFFFFFFFFFFFFFFFFFFFFFFF:FFFFFFFFF,F:FF:F:F:F:FFFF,FFFFF,FFFF,FF,F:,FFF,,FFFFF,FFFFF:FFF:FF,:FFFFFFFFFF:F:F::FF,FFFF:FFFF:,F,F,FFFFFFFFF,F:FF:F:FFF:FFF,FFFFFFF,F,:,
@A00920:152:HGHKKDRXX:2:2103:15474:19116 1:N:0:CGCGTTCA+TAAGACAC
ACTCCTACGGGAGGCAGCAGTCGAGAATTTTTCTCAATGGGGGAAACCCTGAAGGAGCGACGCCGCGTGGAGGATGAAGGTCTTCGGGTTGTAAACTCCTGTCATTTGGGAACAAGTGTCGGTACGTAACTGCTACCGGCTTGATAGTACCAGAAGAGGAAGAGACGGCTAACTCTGTGCCAGCAGCCGCGGTAATACGGAGGGTGCACGCGTTGTCCGGATTTAGTGGGTTTAAAGGGTGCGTAGGCGG
+
,:FFF,FF:FFF:F::FFF::FFFFFFFF::F,FFFFFF:FFFFFFFF:FF,F:FF,FFFFF::FF:FFFFFFFF:F:FFFFFFFFFFFF:FFFFFFFFFFFFFFFFFFFFFFFFFFFFFFFFFFFFFFFF:FFFFFFFFFFFFF,FFF:FFFFFFFFFF:,F:F:FFFFFFFFFFF:FFF,FFFFFFF::::FFFFF,F:F:FFFFF,,FFF::FFFFFFF,FF,FFFFF,:F,FFFFFF:,FFFFFFF
@A00920:152:HGHKKDRXX:2:2103:8314:19648 1:N:0:CGCGTTCA+TAAGACAC
ACTCCTACGGGAGGCAGCAGTAGGGAATATTGGTCAATGGATGCAAGTCTGAACCAGCCATGCCGCGTGCAGGAAGAAGGCCTTATGCGTTGTAAACTGCTTTTACCTGGGAAGAAAAGGCCACTGCGTTGGACATTGCCGGTACCAGGTGAATAAGCACCGGCTAACTCCGTGCCAGCAGCCGCGGTAATACGGAGGGTGCAAGCGTTGTCCGGATATATTGGGTTTAAAGGGTGAGTAGGCGGCCCGT
+
:FFFFF,FFF:FFFFF:FF,FFFFFFFFF,::FFFFF::FFFF::F,:FFFFFF:FFFF:FFFFFFF:FFFFFF,:FFF:FFF:,:FFFFF,FFF:FFF,FFFFF,F,::FF:,FFFFFFFF:F,F:F,FFFFFF,FFF:FF:,F:F:F::FFFFFFFFF:FFFFF:F:FFFF,FFFFFFFFFFFF:FF,:F,,FFFF:F::FF,F,FFF,FF,FF,:F:FFFF:FF:FFFF,FFF,,:F:FFFFF:FF,
@A00920:152:HGHKKDRXX:2:2103:23710:19727 1:N:0:CGCGTTCA+TAAGACAC
ACTCCTACGGGAGGCAGCAGTGGGGAATATTGGACAATGGGCGCAAGCCTGATCCAGCCATGCCGCGTGGGTGATGAAGGCCCTAGGGTTGTAAAGCCCTTTCGGCGGGGAAGATAATGACGGTACCCGCAGAAGAAGCCCCGGCTAACTTCGTGCCAGCAGCCGCGGTAATACGAAGGGGGCTAGCGTTGCTCGGAATCACTGGGCGTAAAGCGCGCGTAGGCGGCGAATCAAGTCAGGGGTGAAATCC
+
FFFFFF:F:,:F::FFF,FF:F:FFFFFF:F,FFFFFFFFFFFFFF:FF:F:FFFF:FFFF,FF,FF,,F::,FFFFFF,FFF:F::FF:F:F:,FFFFF::FFFFF,:FFFFFFFFF,FFF,FFFFFF:F:FFF,F:FFFF:FFFFFF,FFF:FFFFFF,FF::FF,FFFFFF,FF,FF:FF:FFF,,FF,:FF:FF,F:,:FF:F,,FFFFFFFF,FF,F,F:FFFFF:F,FF,FF:,F,F,FFFFF,
@A00920:152:HGHKKDRXX:2:2103:20446:20901 1:N:0:CGCGTTCA+TAAGACAC
ACTCCTACGGGAGGCAGCAGCAAGGAATTTTCCACAATGGGCGGAAGCCTGATCCAGCAACGCCGCGTGAGGGATGACGGCCTTCGGGTTGTAAACCTCTTTCAGCACAGACGAAGCGAAAGTGACGGTATGTGCAGAAGAAGGACCGGCTAACTTCGTGCCAGCAGCCGCGGTAATACGAAGGTGGCAAGCGTTGTTCGGATTTACTGGGCGTACAGGGAGCGTAGGCGGTTGGATAAGCCCTCCGTGA
+
FFFFF:FFFFFFFFF:FFFFFFFFFFFFFFFFFFF:FFFFFFFFFFFFFFFFFFFFFFF:FFFFFFFFFFFFFFFFFFFFFFFFFFFFFFFFFFFFFFFFFFFFFFFFFFFFFF:FFFFFFFFFFFFFFFFFF:FFFFFFFFFFFFFFFFF:FFFFFFFFFFFFFFFFFFFFFFFFFFFFFFFFFFFFFFFFFFFFFFFFFFFF:FFFFFFFFF,F,FFF::FFFFFFFFFFFFF,::,FFFFFFFFFFF
@A00920:152:HGHKKDRXX:2:2103:14235:21042 1:N:0:CGCGTTCA+TAAGACAC
ACTCCTACGGGAGGCAGCAGTAGGGAATATTGCGCAATGGACGAAAGTCTGACGCAGCGACGCCGCGTGGGTGATGAAGGCCTTCGGGTCGTAAAGCCCTGTCGAAAGGGAAGAAACACGGGATGGCTAATATCCATCCCGCTTGACGGTACCTTTAAAGGAAGCACCGGCTAACTACGTGCCAGCAGCCGCGGTAATACGTAGGGTGCTAGCGTTGTTCGGAATCATTGGGCGTAAAGCGCGTGTAGGT
+
:F,FF,FF:F,FFFFFFFFFFFFFF,F,,,FFFFFFFFFFFF::FF::FFFFFFFFFFFFFFF::FFFFFFFFF:,FFFF::::F:F::F:FFFF:FFFFF:FF:FFFFFF,FFF:FF::FFFFF,FFFFF:FF:FF:FFF:FFFFFFFFFF:FFFFF:FFFFFFFFFFFFFFF:FFF:FFFFFFFFFFFFFFFFFFF:FFFFFFFFFFFFF:FFFFFF,FFFFFFF::FFFF:FFFFFFFF:FFFFFFF
@A00920:152:HGHKKDRXX:2:2103:18566:21089 1:N:0:CGCGTTCA+TAAGACAC
ACTCCTACGGGAGGCAGCAGTGGGGAATTGTTCACAATGGGCGCAAGCCTGATGACGCAACGCCGCGTGTGGGACGAAGGGGCTATGCCTTGTAAACCACTGTAGCCCGGGACGAAAGACGCGTTAGACGCGTTAGACGGTACCGGGAAAGTAAGGGTCGGCTAACTACGTGCCAGCAGCCGCGGTAATACGTAGGACCCAAGCGTTGTCCGGATTTACTGGGTGTAAAGGGTGCGCAGGCGGATGGGTA
+
FFFFFFFFFFFFFFFFFFFFFFFFFF::FFFFF,FFFFFFFFFFFFFFFFFFFFFFFFFFFFFFFFFFFFFFFFFFFFFFFFFFFFFFF:FFFFFFFFFF:FFFFFFFFFFFFF:FF:FFFFFFFFFFFFFFFFF::FFFFFFFFFFFF,:FF,FFFFFFFF:FFFFFFFFFFFFFFFFFFFFFFFF:FFFFFFFFFFFF:FFFFFFFFFFFFF:F:,FFFFFFFFFFFFFFFFFFFFFFFF:FFF::F,
@A00920:152:HGHKKDRXX:2:2103:17092:22388 1:N:0:CGCGTTCA+TAAGACAC
ACTCCTACGGGAGGCAGCAGTAAGGGATCTTGCGACAATGGGCGAAAGCCTGACGCAGCAACGCCGCGTGCGGGATGACGGCCTTCGGGTTGTAAACCGCTTTTCGGGGGGAAGAGGAAGGACGGTACCCCCGGAAGAAGTCTCGGCTAACTACGTGCCAGCAGCCGCGGTAAAACGTAGGAGGCGAGCGTTATCCGGATTTACTGGGTGTAAAGCGCGTGTAGGCGGTCCTGCAAGTGGCGCGTGAAAG
+
FFFFFFFFFFFFFFFFFFFFFFFFFFFFFFFFFF:FFFFFFFFFFFFFFFFFFF:FFFFFFFFF:FFFFFFFFFFFF:FFFF:F:FFFF:FFFF::FFFFFFFFFFFFFFFFFF:FF:FFFFFFF:FFFFFFFFFFFFFFFFFFFFF:F:FFFFF:FFF:FFFFFFFFFFF:FFFFFFF,FFFFFF:FFFFFFF::FFFFFFFFF:FFFF:FFFFFFFFFFFFFFFFFFFFFF:::FF::FF:FFFFF:F
@A00920:152:HGHKKDRXX:2:2103:22959:22654 1:N:0:CGCGTTCA+TAAGACAC
ACTCCTACGGGAGGCAGCAGTGGGGAATTGTTCGCAATGGGCGCAAGCCTGACGACGCAACGCCGCGTGGGGGATGAAGGTCTTCGGATTGTAAACCCCTGTCGAGAGGGACGAATGGCCCGCGACCTAATACGTCGTGGGAGTGACGGTACCGCTAAAGGAAGCCACGGCTAACTCTGTGCCAGCAGCCGCGGTAATACAGAGGTGGCAAGCGTTGTTCGGAATTACTGGGCGTAAAGGGCGCGTAGGC
+
FFFFFFFFFFFFFFFFFFFFFFFFFFFFFFFFFFFFFFFFFFFFFFFFFFFFFFFFFFFFFFFFFFFFFFFFFF:FFFF:F:FFFFFFFF,:FFFFF,FF::FFFF,FFFFF,FFFFFFFF,FFFFFF:FFF:FFFFFF:FFFFFFFFF:F:FFFFF,F::FFFF:FF:,FFF::FFFF:FFFF:FFF::F,F,FFFFF,F::F,FFF,FF,FF:,FFFF:F:,FFFFF,,FFFF:,:F,:FFFFFFFFF
@A00920:152:HGHKKDRXX:2:2103:28718:22733 1:N:0:CGCGTTCA+TAAGACAC
ACTCCTACGGGAGGCAGCAGTGGGGAATTTTGGACAATGGGGGAAACCCTGATCCAGCCATCCCGCGTGTGCGATGAAGGCCTTCGGGTTGTAAAGCACTTTTGGCAGGGAAGAAACGGCGCCGGATAATACCTGGCGCAACTGACGGTACCTGCAGAATAAGCACCGGCTAACTACGTGCCAGCAGCCGCGGTACTACGTAGGGTGCAAGCGTGAATCGGAATTACTGGGCGTAAAGCGCGTGTAGGCG
+
FFFFFFFFFFFFFFFFFFFFFFF:FFF:FFFFFF:,FFFFF:FFFFFFFFFFFFFFFFFFFFFFFFFFFFFFFFFFFFFFFF,FFFFFFFFFFFFFFFFFFFFFFFFFFFF,F:FFF:FFFFFFFFFFFFFFFFFFFFFF:FFFFFFFF:FFFFFFFFFFFF:FFFFFFFFF:F:FFFFFFFFFFF:F:F:::F,:FFF,F:F:FFF:F,FFFF,F:FFFFFFFFF,FF,FFFF:,:FFFFFFFF::FFF
@A00920:152:HGHKKDRXX:2:2103:7699:22748 1:N:0:CGCGTTCA+TAAGACAC
ACTCCTACGGGAGGCAGCAGTGAGGAATATTGCACAATGGGCGCAAGCCTGATGCAGCGACGCCGCGTGGGTGAAGAAGGTCTTCGGATCGTAAAGCCCTTTTCTGCGTGACGAGAGAGGACGGTCGCGCAGGAATAAGTCTCGGCTAACTACGTGCCAGCAGCCGCGGTAAAACGTAGGAGACGAACGTTATCCGGAGTTACTGGGCGTAAAGCGTGCGTAGGCGGCAGTCCAAGTCTGGTGTGAAATC
+
FFF:FFFFFF:FFFFF:F:FFFFFFFF:FFFFFFFF:FFFFFFF::FFFFFFFFF,FFF,FFFFFF::FFF:FFFFF,FF:FFFFFFFFFF,FFFFFFFFFFFFFFFFFF,FF,FFFFFFFFFF:,FFFFFF:FFFFFFFFFF:FFFFFFFFFFFFFFF:F,FFFFFFFFFF:,FF,FFFFF,FFF:,FF:F::FFF:FF:,FFFFF:F::FFF,FFFFFF:FFF,FFFF:FF:FF:F,FFFFFF,F,FF
@A00920:152:HGHKKDRXX:2:2103:15356:22764 1:N:0:CGCGTTCA+TAAGACAC
ACTCCTACGGGAGGCAGCAGTAAGGAATATTGCACAATGGGCGCAAGCCTGATGCAGCAACGCCGCGTGCCCGAGGACGGCCTTCGGGTTGTAAAGGGCTTTTCTGGCTGACGAGGAAGGACGGTAGGCCAGGACTAAGCGTCGGCTAACTACGTGCCAGCAGCCGCGGTAAAACGTAGGACGCGAGCGTTATCCGGATTTACTGGGCGTAAAGCGCGGGCAGGCGGTGGTCCAAGTCGGACGTGAAAGC
+
F:FFFFFFFFFFFFFFFFFFFFFFFFFFFFFFF:::FFFFFFFFFFFF:,F:FFFFFFFFFFFFFFFFFFFFFFFFFFFFFF,F:FFFF,F:F,,FFFFFFFFFFFFFFFFFFFFFF:FFFFFFFFFFFFFFFF,FFFFF:FFFFFFFFFFFFFFFFFFFF::FFFFFFFFFFFFFFFFFFF:FFFFFFFFFFFFFFFFFFFFFFFFFFFF,:FFFFFFFFFFFFFFF::,FFF:FFFF:FFFFFFFFF:
@A00920:152:HGHKKDRXX:2:2103:6777:23343 1:N:0:CGCGTTCA+TAAGACAC
ACTCCTACGGGAGGCAGCAGTCGAGAATCTTCCGCAATGGGGGAAACCCTGACGGAGCGACGCCGCGTGCGGGATGAAGGCCTTCGGGTTGTAAACCGCTGTCACAGGTTAAGAAAGGGAGTGGGGTTAAAAGATCCAAGTTCTGACGAAGGCCTGAGATGAAGCCACGGCTAACTTCGAGCCAGCAGCCGCGGTAAGACGACGTTGTCGACCGTTGATCGGAATCACTGGGCATAAAGAGAGCGCAGGC
+
FF,FF,FF:FFF::F:FFFFFFFFFFFFFFFF:FFFF:FFFF:FFFFF,,FF:FFFFFFFFFFFFFFFFFFFFFFFFFFF:FFFFFFFFFFFFF::,,FFFFFFFF,:,FFFFFF,:,F,F:FFF:FFFF,FF,FFFF,F,FF::FF,FF::FFFFFFF,,FFFFFFFFFF,FFFF:FF,F:,F:FF,FFFF::,FFFFFFF,F,F:,,:FF,FFFF,F:,,FFFF,FF:FFFF:F:FF,F,F,FF:FFF
@A00920:152:HGHKKDRXX:2:2103:19524:23375 1:N:0:CGCGTTCA+TAAGACAC
ACTCCTACGGGAGGCAGCAGTGGGGAATATTGCGCAATGGGCGAAAGCCTGACCCAGCGAAGCCGCGTGCGGGATGAAGGCCTTAGGGTTGTAAACCTCTGTCGGGCGGGACGAAATCAAAGAAGGAACCCCCAAAGGAAGCACCGGCTAACTACGAGCCAGCAGCCGCGGTACAAAGTAGGATGCGATCGATCTCCGTATTTACTCGGTGTAAAGCGCTAGTAGGCGGAAGTGCAAGTGAGTCGTGAAC
+
,FF:FFFFFFFFFFFFFFFFFFFFF:FFFFFFF:FFFFFFFFF:FFFFFFFF,,FFFF,F,FFFFFFFF,F:FFFFF,FFFFFF,FFFFFFFFFFFF,FFFF,F:,,FFFFF:F::,:,F,FF,::F,F,,:::FF,F:,,FFFF:,F,F,FFFF:,,FF:,FFFFFF,,,FF,,F,FFFFFF,,F:,:,F,F,F,,,,,,,F::,:F:F,F:::,F,F,:FF,FF:,F,,F,:,F:F:F,F,F,::,F,
@A00920:152:HGHKKDRXX:2:2103:7419:23610 1:N:0:CGCGTTCA+TAAGACAC
ACTCCTACGGGAGGCAGCAGTGGGGAATCTTGCGCAATGGGCGAAAGCCTGACGCAGCGACGCCGCGTGAGTGATGAAGGCCTTCGGGTCGTAAAGCTCTGTGGGGAGGGACGAATTGCCGGGTGAAGAACCCGGAGTGACGGTACCTCCTTAGCAAGCACCGGCTAACTTCGTGCCAGCAGCCGCGGTAATACGAAGGGTGCAAACGTTGCTCGGAATCATTGGGCGTAAAGCGCACGTAGGCGGCCTG
+
FFFFFFFF:FFFFFFFFFFFFFFFFF,FFFF,F,FFFFFFF:FFFFFFFFFFFFFFFFFFFFFF:FFFFFFFFFFFFF:FFFFFFFFFFF::FFF:FFFFFFFFFF:FFFFFFF:FFFF:FFFFF::F:::FFFFFFFFFF:FFFFFFFFFFFFFF:FFFFFFFFF:F:FFF:FF:FF::F:FFFFFF:FF::FF::FFFFFFF,FFF::FFFFFFF::F:FFF:F:FFFFFF,F,:FFFFFF:FFFF,F
@A00920:152:HGHKKDRXX:2:2103:25663:23703 1:N:0:CGCGTTCA+TAAGACAC
ACTCCTACGGGAGGCAGCAGTAGGGAATATTGGTCAATGGATGGAAGTCTGAACCAGCCATGCCGCGTGCAGGAAGAAGGCCTTCTGGGTTGTAAACTGCTTTTGCCAGGGGATAAAATTTCTTTGCGAAGAAAATTGAAGGTACCTGGTGAATAAGCCACGGCTAACTACGTGCCAGCAGCCGCGGTAATACGTAGGTGGCGAGCGTTGTCCGGATTTCTTGGGTTTAAAGGGTGCGTAGGCGGCCAGT
+
FFFFFFFFFFFFFFFFFFFF:FFFFF:F,FFFFFFFFFFFFFFFFFFFFFFFFFFFFFFFFFFFFFFFFFFFFFFF:FFF:,FF:FFFFFFFFF:FFFFF::FFFFFFFFFFFFFFFF:FFFFFFFFFFFF:,:FFFFF,FFFF:FFFFFFFFFF:FFFFF:FFFFFFFFFFFFFFFFFFFFFFFFFF,FFFF:FFFFFFFFFFFFFF,F,:FFF,,FF,FF:FFFFFFFFFFFFFFFFF:FFFF:FF,F
@A00920:152:HGHKKDRXX:2:2103:32759:23876 1:N:0:CGCGTTCA+TAAGACAC
ACTCCTACGGGAGGCAGCAGTGAGGAATATTGCGCAATGGGCGACAGCCTGACGCAGCGACGCCGCGTGGGGGATGAAGGTCTTCGGATTGTAAACCCCTTTCGGGTGGGAAGACGGCCTTCTACAACGAAGGCGGACGTTACCACCAGAAGAAGCCACCGCTAACTTCTTGCCAGCAGCAGCGGGACTAAGACGGTGGCAAGAGTTGTCCGGATTTACTGGGCGTAAAGAGAGCGCAGCCGGCTGCTCA
+
,FF:FFF,F:FFFFFFFFFFFF,,FFFF,FF:::FFFFFFFFFF,FFFFFFFF,,:FFFFFFFFFFFFFF,FFFF:FFFF,FFFFFF:F:FFFF,F,FFF,FF::FFFFFF,F:FFFFFF:F,,FFFF,FFFFFFFFFF,,,F,FFFF:,FF,:F::,F,FF,FF:,:F,F,:,FFFFFF,:F:F,F,:F,,F,F,FFF:,F,,,:,FF,F,,,FF,:,::,,,F::F:,,,,F:,FFF,,FFFFF,F::
@A00920:152:HGHKKDRXX:2:2103:22941:24565 1:N:0:CGCGTTCA+TAAGACAC
ACTCCTACGGGAGGCAGCAGCGACGAATCTTCCGCAATGGGCGAAAGCCTGACGGAGCGACGCCGCGTGTGGGATGAAGCGTCTACGACGTGTAATCCACTGTCAGGTGACAGAAACACTGATTGTCACCAGAGGAAGGGGCGACTAACTCTGTGCCAGCAGTCGCGGTAATACAGAGGCCCCGAGCGCTAATCGGAATCACTGGGCTTAAAGGGTGCGTAGGCGGATCCGCAAGCGTCTTGTGAAATCC
+
FFFFFFFFFFFFFFFFFFFFFFFFFFFFFFFFFFFFFFFFF:FFFF:FFFFF:FFFFFF:FFFFFFFFFFFFFFFFFFFFFFFFFFF:FFFFFF:,F:FFFFFFFFFFFFFFFFFFFFF:,F:FFFFF:FFFFF,FFFF:FFFFFFFFFFFFFFFFFFFFFF:FFFFFFFFFFFF:FFFFF:F,FFFFFF:FFFFFFFF,FFFFFFFFFFF:F,FFFFFFFFFFFFFFFF,FFFFF:,FFFFFFFFFFF:
@A00920:152:HGHKKDRXX:2:2103:4652:26334 1:N:0:CGCGTTCA+TAAGACAC
ACTCCTACGGGAGGCAGCAGTGGGGAATATTGGACAATGGGGGCAACCCTGATCCAGCAATGCCGCGTGTGTGAAGAAGGCCTGCGGGTTGTAAAGCACTTTCAGCGGGGAAGAAAAAGTCGGAGCTAATACCTCCGAAATTGACGTTACCCGAAGAAGAAGCACCGGCTAACTCCGTGCCAGCAGCCGCGGTAATACGGAGGGTGCAAGCGTTAATCGGAATTACTGGGCGTAAAGCGCACGCAGGTGG
+
FFFFFFFFFFFFFFFFFFFFFFFFFFFFFFFFFFFFFFFFFFFFFFFFFFFFFFFFFFFFFFFFFFFFFFFFFFFFFFFFFFFFFFFFFFFFFFFFFFFFFFFFFFFFFFFFFFFFFFFFFFFFFFFFFFFFFFFFFFFFFFFFFFFFFFFFFF:F,FF:::FFFFFFFFFFFFFFFFFFFFF:FF:FFFFFFFFFFFFFFFFFFFFF:FFFFFFFF:FFF,FFF:FFFF:FFFFFFFF:FFF:FF:FFF
@A00920:152:HGHKKDRXX:2:2103:27308:26522 1:N:0:CGCGTTCA+TAAGACAC
ACTACTACGGGAGGCAGCAGTGGGGAATATTGGACAATGGGGGCAACCCTGATCCAGCAATGCCGCGTGTGTGAAGAAGGCCTGCGGGTTGTAAAGCACTTTAATTAGGGAAGAAAAGCTCGGGATTAATACTCCCGGGTCTTGACGTTACCTAAAGAATAAGCACCGGCTCACTCCGTGCCAGCAGCCGCGGTAATACGGAGGGTGCTAGCGTTAATCGGACTTACAGGGCGTAAAGCGCACGGAGGTG
+
FFF,FFF:,F,F:,,F::F,,:FFFFFFFFFFFFF:FF:,,F,F,,,,:F,FFF,F,,FFFFF::,,,:F:,:FFFFF:::FF,F:,:F::FFFF:FFF:FF,F,FF:F,FFFFF:F,FFFFF,:,F:FFFF,:,F,,F:FFF::FFFFF,FFFFFFFF,F:,,FF,,,,F,FF:FF:F,,FFFFF:,:,FFFFFFFFFFFFF,FF,FF,FF:F,FFFF,,F,:F::,:F:FFF,F:FFF,FF,,F:FFF
@A00920:152:HGHKKDRXX:2:2103:27326:26522 1:N:0:CGCGTTCA+TAAGACAC
ACTCCTACGGGAGGCAGCAGTGGGGAATCTTGCGCAATGGCCGAAAGGCTGACGCAGCGACGCCGCGTGCGGGAGGAAGTCATTCGGGTCGTAAACCGCTGTCGGGAGGGAAGAAGAGACCGGGGAGGAAATGCCTTGGTTCTGACGGTACCTCCAAAGGAAGCACCGGATAACTCCGTGCCAGCAGCCGAGGTAATACGGAGGGAGCTAGCGTTGTTCGGATATCCTGGGCTAAAACCGCTAGAAGGCG
+
FFF::FFFFFF:FFFFFFFFFFF:F:FF:FFFF:FFFFFF:,FFFFF,FFFF,FFFFF,FFFFFFFF:FFF,FF:FFFF,,,FF:FF,,FFFFFFFFFFF,FFFFFFFFF:F,F,::FFFFFF,,F:::FFF,,::,FF:FFFFF:,F,F,FFFFFFFFFF,,:FFFF,,:FFFFF,::FFFFF:F:FFF,F,,FFFF,:,F:F:,,FFF:,,,,:F,F,,FFFF,,F,F,F,,F,::F:,,,F,FFF:F
@A00920:152:HGHKKDRXX:2:2103:11614:27586 1:N:0:CGCGTTCA+TAAGACAC
ACTCCTACGGGAGGCAGCAGTAAGGGATCTTGCGACAATGGGCGAAAGCCTGACGCAGCAACGCCGCGTGCGGGATGACGGCCTTCGGGTTGTAAACCGCTTTTCGGGGGGAAGAGGAAGGACGGTACCCCCGGAATAAGTCTCGGCTAACTACGTGCCAGCAGCCGCGGTAAAACGTAGGAGGCGAGCGTTATCCGGATTTACTGGGTGTAAAGCGCGTGTAGGCGGTCGTGCAAGTGAGGCGTGAATG
+
,FFF,FF:FFFFFF:F:::FFFFFFFFFFFFFFF:FF,FFFFFFFF,FFFFFFFFFFFFFFFFFF:FFFFFFFFFFFFFFFFFFFFFFF:FFFFFFFFFFF::FFFFFFFFFF,:F:FFFFFF:FFFFFFFFFFF,:FFFFFFFFFFFFFFFFFFFFF:FFFFFFFFFFF,:FFFFFFF,,F::FFFF,FF:FF,F::F:FFFF:F,FFFFFFFF,FFF:FFFF:FF,FFFFFFF:FFFFF,FFFFFF,,
@A00920:152:HGHKKDRXX:2:2103:31675:28166 1:N:0:CGCGTTCA+TAAGACAC
ACTCCTACGGGAGGCAGCAGTAGGGAATATTGGGCAATGGGCGGAAGCCTGACCCAGCCATGCCGCGTGCAGGATGAAGGCCTTCTGGGTTGTAAACTGCTTATACCAGGGAAGAAAACACCCATGCGTGGGTAACTGACGGTACCTGGGGAAAAAGCACCGGCTAACTCCGTGCCAGCAGCCGCGGTAATACTGAGGGTGCAAGCGTTGTCCGGATTTACTGGGCGTAAAGGGCGTGCAGGTGGTTTGT
+
F:FFFFFFF:FFF:FFFFFFFFFFFF,FFFFF,,FFFFF:FFF,FFF:FFFFF:FFFF:F:FFF,FFFFFFFFFFFF:FFFFF:F:F:FFFF:F:FFFF,FF,:FF,FF:FFFF::FFFFF,FF,,:FF,F:,FF:F::F,:FF:FFFF::FF,FFFFF:FF,FFFFFFFF:FFF,,FF,FFFFF:F:FF:F:,FFF,,FF,,FF:FFFFFFF:,F::F,FFFF:,FF,F:FF::F,::F:::,,FFFF,
@A00920:152:HGHKKDRXX:2:2103:21676:29606 1:N:0:CGCGTTCA+TAAGACAC
ACTCCTACGGGAGGCAGCAGTCGAGAATTTTTCACAATGGGGGAAACCCTGATGGAGCGACGCCGCGTGGGGGATGAATGGCTTCGGCCCGTAAACCCCTGTCATTCGCGAACAATGCTCACGACCTAACACGTCGTGAGTTGATAGTAGCGGAAGAGGAAGGGACGGCTAACTCTGTGCCAGCAGCCGCGGTAATACAGAGGTCCCAAGCGTTGTTCGGATTCACTGGGCGTAAAGGGTGCGTAGGTGG
+
FFFF,FFFFFFFFFFFFFFFFFFFFFF:FFF,FFFFFFFFFFFFFFFFFFFFFF:FFFFFFFFFFFFFFFFFFFFFFF:FFFFFFFFFFFFFFFFFFFFFFFFF:FFFFFFFFFFF:FF::FFFFFFFFFFFFFFF:FFF:FFFFF:FFF:FFFFFFF:FFFFFFFFFFFF:FFFFFF,FFFFFFFFFFFFFF:FFFFFFFFFFFFF:FFFFFFFFFFFFFFFFFFFF,FFFF,F,,F,,FFFFFFFFFF
@A00920:152:HGHKKDRXX:2:2103:23339:29700 1:N:0:CGCGTTCA+TAAGACAC
ACTCCTACGGGAGGCAGCAGTGGGGAATCTTGCACAATGGGCGAAAGCCTGATGCAGCGACGCCGCGTGGGGGACGAATGCCTTCGGGTTGTAAACCCCTTTCGGCAGGGACGAAGCGCAAGTGACGGTACCTGCAGAAGAAGCTCCGGCTAACTACGTGCCAGCAGCCGCGGTACTACGTAGGGCGCAAGCGTTGTCCGGAATTATTGGGCGTAATGAGCTCGTAGGCGGTGTGTCGCGTCTGGCGTGA
+
FFFFFFFFFFFFFFFFFFFFFFFFFFFFFFFFFFFFFFFFFFFFFFFFF,FFFFFFFF:FFFFFFFFFFFFFFFFFFFFFFFFFFFFFFFFFF:FF,FFFFFFF:FFFFFF,:F,FFFFFFFFFFFFFFFFFFFFFF,FFFFFFFFFFFFFFFFFFFFFFFFFFFF:FFFFFFFF,FFFFFFFFFFF:FFFFF,,F::FFFF:FF:FFFFFFFF:,:F,FFF:F:,FFFFF,,FF::FFF,F,F,F:FFF
@A00920:152:HGHKKDRXX:2:2103:20763:29966 1:N:0:CGCGTTCA+TAAGACAC
ACTCCTACGGGAGGCAGCAGTAAGGGATCTTGCGACAATGGGCGAAAGCCTGACGCAGCAACGCCGCGTGCGGGATGACGGCCTTCGGGTTGTAAACCGCTTTTCGGGGGGAAGAGGAAGGACGGTACCCCCGGAAGAAGTCTCGGCTAACTCCGTGCCAGCAGCCGCGGTAATACGGAGGGTGCAAGCGTTGTCCGGAATTATTGGGTGTAAAGGGTGTGCAGGCGGGGCGGTAAGTCAGGGGTGAAAG
+
F:F,FFF:F,:FF,FF,,:FFFF,F::FFFF:F,FFFFF:FF,FFFFFFF:FFFFFFFFFFFFF:FF:FFFF:F:FFFFFFF:,F,,F:F:FF,F:F,FFFFFFFFF,FFF:FFF::FFFFFFFF::FFF:FFFF,FFFFFFFF,FFFFFF:FF::FFFFFFFFFFFF,,FFFFFFFFFFFFFFFFFFFFF,F:FFFF:,:,FFFFFF,:FF:,:FFFFFFFFFFFFFFFF,FFFFFFFF,FFFFF:FFF
@A00920:152:HGHKKDRXX:2:2103:4598:30655 1:N:0:CGCGTTCA+TAAGACAC
ACTCCTACGGGAGGCAGCAGTGGGGAATATTGCACAATGGGCGGAAGCCTGATGCAGCGACGCCGCGTGAGGGATGACGGCCTTCGGGTTGTAAACCTCTTTCGACCCTGACGAAGCGAGAGTGACGGTAGGGGGAGAAGAAGAGCCGGCCAACTACGTGCCAGCAGCCGCGGTAAGACGTAGGGCGCGAGCGTTGTCCGGAAGTATTGGGCGTAAAGAGCTCGTAGGCGGTTTGTCGCGTCTGCTGTGA
+
FFFFFFFF:FFFFFFFFFFFF,F:FF,F,:F,FFFFFFFFF:FFFFFFFFFF,,FFFFFFFFFFFFF:FFFFF,FFFFFFFF,FFFFFFFFFFF:FFFFFF:FFFFFFFFFFFFFFFF,FFF::F,,FF::FF,,FFFFFFFF,FFFFFFFFFF:FFFFF,FFFFFFFFFFFFF:FFFFFFF:FFFFFFFFFF:,FFFFFFF,,:FFFFFFFFF,:,:FFFF:FF,,,FFFF,FFF:,FF::,FFFFFFF
@A00920:152:HGHKKDRXX:2:2103:18367:31172 1:N:0:CGCGTTCA+TAAGACAC
ACTCCTACGGGAGGCAGCAGTCGGGAATTTTGGGCAATGGGCGAAAGCCTGACCCAGCAACGCCGCGTGAAGGATGAAATCCCTCGGGATGTAAACTTCATAAGAACGGGAAGAATAGGTCCGTGCTAACACCACGGATGATGACGGTACCGTTAGTAAGCTCCGGCTAACTCCGTGCCAGCAGCCGCGGTAATACGGGGGGAGCAAGCGTGGTTCTGATTTACTGGGCGTAAAGGGCGCGTAGGCGGCC
+
F:,FF,FFFFFFFFFFFFFFFFF,FFFFFFFFFFFF:FFFFFFFFFFFF:FFFFF,FFFFFFFFFFF:FFFFFFFF,FFFFFFF:FFFFFFF:FFF::FFFFFFFFF,:F,,,FFF,F:FFFFFFFF,FFFFFFFFFF:FFFFFFFFF,FFFFFFFFFFFFFF::FFFFFFFFFFFF:FFFFF:FFF:FFF:FFFFFFFF:FFF:FFF,FF,:F,F,,FFFFFF:F,:,::::FF:FF:FFF,FFFFFFF
@A00920:152:HGHKKDRXX:2:2103:15293:31391 1:N:0:CGCGTTCA+TAAGACAC
ACTCCTACGGGAGGCAGCAGTAGGGAATATTGGGCAATGGGCGGAAGCCTGACCCAGCAACGCCGCGTGGGTGAAGAAGGCTCTCGGGTCGTAAAGCACTGTCGAGTGGAACGAGCCGACCGGGGTTAATACCTCCGGTCCCGACGGTACCACTTGAGGAAGCACCGGCTAACTCCGTGCCAGCAGCCGCGGTCATACGGAGGGTGCAAGCGTTGTCCGGAATTATTGGGCGTAAAGGGCTCGTAGGCGG
+
:FFFFFFFFFFFFFFFFFFFFFFFF:FFFFFFFFFFFFFFF:FFFFFFFFFFFFFFFFFFFFFFFFFFFFF,FFFFFFF,FFFFFFF:FFFFFFFFFFFF:FFFFFFFFF:FFFFFFFFFFFFFFFFFF:,FF:FFFFFFFFF,FFFFFFF:FFFFFFFFFFFFFFFFFFFFFFFFFFFF,:FF,FFF:F:FF,:FFFF,FFFFFFFF:FFFFFFF,FF:FFF:FF,::FFFFFFFFFFFFF,FFFFF:F
@A00920:152:HGHKKDRXX:2:2103:14778:31438 1:N:0:CGCGTTCA+TAAGACAC
ACTCCTACGGGAGGCAGCAGTGGGGAATATTGGACAATGGGCGCAAGCCTGATCCAGCCATGCCGCGTGGATGATGAAGGCCCTAGGGTTGTAAAGTCCTTTCGGCGGGGAAGATAATGACGGTACCCGCAGAAGAAGCCCCGGCTAACTTCGTGCCAGCAGCCGCGGTAATACGAAGGGGGCTAGCGTTGCTCGGAATCACTGGGCGTAAAGCGCACGTAGGCGGACTCTTAAGTCGGTGGTGAAATCC
+
FFFFFFFFFFFFFFFFFFFFFFFFFFFFFFFFFFFFFF:FFFF:FFFFFFF:F:FFFFFFFFFFFFFFFFFFFFFFFFF:FFFFFFFF:FFFFFFFFFFFFFFF:FF:FFFFFFFFF,FFFFFFFF,FFFFFFFF:FF,FF,FFFFFFFF:F:::FFFFFFFFFFFFFFFF:FFFFFF,F,FFFFFF:FFFF:,F:FFFFFFFFFFF::,FFF:FF:,F:FF:FF,FF:FFF:FF,FFFFFF,F:FFFFF
@A00920:152:HGHKKDRXX:2:2103:30689:31720 1:N:0:CGCGTTCA+TAAGACAC
ACTCCTACGGGAGGCAGCAGTGGGGAATCTTGGACAATGGGCGCAAGCCTGATCCAGCCATGCCGCGTGAGTGAAGAAGGCCCTAGGGTTGTAAAGCTCTTTCGGCGGGGACGATAATGACGGTACCCGCAGAAGAAGCCCCGGCTAACTCCGTGCCAGCAGCCGCGGTAATACGGAGGGTGCGAGCGTTATCCGGAATTACTGGGTTTAAAGGGTGCGTAGGCGGCGTAGTAAGTCAGGAGTGAAAGTT
+
FFFFFFFFFFFFFFFFFFFFFFFFFFFFFFFFFFF:FFFFFFFF:FFFFFFFFFFFFFFFFFFFFFFFFFFFF:FFFFFFFFFFFFFFFFFFFF:FFFFFFFFFFFFFFFFFFFFFFFFFFFFFFFFFFFFFFF:FFFFFFF:FFF:FFFFFFFFFFFFFFFF:FFFFFFFFFFFFFFFFFFFFFFFFFFF:FFF:FFFFFFFFFFFFF:FFFFF:FFFFFF:FFFFFFFFFFFFFFFFFFFFFFFFFFF
@A00920:152:HGHKKDRXX:2:2103:2293:32111 1:N:0:CGCGTTCA+TAAGACAC
ACACCTACGGGAGGCAGCAGTGGGGAATATTGGACAATGGGGGCAACCCTGAACCAGCAATGCCGCGTGTGTGACGAAGGCCTGCGGGTTGTAAAGCACTTTCAGAGGGGAAGAAAAAATCGGAGCTAACACCTCCGATCTTGACGTTACCCTTAGAAGAAGCACCGGCTAACTCCGTGCCAGCAGCCGCGGTAATACGGAGGGAGCTCGCGTTGTTCGGAATTACTGGGCGTAAAGCGCACGTAGGCGG
+
FF,F:F:FFFFFFFFFFFFFFFFFFFFFFFFFFFFFF::F:FFFFFFFFFFF,,FFFFFFFF:FFF::FFFFFF,:FFF:FFFFFFFFFFFFFFFFFFFF:FFF:FF:FF:FFFFFFFFFF:FFFFFFFFFFFFFFFFFF:FFFFFFFFFFFFFFF::,FFFFFFF::FF,FFFF:FFFFFFFFFF:FFFF:FF,FFFFFFFFFFFFF,F:F:F:FFFFFF,FFFFFF,F:FF,FF::,:FFFF::,FFF
@A00920:152:HGHKKDRXX:2:2103:29026:32283 1:N:0:CGCGTTCA+TAAGACAC
ACTCCTACGGGAGGCAGCAGTGGGGAATATTGCACAATGGGCGCAAGCCTGATGAAGCAAAGCCGCGTGGGGGATGAAGGCCTTCGGGTTGTAAAACTCTTTCGGTATGGACGAAGCGCAAGTGACGGTACCTACTAAAGAAGCACCGGCCCACTACGTGCCAGCAGCCGCGGTAATACGTAGGGTGCTAGCGTTGTCCGCAATTATTGGGCGTAAAGCGCTCGCAGGTGTTCCGTCGAGTCGTGCGTGA
+
FFF,:::F::FF,FF::,FFFFF,FFFFF:F,FFFFFFFFF,,FFFFF,FFFF:,:FFFF,F:F,F,,F,::FFF,:F:F:,FF,,,FFFFFFF:,FFFF,FFF::F:FFF,F::,:F:FFFF:FFF::FFFF:,,F:FFFFF:FF,F,F:,FFF:,,FFFFFF,FF,:FFF:,FF:,FFF,:,FFFF,FFF,FF,FFFF,FF,F:::FFF,F,F,,:FF::F,:FF:FF,F:FFFFF,FFF:F,F:FFF
@A00920:152:HGHKKDRXX:2:2103:11722:32597 1:N:0:CGCGTTCA+TAAGACAC
ACTCCTACGGGAGGCAGCAGTAGGGAATATTGCACAATGGGCGAAAGCCTGATGCAGCGACGCCGCGTGAGTGATGAAGGCCTTCGGGTCGTAAAACTCTGTGATAGGGGAAGATGATGACGGTACCCTATCAGAAAGGACCGGCTAACTTCGTGCCAGCAGCCGCGGTAATACGAGGGGTCCAAGCGTTGTTCGGAATCACTGGGCGTAAAGCGGGTGTAGGTGGCTTGCCAAGTTGGATGTGAAAGCC
+
FFFFFFFFFFFFFFFFF:FFFFFFFFFFFFFFFFFFFFFFFFFFFFFFFFFFFFFFFFFFFFFFFFFFF:FFFFFFFFFFFFFFFFFFFFFFFFFF:FFFFFFFFFFFFFFFFFFFFFF:FFFFFFFFFFFFFFFFF:FFFFFFFFF:,FFFFFFFFFFFFFFFFFFFFFFFFFFFFFFFFFF,FFF,FFFFFF:FFFFFFFFF,FFFF:,FFFFF:FFFFFFFF:FFFFFFFFF::FFFFFFFF,:FFF
@A00920:152:HGHKKDRXX:2:2103:11053:32847 1:N:0:CGCGTTCA+TAAGACAC
ACTCCTACGGGAGGCAGCAGTGGGGAATATTGGACAATGGGCGCAAGCCTGATCCAGCAATGCCGCGTGTGTGAAGAAGGCCTTCGGGTTGTAAAGCACTTTTATAGGGAGCGAAAAGCGACGGATTAATACCCTGTCGTGCTGACGGTACCCGATGAATAAGCACCGGATAACTTCGTGCCAGCAGCCGCGGTAATACGAAGGGTGCAAGCGTTAGTCGGAATTACTGGGCGTAAAGCGTGCGTATGCG
+
,FF::FFFFFFFFFFFFFFFFFFFFF:FFFFFFFF:FFFFFFFFFFFFFFFF::FFFFFFFF,FF:FFFFFFFFF:FFFF:FFFF,FF,F,F:FF,FF,,FFF:F,::FFF,FFFF,FFFFFFFF:FFFF,FFFFFFFFFFFF,FFFFFFFF,FFF:,FFFFF,F,,::,FFF,F,F,FF:FFFFF:FFF,::FFFF,FF,:,F,F:FF:::F,F,:FF,:,FF:FFFF::,F:FFFFFF:FF:F,:F::
@A00920:152:HGHKKDRXX:2:2103:23818:33160 1:N:0:CGCGTTCA+TAAGACAC
ACTCCTACGGGAGGCAGCAGTGGGGAATATTGGACAATGGGCGAAAGCCTGATCCAGCGACGCCGCGTGGGTGAAGAAGGCCTGCGGGTTGTAAAGCCCTTTCGGTGGGGAAGAAAAGCCTCGAGCTAACACCTCGGGGTCTTGACGTAACCCATAGAAGAAGCACCGGCTAACTCTGTGCCAGCAGCCGCGGTAATACAGAGGGTGCGAGCGTTAATCGGAATTACTGGGCGTAAAGCGCGCGTAGGCG
+
FFFFFFFFFFFFFFFFFFFFFFFFFFFFFFFFFFF,FFFFFFFFFFFFFFFFFFFFFFFFFFFFFFF:FFFFFFFFFFFFFFFFFFFFFFFFFFFFFFFFFFFFFFFFFFFFFF:FFFFFFFFFFFF:F:FFFF:FFFFFFFFFFFFFFFFFFFFFFFFFFFFFFFFFFFF:FFFFFFF:FFFFFF:FFFFFFFF,FFF:FFFFFFFFFFFFFF:FFFFFFF:FFFFF:F:FFFF:,F:F:F:FFFF:FF
@A00920:152:HGHKKDRXX:2:2103:26485:33364 1:N:0:CGCGTTCA+TAAGACAC
ACTCCTACGGGAGGCAGCAGTGGGGAATATTGCGCAATGGGCGAAAGCCTGACGCAGCGACGCCGCGTGTGGGATGACGGCCTTCGGGTTGTAAACCACTGTCGGGAGGGACGAAGATCTGACGGTACCTCCAAAGGAAGCACCGGCTAACTCTGTGCCAGCAGCCGCGGTAATACAGAGGGTGCGAGCGTTGTCCGGAATCACTGGGCGTAAAGGGCGCGTAGGCGGCCCGATAAGTAGGGGGTGAAAT
+
FFFFFFFFFFFFFFFFFFFFFFFFFFF:FFFFFFFFFFFFFFFFFFFFFFFFFFFFFFFFFFFFFFFFFFFFFFFFFF:FFFFFFFFFFFFFFFFFFFFFFFFFFFFFFFFFFFFFFFFFFFFFFFFFFFFFFFFFFFFF:F:FFFFFFFFFFFFFFFFFFFFFFFFFFFFFFFFFFFFFFFF:FFF:FFFFFFFFFF::::FFFFFFFFF:FFFFFFFFFFFFFFFF:FFFFFF:FFFFFFFF:::FFF
@A00920:152:HGHKKDRXX:2:2103:29432:33489 1:N:0:CGCGTTCA+TAAGACAC
ACTCCTACGGGAGGCAGCAGTGGGGAATTTTGGACAATGGGCGCAAGCCTGATCCAGCCATGCCGCGTGCGGGAAGAAGGCCTTCGGGTTGTAAACCGCTTTTGTCAGGGAAGAAATCCTTTGAGTTAATACCTCGGGGGGATGACGGTACCTGAAGAATAAGCACCGGCTAACTACGTGCCAGCAGCCGCGGTAATACGTAGGGTGCAAGCGTTAATCGGAATTACTGGGCGTAAAGCGTGCGCAGGCG
+
FFFF,,F:FF::FF:FF:FFFFFFFFFFFFFFFFFFFFFFFFFFFFFFFFFFFFFFFFFFFFFF:FFFFFF:FF,FFF:FFFFFFFFF:::FFFFFFFFFF:FFFFFFFFFFF:FFFFFFFFFFFFFFFFFFFFFFFFFF:FFFFFFFFFFFFFFFFFF:FFFFFFF:F:FFFFFF:F:FF:FFFFFFFFFFFFFFFFFF,FFF:FFFFFFFFF:FF:FFF::F:FF:F:FFFFFFFFF::F:::F:FFF
@A00920:152:HGHKKDRXX:2:2103:15655:34303 1:N:0:CGCGTTCA+TAAGACAC
ACTCCTACGGGAGGCAGCAGTGGGGAATTTTGGGCAATGGCCGCAAGGCTGACCCAGCGACGCCGCGTGCGGGAGGAAGCCTTTCGGGGTGTAAACCGCTGTCAGGGGGGACGAACCCTCACACTTCGAACAGGGGTGTGAGCTGACGGTACCTCCAGAGGAAGCGCCGGCTAACTCCGTGCCAGCAGCCGCGGTAAGACGGAGGGCGCGAGCGTTGTTCGGAATCACTGGGCGTAAAGCGCGCGCAGGC
+
FFFFFFFFFFFFFFFFFFFFFFFFFFF:FFFFFFFFFFFFFFFFFFFFFFF,FFFFFFFFFFFFFFFFFF:FF:FF:FFFFFFFF:FFFFFFFFFFFFFFFFFFFFF,FFFFFF:FFF:FFFFFFFFFFFFFFF:FF:FFFFFFFFFFFFFFFFFFFF:FFFFFFFFF::FFFFFFF,F,FFFFFFFFFF:FF:FFF:FFFFFFFFFFFFF:F:FFFF,FFFFFF:,:F:FFFF,,FFFF,:F:F::,FF
@A00920:152:HGHKKDRXX:2:2103:14922:34882 1:N:0:CGCGTTCA+TAAGACAC
ACTCCTACGGGAGGCAGCAGTGGGGAATATTGGACAATGGGGGCAACCCTGATCCAGCCATGCCGCGTGTGTGACGAAGGCCTTCGGGTTGTAAAGCACTTTCAGTGGGGAGAAAAGTGATTCACTTAATACGTGCGTTAATTGATGTTACCCACAGAAGAAGCACCGGCTAACTCCGTGCCAGCAGCCGCGGTAAAACGTAGGAGGCAAGCGTTATCCGGAGTTACTGGGCGTAAAGCGCGTGCAGGTG
+
FF:F:::FFFFFFFFFFFFFFFFFFFF:FF:FFF:FF:FFF:FFFFFFFFFFFFFF::FFFF,FFFFFFFFFF,,::,:FFFFFFFFFFFFFFFFFFFF,FFFFFFFFFFFF:FFFFFFFFFFFFFFFFFFFFFF,FFFF:FFFFFFFFFF,F,FFFFF,:FFFFF:,FFFFFF,FFFFFFFFF:FFFFF:FFFFFFFFFFFF,FFF:FFFFFF:FFF,:FF:FFFFFFFFF:,FFF:FF:FFF:FFFFF
@A00920:152:HGHKKDRXX:2:2103:30987:35618 1:N:0:CGCGTTCA+TAAGACAC
ACTCCTACGGGAGGCAGCAGTAGGGAATCGTCGGCAATGGGCGCAAGCCTGACCGCGCGACGCCGCGTGGAGGACGAAGGCCTTCGGGTTGTAAACTTCTTTTATGGGGGACGATTATGACGGTACCCCACGAATAAGGACCTGCTAACTACGTGCCAGCAGCAGCGGTAATACGTAGGGTCCAAGCGTTATCCGGAATTATTGGGCGTAAAGAGCGTGTAGGTGTTCTTACAAGTCGGTCGTTAAATCT
+
FFFFFF:FFFFFFFFFFFFFFFFFFFFFFFFFFFFFFFFFFFFFFFFFFFFFFFFFFFFFFFFFF:FFFFFFFF,FFFFFFFFFFFFFFFFFFFFFFFFFFFFFFF:FFFFFFFFFFFFFFFFFFFFFFFFFFFFFFFFFFFFFFFFFFFFFFFFFF:FFFFF:FFFFFF:FFFFFFFFFFFFFFFFFF:FFFFFFF,FFFFFFFFFFFFFFFFFFFFFFFFFFFFFFFFFFF:FFFFFFFFFFFFFFFF
@A00920:152:HGHKKDRXX:2:2103:26928:36573 1:N:0:CGCGTTCA+TAAGACAC
ACTCCTACGGGAGGCAGCAGTGGGGAATCTTAGACAATGGGGGCAACCCTGATCTAGCCATGCCGCGTGAGTGATGAAGGCCTTAGGGTTGTAAAGCTCTTTCGCCGGTGAAGATAATGACGGTAACCGGAGAAGAAGCCCCGGCTAACTCTGTGCCAGCAGCCGCGGTAATACAGAGGGTGCTAGCGTTGTCCGGAATTATTGGGCGTAAAGGGCTCCTAGGCGGTTCAGTAAGAAGACTGTGAAAATC
+
FFFFFFFFFFFFFFFFFFFFFFFFFFFFFFFFFFFFFFFFFFFFFFFFFFFFFFFFFFFFFFFFFFFFFFFFFFFFFF:FFFFFFFFFF,FFFFFFF,FFFFFFFFFFFFFFFFFFFFFFFF,FFFFFFFFFFFFFFFFFF:FF:FFF,,FF:FFFFFFFFFFF,F:FFFF,FFF,FF,FFF,FFFFF,F,FFF:,:F,FFFFFF,F,FFFFF,::F:FFF,F,F:FFF,F,FF:,,:FFFF,FFFFF:F
@A00920:152:HGHKKDRXX:2:2103:7645:36933 1:N:0:CGCGTTCA+TAAGACAC
ACTCCTACGGGAGGCAGCAGTGGGGAATCTTGCGCAATGGGCGAAAGCCTGACGCAGCCATGCCGCGTGAATGATGAAGGTCTTAGGATTGTAAAATTCTTTCACCGGGGACGATAATGACGGTACCCGGAGAAGAAGCCCCGGCTAACTTCGTGCCAGCAGCCGCGGTAATACGGAGGGTGCAAGCGTTATCCGGAATCACTGGGTTTAAAGGGTGCGTAGGCGGTTATGTAAGTCAGAGGTGAAAGGT
+
FFFFFFFFFFFFFFFFFFFFFFFFFFFFF:FFFFFFFFFFFFFFFFFFFFFFFFFFFFFFFFFFFFFFFF:FFFFF:FFFFF:FFFFFFFFFFFFFFFFFFFFFFFFFFFFFFFFFFFFFFFFFFFFFFFFFFFFFFFFFFFFFFFFFFFFFFFFFFFFFFFFFFFFFF:FFFFFFFFFFFF:FFFFFFFFFFFFFFFF:FFFFFFF:F,:FFFF:FFFFF,:FFFFFFFFFF::FFFFFFFFFF:FF,F
@A00920:152:HGHKKDRXX:2:2104:17300:1297 1:N:0:CGCGTTCA+TAAGACAC
ACTCCTACGGGAGGCAGCAGTAGGGAATATTGGTCAATGGACGAGAGTCTGACCCAGCCATGCCGCGTGCAGGAAGAAGGCCTTCTGGGTTGTAAACTGCTTTTATATAAGAAGAAAAAACTCTTGCGAGAGGAACTGACGGTACTATATGAATAAGCACCGGCTAACTCCGTGCCAGCAGCCGCGGTAATACGTAGGGTGCAAGCGTTAATCGGAATTACTGGGCGTAAAGTGTGCGCAGGTGGCCGCG
+
FFFFFFFFFFFFFFFFFFFFFFFFFFFFFFFFFFFF:FFFFFFFFFFFFFFFFFFFFFFFFFFFFFFFFFFFFF:FFFFFFFFFFFFFFFFFFFFFFFFFF,FFFFFFF,FFFFFFFF:FFFFFFFFFFFFFFFFFFFFFFFFFFFFFFFFFFFFFFFFFFFFFFFFFFFFFFFFFFFFFFFFFFFFF:FFFF:FFFFFFFFFFFFFFFFFF:FFF:FFFFFFFFF::FFFFFFFFFFFFFFFFFFFFFF
@A00920:152:HGHKKDRXX:2:2104:11912:1454 1:N:0:CGCGTTCA+TAAGACAC
ACTCCTACGGGAGGCAGCAGTGGGGAATATTGGACAATGGGCGCAAGCCTGATCCAGCCATGCCGCGTGAGGGAAGAAGGCCTTCGGGTTGTAAAGCTCTTTTGTTGGGAAAGAAAAGCAGCCGGCCAATACCCGGTTGTTCTGACGGTACCCAAAGAATAAGCACCGGCTAACTACGTGCCAGCAGCCGCGGTAATACGGAGGGTGCGAGCGGTAATCGGAATTACTGGGCGTAAAGCGCGCGTAGGCG
+
FFFFFF,FFFFFF,FFFF:FFFFFF,FF,F,FFFFF,FFFFF:FFF,:FFFFFFF:F:FFFFFFFFFFFFF,F::::FFFFFFFFFFF,FFFF:FFFFFFF:,FF,FFFF,:FF:FF::FF:::FFFF,F::FFFF:F:F:F,FFFFFFFFF:F,:FF:FF,:F,F:FFFFFFFFFFF:FFFFFF,FF,FFF:FF,F,,FFFFFF:::FFFFF,,F::FFF,,,:,::FFFFFF,,,FFFF:FFF,F:FF
@A00920:152:HGHKKDRXX:2:2104:23122:2456 1:N:0:CGCGTTCA+TAAGACAC
ACTCCTACGGGAGGCAGCAGCAGGGAATTTTGCGCAATGGGCGAAAGCCTGACGCAGCAACGCCGCGTGGGGGATGAAGGCCTTCGGGTTGTAAACCCCTTTCAGGAGGGAAGAAAATGACGGTACCTCCAGAAGAAGCACCGGCTAACTACGTGCCAGCAGCCGCGGTAATACGTAGGGTGCAAGCGTTATCCGGAATCACTGGGGTTAAAGGGTGCGTAGGTGGTATCGTAAGTCAGAAGTGAAAGTT
+
:FFFFFFFFFFFFFFFFFFFF:FFFFF:FF,FFFFF,FFFFFFFFFFFFFFFFFFFFF:FFFFFFFFFFFFFFFFFFFFFFFFFFFFFFFFF:FFFFFFFFFFF:FFFFFFFFFFF:FFFFFFFFFFFFFFF::FFFFFFFFFFFFFFFFFFFFFFFFFF:FF,F:FFFF,:FFF:FFF::FF:,FFFFFFFFFFFF:FFFF::FF,FF,F,FFFFFFFFFFFFFF:FFFFFFF:FF:F:FFFFF,FFF,
@A00920:152:HGHKKDRXX:2:2104:10050:2550 1:N:0:CGCGTTCA+TAAGACAC
ACTCCTACGGGAGGCAGCAGTGGGGAATATTGGACAATGGGCGAAAGCCTGATCCAGCCATGCCGCGTGAGTGATGAAGGCCCTAGGGATGTAAAGCTCTTACAGAGGGGAAGATAAAGACGGTACCCGCAGAAGAAGCCCCGGCTAACTACGTGCCAGCAGCCGCGGTAATACGAAGGGCGCTAGCGTTGTAAGGAATTACTGGGCGTAAAGCGCGCGAAGTCGGATTGCTAATTAAGGGGTGAAATCC
+
F,FFFFF,FF:FFFFF:FFF,FFFFFFFFF,FFFFFF,:FFFFFFFFFFFFF,FFFFFFF,FFFFFF,FFFFFFFF,F,::F:,FFFF,::FFF,,FFFF,,,FF,,:FFFFFFFFF,FFFFF,FF,,:FFFFF:FFFFF,F:F:FFF:,,F:FF:FF:,FF,F,F,,F:F,F,FFFF,:,,:,FF::,,FFF,F,,:F:F::,FFF,FFFF:F,,,F,:FF:,,,:,F,FFFFFF,F:::F:,F:FFF:
@A00920:152:HGHKKDRXX:2:2104:30743:2566 1:N:0:CGCGTTCA+TAAGACAC
ACTCCTACGGGAGGCAGCAGTAAGGGATCTTGCGACAATGGGCGAAAGCCTGACGCAGCAACGCCGCGTGCGGGATGACGGCCTTCGGGTTGTAAACCGCTTTTCGGGGGGAAGAGGAAGGACGGTACCCCCGGAAGAAGTCTCGGCTAACTACGTGCCAGCAGCCGCGGTAAAACGTAGGAGGCGAGCGTTATCCGGATTTACTGGGTGTAAAGCGCGTGTAGGCGGTCCTGCAAGTGGCGCGTGAAAG
+
:,FFFFFFFFFFFFFFFFFFFFFFFFFFFFFFFF::FFFFFFFFFFFFFFFFFFFFFFF:FFFFFFF:FFFFFFFFFFFFFFFFFFFFFFFFF:,FFFFF:FFFFFF:FFFFFF,FFFFFFF:FFFF:FFF:FFF,:FFFFFFF:FFFFFFFFFFFFFFFFFFFFFF:FF:FFFFFFFFFFFFFFFFF:F:FF:FFFFFFF:F:,FFFFFF,:,F:FFFFFFF:FFFFF:F::FF:FF:FFF:F:F,,,F
@A00920:152:HGHKKDRXX:2:2104:7084:3771 1:N:0:CGCGTTCA+TAAGACAC
CTTGGTCATTTAGAGGAAGTAAAAGTCGTAACAAGGTTTCCGTAGGTGAACCTGCGGAAGGATCATTACAAATCCAAGTCTCACTTGAGACCACGTTGAAATGTTCCCCAGGCAAAGGAGCCGCGCGTGGGGGTGGCATTGTCCGCCAACGCGCCGACTCCTTGACTGGGCTGTTAACAAACTCGTTATTCTTGTTGCTCGAATGTATTTTGATTTTCAATCAAACGAAAACAATTACACCTTATAACAA
+
FFFFFF:FFFFFFFFFF:FFF:FFFF,FFFFFFFFFFFFFFFFFF:FFFFFFFFFFFFFFFFFFFFFFFFFFFFFFFFFFFFFFFFFFFFF::FFF,:FFFF,FFFFFFFFFF,:FFFFFFFFFF,FFFFFFF:FFFF,FFFFFFFF:,,::FFFFFFFF,FFF,F,FFFF:F,FFFFFFFF:,:,F,FFFFFF:,,:FFFFFFFFFF,F:FFFFFFFFFF,FFFFFF,F:F:F,,FFF,FF,:FFFF:F
@A00920:152:HGHKKDRXX:2:2104:23574:3834 1:N:0:CGCGTTCA+TAAGACAC
ACTCCTACGGGAGGCAGCAGTGGGGAATTTTGCGCAATGGGCAAACGCCTGACGCAGCAACGCCGCGTGGAGGATGAAGGTCTTTGGATTGTAAACTCCTGTCAGCAGGGAAAAAGGGAGGGGACCTAATACGTCTCCGACTTGATTGTACCTGCAGAGGAAGCCCCGGCTAACTCTGTGCCAGCAGCCGCGGTAATACAGAGGGGGCGAGCGTTATTCGGAATTATTGGGCGTAATGGGCGCGTCGGCG
+
FFFF:FFFFFFFFFFFFFFFFFFFFFFFFFFFF,FFFFFFFF:FFFFFFFFFFFFFFFFFFFFFFFFFFFFFFFFFFFFFFFF:FFFFFFFFFFFFFF:FFFFFF,F:FF,FFF:FFFF:FFFFFFFFFF:FF:FFFFFFFFFFFFFFF,FFFFFFFF:FFFFF:FFFFFFFFF:FFFFFFFFFFF:FFFFFFFF:F:F::F,,F:FFFF:FFF:FFFFFFFFFFFFF,FFFFFF,,,FFFFF:F,,:FF
@A00920:152:HGHKKDRXX:2:2104:4481:4304 1:N:0:CGCGTTCA+TAAGACAC
ACTCCTACGGGAGGCAGCAGTAGGGAATATTGGGCAATGGCCGAGAGGCTGACCCAGCCATGCCGCGTGCAGGAAGAAGGCCTTCTGGGTTGTAAACTGCTTTTATCTGGGAAGAAAACGCTCCTGCGGGGGTAACTGACGGTACCAGATGAATAAGCACCGGCTAACTCCGTGCCAGCAGCCGCGGTAATACGAAGGGTGCAAGCGTTACTCGGACTTAATGGGCGTAAAGCGTGCGTAGGTGTTTCGT
+
FFFFFFFFFFFFFFFFFFFF:FFFF:FFFFFFFFFFFFFFFFFFFFFFFFFFFFFFFFFF:FFFFFFFFFFFFFFFFFFF,FFFFFFFFFFFFF,FF:FFFF,FFFFFFFFFFFFFFFFFFFFFFFFF:FFFFFF:F:FFFFFF:FF:FFFFFF:FFF:FFFFF:FFFFFFFFFFFFFFF:FFF:F:FFFFFFFFFFFFFFFF,FFFFFF:FFFFF,:F,:FFFFFFF,FF:FFFFFF:FFFFF,,F:FF
@A00920:152:HGHKKDRXX:2:2104:9028:4382 1:N:0:CGCGTTCA+TAAGACAC
ACTCCTACGGGAGGCAGCAGTGGGGAATTGTACGCAATGGGCGCAAGCCTGACGACGCAACGCCGCGTGGAGGATGAAGATCTTCGGGTAGTAAACTCCTGTCGAGCGGGACGAAAGATGCGCGGGTTAATACCCCGCGCAAGTGACTGTACCGCTAAAGGAAGCCCCGGATAACTCAGTGCCAGAAGCCGCGGTAATAAGGGGGGGGCAAGCGTGGATCGGAATTACTGGGCGTAAAGGGCGCGTCGGC
+
:,:F:FFFFFFFF:FF::F,FFF,FF,FF,:,F:FFFF,F,F,FFFF:FFFFFFFFFF,FFF:FF::FFFF,:,FFFFFF,FFFFFFFF,F:FFFFFF:F:,FFF,FFFFFFFFFF:F:,F,FFFFF:FFFF,,FF,FF,FFF,FFF,:FFFF::FFF,,:FF:FFFF,F,,FF:F,,FF,,,FF,FF:FFFF,FFFFF,:FFFFF,F,:FFF,F,:,FF,,FFF,FF:FFFF,FF,FF:FFF,FF,,:F
@A00920:152:HGHKKDRXX:2:2104:11216:4695 1:N:0:CGCGTTCA+TAAGACAC
ACTCCTACGGGAGGCAGCAGTGGGGAATCTTGCGCAATGGGCGAAAGCCTGACGCAGCAACGCCGCGTGCGGGATGAAGGCCCTCGGGTTGTAAACCGCTTTCAGTGGGGACGAACCAAGACGGTACCTACAGAAGAAGCCCCGGCCAACTACGTGCCAGCAGCCGCGGTAATACGAAGGTCCCAAGCGTTGTCCGGAATTATTGGGCGTAAAGCGCGCGCAGGCGGCTTACTAAGTCTGGTGTGAAAGC
+
:FFFFFFFFFFFFFFFFFFFFFFFFFFFFFFFFFFFFFFFFFFFFFFFFFFFFFFFFF:FFFFFFFFFFFFFFFFFFFFFFFFFFFFFFFFFFF:FFFFFFFFFFFFFFFFFFFFFFFFF:FFFFFFFFFFFF,FFFFFFF:FFFFFFFFFFFFFFFFFFFFFFFFFF:F::FFFFFFFFFFFFFFFFF:FFFF:FFFFFFFFFFFFFFF:F:FFFF:FF:,FFFFF:FFFFF:FFFFF:FFFFF,,FFF
@A00920:152:HGHKKDRXX:2:2104:28031:5040 1:N:0:CGCGTTCA+TAAGACAC
ACTCCTACGGGAGGCAGCAGTGGGGAATCTTGCCCAATGGGCGCAAGCCTGAGGCAGCGACGCCGCGTGCGGGATGAAGGCCTTCGGGTTGTAAACCGCTTTCAGCAGGGACGAAGCGAAAGTGACGGTACCTGCAGAAGAAGGTGCGGCCAACTACGTGCCAGCAGCCGCGGTGACACGTAGGCACCAAGCGTTGTCCGGATTTATTGGGCGTAAAGAGCTCGTAGGCGGTTCAGTAAGTCGGGTGTGA
+
FFFFFFFFFFFFFFFFFFFF:FFFFFFFFFFFFFFFFFFFFFFFF:FFFFFFFFFFFFFFFFFFFFFFFFFFFFFFFFFFFFFFFFFF,FFFFFFFFFFFFFFFFFFFFFFFFFFFFFF:FFFFFFFFFFFFFFFFFFFFFF:FF:FFFFFFFFFFFFFFFF,F:FFFFFFFFFFFFFFFFFFFFF:F,FFFF:FF:FFFFF,FFFFFFFFFFFF,FFFFFFFF,FFFFFFF:FFFFF:FFFFFFFFFFF
@A00920:152:HGHKKDRXX:2:2104:25391:5791 1:N:0:CGCGTTCA+TAAGACAC
ACTCCTACGGGAGGCAGCAGTCGAGAATCTTCCGCAATGGACGAAAGTCTGACGGAGCGACGCCGCGTGGTGGATGAAGTCCTTCGGGACGTAAACACCTTTTATGAGGGAGGAAGTTTATTGACGTTACCTCATGAATAAGGGGCTCCCAACTCTGTGCCAGCAGGAGCGGTAATACAGAGGCCCCAAGCATTATCCGGATTTACTGGGCGTAAAGGGTGCGTAGGCGGTTATATTAGTCTTGTGTAAA
+
FFFFFFFFFFFFFFFFFFFFFFFF:FFFFFFFFFFFFFFFFFFFFFFFFFFFFFFFFFFFFFFFFFFFFFFFFFFFFFFFFFFFFF:F:FFFFFFFFFFFFFFFFFFFFF:FFFFFFFFFFFFFFFFFFFFFFFFFFFFFFF,FFFFFFFFFFFFFFFF:FFFFFFFFFFFFF,FF:FFFFFFFFFFFFFFF:FFFFFFFFFFFFFFFFFFFFFFFFFFFFFFFFFFF:F:F,FFFFF:::FFFFFFF,F
@A00920:152:HGHKKDRXX:2:2104:25527:6339 1:N:0:CGCGTTCA+TAAGACAC
ACTCCTACGGGAGGCAGCAGTCGGGAATTTTGGGCAATGGGCGAAAGCCTGACCCAGCAACGCCGCGTGAAGGATGAAGTCTTTCGGGATGTAAACTTCGTAAGAATGGGAAGAATAAATGACGGTACCATTTGTAAGGTCCGGCTAACTACGTGCCAGCAGCCGCGGTAATACGTAGGGGGCGAGCGTTGTCCGGAGTGACTGGGCGTAAAGCGCGCGCAGGCGGGCTCGTGCGTCGGGCGTGAAAGCC
+
FF,F:,FFFFFFFFFFFFFF:FFFFFFFF,FFFFFFFFFFFFFFFFFFFFFFFFFFFFFFFFFFFFF:FFFFFFF:FFFFFFFFFF:FFFFFFFFFF,F:FFFFFFFFFFFFFFFFFFFFFFFFFFFFFFFFFFFFFFFFFFFFFFFFFFFF:FFFFF::FFFFFFFFFFFFFFFFFFFFFFFFFFFFFFFFFFFFFFFFFFFFFFFFFF::FFF:FFF::FF:FFF:FF:FF:FF:FFFFF:FFFFF:F
@A00920:152:HGHKKDRXX:2:2104:5927:6934 1:N:0:CGCGTTCA+TAAGACAC
ACTCCTACGGGAGGCAGCAGTGGGGAATTTTGGACAATGGGCGCAAGCCTGATCCAGCCATGCCGCGTGCGGGAAGAAGGCCTTCGGGTTGTAAACCGCTTTTGTCAGGGAAGAAAAGCTTCGGGCTAATACCTCGGAGTCATGACGGTACCTGAAGAATAAGCACCGGCTAACTACGTGCCAGCAGCCGCGGTAATACGTAGGGGGCAAGCGTTGTCCGGATTTATTGGGCGTAAAGGGCTCGTAGGCG
+
FFFFFFFFFFFFFFFFFFFFF,FFFFFFFFFFFFFFF:FFFFFFFFF:FFFFFFFFFFFF:FFFFFFFFFFFF,FFFFFFFFFFFFFFFFFFFFF:,FFFFFFFFFFFFFFFFFFFFFFFFFFFFFFFFFF,FFFFFFFFFFF,FFFFFFFFFFFF:FFFFF:FFFF:FFFFF,FFF:FFFFFFFFFFFFFFFFFFF:FFFFFFFFFFF:FFFFFFFF:FF:F,FFFF:,FFFFF:FFFFFFFFFF,FF,
@A00920:152:HGHKKDRXX:2:2104:25654:7028 1:N:0:CGCGTTCA+TAAGACAC
ACTCCTACGGGAGGCAGCAGTGAGGAATCTTGCGCAATGGGCGAAAGCCTGACGCAGCAACGCCGCGTGGGGGATGACGGCCTTCGGGTTGTAAACCCCTTTCAGGAGGGAAGACATTGACGGTACCTCCAGAAGAAGCCCCGGCCAACTACGTGCCAGCAGCCGCGGTAATACGTCGGGGGCAAGCGTTGTCCGGACTGATTGGGCGTAAAGAGCTCGTAGGCGGCTCAGCAAGTCGGCTGTGACATCC
+
,F:F,F:FF:FFFF:FFF:FFFFFFFFFFFFFFFFFFFFFFFFFFFFFFFFFFFFFFFFFFFF:FFFFFFFF:FFFFFFFF:F,FFF:FFFFFF:FFF:F,FFF:FFFFF,,FF,FFFFFFFFFFF:FFFFFF::F::FFFF:FF:F,F:FFFF:FF,FF:FF,FFF:FF,FFFFF,FF:FFF:,FFFF:FF:F:::,F:F,FF:FFF:F,FFFFF,FFFFFFFFF:FFF:FF:FFFF,FF::,,FFFFF
@A00920:152:HGHKKDRXX:2:2104:10068:7247 1:N:0:CGCGTTCA+TAAGACAC
ACTCCTACGGGAGGCAGCAGCAGGGAATCTTGCGCAATGGGCGAAAGCCTGACGCAGCAACGCCGCGTGGGGGAAGAAGGCCTTCGGGTTGTAAACCCCTTTCAGGAGGGAAGAAAATGACGGTACCTCCAGAAGAAGCACCGGCCAACTACGTGCCAGCAGCCGCGGTAATACGTAGGGTGCGAGCGTTATCCGGAATCATTGGGCGTAAAGAGCTCGTAGGCGGTTCAACAAGTCGGCTGTGAAAGTC
+
FFFFFFFF:FFFFFFFFFFFFFFFFFFFF:FFFFFFFFFFFFFFFFFF:FFFFFFFFFFFFFFFFFFFFFFFFF,FFFFFFFFFFFFFFFFFFFFFFFFFFFFFFFFFFFF,FFFFFFFFFFFFFFFFFF:FFFF:FFFFFFFFFFFFFFFFFFFFFFFFFFFFFFFFFFFFFFFFFFFFFFFFFFFFFFFFFFFF:F:F:FFFF:FFFFFFF:FFFFFFFFFFFFFFF,:F:FFFF:FFFF,FFFFFFF
@A00920:152:HGHKKDRXX:2:2104:3983:7294 1:N:0:CGCGTTCA+TAAGACAC
ACTCCTACGGGAGGCAGCAGTAGGGAATATTGGTCAATGGGTGAGAGCCTGAACCAGCCATGCCGCGTGCAGGAAGACGGCCTTCTGGGTTGTAAACTGCTTTTGCCGGGGGATAAAATTCCCATGCGTGGGACATTGAAGGTACCCGGTGAATAAGCCACGGCTAACTACTTGCCAGCAGCCGCGGTAATACGGAGGGTGCTAGCGGTATCCGGAAACACTGGGCGTAAAGGGCGCGTAGGCGGTCTGT
+
FFFFFFFFFFFFFFFFFFFFFFFFFFFFFFFFFFFFF:FFFFFFFFFFFFFFFFFFFFFFFFFFFFFFFFFFFFFFFFFFFFFF,FFF:FFFFFFF,:F:FF:F,FFFFFFFFFFFFFFFFFFFFFFFFFFF:FFF:FFFFFFFFFFFFF,,FFFFF:FFFFFFF:FFFFF,FFFFFFFF:FFF:FFFFFFFF:FFFF,FF,F,FFF,FFFFFFFF,,FFFFFFFFFFF:,F,,FFFFFFFFFF,:::FF
@A00920:152:HGHKKDRXX:2:2104:27670:7451 1:N:0:CGCGTTCA+TAAGACAC
ACTCCTACGGGAGGCAGCAGTGGGGAATATTGGACAATGGGCGAAAGCCTGATCCAGCAACGCCGCGTGAGGGATGACGGCCTTCGGGTTGTAAACCTCTTTCAGCAGGGACGAAGCGAAAGTGACGGTACCTGCAGAAGAAGCCCCGGCTAACTCCGTGCCAGCAGCCGCGGTAATACGGAGGATCCAAGCGTTATCCGGAATCATTGGGTTTAAAGGGTCCGTAGGCGGGACAATAAGTCAGTGGTGA
+
FFFFFFFFFFFFFFFFFFFFFFFFFFFFFFFFFFFFFFFFFFFFFFFFFFFFFFFFFFFFFFFFFFFFF:FFFF:FFFFFFFFFFFFFFFFFFFFFF:FFFFFFFFFFFFFFFFFFF:FFFFFFFFFFF:FFFFFFFFFFFFFFFFFFFFF:FFFFFFFFFFFFFFFFFFFFFFFFFFFFFFFFFFFFFFFFFFFFF:FFFF:FFFFFFFFFFFFFFFFFFFFFFFFFF:FFFF,FFFFFFFFFFFFFFF
@A00920:152:HGHKKDRXX:2:2104:22824:7858 1:N:0:CGCGTTCA+TAAGACAC
ACTCCTACGGGAGGCAGCAGTAAGGGATCTTGCGACAATGGGCGAAAGCCTGACGCAGCAACGCCGCGTGCGGGATGACGGCCTTCGGGTTGTAAACCGCTTTTCGGGGGGAAGAGGAAGGACGGTACCCCCGGAAGAAGTCTCGGCTAACTACGTGCCAGCAGCCGCGGTAAAACGTAGGAGGCGAGCGTTATCCGGATTTACTGGGTGTAAAGCGCGTGTAGGCGGTCCTGCAAGTGGCGCGTGAAAG
+
FFFFFFFFFFFFFFFFFFFFFFFFFFFFFFFFFFFFFFFFFFFFFFFFFFFFFFFFFFF:FFFFFFFFFFFFFFFFFFFFFFFFFFFFFFFFFFFF:FFFFF:FFFFFFFF::FF:F:FFFFFFFFFFFFFFFFFFFFFFFF:FFFF:FFFFFFF:FFFFFF:::FFFFF,,FF:FFFFFFFFFFF:F:FFFFFFFF,F,F:FFFFFF:F:FFF,,FFFFFF:F:FFFFF:FFFFF:FFFFFF:FFFF:F
@A00920:152:HGHKKDRXX:2:2104:32181:7968 1:N:0:CGCGTTCA+TAAGACAC
ACTCCTACGGGAGGCAGCAGTAGGGAATATTGGTCAATGGATGCAAGTCTGAACCAGCCATGCCGCGTGCAGGAAGACGGCCCTATGGGTTGTAAACTGCTTTTGTCAGGGGATAAAACAGCTCTGCGGAGCAAATTGAAGGTACCTGGCGAATAAGCTCCGGCTAACTTCGTGCCAGCAGCCGCGGTAATACGAAGGGAGCTAGCGTTGTTCGGAATCACTGGGCGTAAAGCGCACGTAGGCGGATTTG
+
FFFFFFFFFFFFFFFFFFFFFFFFFF:FFFFFFFFFFFFFFFFFFFFFFFFFFFFFFFFFFFFFFFFFFFFFFFFFFFFFFFFFFFFFFFFFFFFFFFFFFFFF:FFFFFFFFFFFFFFFFFFFFFFFFFFFFFFFFFFFF,FFFFFFFFF:FFFFFFFFFFFFFFFFFFFFFFFFFFFFFFFFFFFF,FFFFFFFFFFFFFFFFFF:FFFFFFFFFFFFFFFFFFFFFFF::FFFFF:FFFFFFFFF:F
@A00920:152:HGHKKDRXX:2:2104:15790:8140 1:N:0:CGCGTTCA+TAAGACAC
ACTCCTACGGGAGGCAGCAGTGGGGAATCTTGCGCAATGGGCGAAAGCCTGACGCAGCAACGCCGCGTGCGGGATGAAGGCCCTCGGGTTGTAAACCGCTTTCAGTGGGGACGAACCAAGACGGTACCCACAGAAGAAGCCCCGGCCAACTACGTGCCAGCAGCCGCGGTAACACGTAGGGGGCAAGCGTTGTCCGGATTTATTGGGCGTAAAGAGAGTGTAGGCGGCCAGACAGGTCCGTTGTGAAAAC
+
FFFFFF:FFFF:FF:,FFFFFFFF:FFFFFFFF,FFFF:FF:FFFF,FF:FFF::FFFFFF:F,FFFFFFFFFFFFFFFF,FFF:FFFF:FFFFFFFFF:FFF:FFFFFFFFFFFFFFFFF:,FFFF,FFFFFFFFFFFF,FFFFF:FFF:F,FFFF:FFFFFFFFF,FFFFFFFFFF:,,FF:F:,FF:FF:FF,FFFF:F,FFFF:FFFFFF:F,FF:F:FFFFFFFF,FFFF,FFFF:FFFFF::FF
@A00920:152:HGHKKDRXX:2:2104:27444:8500 1:N:0:CGCGTTCA+TAAGACAC
ACTCCTACGGGAGGCAGCAGCAGGGAATTTTGCGCAATGGGCGAAAGCCTGACGCAGCAACGCCGCGTGGGGGATGAAGGCCTTCGGGTTGTAAACCCCTTTCAGGAGGGAAGAAAATGACGGTACCTCCAGAAGAAGCACCGGCTAACTCCGTGCCAGCAGCCGCGGTAATACGAAGGGGGCTAGCGTTGTTCGGAATTACTGGGCGTAAAGCGCGCGTAGGCGGACGCTTAAGTCAGGGGTGAAATCC
+
FFF,FF,:FF,F,::FFFFFFF,FFFFF::FF:FFF,F,:F:FFF:FFFFF,F:F,FFFFFFFFFFFFFFF:FFF:FFFFFFF:FF:FFFFF:FF,FFFFFFFF:FFFFFFFFF:FFFFFFF:FFFFFFF,F,FFFFFFFFFFFFFFFFFFFFFFFFF:FFFFFFFFFF,FFFFF,FFFFFFFFFFFFFFFFFFFFF:F,F:FFFFFFFFFFFFFFFF:FFFFFFFFFFFFFFFFFF::,FFFFF,FF::
@A00920:152:HGHKKDRXX:2:2104:2031:9768 1:N:0:CGCGTTCA+TAAGACAC
ACTCCTACGGGAGGCAGCAGTGGGGAATTTTGGACAATGGGGGCAACCCTGATCCAGCCATGCCGCGTGTGTGAAGAAGGCCTTCGGGTTGTAAAGCACTTTCGGACGGAACGAAATCGCGCGGGTGACTATCCCGCGTGGATGACGGTACCGTAAGAAGAAGCACCGGCTAACTACGTGCCAGCAGCCGCGGTAATACAGAGGGTGCAAGCGTTGTTCGGAATTACTGGGCGTAAAGCGCGCGCAGGCG
+
FFFFFFFFFFFFF,FFFFFFFF,FFFFF:FFFFFFF,FFFFFFFFFFFFFF:F:FFFFFFFFFFFFFFFFFFFF:FFFFF:FFFFFFFFFFFFFFFFFFF::FFFFFFFFFFF:F:FFFFFFFFFFFF,FFFFFFFFFFF:FFFFFFF:FFFFFFFFFFFFFFFFFFFF:FF:FF,FFF:FFFFF:FFFFFFFFFF:,FF::F:FFFFFFFFFFFFFFFFF:FFFFFFFFFFFF,FFFFF:F:::FFFFF
@A00920:152:HGHKKDRXX:2:2104:11207:11193 1:N:0:CGCGTTCA+TAAGACAC
ACTCCTACGGGAGGCAGCAGTGGGGAATATTGCACAATGGGCGAAAGCCTGATGCAGCAACGCCGCGTGAGTGATGAAGGCCTTCGGGTCGTAAAGCTCTTTGATCAGGGATGATAATGACAGTACCTGAAAAACAAGCCACGGCTAACTACGTGCCAGCAGCCGCGGTAATACGTAGGTGGCAAGCGTTGTCAGGAATTATTGGGCGTAAAGCGCGCGCAGGTGGTTCCTTAAGTCTGATGTGAAAGCC
+
FFFFFFFFFFFFFFFFFFFFFFFFFF:FFFFFFFFFFFFFFFFFFFFFFFFFFFFFFFFFFFFFFFFFF,FFFF:FFFFFFFFFFFFFFFFFFFFFF,FFFFF:FFFFFFFFFF:FFFFFFFFFFFFFFFFFFFFFF:FFF:FF:FFFFFFFFF:FFFFFFFFF:FFFFFF:FF,FF:F:FF:FF:F:FFFFF,F,F:,FFFF:F,FFFFFF::F,F,:FFF:F:FFFF,FFFFF,FFF:F:FFFFFFFF
@A00920:152:HGHKKDRXX:2:2104:8947:12195 1:N:0:CGCGTTCA+TAAGACAC
ACTCCTACGGGAGGCAGCAGTGGGGAATATTGCACAATGGGCGCAAGCCTGATGCAGCAACGCCGCGTGGGGGATGAAGGGCTTCGGGATGTTAACCCCTTTTAGAAGGGAAGAAGCGAAAGTGACTCTACCTGCAGAAAAAGAGTCGGCTAACTACGTGCCAGCAGCCGCGGTAAGACCTAGGTCGCAAGCGTTGTGCGGAGTTAATGGGTTTAAATGGTGCGTATGCGGCCTATTAAGTACGTTGGGA
+
FFFFFFFFFFFFFFFFFFFFF,FFFFFFFFFFFFFFFFFFFFF:F:FFFFFFFFFFFF:FFF:FF:FFFF:FFFFFFFFF,F:FF:FF,F,F:FF,FF:,F,FF,,F,FF,FF,F:,FFFF:F,FF,,FF:FFFFFF:FF,F,,,:F,:F,FF,FF,,F,FFFFFF,,F,F,FF:,,FF,,::::FF,,F:,,F,FF::FF:,,FF,:,FFF,FFFF,,,F::F,,,FF,F:FF,::F:::,,:F:,,,,
@A00920:152:HGHKKDRXX:2:2104:10339:12383 1:N:0:CGCGTTCA+TAAGACAC
ACTCCTACGGGAGGCAGCAGTGGGGAATCTTGGTCAATGGGGGAAACCCTGAACCAGCGACGCCGCGTGACCGATGAAGGCCCTCGGGTCGTAAAGGTCTTTCGACGGGGACTATAATGAAGGTACCCGTAAAAGCAGGAGCGGCTAACTATGTGCCAGCAGCCGCGGTAATACATAGGCTCCAAGCGTTGTTCGGAATTACTGGGCGTAAAGGGTTCGTAGGTGGCCAGCTAAGTCAGACGTGAAATCC
+
FFFFFFFFFFFFFF:FFF,FFFFFFFFF:FFFFFFF,FFFFFFF:FFFFFFFF,FFFFFFF:FFF:FFF:F:FFFFFFFFFFFFFFFFFFF:,FFFFFF:FFFFFF,FFFFFF,FFFFFF,FFF:FFFFFFF:,FFFF:FFFFFFFFFFFFFFFFFFFFFF:FFFFFFF,FF::FFFFF,:FFFFFFF,FFFFFF::FFFFFF,FFFFFFFFFF,FFFFFF:FFFFFFFF:F::FFFFF,FFFFFFFFFF
@A00920:152:HGHKKDRXX:2:2104:18448:12555 1:N:0:CGCGTTCA+TAAGACAC
ACTCCTACGGGAGGCAGCAGTGGGGAATATTGGACAATGGGCGAAAGCCTGATCCAGCGACGCCGCGTGGGTGAAGAAGGCCTGCGGGTTGTAAAGCCCTTTCGGTGGGGAAGAAAAGCCTCGACCTAATACGTCGGGGTCTTGACGTAACCCATAGAAGAAGCACCGGCTAACTCTGTGCCAGCAGCCGCGGTAATACAGAGGGTGCGAGCGTTGTTCGGAATCATTGGGCGTAAAGCGCGCGCAGGCG
+
FFFFFFFFFFF,FFFFFFFF:FFFFFFFF:FF:FFFFFFFFFF:FFFFFFFF,FFFFFFFFFFFFFFFFFFFF,FFFFFFFF:FFFF:F:FFFFFFFFFF:FFFFFFFFFFFFFFF,FFFFFF:FFFFFFFFFFFFFFFFFFFFFFFF:FFFF::FF:,:FFFFFFF:FFFF:F,FFFFFF:,FFFF,FFFFFF,F:FFFFFFF:FFFFFFFFFFFFFFFFFF:FFFFF:FFFF,F,FFFFFFFF:FFFF
@A00920:152:HGHKKDRXX:2:2104:10267:13072 1:N:0:CGCGTTCA+TAAGACAC
ACTCCTACGGGAGGCAGCAGTGGGGAATATTGCACAATGGGCGCAAGCCTGATGCAGCGACGCCGCGTGAGGGATGACGGCCTTCGGGTTGTAAACCTCTTTCACCTGGGACGAAGGGGTAACTTGACGGTACCAGGGGAAGAAGCACCGGCTAACTACGTGCCAGCAGCCGCGGTAATACGTAGGGTGCAAGCGTTGTCCGGAATTATTGGGCGTAAAGAGCTCGTAGGCGGCTTGTTGCGTCTGCCGT
+
FFFFFFFFFFFFFFFFFFFFFFFFFFFFFFFFFFF:FFFFFFFFFFFFFFFFFFFFFFF:FFFFFFFFFFFFFF:FFF:FFFFFFFF:FFFFFFFFF:FFFFFFFFFFFFFF:FFFFFFFF:FFFFFFFFFFFFFFFFFFFFFFFFFFFFFFF:FFFFFFFFFFFFFFF:FFFFFFFFFFFFFFFFF:FFF:FFFFF,F:FF:,:FFF:FFFFF:FFF,FFFFFF:F:F,FFFFF:FFFFFFF:FFFFFF
@A00920:152:HGHKKDRXX:2:2104:1443:13322 1:N:0:CGCGTTCA+TAAGACAC
ACTCCTACGGGAGGCAGCAGTGGGGAATATTGGACAATGGGGGCAACCCTGATCCAGCCATGCCGCGTGAGTGATGAAGGACTTCGGGTTGTAAAGAACTGTTGGCGGGGACGATGATGACGGTACCCGCAGAGTAAGCCCCGGCTAACTTCGTGCCAGCAGCCGCGGTACGACGAAGGGCGCTAGCGTTGTCCGGAGTTATTGGGTTTAATGGGTGCGTAGGCGTCCCTGCAAGTTGTAGGTGAAATGC
+
FF,:F,FF,F,FF:FFFFF::FF,:,::FFFFFFF,F,::F:FFFFFF:,::FFF:F,FF:FF:FFF:F,,:F,,FFFFF,FFFF:F,:FF:F,:,,,F,,,FFF,F,FF:FF,:FF:F,:FFFFF,F:FF:F,,FF:,F:FFFFFF,F,FFFFFF:,F::FF:F,F:FF,FF:F:FFFF,:FF:FFF:,F,FFFFF,F:::,FF:F,F:,,F:FFFFF:,FFFF,FF,:FFF,F,F,,::FFFF,F::F
@A00920:152:HGHKKDRXX:2:2104:15564:14231 1:N:0:CGCGTTCA+TAAGACAC
ACTCCTACGGGAGGCAGCAGTGGGGAATCTTGCGCAATGGGCGAAAGCCTGACGCAGCAACGCCGCGTGCGGGATGAAGGCCTTCGGGTTGTAAACCGCTTTCAGTGGGGACGAACCAAGACGGTACCCACAGAAGAAGCCCCGGCCAACTACGTGCCAGCAGCCGCGGTAACACGTAGGGGGCAAGCGTTGTCCGGATTTATTGGGCGTAAAGAGCTCGTAGGTGGCTCAGTAAGTCGGGTGTGAAACC
+
FFFFFFFF:FFFFFFFFFFFFFFFFFFFFFFFFFF:FFFFFFFFFFFFFFFFFFFFFFF,FFFFFFFFFFFFF:FFFFFFFF:FFFFFFFFFFFFFFFFFFFFFFFFFFFFFFF,FFFFFFFFFFFFFFFFFF:FFFFFFFFFFFF:FF:FFFFFFFFFFFFFFFFFF:F:FFFFF,FFFFFF:F,FFFFFFF:FFFFFFF,FFFFFFFFF,FFFFFFFFFFFFFFFFF:FFFFFFFF:FFFFFFFFFFF
@A00920:152:HGHKKDRXX:2:2104:20989:14450 1:N:0:CGCGTTCA+TAAGACAC
ACTCCTACGGGAGGCAGCAGTGGGGAATTTTGGACAATGGGCGAAAGCCTTGTCCAGCCATGCCGCGTTAGTGGAGAAGGCCTTCGGGTTTGAAATCTCCTTCGGTCGGGAAGAAATAGTTGTGGCTAATATCCACAATGAATGACGTTACAGACATAAGAAGCACCGGCTAACTACTTGCCAGCAGCCGCTGTAATACTAAGGTGGCTAGCGTTGTACTGAATTACTGGGAGAAAAGCGCTCGTAGCCG
+
FFFFFFFFFFFFFFFFFFFFF,,FF,FF,FFFF:,:F,,FFF,,FF,,F,,,,FFF,:FF:,FFF:,,,,,FF,:,,F:F:F,F:,FF,F,:,FF,F,,,FF,,,F:FFF,F,,F::F,FF,:FF,:,,,F,:FF:FF,F,F:,FF:,,FF:,FFFFF,,,F,FFFF,F::::,,FF,,F:,FFFF,FFF:,,F:FFF,,F,:,,FFFF:,:,:F,F,F,FFFFFF,::,,,F,F::,FF:,FFF,:,::
@A00920:152:HGHKKDRXX:2:2104:13259:14935 1:N:0:CGCGTTCA+TAAGACAC
ACTCCTACGGGAGGCAGCAGCAGGGAATTTTGCGCAATGGGCGAAAGCCTGACGCAGCAACGCCGCGTGGGTGATGAAGATCTTCGGGTCGTAAACTCCTGTCGAGTGGGAAGAATAGCTTCCGGGCGAATATCCCGGAAGCCTGACGGTACCACTAAAGGAAGCCCCGGCTAACTCCGTGCCAGCAGCCGCGGTAATACGGAGGGTGCAAGCGTTGTCCGGATTTATTGGGCGTAAAGGGTGCGTAGGT
+
FFFFFFFFFFFFFFFFFFFFFFFFFFFFFFFFFFFFFFFFFFFFFFFFFFFFFFF:FF:FFFFFF:FFFFFFFFFFFFFFFFFFFFFFFFFFFFFFFFFFFFFFFFFFFFFFFFFFFFFFFFFFFFFFFF:FFF:FFFF:FFFFFFFFFFFFFFFFFFFFFFFFFFFFFFF:FFFFFFFFFFFFFFFFFFFFFFFF,FFFFFFFFFFFFF,:FFFFFFFFF:FF,FFFF::FFFFF,FFFF:FFFFF:FF
@A00920:152:HGHKKDRXX:2:2104:5999:15107 1:N:0:CGCGTTCA+TAAGACAC
ACTCCTACGGGAGGCAGCAGTGGGGAATATTGGGCAATGGGCGCAAGCCTGACCCAGCGACGCCGCGTGCGGGATGACGCTTCTCGGAGTGTAAACCGCTGTCAGAGGGGACGAACGGCCCGGGTGGGAATACTGCCCGGGATTGACGGTACCCTCAAAGGAAGCGCCGGCTAACTCCGTGCCAGCAGCCGCGGTAATACGGAGGGGGCGAGCGTTATTCGGAATTATTGGGCGTAAAGGGCGCGTAGGC
+
FFFFFFFFFFFFFFFFFFFFFFFFFFFFFFFFFFFFFFFFFFFFFFFFFFFFFFFFFFFFFFFFFFFFFFFFFFFFFFFFFFFFFFFFFFFFFFFFFFFFFFFFFFFFFFFFFFFFFFFFFFFFFFFF::FFFFFFFFFFFFFFFFFFFFFFFFFFFFFFFFFFFFFFFFFFFFFFFFFFFFFFFFFFFFFFFFFF:FFFFFFFFFFFFFFFFFFFF:FF:FFF:F:FFFFFFFFFFFF:FFFFF:FFFF
@A00920:152:HGHKKDRXX:2:2104:20555:15264 1:N:0:CGCGTTCA+TAAGACAC
ACTCCTACGGGAGGCAGCAGTAAGGAATATTGCACAATGGGCGCAAGCCTGATGCAGCAACGCCGCGTGCGGGAAGAAGGGTTTCGGCTCGTAAACCGCTTTTCTGGGGGAAGAGGATGACGGTACCCCAGGAAGAAGTCTCGGCTAACTACGTGCCAGCAGCCGCGGTAATACAGAGACTGCAAGCGTTATTCGGATTCACTGGGCGTAAAGGGTGCGCAGGCGGCCAGATGTGTCAGGTGTGAAAGCT
+
FFFFFFFFFFFFFFFFFFFFFFFFFFFFFFFFFFFFFFFFFFFFFFFFFFFFFFFFFFFFFFFFFFFFFFFFFFFFFFFFFFFFFFFFFFFFF:F:FFFFFFFFFFFFFFFFFFFFFFFFFFFFFFFFFFFFFFFFF:FFFFFFFFFFFFFFFFFFFFFFFFFFFFFF:FFFFFFFFFFFFFFFFFFFFFFFFFF:FFFFFFFFFFFFF,FF:FFFFFFFFF:FFFFFFFFFFFFFFFFFFFFFFFFFFF
@A00920:152:HGHKKDRXX:2:2104:29993:15765 1:N:0:CGCGTTCA+TAAGACAC
ACTCCTACGGGAGGCAGCAGCGAGGAATCTTGGTCAATGGGCGCAAGCCTGAACCAGCGACGCCGCGTGGGGGATGACGGCCCTCGGGTTGTAAACCCCTTTTGCGTGGGACGAAGCTCTGACGGTCCCACGCGAATCAGCCACGGCTAACTACGTGCCAGCAGCCGCGGTAATACGTAGGTGGCAAGCGTTGTCCGGATTTACTGGGCGTAAAGCGCGCGCAGGCGGTTGCTTAAGTCCGGCGTGAAAG
+
FFFFFFFFFFFFFFFFFFFFFFFFFFFFFFFFFFFFFFFFFFFFFFFFFFFF:FFFFFFFFFFFFFFFFFFFFFFFFFFFFFFFFFFFFFFFFFFFFFFFFFFFFFFFFFFFFFFFFFFFFFFFFF,FFFFFFF::FFFFFFFFFFFFFFFFFFFFFFFF:F:FFFF:FFFF:FF:FFFFFFFFFFFFFFFFF:FFF:FFF:FFFFFFFFFFFFFFFF:FFFFFFFFFFFFFFFFFFF:FF:FFF:FF:F
@A00920:152:HGHKKDRXX:2:2104:9860:16282 1:N:0:CGCGTTCA+TAAGACAC
ACTCCTACGGGAGGCAGCAGTCGAGAATAATTCACAATGGGGGCAACCCTGATGGTGCAACGCCGCGTGGAGGATGACGGTCTTCGGATTGTAAACTCCTGTCATCCGGGAGTAAGACCTGGCGGTTAACAGCCGACAGGGTTGATAGTACCGGAAGAGGAAGGGACGGCTAACTTCGTGCCAGCAGCCGCGGTAATACGAAGGTCCCGAGCGTTGTTCGGAATCACTGGGCGTAAAGGGAGCGTAGGCG
+
FFFFFFFFFFFFFFFFFFFFFFFFFFFFFFFFFFFFFFFFFFFFFFFFFFFF:FFFFFFFFFF:FFFFFFFFFFFFFFFFFFFFFFFFFFFFFFFFFFFFFFFFFFFFFFFFFFFFFFFFFFFFFFFFFFFFFFFFFFFF:FFF:,FFF:FFFFFFF,FFFFFFFFFFFFFFFFFFFFF:FFFF:FFFFFFFFFFFFFFFFFFFFFFFF::FFFFFFF:F:FFFFFFFFFFFFFFFFFFFFFFFFF:FF:
@A00920:152:HGHKKDRXX:2:2104:11514:16454 1:N:0:CGCGTTCA+TAAGACAC
ACTCCTACGGGAGGCAGCAGCAGGGAATATTGCGCAATGGGCGAAAGCCTGACGCAGCAACGCCGCGTGGGGGATGAAGGCCTTCGGGTTGTAAACCCCTTTCGGGAGGGAAGAAATTGACGGTACCTCCTAAAGAATCCCCGGCCAACTACGTGCCAGCAGCCGCGGTAATACGTAGGGGGCAAGCGTTGTCCGGAATCATTGGGCGTAAAGAGCTCGTAGGCGGCTCAGTAAGTCGGCTGTGAAAGCC
+
,F,:FFFF,F:FF:FFFFFFFFFFFFFF:FFFF:FFF:FFFFF:,:FF:::FFFFF:FFFFF,FFFFFFFF::F:FFFFFFF:F:FFFFFFFFFFFFFFFFFFFFFF:FFFF:FFFF:FFFFFFFFFFFFFF:FF:F,FFFFFFFFFFFF:FFFFFFFF:FFFFF:FF:::FF,F:FF:FFFFFFFFFFFFFFFFFFF:FFFFF,FFFFF:F:::F:FFFF::FFFFFFFFFFFFFF,FFF:FFFFF:FF
@A00920:152:HGHKKDRXX:2:2104:29351:17065 1:N:0:CGCGTTCA+TAAGACAC
ACTCCTACGGGAGGCAGCAGTGAGGAATATTGCACAATGGGCGCAAGCCTGATGCAGCGACGCCGCGTGGGTGATGAAGGTTTTCGGATCGTAAAGACCTTTTCTAGATGACGAGCAAGGACGGTAGTCTAGGAATAAGTGTCGGCTAACTACGTGCCCGCAGCCGCGGTAAAACGTAGGACACAAGCGTTATCCGGAGTTACTGTGCGTAAAGGGCGTGTAGGCGGTTATGTAGGTGTGGTGTGAAAGC
+
FFFFFFFFFFF:FFFFFFFFF:F:FFFFFFF,FFFFFFFFFFFFF,:FFFFFFF::FFFFFFFFFFFFFFFFF:FFFFFFF:FF::,FFFFFFFFF,FFFFFFF,F,FFF:FFFFF:F:FFFFFFFFFF,FFFFF:FFF,FFFFFFF,FFFF,FFF,:,FF:,FFFFF,,FFFFF:FFFFF,FFFF:FFFFFFFF,,FFFFFFFF,FFF,F:F,,FF::F:,,FF:F,:FF,FFF:FFF,F:FFF,FF::
@A00920:152:HGHKKDRXX:2:2104:21802:17519 1:N:0:CGCGTTCA+TAAGACAC
ACTCCTACGGGAGGCAGCAGTGAGGAATATTGGACAATGGGCGCAAGCCTGATCCAGCCATGCCGCGTGCAGGAAGACGGCCCTATGGGTTGTAAACTGCTTTTATACAGGAAGAAACATCTCTACGTGTAGAGACTTGACGGTACTGTAGGAATAAGGATCGGCTAACTCCGTGCCAGCAGCCGCGGTAATACGGAGGATCCAAGCGTTATCCGGAATCATTGGGTTTAAAGGGTCCGTAGGCGGCCTT
+
FFFFFFFFFFFFFFFFFFFFFFFFFFFFFFFFFFFFFFFFFFFFFFFFFFFFFFFFFFFFFFFFFFFFFF,FFF:FFFFFFFFFFFFFFFFFFF:FFFF,FF,FF:FFFFFFFFF,FFFFFFFFFF:F:FF:FFFFFFFFF:FFFFFFFFFFF,FFFF:FF:FFFFFFFFFFFFFFFFFFFFFFFFFFF::,FF::FFF:FFFFFFFF,FFFFFFFF::FFF:FF:FFFFFFFF,FFFFFF,FFFFFFF,
@A00920:152:HGHKKDRXX:2:2104:6912:18537 1:N:0:CGCGTTCA+TAAGACAC
ACTCCTACGGGAGGCAGCAGTGGGGAATTGTTCACAATGGGCGAAAGCCTGACGCAGCAACGCCGCGTGCGGGATGACGGCCTTCGGGTTGTAAACCGCTTTTCGGGGGGAAGAGGAAGGACGGTACCCCCGGAATAAGTCTCGGCTAACTACGTGCCAGCAGCCGCGGTAAAACGTAGGAGGCGAGCGTTATCAGGATATACTGGGTGTAAAGCGCGTGTAGGCGGTCGTGCAAGTGAGGCGTGAAAGC
+
FFF:FFFF,FFFFFFFFFFFFFFFF::FFFFFFFFFFFFFFFFFFFFFFFF,:FFFFFFFFFFFFFFFFFFFFFF:FFFFFFFF:,FFFFFFF:FFFFFFF:FFF:FFFF,FFF:FF:FFFFFFFFFFFFFFFF:F:FFFF::F:FF,FFFFFFFFFFFFFFFFFFFFFF,FFFFFF:FFF:F:FFFFF:F,::,FFFF,FFFF:FF::F:FFF,FFFFF:FFFFFF:FFFFF,,FF:FFFFF,FF::,F
@A00920:152:HGHKKDRXX:2:2104:32371:18568 1:N:0:CGCGTTCA+TAAGACAC
ACTCCTACGGGAGGCAGCAGCAGGGAATCTTGCGCAATGGGCGAAAGCCTGACGCAGCAACGCCGCGTGGGGGATGAAGGCCTTCGGGTTGTAAACCCCTTTCAGGAGGGAAGAAATTGACGGTACCTCCAAAAGAAGGACCGGCCAACTACGTGCCAGCAGCCGCGGTAATACGTAGGTGTCGAGCGTTGTCCGGATTTATTGGGCGTAAAGAGCCCGCAGGCGGTTCAGTCAGTCGGGTGTGAAAACT
+
FFFFFFFFF:FFFFFFFFFFFFFFFFFFF:FF:FFFFFFFFFFFFFFFFFFFFFFFFFFFFFFFFFF:FFFFF,FFFFFFFFFFFFFFFFFFFFFFFFFFFFFFFFFFFFFFFFFFFFFFFFFFFFFFFFFFFFFFFFFFFFFFFFFFFFFFFFFFFFFFFFFFFFFFFFFFFFFFFFFFFFFFF:FF,FFFF:FFFFFFFFFFFFFFFF:FF:FFFFFFFFFFFFFFF,FFFFFFFFFFFFFFFFF,FF
@A00920:152:HGHKKDRXX:2:2104:28094:19899 1:N:0:CGCGTTCA+TAAGACAC
ACTCCTACGGGAGGCAGCAGCGACGAATCTTCCGCAATGGGCGAAAGCCTGACGGAGCGACGCCGCGTGTGGGATGAAGCGTCTACGACGTGTAAACCACTGTCAGAGGACAGAAACACTGATTGTCCTCAGAGGAAGGGGCGACTAACTCTGTGCCAGCAGTCGCGGTAATACAGAGGCCCCGAGCGCTAATCGGAATCACTGGGCTTAAAGGGTGCGTAGGCGGATCCGCAAGCGTCTTGTGACAGCC
+
FFFF,:FFFFFFFFF,FFFF:FFF:FFFF,:FFF:FFFFFFFFFF:FFFFFF:FFFFFFFFFFFFFFFFFF:FFF,FFFFFFFFFFFFFFFFF,:FFFFFFFFFFFFFFFF:FF,FFFFFFFFFFFFFFFFFFFFF,:FFFFFFFFFFFF:FFFFFFFFFFFFFFFFFFFFF:FF:FFFF:FFFFFFFFFFFFFFFF:FF:FFFFFFFF:FFFFFFFFFF:FFFF:F:FFFFF,F:FF:F:FFF,,FFFF
@A00920:152:HGHKKDRXX:2:2104:8540:20040 1:N:0:CGCGTTCA+TAAGACAC
ACTCCTACGGGAGGCAGCAGTAGGGAATTTTCCACAATGGACGAAAGTCTGATGGAGCAACGCCGCGTGCAGGATGAATGCCTTCGGGTTGTAAACTGCTTTTATCTGTGACGATTTTGACTGTAGCAGATGAATAAGGATCGGCTAATTCCGTGCCAGCAGCCGCGGTCATACGGAAGATCCAAGCGTTATCCGGAATTACTGGGCGTAAAGAGCTCGTAGGCGGTTTGTCGCGTCTGCCGTGAAAGTC
+
FFFFFFFFFFFFFFFFFFFFFFFFFFF:FFFFFFFFFFFFFFFFFFFFFFFFFFFFFFFFFFFFFFFFFFFFFFFFFFFFFFFFFFFFFFFFFFFFFFFFFFFFFFFFFFFFFFFFFFFFFFFFFFFFFFFFFFF:FFFFFFF:FFFFFFFFFFFFFFFFF:FFFFFFFFFFFFFFFFF:FFFFFFFFFFFFF:FFFFFFFFF:FFFF,FFFFFFFFFFF:FFFFF,FFFFFFFFF:FFFF:FFFFFFFF
@A00920:152:HGHKKDRXX:2:2104:16315:20071 1:N:0:CGCGTTCA+TAAGACAC
ACTCCTACGGGAGGCAGCAGTAGGGAATATTGGTCAATGGGTGAGAGCCTGAACCAGCCATGCCGCGTGCAGGAAGACGGCCCTATGGGTTGTAAACTGCTTTTACCAGGGGATAAAACGGTCTTGCGAGACTAATTGAAGGTACCTGGTGAATAAGCCACGGCTAACTACGTGCCAGCAGCCGCGGTAATACGTAGGTGGCAAGCGTTGTCCGGATTTATTGGGTTTAAAGGGTGCGTAGGCGGTTGTA
+
F,FFFFFFFF:FFFFF:FF:FFFFF:FFF:F,:FF:FFFFFFFFFFFFF:FFFFFFF:FFF,F,FF:FF:FFFF:F::FFF:FFFF:F:::FFF:FFF:FFFF:F:FFF:FF:FFFFFFFFFF::FF,FFFFFFFFF:F,FFFFFFFFF:F::FFFFFF,FFFFF:FFFFFFFFFFFFF,FFFFFFFFFFFFF,FF,FFFFFFF,F,,FFFF,FFFF,FFF:FFFFFFFFFFFFFFFFFF:FFFFFFFFF
@A00920:152:HGHKKDRXX:2:2104:25798:20650 1:N:0:CGCGTTCA+TAAGACAC
ACTCCTACGGGAGGCAGCAGTAGGGAATATTGGTCAATGGGTGAGAGCCTGAACCAGCCATGCCGCGTGCAGGAAGAAGGCCTTCTGGGTTGTAAACTGCTTTTGCCGGGGGATAAAATTCCCATGCGTGGGACATTGAAGGTACCCGGTGAATAAGCCACGGCTAACTACGTGCCAGCAGCCGCGGTAATACGTAGGTGGCAAGCGTTGTCCGGATTTATTGGGTTTAAAGGGTGCGTAGGCGGTCTTG
+
FFFFFFFFFFFFFFFFFFFFFFFFFFFFFFFFFFFFFFFFFFFFFFFFFFFFFFFFFFFFFFFFFFFFFFFFFFFFFFFFFFFFFFFFF:FFFF:FFFFFFFFFFFFFFFFFFFF:FFFFFFFFFFFFFFFF:FFFFFFFFFFFFFFFFFF:FFFFFFFFFFFFFFFFFFFFFFFFFFFFFFFFFFF:FFFFFFFFFFFFFFFFFFFFFFFFFFFFFFFFFFFFFFFFFFFFF:FFF:FFFFFFFF:FFF
@A00920:152:HGHKKDRXX:2:2104:7374:20744 1:N:0:CGCGTTCA+TAAGACAC
ACTCCTACGGGAGGCAGCAGTGGGGAATTGTTCGCAATGGGCGCAAGCCTGACGACGCAACGCCGCGTGGAGGATGAAGGTCTTCGGATTGTAAACTCCTGTAGCCCGGGACGAATAGCTTCGACCTAATACGTCGAAGTCAGACGGTACCGGGTGAGGAAGCCCCGGCTAACTCTGTGCCAGCAGCCGCGGTAATACAGAGGGTGCGAGAGTTGTCCGGAATCACTGGGCGTAAAGGGAGCGTAGGTGG
+
FFFFFFFFFFFFFFFFFFFFFFFFFFFFF:F:FFFFFFFFF,F:FF,FFFF:F,F:FFFFF,FFFFFFF,F,FFFFFFF,FFFF,FF:FFFFFFFF,:FFFF,FFF:FF,FFFFFFF,,FFFFFF,,::FFF,FFFFF,FF,F,FFFFF,:F:,FFF,FFFF,,FFF,:FFF,F,:FF,FFF,F::,FFF::FFF:FFFFF:,FFFFFFF,F,,F:F:F,:FFFFFFF,:FFFFFFF::,FF,:F,F,FF
@A00920:152:HGHKKDRXX:2:2104:18141:20885 1:N:0:CGCGTTCA+TAAGACAC
ACTCCTACGGGAGGCAGCAGTGGGGAATTTTGGACAATGGGCGCAAGACTGATCCAGCCATGCCGCGTGAGTGAAGAAGGCCTTCGGGTTGTAAAGCTCTTTCGGCCGGAACGAAATCGTCCGGTCGAATCCCCCGGATGCCTGACGGTACCGGAAGAAGAAGCACCGGAAAACGACGTGCCAGCAGCCGCGGTAATACGTAGGGTGCAGGCGTGAATCGGAATTACTGGGAGTAAAGCGTGCGTAGGCG
+
FFFFFFFFFFFFFFFFFFFFFFFFFFFFFFFFFFFFFFFF:,FFFFF,FFFF,FFFFFFFFFFFFFFFF:FFFFFFFFFFFFFFFFFF,FFFFFF:FF:FFFFF,:FFFFF:FFF,FF:FFF,:,:,F,,,:,F,F::,F,,,FFFFF,,F::,FF:,,,F::FFFF:F,,FFF,FFF,,FF,,,,FF,F:,:,,,,F:F,,::F:,::F,,::,FF,F,,FFFF:,F:FF,:F:F:FFFF:,:F,,FFF
@A00920:152:HGHKKDRXX:2:2104:2437:20964 1:N:0:CGCGTTCA+TAAGACAC
ACTCCTACGGGAGGCAGCAGTGGGGAATATTGCACAATGGGCGCAAGCCTGATGCAGCGACGCCGCGTGGGGGATGACGGCCTTCGGGTTGTAAACCTCTTTCGCTCACGACGAAGCGTAAGTGACGGTAGTGAGAGAAGAAGGACCGGCCAACTACGTGCCAGCAGCCGCGGTAATACGTAGGGTCCGAGCGTTGTCCGGAATTACTGGGCGTAAAGAGCTCGTAGGTGGTTTGTCGCGTCGTCCGTGA
+
:FFFFFFF:FFFFFF:FFFF:FFFFFFFFFFFFFFFFFFFFFFFFFFFFFFFFFFFFFFFFFFFFFFFFFFFFFFFFFFF:FFFFFFF,FFFFFFFFFFFFFFFFFFFFFFFFFFFFF::FFFFFFFF,FF:FFFFFF:FFFFFFFF:FFFFFFFFFFFFFFFFFFFFFFFFFF:FFFFFFFFFF::FFFFFF:,FFF:F:F,FFF,FFFFFFFF,FFFFFFFF:FFFFFFF,FFFFF:FFFFF:FFF:F
@A00920:152:HGHKKDRXX:2:2104:8232:21010 1:N:0:CGCGTTCA+TAAGACAC
ACTCCTACGGGAGGCAGCAGTAAGGAATATTGCACAATGGGCGCAAGCCTGATGCAGCAACGCCGCGTGCAGGATGACGGCCTTCGGGTTGTAAACTGCTTTTATCAGGGACGAGCAAGGACGGTACCTGACGAATAAGTCTCGGCTAACTACGTGCCAGCAGCCGCGGTAACACGTAGGAGACGAGCGTTATCCGGATTTACTGGGCGTAAAGCGCGGGTCGGTGGGGGCTTAAGTCATGCGTGAAAGC
+
FFFFFFFFFFFFFFFFFFFFF,FFFFFFFFFFFFFFFFFFFFF:FFFFFFFFFFFFFFFFFFFFFFFFFFFFFFFFFFFFFF:FFFFFFFFFFFFFFFFF,F,F,FFFFFFFFFFFFFFFFFFFFFFFFFFFFF,,FFFFFFF:FFF:FFF,FFFFFFF:F,:FF:FFF:FFFFF,:FF,FFFFF,:FFFFF:FFF:FFFF,,F:FFFFF:F:,F,F:F:FF::FF:FF,F,FFFFFFFF,FFF,FF,:F
@A00920:152:HGHKKDRXX:2:2104:13322:22373 1:N:0:CGCGTTCA+TAAGACAC
ACTCCTACGGGAGGCAGCAGTGGGGAATTTTGGACAATGGGGGCAACCCTGATCCAGCCATGCCGCGTGTGTGAAGAAGGCCTTCGGGTTGTAAAGCACTTTCGGACGGAACGAAATCGCGCGGGTGAATATCCCGCGTGGATGACGGTACCGTAAGAAGAAGCACCGGCTAACTACGTGCCAGCAGCCGCGGTAATACGTAGGGTGCGAGCGTTAATCGGAATTACTGGGCGGAAAGTGTGCGCAGGCG
+
FFFFFFFFFFFFFFFFFFFFFFFFFFFFF:FFFFFFFFFFFFFFFFFFFFFFFFFFFFF,FFFFFFFFF:FFF::FFFFFFFFFFFFFFFFFFFFFFFFFFFFFFFFFFFFFFFFFFFFF:FFFFFFFFFFFFFFFFFFFFF:FFFFFFF,FFFFFFFF:FFFFFFFFFFFFFFFFF:FFFFFFF:FFFFFFF:FFFFFFFFFFFFFFFFFF:FFFFFFFFFFFFFFFFFFFF,FFFFFFF:,:F,FFFF
@A00920:152:HGHKKDRXX:2:2104:3821:23359 1:N:0:CGCGTTCA+TAAGACAC
ACTCCTACGGGAGGCAGCAATCAGGGATCTTGCGCAATGGGCGAAAGCCTGACGCAGCGACGCCGCGTGGGTGAGGAAGTCTTTCGGGATGTAAAGCCCTTTTAAACGGGAAGATGATGACGGTACCGTTTGAATAAGCCCCGGCTAACTACGTGCCAGCAGCCGCGGTAATACGTAGGGGGCGAGCGTTGTCCGGAATTACTGGGCGTAAAGGGCGCGTAGGCGGTCGGCTAAGTTCGCTGTGAAAGTC
+
FFFFF::FF:FFFFFFFFFFFF:FFFF,F,F:FFFFFFFFFFFFFFFFFFFFFFFFF:FFFFFFFFFFFFFFFFFFFFFFFFFFFFFFFFFFFFFFFFFFFFFFFFFFFFFFFFFFFFFFFFFFFFFFFFFFFFFFFFFFFFFFFFFFFFFFFFFFFFFFFFFFFFFFFFFFFFFFFFFFFFFFFFFFFFFFF:FFFFF:FFFFFFFFFFFFFFFF:FFFFFFFFFFFFFFFFFFFFFFFF:FFFFFFFF
@A00920:152:HGHKKDRXX:2:2104:3685:24064 1:N:0:CGCGTTCA+TAAGACAC
ACTCCTACGGGAGGCAGCAGTGAGGAATATTGCACAATGGACGAAAGTCTGATCCAGCAACGCCGCGTGGAGGATGAAGGCCCTTGGGTCGTAAACTCCTTTTTACAGGGAAGAGAATGTACGGTACGTGAAGAAAAACTCACGGAAAAATACGTGCCAGCACCCGCGGTAAAACGAAGGTGGCAAGCGTTATCCGTAATTAATGGGCTTAAACCGCACGCAGGCGGGCTTGTAAGTTTGACTTGAAAGC
+
,FFFFFFF:F:FFFFF:FFFFFF,FFF:FFFF,:,FF:,FF,FFF:::FF,FF,:F,FF,,FF:F,:F,,F,FFFFFFF:FF,FF:FF:,FFF,,,FF:FFF:F,F:F:FF,FFFFFFFF:,,:,F:,FFF::FF,FF,FFFFF::,FFF:,F:F,F,F,,,,F,:FFF,FF,:FF,:::F,,:FF,,FFFFFFFF,FFFFF,FF:,F,:::,,,F::F,F,F,FF,,FF,,,F,,F,F,F,,:,:FF,,
@A00920:152:HGHKKDRXX:2:2104:9372:24893 1:N:0:CGCGTTCA+TAAGACAC
ACTCCTACGGGAGGCAGCAGTGGGGAATATTGCACAATGGGCGCAAGCCTGATGCAGCGACGCCGCGTGAGGGATGACGGCCTTCGGGTTGTAAACCTCTTTCAGTAGGGAAGAAGCGAAAGTGACGGTACCTGCAGAAGAAGCGCCGGCTAACTACGTGCCAGCAGCCGCGGTAATACGTAGGGCGCAAGCGTTATCCGGAATTATTGGGCGTAAAGAGCTCGTAGGCGGTTTGTCGCGTCTGCCGTGA
+
FFFFFFFFFFFFFFFFFFFFFFFFFFFFFFFFFFFFF:FFFFFFFFFFFFFFFFFFFFFFFFFFFFFFFFF:FFFFFFFFFFFFFFFFFFFFFFFFFFFF,FFFFFF:FFFFFFFF,FF,FFF,FFFFFF:FFFFFFFFFFFFFFFFFFFFFF:FFFFFFFF,FFFFFF,FFFF:FFFFF:,FFFFFFFF,,,,FF,FFF,FFF:::FF,:,FF:,:F:FFFF:FF,,::,FFF:FFFFF,FFF,F,:FF
@A00920:152:HGHKKDRXX:2:2104:29387:25708 1:N:0:CGCGTTCA+TAAGACAC
ACTCCTACGGGAGGCAGCAGTAGGGAATTGTTCGCAATGGGCGCAAGCCTGACGACGCAACGCCGCGTGGACGATGAAGGTCTTCGGATCGTAAAGTCCTTTTCTGTGTGACGAGGAAGGACGGTAGCACAGGACTAAGTGTCGGCTAACTACGTGCCAGCAGCCGCGGTAATACGTAGGATCCTAGCGTTGTCCGGATTTACTGGGTGTAAAGGGTGCGCAGGCGGACTTATAAGTCAGTGGTGAAATC
+
FFFFFFFFFFFFFFFFFFFFFFFFFFFFFFFFFFFFFFFFFFFFFFFFFFFFFFFFFFFFFFFFFFFFFFFFFFFFFFFFFF,F:FFFFFFFFFF:FFFFFFFFFFFFFFFFFFFFFFF,F:FFF,FFFF:FFF,F,FFFFFFFF,:FFFFFFFFFFFFFFF,:FFFFFFFFFFFFF:FFFFFFF:FFFFF:FFFFFFFFFFFFFFF,FF:,,FFF:FFFF:FFFFF,FFFF::FFFFFFF:FFF,:FFF
@A00920:152:HGHKKDRXX:2:2104:31675:25755 1:N:0:CGCGTTCA+TAAGACAC
ACTCCTACGGGAGGCAGCAGTGGGGAATCTTGCGCAATGGGCGAAAGCCTGACGCAGCGACGCCGCGTGAGCGATGAAGGCCCTCGGGTTGTAAAGCTCTGTGGGGAGAGAAGAATAAAGGCGGGCCAATACCCCGCCCGATGACGGTATCTCCTTAGCAAGCACCGGCTAACTCTGTGCCAGCAGCCGCGGTAATACAGAGGGTGCAAACGTTGTTCGGAATTACTGGGCGTAAAGCGCGTGTAGGCGG
+
FFFFFFFFFFFFFFFFFFFFFFFFFFFFFFFFFFFFFFFFFFFFFFFFFFFFFFFFFFFFFFFFFFFFFFFFFFFFFFFFFFFFFFFFFFFFFFFFFFFFFFFFFFFFFFFFFFFFFF:FFFFFFFFFFFFFFFFFFFFFFFFFFFFFFFFFFFFFFFFFFFFFFFFFFFF:FFFFFFFFFFFFFFFFFFFFFFFFFFFFFFFFFFFF,FFFFFFF::FF::FFFFFFFFFFFFFFFFFFFFFFFF,FFF
@A00920:152:HGHKKDRXX:2:2104:32877:26146 1:N:0:CGCGTTCA+TAAGACAC
ACTCCTACGGGAGGCCGCAGTCGAGAATCTTCCGCAATGGGCGCAAGCCTGACGGAGCGACGCCGCGTGATGGATGAAGTCCCTAGGGACGTAATCATCTTTTATGAGGGAGGAAGTCTATTGACGTTACCTCATGAATAAGGGGCTCCCAACTCTGTGCCAGCAGGAGCGGTAATACAGAGGCCCCAAGAATTATCCGGAATCACTGGGCGTAAAGGGTGCGTAGGCGGTCATATTAGTCGGATGTTAA
+
:FF:::FFFF:,F:,FFFFFFFFF::FFF:FFFFFFF:FFFF:FFFFF,FF:FFFFF:F,F,FFFF:::FFF:FF,F:FF,:FFFFFFFFFF,:,FFF:F:FFFFF,FF,FFF:FFFFFFFF:F:FFF:FFFFFFFFFFFFFFF:FFF:FFFF:FFFFFFFFFFFF:FF:FFFFFFFFFFFFFFFFFF:F,FFFFFFFF:F:FFFFFFFFFFFFF:FFFFF:FFF,FFFFFFFF:FFF,FFFFFFFFFF:
@A00920:152:HGHKKDRXX:2:2104:13494:26960 1:N:0:CGCGTTCA+TAAGACAC
ACTCCTACGGGAGGCAGCAGTGGGGAATCTTGGACAATGGGCGCAAGCCTGATCCAGCCATGCCGCGTGAGTGAAGAAGGCCTTAGGGTTGTAAAACTCTTTCGCCGGAGAAGATAATGACGGTATCCGGAGAAGAAGCCCCGGCTAACTTCGTGCCAGCAGCCGCGGTAATACGAAGGGGGCTAGCGTTGTTCGGAATTACTGGGCGTAAAGCGCACGTAGGCGGGTCTGTAAGTAGGGGGTGAAATCC
+
FFFFFFFFFFFFFFFFFFFFFFFFFFFFFFFFFFFFFFFFFFFFFFFFFF:FFFFFFFFF:FFFFFFFFFFFFF:FFFFFFFFFFFFFFFFFFFFFFFFFFFFFFFFFFF:FFFFFFFFF,FF:F:FF:FFF:F:FFFFFF:F,FF,FFFFF:,,FFFFFF:FFFFFF:FFFFF,FF::FFFF:FFF,::FFF:FFF:FFF,,F,FFFF,,FF:,FFF,F,,FFFFFFFFFFFFFFFF:F,FFFFF::F,
@A00920:152:HGHKKDRXX:2:2104:22679:27899 1:N:0:CGCGTTCA+TAAGACAC
ACTCCTACGGGAGGCAGCAGCAGGGAATATTGCACAATGGGCGAAAGCCTGATGCAGCAACGCCGCGTGGGGGATGAAGGCCTTCGGGTTGTAAACCCCTTTCAGGAGGGAAGAAATTGACGGTACCTCCAAAAGAAGCCCCGGCCAACTACGTGCCAGCAGCCGCGGTAATACGTAGGGGGCGAGCGTTGTCCGGAATCATTGGGCGTAAAGAGCTCGTAGGCGGCTCAGTTAGTCGGCTGTGAAATCC
+
F:FFFFFFFFFFFFFFFFFFFF:FFF:FFFFFFFFFFFFFFFFFFFFFFFFFFFFFFFFFFFFFFFFFFFFFFFFFFFFFFFFFFFFFFFFFFFFFFFFFFFF:FFFFFFFFFFF,FFFFFFFF,FFFFFFFFFFFFFFFFFFFFFFFFFFFFFFFFFFFFFFFFFFFF:FFFFFFFFFFFFFFFFFFFFFFFFFFFFFFF:FFFFFFFFF,FFF,FFF::FFFF::F:FF:FFFFFFFFF::FF:F:FF
@A00920:152:HGHKKDRXX:2:2104:25048:27993 1:N:0:CGCGTTCA+TAAGACAC
ACTCCTACGGGAGGCAGCAGTGGGGAATATTGGACAATGGGCGCAAGCCTGATCCAGCCATGCCGCGTGAGTGATGAAGGCCCTAGGGTTGTAAAGCTCTTTTGTGCGGGAAGATAATGACGGTACCGCAAGAATAAGCCCCGGCTAACTTCGTGCCAGCAGCCGCGGTAATACGAAGGGGGCTAGCGTTGCTCGGAATCACTGGGCGTAAAGGGTGCGTAGGCGGGTCTTTAAGTCAGGGGTGAAATCC
+
FFFFFFFFFFFFFFFFFFFFFFFFFFFFFFFFFFFFFFFFFFF:FFFFFFFFFFFFFFFFFFFFFFFFFFFFFFFF:FFFFFFFFFFFFFFFFFFFFFFFFFFFFFFFFFFFFFFF:FFFFFFFFFFFFFFFFFFFFFFFFFFFFFF:FFFFFFFFF:FFFFFFFFFFFFFFFFFFFFFFFFFFFF:FF:FFFFFFF:F:FFFFFFFF:F:FFF:FFFFFFFFFFFFFFFF:FFF:FFFFF:FFFFFFFF
@A00920:152:HGHKKDRXX:2:2104:21947:28228 1:N:0:CGCGTTCA+TAAGACAC
ACTCCTACGGGAGGCAGCAGTAAGGGATCTTGCGACAATGGGCGAAAGCCTGACGCAGCAACGCCGCGTGCGGGATGACGGCCTTCGGGTTGTAAACCGCTTTTCGGGGGGAAGAGGAAGGACGGTACCCCCGGAATAAGTCTCGGCTAACTACGTGCCAGCAGCCGCGGTAAAACGTAGGAGGCGAGCGTTATCCGGAATTAATCGGTGTAAAGCGCGTGTAGGCGGACCTGCAAGTGGCGCGTGAAAG
+
F,FF:FFFFF:F,FF:FFFFFFF:FFFFFFF:FF:,:FFFF::FF:FF,FFFFFF:FFFF::F,::FF,F::,::FFF::F,,FF:,,,:,FFF,:,:,,::FFFFFFFFF::FFFF:FFF::,F,:::,::F,:F,:::,FF,F::FF:F,::F,:F::::FF,:,:F:FF,,F,:,:,F::,F:F,:,,F:,:,F,,,F,:,F,F,,F:,:F,:,F,F:,F::,:F,::,,FF:F::F,:,F:F:FF,
@A00920:152:HGHKKDRXX:2:2104:6081:28432 1:N:0:CGCGTTCA+TAAGACAC
ACTCCTACGGGAGGCAGCAGTGGGGAATCTTGCGCAATGGTCGAAAGACTGACGCAGCGACGCCGCGTGCGGGAGGAAGCTCTTCGGGGTGTAAACCGCTGTTGCCCGGGACGAAACGACCTTTCGAGGTCATTGACGGTACCGGGTGAGGAAGCGCCGGCTAACTCTGTGCCAGCAGCCGCGGTAATACGGAGGGTGCAAGCGTTGTTCGGACTCACTGGGCGTAAAGCGCGCGCAGGCGGGACTTGCA
+
:FFFFFFFFFFFFFFFFFFFFFFFFFFFFFFFFFF:FFFFFFFFFFF:FFFFFFF:F:FFFFFFFFFFFFFFF,FFFFFFFFFFFFFFFFFFFFFFFFF:FFFFFFFFFFFFFFFFFFFFFFFFFFFFFFF:,FF,:FFF:FFFFFFFFFFFFFFFFFFFFFF::FFFFFFFFFFFFFFFFFF:FFF:F,FFFFFFF:F:FFFFF,FFFFFFF,:FF,FFFFF:FF,F,F,FFFFFFFFFFFFFF:FFFF
@A00920:152:HGHKKDRXX:2:2104:9932:28745 1:N:0:CGCGTTCA+TAAGACAC
ACTCCTACGGGAGGCAGCAGTGGGGAATATTGGACAATGGGGGCAACCCTGATCCAGCCATGCCGCGTGTGTGAAGAAGGCCTTCGGGTTGTAAAGCACTTTAAGTTGGGAGGAAGGCTTCAAACCTAATACGTTTGAGGATTGACGTTACCAACAGAATAAGCACCGGCTAACTCCGTGCCAGCAGCCGCGGTAATACGGAGGGTGCAAGCGTTAATCGGAATTACTGGGCGTAAAGCGCACGCAGGTG
+
:FFFFFFFFFFFFFFFFFFFFFFFFFFFFFFFFFFFFFFFFFFFFFFFFFFFFFFFFFFFFFFFFFFFF:FFFF:FFFFFFFFFFFFFFFFFFFFFF,FFFFFFFF:FF:FFFFFFFFFFFFF,FFFFFFFFFF,FFFFFFFFFFFFFFFFFFFF:FFFFFF:FF:FFFFF,FFF:FFFFFFFFF,FFFFFFFFFFFF:FFFFF:FFFFF:FF:FFF:F::F,FF,FFFFFF,,FFFFFF,FFF:FFFFF
@A00920:152:HGHKKDRXX:2:2104:32389:29778 1:N:0:CGCGTTCA+TAAGACAC
ACTCCTACGGGAGGCAGCAGTAAGGAATATTGCACAATGGACGCAAGTCTGATGCAGCAACGCCGCGTGCCCGAGGACGGCCTTCGGGTTGTAAAGGGCTTTTCTGGCTGAAGAGGCAGGACGGTAGGCCAGGAATAAGCGTCGGCTAACTACGTGCCAGCAGCCGCGGTAAAACGTAGGACGCGAGCGTTATCCGGATTTACTGGGCGTAAAGCGCGCGTAGGCGGTGTGGTAAGTCGGATGTGAAAGC
+
:FFFFFFFFFFFFFFFFFFFFFFFFFFFFFFFFFFFFFFF:FFFFFFFFFF:F:FFFFFFFFFFFFFFF,FFFFFFFFFFFFFFFFFFF:FFFFFFFFFFFFFFF:FFFFFFFFFF:F:FFFFFFFFFFF:FFF:FFFF:FFFFFFFF:FFFFFFFFFFFFFFFFFFFFFFFFFFFFFFFFF,FFFFFFFFFFF:FFF:FFFFFFFFFFFFF::FFF:FF:F:::FFF,FFFF:FFFFFFF:FFF:,FFF
@A00920:152:HGHKKDRXX:2:2104:10285:29794 1:N:0:CGCGTTCA+TAAGACAC
ACTCCTACGGGAGGCAGCAGTGAGGGATATTGCGCAATGGGCGAAAGCCTGACGCAGCGACGCCGCGTGGGCGAAGAAGGTTTTCGGATCGTAAAGCCCTTTTCTGCGTGACGATGATGACGGTAGCGCAGGAAAAAGTGTCGGCTAACTACGTGCCAGCAGCCGCGGTAAAACGTAGGACGCAAACGTTATCCGGAATTACTGGGCGTAAAGGGCGCGCAGGCGGATCGGTAAGTGAGGCATGAAAGCT
+
FFFFFFFF:FFFF:::FFFF:FF:FFFF,FF,F,FFFFFFF:FFFFFFF,F:F,FFF,FFF:FF:,,,FFF,,F:FFFFFFFF:,F:F,F,,:FFF:FF::,:F:FFF,FF::FFF:FFFFF:::F,FF,FFFFF,FF,,FFFFF:FFFFFFF,FFFFFFFF:F,:FFFF:FFFFFF:FFFF:FF:FFF,F:F,FFF:F:,:F:FFFF,,FFF,F::FFFFF:FFFFF:::F:FFFFFFF:FF:FFFF::
@A00920:152:HGHKKDRXX:2:2104:9932:29935 1:N:0:CGCGTTCA+TAAGACAC
ACTCCTACGGGAGGCAGCAGTAAGGAATATTGCACAATGGGCGCAAGCCTGAAGCAGCAACGCCGCGTGCCCGAGGAAGGCCTTCGGGTTGTAAAGGGCTTTTCAGGCTGAAGAGCAAGGACGGTAGCCCAGGAATAAGCTTCGGCTAACTAACTGCCAGCATCAGAGGTAAAAAGTAGGACGCAATCTAACTCCGGAGATACTGGTCGTAAATCTCGGGCAGCCGATGATTAAAGTCTGATGTGAAATC
+
F,,FFFFFFFFFF:FFFFFFFFFFFFFFFFFFFFFFF:FF,FFFFF:,FFFF,FFFFFFFFFFFFFFFF:,FFF,::FFFFFF:FF:FFFFFFFFF,,:F,FFF,,,::FFFF:FFF,F,FF,FFFF,FFF,F,F:F,FF,,F,FFFFFFFF,:F:,FFFFF,:,F,,,FFFFF,F,FF,FFFFFF,F,,,,FF:FFFF,F:F,,,:F,,,,F,:F:,,,:FF,F,,,,F:F,FFF:,F,FF,FF,,:,,
@A00920:152:HGHKKDRXX:2:2104:3911:30279 1:N:0:CGCGTTCA+TAAGACAC
ACTCCTACGGGAGGCAGCAGTGGGGAATATTGCGCAATGGGCGGAAGCCTGACGCAGCGACGCCGCGTGGGGGATGACGGCCTTCGGGTTGTAAACCTCTTTCGCTATCGACGAAGCTTTTCGGAGTGACGGTAGGTAGAGAAGAAGCACCGGCCAACTACGTGCCAGCAGCCGCGGTAACACGTAGGGTGCGAGCGTTGTCCGGAATTATTGGGCGTAAAGAGCTCGTAGGCGGTGTGTCGCGTCGGCC
+
FFFFFFFFFFFFFFFFFFFF:FFFF::F,FFFFFFFFFFFFFFFFFFFFFFFFFFFFFFFFFFFFFFFFFFFFFFFFFFFFFFFFFFFFFFFFFFFFFFFFFFFFF:FFFFFFFFFFFFFFFFFFFFF:FFF:,FFF:FFFFFF:,FFFF:FFFFFFFFFFFFFFFFFFFF:FFFFFFFF:FFF,FFFFFFFFFFFF,FFFFFFFF:F:F,FFFFFFFFFFFFFFFFFF,:FFFFFF:FFFF::F:FFF:
@A00920:152:HGHKKDRXX:2:2104:25626:30655 1:N:0:CGCGTTCA+TAAGACAC
ACTCCTACGGGAGGCAGCAGTGGGGAATTTTGCGCAATGGGCGAAAGCCTGACGCAGCAACGCCGCGTGAGTGAAGAAGGCTTTCGGGTTGTAAACAACTTTCAGGTGGGAGGAAGGGGATGATGTTAATAGTATAATTCATTGACGTTACCTACAGAAGAAGCACCGGCTAACTACGTGCCAGCAGCCGCGGTAATACGGAGGGGGCGAGCGTTATTCGGAATTATTGGGCGTAAAGGGCGCGTAGGTG
+
:FFFF,FFFF::FFFFFF:FFFFFFFFF,FFFF,FF:FF:FF:FF:FFF:FF,,FFFFFFFFFFFFFF,F::FF,FFFFF,:FFFFF,FFFFF,F,,,,,F,:FF,FF:FF,:FFF::,,F,FFFFFFFFF:F:F,FF:,FFF:F::FFFF:,F:FFFFF:,FFFF:F,FF:FFF:F:FFFF:F:FFFFFFFFFF:FF:FFFF:FF:F:FFFFFFFFFFF,FFFF,F:F,FFFF:F:FFFFFF:FF,FFF
@A00920:152:HGHKKDRXX:2:2104:17770:30671 1:N:0:CGCGTTCA+TAAGACAC
ACTCCTACGGGAGGCAGCAGTGGGGAATATTGGACAATGGGGGCAACCCTGATCCAGCAATGCCGCGTGTGTGAAGAAGGCCTGCGGGTTGTAAAGCACTTTCAGTAGAGAAGAAAAGCCTGGCGTTAATACCGCCGGGACGTGACGTAACCTACAGAAGAAGCACCGGCTAACTCAGTGCCAGCAGCCGAGGTAATAAGAAGGGCGCAAGCGGTAGCCGGAATTATTGGTCGTAAAGAGCTCGTATGCG
+
FFFFFFFFFFFFFFFFFFFFFFFFFFFF:FFFFFFFF:FFFFFFFF:FFFFFF,FFFFFF:FFFFFFFF,FFFF:FFFFFFFFFFFFFFFFFFFFFFFFFFFFF:FFF:FF,FFFF:F:FF:F::FFF::,FFF:F,FF,F,FFFF:FF:::F::,FFFFFF:FFFFFFF,FFFFF,FFF,:::FFFF:F,F:,F,F,,:,F,,F:FF:F,,F,F:,,FFFF,F::FF,,,:::F::,FFFFF:FF,FF:
@A00920:152:HGHKKDRXX:2:2104:29532:30780 1:N:0:CGCGTTCA+TAAGACAC
ACTCCTACGGGAGGTAGCAGTGGGGAATATTGGACAATGGGCGCAAGCCTGATCCAGCCATGCCGCGTGAGTGATGACGGCCTTAGGGTTGTAAAGCTCTTTCGGCGGGGACGATAATGACGGTACCCGCAGAAGAAGCCCCGGCTAACTTCGTGCCAGCAGCCGCGGTAATACGAAGGGGGCTAGCGTTGTTCGGAATCACTGGGCGTAAAGGGCGCGTAGGCGGCTTTGTAAGTCGGGGGTGAAAGCC
+
FFFFFFFFFFFFFFFFFFFFFFFFFFFFFFFFFFFFFFFFF:FFFFFFFFFFFFFFFFFFFFFFFFFFFFFFFFFFFFFFFFFFFFFFFFFFFFFFFFFFFFFFFFFFFFFFF:FFFFF:FFFFFFFFFFFFFFFFFFFFFFFFFFFFFFFFFFFFFFFFFFFFFFFFFFFFFFFFFFFFFFFFFFFFFFFFFFF,FFFFFFFFFFFFFF:,FFFFFFFFFFFFFFFFFFFFF:FFFFFFFFFFF:F:FF
@A00920:152:HGHKKDRXX:2:2104:31232:30874 1:N:0:CGCGTTCA+TAAGACAC
ACTCCTACGGGAGGCAGCAGTCGAGAATAATTCACAATGGGGGAAACCCTGATGGTGCAACGCCGCGTGGAGGATGAAGGTCTTCGGATTGTAAACTCCTGTCATCTGGGAGTAAGACCTGACGGTGAATAGCCGGCAGGGTTGATAGTACCAGAAGAGGAAGGGACGGCTAACTTCGTGCCAGCAGCCGCGGTAATACGAAGGTCCCAAGCGTTGTTCGGAATCACTGGGCGTAAAGGGAGCGTAGGCG
+
FFFFFFFF:FFFFFFFFFFFFFFFF:FFFFFF:FFFFFFFFFFF,:FFFFFFFFFFFF:FFFFFFFFFF,F:FF,FF:FFFFFFFFFFFFFFFFF:FFFFFFFFFFFFFFFFFFFFFFFF:FFFFFFF,F,FFFFFF:F,F,FFFFFFFFFFFFFFFF,FFFFFFFFFFFFF,FFFFFFF:F:FFFFFF::FFF,FFFFFFFFF:FFFF:FF,:FF,F:FFF,F::FFFFFFFFF:,::FF,:FFFF:F:
@A00920:152:HGHKKDRXX:2:2104:6189:31281 1:N:0:CGCGTTCA+TAAGACAC
ACTCCTACGGGAGGCAGCAGTGGGGAATTTTGGACAATGGGGGCAACCCTGATCCAGCCATTCCGCGTGAGTGAAGAAGGCCTTCGGGTTGTAAAGCTCTTTTGTCCGGAAAGAAAAGCTTCGGGTTGATACCCCTGGAGTCCTGACTGTACCGGAAGAATAAGCACCGGCTAACTTCGTGACAGCAGCCGCGGTAATAAGAAGGGTTCACGCGTTACTCGGACTTACTGGGCGTAAAGCGTGAGTAGGT
+
FFFFFF:FFFFFFFFFFFFFFFFFFFFFFFF,FFFFFFFFF:FFFFFFFFFFFFFFFFFF,FFFFFFFFFFFFF:FFFFFFFF:FFFFFFFFFFFFFFFF:FFFFF,FFFFFFFFFFFF,FFFFFFF,FFF:FFFF:F:FFFFFF,F,:F,,FF:FFF:F:FF,FF::,F:FFFF:FFF::,FFFFFFFFFF::,FF,,,,,FFFF,,F:,,FFF:FFFF,,,,FF:FFF:FFF,F:FFFF,F,F,FFF,
@A00920:152:HGHKKDRXX:2:2104:1669:31594 1:N:0:CGCGTTCA+TAAGACAC
ACTCCTACGGGAGGCAGCAGTGGGGAATCTTGCCCAATGGGCGAAAGCCTGATGCAGCAACGCCGCGTGGAGGATGACGGGCTTCGGCTCGTAAACTCCTTTCCTGCGGGACGATGATGACGGTACCGCAGGAAGAAGTGGCGGCGAACTACGTGCCAGCAGCCGCGGTAATACGTAGGAGGCAAGCGTTGTCCGGATTTAGTGGGCGTAAAGCGCGGGCAGGTGGCTGTGTAAGTGGTGCGTGACAGCG
+
FFFFFFFFFFFFFFFFFFFFFFFFFF:FFFFFF,FF:,FFFFF,FFFFFFFF,FF,FFFFFFFFFFFFF,,FFF,FF:FF,F,,FFF,FFFFFFFF,,FFFF,:,,:FFFFFFF,:,:F:FFFFFFF,,,,FF:FFFF,,,FFFF,F,F::FF:FFFFFFFFFFFFFF:F:,FFF:FFF,,F:,FFFFF,,:FFFF,,F,F,FFFF:F:F::F,FFF,FFFFF,:FFFF,FFFFF,,F,F,F:FFFF:F:
@A00920:152:HGHKKDRXX:2:2104:28013:31594 1:N:0:CGCGTTCA+TAAGACAC
ACTCCTACGGGAGGCAGCAGTGGGGAATATTGGACAATGGGCGCAAGCCTGATCCAGCCATGCCGCGTGTGTGAAGAAGGTCTTCGGATTGTAAAGCACTTTAAGTTGGGAGGAAGGGCAGTAAGTTAATACCTTGCTGTTTTGACGTTACCGACAGAATAAGCACCGGCTAACTCTGTGCCAGCAGCCGCGGTAATACAGAGGGTGCAAGCGTTAATCGGAATTACTGGGCGTAAAGCGCGCGTAGGTG
+
FFFFFFFFFFFFFFFFFFFFFFFFFFFFFFFFFFFFFFFFFFFFFFFFFFFFFFFFFFFFFFFFFFFFFFFFFFFFFFFFFFFFFFFFFFFFFFFFFFFFFF:FFFFFFFFFFF:FFFFFFFFFFFFFF:FFFFFFFFFFFFFF:FFFFFFFFFFFFFFFFFFFFFFFFFFFFFFFFFFFFFFFF::FFFFFFFFFF:F:,FFFFFFFF:FFFFFFFFF:FF,FFFFFFFFFFFF,FFFFF:FFF,FFFF
@A00920:152:HGHKKDRXX:2:2104:15664:32565 1:N:0:CGCGTTCA+TAAGACAC
ACTCCTACGGGAGGCAGCAGTGGGGAATATTTCACAATGGGCGAAAGCCTGATGAAGCAACGCCGCGTGGGGGATGAAGTATCTCGGGTCGTAAACACCTTTCAGCAGGGACGATTGTGTCGGTACATGCAGATGAATGACCGGCAAACTACGTGCCATCAGCGGCGCTAATAAGTCCGGTCCAAGAGTGGTCCGGATTTATTGGGCGTAAAGAGCTCGTCGGCGGTTCAGTCAGTCGGGTGTGAAAACT
+
FFFFFFFFFF:FFF:FFFFFFFFF:FFF:,F,F:FFFFFF:FF,FFFFFFFFFF,,FFFFFFFFFFFFF,,FF:,FFFF,,F:FF:FFF,FFFFFFFFFFFFFFF:FFFFFFFF::F,,,FF,,,F,:,FF,,,,F,:F:FF:,F,FF:FFF::,,FF,:,,F,:FF,,F,FF,,F,,F,F:FFF,,FF,F,:,,,FF,::F,FFF,FFFF:FF::F,F:,:,:,F,,:F:,FF,,FFFF::F::,FF,F
@A00920:152:HGHKKDRXX:2:2104:28438:32675 1:N:0:CGCGTTCA+TAAGACAC
ACTCCTACGGGAGGCAGCAGTGAGGAATTTTCTGCAATGGGCGAAAGCCTGACAGAGCAATATCGCGTGAGGGATGAAGGTCTAATGATTGTAAACCTCTTTTTTCAAGGAAGAATAACTGACTGTACTTGAAGAATAAGTATCGGCTAACTCTGTGCCAGCAGCCGCGGTAATACAGGGGATACAAGTGTTATCCGGAATTATTGGGCGTAAAGCGTTTGTAGGTGGATAAAAAAGTCTTTTGTTAAAT
+
FFFFFFFFFFFFFFFFFFFFFFFFFFFFFFFFFFFF:FFFFFFFFFFFFFFFFFFFFFFFFFFFFFFFFFFFFFFFFFFFFFFFFFFFFFFF,F:FFFFFFFFFFFFFFF:FFFFFFFFFF:FFFFFFFFFF:FFFFFFFFFFFFFFFFFFFFFFFFFFFFFFFFFFFFFFFFFFFFFFFFFFFFFF:FFFF:FFFFFFFFFFFF:FFFFFFFF,FFFFF:F,FFFFFFFFFF:F:FFFF:FF:FFF:FF
@A00920:152:HGHKKDRXX:2:2104:2591:32878 1:N:0:CGCGTTCA+TAAGACAC
ACTCCTACGGGAGGCAGCAGTGGGGAATTGTTCGCAATGGGCGCAAGCCTGACGACGCAACGCCGCGTGGAGGATGAAGATCTTCGGGTCGTAAACTCCTTTCGATCGAGACGAACGGCCTCCGGGTGAACAACCCGGAGGAGTGACGGTACCGAGAGAAGAAGCCCCGGCTAACTCCGTGCCAGCAGCCGCGGTAATACGGGGGGGGCAAGCGTTGTTCGGAATTACTGGGCGTAAAGCGCGCGTAGGC
+
FFFFFFFFFFFFFFFFFFFFFFFFFFFFFFFFFFFFFFFFFFFFFFFFFFFFFFFFFFFFFFFFFFFFFFFFFFFFFFFFFFFFFFFFFFFF:FFFFFFFFFFFFFFFFFFFFFFFFFFFFFFFFFFFFFF::FFFFFFFFFFFFFFFF:FFFFFFF:FFF,FFFFFFFFFF,FFFFFFFFFF:FFFF:F:FF:FF:FFFFFFFFFFFFF,:FF:FFFF:FFFF:FFFFFFFFFFFFFFFF:FFFFFFFF
@A00920:152:HGHKKDRXX:2:2104:10113:33004 1:N:0:CGCGTTCA+TAAGACAC
ACTCCTACGGGAGGCAGCAGTGGGGAATATTGGACAATGGGCGAAAGCCTGATCCAGCAATGCCGCGTGAGTGATGAAGGCCCTAGGGTTGTAAAGCTCTTTTACCCGGGAAGATAATGACTGTACCGGGAGAATAAGCCCCGGCTAACTCCGTGCCAGCAGCCGCGGTGACACGTAGGCACCAAGCGTTGTCCGGATTTATTGGGCGTAAAGAGCTCGTAGGCGGTTCAGTAAGTCGGGTGTGAAAACT
+
FFFF,FFFFFFFFF:FFFFFFFFFFFFFFFFFFFFFFFFFFFFFFFFFFFFFFFFF:FFFFFFFFFFFFFFFFF:FFF:FFFFFFFFFFFFFFFFFFFFFFFFFFFFFFFFFFFF:FFFFFFFFFFFFFFFFFFFFF:FFFFFFF:FFFFFFFFFFFFFFFFFFFFFFF:FFFFFFFFFFFFFFFFFFF:,FFFFFFFFFFFF:FFFFFFFF:FFFF,FF,,FFF,FFFFF:F:FFFFFF,FFFF:FFF:
@A00920:152:HGHKKDRXX:2:2104:16188:33661 1:N:0:CGCGTTCA+TAAGACAC
ACTCCTACGGGAGGCAGCAGTGGGGAATATTGCACAATGGGCGCAAGCCTGATGCAGCGACGCCGCGTGAGGGATGACGGCCTTCGGGTTGTAAACCTCTTTCAGTAGGGAAGAAGCGAAAGTGACGGTACCTGCAGAAGAAGCGCCGGCTAACTACGTGCCAGCAGCCGCGGTAATACGGAGGGAGCTAGCGTTGTTCGGAATTATTGGGCGTAAAGCGCGCGCAGGTGGTTTCTTAAGTCTGATGTGA
+
FFFFFFFFFFFFFFFFFFFFFFFFFF:FFFFFFFFFFFFFFFFFFFFFFFF,FFFFFFFFFFFFFFFFFFFFFFFFFFFFFFFFFFFFFFFF,FFFFFFFF:FFFFFFFFFFFFFFFFFFFFFFFFFFF:FFFFFFFFFFFFFFFFFFFFFFFFFFFFFFFFFFFFFFFFFFFF,FFFFF:FFFFFFF:FFFFFFF,FFFFFF::FFFFFFFF:FF,FFFFFFFFFFFFFFFFFFFFF:FFFFFF:FFFF
@A00920:152:HGHKKDRXX:2:2104:30373:33771 1:N:0:CGCGTTCA+TAAGACAC
ACTCCTACGGGAGGCAGCAGTGGGGAATCTTGGACAATGGGGGCAACCCTGATCCAGCCATGCCGCGTGAGCGATGAAGGCCCTAGGGTTGTAAAGCTCTTTCACCCGTGAAGATAATGACGGTAGCGGGAGAAGAAGCCCCGGCTAACTCCGTGCCAGCAGCCGCGGTAATACGGAGGGGGCTAGCGTTGTTCGGAATTACTGGGCGTAAAGCGCGCGTAGGCGGATGTTCAAGTCGGGGGTGAAATCC
+
FFF:FFFFFFFFFFFFFFFFFFFFFF:FFFFFFFFFFFFFFFFFFFFFFFFFFFFFFFFFFFFFFFFFFFFFFFFFFFFFFFFFFFFFFFFFFFFFFFFFFFFFFFFFFFFFFFFFFFFFFFFFFFFFFFFFF:FFFFFFFFFFFFFFFFFFFFFFF:FFFFFFFFFFFFFFFFFFFFFFFFFFFFFFFFFFFFFFF,FFFFFFFFFFFFFFFFFFFFFFFFFFFFFFFFFF:FFFFFFFFFFFFFFFFF
@A00920:152:HGHKKDRXX:2:2104:7319:34053 1:N:0:CGCGTTCA+TAAGACAC
ACTCCTACGGGAGGCAGCAGTAAGGAATATTGCACAATGGGCGCAAGCCTGATGCAGCAACGCCGCGTGCCCGAGGAAGGCCTTCGGGTTGTAAAGGGCTTTTCTGGCTGAAGAGGCAGGACGGTAGGCCAGGAATAAGCGTCGGCTAACTACGTGCCAGCAGCCGCGGTAAAACGTAGGACGCGAGCGTTATCCGGATTTACTGGGCGTAAAGCGCGGGCAGGCGGCTGTTCAAGTCGGACGTGAAAGC
+
FFFFFFFFFFFFFFFFFFFFFFF:FFFFFFF,FFFFFFFFFFFFFFFFFFF:FFF:FFFFFFFFFFFFFFFFFFFFFFFFF:FFFFF:FFFFFFFFFFFFFFFFFFFFFFFF,FFFF,:FF:FFFFF,FFFFF,:F:F,FFFFF:FFFFFFFF::FFF:FFFFFFFFF:,FFF,FFFFFF::FF,F,FF:FFF:FFFFFF:FFF::F:FFFFFFFFFFFFFF:FF,FFFF,F:FFFFFFFFFFFF:,F:F
@A00920:152:HGHKKDRXX:2:2104:2763:34679 1:N:0:CGCGTTCA+TAAGACAC
ACTCCTACGGGAGGCAGCAGTGGGGAATTGTTCGCAATGGGCGAAAGCCTGACGCAGCAACGCCGCGTGCGGGAAGAAGGCTCTCGGGTTGTAAACCGCTTTCAGTAGGAACGAATTTGACGGTACCTGCAGAAGAAGGTGCGGCCAACTACGTGCCAGCAGCCGCGGTGACACGTAGGCACCAAGCGTTGTCCGGATTTATTGGGCGTAAAGAGCTCGTAGGCGGTTCAGTAAGTCGGGTGTGAAAACT
+
FFFFFFFFFFFFFFFFFFFFFFFFFFFFFFFFFFF:FFFFFFFFFFFFFFFFFFFFFFFFFFFFFFFFFFFFF::FF:FFFFFFFFFFF,FFFFFFFFFFFFF:FFFFFF,FFF,:FFFFFFFFFFFFFFFFFFFFFFFFFFFFFF:FFFFFFFFFFFFFFFFFF:FFFFFFF:FFFFFFFFFFFFFFF:FFFFFFFFFFFFFFFFFFFFF:FFFFFFFFFFFFFFFFFFFFF:FF:FFFF:FF:FFFFF
@A00920:152:HGHKKDRXX:2:2104:10809:34929 1:N:0:CGCGTTCA+TAAGACAC
ACTCCTACGGGAGGCAGCAGTGGGGAATATTGGACAATGGGCGAAAGCCTGATCCAGCCATGCCGCGTGAGTGATGAAGTCCCTAGGGTTGTAAAGCTCTTTCACCGGTGAAGATAATGACGGTAACAGGAGAAGAAGCCCCGGCTAACTTCGTGCCAGAAGCCGCGGTAATACGAAGGGGGCAAGCGTTGTCCGGATTTACTGGGCGTAAAGCGCGTGTAGGCGGCCACGCAGGTCCGTTGTGAAAACT
+
FFFFFFFFFFFFFFFFFFFFFFFFFFFFFFFFFFFFFFFFFFFFFFFFFFFFFFFF:FFFFFFFFFFFFFFFFF:FFFF,FFFFFFFF:FFFFFFFFFFF,FFFFFFFFFFFFFFFFFFFFFFFFFF,F,FFFFFFF:,F,FFFFFFFFFFFFFFFFFF,,FFFFFF:F,F:FFFFFFFF:FFF,F:F,FFFF,FFFF:FFFFFFFF:::F:FFFFFFFFFF,FFFFFFFFFF:FFFFFFFF:FFFFF,F
@A00920:152:HGHKKDRXX:2:2104:28311:35618 1:N:0:CGCGTTCA+TAAGACAC
ACTCCTACGGGAGGCAGCAGTGGGGAATATTGCACAATGGGCGGAAGCCTGATGCAGCCATGCCGCGTGAGTGAAGAAGGCCCTAGGGTTGTAAAGCTCTTTCAGTGGTGACGATGATGACGGTAGCCACAGAAGAAGCCCCGGCTAACTACGTGCCAGCAGCCGCGGTAATACGTAGGTGGCAAGCGTTGTCCGGATTTATTGGGTGTAAAGGGTGTGCAGGCGGGGCGGTAAGTCAGGGGTGAAAGTC
+
:FFF:FFFFFFFFFFFF:FFFFFFF:FFFFFF:FFFFFFFFFFFFFFFFFFFF,FFF:FFFFF:FFFFFFFFFF,FFFFFFFFFFFFFFFFFFFFFF:FFFFFF:FFFFFFF,FF,F:FFFF:FF:FF::FFFF:F,FFF:FFFFFFF,FFFFFFFFFF:,FFFFFFFFF,FFFFFFFF:FFFFFFFFFFF:FFFF,FFFF,FF:F,FFF:,FFF:FFF,FFFFFFF,FF,FF:FFF,FFFF,F::F:FF
@A00920:152:HGHKKDRXX:2:2104:21432:36010 1:N:0:CGCGTTCA+TAAGACAC
ACTCCTACGGGAGGCAGCAGTAAGGAATCTTGCGCAATGGGCGAAAGCCTGACGCAGCAACGCCGCGTGGGGGATGAAGTCTCTCGGGTCGTAAACACCTATCAGCAGGGACGATTATGACGGTACCTGCAGAACAAGGACAGGCCAACAACGTTCCAGCAGCCGCGTTAATACGTAGGGTCAGACCGTGTAACGGTTTCAGTGCGCGTAAAGAGCTCTTATGCTGTTTCGAAAGTCCGATGTGACAAGA
+
:FFFFFFFFFFFFFFFFFFF:,:FFFFF,FFF:FFFF:FFFFFFF:FFFFFFF,FFFFF:FFFFFFFFF,,FFFFFFF,:FFFF:FFF,FFFFFFF,,FF,,:F,,,,FFF,FF:F,:F:,F,FF,,,,,F,F:,:F,,F,,F,F:F,,,,:FF::,F,FF,FFF:,:FF:FFFFF:,F,FF:FF,:,F,,:,:,,,,F,:,,F,,FF,:,:F,:FF:,FF,,:,FFFF,,,F::,,,:FF,,F,,,F,,
@A00920:152:HGHKKDRXX:2:2104:8359:36918 1:N:0:CGCGTTCA+TAAGACAC
ACTCCTACGGGAGGCAGCAGTGGGGAATATTGCACAATGGACGCAAGTCTGATGCAGCAACGCCGCGTGCTCGATGAAGGCCTTCGGGTTGTAAAGGGCTTTTCGGGGAGATGAGGAAGGACAGTATCCCCGGAAGAAGGATCGGCTAACTACGTGCCAGCAGCCGCGGTAAAACGTAGGATCCGAGCGTTATCCGAATTCACTGGGCGTAAAGCGCGTGCAGGCGGCCGAGTAAGTTGGATGTGAAATC
+
:F,F,FFFFFFFFFFFF:FFFFFFFFFFFFF:FFFFFFFFFFF,FFFFFFF:FFFF:FFF,FFFFFFFFFFFFFFFFFFFFFFF,FFFFFFF:F:FF,FF:FFFF,:FFFFFFFFFF,:FF:F::F:FFFFFFFF:FFFFF,FFF:FFFFFFF,:FFFFFFFF:FFFF,FFFFFF:FFFFFFF,FFFFFFFFFFFFFFFFFF,FF:FFFF:FF:FFFFFFFFF:FFFFFFFFFFF:,FFFFF,F,FF:F:
@A00920:152:HGHKKDRXX:2:2105:2817:1172 1:N:0:CGCGTTCA+TAAGACAC
ACTCCTACGGGAGGCAGCAGTGGGGAATATTGCACAATGGGCGAAAGCCTGATGCAGCAACGCCGCGTGCGGGAAGAAGGCCCTAGGGTTGTAAACCGCTTTCAGCAGGGAAGAAAATGACGGTACCTGCAGAAGAAGGTGCGGCCAACTACGTGCCAGCAGCCGCGGTGACACGTAGGCACCAAGCGTTGTCCGGATTTATTGGGCGTAAAGAGCTCGTAGGCGGTTCGGTAAGTCGGGTGTGAAAACT
+
FFFFFFFFFFFFFFFFFFFF:FF:FFFF,FFFFFFFFFFFFFFFFFFFFFFFFFFFFF:FFFFFFFFFFFFFFFFFFFFF,FFFFFFFFFFFFFFF,FFFFFFFF:FFFFF,FFF,:,::F,:FFFFFFFFF::FFFFFFFF,F:FF:F:FF:FFFFFFFFFFFFFFFFFFF:FFFF,:FFFFFF:FFFFFF:,:FFF:::FFFF:FF:F,:FFFFFF,FFFFFFFFFFF:F,F:FFFF,FF,FFFFFFF
@A00920:152:HGHKKDRXX:2:2105:6822:1219 1:N:0:CGCGTTCA+TAAGACAC
ACTCCTACGGGAGGCAGCAGTGGGGAATATTGGACAATGGGCGAAAGCCTGATCCAGCAATGCCGCGTGAGTGATGAAGGCCCTAGGGTTGTAAAGCTCTTTTACCCGGGATGATAATGACAGTACCGGGAGAATAAGCTCCGGCTAACTCCGTGCCAGCAGCCGCGGTAATAAAGAGGGTGCAAGCGTTAATCGGAATTACTGGGCGTAAAGCGCGCGTAGGCGGTTCGATAAGTCGGGTGTGAAAGCC
+
FFFFFFFFFFFFFFFFFFFFFFFFFFFFF:F:FFFFFFFFFFFFFFFFFFFFFFFFFFF,:FFFFFFFFFFFFFFFFFFFFFFFFFFFFF:FF:FFFFF:FFFFFFFFFF,FFFFFFFFFF,FFFF:FFFF:FFFFFFFFFFFFFFFFFFFFFFFFFFFFFFFF:F::FFFFF,FFFFFF,F,:FFFFFFFF:F:FF,FF:FFF:FFFF,FF,,FFFFFFFFF:FFF:FFF:F,FFFFFFFFFFFFFF,F
@A00920:152:HGHKKDRXX:2:2105:28013:2503 1:N:0:CGCGTTCA+TAAGACAC
ACTCCTACGGGAGGCAGCAGTGGGGAATTGTTCGCAATGGACGAAAGTCTGACGACGCAACGCCGCGTGGAGGATGAAGATCTTCGGGTCGTAAACTCCTGTCGAGTGGGAAGAAACGCATCGGGGCTAATATTCCCGGAGTTTGACGGTACCACTCAAGGAAGCCCCGGCTAACTCCGTGCCAGCAGCCGCGGTAATACGGGGGGGGCAAGCGTTGTTCGTAATTACTGGGCGTAAAGAGCGCGCAGGC
+
FFFFFFFFFFFFFFFFFFFFFFFFFFFF:FFFFFFFFFFFFFFFFFFFFFFF:,FFFFFF,FFFFFFFFF:FFF,FFFFFFFFFFFFFFFFFFFF:,FFFFFF,FFFFF::,FFFF,FF,FFFFFFFFFFFF,:F,FFFFFFF:FFFFFFFFF:FF,FFF:F:,FFFFF:F,F:,FFFFFF:,,F:,:FF,FFFFFFFF,,FFFFFFFFF:,F:F,FF,FF,:FFFF:,FF:FFFFF,:F,FFF:F,F:F
@A00920:152:HGHKKDRXX:2:2105:28375:2754 1:N:0:CGCGTTCA+TAAGACAC
ACTCCTACGGGAGGCAGCAGTGGGGAATCTTGCGCAATGGCCGAAAGGCTGACGCAGCGACGCCGCGTGCGGGAGGACGCTTTTCGGAGTGTAAACCGCTGTCAGAGGGGACGAAGGCCCCTGGGAGGAAATGCCCTTAGGGGAGGGACGGTACCCTCAGAGGAAGCACCGGCTAACTCCGTGCCAGCAGCCGCGGTAATACGGGGGGGGCAAGCGTTGTTCGGAATTACTGGGCGTAAAGTGCTCGTAG
+
FFFFF,FFFF,F:FFFFFFF:FFF:FFF:,FFFFFFFFFFFFF,FFFFFFFFFFFF::F:FF:FFFFFFFFF:FFFFFFFFFFF:,FFF:FFFF,FFFFFFFFFFFFFFFFFFF:FFFFFF:FFFFF:FF,,:FFF,FFFFFFFFFFFFFFFFFF:FFFF,F:FFFF:FFFFFF:FFFFFFF:F::FFFFF:FFFFFFFFFFFFFFFFFFFFFFFFF:FF,FFFF,FFF,FFFFFFFFF,:,FFFFFFFF
@A00920:152:HGHKKDRXX:2:2105:27462:2895 1:N:0:CGCGTTCA+TAAGACAC
ACTCCTACGGGAGGCAGCAGTGGGGAATTTTCCGCAATGGGCGAAAGCCTGACGGAGTGACGCCGCGTGGGGGACGAAGGCCTTCGGGTCGTAAACCCCTGTCAGAGGGAAAGAAGGGTGTCGTCGCGACAACCGCCGGCATCTGACGGTACCTTCAGAGGAAGCCCCGGCCAACTCTGTGCCAGCAGCCGCGGTAATACAGAGGGCCCAAGCGTTAATCGGAATCACTGGGCTTAAAGGGTGCGCAGGC
+
F:FFFFFFFFFFFFFFFFFFFFFFFFFFFFFFFFFFFFFFFFFFFFFFFFFFFFFFFFFFFFFFFFFFFFFFFFFFFFFFFFFFFFFFFFFFFFFFFFFFFFFFFFFFFFFFFFFFFFFFFFFFFFFFFFFFFFFFFFFFFFFFFFFFFFFFFFFFFFFFF:FF:FFFFFFFFFFFFFFFFFFFF:FFFFF:FFF:FFFFFF:FFFFFFF,FFFFFFFFFFF::F:FF:FFFF:FFFFFFFFFF::FFFF
@A00920:152:HGHKKDRXX:2:2105:22453:3145 1:N:0:CGCGTTCA+TAAGACAC
ACTCCTACGGGAGGCAGCAGTGGGGAATCTTGCGCAATGGGCGAAAGCCTGACGCAGCAACGCCGCGTGCGGGAAGACGGCCTTCGGGTTGTAAACCGCTTTCAGCAGGGACGACATTGACGGTACCTGCAGAAGAAGCTCCGGCCAACTACGTGCCAGCAGCCGCGGTAAGACGTAGGGGGCGAGCGTTGTCCGGAATTATTGGGCGTAAAGGGCTCCTAGGCGGTTCAGTAAGTCGACTGTGAAAATC
+
F,,FFFF,FF,F,:F:,FFFFFFFFFFFFFFFFFFFFFFFFFFFFFFFFF:FF:F:FFFF::FFFFFFFF:FFFF:FFFFFFF,,FFFF::FFFFF:F:FFFFFF,F:FFFFFF,FFFFFFFFFFF:FFFFFFFFFFFFFF,:FFFFFFFF:F:FFFFFF::F,FFFFFFFFF:FFFFFFFFFFFFFFFFFFFFFFF,FFFF,F::FF,FFFFFFFFFFFFFFFFFFFFFF,FF::F:FFFFFFFFFF:F
@A00920:152:HGHKKDRXX:2:2105:8287:3537 1:N:0:CGCGTTCA+TAAGACAC
ACTCCTACGGGAGGCAGCAGTGGGGAATCTTGCGCAATGGGCGAAAGCCTGACGCAGCGATGCCGCGTGAGCGATGAAGGCCTTCGGGTTGTAAAGCTCTGTGGATGGAGACGAATAAGTGTTGGTTAATACCCAGCATGATGACGGTATCCATTTAGCAAGCACCGGCTAACTCTGTGCCAGCAGCCGCGGTAATACGAAGGTGGCAAGCGTTGTTCGGATTTACTGGGCGTACAGGGAGCGTAGGCGG
+
FFFFFFFFFFFFFFFFFFFFFFFFFFFFFFFFFFFF:FFFFFFFFFFFFFFFFFFFFFF:FFFFFFFFFFFFF:FFFFFFFFFFFFFF::FFFFFFFFFFFFFFFFFFFFFFFFF,FFFFFFFFFF:FFF:FFFFFFFFFF:FFFFFFFFFFFFFFFFFFFFF:FFFFFFFFFFFFFFFFFFFFFFFFFFFF:FFF,FFF,FFFF:F,,FFF,,FFFF:F::FFF,FFFFF:,FFFFFFFFFF,:FFFFF
@A00920:152:HGHKKDRXX:2:2105:5538:4382 1:N:0:CGCGTTCA+TAAGACAC
ACTCCTACGGGAGGCAGCAGTGGGGAATCTTGCGCAATGGACGAAAGTCTGACGCAGCGACGCCGCGTGAGCGAAGAAGGCCTTCGGGTCGTAAAGCTCTTTTTGAGGTGACGAGCAAGGACGGTAGCCTCAGAATAAGTCTCGGCTAACTACGTGCCAGCAGCCGCGGTAAAACGTAGGAGACAAACGTTATCCGGAGTTACTGGGCGTAAAGGGCGTGCAGGCGGTGGCTTAAGTTCGGCGTGAAAGC
+
FFFFFFFFFFFFFFFFFFFFFFFFFFFFFFFFFFFFFFFFFFFFFFFFFFFFFFF:FFFFFFFFFFFFFFFFFF,FFFFFFFFFFFFFFFFFFFFFFFFFFFFFFFFFFFFFFFFFFFFFFFFFFFFFFFFFFFFFFFFFFFFFFFFFFFFFFFFFFF:FFFFFFFFFFFFFFFFFFF,FFFFF:FFF:FF,FFFFF:F:F:FFFFFFFFFFFFFFFFFFFFFF:FFFFFFFF:FFFFFFFFFFFFFFFF
@A00920:152:HGHKKDRXX:2:2105:16532:4789 1:N:0:CGCGTTCA+TAAGACAC
ACTCCTACGGGAGGCAGCAGTGAGGAATCTTGCGCAATGGAGGAAACTCTGACGCAGCCACGCCGCGTGAAGGAAGACACCCCTATGGGGCGTAAACTTCTTTTATACGGGAAGAACACCCTGCTTGGCAGGGCCTGACGGTACCGTATGAATAAGCACCGGCTAACTCAGAGACAGCAGCCGCGGTAATACTGAGGGTGCAAGCGTTGTCCGGAATCACTGGGTGTAAAGGGTGTGTAGTCGGGACAGT
+
FFFFFFFFFFFFFF:FFFFFFFFFFFFFF:FFFFFFFFFFFFFFFFFFFFFFFFF:FFFFFFFFFFFFFFFFFFFF:F:FFFFFFFFFFFFFFFFFFFFFFFFFFFFFFFFF:FFFF:FF::FFFF,F,FF:F,FFFF,,FF,FFF:FFFFFFFFF:FFFF:FFFF,FF,F,F,FFF:,FFFF:FFFFFFFF,FFFF:FFFF,F:F:FFFFFF,FFFFFFFF:FFFF,F,FF:FFF::FF,FFFFF::FF
@A00920:152:HGHKKDRXX:2:2105:14371:4993 1:N:0:CGCGTTCA+TAAGACAC
ACTCCTACGGGAGGCAGCAGTAAGGAATATTGCACAATGGGCGCAAGCCTGATGCAGCAACGCCGCGTGCCCGAGGAAGGCCTTCGGGTTGTAAAGGGCTTTTCTGGCTGAAGAGGCAGGACGGTAGGCCAGGAATAAGCGTCGGCTAACTACGTGCCAGCAGCCGCGGTAAAACGTAGGACGCGAGCGTTATCCGGATTTACTGGGCGTAAAGCGCGGGCAGGCGGCTGTTCAAGTCGGACGTGAAAGC
+
:FFFFFFFFFFFFFFFF:FFFFFFF:FFFFFFFFFFFFFFFFFFFFFFFFFFFFFFFFFFFFFFFFFFFFFFFFFF:FFFFFFFFFFFF:FFF,,FFFFFFFFFFFFFFFFFFFFFFFFFFFFFFFFFFFFFFF:FFFFFFFFFFFFFFFFF:F:FFFFFFFFFFF:FFFF:FFFFFFFFFF,FFFFFFFF:FFFFF,F:FFFFFFFFFF,F:FFFFF,F:F:FFF:FF:FFFFFF:F:FFFFFFF,FF:
@A00920:152:HGHKKDRXX:2:2105:16405:5916 1:N:0:CGCGTTCA+TAAGACAC
ACTCCTACGGGAGGCAGCAGTGGGGAATATTGCGCAATGGGCGGAAGCCTGACGCAGCGACGCCGCGTGGGGGATGACGGCCTTCGGGTTGTAAACCTCTTTCGACCTTGACGAAGCCTCTTTGGGGGTGACGGTAGGGGTAGAAGAAGCACCGGCCAACTACGTGCCAGCAGCCGCGGTAACACGTAGGGTGCGAGCGTTGTCCGGAATTACTGGGCGTAAAGCGCACGCAGGCGGCTAGTCAAGTTCG
+
F,FFFFFF:FF:FFFFF:FFFF:FFFFFF,:FFFFFFFFFFFFF:FFFFFFFFFFFFFFFFFFFFF,FFFFFF:FFFFFFFFFFFFFFFFFFF:FFF:FFFFFFFFFFFF:FFF:FFFFFFFFFFFFFFF:FFFFFFFFFF:FFFFFFFFFF:FFFFFF::FFFFFFFFF,:FFFFFFF::FF:FFFFF:F:F:FFFFFFFFFF:FF:FF::FFFFF:F:F::F,F:F:F:F:F::FFF:::F::FF:FF
@A00920:152:HGHKKDRXX:2:2105:28782:5995 1:N:0:CGCGTTCA+TAAGACAC
ACTCCTACGGGAGGCAGCAGTAGGGAATATTGCAGAATGGGCGAAAGCCTGATGCAGCAACGCCGCGTGCGCGATGAAGGCCTTCGGGTTGTAAAGCGCTTTTGGCTGGGAAGAGAAAGGACGGTACCAGCAGAATAAGCCTCGGCTAACTACGTGCCAGCAGCCGCGGTAAAACGTAGGAGGCGAGCGTTATCCGGATTTACTGGGTGTAAAGCGTGTGCAGGCGGTTTACTAAGTTGGGTGTGAAAGC
+
FF:FF:FF:FFFFFFFFFFFFFFFFFFFFFFFFFFFFFF:FFFFFFFFFFFFF:FFFFF:FFFFFFFFFF:FF:,FF:FFFFF:FFFFF:FF,FF,FFFFFFFFFFFFFFFFFFFFFFFFFFFFFF:FFFFFFFFFFF,FF:,FFFFFFFFFFFFF::FFFFFFFFFFF:FF:F:FFF,:FFFF:FFFF::,FF:FFFFFFFFFFFF,FFF,F,FF,FF,FFF:FFFFFFFFF,FFF:,F:FFFFFFFFF
@A00920:152:HGHKKDRXX:2:2105:31024:6120 1:N:0:CGCGTTCA+TAAGACAC
CTCCTACGGGAGGCAGCAGTGGGGAATCTTGCGCAAGGGGCTAAAGCCTGACGCAGCGATGCCGCGTGAGCGATGAAGGCCTTCGGGGTGTAAAGCTCTGTGGATGGAGACGAAGAAGTGTTGGTTAATACCCATCATGATGACGGTATCCATTTAGCAAGCACCGGCTAACTCTGTGCCAGCAGCCGCGGTACTACATAGGGTGCAAACGTTGTTCGGAATTACTGGGCGTAAAGCGCGTGTAGGCGGC
+
FF,F:FFF:F:,,FFFFFFFFFF,FFFFF::FF::,,FFFF::,,FF:F,,FFFF:FFFFFF,FFFF:FFFF,FFF:FF,,F:FFF,,,:,,,FFFFFFF,:FFFFF,,FFFFF,F:F:F,:::FF:FFF:,FF,F,FFFFF,FF:F,FF:F,,F,:F,:FFFF:F:F:FFFFFFFFFF,FF,FFF,,FF,FF,F:FF,FFF,F:,FFFFF,,,FF:,F:,::FF:FFFFF,F:F::,FF:FF,:,F:FF
@A00920:152:HGHKKDRXX:2:2105:28565:6339 1:N:0:CGCGTTCA+TAAGACAC
ACTCTACGGGAGGCAGCAGTGGGGAATTTTGGACAATGGGGGCAACCCTGATCCAGCCATGCCGCGTGTGTGAAGAAGGCCTTCGGGTTGTAAAGCACTTTCGGACGGAACGAAATCGCGCGATCTAATAAGTCGCGTGGATGACGGTACCGTAAGAAGAAGCACCGGCTAACTACGTGCCAGCAGCCGCGGTAATACGTAGGGTGCAAGCGTTAATCGGAATTACTGGGCGTAAAGCGCGCGTAGGCGG
+
F:FFFFFFFF:FFFFF,FFFF,F:F,FFFFF:FFF:FFF:FFFF:FF:F:FFF:FFFFFF:FFFFFFFFFFFFFF:FFFF:FFFFFF:FFFFFFFFFFFFFFFFFFFFF:FFFF:FFFFFFFFFFFFFF:FFFFFFFFFF:FFFFFFFFFFFFFFFFFFFFFFF:FFFFFFFFFFFFFFFFFFFFFFFFFFFFFFFFFFFFFFFFFFFFFFFF:F:FFFFFFFF,:FFFFFF:F:,FFFFFFFF,FF:FF
@A00920:152:HGHKKDRXX:2:2105:18530:6809 1:N:0:CGCGTTCA+TAAGACAC
ACTCCTACGGGAGGCAGCAGTGGGGAATTTTGGACAATGGGCGAAAGCCTGATCCAGCAATGCCGCGTGTGTGACGAAGGCCTTCGGGTTGTAAAGCACTTTTGTCCGGAAAGAAATCTGTCGGGCTAATACCCCGACTGGATGACGGTACCGGAAGAATAAGCACCGGCTAACTACGTGCCAGCAGCCGCGGTAATACGTAGGGTGCGAGCGTTAATCGGAATTACTGGGCGTAAAGCGTGCGCAGGCG
+
FFFFFF:FFFFFFFFFFFFFFFFFFFFFFFFFFFFFFFFFFFFFFFFFFFFFFFFFFFFFFFFFFFFFFFFFFFFFFFFFFFF,FFFFFFFFFFFFFFFF,FFFFFFFFF,FFFF:FFFFFFFFFFF:FF,FFFFFFFFFFFFFFFFFF:FFFFFFFFFFFFF:FFFFFFFFFFFF:FFFFFFFF:FFFFFFFFFFFFFFF:FFFFFFFFFFFFFFFFFF:F,FFFFFFFFF:FF,FFFF::::F:FFFF
@A00920:152:HGHKKDRXX:2:2105:5231:6981 1:N:0:CGCGTTCA+TAAGACAC
ACTCCTACGGGAGGCAGCAGTGGGGAATATTGCACAATGGGCGCAAGCCTGATGCAGCGACGCCGCGTGAGGGATGACGGCCTTCGGGTTGTAAACCTCTTTCAGTAGGGAAGAAGCGAAAGTGACGGTACCTGCAGAAGAAGCGCCGGCTAACTACGTGCCAGCAGCCGCGGTAAGACAGAGGGTGCAAACGTTGTTCGGAATTACTGGGCGTAAAGCGCGTGTAGGCGGCTTCGCAAGTCGGGTGTGA
+
:FFFFFFFFFFFFFFFFFFFFFFFFFFFFFFF:FFFFFFFFFFFFFFFFFFFFFFFFFFFFFFFFFFFFFFFFFFFFFFFFFFFFFFFFFFFFFFFFFFFFFFFFFFFFFFFF:FFFFFFFFFFFFFFFFFFFFF:FFFFF:FFFFFFFFFFFFFFFFFFFFFF:FFFFFFFFFFFFFFFFF::FFFFF::FFFFFFFFFF:FFFFFFFFFFFFFFFF::FF:FFFFFFFFF:FF:FFFFFF,FFFFFFF
@A00920:152:HGHKKDRXX:2:2105:14380:7451 1:N:0:CGCGTTCA+TAAGACAC
ACTCCTACGGGAGGCAGCAGTGGGGAATATTGCGCAATGGACGAAAGTCTGACGCAGCAATACCGCGTGAGTGAGGAAGGCCTTCGGGTTGTAAAGCTCTGTCAGGGTGGAAAAATGGCAGTGGTTCGAATAGGTCCACTGATTGATGGTACACCCAAAGGAAGCACCGGCTAACTTCGTGCCAGCAGCCGCGGTAATACGAAGGGTGCAAGCGTTGTTCGGATTTATTGGGCGTAAAGCGCGCGCAGGC
+
FFFFFFFFFFFFFFFFFFFFFFFFFFFFFFFFFFFFFFFFFFF:FFFFFFFFFFFFFFFFFFFFFFFFFFFFFFFFFFFFFFFFFFFFFFFFFFFFFFFFFFFFFFFFFFFFFFFFFFFFF:FFFFFFFFFFFFFFFFFFFFFFFFFFFFFFFFFFFF:FFFFFFFFFFFFFFFFFFFFFFFFFFFFFFFF,FFFFF:FFFFFFFFFFFFFFFFFFFFFFFFFFFFFFFF:FFFFFFFFF:FF:FFFFFF
@A00920:152:HGHKKDRXX:2:2105:13485:8249 1:N:0:CGCGTTCA+TAAGACAC
ACTCCTACGGGAGGCAGCAGTGGGGAATATTGCACAATGGGCGGAAGCCTGACGCAGCGACGCCGCGTGGGGGATGACGGCCTTCGGGTTGTAAACCTCTTTCGCTATCGACGAAGCTTTTCGGAGTGACGGTAGGTAGAGAAGAAGCACCGGCCAACTACGTGCCAGCAGCCGCGGTAACACGTAGGGTGCGAGCGTTGTCCGGAATTATTGGGCGTAAAGAGCTCGTAGGCGGTGTGTCGCGTCGGCC
+
FFF:FFFFF:FF,F,FFFFF,FFFFFFFFF:FFFF:FFFFFFFFF:FFFFFFFFFFFFFFFFFFFFF,FFF:FFFFFFFFFFFFFF,F,FFFFFFFFFFFFFFFFFFFFFFFFF:FFFFFFFFFFFFFFFFFFFFFF::FFFFF:FF,FFF:F::FFFFF::FFFFFF:FF::FFFFF,FF,:FFFF:FFFFFF:FFFFFFFFF:F,FFFFFFFF:FFF:FF:F:FFFFFFF:FFFFFFFFFFFFF:FFF
@A00920:152:HGHKKDRXX:2:2105:13123:8469 1:N:0:CGCGTTCA+TAAGACAC
ACTCCTACGGGAGGCAGCAGTAGGGAATCTTCCGCAATGGACGAAAGTCTGACGGAGCAACGCCGCGTGAGCGATGAAGGCCTTCGGGTCGTAAAGCTCTGTTGTTAGGGAAGAACAAGTACCGTTCGAATAGGGCGGTACCTTGACGGTACCTAACCAGAAAGCCACGGCTAACTACGTGCCAGCAGCCGCGGTAATACGTAGGTGGCAAGCGTTGTCCGGAATTATTGGGCGTAAAGCGCGCGCAGGC
+
FFFFFF:FFFFFFFFFFFFFFFFFFFFFFFFFFFF:FFFFFFFFFFFFF,FFFFFFFFFFFFFFFFFFFFFFF:FFFFFFFFFFFFFFFFFFFFFFFFFFFFFFFFFFFFF,FF:FFFFFFFFFFFFFFFFFFFFFFFFFF,FFFFFFFFFFFFFFFFFF:FFFFFFFFFFFF:F::FFFFFFFFFFF:FFFFFFFFF:FFFFFFFFFFFF:FFFFFFFFFFFFFFFFFFFFFFFFF:FFFFFFFFFFFF
@A00920:152:HGHKKDRXX:2:2105:32823:9173 1:N:0:CGCGTTCA+TAAGACAC
ACTCCTACGGGAGGCAGCAGTGGGGAATTTTGGACAATGGGGGCAACCCTGATCCAGCCATTCCGCGTGAGTGAAGAAGGCCTTCGGGTTGTAAAGCACTTTAAGTTGGGAGGAAGGCTTCAAACCTAATACGTTTGAGGATTGACTTTACCAACAGAATAAGCACCGGCTAACTCCGTGCCAGCAGCCGCGGTAATACGGAGGGTGCAAGCGTTAATCGGAATTACTGGGCGTAAAGCGCGCGTAGGCG
+
:FFFFFFFFFFFFF:FFFFFFFFFFFFFFFFFFFFFFFFFFFFFFFF,FFFFFFFFFFFFFFF:FFFFFFFFFFF:FFFF,,FFFFF,:FFFFFFFF:FFFFF::FFFFFFFFFFF:FFFFFF,,FFFFFF:,,F:FFF:F,FFFF,FFF:F:FFFFFF:FFFFFFFF,FFFFFF,,FFFFFFFFFFF:,,:F,FFFFF:FFFFFFF:FFFFFFFFFFF,:F:FFFFF,F:FFFFFF:F,FFFFFF,,FF
@A00920:152:HGHKKDRXX:2:2105:4598:9424 1:N:0:CGCGTTCA+TAAGACAC
ACTCCTACGGGAGGCAGCAGTGGGGAATCTTGGACAATGGGCGCAAGCCTGATCCAGCCATGCCGCGTGGATGATGAAGGCCCTAGGGTTGTAAAATCCTTTCGTAAGGGACGATAATGACGGTACCTGAAGAATAAGCTCCGGCTAACTTCGTGCCAGCAGCCGCGGTAATACGAAGGGGGCTAGCGTTGTTCGGATTTACTGGGCGTAAAGCGCTAGTAGGCGGGACGGTAAGTTGGGGGTGAAATCC
+
FFFF,FF,FFFFFFFFFFF:F:FFFF:FFFF,FFFFFF,FFFFFFFFFFFFFFF:FFFFFFFF:FFFFF:FFFFFF:FFFFFFFFFFFF,FFFFFFF:FFFFF:F,FFFFFFFFFFF,:F:FFFF:FF:FFFFF:FFF,F:FFF:FF,,:FF,FF:FFF,F,FFFFFFFFFFFFF:FFF:F:FFFFFF,F:F:FF:FF,FFFFF,F:F:FF:FFFF,,F,FFFFF,F,FFF:,F,FFFFF,FFFF:FFF,
@A00920:152:HGHKKDRXX:2:2105:10999:9799 1:N:0:CGCGTTCA+TAAGACAC
ACTCCTACGGGAGGCAGCAGTGGGGAATCTTGCGCAATGGGCGCAAGCCTGATCCAGCCACGCCGCGTGAGTGATGAAGGCCTTCGGGTCGTAAAGCTCTGTGGGGAGGGACGAACCGCCGGATGTTCATAGCATCCGGCATGACGGTACCTCCTTAGCAAGCACCGGCTAACTTCGTGCCAGCAGCCGCGGTAATACGTAGGGTGCGAGCGTTATCAGGAATCATTGGGCGTAAAGAGCTCGTAGGCGG
+
,:F:FF::F:F:FFFFFF:FFFFFFFFFFFFFFFFFFFFFFFFFFFFF:FFFFFFFF:FFFFFFFFFFFFFFF:FF::F:,FFFFFFFFFFF:F,FFF:FFFFFFFFFFFFFFF:FFFFFFF:FFFFFFFFFFFFFFFFFFFFFFFFFFF,FFFF:FFFF:FFF,F,,FFF:FF:FF:FFFFFFFF:FFFFFFFFFFFFFF:FFFFFFF,FFFFF:F,F:FFFFFF,F:FFFFFFF,FFFFFFFFF:F:F
@A00920:152:HGHKKDRXX:2:2105:8296:9815 1:N:0:CGCGTTCA+TAAGACAC
ACTCCTACGGGAGGCAGCAGTTGGGAATTTTGGACAATGGGCGCAAGCCTGATCCAGCCATTCCGCGTGCAGGATGAAGGCCCTCGGGTTGTAAACTGCTTTTGTACGGAACGAAAAGCCTTCTTCGAATACAGGAGGGTCATGACGGTACCGTAAGAATAAGCACCGGCTAACTACGTGCCAGCAGCCGCGGTAATACGTAGGGTGCAAGCGTTAATCGGAATAACTGGGCGTAAAGCTTGCGCAGGCG
+
:F:,FF,FF:FF,FF:FFFFF,FFF:F:FFF:FFFF,FF:FF,FFFFFFFF:FFF,F:FF,FF:FF:FFFF,F::FF,F:FF,FF,F:FFF:FFFFFFF::FF:FFFF,F,FF,FFFFFF,FFFFF,FFFF,FF,F,F,FFF:::FFF,FFFFFFF:F,FFF,FFFF:FF:FFFF,:FF:FF:,:FF::,F:,:FF,FFF,FFF:FFFFFFFF:FF,,:FF:FF,,FFFF:FFFFFF,F,::,,FFF,:F
@A00920:152:HGHKKDRXX:2:2105:11252:9987 1:N:0:CGCGTTCA+TAAGACAC
ACTCCTACGGGAGGCAGCAGTGGGGAATATTGCACAATGGGCGCAAGCCTGATGCAGCGACGCCGCGTGAGGGATGAAGGCCTTCGGGTTGTAAACCTCTTTCAGAAGGGAAGAATCGAAAGTGACGGTACCTGCAGAATAAGAGCCGGATAACTACGTGCCAGCAGCCGCGGTACAACGTAGGGCGCAAGCGTTGTCCGGAAGTATTGGGCGTAAAGAGCTCGTAGGAGGTTTGTCGCGCCTGCTGTGA
+
:FFFFFF,::FFFFFFFFFFFFF:FFFFFFFF:FFFFFFF,FFFFFF:FFFF,FFFFFFFF::FFFF,FFFFFFFFFFFFFF,F:,FF,F:F,FFFFF,FFFF,F,F:FF:F,FF,FFFFFFFFFFFFFF:,,,F:F:,,F::,:,FFF,FFFF,FFFF:,FFFFFFFF,F:FF:,,FF:::,:FFFF:F,F,,FFFF:,FFF,,FFF,F,FF,FF,,:FFFFFF:,F,,,:FFFF:,F:FFF,FF:F,F
@A00920:152:HGHKKDRXX:2:2105:21603:10755 1:N:0:CGCGTTCA+TAAGACAC
ACTCCTACGGGAGGCAGCAGTAAGGAATATTGCACAATGGGCGCAAGCCTGATGCAGCAACGCCGCGTGCCCGAGGACGGCCTTCGGGTTGTAAAGGGCTTTTCTGGCTGAAGAGGAAGGACAGTAGGCCAGGAATAAGCGTCGGCTAACTACGTGCCAGCAGCCGCGGTAAAACGTAGGACGCGAGCGTTATCCGGATTTACTGGGCGTAAAGCGCGGGCAGGCGGTGGTCCAAGTCGGACGTGAAAGC
+
F:FFFFFFFF:FFFFFFFFFFFFFFF:FFF::FFF:FFFFFFFFFFFFFFFFFFFFFFFFFFFFFFFFFFFFFFFFFFFFFFFFFFFFF,FFFFFFFFFFFFFFFFFFFFFFF,FFFFFFFFFFFFFFFFFFFFF:FFFFFFFFFFFFFFFFFFFF:FFF:FF:FFFFFFFFF:F:FFFFFFFFFFFFFFFF:FFFFF:FFFFFFFFFFFF:FFFFFFFFFFFFFFFFF:FF::FFFF::FFFFF:F:,:
@A00920:152:HGHKKDRXX:2:2105:25364:11036 1:N:0:CGCGTTCA+TAAGACAC
ACTCCTACGGGAGGCAGCAGTAGGGAATCTTCCGCAATGGACGAAAGTCTGACGGAGCAACGCCGCGTGAGTGATGAAGGTTTTCGGATCGTAAAACTCTGTTGTCAGGGAAGAACAAGTACCGGAGTAACTGCCGGTACCTTGACGGTACCTGACCAGAAAGCCACGGCTAACTACGTGCCAGCAGCCGCGGTAATACGTAGGTGGCAAGCGTTGTCCGGAATTATTGGGCGTAAAGCGCGCGCAGGCG
+
FFFFFFFFFFFFFFFFFFFFFFFFFFFFFFFFFFFFFFFFFFFFFFFFFFFFFFFFFFF:FFFFFFFFFFFFFFFFFFFFFFFFFFFFFFFFFF:FFFFFFFFFFFFFFFFFF::FFFFFFFFFFFFFF,FFFFFFFF:FFFFFFFFFFFFFFFFFFFFFFFFFFFFFFFFFFFFFFFFFFFFFFFFFFFFFFFFFFFFFFF:FFFFF::F:FF:FFFFFFF,,F:FFFFFFFF:FF::FFFFF:FFFFF
@A00920:152:HGHKKDRXX:2:2105:32524:11381 1:N:0:CGCGTTCA+TAAGACAC
ACTCCACGGGAGGCAGCAGTGGGGAATCTTGGACAATGGGGGCAACCCTGATCCAGCCATGCCGCGTGAGCGATGAAGGCCCTAGGGTTGTAAAGCTCTTTCACCCGTGAAGATAATGACGGTAGCGGGAGAAGAAGCCCCGGCTAACTCCGTGCCAGCAGCCGCGGTAATACGGAGGGGGCTAGCGTTGTTCGGAATTACTGGGCGTAAAGCGCGCGTAGGCGGATGTCCAAGTCGGGGGTGAAATCCC
+
,:FF:FFFFFFFFFFF:FFFFFF:FFFFF:F,FFFFFFFFFFF:FF:FFFFFFFFF:FFFFFFFFFFFFFFFFFF:FFFFF:F::FFFFFFFF:F:FFFFFFFFFFFFFF:FFF:FFFFFFFFFFFFFFFFFFFFFFFFFFFFFFFFFFFFFFFFF:FFFFFFFFFFF:F:FFFFFFFFFFFF::F:FFFFFFFFFFFFFFFFF,FFFFFFFFFF:F:FFF,FFFFFFFF,FF:FF:F:FFFFFF,FF,F
@A00920:152:HGHKKDRXX:2:2105:10945:11929 1:N:0:CGCGTTCA+TAAGACAC
ACTCCTACGGGAGGCAGCAGCGACGAATCTTCCGCAATGGGCGCAAGCCTGACGGAGCAATGCCGCGTGTGGGATGAAGCAGCTTCGCTGTGTAAACCACTGTCAGGGGGCAGGAACACTGACCGCCCCCAGAGGAAGCACCGGCTAAACTCGTGCCAGCAGCCGCGGTAATACGAGTGGTGCGAGCGTTATTCGGATTCACTGGGCGTAAAGGGTGCGCAGGCGGCCGTGTGTGTGAGGCGTGAAAGCG
+
,::,,,FF:FFFFFFF:,FFF::FFFFFFFFFFFF,,F,FF,FFFF,F,F:,FFF:::FFF,:,FFF:FFFFFFFF,FFFFFF:FF:FFFFFFFFFFFFF,FFFFFFF:F,FFFF:FFF:FFFFFFFFFF:FF:F,FFF:FFF:FF::FFF,FFFF:FFFF,FFFFFFFFFFFFFFFFF::F:,,:,F:FFFFFF,,F,,F:FF,:FFFF,,FFFFFFFFFF,FFFFFFFF:,FFFF::,::FFFF:FF,
@A00920:152:HGHKKDRXX:2:2105:22480:12587 1:N:0:CGCGTTCA+TAAGACAC
ACTCCTACGGGAGGCAGCAGTGGGGAATATTGGACAATGGGGGAAACCCTGATCCAGCAATGCCGCGTGAATGAAGAAGGCCTTAGGGTTGTAAAGTTCTTTCGCCTGTGAAGATAATGACGGTAGCAGGAGAAGAAGCCCCGGCTAACTCCGTGCCAGCAGCCGCGGTAAGACGGAGGGGGCTAGCGTTGTCCGGATTTACTGGGCGTAAAGCGCGTGCAGGCGGTCCGTTAAGTCTCGTGTGAAATCC
+
FFFFFFFFFFFFFFFFFFFFFFFFFFFFFFFFFFFFFFFFFFFFFFFFFFFFFFFFFFFFFF:FFFFFFFF,FFFFFFFF:FFFFFFF:FF,FFFFFF,FFFF,FFFFFF:FFFFFF:FFF:FFFFFFFFFFFFFFFFF:FFFFFFFFFFFFFFFFF,FFFFFFFF::FF,:F,F,FFF:FFFFFFFFF::FFFFFF,FFFFFF:FFFFFF::FFFFFF,FFFFFF:F:F,FFFFF::FF:FF:FFFFFF
@A00920:152:HGHKKDRXX:2:2105:30825:12602 1:N:0:CGCGTTCA+TAAGACAC
ACTCCTACGGGAGGCAGCAGTGGGGAATATTGCACAATGGGCGAAAGCCTGATGCAGCGACGCCGCGTGCGGGACGAAGGCATTCGTGTCGTAAACCGCTTTTCTGGGGGAAGAAGTTCTGACGGTACCCCAGGAATAAGCCCCGGCTAACTACGTGCCAGCAGCCGCGGTAATACGTAGGGGGCGAGCGTTATCCGGAGTTACTGGGCGTAAAGCGCATGTAGGCGGTCAGACAAGTTGAGTGTGAAAG
+
FFFFFFFFFFFFFFFFFF:FFFFFFFFFFFFFFFFFFFFFFFFFFFFFFFFFF:FFFFFF::FFFFFFFFF:F:FFFFFFFFFFFFFFFFFFFF:FFFFFFFFFFFFFFFF:FFFFFFFFFFFFFFFFFFFFFFFFFF:FFFFF:FFF:FFFFFF:FFFFFFFFFFFFFFF:FFFFFFFFFFFFFFFF,FFFFFFFFF:F:FFFFFFFFFF:FFFFFFFFFFFFFFF:F:FFFFFFFF:FFFFFFFFFFF
@A00920:152:HGHKKDRXX:2:2105:28483:12868 1:N:0:CGCGTTCA+TAAGACAC
ACTCCTACGGGAGGCAGCAGTGAGGAATATTGGTCAATGGGCGCAAGCCTGAACCAGCAAAGTCGCGTGAGGGAAGACGGTCCTAAGGATTGTAAAACTCTTATGTCAGGGAGCAAAACTTCCACGTGTGGATAAACGACATTAACTGAAGAAAAAGCATCGGCTAACTCCGTGACAGCAGCCGCGGAAAAACGGATGAGGCGCGCGGTATCCGGAATAATTGGGATTAAAGGGAGAGTAGGCGGCGTGG
+
FFFFFFFFFFFFFFFFFFFFFFFFFFFF:FFF:FF:FFFFFFF,FFFFFFFF,FFFFF,FFFFFFFFFF:,FFFFFFFFFFFFF,FF,FFFF,FFF:F,,FF,F,FFFFFFFF:FF::F,,::,::F::,FF,F:,:,:,,,FF,FFF,F,FF,FFF,:,,FFFF,FFFFF:,F:F,F,,:F:FF,F,:,,FF,,F,,,,F,F,FFF,F,F:F,::,F,:,:,,,,:F::,:FF:F,FF:,:,FF::F,,
@A00920:152:HGHKKDRXX:2:2105:21703:13683 1:N:0:CGCGTTCA+TAAGACAC
ACTCCTACGGGAGGCAGCAGTGGGGAATATTGGACAATGGGCGAAAGCCTGATCCAGCAAAGCCGCGTGAGGGATGACGGCCTTCGGGTTGTAAACCTCTTTAATCAGGGACGAAGAGCAAGTGACGGTAACTGAAGAAGAAGCAAAGGCCAACTACGTGACAGCAGCCCCGGTAAGACGTAGGGCGCAAGCGATGTCCGGATTTATTGGGCGTAAAGAGCTCGTAGTCTGCTTGTTGCGTCGACTGTGA
+
F,FFF,FFF:FFFFFF:FFFF:FFF:F,FFFFFFFFFFFFFFFFFFFFFF:FFFFF:FF::FF:FFFFFFF,FFF:FFFFFFFFFFFFFFF:F,FFFFF:FF,F,F,FFFFFFFFF,,FFFFF,FF,F,F,F,,,F:F:,FFFFF,,,,:,FF:FFF,F,,F:FFFFFF,F:,:F::FFFF,:,,FFF:FF:,,FF::,:,FF,FFF:,::::FFF::F,FFF,FF:,FF,,F,FF:F,FF,:F,,FF:F
@A00920:152:HGHKKDRXX:2:2105:19461:13902 1:N:0:CGCGTTCA+TAAGACAC
ACTCCTACGGGAGGCAGCAGTGGGGAATTTTGGACAATGGGCGGAAGCCTGATCCAGCAACGCCGCGTGAGGGATGACGGCCTTCGGGTTGTAAACCTCTTTCAGTACCGACGAAGCGAGAGTGACGGTAGGTACAGAAGAAGCACCGGCCAACTACGTGCCAGCAGCCGCGGTAATACGTCGGGTGCGAGCGGTGTCCGGAATTATTGGGCGTAAACGGCTCGTAGGCGGTTTGTAGCGTCGGGAGTGA
+
FFFFFFFFFFFFFFFFFFFFFFFFFFFF,FFFFFFFFFFFF,FFFF:FFFFFFFFFFFF:FFFFFFFFFFFFFFFFFFF,FF,F:FFF:,FFF:FFFFFFFFFFFF,FFFFFFFFF:F::FFF,FFFFF:FF:FFF:F:::,FFFFF:FF:,FF,FF:F,:FFFFFFFFFFFF,FFF,FFF,,F:,:F,:F,F,FFFF,F,FF,F,F:,:F:F,,F:,:,FFF:FF,::,FFF,F:,F:FFF,F,FF,::
@A00920:152:HGHKKDRXX:2:2105:27362:13933 1:N:0:CGCGTTCA+TAAGACAC
ACTCCTACGGGAGGCAGCAGTGGGGAATATTGGACAATGGGCGCAAGCCTGATCCAGCCATGCCGCGTGGGTGAAGAAGGCCTTCGGGTTGTAAAGCCCTTTTGTCCGGAAAGAATAGTGTGCGGTTAATACACGGGGATCCGGCCGGGACCGGAAGAATAGGCACCGGCTAACTTCGTGCCAGCCGCCGCGGTAATCGGGCGGGGGCCCGGGTGGTCGGGAGGTCTGGGGGTTAAGGGGTCCGTGGGGG
+
FFFFFFFFFFFFFFFFFFFFFFFFF:FFFFFFF:F:F,FFF,FFFF:FFFFF:FFFFFFF,FFFFFF:FFF:FFFF:FFFFF,FFFFFFFFFF:F:FFFF,F:FFFFFF,,,FFF,,,,,:,FFF:F,FF:F,FFFF:,,,,FF,F:,,,,:FFFFFF,:F,:F,FFFF,,,:,F,:F,:::,,::::,::FF::,FF,:F,FFF,:F,,:,F:FF,:,FF,,,F:,,FFF,F,,,,FFFF,,FF:FF,F
@A00920:152:HGHKKDRXX:2:2105:4833:14184 1:N:0:CGCGTTCA+TAAGACAC
ACTCCTACGGGAGGCAGCAGTGGGGAATATTGGACAATGGGGGAAACCCTGATCCAGCGACGCCGCGTGGGTGAAGAAGGCCTGCGGGTTGTAAAGCCCTTTCGGTAGGGACGAAAGCTTCCGACCTAACACGTCGGAGGGTTGACTTAACCTACAGAAGAAGCACCGGCTAACTCTGTGCCAGCAGCCGCGGTAATACAGAGGGTGCGAGCGTTAATCGGAATTACTGGGCGTAAAGAGCACGTAGGCG
+
FFFFF,FF:F:FFFF,FFFFF,FFFFFFFFFFF,FFFFFF,FFF:F:,FFFF,FFFFFFFFFFFFFFFFFFFFFFFFFFFF:FFFFF,FF:FFFFF:FFFF::FFFFF:FFFF:FF::F:FFFFFFF:FFFF:FF:FFF:FFFFFFF,FFFFFFFFFFF:FF,:FFF::FFFFFF,:,FFFF:::FF,F,FFF,F,FFFF::,,::FFF:FF:F,FFF,FFFFFFF,FF,F:FFFF:F,F,F,,F:FF:,
@A00920:152:HGHKKDRXX:2:2105:1090:14215 1:N:0:CGCGTTCA+TAAGACAC
ACTCCTACGGGAGGCAGCAGTGGGGAATTGTTCGCAATGGGCGCAAGCCTGACGACGCAACGCCGCGTGGAGGATGAAGATCTTCGGGTCGTAAACTCCTTTCGATCGAGACGAACGGCTTCCGGGTCAATACCCCGGGAGAGTGACGGTACCGAGAGAAGAAGCCCCGGCTAACTCCGTGCCAGCAGCCGCGGTAATACGGGGGGGGCAAGCGGTGTTCGGAATTACTGGGCGTCACGAGCTCGTAGGT
+
FFFFFFFFFFFFFFFFFFFFFFFFFFF:FF:FFFFFFFFFFFFFFFFFFFFFFFFFFFFFFFFFFFF,FFFFFFFFFFFFF:FFFFFFFFFFFFFFFFFFFFFFFFFFFF:FFFFFFFFFFFFFFFFFFFFFFFFFFFFFFFFFFFFFFF,,FFFF:FFFFF,FFFFFFFFFFFFFFFFFFFFFFF:FFFFFFFFFFFFFFFFFFFFFF,FFFF,,FF:FFF,:,FFFFFFFFFF,F,::FFFFFFFFF:
@A00920:152:HGHKKDRXX:2:2105:32732:14841 1:N:0:CGCGTTCA+TAAGACAC
ACTCCTACGGGAGGCAGCAGTTAGGAATCTTCGGCAATGGGCGAAAGCCTGACCGAGCGACGCCGCGTGAAGGATGAAGGCCCTCGGGTCGTAAACTTCTAAAAGAGGGACGATAGTGACGGTACCTCTTGAAAAGCACCGGCTAACTCCGTGCCAGCAGCCGCGGTAATACGAAGGGGGCTAGCGTTGTTCGGAATCACTGGGCGTAAAGGGCGCGTAGGCGGCTTGACAAGTCAGGTGTGAAAGCCCC
+
:FFFFFFFFFFF:FF:FFFFFFF:FFFFFFFFFFFFFFFFFFFFFFFFFFFFFFFFFFFFFFFFFFFFFF:FFFFFFFFFFFFFFFFFF:FFFFFFFFFF:FFFF:FFFFFFFFFFFFFFFFFFFFFFFFFF:FFFFFFFFFFFFFFFFFFFFFFFFFFFFFF:FFFFFFFF:FFFFFFFFFF:FFFFFFFFFFFFFFFFFFFFFFFFF:FFFFFFFFFFFFFFFFFF::,FFFFFFFFFFF,F:FFFFF
@A00920:152:HGHKKDRXX:2:2105:13422:16125 1:N:0:CGCGTTCA+TAAGACAC
ACTCCTACGGGAGGCAGCAGTAAGGGATATTGCACAATGGGCGCAAGCCTGATGCAGCAACGCCGCGTGCCCGATGAAGGCCTTCGGGTCGTAAAGGGCTTTTCTGGCTGAAGAGCAGGGACAGTAAGCCAGGAATAAGTGTCGGCTAACTACGTGCCAGCAGCCGCGGTAAAACGTAGGACGCAAGCGTTATCCGGAGTTACTGGGCGTAAAGCGCGGGCAGGCGGTCGTTTAAGTCTGATGTGAAAGC
+
FFFFFFFFFFFFFFFFFFFFFFFFFFFFFFFFFFFFFFFFFFFFFFFFF:FFFFFFFFFFFFFFFFFFFFFFFFFFFFFFFFFFFFFFFFF,F:FFFFFFFFFFFFFFFFFFFFFFFFFFFFFFFFFFFFFFFFFFFFFFFFFFFFFFFFFFFFFFFFFFFFFFFFFFFFF,FFFFFFFFFFFFFFFFFFFFFFFFFFFFFFFFFFFFFFFFFFFFF:FFFFFFFFFFFFF,FF:FF,F::F:FF,FF,F
@A00920:152:HGHKKDRXX:2:2105:24831:16219 1:N:0:CGCGTTCA+TAAGACAC
ACTCCTACGGGAGGCAGCAGTAAGGAATATTGGACAATGGGCGAGAGCCTGAACCAGCCATGCCGCGTGCAGGAAGACGGCCCTATGGGTTGTAAACTGCTTTTAACAGGGGATAAAACGGTCTTGAGAGACTAATTGAAGGTACCTGGTGAATAAGCCACGGCTAACTACGTGCCAGCAGCCGCGGTAATACGTATGTGTCAAGCGTTGTCCGGATTTATAGTTTTTAAAGGGTGCGTATGCGGCCTAT
+
:,:F,FFFFF:FFFFF,FFFFFFFF:FFFF:F:FFFF,F:FFFFFFFF:,FFFF::FFFFFFFFF:FFFFFFFFF:FFFFFFF:FFF,,:FFFF:FFFF:,FF:F,FFFF,FFFFFF:FFFFFFFF,FFFFF,FF,:FF:FF,FFFFFF:FF::FFF::F:FFFF,:,FF,F,F,,FF,FF,FF:F,FFF,FFF,:,F,F:FF,FF:,,FFFFFFF,,:FF,:,,,FF:F:,,,:,,FFF,::F,F,FFF
@A00920:152:HGHKKDRXX:2:2105:6768:17033 1:N:0:CGCGTTCA+TAAGACAC
ACTCCTACGGGAGGCAGCAGTGGGGAATATTGCACAATGGGCGCAAGCCTGATGCAGCAACGCCGCGTGCGGGAAGAAGGCCTTAGGGTTGTAAACCGCTTTCAGCAGGGAAGAAAATGACGGTACCTGCAGAAGAAGGAGCGGCCAACTACGTGCCAGCAGCCGCGGTGACACGTAGGCTCCAAGCGTTGTCCGGATTTATTGGGCGGAAAGGGCTCGTAGGCGGTTTGTCACGTCGGGAGTGAAAACT
+
FFFFFFFFFFFFFFFFFFFFFFFFF:F:FFFFFFFFFFFFFFFFFFFFFFF,FFF:FFFFFFFFFFFFFFFFFF:FFFFFFFFFFFFFFFFFFFFFFFFF:FFFFFFFFFFFFFFFFF:FFF:FFFFFFFFFF,FFFFFFFFFFFFFFFFFFFFFFFFFFFFFFFFF:FFFFFFFFFFFFFFFFFFFFFFFFFFFFF,F:FFF,FFFF,F,,FFFFFFFFFFFFFF,FFFF:FFFF:F,F:FFFF,FFF:
@A00920:152:HGHKKDRXX:2:2105:27236:17127 1:N:0:CGCGTTCA+TAAGACAC
ACTCCTACGGGAGGCAGCAGTGGGGAATTGTTCACAATGGGCGCAAGCCTGATGACGCAACGCCGCGTGGAGGATGAAGGTCTTCGGATTGTAAACTCCTGTTGCCCGGGACGAAAAGCTTCAACCTAATACGTTGAAGTCTGACGGTACCGGGTGAGGAAGCCACGGCTAACTACGTGCCAGCAGCCGCGGTAATACGTAGGGGCCGAGCGTTGTCCGGAATTACTGGGCGTAAAGCGCGCGCAGGCGG
+
:FFFF,FF:FFFFFFFFFFFFFFFFF:F:FFFFFFFFFFFFFFFFFFFFFFFFFFFFFFFFFFFFFFFFFFFFFFFFFFFF::FFFFFFFFFFFFFFFFFFFF:FFFFFFFFFFFFFFFF:FFFFFFFFFFFFFFFFF,FFFFFFFFFFFFFFFFF:FFFFFFFFFFFF,FFFFFFFFFFFFFFFFFFFFFFFFFF:FFFFF:FFF:FFFFFFFFF,FFFF,F:FFFFFFFFFF,:FFF:FFFF,FFFFF
@A00920:152:HGHKKDRXX:2:2105:32832:17707 1:N:0:CGCGTTCA+TAAGACAC
ACTCCTACGGGAGGCAGCAGTGGGGAATCTTGCGCAATGGGCGTAAGCCTGACGCAGCGACGCCGCGTGGGGGATGAAGGCCCTTTGGGTATTAAACACCTTTAGGATGGGACTAAGCGCAGTCTAGTGTGAAGCAGGAGAAGAACCGTCTGATTACTAAGAGGCAGACGCCGGGGGACCACCGGGGGTAAGAGGGAGGTGGGGAAGGTTCGGGCGATATTTGGGCGTTGGAGGGTGCGGACGATGGTTG
+
,FFF,FF:FFFFFFFFFFFFF,FFFFFFFFFF,FF:FFFFFFF,,FFFFFF:F,F::F,F,,FF:FFFF,,FF:,F::FFFF,F,FFFFF,,FF:FF,,F:F:,:F,:FFFF:,FFF,F,F,,,F,F,,,F,F::,,,:,F,,,,:F,F:::F,,FF,F,FF:FF,,,,,FFF,:,,F,:,,,,::F,F:,,F,,F,:,,,,,,F,,,,F,,:F,:,,:F,,F,,F,,,,,F:FFFF,F,F,F,,FFF,,
@A00920:152:HGHKKDRXX:2:2105:3522:17801 1:N:0:CGCGTTCA+TAAGACAC
ACTCCTACGGGAGGCAGCAGTGAGGAATCTTCCGCAATGGGCGAAAGCCTGACGGAGCGACACCGCGTGGAGGACGAAGGTCTTTTGATTGTAAACTCCTTTTCTGGGGGAATAACTGATGAAGGTACCCCAGGAATAAGCACCGGCTAATTACGTGCCAGCAGCCGCGGTAATACGTAAGGTGCAAGCGTTATCCGGAATTATTGGGCGTAAAGCGTTCGTAGGCGGTGAAGCAAGTTTGTAGTTAAAT
+
FFFFFFFFFFFFFFFFFFFFFFFFFFFFFFFFFFFFFFFFFFFFFFFFFFFFFFFFFFFFFFFFFFFFFFFFFFFFFFFFFF,FFFFFFFF:FFFFFFFFF:FFFFFFFFFFFFFFF,FFFFFFFFFFFFFFFFFFFFFFFFFFFFFFFFFFFFFFF:FFFFFFFFFFFFF,FFFFFFF:FFFFFF,,FFF:FF:FFFF,:FFFFF,FFFFFFFF:FFFFFFFFFFFFF:F,:FF,FFFFFFFFFFFFFF
@A00920:152:HGHKKDRXX:2:2105:12138:18850 1:N:0:CGCGTTCA+TAAGACAC
ACTCCTACGGGAGGCAGCAACCGGGAATATTGCGCAATGGACGAAAGTCTGACGCAGCGACACCGCGTGTGGGAAGACGCTCTTCGGAGTGTAAACCACTGTGGCGAGGGAGGAAGTTCTGACAGTACCTCGCTAGAAAGCACCAGCTAACTACGTGCCAGAAGCTTCGGTAATACGTAGGGTGCAAGCGTTATCCGGATTTACTGGGCGTAAAGGGTCCGTCGGCGATCCTGTAGGTCACTTGTCCAAG
+
FFFFFFFFFFFFFFFFFFFFFFFFFFFFFFFFFFFFFFFFFFFFF:FFFFFFFFFFFFFFFFFFFFFFFFFFFF:FFFFFFFFFFFFFFFFFFFFFF:FFFFFFFFFFFFFFFF:FFFFFFFFFFFFFFFFFFFFFFFFFFFFFFFFFFFFFFFFFFFFFFFFFFFFFFFFFFFFFFFFFFFFFFFFFF::FFFFFFF::FFFFFFFFFF::FFFFFFFFFFFFFFFFFFFFFFFFFFFFFFFFFFF:FF
@A00920:152:HGHKKDRXX:2:2105:12210:21386 1:N:0:CGCGTTCA+TAAGACAC
ACTCCTACGGGAGGCAGCAGTGGGGAATATTGGACAATGGGCGCAAGCCTGATCCAGCCATGCCGCGTGCGTGAAGAAGGCCTTAGGGTTGTAAAGCGCTTTCACTGGTGAAGATGATGACGGTAGCCAGAGAAGAAGCCCCGGCTAACTCCGTGCCAGCAGCCGCGGTAATACGGAGGGGGCAAGCGTTGTTCGGAATTACTGGGCGTAAAGGGCGCGTAGGCGGAATGTCAAGTTAGGGGTGAAAGGC
+
FFFFFFFFFFFFFFF:FFFFFFFFFFFFFFF:FFFFFFFFF:FFFFFFFFFFFF,FFFFFFFFFFFFFFFFFFFFFFFFFFFFFFFFFF:FFFFFFFFFFFFFFFFFFFFFFFFFFFFFFFFFFFFFFFFF:FFF,,:FFFFF,FFFFFFF:FFFFFFFFFF:FFFFF:F,FFFFFF,FFFFFFFF:FFFFFFFFFFFFFFFFFFFFFF,FFFFF:F:F:F:FFFFFFFFFFFF::FFFFFFFFF:FFFF
@A00920:152:HGHKKDRXX:2:2105:18620:21465 1:N:0:CGCGTTCA+TAAGACAC
ACTCCTACGGGAGGCAGCAGTGGGGAATTTTGGGCAATGGGCGAAAGCCTGACCCAGCGACGCCGCGTGCGGGAGGAAGCCCTTCGGGGTGTAAACCGCTGTCAGAGGGGACGAAACCCCGGCATGTAAACAGCATGTCGGCTTGACGGTACCCTCAAAGGAAGCACCGGCTAACTCCGTGCCAGCAGCCGCGGTCATACGGGGGGGGTAAGCGGTGTTCGGAATTACTGGGCGTAAAGGGCTCGTAGGC
+
FFFFFFFFFFFFFFFFFFFFFFFFFFF,FFFFFFFFFFFFFFFFFF:FFFFFFFFFFFFFFFFFFFFFFFFFFFFFFFFFFF:FFFF::FFFFFFFFFFFFFFFFFFFFF:FFFFFFFFFFFFFFF,FFFFFFF:FFFFFFFFFFFFFF:F:FFFFFFF:F,FFFF::FFFFFFFF:FFFFFFF:FFFFFFFF,F,F:FFF:FFFFFFF,FFF:,FFFFFFFF:FFFFFFFFFFF,FFFF:F::FFFFFF
@A00920:152:HGHKKDRXX:2:2105:22914:21512 1:N:0:CGCGTTCA+TAAGACAC
ACTCCTACGGGAGGCAGCAGTGGGGAATATTGCGCAATGGGCGAAAGCCTGACGCAGCGACGCCGCGTGAGGGATGAAGGCCTTCGGGTTGTAAACCTCTTTCAGCAGGGACGAAGCGAGAGTGACGGTACCTGCAGAAGAAGCACCGGCCAACTACGTGCCAGCAGCCGCGGTAATACGTAGGGTGCAAGCGTTGTCCGGAATTATTGGGCGTAAAGAGCTCGTAGGCGGTCTGTCGCGTCGGCTGTGA
+
F,:FFFFF,FF:FFFF::,:FFF:FFFFFF::FFFFFF:F:F:FF:,F,F:FFFFF:FFFFFFF,FFFFFF,FFFFFFFFFFFFFF:FFFFFFFFF::FFFFFFFFFF:FFFFFFFFFFFFFFFFFFFFFFFFFFFF,FF:FFFFFFFFFFFFFFFFFFFFFFFF:FFFFFF:FF:FFFFFFFFFFFFFFFFFFFFFFF:FF,FFFFFFF:FFFFF:FFFFFFFF:FFFFFFFFFFFF:,:FFFFFFFFF
@A00920:152:HGHKKDRXX:2:2105:30924:21543 1:N:0:CGCGTTCA+TAAGACAC
ACTCCTACGGGAGGCAGCAGTGGGGAATTGTTCACAATGGGCGCAAGCCTGATGACGCAACGCCGCGTGGGGGATGAAGGTCTTCGGATTGTAAACCCCTGTCGAACGGGACGAACGGCCTCTGGGCTAATCACCAGGGGAGTGACGGTACCGTTAAAGGAAGCCACGGCTAACTCTGTGCCAGCAGCCGCGGTAATACAGAGGTGGCAAGCGTTGTTCGGAATTACTGGGCGTAAAGGGCGCGTAGGCG
+
FFFFFFFFFF:FFFF:FFFFFFFFFFFFFFFFF:FFFFFFFFFFFFFFFFFFFFFFFFF:FFFFFFFFFFFFFFFFF:FFFFF:FF:FFFFFFFFFFFFFFFFFFFFFFF,FFFFFFFFFFFF::FFFF:FFFFFFFFFFF:FFFFFFFFFF:FFFF:FFF,FFFFFFFF:,F:FFFFFF,FFFFFFFFFFFFFFF:FFFFFFFF::FF,FFFFFFFF:FF:,FFFFFF:FFFFF::F:FFFFFFFFFFF
@A00920:152:HGHKKDRXX:2:2105:17363:22138 1:N:0:CGCGTTCA+TAAGACAC
ACTCCTACGGGAGGCAGCAGTAGGGAATTTTCGTCAATGGGCGCAAGCCTGAACGAGCAATGCCGCGTGAGTGAGGAAGGTCTTCGGATCGTAAAGCTCTGTTGCAGGTCAGAAAAGAAGGAAAGAGGAAATGCTTTTCTTTTGATAGTAACCTGCCAGAAAGTCACGGCTAACTACGTGCCAGCAGCCGCGGTAATACGGAGGGGGCAAGCGTTCTCCGGAATGATTGGGCGTCAAGGGTGCGCAGGCG
+
FFFFFFFFFFF,FFFFFF,FFFFFFFFFFFFFFFFFFFFFFFFFFFFFFFFFFFFFFFFFFFFFFFFFFFFFFFFFF,FFFFFFFFFFFFF,:F:FFFFFFFFFFFFFFFFFF,FF:FFFFFFFFFFFF,FFFFFFFFFFFFFFFFF:F:F:FFFFFFFF:FFFFFFFFFFFFFFFFFFFFFFFFFFFFFFFFF,FFFFF,F:F,,FF:FFFFFF,FFFFF:F::F:FF:FFFF:FFF,,F,::FFFFFF
@A00920:152:HGHKKDRXX:2:2105:16071:22467 1:N:0:CGCGTTCA+TAAGACAC
ACTCCTACGGGAGGCAGCAGCAGGGAATTTTGCGCAATGGGCGAAAGCCTGACGCAGCAACGCCGCGTGCGGGATGACGGCCTTCGGGTTGTAAACCGCTTTTCGGGGGGAAGAGGAAGGACGGTACCCCCGGAATAAGTCTCGGCTAACTACGTGCCAGCAGCCGCGGTAAAACGTAGGAGGCGAGCGTTATCCGGATTTACTGGGTGTAAAGCGCGTGTAGGCGGTCCTGCAAGTGGCGCGTGAAAGC
+
FFFFFFFFFFFFFFFFFF:FFFFFFFFFFFFFFFFFFFFFFFFFFFFFFFFFFFFFFFFFFFFFFFFFFFFFFFFFFFFFFFFFFFFFFFFFFFFFFFFFFFFFFF:FFFFFFFFFFFFFFFFFFFFFFF:FFF,FFFF,F:FFFF:FFFFFFFFFFFFFFFFFFFFFFFFFFFFF,F,FFFF:FFFFFF:FFFFFFFF:FFFFFFF:F::,FF:FFFFFFFF,FFFF:FFF,FF:,F:FFFF:FFFFF:
@A00920:152:HGHKKDRXX:2:2105:17381:23109 1:N:0:CGCGTTCA+TAAGACAC
ACTCCTACGGGAGGCAGCAGTGGGGAATATTGGACAATGGGGGCAACCCTGATCCAGCAATGCCGCGTGTGTGAAGAAGGCCTGCGGGTTGTAAAGCACTTTCAGAGGGGAAGAAAAAATTGGAGCTAACACCTCCGATCTTGACGTTACCCTTAGAAGAAGCACCGGCTAACTCCGTGCCAGCAGCCGCGGTAATACGGAGGGTGCAAGCGTTAATCGGAATTACTGGGCGTAAAGCGCACGCAGGTGG
+
FFFF:FFFFFFFFFFFFFFFFFFFFFFFFFFFFFFFFFFFFFFFFFFFFFFFFFFFFFFFFFFFFFF:FF:FFFFFFFFFFFFFFFFFFFFFFFFFFFFFF:FFFFFFFFFFFFFFF,FFFF:FFFF:FFF,FFFFFF,FFFF:FFFFFFFFF:FFFFFF:FFFFFF,FFFFFFFFFF:FFFFFFFFFFFFFFFFFFFF:FFFFFF,FFFFFFF:FFFFF:FFFFFFFF,FFFFFFFFFFFFFFFFFFF:
@A00920:152:HGHKKDRXX:2:2105:4137:23375 1:N:0:CGCGTTCA+TAAGACAC
ACTCCTACGGGAGGCAGCAGTCGAGAATTTTTCTCAATGGGGGAAACCCTGAAGGAGCGACGCCGCGTGGAGGATGAAGGTCTTCGGATTGTAAACTCCTGTCATTTGGGAACAATTGTCACGCGTTAACTGCGCGGGGCTTGATAGTACCAGAAGAGGAAGAGACGGCTAACTCTGTGCCAGCAGCCGCGGTAATACAGAGGTCTCAAGCGTTGTTCGGATTCATTGGGCGGAATGGGTGCGTAGGTGG
+
FFFFFFFFFFFFFFFFFFFFFFFFFFFFFFFFFFFFFFFFFFFFFFF:FFFFFFFFFFFFFFFFFFFFFFFFFFFFFFFFFFFFFFFFFFFFFFFFFFF:FF:FFFFF:F,FF:FFFFFFFFFFFFFFF:FFFFFFFFFFF,FF:F,FF,FFFFFFFFFF,FFFF:,FFFFFFFFFFFFFFFFF,FFFFFFFFFFFFFFFFFFFFFF:F,F:,,F:FFFFF:FF::,FFFFF,:F,FFFFFFFF:FFFFF
@A00920:152:HGHKKDRXX:2:2105:18258:24032 1:N:0:CGCGTTCA+TAAGACAC
ACTCCTACGGGAGGCAGCAGTGGGGAATATTGGACAATGGGCGAAAGCCTGATCCAGCCATGCCGCGTGTGTGAAGAAGGTCTTCGGATTGTAAAGCACTTTAAGTTGGGAGGAAGGGAAGTAAGTTAATACCTTGAAGTTTTGACGTTACCAACAGAATAAGCACCGGCTAACTTCGTGCCAGCAGCCGAGGTAATAAGAAGGGTGAAAGCGTTACTCGGAATTACTGGGCGTAAAGCGTGCGTAGGTG
+
FFFFF:FFFFFFFFFFFFFFFFFFFFFFFFFF,FFFFFFFFFFFFFFFFFFFFFFFFFFF,FFFFFFFF,,:FFF:FFF::FFFFFFF:FFFFFFFFFFFFFFF:FFF:FF:,FFFF,,FFFFF,F:F:FF:F::F,,F,:F:,FF:FFFFF:FFF,FFFFFFFFF:,FFFFFFFFF:FFF:FFFF,,F,,F:FF,FF,:FFF,,F:,:,FFFF:FF:FFFF:F,FFFF,F:FF,F,F,F,F,FF,FFFF
@A00920:152:HGHKKDRXX:2:2105:20690:24486 1:N:0:CGCGTTCA+TAAGACAC
ACTCCTACGGGAGGCAGCAGTGGGGAATCTTGCACAATGGGGGCAACCCTGATGCAGCGACGCCGCGTGAGCGATGAAGCCCTTCGGGGTGTAAAGCTCTTTCGGCAGGGAAGATTATGACGGTACCTGCAGAAGCAGCTGCGGCTAACTACGTGCCAGCAGCCGCGGTAATACGTAGGCAGCAAGCGTTGTTCGGAGTTACTGGGCGTAAAGGGTGTGTAGGCGGTCTTCTAAGTCTGGTGTGAAATCT
+
FFF:FFFF:FF,:FFFFFFFFFFFFFFFFFFFFFF:F:FFFFFFFFFFFFFFFFFFFFFFFFFFFFFFFFFFFFFFFFFFFF,FFFFFFFFFF,FFFFFFFFFFFFFFFFFFFFFFFFFFFFFFFFFFFFFFFFFFFFFFFFFFFFFFFFFFFFFFFFFFFFFFFFFFFF,FFFFF:FFFFFFFFFFFFFFFFFFFFFFFFFFFFFFFF:FFFFFFFFFFFFFFFFFFFFFFF,,,FFFF:FFFF,FFFF
@A00920:152:HGHKKDRXX:2:2105:8187:24502 1:N:0:CGCGTTCA+TAAGACAC
ACTCCTACGGGAGGCAGCAGTGGGGAATTTTGGACAATGGGCGCAAGCCTGATCCAGCCATGCCGCGTGAGTGAAGAAGGCCTTCGGGTTGTAAAGCTCTTTCAGACGGAAAGAAATCGCGCGGGTCAATAGCCTGCGTGGATGACGGTACTGTCAGAAGAAGCACCGGCTAACTCCGTGCCAGCAGCCGCGGTAATACGGAGGGGGTTAGCGTTGTTCGGAATTACTGGGCGTAAAGCGCGCGTAGGCG
+
FFFFFFFFFFFFFFFFFFFFFFFFFFFFFFFFFFFFFFFFFFFFFFFFFFFFFFFFFFFFFFFFFFFFF:FFF,,:FFF:FFFFFFFFFFFFFFFFFFFFFFFFFFFFFFFFFFFFFFFFFFFFFFFFF:FFFFFFFFFFFFFFFFFFFFFFFFFFFF,,FFFFFFFFFFFFFFFFFFFFFFFFFFFF,FFFFFFFFFFFF:FFFFFFFFFFF:FFFFFFF:FFFFFF:FFFFFFFFFFF:F:F,FFFFF
@A00920:152:HGHKKDRXX:2:2105:6922:25410 1:N:0:CGCGTTCA+TAAGACAC
ACTCCTACGGGAGGCAGCAGTAGGGAATATTGGTCAATGGGTGAGAGCCTGAACCAGCCATGCCGCGTGCAGGAAGACGGCCTTCTGGGTTGTAAACTGCTTTTGCCAGGGGATAAAATTTCTTTGCGAAGAAAATTGAAGGTACATGGTGAATAAGACACGGCTAACTACGTGCCAGCAGCCGCGGTAATACGTAGGTGGCACGCGTTGTCCGGATTTATTGGGTTTAAACGGTGCGTAGGCGGCCTAT
+
FFFFFFFFFFFFFFFFFFFFFFFFFFFFFFFFFFFFFFFF:FF,FF,,FFFFFFFFFF:FFFFFFFFFF,FFFFFFFFFF:,FFFFFF:FFFFFFF,FF,FFF,:F:FFFFF::FFF,F::FFF,:F,,FF,FF,,,FF,::FFF,,F,FFF,FF:F,:,,F:FF,:FFF,,:FF,FFFFFFFF,F,FFF,:F,,F,,F,,F:,FF,,F::FFFF,,F,F:FF:F:F,:F,,,,F:F,FF,F,F,:FFFF
@A00920:152:HGHKKDRXX:2:2105:15248:25520 1:N:0:CGCGTTCA+TAAGACAC
ACTCCTACGGGAGGCAGCAGTCGAGAATCTTCCGCAATGGACGAAAGTCTGACGGAGCGAAGCCGCGTGATGGATGAAGCCCTTAGGGGCGTAAACATCTTTTATGAGGGAGGAAGTTTATTGACGTTAACTCATGAATAAGGGTCTCCCAATTATGTGAAAGCAGGAGCGGTAATACAGAATCCTCGAGCGTTACACCGAATCACTGGGCGTAAAGGCTGCGTAGGAGGTCATATAAGTCGGATGTAAA
+
F:FF,FFFFF,FFFFFFFFF:FF:FF:F:FFFF:F:FFFFFFFFFFFFFFFF,:F,FFFF,FFFFFFFFFF:FFFFFF::FFF:FF:F,,::FFFFFFF,FFF:F:FFFFFFFFFFF:,FF,,FF,F::,FFFFFFFF:FF,:F,FFF,FF:F,:,FF,,,F:FF:,F,FF,FFF,FF::F,,:F:FFFF,F,FF:FF,FF:F:FFF,F,:FFFFF,,,FF,,:F,,,FFFFFFF:,,,F,,,FF:FFF:
@A00920:152:HGHKKDRXX:2:2105:20717:25567 1:N:0:CGCGTTCA+TAAGACAC
ACTCCTACGGGAGGCAGCAGTAAGGGATCTTGCGACAATGGGCGAAAGCCTGACGCAGCAACGCCGCGTGCGGGATGACGGCCTTCGGGTTGTAAACCGCTTTTCGGGGGGAAGAGGAAGGACGGTACCCCCGGAATAAGTCTCGGCTAACTACGTGCCAGCAGCCGCGGTAAAACGTAGGAGGCGAGCGTTATCCGGATTTACTGGGTGTAAAGCGCGTGTAGGCGGTCGTGCAAGTGAGGCGTGAAAG
+
FFFFFFFFFFFFFFFFFFFFFFFFFFFFFFFFFF:FFFFFFFFFFFFFFFFFFFFFFFFFFFFFFFFFFFFFFFFFF:FFFFFFFFFFFFFFF:FFFFFFFFFFFFFFFFFFFFF:FFFFFFFFF::FFFFFFFF,FFFFFFFFFFFFFFFFFFFFFFFFFFFFFFFFFFF:FFFFFFFFFFFFFF:FFFFFFFFFFFFFFFFFFFFFFFFFFFFFFFF:FFFFFFFFFF,FFFF:FFFFFFFFFFFF,F
@A00920:152:HGHKKDRXX:2:2105:24894:26443 1:N:0:CGCGTTCA+TAAGACAC
ACTCCTACGGGAGGCAGCAGTGGGGAATATTGGACAATGGGCGAAAGCCTGATCCAGCAATGCCGCGTGAGTGATGAAGGCCTTAGGGTTGTAAAGCTCTTTTACCCGGGATGATAATGACAGTACCGGGAGAATAAGCCCCGGCTAACTCCGTGCCAGCAGCCGCGGTAATACGGAGGGGGCTAGCGTTGTTCGGAATTACTGGGCGTAAAGCGCGCGTAGGCGGCTTTGTAAGTTAGAGGTGAAAGCC
+
FF:FFFFFFFFF:FFFFFFFFFFFFF,FFFFFFFFF:FFFFF:FFFFFFFFFFFFFFFFFFFFFFF:FFFFFFFFFFFFFFFFFFF,FFFF:FF:F,FFF:FFFFF:FFFFFFFF:FF,F,FFFFFFFFFFFFFFFFFFFFFFFFFFFFFF:FFFFFFFFFF,FF:FFFFFFFFFFFFF,FFFFF,FF:F:FFFFFFFFFFFFF:FF::FFFFF,FFFFFFFFFF::FFFFF,FFFFFF:F,FFF:::F,
@A00920:152:HGHKKDRXX:2:2105:17309:26647 1:N:0:CGCGTTCA+TAAGACAC
ACTCCTACGGGAGGCAGCAGTAAGGAATATTGGTCAATGGACGCAAGTCTGAACCAGCCATGCCGCGTGGAGGATGAAGGTCCTCTGGATTGTAAACTTCTTTTATTTGGGAAGAAATCGATATTTTCTAATGTGGTTGACGGTACCAGATGAATAAGAACCGGCTAACTCCGTGCCAGCAGCCGCGGTAATACGGAGGGTGCAAGCGGTATCCGGATTCACGGGGTTTAAATGGTGCGTAGGAGGGCAG
+
:,F:,::FFFFFFF:FFF:FFFFFFFF,FFFFF,F:F:F:F,FFFF:FFFFF:F:FFFFFF:,,F:FFFFF::F,F:FF:F,:F,F:FF::FFFF,FFFF,:FF,,FFFFFFFF,FF:,,::FFFFFFFFFFFFFF:FFFF:FF::,FF,FF,:FF,,,F:FFFF:F:FFFF:FF:FFFFFFFF,FF::FF:FF:F:F,FF,FF:FF:,FFF,FF:FF,,F,,F:F:FF,FF,F:,,F,:,FFF,,:FFF
@A00920:152:HGHKKDRXX:2:2105:14281:26976 1:N:0:CGCGTTCA+TAAGACAC
ACTCCTACGGGAGGCAGCAGTGGGGAATATTGGACAATGGGCGAAAGCCTGATCCAGCAATGCCGCGTGAGTGATGAAGGCCCTAGGGTTGTAAAGATCTTTTACCAGGGATGATAATGACCGTACATGGAGACTACGCACCGGCTAACTCCGTGCCAGCAGCCGCCGTAATACAGAGGGTGAAAGCCTTAATCTGAATTAATGGGCCTAAAGAGCGACTAGGTTGATTGTAAAGTTGCATGAGAAAGCC
+
FFFFFFFFFFFFFFFFFFFFFFFFFFFF,FFFFFFFFFFFFFF:FFFFFFFFFFFFFFF:F,FFFFFFFF::FFFF:FFFFF,FFFFFFFFFFFF,:,FFFFFF,F,FF,F:FFFF,FF:,,,F,:,,,,F::,,F,FF,F,FF:,,F,,FFFF,F:F:FF:FF,F,F:,F,FF:,:F,F,,,::,:,,::F:F,,F:,FF,FFFF:,F:,,F,,F,,,F,,,F,F,FFFF,FF:,:FF,F:,F,F,FF:
@A00920:152:HGHKKDRXX:2:2105:31910:27414 1:N:0:CGCGTTCA+TAAGACAC
ACTCCTACGGGAGGCAGCAGTTAGGAATTTTGGGCAATGGGCGGAAGCCTGACCCAGCAACGCCGCGTGGGTGACGAAGGCCTTCGGGTCGTAAAGCCCTTTTCCCAGGGAAGATAGTGACGGTACCTGGGGAATCAGCCCCGGCTAACTACGTGCCAGCAGCCGCGGTAATACGTAGGTGGCAAGCGTTGTCCGGATTTATTGGGTTTAAAGGGTGCGTAGGCGGCCCTGTAAGTCAGTGCTGAAATAT
+
FFFFFFFFFFFFFFFFFFFFFF:FFFFFFFFFFFFFFFFFFFFFFF:FFFFFFFFFFFFFFFFFFFFFFFFFFFFFFFFFFFFFFFFFFFFFFFFFFFFFFFFFFFFFFFFFFFF:FFFFFFFFFFFFFFFFF,FFFFFFFFFFFFFFFFFFFFFFFFFFFFFFFFFFFFFFFFFFFFFFFFFF:FFFFFFFFFFFFFFFFFFFFFFFFFF,FFFFFFFFFFFFFFFFFFFFFFFFFFFFFFFFFFFFFF
@A00920:152:HGHKKDRXX:2:2105:1172:28322 1:N:0:CGCGTTCA+TAAGACAC
ACTCCTACGGGAGGCAGCAGCAAGGAATCTTCCGCAATGGGCGCAAGCCTGACGGAGCAACGCCGCGTGCGGGATGACGCCCTTCGGGGTGTAAACCGCTTTTCTGGGGGAAGAAGGGAGCGCAAGCTCCTTGACGGTACCGCAGGAAGAAGGACCGGCTAACTACGTGCCAGCAGCCGCGGTAATACGTAGGGTCCGAGCGTTGTCCGGAGTTACTGGGCGTAAAGCGCACGCAGGCGGCGGCGCTGGC
+
FFFFFFFFFFFFFFFFFFFFFFFFFFFFFFFFFFFFFFFFFFFFFFFFF:FFFFFFFFFFFFFFFFFFFFFFFFFFFFFFFFFFFFFFFFFFF:FFFFF:FFFFFFFFFFF:FFFFFFFFFFFF:FFFFFFFFFFFFFFFFFFFFFFFFFFFFFFFFFFFFFFFFFFFFFFFFFFFFFFFF:F:FFFFFFFFFFFFFFFFFF,FFFFFFFFFFFFFFFFFFFFFFFFFFFFFFFFFFFFFFFFFFF:FFF
@A00920:152:HGHKKDRXX:2:2105:26458:28839 1:N:0:CGCGTTCA+TAAGACAC
ACTCCTACGGGAGGCAGCAGTGGGGAATCTTGGTCAATGGGGGAAACCCTGAACAAGCGACGCCGCGTGACCGATGAAGGCCCTCGGGTCGTAAAGGTCTTTCGACGGGGACTATAATGAAGGTACCCGTAAAAGCAGGAGCGGCTAACTATGTGCCAGCAGCCGCGGTAATACATAGGCTCCAAGCGTTGTTCGGAATTACTGGGCGTAAAGCGAGTGTAGGCTGTCCGCCAAGTCGATTGTGAAATCT
+
FFFF:FFFFFFFFFFFFFFFFFFFFFFF:FF,FFFFFFFFFFFF,FFFFFFFFF,,FFF:FFFFFFFFF:FFFFFF:FFFFFF,FFFFFFFFFFFFFFFFFFFFFFFFFFFFFFFFFFFFFF:FFFFFFFFFFFFFFFFF,FFFFFFFFFFFFFFFFFFFFFFFFFFFFFFFFFFF:F:FFFFFFFFFF:FFFFFFFFFFFFFFFFFFFFFFFFFF:FFF:F:FFFFFFFFFFFFFF:FFFFFFFFF:F:
@A00920:152:HGHKKDRXX:2:2105:25708:29042 1:N:0:CGCGTTCA+TAAGACAC
ACTCCTACGGGAGGCAGCAGTAGGGAATCTTGCGCAATGGGCGAAAGCCTGACGCAGCGACGCCGCGTGAGCGATGAAGGCCTTCGGGTCGTAAAGCTCTGTGGGGAGGGACGAATAAGGCTTGGCTAACATCCAAGTCGATGACGGTACCTCCTTAGCACGCACCGGCTAACTCTGTGCCAGCAGCCGCGGTAAGACAGAGGGTGCAAACGTTGTTCGGAATTACTGGGCGTAAAGCGCGTGTAGGCGG
+
:FFFFFFFFFFFFFFFF:FFFFFFFFFFFFFFFFFFFFFFFFFFFFFFFFFFFFFFFFFFFFFFFFFFF:FFFFFFFFF:FF,FFFFFFFFFFFFF:FF,F:FFFFFFFF,:FFFFFFFFFFFFFFFFFFFFFFF:FFFFFFFFFFFFFFFFFFFFF:FF,:FF:FFF:FF,FFFFF:FFFFFFFFFFFF:FFFFFFFFF:FFFFFFFF:FF,FFFFFFF:,FFF:FFF:FFFFFFFFFFF:FFFFFFFF
@A00920:152:HGHKKDRXX:2:2105:28836:29105 1:N:0:CGCGTTCA+TAAGACAC
ACTCCTACGGGAGGCAGCAGCAAGGAATTTTCCGCAATCGACGCAAGTCGGACGGAGCAACGCCGCGTGCGGGAAGAAGGCCCTCGGGTTGTAAACCGCTTTTCGGGGGGAAGAGGAAGGACGGTACCCCCGGAAGAAGTCTCGGCTAACTACGTGCCAGCAGCCGCGGTAAAACGTAGGAGGCGAGCGTTATCCGGATTTACTGGGTGTAAAGCGCGTGTAGGCGGTCCTGCAAGTGGCGCGTGAAAGC
+
,FFFFFF:FFFFFFF:FFFFFFFFFFFFFFFFFFFFFFFF,F:FFFFFFFFFF:FFFFFFFFFFFFFFFFFFFFFFFFFFFFFFFF:::FFFFFFFFFFFF,FF:FFFFF:FFFFFFFFFFFFFFFFFFFFFFFF:FFFFFFF:FFFFFFFFFFF:FF:FFFFFFFFFFF::FFFFFFFFF:FFFF:FFFFFFFFFFFFFFFFF:FFFFFFFF:,:FFFFF:,:F,FFFFFFFF,,FFFFFFFF:FFFFF
@A00920:152:HGHKKDRXX:2:2105:11469:29340 1:N:0:CGCGTTCA+TAAGACAC
ACTCCTACGGGAGGCAGCAGTAGGGAATCTTGGACAATGGGCGAAAGCCTGATCCAGCCATGCCGCGTGAGTGAAGAAGGCCCTCGGGTCGTAAAGCTCTTTTCTGAGGGAAGAATCGCCTGAAGAGGAAATGCTTCGGGTTTGACGGTACCTCAGGAATAAGGAACGGCTAACTCCGTGCCAGCAGCCGCGGTAATACAGAGGGTGCGAGCGTTGTTCGGAATCACTGGGCGTAAAGCGCGCGCAGGCG
+
FFFFFFFFFFF::FFFFF:FFFFFFFFFFFFFF:FF:FFFFFFF:FFFFFFFFFF:FFFFFFFFFFFFFFFFFFFF:FFFFFFFFFFFFFFFFFFFFFFFFFFFFFFFFFFFF:FFFFFFFFFFFFFF,FFFFFFFFFFFFFFFFFFFFFFFFFFFFFFFFFFF:FFFFFFF:FFFFFFFFFFFFFFFFFFFFFFF:FFFFFFFFFFFFFFFFFFFFFFFF:FF,FFFFFFFFFF,,F:F,F:FFFFFFF
@A00920:152:HGHKKDRXX:2:2105:22399:30201 1:N:0:CGCGTTCA+TAAGACAC
ACTCCTACGGGAGGCAGCAGTGGGGAATCTTGCGCAATGGGCGAAAGCCTGACGCAGCGACGCCGCGTGGGGGATGAAGGCCCTCGGGTTGTAAACCCCTTTCGGCAGGGAAGAAGCCGCAAGGTGACGGTACCTGCAGAAGAAGCCCCGGCTAACTACGTGCCAGCAGCCGCGGTAAGACGTAGGGGGCGAGCGTTGTCCGGATTTATTGGGCGTAAAGCGCGCGTAGGCGGTTCGTTAAGTCGGGTGT
+
FFFFFFFFFFFFFFFFFFFFFFFFFFFFFFFFFFFFFFFFFFFFFFFFFFFFFFFFFFF:FFFFFFFFFFFFFFFFFFFFFFFFFFFFFFFFF:FFFFFFFFFFFFFFFFFFFFFFFFFFF,FFFF:FFFF,FFFFFFFFFFFFFFFFFFFFF,FFFFFFFFFFFF:FFFFFFFFFFFFFFFFFFFFFFFFFFFFFFFFFFFFFFFFFFFFFFFFF:FFFF:::FFFF:FFFF:F::FFF:F:FF::FFF
@A00920:152:HGHKKDRXX:2:2105:26006:30655 1:N:0:CGCGTTCA+TAAGACAC
ACTCCTACGGGAGGCAGCAGTGGGGAATATTGCGCAATGGCCGAAAGGCTGACGCAGCGACGCCGCGTGTGTGATGACGCCCTTCGGGGTGTAAACCACTGTAGCCCGGGACGAACGGCGGGATTTATCCCGATTTACGGTACCGGGTGAGGAAGCACCGGCTAACTCCCTGCCAGCAGCCGCGGTAAAACGTAGGACGCAAGCGTTATCCGGAATTACTGGGCGTAAAGCGCGTGTAGGCGCATCATAA
+
FFFFFFFFFFFFFFFFFFFFFFFFFF:F,FFFFFFFFFFFFFFFFFFFFFFF:FFFFF,F:FFFFFFFFFF,FFFFFFFFFFFFFFFFFFFFFFFFFFFF:F,,FFFFFFF:FF:FF:F,F,,FFFF:F,FFF:F,FF:F,,FF:F,F,F,:FF,:F,FF:FFFFFFF:,:FFFF:::,FFF:F,F:F::FF:F,:FFFFF,FFFF,FF,F,FFF,,,FFF,,FF,,FFFF,F,F,:F:FFF,:FFFF,F
@A00920:152:HGHKKDRXX:2:2105:19687:31015 1:N:0:CGCGTTCA+TAAGACAC
ACTCCTACGGGAGGCAGCAGTAAGGGATCTTGCGACAATGGGCGAAAGCCTGACGCAGCAACGCCGCGTGCGGGATGACGGCCTTCGGGTTGTAAACCGCTTTTCGGGGGGAAGAGGAAGGACGGTACCCCCGGAATAAGTCTCGGCTAACTACGTGCCAGCAGCCGCGGTAAAACGTAGGAGGCGAGCGTTATCCGGATTTACTGGGTGTAAAGCGCGTGTAGGCGGTCGTGCAAGTGAGGCGTGAAAG
+
FFFFFFFFFFFFFFFFFFFFFFFFFFFFFFF:FFFFFFFFFFF:FFFFFFFFFFFFFFFF:FFFFFFFFFFFFFFFFFFFFFFFFFFFF:FFFFFFFFFFFFFFFF:FFFFFFFFFFFFF,FFFF:FFFFFFFFF,FFFFFFFFFFFFFFFFFFFFFFFFFFFFFF:FFFFFFFFFFFF:FFF,FFFFF:F:FFFFFF:FFFF:FFFF:F:FFF::FFFFFFFFFFFFFF:F:FFFF:FFFFFF:FFFFF
@A00920:152:HGHKKDRXX:2:2105:21549:31360 1:N:0:CGCGTTCA+TAAGACAC
ACTCCTACGGGAGGCAGCAGTGGGGAATATTGCGCAATGGGGGAAACCCTGACGCAGCAACGCCGCGTGGGGGACGAAGGTCCTAGGATTGTAAACCCCTTTTGCGAGGGAAGAAGTTCTGACGGTACCTCGCGAATAAGACACGGCTAACTACGTGCCAGCAGCCGCGGTAATACGTAGGTGTCAAGCGTTGTCCGGATTTATTGGGCGTAAAGCGCCCGCAGGCGGCTCGGCAAGTTTCGGGTGAAAT
+
,FFFFFFFFFFFFFFFFFFFFFFFF:FFFFFFFFFFFFFFFFFFFFFFFFFFFFFFFFFFFFFFFFFFFFFFFFFFFFFFFFFFFFFFFFFFFFFFFFFFFFFFFFFFFFF:FFFFFFFF:FFFFF:FFFFFFFFFFFFFFFFFFFFFFFFFF:FFFFFFF:FFFFFFFFF:FFFFFFFFFFFFFFFFFFFFFFFFFFFFFFFF:FFFFFFFF,FFFFFFF:FFF:F:FFFFF:F,FFFFFFFFFFF:FF
@A00920:152:HGHKKDRXX:2:2105:16984:32127 1:N:0:CGCGTTCA+TAAGACAC
ACTCCTACGGGAGGCAGCAGTAGGGAATTTTGCGCAATGGGGGAAACCCTGACGCAGCAACGCCATGTGTGGGATGAAGCATTTCGGTGTGTAAACCACTGTCAGCAGGGAATAAATGGTCTCTTCGGAGGCAGTTGAATGTACCTGCAAAGGAAGCCCCGGCTAACTTCGTGCCAGCAGCCGCGGTAATACGAGGGGGGCAAATGTTGTTCGGACTCACTGGGCGTAAAGGGAGCGTAGGCGGGCTTTT
+
FFFFFFFFFFFFFFFFF,FFFFFFFF:FFFFFFFFFFFFFFFF::FFFFFFFFFF,FFF:FFFFFFFFFFFFFFFFFFFFFFFFFFFFFFFFFFFFFFFFFFFFFFFFFFFFFFFFFFFFFFFFFFFFFFFFFFFFFFFFFFFFFFFFFFFFFF,FFFFFFFFFFFFFFFFFFFF:FFFFFFFFFFFFFFFFFFFFFFF:FF,,F:FFFFF::FF,F:FFFFFFFFF:FFFFF:F:FF,:FFFFFFFFFF
@A00920:152:HGHKKDRXX:2:2105:16758:32268 1:N:0:CGCGTTCA+TAAGACAC
ACTCCTACGGGAGGCAGCAGTGGGGAATCTTGCGCAATGCGCGAAAGCGTGACGCAGCAACGCCGCGTGGGGGAAGACGGCCTTCGGGTTGTAAACCCCTTTCAGGAGGGACGAAGGTTCGGCGGTGAATAGCCGTCCGGACTGACGGTACCTCCAGAAGAAGCTCCGGCTAACTTCGTGCCAGCAGCCGCGGTAATACGAAGGGGGCGAGCGTTGTTCGGAATCACTGGGCGTAAAGCGTGCGTAGGTG
+
FFFFFFFFFFFFFFFFFFFFFFFFFFFFFFFFFFFFFFFFFFFFFFFFFFFFFFFFFFFFFFFFFFFFFFFFFFFFFFFFFFFFFFFFFFFFFFFFFFFFFFFFFFFFFFFFFFFFFFFFFFFFFFFFFFFFFFFFFFFFFFFFFFFFFFFFFFFFFFFF:FFFFFFFFFFFFFFFFFFFFFFFFFFFFFFFFFFFF,FFFFFFFFFFFFFFFFFFFF::FFFFFFFFFFFFFFF:FFFFFFFFFFFFFF
@A00920:152:HGHKKDRXX:2:2105:15221:32330 1:N:0:CGCGTTCA+TAAGACAC
ACTCCTACGGGAGGCAGCAGTGGGGAATATTGGACAATGGGCGAAAGCCTGATCCAGCCATGCCGCGTGAGTGATGAAGGCCTTAGGGTTGTAAAGCTCTTTCGCCGGGGAAGATAATGACGGTACCCGGAAAAGAAGCCTCGGCTAACTCCGTGCCAGCAGCCGCGGTAAGACGGAGGAGGCTAGCGTTATTCGGAATTACTGGGCGTAAAGGGAGCGTAGGCGGCCTACTAAGTCAGACGTGAAATCC
+
FFFFFFFFFF:FFFFFFFFFF,,FFFFFFFFFFFFFFFFFFFFF:F:FFFFFFFF:FFFFFFFFFFF,FFF:FFFFFFFF,F:FFFFF,:F:::FFF::FFFFFF:FFFFF:F:FFFFFFFF,::FFFFFF:F,FFFFFFFFFFFF:FFFFF:FFFFFFFFFFF:FFF:F,FFFFFFF:FFFFFFFFFFFFFFFFFFFFFF,FF::FF:,F,FFFFFFFFF,FF:FFF,FFFFFFFFFF:FF,:FFFFF,
@A00920:152:HGHKKDRXX:2:2105:26377:32643 1:N:0:CGCGTTCA+TAAGACAC
ACTCCTACGGGAGGCAGCAGTGGGGAATCTTGGTCAATGGGGGAAACCCTGAACCAGCGACGCCGCGTGACCGATGAAGGCCCTCGGGTCGTAAAGGTCTTTCGACGGGGACTATAATGAAGGTACCCGTAAAAGCAGGAGCGGCTAACTATGTGCCAGCAGCCGCGGTAATACATAGGCTCCAAGCGTTGTTCGGAATTACTGGGCGTAAAGCGAGTGTAGGCTGTCCGCCAAGTCGATTGTGAAATCT
+
F:FFFFFFFFFFFFFFFFFFFFFFFFFFFFFFFFFFFFFFFFFF:FFFFFFFFFFFFFF:FFFFFFFFFFFFFFFFFFFFFFFFFFFFFFFFFFFFFFFFFFFFFFFFFFFFF,FFFFFFFFFFFFFFFFF::FFFFFFFFFFFFFFFFFFFFFFFFFFFFFFFFFFFF,FF:FFFFFFFFFFFFFFFFFFFFFFFFFFFFFFFFFFFFFFFFFFFFFFFFFFFFFFFFFFF,,FFFFFFF:FFFFFFFF
@A00920:152:HGHKKDRXX:2:2105:30563:32972 1:N:0:CGCGTTCA+TAAGACAC
ACTCCTACGGGAGGCAGCAGTCGAGAATCATTCGCAATGGGGGAAACCCTGACGGTGCGACGCCGCGTGGAGGATGAAGGCCTTCGGGTTGTAAACTCCTGTCATCAGAGAGCAAGGCATCAGGCAGTAACTGGTTTGATGTTGATAGTATCTGAAGAGGAAGGAGCGGCTAACTCTGTGCCAGCAGCCGCGGTAATACAGAGGCTCCAAGCGTTGTTCGGATTCATTGGGCGTAAAGGGTGCGTAGGCG
+
FFFFFFFFFFFFFFFFFFFFFFFFFFFFFFFFFFFFFFFFFFFFFFFFFFFFFFFFFFFFFFFFFFFFFFFFFFFFFFFFFF:FFFFFFFFFF,,FFFFFFFFFFFFFFFFFFF:FFFFFFFFFFFFFFFFFFF:FFFFFFFFFFFFFF,FFFFFFFFFFFFFFFFFFFFFFFFFFFFFFF:FFFFFFFFFFFFFFFFF:FFFFFFFFFFFFFFFFFFF:FFFFFFFFFFFFFFFF,FFFFF:FFF:FFF
@A00920:152:HGHKKDRXX:2:2105:30689:33254 1:N:0:CGCGTTCA+TAAGACAC
ACTCCTACGGGAGGCAGCAGTGAGGAATATTGCACAATGGGGGCAACCCTGATGCAGCAACGCCGCGTGAAGGATGACGGTCTTCGGATTGTAAACTTCTTTTTTCTGGGAAGAAGTCTCGCTTTCGGGCGGGATTGACGGTACCAGAGGAATAAGACACGGCTAACTACGTGCCAGCAGCCGCGGTAATACGTAGGTGTCGAGCGTTATCCGGAATTACTGGGCGTAAAGCGCACGCAGGCGGCATGGG
+
FFFFFFFFFFFFFFFFFFFFFFFFFFFFFFFFFFFFFFFFFFFFFFFFFFFFFFFFFFFFFFFFFFFFFFFFFFFFFFFFFFF:FFFFFFFFFFFFFFFFFFFFFFFFFFFFFFFFFFFFFFFFFFFFFFFFFFFFFFFFFFFFFFFFFFFFFFF:FFFFFFFFF:FFFFFFFFFFFFFFFFFFFFFFFFFFFFFFFFFFFFFFFFFF:FF:FFFFFFFFFFFFFFFFFFF:F:,FFFFFFFFFFFFFFF
@A00920:152:HGHKKDRXX:2:2105:8929:33708 1:N:0:CGCGTTCA+TAAGACAC
ACTCCTACGGGAGGCAGCAGTAGGGAATCTTGCGCAATGGGCGAAAGCCTGACGCAGCGACGCCGCGTGAGCGATGAAGGCCTTCGGGTCGTAAAGCTCTGTGGGGCGGGACGAATAAGGCTTGGCTAACATCCAAGTCGATGACGGTACCGCCTTAGCAAGCACCGGCTAACTCTGTGCCAGCAGCCGCGGTAAGACAGAGGGTGCAAACGTTGTTCGGAATTACTGGGCGTAAAGCGCGGGCAGGTGG
+
FFFFFFFFFFFFFFFFFFFFFFFFFFFFFFFFFFFFFFFFFFFFFFFFFFFFFFFFFFFFFFFFFFFFFFFFFF,F:FFFFFFFFFFFFF:FF,FFFFFFFFFFFFFFFFF,FFFFFFF:,:FFFFFFFFFFFFFFFFFFFFFFFFFFFFFFFFFFFF,,FFFFFFFFFF,FFFFFFFFFFFFFFFFFFFF:F:FFFFF:FFFFFFFFF:FFFFFFFFFFFF:FFFFFFFF:FFF,FF:FFF:F,FFFFF
@A00920:152:HGHKKDRXX:2:2105:26051:34554 1:N:0:CGCGTTCA+TAAGACAC
ACTCCTACGGGAGGCAGCAGTGGGGAATCTTGCACAATGGAGGAAACTCTGATGCAGCGACGCCGCGTGAACGATGAAGCCCTTCGGGGTGTAAAGTTCTTTCGTCAGGAACGATAATGACGGTACCGGGAGAAGAAGCTGCGGCTAACTACGTGCCAGCAGCCGCGGTAATACAGAGGGTGCGAGCGTTGTCCGGAATTACTGGGCGTAAAGGGCGCGTAGGCGGTTCAATAAGTCGGAGGTGAAATCT
+
FFFFFF:FFFFFFFFFFFFF:FFFFFFF,FFFF:FFFFFF:FFFFFF,FFFF:FFFFF:FFFFFFFFFFFFFFFFFFFFFF,FFFFFFFFFFFFFFFFFFFF:FFF:FFFFFFFF:FF:,F,FFFFF,FFFFFFFFF:FFFFFF:FFFF,F,,F,FF:FFFFFFFFFF:FFFFFFF,,FFF:F:,FFFFF,F,:FFFF:FFFFFFF:FFFFF:F,::F,FFFFF:FF,:F,,FFF,,F,FF,FFFF:FF:
@A00920:152:HGHKKDRXX:2:2105:9182:34835 1:N:0:CGCGTTCA+TAAGACAC
ACTCCTACGGGAGGCAGCAGTGGGGAATTGTTCGCAATGGGCGCAAGCCTGACGACGCAACGCCGCGTGGAGGATGAAGGTCTTCGGATTGTAAACTCCTGTTGCCCGGGACGAAATGCTCAGACCTAACACGTCAGAGTGTGACGGTACCTGGTGAGGAAGCCCCGGCTAACTCTGTGCCAGCAGCCGCGGTAATACGTCGGGGGCTAGCGTTGTCCGGAATCATTGGGCGTAAAGCGCGTGTAGGCGT
+
,FFFFFFFFFF:FFFFFFF,F,F:FF:FFFFFFFFFFFFFFFFFF:F:FFFF,FFFFFF:FFFFFFFFFFFFF,,:,FFFFFFFF:FFFFF,,FF:F:::F,F:FFFFFF,FFFFFF:F,,,FFF,FFFFFF:FFFFFFF:F,FFFF:F::,:F:FFFFFF,FFFF,FFFFFFFFF,F,FF:FFFFFFF,FF:,FF,,FFFFFFFFFFFFFFFFFFF:F:FF,F,,FFF:FF,F,FF,FFFFF,F:FFF,
@A00920:152:HGHKKDRXX:2:2105:18909:35399 1:N:0:CGCGTTCA+TAAGACAC
ACTCCTACGGGAGGCAGCAGTGGGGAATCTTTCGCAATGGGCGAAAGCCTGACGAAGCAACGCCGCGTGCGGGACGAAGGCCTTCGGGTTGTAAACCGCTTTCAGCAGGGACGAACATGACGGTACCTGCAGAAGAAGCACCGGCCAACTCTGTGCCAGCAGCCGCGGTAATACAGAGGGTGCGACCGTTGCTCGGAATGATTGGGCGTCAAGCGCGTGTAGGCGGCCGTTTATGCCGGTTGTGAAAGCC
+
F,:,F,,FF,FFFFFFFFFFFFFF:FFF,,F:F:F,F,FFFFF:FFFF:FFFF,FFFFFFFFFF:FFFFFFFFF,,FF:F,FFFFF,,F:FFF,FFFFFF:FFFFFFFFFFFF:FF:FFFFFFFFFFFFFF:FFFFFFFFFFFFFFFFFFFF,FFFF:FFFFFFFFF:FFF:FFFFF,F:FFFFF,FFF,FFFFFFF,FFFFFFFFFF:,F,FFFFFFFFFFFFFFFFF,F:F,FFF:,:FF:FFF:FF:
@A00920:152:HGHKKDRXX:2:2105:12906:36276 1:N:0:CGCGTTCA+TAAGACAC
ACTCCTACGGGAGGCAGCAGTGGGGAATATTGCACAATGGGCGAAAGCCTGATGCAGCGACGCCGCGTGAGGGATGACGGCCTTCGGGTTGTAAACCTCTTTCAGCAGGGAAGAAGCGAAAGTGACGGTACCTGCAGAAGAAGCGCCGGCTAACTACGTGCCAGCAGCCGCGGTAATACGTAGGGCGCACGCGTTGTCCGGAATTATTGGGCGTAAAGAGCTCGTAGGCGGCTTGTCACGACGGGTGTGA
+
FFFFFFFFFFFFFFFFFFFFFFFFFFFF:FFFFFFFFFFFFFFFFFFFFFFFFFFFFFF:FFFFFFFFFFFF:FFFFFFFFFFFFFFFFFFFFFFFFFFFFFFF:FFFFFFFFFFFFFFF:FFFFFFFFFFFFFFFFFFFFF:FFFFF:FFFFF:FFFFFFF:FFFFFFFFFFFF,F:FF:FFF:FFFF,FFFFFFFFFFFFFFFFFF,:FFFFFFFFFFF:FFFFF,FFFFFFF:FFFF,FFF,,FFFF
@A00920:152:HGHKKDRXX:2:2105:21088:36573 1:N:0:CGCGTTCA+TAAGACAC
ACTCCTACGGGAGGCAGCAGTGGGGAATATTGGACAATGGGGGAAACCCTGATCCAGCGACGCCGCGTGTGTGAAGAAGGCCTGCGGGTTGTAAAGCACTTTCAGTGGGAACGAAATATGCCGGGCTAATATCCCGGCAGGCTGACGTTACTCAACGAAGAAGCACCGGCTAACTCTGTGCCAGCAGCCGCGGTAATACAGAGGGTGCGAGCGTTAATCGGAATTACTGGGCGTAAAGCGCACGTAGGTG
+
F:,,F,F:FF:FFFFFFFF:FFFFFFFFFF::FFFFFFFFFFFFFF,FF,FF:FFF:FFFFFFFFFFFFFF:FFF:F:FFFFFFFFFFFF:FFF,FFFF:F:FFFFF:FF,F:FFFFF:FFF:FF:FF:FFFFFFFFFFFFFFF,FFFFFFF:F::FF:::F:,:F:,FFFFFF:FFFFFFFF,:FF:FFFFFFFFFF:FFF:F:,FFFFFFF,:FFFFF,FFF,FFF:FFF,FF,,F,F,FF:::F,:F
@A00920:152:HGHKKDRXX:2:2106:2609:1251 1:N:0:CGCGTTCA+TAAGACAC
ACTCCTACGGGAGGCAGCAGTGGGGAATTTTGGACAATGGGCGAAAGCCTGAACCAGCCAAGCCGCGTGAGTGAGGAACTCCTTCGGGATGTAAAGACCAAAAGCCCGGGAAGAGAAGGCCGGTCCCAATACCCCCGCGCTCCGACGGTAACTTGCGAAAACCCAGGCTAACACAAAGCCAGAAACCGAGGGTATGAATCTCTGGCACAAGATCTACTGACTGATGGTGTGTAAGTGGGGGGTGTCCGCG
+
:,FFFFFFFFFF:FF,FF:FF,FFFFFF,F:FF,FFFFFF:FF:FFFFFF:FF:FF:F,:,FFFFFFFF,,,:::FFFF,FFFF,FFF,F:F,,F,:,FF:F,F,,,FFFFFFF,,,,,,FFF:,F,:,,F,F,,,,:,::F,:F,:,F,,::FFFFF:,,,F,,,:FFF:,,,,,FF,,,:,:,,FFFFF,F,,,,,FF,,::,:::,,,,,,,,,,F::F,FF,,:,,,FFF,:,,,:,F:,,:::F,
@A00920:152:HGHKKDRXX:2:2106:14100:1423 1:N:0:CGCGTTCA+TAAGACAC
ACTCCTACGGGAGGCAGCAGTGGGGAATATTGCACAATGGGCGAAAGCCTGATGCAGCAACGCCGCGTGCGGGAAGAAGGCCCTAGGGTTGTAAACCGCTTTCAGCAGGGAAGAAACTGACGGTACATGCAGAAGAAGGTGCGGCCAACTACGTGCCAGCAGCCGCGGTGACACGTAGGCACCAAGCGTTGTCCGGATTAATTGGGCGTAAAGAGCTCGTAGGCGGTTCAGTAAGTCGGGTGTGAAAACT
+
F,,FFFFF:,:FF:F:FFFFFFF,:FF,F,,,,:,FF:F:FF:F:FFFF,:F:FFFF:FFFF:F:F,,,F,F:,FFFFFFF,FFF::FFF:FF,FFFFF:FFFF:FFF,FF:F,,FFFF:FF::F:,,FFF:FFFFF:F,,::FF,,FFFFFFFFF:FF:FFFFF:F:FFFFFFF:::F:FFF:FFFFFF:F,F:FFFF,FFFF::FFFF:F::F,,:F,F,F:FFFFF:FFFFF:::,F,FFFFFFFF:
@A00920:152:HGHKKDRXX:2:2106:29722:2487 1:N:0:CGCGTTCA+TAAGACAC
ACTCCTACGGGAGGCAGCAGTAAGGAATATTGCGCAATGGAGGAAACTCTGACGCAGCAACGCCGCGTGCAGGAAGAAGGCCCTTTGGTTCGTAAACTGCTGTAGCAGGGGAATAACGGTCTCCCACGGGGAGACATGAAGGTACCCTGAAAGTAAGCGCCGGCTAACTACGTGCCAGCAGCCGCGGTAATACGTAGGGCGCAAGCGGTATCCGGATTCATTGGGGTTAAAGGGTGAGTAGGCGGAACAA
+
FFFFFFFFFFFFFFFFFFFFFFFFF,FF,FF,FFFFF:FFFFFFFFFFFFFF,FFFFFFFFFFFFFFFFFFFFF:FF:FF::FFFFFF,FF,FFFFF:F,FFFF:FFFFF:F,F:FF,FFFFFF::FFF,:FF:FF:F,FFFFFFFF,FFF,FFFFFFFFFFFFF:FFFFFF:FFF:FFFFFF:F,:FF:FFF:F:FFFFFFF,F:F,F,FFF,FFFFF:FF:FF,FFFFF:,F::,FF,:FF::FFFFF
@A00920:152:HGHKKDRXX:2:2106:18078:3302 1:N:0:CGCGTTCA+TAAGACAC
ACTCCTACGGGAGGCAGCAGTGAGGAATATTGGACAATGGGTGAGAGCCTGAACCAGCCATGCCGCGTGCAGGAAGACGGCCTTCTGGGTTGTAAACTGCTTTTGTCAGGGGATAAAATTTCCATGCGTGGACAATTGAAGGTACCTGACGAATAAGCCACGGCTAACTACGTGCCAGCAGCCGCGGTAAGACGTAGGATCCAAGCGTTATCCGGAGTTACTGGGCGTAAATCGCGTGCAGGTGGTTTGG
+
FFFFFFFFFFFFFFFFFFFFFFFFFFFF:FFFFFFFF:FFFFFFFFFFFFFFFFFFFFFF,FFFFFFFFF::FFFFFFFFF,FFFFF:F,FFFF,:FFF,FF,:FFFFFF:FFFFFFFFFFFFFFFF:FF:F,FFF:FFF,,F:FFFF:FFFFFFFFF:FFFFFF,FFFFF,,::FFFFFFFFFFF::FF:FF:F,FFFFFFFFFF,,:FFF:,FF,FFFFFFFFFFFFFFFF,:F:FFFFFFF,F,F:,
@A00920:152:HGHKKDRXX:2:2106:16866:3333 1:N:0:CGCGTTCA+TAAGACAC
ACTCCTACGGGAGGCAGCAGTTTCGAATCATTCACAATGGGCGCAAGCCTGATGGTGCGACGCCGCGTGGGGGACGAAGGTCTTCGGATTGTAAACCCCTGTCACTAGGGAAGAAACGCTATAGATAAACAGTCTATATTCTGACTTAACCTGGAGAGGAAGCAGTGGCTAACTCTGTGCCAGCAGCCGCGGTAATACAGAGACTGCACGCGTTATTCGGATTCACTGGGCGTCAAGGGTGCGCAGGCGG
+
FFFFF:FFFFFFFFFFFFFFFFFF:FFFFFF,FFFFF:FFFF:FF::FFFF,FFFFFFFFFFFF:FFF:FFFF:FFFFF:FFF::FFFF,:FFFFF,FF:FFFFFFFFFFFFFFFFFFFFFFFF:FFF::FFFFF,F:,F:FFFFFFFFFFF:F:FFF:F,::FF:F,FF::FFFFFFF:FFFFFF:FF:FFFFFF,FF:FFFF:FFF,FFFFF:F:FF:FF:FFFF:F:FFF,FF:F:FF:FFF,FFFF
@A00920:152:HGHKKDRXX:2:2106:5565:3427 1:N:0:CGCGTTCA+TAAGACAC
ACTCCTACGGGAGGCAGCAGTGGGGAATTTTTGGCAATGGGCGAAAGCCTGACCAAGCAACGCCGCGTGGGTGATGAAGTATCTTGGTACGTAAAACCCTTTCGGCAGGGACGAACATAAAGACGGTACCTGAGGAAGAAGCCCCGGCTAACTCCGTGCCAGCACCCGCGGTACTAAGGGGGGGGCAAGCGTTGTTCGGAATTAATGGGAGTAAAGGGCGCGTAGGCGGTTGGATAAGTCAGCTCTGAAA
+
,FFFFFFFFFFFFFFFFFFFFFFFFFF,F:FFF,:FF:FFFFF,FFFFFFFFFFFFFFF:FFFFFFFFFFF:FF:FFFFFFFF,FFFF,,FFFFFF::FF,F:FFFF:FFFFFFFF:F:F,F,FFF:FFFF:,FF:FFF,,FFF::FF,FFFFF:F:FFF,FFF,,FFF::FF,FF,F,FF:FF::FFFFF,::,FFF:FFFFF,:FFF,FF,:FF,FFFF:FF::FFF::,:FFFFFFFFF,F,FF:FF
@A00920:152:HGHKKDRXX:2:2106:10610:4053 1:N:0:CGCGTTCA+TAAGACAC
ACTCCTACGGGAGGCAGCAGTGGGGAATATTGGACAATGGGCGCAAGCCTGATCCAGCAATGCCGCGTGAGTGATGAAGGCCTTAGGGTTGTAAAGCTCTTTCGCCCGCGACGATGATGACGGTAGCGGGAGAAGAAGCCCCGGCTAACTCCGTGCCAGCAGCCGCGGTAATACGGAGGGGGCTAGCGTTGTTCGGATTCACTGGGTTTAAAGGGTGCGTAGGCGGGCAGGTAAGTCAGTGGTGAAATCT
+
:,F:F:FFFFFFFFFF:FFFFFFFFFFFFFFFFFFFFFFFFFFFFFFFFFFFFFFF:FFFF,F,FFFFFFFFF,FF:FFFFFFFFFFFFFFFFFFF:FFFFF:FFFFFFF:FFFFFFFFFFFFFFFFFFFFFFFFFF::,F:FFF::FFFFFFFFFFF:FFF,FFFFFFF:FF,FFFFFFFFFFFFFFFFFFFFFFFFFFFFFFFFFFFF:FFFFFFFFF::FFFFFFFFFFF,FFF:FFF:FFF::FF:
@A00920:152:HGHKKDRXX:2:2106:31756:4131 1:N:0:CGCGTTCA+TAAGACAC
ACTCCTACGGGAGGCAGCAGTCGAGAATCTTCCGCAATGGGCGAAAGCCTGACGGAGCGACACCGCGTGCAGGATGAAGGCCTTAGGGTTGTAAACTGCTGTCACGCTCTAGGAATGGCGTGTCGTGAATAGCGGCACGTTTGACCAAAGCGAAAGGAAGCACCGGCTAACTCCGTGCCAGCAGCCGCGGTAAGACGGAGGGTGCAAACGTTGTTCGGAATCACTGGGCATAAAGCGCACGTAGGCGGCG
+
FFFFFFFFFFFFFFFFFFFFFFFFFFFFFFFFFFF:FFFFFFFFFFFFFFFFFFFFFFFFFFFFFFFFFFFFFFFFFFFFFFFFFFFFFFFFFFFFFFFFFFFFFFFFFFFFFFFFFFFFFFFFFFFFFF:FFFFFFFFFFFF:FFFFFFFFFFFFFFFFFFFFFFFFFFFFFFFFFFFFFF:FFFFFFFFF:FFFFFFFFFFFFFFFFFFFFFFF:FFFFFFFFFFFFFFF:FFFFFFFFFF:FFFFFF
@A00920:152:HGHKKDRXX:2:2106:24587:4272 1:N:0:CGCGTTCA+TAAGACAC
ACTCCTACGGGAGGCAGCAGTGGGGAATATTGGACAATGGGCGAAAGCCTGATCCAGCAATGCCGCGTGAGTGATGAAGGCCCTAGGGTTGTAAAGCTCTTTTACCCGGGATGATAATGACAGTACCGGGAGAATAAGCTCCGGCTAACTCCGTGCCAGCAGCCGCGGTAATACGGAGGGAGCTAGCGTTGTTCGGAATTACTGGGCGTAAAGCGCACGTAGGCGGCTTTGTAAGTTAGAGGTGAAAGCC
+
FFFFFFFFFFFFFFFFFFFFFFFFFFFFFFFFFFFFFFFFFFFFFFFFFFFFFFFFFFFFFFFFFFFFFFFFFFFFFFFFFFFFFFFFFFFFFFFFFFFF,FFFFFFFFFFFFFFFFFFFFF:FFFFFFFFFFFFFFFFFFFFFFFFFFFFFFFFFFFFFFFFFFFFFFFFFFFFFFFFFFFFFFFFFFFFFFFFFFFFFFFFFFFFFFFFFFFFFFFFFFFFFFFFFF:FF:FFFF,FFFFFFF,FFFF
@A00920:152:HGHKKDRXX:2:2106:16749:4570 1:N:0:CGCGTTCA+TAAGACAC
ACTCCTACGGGAGGCAGCAATCGGGAATTTTGCGCAATGGACGAAAGTCTGACGCAGCGACGCCGCGTGAAGGATGAAGGCCTTAGGGTTGTAAACTTCTGCGAATAGCACCGGCTAACTACGTGCCAGCAGCAGCGGTCATACGTAGGGTGCAAGCATTGTCCGGATTTACTGGGCGTAAAGAGTTCTGTAGGCGGTTTTGTAAGTCATGGGTAAAATCCTTCGGCCTAACCGAAGATGTGCTTATGAT
+
FFFFFFFFFFFFFFFFFFFFF:FFFFFFFFFFFFFFFF:FFFFFFFFFFFFFFF:FFFF:F:FF:FFFFF:FFFFFFFFFFFFFFFFFFFFFFF:F,FFFF:FFFFFFFFFF,FFFFFFFFFFFFFFFFF:FFFFFF:FFFFFFFFFF:FFFF,FFF,FFFF:FF:FFFFFFFF,FFFFFFF:FFFFFFFFFFFF:FFFFFFFFFFFFFFFF:FFF:FFFF:F:,:FF::FFF,F,FFFFFFFFFFFF::
@A00920:152:HGHKKDRXX:2:2106:14832:4601 1:N:0:CGCGTTCA+TAAGACAC
ACTCCTACGGGAGGCAGCAGTGGGGAATCTTGGACAATGGGGGCAACCCTGATCCAGCCATGCCGCGTGAGCGATGAAGGCCTTAGGGTTGTAAAGCTCTTTCACCCGTGAAGATAATGACGGTAGCGGGAGAAGAAGCCCCGGCTAACTCCGTGCCAGCAGCCGAGGTAATACGGAGGGGGCTAGCGTTGTTCGGAATGACTGGTCGTAAAGCGCGTGTAGGCGGCTCGGCAAGTCGGAGTTGAAAGCC
+
:,,FFF,F:::FF,FFFF:,,F:,:F,FFF,,F,FF:FF:FFFFF,F:FFFFFFFFFFFFFFFFF:FF,F:FFF:FFF:FFF::F,FF:F::,F,F:FFFFF,FF::FF,FFFFFF,:FFF:F,,FFFFFFF,F:FFFFFFFFFFFFFFFF:FFFFFF:FFFFFF,FFFFFF,FFFF,::FF:FFFFF:FFF:,FFFFF,F,FFF,FFFFFFFF,FFFFFF:FFF:F:FFFF,FFFFFFFF:,:,,,FFF
@A00920:152:HGHKKDRXX:2:2106:24044:4617 1:N:0:CGCGTTCA+TAAGACAC
ACTCCTACGGGAGGCAGCAGTGGGGAATCTTGCGCAATGGGCGAAAGCCTGACGCAGCGACGCCGCGTGCGGGAAGAAGGCCTTCGGGTTGTAAACCGTTTTCAGGAGGGACGAAGCCACTCGGGTTAATAGCCCAGAGGGTGACGGTACCTCCAGAAGAAGCCCCGCCTAACTACGTGCCAGCAGCCGCGGTAATACGGAGGGGGCGAGCGTTATTCGGAATAATTGGGCGTAAAGGGCGCGTAGGCGG
+
FFFF:F:FF:FFFFFF:F:FF:FFFFFFFF,FF:FF:FFFFFFFFF:FFFFFFFFFFFFFFFFFFFF:FF::FFFFFFFF,FFF:FF:FFFFFFFFFFFFFFFFFFFFFFF:FFFFFF:FFFFFFFFFF::FFF:F,FFFFFFFFF::::FFFFF:FF:F,F::FF,,:FFFF,,FF,FFFFFFFFFFF,F,:F,F:FF,,F:FFFFFFFF::,FFFFF,F,F,FF:,,FFFFF,,F,FF,FF,:FF,FF
@A00920:152:HGHKKDRXX:2:2106:25473:4711 1:N:0:CGCGTTCA+TAAGACAC
ACTCCTACGGGAGGCAGCAGTGGGGAATCTTGCCCAATGGGCGAAAGCCTGAGGCAGCGACGCCGCGTGAGGGAAGAAGGCCTTCGGGTTGTAAACCTCTTTCAGGAGGGACGAAGCCACTCGGGTTAATAGCCCAGAGGGTGACGGTACCTCCAGAAGAAGCCCCGGCTAACTACGTGCCAGCAGCAGCGGAAATACGTCGGGGGCAAGCGTTGTCCGGATTTACTGGGCGTAAAGAGCGTGTAGGCGG
+
F,,FFFFFF,:::FFF:F,FF,:F:FF:F:,FFFFFF,FF,,:FFFFF:FFF:FFF:FFF,:FF,,:,::,::F:F:FFF::FFF:FFFF,,FF,FFF,,F:,FFFFFFFFFF,F:F,F:,,FFF:,FFFFFF,,F:F,:FF,FF:FFFFFFF,FFFFFFF,F:,FF,FFFFFFFF,FF:FF,FFFF,,,F:,F,F:FFF,FF:FFFFF,,FF:FF,FF:,FF,FFF:FFFF,F,:,FFFFF:FF:FFF:
@A00920:152:HGHKKDRXX:2:2106:10004:4789 1:N:0:CGCGTTCA+TAAGACAC
ACTCCTACGGGAGGCAGCAGTGGGGAATATTGCACAATGGGCGCAAGCCTGATGCAGCGACGCCGCGTGCGGGATGGAGGCCTTCGGGTTGTAAACCGCTTTTGTTCAAGGGCAAGGCGGGTCTTCGGGCCCGTTGAGTGGATTGTTCGAATAAGCACCGGCTAACTACGTGCCAGCAGCCGCGGTAATACGAAGGGCCCAAGCGTTGTACGGATTTAGTGGGCGTAAAGAGGGAGTAGGCGGAGGGGTA
+
FFFFFFFFFFF:FFFFFFFFFFFFFFFFFFFFFFFFFFFFFFFFFFFFFFFFFFFFFFFFFFFFFFFFFFFFFFFFFFFFFFFFFFFFFFFF:FFFFFFFF::FFFFFFFFFF,FFFFFFFF:FFFFFFFFFF,FFFFFFFFFFFFFFFFFFFFFFFFFFFFFFFFFFFFFFFFFFFFFFFFFF:FFFFFFFFFFF,:,FFFFFFF:,F,FFFFFFFF,FFFFFFFFFFF:F,,,FFFFFFFF,F,F,,,
@A00920:152:HGHKKDRXX:2:2106:1235:5196 1:N:0:CGCGTTCA+TAAGACAC
ACTCCTACGGGAGGCAGCAGTGGGGAATCTTGCGCAATGGCCGAAAGGCTGACGCAGCGACGCCGCGTGCGGGAGGAAGCCCTTCGGGGTGTAAACCGCTGTCAGAGGGGACGAAAGCCCGGGGGAGGCAATGCCCATCGGGGATGACGGTACCCTCAGAGGAAGCACCGGCTAACTCCGTGCCAGCAGCCGCGGTAATACGGAGGGTGCGAGCGTTATCCGGATTTACTGGGCGTAAAGCGCGGGCAGG
+
FFFFFFFFFFFFFFFFFFFFFFFFFF:FFFFFFFFFFFFFFFFFFFFFFFFFFFF:FFF:FFFFFFFFFFFFFFFFF:FFFFFF:FFFFFFFFFFFFFFFFFFFFFFFFFFFFFFFFFFFFFFFFFFFF::FFFFFFFFFFFFFFFFFFFF:FFFFFFFFFFF:FFFF:FFFFFFFFFFFFFFFFFFF:FFF:F:FF:FFFFFFFFFFFFFFFFFFF:FFFFF::FFFFFF,F:FFFFFF,F:FFFF,FF
@A00920:152:HGHKKDRXX:2:2106:8540:5290 1:N:0:CGCGTTCA+TAAGACAC
ACTCCTACGGGAGGCAGCAGTAGGGAATCTTCCGCAATGGACGAAAGTCTGACGGAGCAATGCCGCGTGAGTGACGAAGGTTTTCGGATCGTAAAACTCTGTTGTAAGGGAAGAACAAGTACCAAGTAACTACTGGTACCTTGACGGTACCTTACCAGAAAGCCACGGCTAACTACGTGCCAGCAGCCGCGGTAATACGTAGGTGGCAAGCGTTGTCCGGATTTATTGGGTTTAAAGGGTGCGTAGGCGG
+
F,FFF,FF::,FFFFF,FF,FFFFFFFFF:,FFFFFFF::FFFFFFFFF,,FFFF::FF,:FFFF,FFFFF,FFFFFFF:FF,FFF,FFF:FFFFF:FFFFF:FFFFFFFF:F::FFFFFFF:FFFFFFFFFFFFFF:FFFFFFFFFFFFFFF:FFFF:FFF,FFFFFF:FFFFFFFFFFFF::FFFF::FFF:FFF:F:FFFFFF:FFFFFFF:FFFFFFFFFF,FFFFFFFFFFFF:FFFFFFFFFFF
@A00920:152:HGHKKDRXX:2:2106:22715:5572 1:N:0:CGCGTTCA+TAAGACAC
ACTCCTACGGGAGGCAGCAGCGACGAATCTTCCGCAATGCGCGAAAGCGTGACGGAGCAATGCCGCGTGCAGGATGAAGCGGCTTCGCCGTGTAAACTGCTGTCAGGTCCTCGAAACACTGATCAGGACCAAAGGAAGGGCCGGCTAAACTCGTGCCAGCAGCCGCGGTAATACGAGTGGCCCAAGCGTTAAGCGGAATCACTGGGCTTAAAGCGTGCGCAGGCGGATTTGAAGGCGTCTTGTGAAATCC
+
FFFFFFFFFF:FFFFFFFFFFFFFF,FFFFFFFFFFFFFF:FFFFFFFFFFFFFFFFFFF,FFFFFFFFFFFFFFFFFF:FFFFFFFFFFFFFFFF:FFFFF:FFFFFFFFFFFF:F:FFFFF,FF:F:F,FFFFFFFFFFFFFFFFFFFFFFFFFFFFFFFFFFFFFFFFF:FFFFFFFFFFFFFFFFFF,,FFF:,FFF:FFFFFFFFF:FFF:FFF:FFFFFF,,F,FFFFF:FFFFF:FFFFFFFF
@A00920:152:HGHKKDRXX:2:2106:14217:7232 1:N:0:CGCGTTCA+TAAGACAC
ACTCCTACGGGAGGCAGCAGTGGGGAATTTTGCGCAATGGGGGAAACTCTGAAGCAGCCACGCCGCGTGTAGGATGAAGTCCCTTTGGAATTAAACAACTTTATAACGGGGCGAAAACAGTAACGTACATGACGAAGAAGCACATCCAAACTCAAAGCCACCAGCGAACTTCATACAGACAGAGCAAGAGATGTTAGGACTTCTTGGGATGAAAGGAAGAGAAGGCGGTCAGGTAATTCACCAGTGAAAT
+
FFFFFFFFFFFFFFFFFFFFF,,FFF:F,FFF,:FFFFFF,FFFFFF,FFFF,,FFFF,F,FFFFFFFF,FFFFFFFFFF:FFF:,FFF,:,,:F,,,,,FF,,F,,,:F,,,::,F,F,:F,,:F:F,,FF:,F,,FF,F,,,,,F,,FFF,F,,F:,F,F,F:,,,,,F,FFFFF,,,,,,:F,,,,,FF,,,,,F,,FF,:,,F,,F,:FF,F,F,F:FF,,:,FF::,F,FF,,F,,FF,F:,:F,
@A00920:152:HGHKKDRXX:2:2106:17481:7623 1:N:0:CGCGTTCA+TAAGACAC
ACTCCTACGGGAGGCAGCAGTGGGGAATATTGGACAATGGGCGAAAGCCTGATCCAGCAACGCCGCGTGAGGGATGACGGCCTTCGGGTTGTAAACCTCTTTCAGCAGGGACGAAGCGCAAGTGACGGTACCTGCAGAAGAAGCACCGGCCAACTACGTGCCAGCAGCCGCGGTAATACAGAGGGGGCAAGCGTTGTTCGGAATTACTGGGCGTACTGGGCGCGTAGGCGGCCTTCTAAGTCAGACGTGA
+
FFFFF,FFFFF::FFF:F:FFFFFFFFFF,FFFFFFFFFFFFFFFFFFFF:F:FFF::F:FFFFFFF:FFFFFFFFFFFFFFFFF,FF:,F::FFFFFFF::FF:FFF,FFFFFF:FFFFFFF:,FF:FFFFFFFFFFFFFFFFF:F,FF:FFFF:FFFFFFF:FFFFFFFFFFF:FFFFFF,,F,FFFF:::F:FF:F,F::FFFFF:FFFFFF,,:FFFFFFF,F:FFFFF,,F:FF::FFF,F:FFF
@A00920:152:HGHKKDRXX:2:2106:9444:8359 1:N:0:CGCGTTCA+TAAGACAC
ACTCCTACGGGAGGCAGCAGTAAGGAATATTGGTCAATGGACGAAAGTCTGAACCAGCCATGCCGCGTGGAGGATGAAGGTCCTCTGGATTGTAAACTTCTTTTATATGGGACGAAACCTCTTTTTCTAAGGAGACTGACGGTACCATAGGAATAAGCACCGGCTAACTCCGTGCCAGCAGCCGCGGTAATACGGAGGGTGCAAGCGTTATCCGGATTCACTGGGTTTAAAGGGTGCGTAGGAGGGCAGG
+
FF,FFF:F,FFFFFFFFFFFFF,FFFFFFFF,FFFF:FFFFFFFFFFFF,FFFF:FFFFFFFFF:FFFFFFFFFFFFFFFFFFFFFFFF,FFFFFFFFFFFFFFFFFF,FFFFFFFFFFFF::FFFFFFFF:F:FFFFFF,FFFFFFFFFFFFFFF,FF:FFFF:FFFFFFFFF:FF:FFF:FFFFF,:FFFFF:FFFFFFFFF:FF,FFFFFFFF:FFFF,FF,FFFFFFF:FFFFF:FF,F,:FFFFF
@A00920:152:HGHKKDRXX:2:2106:20844:8625 1:N:0:CGCGTTCA+TAAGACAC
ACTCCTACGGGAGGCAGCAGTGGGGAATATTGGACAATGGGCGAAAGACTGATCCAGCCATGCCGCGTGAGTGATGAAGGCCTTAGGGTTGTAAAGCTCTTTCGCCGGTGAAGATAATGACGGTACCAGGAAAAGAAGACTCTGCTAACTCAGTGCCAGCAGCAGAGGTAATACAGAGTGTGCAAGCGATAATAGGAAATACTGGGCGTAAAGGTCTCGTAGGAGGTGAGATATGTGTGATGTGAAAGCA
+
FF:F,,FFFFFFFFFFFFFFF,FFFFFFFFF,:FFFFFFF,FFFFFF,FFF:FFFFFFFF,FFFFFFFFFFFFFFFFFFF,,FFFFF,F,FFFFFFFFFFFF,F:,FF,FFFFF::::,FF,FF:,F,F,FF:,FF:F,,F:,F,:FFF:F:,::FFFF,F:F::,,FFFF:FFF,FF,F,FFFF,F::FFFF,:,FF,FFFFF,,F,FF:F,F,,,F:FF,F,F,::FFFFF:,::F,FF,F,FFFFF,
@A00920:152:HGHKKDRXX:2:2106:27335:8970 1:N:0:CGCGTTCA+TAAGACAC
ACTCCTACGGGAGGCAGCAGTGGGGAATCTTGGTCAATGGGGGAAACCCTGAACCAGCGACGCCGCGTGACCGATGAAGGCCCTCGGGTCGTAAAGGTCTTTCGACGGGGACTATTATGAAGGTACCCGTAAAAGCAGGAGCGGCTAACTATTTGCCAGCAGCCGAGGAAATACATAGGCTCCAAGCGTTGTACGGAATTACTGGGCGTAAAGCGAGTGTAGGCTGTACGCACAGTCGATTGTGTAATCT
+
FFFFFFFFFFFFFFFFFFFFFF,FFFFFFFFFFFFFFFFFF:FF,FFFFFF:FFFFFFFF:F:FFFFFF,FFFF:FF::FFFFF,,FF,F,,,FF,:FF,F:F,FF,F,:,,:,F,F,,:F,,FFFFF:FFFF:F:FFFFFFF,,FF,,FFF,,FF,:,F::F::::,,FF:F:,:F,FF,:FF::FFFF,:,,FFFF::FFFF:FFFF::::FFF,F,F,F,FFFF,F,F:,FFF::,FFFF,,,FFF:
@A00920:152:HGHKKDRXX:2:2106:29396:8970 1:N:0:CGCGTTCA+TAAGACAC
ACTCCTACGGGAGGCAGCAGTGGGGAATATTGGACAATGGGCGAAAGCCTGATCCAGCAATGCCGCGTGCGTGACGAAGGCCTTCGGGTTGTAAAGCGCTTTTCCCTGTGACGATGATGACGGTAACAGGGGAATAAGCCCCGGCTAACTCCGTGCCAGCAGCCGCGGTAATACGGAGGGGGCAAGCGTTATTCGGAATCATTGGGCGTACAGGGCGCGTAGGCGGCGCGATAAGTCAAAGGTGAAATCC
+
:FFFFFFFFFFFFFFFFFFFFFFFFFFFFFFFFFFFFFFFFFFFFFFFFFFFFFFFFFFFFFFFFFFFFFFFFFFFF:FFFFFFFFFF,FFFFFFFFFFFFFFFFFFFFFFFFFFFFFFFFFFFFFFFFFFFFFFFFFFFFFFFFFFFFFFFFFFFFFFFFFFFFFFFFF:FFFFFFFFFFFFF,:FFFFFFFFFF:,:FFFFFFFFFFF,,FFFFFFF:FFF:FFF:FFFF,FFFFFFFFFFFFF:FFF
@A00920:152:HGHKKDRXX:2:2106:29206:9079 1:N:0:CGCGTTCA+TAAGACAC
ACTCCTACGGGAGGCAGCAGTGGGGGATCTTGCGCTAATGCGCGAAAGCGTGACGCAGCGACGCCGCGTGGGGGATGAAGGCCTTCGGGTTGTAAACCCCTTTCGGCAGGGACGAAGGGAAACTGACGGTACCTGCAGAAGAAGTCCCGGCTAACTACGTGCCAGCAGCCGCGGTAATACAGAGGGTGCGAGCGTTGTCCGGAATTACTGGGCGTAAAGCGCGCGCAGGTGGGTGCGCAAGTCGGAGGTG
+
:F::FFFFFFFFFFFFFFFF,FFFFF:FFFFFFFFFFFFFFFFFF:FFFF:FFFFFFFFFFFFFFFFFFFFFFFFFF:FFFFFFFFFFFFFFFFFFFFFFFFFFFFFFFFFFFFFFFFF:,F:FFFFFFFFFFFFFF:FFFFFFFFF:FFFFFF:FFFFFFFFF:FFFFFFFFFFFFFF:FFFFFF:FF::FFFFFFFF:FFF:FFFFFFFFF:FFFFFFFFFF:FFFFFFFFFFFFFFFF:::FF:F:F
@A00920:152:HGHKKDRXX:2:2106:5258:9314 1:N:0:CGCGTTCA+TAAGACAC
ACTCCTACGGGAGGCAGCAGTAAGGAATATTGGACAATGGGCGGAAGCCTGATCCAGCCATCCCGCGTGCAGGAAGGAGGCCCTCTGGGTCGTAAACTGCTTTTGGCGGGGGAGAAACGCACGGCATAGGCCGTGCCTGACGGTACCCGCCGAATAAGCACCGGCTAACTCCGTGCCAGCAGCCGCGGTAATACGGAGGGTGCGAGCGTTATCCGGAATCACTGGGTTTAAAGGGTGCGTAGGCGGCCCG
+
FF:FFFF:F,:F:FFF:FFF::F:F:FFFFF:F::FFFFFF,:FFFFFF:F,FFFFFF:FFF,:F:,:,FFFFF::FFF:FFFFFFFF:FFFFFFFF:FFFFF:FFFFF:FFF,,:FFFFFFFFFFFFFFFFFFF:F:FFF,F:FF::FFFFF:FFFF:FFFFF,FFFF,FFFFF,F:FFFFFFFFFFFFFFFF,FF:FFF:,:FF:F:F,FF:FFF,,FF,FF,F,FF,FF:F:F:FF:F:,F:F:FF,
@A00920:152:HGHKKDRXX:2:2106:26404:9330 1:N:0:CGCGTTCA+TAAGACAC
ACTCCTACGGGAGGCAGCAGTAAGGGATCTTGCGACAATGGGCGAAAGCCTGACGCAGCAACGCCGCGTGCGGGATGACGGCCTTCGGGTTGTAAACCGCTTTTCGGGGGGAAGAGGAAGGACGGTACCCCCGGAAGAAGTCTCGGCTAACTACGTGCCAGCAGCCGCGGTAAAACGTAGGAGGCGAGCGTTATCCGGATTTACTGGGTGTAAAGCGCGTGTAGGCGGTCCTGCAAGTGGCGCGGGAAAG
+
,:FFFFFFFFFF:FFFFFFFFF:FFFFFFF:FF::FFFFFFFFFFFFFFFFFFFFFFFFF:FFFFFFFFFFFFFFFFFFFFFFFFFFFF:FFFFFFFFFF::FFFFFFFFFFFFFFFFFFFF:FFF,FFFF:F::FFFFFFFFF:FFFFFFFFFFFFFFFFFFF:FFFFFFF,FFFFF:FFF:FF:FFFFFF,F:F:FFFFF:FFF:F:FF:FFF:FFFFFFFF:FFFF:F::FFF:F:F::FF,FF,,F
@A00920:152:HGHKKDRXX:2:2106:11406:10379 1:N:0:CGCGTTCA+TAAGACAC
ACTCCTACGGGAGGCAGCAGTTAGGAATCTTCCACAATGGGCGAAAGCCTGATGGAGCGACGCCGCGTGAAGGATGAAGGTCCTCGGATCGTAAACTTCTAAAAGAGGGACGATAATGACGGTACCTCTTGAAAAGCACCGGCTAACTACGTGCCAGCAGCCGCGGTAATACGTAGGGTGCGAGCGTTAATCGGAATTACTGGGCGTAAAGTGTGCGCAGGCGGCGTCGCAAGTCGAGTGTGAAAGCCCC
+
,FFFFFFFFFFFFFFFFFFFFFFFFFFFFFFFF:FFFFFFFFFFF:FFFFFFFFFFFFF:FFFFFFFFFFFFFFFFFFFFFFFFFFFFFFFFFFFFFFFFF:F:FFFFFFFFFFFFFFFFFFFFFFFFFFFFFFFFFFFFFFFFF:FFFFFFFFFFFFFFFFFFFFFFFFFFFFFFFFFFFF:FFFFFFFF:FFFFFFFFFFFFFFFFF:FFFFFFFFFFFFFFFFFF:F:F:FFFFFFF:F:FFFFFF:
@A00920:152:HGHKKDRXX:2:2106:21287:10457 1:N:0:CGCGTTCA+TAAGACAC
ACTCCTACGGGAGGCAGCAGTGGGGAATATTGCACAATGGGCGCAAGCCTGATGCAGCAACGCCGCGTGCCCGAGGAAGGCCTTCGGGTTGTAAAGGGCTTTTCTGGCTGAAGAGACAGGACGGTAGGCCAGGAATAAGCGTCGGCTAACTACGTGCCAGCAGCCGCGGTAAAACGTAGGACGCGAGCGTTATCCGGATTTACTGGGCGTAAAGCGCGGGCAGGCGGCTGTTCAAGTCGGACGTGAAAGC
+
,F:FF,FFFFFF::FFFFFF,,,FFFF:FFFF,FFFF::FFF:FF::,FFFF,:FF:FFFFFFF:FF:FFFF,:::FFF,,:F,:,FF:F,,F:FF:FF:FFF:FFFFFFFFFFFF:FFFFF,,FFFFFFF:,FFFFFFFFFF:,FF:FF:,:F,FFFF,FFF,F,FFF,:F:FFFFFFF:FFF:FFFFF,F:F:F,FF:F,F:,F:F,:F:FF:,FFF,:FFF:FFFFFFF:F:FFF::FF,FFFFF::
@A00920:152:HGHKKDRXX:2:2106:8910:11412 1:N:0:CGCGTTCA+TAAGACAC
ACTCCTACGGGAGGCAGCAGTGGGGAATTTTGGACAATGGGGGAAACCCTGATCCAGCCATGCCGCGTGAGGGAAGAAGGCCTTCGGGTTGTAAACCTCTTTCGGCCGGAACGAAATCGCCGGGATGAACAATCCCGGTGGCTGACGGTACCGGAAGAAGAAGCACCGGCTAACTACGTGCCAGCAGCCGCGGTAATACGTAGGGTGCGAGCGTTAATCGGAATTACTGGGCGTAAAGCGTGCGCAGGCG
+
FFFFFFFFFFFFFFFFFFFFFFFFFFFFFFFFFFFFFFFFFFF:FFFFFFFFFFFFFFFFFFFFFFFFFFFFFFFFFFFFFFFFFFFFFFF,F,FFFFFFFFFFFFFFFFFFFFFFFFFFFFFF:FFFFFFFFFF:F:FFFFFFFF:FFFFFFFFFFFFFF:FFFFFFFFFFFFF:FFFFFFFFFF:FFFFFF:FFFFF,FFFFFFFF,FFFFFF:FFFFF::FFFFFFFFFFFFFFFFFF:FFFF:FFF
@A00920:152:HGHKKDRXX:2:2106:22453:12070 1:N:0:CGCGTTCA+TAAGACAC
ACTCCTACGGGAGGCAGCAGTGGGGAATATTGGACAATGGGGGCAACCCTGATCCAGCCATGCCGCGTGTGTGAAGAAGGCCTTCGGGTTGTAAAGCACTTTTGTACGGGAAGAAACGCACTCGGTTAATACCCGGGTGAACTGACGGTACCGTAAGAATAAGCACCGGCTAACTTCGTGCCAGCAGCCGCGGTAATACGAAGGGTGCAAGCGTTACTCGGAATTACTGGGCGTAAAGCGTGCGTAGGTG
+
:FFFFFFFFFFFFFFFFFFF,FFFFFFF,:FFFFFFFFFFFFFFF:FFFFFF,:FFFFFF:FFFFFFFFFFF:FFFFF::FFFFFFFF:,FFFFFF:FFFFF,FFFFF,FFFFFF:FF:F,FFFFFFFF:,FFFF:FF,F:FF,F:F,FF:,FFFF,,FF,F,FFFF,FFFFF,,FFFF:FFF,FFFFFFFFFFFFFFF:FFFFFFFF:F:F,FFFFF,,FFFF:FFFFFF:,FFF:,FFF:F,:FFFF:
@A00920:152:HGHKKDRXX:2:2106:18873:12320 1:N:0:CGCGTTCA+TAAGACAC
ACTCCTACGGGAGGCAGCAGTGGGGAATATTGGACAATGGGCGAAAGCCTGATCCAGCAATGCCGCGTGAGTGATGAAGGCCTTAGGGTTGTAAAGCTCTTTTACCCGGGATGATAATGACAGTACCGGGAGAATAAGCCCCGGCTAACTCAGTGCCAGCAGCCGCGGTAATACAGAGGTCCCAAGCGTTGTTCGGATTAACTGGGCGTAAAGCGAGCGCAGGCGGCCAGGTGTGTCAGAGGTGAAATAC
+
FFFFFFFFFFFFFFFFFFFFFFFFFFFFFFFFFFFFFFFFFFFFFFFFFFFFFFFFFFFFFFFFFFFFFFFFFFFFFFFFFFF:FFFFFFFFFFFFFFFFFFFFFFFFFFFFF,FF:FFFFFFFFFFFFFFFFFFFFFFFFFFFFFFFFFF,FFFFFFFF:FFFFFFFFFFFFF:FFFFF:,F,FFF:FFFFFFFFF,F,FFFFFFF:FFFFF,F,FFF:FFFFF:FFFFFF::FF:FFFFFFF,FFF,F
@A00920:152:HGHKKDRXX:2:2106:8703:12962 1:N:0:CGCGTTCA+TAAGACAC
ACTCCTACGGGAGGCAGCAGTGGGGAATCTTGCGCAATGGGCGCAAGCCTGATGCAGCAACGCCGCGTGCAGGAAGAAGGTCTTCGGATCGTAAACTGCTTTTCTGCGGGACGATGATGACGGTACCCGCAGAAGAAGCACCGGCTAACTCCGTGCCAGCAGCCGCGGTAATACGGAGGGTGCAAGCGTTACTCGGAATTACTGGGCGTAAAGCGTGCGTAGGTGGTTCGTTAAGTCTGCCGTGAAAGCC
+
FFFFFFFFFFFFFFFFFFFFFFFFFF:FFFFFFFFFFFFFFFFFFFFFFFFFFFFFFFFF:,FFFFFFFFF,FFFFFFFFFFFFFFFFFFFFFFFFFFFFFF:FF:FFFFFFFFFFFFFFFFFFFFFF:FFFFFF:FFFFFFFFFFFFFFFFFFFFFFFFFFFFFFF:FFFFFFFFFFFF:FFFFFFFF:FFF:FFFFFFFFFFFFFFFFF:FFF:FFFFFFF,FF:F::::::FFF::F:FFFF::F,F
@A00920:152:HGHKKDRXX:2:2106:20618:13119 1:N:0:CGCGTTCA+TAAGACAC
ACTCCTACGGGAGGCAGCAGTGGGGAATTTTGGGCAATGGCCGAAAGGCTGACCCAGCGACGCCGCGTGCGGGAGGACGCCCTTCGGGGTGTAAACCGCTGTCAGAGGGGACGAATGACTCAGGCGGGAATACTGTCTGGGTGTGACGGTACCCTCAGAGGAAGCACCGGCTAACTCTGTGCCAGCAGCCGCGGTAATACAGAGGGTGCGAGCGTTGTTCGGAATCACTGGGCGTAAAGCGCACGTAGGC
+
,,,FF,FFFF:FFFFF::FFF:FFFFFFFFFFFFF:FFFFFFFFFFFFFF,,FFFFFFF:FFFFFFF:FFFF:FFFFFFFFFFFFFFFFFFFF,FFFFFFFFFFFFFFFFFFFF,F:FFFFFFFFFFFFFFFFFFFFFFFFFFFFFFFFFFFFFFFF:FFFFFFFFFFFFFFFFFFFFFFFFFFFFFFFFFFFFF:FF:FFFFFFFF:FFFFFFFFFFF:,FFFF:FFFFFFFFF:FF,:FFFFFF,FFF
@A00920:152:HGHKKDRXX:2:2106:1118:13448 1:N:0:CGCGTTCA+TAAGACAC
ACTCCTACGGGAGGCAGCAACCAAGAATCTTGCGCAATGGGCGAAAGCCTGACGCAGCGACACCGCGTGTGGGAAGAAGTACCTCGGTATGTAAACCACTGTGGCAGGGGACGAATTTTGACGGTACCCTGCTAGAAAGCACCTGCTAACCACGTGCCAGAAGCCTCGGTAATACGTGGGGTGCAAGCGTTATCCGGATTTACTGGGCGTACAGCGTTCGTAGGCGGAAAAGTAAGTGGCGGGTTCAAGC
+
FFFFFFFFFFFFFFFFFFF:FFFFFFFFFFFFFFFFFFFFFFFFFFFFFFFFFFFFFFFFFFFFFFFFFFFFFFFFFFFFFFFFFFFFFFFFF,FFFFFFFFFFFFFFFF:FFF,F:FFFFFFFFFFFFFFFFFFFFFFFFFFFFFF,FFFFFFFFFFFFFFFFFFFFFF:FFFFF,FFFFFFFF:FFF:FFFFFFFFF,FFFFFFFFFFF,FFFFFFFFFFFFFFFF:FFFFFFFFFFFF:F,F,,,FF
@A00920:152:HGHKKDRXX:2:2106:16947:15092 1:N:0:CGCGTTCA+TAAGACAC
ACTCCTACGGGAGGCAGCAGTCGGGAATTTTTCCCAATGGACGAAAGTCTGAGGAAGCAACTCCGCGTGAGGGATGAAGGCCTTCGGGTCGTAAACCACTTTACCCAGGGAAGATACAAGACGGTACCTGGGGAATAAGCCACGGCAAACTACGTGCCAGCATCCGCGGTAATACGAAGGTGGCAACCGTTGTCCGGATTTACTGGGCGAAAAGCGCTCGCAGCAGCCTGGCCAAGTCCGATGAGAAAGC
+
F,:FF,FF:FFF,FFF:FF::FF:F,F:FFF,,FF:FF::F,,:F::F,F:FFF,FF:F,FFFF:,:FFF,::,FFFFFF:F,,F:::,F,FFFFF,,:FF,,F::F,,F,F:FF,FFFFFFF,FF::::,,,F::FF,:FFF,F:,FF,,FF::,FFF,,:,FF:F,FF:FFFF,,FF,::F:F:,F,,FFFF,,,F:F,F,:,,FF,,FFF,,:F,F,FF,,,:,::F:FF,F:F:FFFF:FF:FF,,
@A00920:152:HGHKKDRXX:2:2106:1615:15781 1:N:0:CGCGTTCA+TAAGACAC
ACTCCTACGGGAGGCAGCAGTGGGGAATCTTGCGCAATGGGCGAAAGCCTGACGCAGCAACGCCGCGTGCGGGAAGACGGCCTTCGGGTTGTAAACCGCTTTCAGCAGGGACGAAATTGACGGTACCTGCCGAAGAAGCTCCGGCCAACTACGTGCCAGCAGCCGCGGTAAGACGTAGGGGGCGAGCGGTGTCCGGAATTATTGGGCGGAAAGGGCTCCTAGGCGGTTCAGTAAGTCGACTGTGAAAATC
+
FFFFFFFFFFFFFFFFFFFFFFFFFFF,FFF:FFFFF:FFFFFFFF:FFFFFFFFFFFFFFFFFFFFFFFFFF:FFFFFFFFFFFFFFFFFFF:F:FFFF:FFFFFFFFFFFFFF,FFF,FFF,FFFFFF,FF,FFFFFFFFFFFFF:F:FFF:FFF,,FFFFFFFF:F,,FFFFFFFFFFFFFFFFF,FFFF:FFF,F:F,FFFFFF,FFF,FFFFF,:FFFFFF,FFFFF:FFFFFF:FFFFF,FFFF
@A00920:152:HGHKKDRXX:2:2106:4652:17973 1:N:0:CGCGTTCA+TAAGACAC
ACTCCTACGGGAGGCAGCAGTAAGGAATATTGGTCAATGGACGCAAGTCTGAACCAGCCATGCCGCGTGAAGGATGAAGGTCCTCTGGATTGTAAACTTCTTTTATATGGGACGAAACCCGGGCATTCCTGCCCGATTGACGGTACCATAGGAATAAGCACCGGCTAACTCCGTGCCAGCAGCCGCGGTAATACGGAGGGTGCAAGCGTTATCCGGATTCACTGGGTTTAAAGGGTGCGTAGGAGGGTAG
+
FFFFFFFFFFFFFFFFFFFFFFFFFFFFFFFFFFFFFFFFFFFFF:FFFFFF:FFFFFFF:FFFFFFFFFFFFFFFFFFFFFFFFFFFFFFFFF:FFFFFFFFFFFFFFFFFFFFFFFFFFFFFFFFFFFFFFFFFFFFFFFFFFFFFFFFFFFFFFFFFFFFFFFFFFFFFFFFFFFFFFFFFFFFFFF:FFFFFFFFFFFFF,FFFFFFFFFFFF:F:FFFFF:F,F:FFFFFFFFFFFFFFFFFFFF
@A00920:152:HGHKKDRXX:2:2106:27317:18302 1:N:0:CGCGTTCA+TAAGACAC
ACTCCTACGGGAGGCAGCAGTGGGGAATATTGGACAATGGGCGCAAGCCTGATCCAGCCATGCCGCGTGAGTGATGAAGGCCTTAGGGTTGTAAAGCTCTTTCGTCCGGGACGATAATGACGGTACCGGAAGAAGAAGCCCCGGCTAACTTCGTGCCAGCAGCCGCGGTAATACGAAGGGGGCTAGCGTTGTTCGGAATCACTGGGCGTAAAGGGCGCGTAGGCGGCTTCAGGTGTCGGATGTGAAAGCC
+
:FFFFFFFFFFFFFFFFFFFFFFFFFFFFFFFFFFFFFFFFFFFFFFFFFFFFFFFFFFFFFFFFFFFFFFFFFFFFFFFFFF,FFFFFFFFFFFFFFFFFFFFFFFFFFFFFFFFFFFFFFFFFFFFFFFFFFFFFFFFFFFFFFFFFFFFFFFFFFFFFFFFFF:FFFFFFFFFFFFFFFFFFFFFFFFFFFFFF,:FFFFFFFFFFFFFFFFFFFF:FFFFFF:FFF:F,FFFFFFFFF:FFFFF,F
@A00920:152:HGHKKDRXX:2:2106:31476:18458 1:N:0:CGCGTTCA+TAAGACAC
ACTCCTACGGGAGGCAGCAGTAAGGAATATTGCACAATGGGCGCAAGCCTGATGCAGCAACGCCGCGTGCCCGGGGAAGGCCTTCGGGTTGTAAAGGGCTTTTCTGGCTGAAGAGCAAGGACGGTAGGCCAGGAATAAGCGTCGGCTAACTACGTGCCAGCAGCCGCGGTCATACGTAGGACCCAAGCGTTATCCGGAATTACTGGGCGTAAAGAGTTGCGTAGGTGGTTTGTTAAGTCTGATTTGAAAG
+
FFFFFFFFFF::F:F,:,:F,FFF:FF,FFFFFF,FFFFFF::FFF:FF,:,FFFF,:FFFFF,FFFFFFFF:,FFFFF:FFF:FFFFFFF:,FFFFF,FFF:FFFFFFF,,:,FFF:FF:FF:F:FFFFFFFFFFFFFF,FFFFFFFFFFFFF:FFFFFF,FFFFFFFFFF:F::F:F:FFFFFFFFFFFFFFFF,F:FFFFFFFFFFFFF,FFFF,F::F,FFFF:,F:F:FF:FF:FF,,,:FFF,:
@A00920:152:HGHKKDRXX:2:2106:16477:19069 1:N:0:CGCGTTCA+TAAGACAC
ACTCCTACGGGAGGCAGCAGTGGGGAATCTTGCGCAATGGGCGAAAGCCTGACGCAGCAACGCCGCGTGCGGGATGAAGGCCCTCGGGTTGTAAACCGCTTTCAGTGGGGACGAACCAAGACGGTACCCACAGAAGAAGCCCCGGCCAACTACGTGCCAGCAGCCGCGGTAACACGTAGGGGGCAAGCGTTGTCCGGATTTATTGGGCGTAAAGAGCTCGTAGGCGGCTCAGCAAGTCGGCTGTGAAATC
+
FFFFFFFFFFFFFFFFFFFFFFFFFFFFFFFFFFFFFFFFFFFFFFFFFFFFFFFFFFFFFFFFFFFFFFFFFFFFFFFFFFFFFFFFFFFFFFFFFFFFFFFFFFFFFFFFFF:FFFFF,FFFFFFFFFFFFFFFFFFFFFFFFFFFFF:FFFFFFFFFF:FFFFFFFFF:FFFFFFFFFFFFF:FFFFFFFFFFFF:FFFFFFF:FFFF:::FFF:F:FFFFFFFFF:FFF:FFF:FFFFFFFF,:F:
@A00920:152:HGHKKDRXX:2:2106:17047:19805 1:N:0:CGCGTTCA+TAAGACAC
ACTCCTACGGGAGGCAGCAATGAGGAATATTGCGCAATGGGCGAAAGCCTGACGCAGCGACGCCGCGTGGGTGAGGAAGTCCTTCGGGATGTAAAGCCCTTTTGTCAGGGACGATACCAGACGGTACCTGACGAATAAGCCCCGGCTAACTACGTGCCAGCAGCCGCGGTAATACGGAGGGGGCGAGCGTTATTCGGAATTATTGGGCGTAAAGGGCGCGTAGGCGGCTGTACAAGTCAAAGGTGAAATC
+
FFFFF:FFFFFFFFFFFFFFFFFFFF:FFFFFFFFFFFFFFFF:FFFFFFFFFFFFFF:FFFFFFFFFFFFFFFFFFFFFFFFFFFFFF:FFFFFFFFFFFFFFFFFFFFF:F:FFFFFFFF:FFFFFFFFFFFFFFFFFFFF:FFFFFFFFFFF:FFFFFFFFFFFFFF:FFFFFFFFFFFFFFFFFF:F:FFFFFFF,FFF:FF,FFFFFFFFFFFFFFFFFFFFFFFF:FFFFFFFF,,:,:FFFFF
@A00920:152:HGHKKDRXX:2:2106:8413:20071 1:N:0:CGCGTTCA+TAAGACAC
ACTCCTACGGGAGGCAGCAGTGAGGAATATTGGTCAATGGGCGCAAGCCTGAACCAGCCATGCCGCGTGCAGGATGACGGTCCTATGGATTGTAAACTGCTTTTATACGGGAAGAAACACTCCTACGTGTAGGAACTTGACGGTACCGTAAGAATAAGGATCGGCTAACTCCGTGCCAGCAGCCGCGGTAATACGGAGGATCCAAGCGTTATCCGGAATCATTGGGTTTAAAGGGTCCGTAGGCGGCCTT
+
FFFFFFFFFFFFFFFFFFFFFFFFFFFFFFFFFFFFFFFFFFFFFFFFFFFF:FFFFFFFFFFFFFFFFFFFFFFFFFFFFFFFFF:FFFFFFF,::FFF:FFFFFFF:FFFFFF:FF:FFFFFFFFFFF:FFFFFFFFFFFFFFFFFFFFFFFFFFFFFF,FFFFFFFFFFFFFFFFFFFFFFFFFFFF:F:FFFFFFFFF:FF:FFFF:FFFFFF,:FFFFFFFFFFFF:FFFFFFFFFFFF:,FFFF
@A00920:152:HGHKKDRXX:2:2106:14615:20165 1:N:0:CGCGTTCA+TAAGACAC
ACTCCTACGGGAGGCAGCAGTAGGGAATATTGGTCAATGGGTGAGAGCCTGAACCAGCCATGCCGCGTGCAGGAAGACGGCCTTCTGGGTTGTAAACTGCTTTTATCAGGGAATAAACCCTTCTACGTGTAGGAGGCTGAATGTACCTGAGGACTAAGTATCGGCTAACTCCGTGCCAGCAGCCGCGGTAATACGGAGGATCCAAGCGTTATCCGGATTTATGGGGTTTAAAGGGTGCGGAGGCGGCTTA
+
FFFFFFFFFFFFFFFFFFFFFF:FFFFF:FFFFFF:F:FF:FFFF:FFFFFF,FFFFFFFFFFFFFFFFF:FFF:FFFFFFFF:FFFFFFF:FF:FF,FF,F,F:FFFFFFFFFFF::FFFFFFFFF,,,F:FF:FFFFFFFFFFFFFFF:FF,FFFF,FFFFFFFFFFFFF,F:,FFFF,:FFFFFFF,:FFFF:FF:FFF:FFFFF,F,FFFFF:FFFFF,:F,FFFF:FFFFFF::,:FFF,,F:F:
@A00920:152:HGHKKDRXX:2:2106:28899:20228 1:N:0:CGCGTTCA+TAAGACAC
ACTCCTACGGGAGGCAGCAGTGAGGAATATTGGACAATGGGCGCAAGCCTGATCCAGCCATGCCGCGTGAGTGATGAAGGCCTTCGGGTTGTAAAGCTCTTTCAGATGCGAAGATAATGACGGTAACATCAGAAGAAGCCCCGGCTAAATTCGTGCCAGCAGCCGCGGTAATACGAATGGGGCAAGCGTTGTTCGGAATCACTGGGCTTAAAGCGTGCGTAGGCGGATTTGCAAGTCAGAAGTGAAATCC
+
FFFFFFFFFFFFFFFFFFFFFFFFFFFFFFFFFFFFFFFFFFFFFFFFFFFFFFFFFFFFFFFFFFFFF,FFFFFFFFFFFFFFFFFFFFFFFFFFFFFFFFFFFFFFFFFFFF:FFFFF,:::F,FFFF,FFFFFFFFFFFFFFF:FF,FFFF,FF::FFFFFFFFFFFFF::FFFFFF:FF:FFF:FFFFFFFFF,FF,F,FFFFFFFFFFFFF:F:FF,:FFFFFFF:F,:FF:,F,,F:F,FFFFF
@A00920:152:HGHKKDRXX:2:2106:1226:20556 1:N:0:CGCGTTCA+TAAGACAC
ACTCCTACGGGAGGCAGCAGTCAAGAATCTTCCTCAATGGCCGAAAGGCTGAAGGAGCGACATCGCGTGCAGGAGGAAGCCCTTCGGGGTGTAAACTGCTTTTCTCTGGGAAGAAACAATGACGGTACCAGAGGAATAAGGGGTTGCTAAACTCGTGCCAGCAGCAGCGGTAATACGTAGGTGGCAAGCGTGGTCCGGAGTTATTGGGTTTAAAGGGTGCGTAGGCGGCCTATTAAGTCAGTGCTGAAAT
+
FFFFFFFFFFFFFFFFFFFFFFFFFFFFFFFFFFFFF,FF:FFFFFF,FFFF:FFFFFFFFFFFFFFFFFF,FFFFFFFF:FFFFFF:FFFFFFFFFFFF:FFFF:FFFFFFFFF:FF:FFFFFFF,:F,FFFFFF,F,FFFF:FF,FFFFFFF,FFFFFFF,:F::FFF:FFFFFF,,F::FFFF:FFFFFFFFFFFF,FFF,:FFF:::,F,FFF,:FFF,FFFFFF:,F,FF,,FF,FFF::FF,FF
@A00920:152:HGHKKDRXX:2:2106:27742:20917 1:N:0:CGCGTTCA+TAAGACAC
ACTCCTACGGGAGGCAGCAGTCAAGAATCTTCCTCAATGGCCGAAAGGCTGAAGGAGCGACATCGCGTGCAGGAGGAAGCCCTTCGGGGTGTAAACTGCTTTTCTCTGGGAAGAAACAATGACGGTACCAGAGGAATAAGGGGTTGCTAAACTCGTGCCAGCAGCAGCGGTAATACGAGTACCCCGAGCGTTATCCGGATTTATTGGGCGTAAAGCGTGCGCAGGCGGTTTGTAACATCTCTTGTTAAAT
+
F,F:F,:::F:F,FFFFFFFFFFFFFFFFFFFFFFFFFFFFFF:FFFF,,F:FFF:FFFFFFFFFFFFFFFFFFFFF:FFFFFFFFFFFFFFFFFFFFFFFFFFFFFFFFFFFFFF:,FFFFFFFF:FFFFFF:F,FFFFFFFFFFFF,F:FFF:FFFFF:F:FFFFFFFFFF:FFFFF:FFFFF:FFFFFFFF:FFF,FFFFFFFF:FFFFFF:FFF:F:FFF:FFF,FF::FFFF:FFFFFFFF:FF:
@A00920:152:HGHKKDRXX:2:2106:15176:21668 1:N:0:CGCGTTCA+TAAGACAC
ACTCCTACGGGAGGCAGCAGTTAGGAATCTTCCACAATGGGCGAAAGCCTGATGGAGCGACACCGCGTGAGGGATGAAGGCCTTAGGGTTGTAAACCTCTAAAAGAGGGACGATAATGACGGTACCTCTTGAGAAGCACCGGCTAACTCCGTGCCAGCAGCCGCGGTAATACGGAGGGGGCAAGCGTTATCCGGAATCACTGGGCGTAATGGGCGCGTCGGCGGTCTGTTAAGTCCGATGTCAATTCCCG
+
,FFFFFFFFFFFFFFFF:FFFFFFFFFFFFFFFFFFFFFFFFFFFFFFFFF:FFFFFFFFF,FFFFFF:FFFFF,F,FFFFFFF,FFFFFFFFFFFFFFFFFFFFFFFFFFFFFFFFFFF:FFFFFF,FFF:FFFFFF:FFFFFFFF:FFFFFFFF:FFFFFF:FFFF,:,:FF:FFF,FF,,FFFF,FFFFF:FFFFF:FFFFF:,FF,FFFF:::F,FFF:FF::FFF,FF,FFFFFFF:FF,,:FFF
@A00920:152:HGHKKDRXX:2:2106:32063:21950 1:N:0:CGCGTTCA+TAAGACAC
AATCCTACGGGAGGCAGCAGTAGGGAATATTGGGCAATGGCCGAGAGGCTGACCCAGCCATGCCGCGTGCAGGAAGAAGGCCTTCTGGGTTGTAAACTGCTTTTATCTGGGAAGAAAACGCCCCTGCGGGGGTAACTGACGGTACCAGATGAATAAGACCCGGCTAACTTCGTGCCAGCAGCCGCGGTAATACGAAGGGGGCTAGCGTTGTTCGTATTTACTGGGCGTAAAGAGCTTGTAGGCGGGCTTG
+
F,:FFFFFFFFFFFFFF:FFF,FFFFFFFFFF:FFFFFFFFFFFFFFFFFFFFFFFFFF:FFFFFFFFF:F,FFFFFFFFFFFF,FFF:FFFFFFFF::FFFFFFF:FFFFFF:F:F:F:FFFF,F:FFFFFFFF,:,F::FFFF,FFF:FFFFFFF,,F,FFFFFF:F:,FFF,FFFFFF:FFFFFFFFFF:FFF:,F:F:FFFFFF,:F::F,:::FFFFF,FF,FFFFF,,F,,FFFF,,F:,FF,F
@A00920:152:HGHKKDRXX:2:2106:5855:21997 1:N:0:CGCGTTCA+TAAGACAC
ACTCCTACGGGAGGCAGCAGTAGGGAATCTTCCGCAATGGACGAAAGTCTGACGGAGCAACGCCGCGTGAGCGATGAAGGCCTTCGGGTCGTAAAGCTCTGTTGTTAGGGAAGAACAAGTACCGGAGTAACTGCCGGTACCTTGACGGTACCTAACCAGAAAGCCACGGCTAACTACGTGCCAGCAGCCGCGGTAATACGTAGGTGGCGAACGTTATCCGGAGTGACTGGGTGTAAAGGGTCCGTAGGCG
+
FFFFF:,FFFFFFFFFFFFFFFFFFFFFFFFFFFFFFFFFFFFFFFFFFFF:FFFFFFFFFFFFFFFFFFFFFF:F:FFFFFF:FFFFFFFFF:,FFFFFFFFF:FFFFFFFFFFFFFFFFFFFFFFFFFFFFFFFFFFFFFFFFFFFFFFFF,FFFFFF::FFFFFFFF:FFFFFFFFFFFFFFFFFFFFFFFFFF,FF,FFFFFFFFF:FFFFFFFFFFFFFFFFFFFFFF:F,FFFFFFFFF,FFFF
@A00920:152:HGHKKDRXX:2:2106:6940:22561 1:N:0:CGCGTTCA+TAAGACAC
ACTCCTACGGGAGGCAGCAGTGGGGAATATTGCACAATGGGCGCAAGCCTGATGCAGCAACGCCGCGTGAGGGACGACGGCCTTCGGGTTGTAAACCTCTTTTAGTAGGGAAGAAGCGAAAGTGACGGTACCTGCAGAAAAAGCACCGGCTAACTACGTGCCAGCAGCCGCGGTACTACGTAGGGTGCAAGCGTTATCCGGAATTATTGGGCGTAAAGAGCTCGTAGGCGGTTTGTCGCGTCTGCTGTGA
+
FFFFFFFFFFFFFFFFFFFFFFFFFFFFFFFFFFFFFFFFFFFFFF:FFFFFFF:FFFFFFFFFFFFFFFFFF:FFFFFFFFFFFFFFFFFFFFFFFFF:F:FF,:FFFFFFFFFFFF:,FFFFFFF:F:FFF,FFFFFFFFFFFFF,:FFFFFF,F:F:FFFFFFF:F,FFFF:,F:FFFFF,FFFFFFFFFF:FFFFFFF:,,:FFFFFFFFF,:FFFFFFFFF,:FFF:F,:,FF,FFF:FFF:FFF
@A00920:152:HGHKKDRXX:2:2106:32000:23093 1:N:0:CGCGTTCA+TAAGACAC
ACTCCTACGGGAGGCAGCAGTGGGGAATATTGGACAATGGGCGAAAGCCTGATCCAGCCATGCCGCGTGAGTGATGAAGGCCCTAGGGTTGTAAAGCTCTTTCGCAGGTGAAGATAATGACGGTAACCTGAGAAGAAGCCCCGGCTAACTCCGTGCCAGCAGCCGCGGTAATACGGAGGGGGCTAGCGTTGTTCGGAATTACTGGGCGTAAAGCGCACGTAGGCGGCTTTGTAAGTTAGAGGTGAAAGCC
+
:FFFFFFFFFFFFFFFFFFFFFFFFFFFFFFFFFFFFFFFFFFF:FFFFFFFFFFFFFFFFFFFF:FFFFFFFF:F:FFFFFFFFFFFFFFFFFFFFFFFFFF,FFFFFFFFFFFFFFFFFFFFFFFFFFFFFFFFFFFFFFFFFFFFFF,FFFFFFFFFFFFFFFFFFF,FF:FFFFFFFF:FFFFFFFFFFFFFF,FFFFFFFFFFFFFFFFFFFFFFFFFFFFFF,::FFFFF:FFFFFFFFFFFFF
@A00920:152:HGHKKDRXX:2:2106:8250:23484 1:N:0:CGCGTTCA+TAAGACAC
ACTCCTACGGGAGGCAGCAGTGGGGAATATTGGACAATGGGCGAAAGCCTGATCCAGCCATGCCGCGTGAGTGATGAAGGCCCTAGGGTTGTAAAGCTCTTTCACCGGTGAAGATAATGACGGTACCTATAGAAGAAGCCCCGGCTAACTTCGTGCCAGCAGCCGCGGTAATACGAGGGGGGCAAGCGTTGTTCGGATTTATTGGGCGTAAAGGGCGCGTAGGCGGCTCGACGTGTCCAAGGTGAAATCC
+
FFFFFFFFFFFFFFF:FFFFFFFFFFFFFFFFFFFFFFFFFFFFFFFFFFFFFFFFFFFFFFFFFFF:FFFFF:FFF:FFFFFFFFFFFFFFFFFFFFFFFFFFFFFFFFFFFFFF:FFFFFFFFFFFFFFFFFFFFFFFFFFFFFFFFFF:FFFFFFFFFFFFFFFFF:FFFFFFFFFFFFFFFFFFFFFFFFFFFFFFFFFFFFFFFFFF:FFFFFFFFFFFFFFF:FFFFFFFFFFFF:FFFF:FF:
@A00920:152:HGHKKDRXX:2:2106:5683:24392 1:N:0:CGCGTTCA+TAAGACAC
ACTCCTACGGGAGGCAGCAGTCGAGGATCTTCTGCAATGGGCGCAAGCCTGAAACAGCGACGCCGCGTGGGTGAGGAAGGACTTCGGGTAGTAAACCCCTGTTGACGGTTAAGAAGGGTAGGGTGAAAATAGCGATACTACAAGACAAAGGACGGTGAGGAAGCCACGGCTAACGTAGTGCCACCAGCCTCGGTAAGACGAAGGTGGCAAGCGTTGATCGTAATCACTGGGCATAAACCGCACGTAGGCG
+
FFFFFFFFFFFFFFF:FFFFFF,FFFFF:FF,,:FFFFFFFFFF:FFFFFFF,:,FFFFFFFFFFFFFFFF,FF,FFFFF,FFFFFF,F,FF:FFFFFFFFFF,:,,FF,FFFF,,,,F:::FF,,F,,:FFFF,F,:FFF,::FF,FF,F,F::::F,F,FFFF:FFF,,F,,,,,,FFF,,,FFFF:,,F,F,,FFF:FF,:FFFF,,,,,:FF,:FF,F,:F:F,,,,FF,F:,,:FFF,,F:,,F:
@A00920:152:HGHKKDRXX:2:2106:19461:25269 1:N:0:CGCGTTCA+TAAGACAC
ACTCCTACGGGAGGCAGCAGTGGGGAATTTTCCGCAATGGGCGAAAGCCTGACGGAGTGACGCCGCGTGGGGGACGAAGGCCTTCGGGTTGTAAACCCCTGTCAGAGGGAAAGAAGGGTCATGCGGTGAACAGCCGCATGGCTTGACGGTACCTTCAGAGGAAGCCCCGGCCAACTCTGTGCCAGCAGCCGCGGTAAGACAGAGGGGGCAAGCGTTGCTCGGAATCACTGGGCGTAAAGGGCGCGTAGGC
+
:F::F:FFFFFFF:FFFFFFF:FFFF,FFFFFFFFFFFFFFFFFF:FFF:FFFFFFFFFFFFFFFFFFFFFFF:FFF:FFFFFFFFFFF:FFF:FFFFFFFFFFFFFFFF,FFFFFFFFFFFFFFFFFFFFFFFFFFFFFFFFFFFF:FFFFFFFF:FFFFFFFF:FFFFFFFFFFF,:FFFFFFFF,FFFFF:FF,:F:,F:F:FFFF:FF:FFFFFFFFFF::FFFFFFFFF:F,FFFFFF:FFFFFF
@A00920:152:HGHKKDRXX:2:2106:20799:25582 1:N:0:CGCGTTCA+TAAGACAC
ACTCCTACGGGAGGCAGCAGTGGGGAATTTTGGACAATGGGGGCAACCCTGATCCAGCCATGCCGCGTGAGTGATGAAGGCCTTAGGGTCGTAAAGCTCTTTCGCCTGGGAAGATAATGACGGTACCAGGTAAAGAAACCCCGGCTAACTCCGTGCCAGCAGCCGCGGTAATACGGAGGGGGTTAGCGTTGTTCGGAATTACTGGGCGTAAAGCGCACGTAGGCGGATCAGTCAGTCAGGGGTGAAATCC
+
FFFFFFFFFFFFFFFFFFFFFFFFFFFFFFFFFFFFFFFFFFFFFFFFFFFFFFFFFF::FFFFFFFFF:FFFFFFFFFFFFFFFFFFFFFFFF:FF:FFFFFFF,:FFFFFF:FFFFF:FFFFFFFF:FFFF:FF:FFFFFFFFFFFFF:FFFFFFFFFF:F:FFFFFFFFFFFFFFFFFFFFFFFFFFFFFFFFFFFFFFFFFF:FFF,FFFFFFFFFFFFFFFFFFFFFF:FFF:FFFFFFF:FFFF
@A00920:152:HGHKKDRXX:2:2106:30472:25614 1:N:0:CGCGTTCA+TAAGACAC
ACTCCTACGGGAGGCAGCAGTAAGGAATATTGGACAATGGGCGGAAGCCTGATCCAGCCATCCCGCGTGCAGGAAGGAGGCCCTCTGGGTCGTGAACTGCTTTTGGCGGGGGAGAAACGCACGGCATAGGCCGTGCCTGACGGTACCCGCCGAATAAGCACCGGCTAACTCCGTGCCAGCAGCCGCGGTAATACGGAGGGTGCGAGCGTTATCCGGAATCACTGGGTTTAAAGGGTGCGTAGGCGGCCCG
+
F:FFFFFFFFFFF:FFF:FFFFFFFFFFFF:FFFFFFFFFFF:FFFFFFFFFFFFFFFFF:F,FFFFFFFFFFFFFFFFFFFFFFFFFFFFFFFFFFFFFFFF:FFFFFFF:FFFFFFFFFFFFFF:FFFFFF:FFFFF:FFF::,F:FFFFFFFFFFFFFFFFFF:FF:FFFFFFFFFFFFFFFFFFFFFFFFFFFF:FF:F:FF,FFFFFFFFFFFFFFFFFFFFFFFF:FFFFFFFFFFFFFFFFFF
@A00920:152:HGHKKDRXX:2:2106:27199:25958 1:N:0:CGCGTTCA+TAAGACAC
ACTCCTACGGGAGGCAGCAGTGGGGAATATTGGACAATGGGGGAAACCCTGATCCAGCGACGCCGCGTGGGTGAAGAAGGCCTTCGGGTTGTAAACCCCTTTCGGTAGGGACGAATGCGTCCGACCTAGCAAGTCGGTACCTAGACATAACCAACAGAAGAAGCACCTGCTACCACCCTGCCACAAACCGCGGTACAGCGGAGGATCCGCGCGAACTCCGCGAAAACTGCGCGTAATCAGATTCTTAGGT
+
FFFFFFFFFFFFFFFFFFFFFFFFFFFFFFFF::FFFFFFFFFFFFFFFFFF,:FFFFFFFFFFFFFFF,F,FF:FF:FF,FF,FFF,FFFFFFF,:,FF,:FFF,:FFFFFFFF,FF,,FF,F,,F,,:,:F,FFF,,,,F,,F:,F,F:,,FF,F,,:FF,:F,F:FF,F,F,,,,:,F,:F:F,F,F,F:,:,,,,F,:,FFFFFF,,F,,,,FFFF,,FF,F,,F,FFFFF,,F,F:F,,,FF,FF
@A00920:152:HGHKKDRXX:2:2106:26811:26068 1:N:0:CGCGTTCA+TAAGACAC
ACTCCTACGGGAGGCAGCAGTGGGGAATCTTGCGCAATGGGCGAAAGCCTGACCCAGCGACACCGCGTGGGGGAAGAAGGCCTTTCAGGTTGTAAACACCTTTCGGCAGAGACTAACCGATCGCGTGACGGTAAATCCAGAACAAGCAAAGTCAAACAAAGAGCCAGCAGCCCCCCTAACAAGTAGCACGCGATCCTTGTCCGGAATCAGTCTGCGTCAAGAGCGCGCAGGCGGCATGCCAAGTCGGGTG
+
FF,FFFFF:FFFFFFFFFFFF:FFFFFF:FF::FFFFFFFFFFFFFFFFFFFF,FFFF,FFFFFFFFFF:,:FF,FFFFFFF,F:FFFFF:FFF:F:,FFFFFF:F:,:FFFF,,:,F,FF,,,FF,,FFFFF,:F:,FF:F,F:FF::,,,F,:F,,,,F::F:,FF:F,F,,,,:F:FF:F:::,F,FF,F,F,,,,,,,,,F::F::F,,,FF:,:,FF,FFFF:,F,:F,F,,,:F:,FF,F,,F,
@A00920:152:HGHKKDRXX:2:2106:31611:27712 1:N:0:CGCGTTCA+TAAGACAC
ACTCCACGGGAGGCAGCAGTGGGGAATCTTGCGCAATGGCCGAAAGGCTGACGCAGCGACGCCGCGTGCGGGAGGAAGCCCTTCGGGGTGTAAACCGCTGTCAGAGGGGACGAAAGCCCGGGGGAGGCAATGCCCATCGGGGATGACGGTACCCTCAGAGGAAGCACCGGCTAACTCCGTGCCAGCAGCCGCGGTAATACGGAGGGTGCGAGCGTTGTTCGGAATTATTGGGCGTAAAGCGCACGTAGGC
+
F:FFFFFFFFFFFFFFFFFFFFFFF:FFFFFFFFFFFFFFFFFFFFFFFFFFFFFFFF:FFFFFFFFFFFFFFFFF,FFFFFFFFFFFFFFFFFFFFFFFFFFFFFFFFFFFFFFFFFFFFFFF:FFFF:FFFFFFFFFFFFFFFFFFFFFFFFFFFF:FFFFFFFFFFFFFFFFFFFFFFF:FFFFFFFFFFFFFFFFFFFFFFFFFFFFFFFFFFFFFFFFFFFFFFFFFFFFFF,FFFFFFFF:FFF
@A00920:152:HGHKKDRXX:2:2106:24334:28134 1:N:0:CGCGTTCA+TAAGACAC
ACTCCTACGGGAGGCAGCAGTGAGGAATATTGGACAATGGGCGCAAGCCTGATCCAGCCATGCCGCGTGAGTGAAGAAGGCCTTCGGGTTGTAAAACTCTTTCAGTAGTGAAGATGATGACGGTACCCGTAGAATAAGCCCCGGCTAACTCCGTGCCAGCAGCCGCGGTAATACGGAGGGGGCTAGCGTTGTTCGGAATTACTGGGCGTAAAGCGCGCGTAGGCGGCTGTCTAAGTCGGGTGTGAAAGCC
+
FFFFFFFFFFFFFFFFFFFFFFFFFFFFFFFFFFFFFFFFFFFFFFFFFFFFFFFFFFFFFFFFFFFFFFFFFF,FFFFFFFFFFFFFFFFFFFF:FFFFFFFFFFFFFFFFFFFFFFFFFFFFFFFFFF:FFFFFF:FFFFFFFFFFFFFFFFFFFFFF::FFFFFFFFFFFFFFFFFFFF:FFFFFFFFFF:FFFFFFFFFFF:FF:FFFFFFFFFFFFFFFFFFFFFFFFFFFFFFFFFFFF:FFFF
@A00920:152:HGHKKDRXX:2:2106:9805:28181 1:N:0:CGCGTTCA+TAAGACAC
ACTCCAACGGGAGGCAGCAGTGGGGAATTTTGCGCAATGGGCGAAAGCCTGACGCAGCAACGCCGCGTGGAGGATGAAGGTCCTTGGATTGTAAAATCCTGACAGAAGGGAAGACATGCGCCGACCTAATACGTCGGTGAGTAGACAGTAACTGCAGAGGAAGCCCAGCCTAACTCTGTGCCACCAGCCGAGGTAATACAGAGCGGGCAAGCGTAATTAGGACTTATTGGGCGTAAAGGGCGCGTAGGCG
+
FF,F,,F,,FFF,:FF:FF:F:,,FFFFF::,:FFFF:FF,,,FFFF:,:,FFFFF,:FF::,F:F:,::FFFFFFFFF,FFF,F,::,F,,FF:,F::,F,FFF,:FF::FFF,FF,:FFF,,,,,F:FF,FFFF:::FF:,F:F,F,,,,F,FFFF,,:F:,FF:,,,FFFFF:FFFF:FF,FF,,F,,F,FFFFF,:,F,,,,F:,,FFF,:F:,,::F,FFFFF:,:F:FF,FF,::F,,FFF,F,
@A00920:152:HGHKKDRXX:2:2106:32289:28291 1:N:0:CGCGTTCA+TAAGACAC
ACTCCTACGGGAGGCAGCAGTGGGGAATATTGCGCAATGGGCGAAAGCCTGACGCAGCGACGCCGCGTGTGGGATGACGGCCTTCGGGTTGTAAACCACTGTCGGGAGGGACGAAGATCTGACGGTACCTCCAAAGGAAGCACCGGCTAACTCCGTGCCAGCAGCCGCGGTAATACGGAGGGTGCGAGCGTTGTTCGGAATTATTGGGCGTAAAGCGCACGTAGGCGGCCCGTTAAGTCTCATGGTGAAA
+
FFF,:,F,::FFF,FF,FFFFFF,FFF:FFFFFFFFFF:FFFFFF,FF:FF:FFF:FFFFFF:FFFFFFFFFFFFFF:FFFFFFFF:FF:FFFFFFFFFFFFFFFFFFFFFFF,FFFFFFFFFFFFFFFFFFFF:FFFFFFFFF:FFFFFFFFFFFFFFFFFFF,FFFFFFFFFFF,FF,FF:FF:F:FFFFFFFFFFF:FF,FFF,FFFFFF:F,FFF,FFF,:FFFFFFFFFF:,F,FFFFF:F:FFF
@A00920:152:HGHKKDRXX:2:2106:19578:28729 1:N:0:CGCGTTCA+TAAGACAC
ACTCCTACGGGAGGCAGCAGTGGGGAATATTGGACAATGGGCGAAAGCCTGATCCAGCAATGCCGCGTGAGTGATGAAGGCCTTAGGGTTGTAAAGCTCTTTTACCCGGGATGATAATGACAGTACCGGGAGAATAAGCTCCGGCTAACTACGTGCCAGCAGCCGCGGTAAAACGTAGGAGGCGAGCGTTATCCGGATTTACTGGGTGTAAAGCGCGTGTAGGCGGTCGTGCAAGTGAGGCGTGAAAGCG
+
FFFFFFFFFFFFFFFFFFFFFFFFFFFFFFFFFFFFFFFFFFFFFFFFFFFFFFFFFFF,FFFFFFFFFFFFFFFF:FFFFFFFFFFFFFFFFFFFFFFFFFFFFFFFFFFFFFFFFFFFFFFFFFFFFFFFFFFFFFFFFFFFFFFFFFFFFFFFF,FFFFFFFFFFFFFFFFFFFFFFFFFFFFF:FFF:FFFFFFFFFFFFFFFFFFFFFFFFFFFFFFFFFFFFFFFFFFF:FFFFFF,F:FFFF:
@A00920:152:HGHKKDRXX:2:2106:17300:28761 1:N:0:CGCGTTCA+TAAGACAC
ACTCCTACGGGAGGCAGCAGTGGGGAATTTTGGACAATGGGGGCAACCCTGATCCAGCCATTCCGCGTGAGTGGAGAAGGCCTTCGGGTTGTAAAGCTCTTTCGCAAGGGAAGAAAACTTATCCAATAACACTGGATGAGGCTGACGGTACTATTTATAAGCTCCGGCTAACTACGTGCCAGCAGCCGCGGTAAGACGTAGGGAGCAAGCGTTGTTCGGATTTACTGGGCGTCAAGGGCGCGGAGGCGGC
+
FFFFFFFFFFFFFFFFFFFFFFFFFFFFFFF:FF:,F:FFFF:FFFFFF:FF:FFF:FFFFF:FF:F,F:FFF,FF,,FFFF:FFFFF,:FFFF:FFF,FFFFFF:FFFF,F::F:,FFFFFFFF:,FFFF:FFFFFFFFFF:FF,F:FF:FFF:FFF:FFFF:FFFF:,FFFFFFF:FF:FFFFFFFFFFF:F,FFF,:FFFFF:,,F,F,,F::FFF:F,::FFFFFF:F:FFFF:FFFF,FFFFF:F
@A00920:152:HGHKKDRXX:2:2106:32434:29293 1:N:0:CGCGTTCA+TAAGACAC
ACTCCTACGGGAGGCAGCAGTGGGGAATATTGGACAATGGGCGCAAGCCTGATCCAGCCATGCCGCGTGTGTGAAGAAGGCCTTCGGGTTGTAAAGCACTTTTGTACGTGAAGAAACCTTCCTGGCTAATACCCCGGGAGAATGAAGGTACAGTAAGAATAAGAACAGGCTAACTTCGTGCCAGCAGCCGCGGTAATACGAAGGGTGCAAGCGTTAATCGGAAATACTGGGCGTAAAGCGTGCGTAGTTG
+
FFFFFFFFFFFFFFFFFFFFFFFFFFFFFFFFFFFFFFFFFFFF:FFFFFFFF:FFFFFFF:F:FFFFFFFFFF:F,FFFFFFFFFFFFFFFFFFFF:FFFFFFFFF:,F,,,FFFFF:FF:,F,,F:::F,:,::,F,FFFF,:,,:FFF,F,F:,F,FFF,,FFF::F:FFF,FF:F,F::FF:F,,,FF:,:FF,F,FFF,FF,::,FFF,FF:,,,FFF,F,,,,FFF,FFFF,FF,FF,FFF,:F
@A00920:152:HGHKKDRXX:2:2106:6497:30279 1:N:0:CGCGTTCA+TAAGACAC
ACTCCTACGGGAGGCAGCAGTCGAGAATCTTCCGCAATGGACGAAAGTCTGACGGAGCGACGCCGCGTGGTGGATGAAGCCCTTAGGGTCGTAAACACCTTTAATGAAGGAGGAAGTTTATTGACGTTACTTCATGACTAATGGGCTCCCAATTCTGTGCCAGCAGGAGCGGTAATACAGAATCCTCAAGCGTTACACGGATTCACTGGGCGTAAAGGGTGCGTAGGTGGCATGGTAAGGTTGATGTGAA
+
FFFFFFFFFFFFFFFFFFFFFFFFFFFFFFFFFFFFFFFFFFFFFFFFFFFFFFFFFFFFFFFFFFFFFFFFFFFFFFFF::FFFFF:,FFFFFFFFFFF,F,FF,FFFFFFFFF:FFFFFFF:FF,FFFFFFFF,,,FFF,,FFFFF:FFFFF,F,:F,FF,FF,:FFFF,FFFFFFFFF:,FF,FF,:FFFFF,,FFFFFFFFFF,,FFF,FFFF,::FF:FFF:FFF,,FF:,F,,,,,,FF,FFFF
@A00920:152:HGHKKDRXX:2:2106:14380:30342 1:N:0:CGCGTTCA+TAAGACAC
ACTCCTACGGGAGGCAGCAGTGGGGAATTTTCCGCAATGGGCGAAAGCCTGACGCAGCAATACCGCGTGAGGGAGGAAGGCCCTAGGGTTGTAAACCTCTTTTCACAGGGAAGAAGATCTGACGGTACGAGCTGAATAAGCCTCGGCTAAAACAGTCCCAGCAGCCGCGGAACGACGGCGGAGGCAAGCTTTATCCGGAATAATGGGGCGTAAAGCGTCCGTAGGCGGCTCATTAACTCTGTTGTTAACT
+
:FFFFFFFFFFFFFFFFFFF,FFFFFFF:FFFF:FFFFFFFFFFFFFFFFFFFF,FFFFFF:FFFFFFF,FFFF,FFF,FFFFFFFFFFFFFFFFFF,FFFF:F,F,FFFF:F:FFFFFF,F,F,,,,,,,,,FFFF,FF,,FFF:F,FF,,F,F,,F,FFFFFF:FF,F,,::FFF,,,,FF,FF:,:,,FFFFFF,:F,,F,,:,,FF:F,F,F,:F:,,F,FFFF,F,FF:,F,,F,FF,,,FF,,,
@A00920:152:HGHKKDRXX:2:2106:9643:31657 1:N:0:CGCGTTCA+TAAGACAC
ACTCCTACGGGAGGCAGCAGTGGGGAATATTGGACAATGGGCGCAAGCCTGATCCAGCCATGCCGCGTGGGTGATGAAGGCCCTAGGGTTGTAAAGCCCTTTCACCGGGGACGATAATGACGGTACCCGCAGAAGAAGCCCCGGCTAACTTCGTGCCAGCAGCCGCGGTAATACGGAGGATGCAAGCGTTATCCGGATTTATTGGGTTTAAAGGGTGCGTAGGCGGGACTGTAAGTCAGGGGTGAAATAC
+
:FFFFFFFFFFFFFFFFFFFFFFFFFFFFFFFFFFFFFFFFFFFFFFFFFFFFFFFFFFFFFFFFFFFFFFFFFFFFFFFFFF:FFFFFFFFFFFFFFFFFFFFF:FFFFFFFFFFFFFFFFFFFFFFFFFFFFFFFFFFF:FFFFFFFFFFFFFFFFFF:FFFFFFFF:FFFFFF:FFFFF:FFFFFFFFFFFFFFFF:FFFFFFFFFFFFFFF:FFFFFFFFFFFFFFF:FFFFFFFFFFFFF:FFFF
@A00920:152:HGHKKDRXX:2:2106:12952:31751 1:N:0:CGCGTTCA+TAAGACAC
ACTCCTACGGGAGGCAGCAGTCGAGAATTTTTCTCAATGGGGGGAACCCTGAACCAGCGACGCCGCGTGGAGGATGAAGGTCTTCGGGTTGTAAACAACTTTCGAATGTGAACAAGCTCAACATAATAAAACAGTTACAATAGCTCCTCCCAAAAGAGGTCGAGAAGCCGAACTCATACCCAGCGGCCGAGCTAATAAAGAGGTCTCACGCCGTAATCGGAGTCAATGCGCTCTATTAGTGGGTCGGAGG
+
FFFFFFFFFFFFFFFFFFFFFFF,FFFF,FF,,,FFFFFFF,F,FF,FFFFF:,,FFF,FFFFFFFFFF,,FFFFFF,FF,FFFFFFFFFFFFFFF,:FF,FF,,,FF,FFF:FFF,,,,F,::,,,,,F,,:,:,,,F,,:F,,,,:,FFF,,,,FF,,:,FF,,FF:,:,,FFFF,,:,FF:,F:F,,F,,,::,,,F,,FF,,F,,F,,,F,,,:,F,FF,,F,F,FF,,,F,,,,FF,FF,::,F,
@A00920:152:HGHKKDRXX:2:2106:18141:31970 1:N:0:CGCGTTCA+TAAGACAC
ACTCCTACGGGAGGCAGCAGTGGGGAATATTGGACAATGGGCGCAAGCCTGATCCAGCAATGCCGCGTGGATGAAGAAGGTCTTCGGATTGTAAAGTCCTTTCGGCGGGGACGATGATGACGGTACCCGCAGAAGAAGCCCCGGCTAACTTCGTGCCAGCAGCCGCGGTAATACGAAGGGGGCTAGCGTTGCTCGGAATGACTGGGCGTAAAGGGCGCGTAGGCGGATTGATTAGTTAGGCGTGAAATTC
+
F:FF,,FF,,,F,,:,F::FFFF::FFFFFF:,F::F,FFF,FFF:,,F:::F,FF,FFFFFF:,F,:,,F,FF:F,,::F:F,FFFF,:::FFFFF:FFFF:F:FF:FFFF,FFFFFFFF,FF:F:FFF:FFFF:FFF:F::FFFFFFFFFF,FFF:FFFF:FF::F:FFF,F:FF,::FFFFF,F,,:F,F,FFFFFFFFFFF,:FFF:F,:,,FFFFFFFF,FF,FFFF,FFFFFFFF,FFFFFFF:
@A00920:152:HGHKKDRXX:2:2106:3676:33223 1:N:0:CGCGTTCA+TAAGACAC
ACTCCTACGGGAGGCAGCAGTGAGGAATATTGCACAATGGGCGCAAGCCTGATGCAGCGACGCCGCGTGAGTGATGAAGGCCTTCGGGTCGTAAAGCTCTTTTCTGCGTGACGAGAAAAGGACGGTAGCGCAGGAAGAAGTCTCGGCTAACTACGTGCCAGCAGCCGCGGTAAAACGTAGGAGACAAACGTTATCCGGAGATACTGGGCGTAAAGGGCGTGCAGGCGGTGGCTTAAGTTCGGCGTGAAAG
+
FFF:,FFFFF:F:FFF:F:::FFFFFFFF:,,FFFFF::,:FFFFF,,FFF:FFFF:FFFFFFFFFFFFFFFFFFF,,F,FFF:,::FFFFFFFFFF::F:FF:FFF:F:FFFFFFFFF,,FFFF::FFFFF:FF,:FFFFFFFFFFFFF:FF:FFFFFFFFFFFFFF:FFFFFFF,FFF:FFFFFFF,F:F:FFF:FFF,FFF,F,,FF,FFFFFF,F:F,FF,FF,FF,FF,FFF,:FFFFFFF:FFF
@A00920:152:HGHKKDRXX:2:2106:7572:33301 1:N:0:CGCGTTCA+TAAGACAC
ACTCCTACGGGAGGCAGCAGTGGGGAATATTGGACAATGGGCGAAAGCCTGATCCAGCAATGCCGCGTGAGTGATGAAGGCCTTAGGGTTGTAAAGCTCTTTAGCCCGGGAGGATAAGGACACTAGCGGGAGACTTGGCCCCGGCTAACTTCGTGCCAGCAGCCGCGGTAATACGGAGTGGGCACGCGAGCTGAGGAATTACTGGGCGGAAAGCGCGCGTAGGACTGTTTCCGTGTTAGGAGAGAAAGCG
+
FFFFFF:FFFFFFFFFFFFFFFFFFFFF,FFFFFFFFFFFF,FFFF,FFFFFFFFFFF,FFFFFFFF,F:FFFF,FFFFFFF:F:FFFFFFFFFFFFFFFFF,:,FFFF,:,FF,,F,F,:F,::,,,,,F,F,,,,,FFF,,F,,::,F,FF,FF:FF,:,,F,F,F:,,,FFF:FF:F,:F,,,,:,,,,,,,,,F,:,F:FFF,,,F,,F,F::F,,,,,,,,,F:,,F,::,,,,F,F:F,F,FF,
@A00920:152:HGHKKDRXX:2:2106:1588:33959 1:N:0:CGCGTTCA+TAAGACAC
ACTCCTACGGGAGGCAGCAGTCGGGAATTTTGGGCAATGGGCGAAAGCCTGACCCAGCAACGCCGCGTGAAGGATGAAATCCCTCGGGATGTAAACTTCGCAAGAACAGGAAGAATAAGTAAGAGCTAACATCTTTTACGATGACGGTACTGTTTGTAAGCTCCGGCTAACTCCGTGCCAGCAGCCGCGGTAATACGGGGGGAGCAAGCGTGGTTCGGATTTACTGGGCGTAAAGGGCGCGTAGGCGGCC
+
FF:FF,FFFFFFFFFFFFFFFFF:FFFFFFFFF:FFFFFFFFFFFFFFFFFFFFFFFFF:FFFFFFFFFF,FF,FFFFFFFFFFFFFFF:FFFFFFFFFF:F:FFFFFFFFFFF:FFFFFFFFFFFF,FFFFFFF:FF:FFFFFFFFF:FFFFFFFFFFFFFFFFFFF:FFFFFFFFFF,FFFFFFFFFFF,FF:FFFFFFFFFFFFFFFF,FFFFFFF,FFFFFFFFFFF:FFFFFFFFF,FFFFFFFF
@A00920:152:HGHKKDRXX:2:2106:4381:34914 1:N:0:CGCGTTCA+TAAGACAC
ACTCCTACGGGAGGCAGCAGTGGGGAATATTGGGCAATGGGCGAAAGCCTGACCCAGCAATGCCGCGTGTGTGATGAAGGCCTTCGGGTTGTAAAGCACTGTCGGGAGGGAAGAAAAAGCCTGGGTAACGCCAGGACTTGACGGTACCTCCAAAGGAAGCACCGGCTAACTCCGTGCCAGCAGCCGCGGTAATACGGAGGGTGCAAGCGTTGTTCGGAATTACTGGGCGTAAAGCGCGGGTAGGTGGCGC
+
F:FFFFFFFFFFFFFFFFFFFFFFF:FFFFF:FFFFFFFFFFFFFFF:FFFFFFFFFFFFFFFFFFFFFFFFF:FFFFFFF,F:FFF:,FFFFFFF:FFFFFFFFFFFFFFFFFFFFFFFFFFFFFFFFFFFFFFF,FFFFFFFFFFFFFFF,FFFFFF:FFF:FFF,F:FFFFFFFFFFFFFFFFFFFF,FFFFFF:FFFFFFFFFFFF::FFFFF:F,F,:FF:FFFF:FF,F:F:,FF,FFFFFFF,
@A00920:152:HGHKKDRXX:2:2106:16957:35149 1:N:0:CGCGTTCA+TAAGACAC
ACTCCTACGGGAGGCAGCAGTAAGGGATCTTGCGACAATGGGCGAAAGCCTGATGCAGCGACGCCGCGTGAGGGATGAAGGCCTTCGGGTTGTAAACCTCTTTCAGCAGGGAAGAAGCGCAAGTGACGGTACCTGCAGAAGAAGCACCGGCTAACTACGTGCCAGCAGCCGCGGTAATACGTAGGAGGCGAGCGTTGTCCGGAATCATTGGGCGTAAAGAGCGCGCAGGCGGCTTGGCAAGTCGGGTGTG
+
FFFFFFFFFFFFFFFFFFFFFFFFFFFFFFFFFFFFFFFFFFFFFFFFFFFFFFF:FFFFFFFFFFFFFFFFFF:FFFFFFFFFFFFFFFFFFFFFFF:FFFFFFFFFFFFFFFFFFFFFFFFFFFFFFFFFFFFFFFFFF:FFFFFFFFFFFFFFFFFFFFF:FFFFFFF:FFFFFFFFFFFFFFFFFFF:FFFFFFFFFFF:FFF,FFFFFFFFF:F:FFFFF:FFFFF:FFFFF:FFF,:FFF:FFF
@A00920:152:HGHKKDRXX:2:2106:21088:35289 1:N:0:CGCGTTCA+TAAGACAC
ACTCCTACGGGAGGCAGCAGTGAGGAATATTGCTCAATGGGCGCAAGCCTGAAGCAGCGACGCCGCGTGGACGATGAAGGTCTTCGGATCGTAAAGTCCTTTTCTGTGTGACGAGGAAGGACGGTAGCACAGGAATAAGTGTCGGCTAACTACGTGCCAGCAGCCGCGGTAACACGTAGGACGCAAGCGTTATCCGGAATTACTGGGCGTAAAGAGCGTGTAGGCGGTGCTGTAAGTCAACCGTGAAAGC
+
FFFFFFFF:FFFFFFFFFFFFFFFFFFF:FFFFFFFFFFFFFFF:FFFFFFFFFFFFFF:FFFFFFFFFFFFFFFFFFFFFFFFFFFFFFFFFF:F:FFFFF:FFFFFFF:FFFFFF:F,FFFFFF:FFFFFF:FFFFF:F:F:F:F:FF:FFF:FFFFFF:FFFFFFFFFFFFFFFF,FFF:F,FFFFFFF:F:FF:FF:FFFFFFF:FFFFF:FFFFFFFFFFF:FFFFFF,FF:FF:F,FFF,F:F,
@A00920:152:HGHKKDRXX:2:2106:29586:35728 1:N:0:CGCGTTCA+TAAGACAC
ACTCCTACGGGAGGCAGCAGTGGGGAATATTGGACAATGGGCGAAAGCCTGATCCAGCCATGCCGCGTGAGTGATGAAGGCCTTCGGGTTGTAAAGCTCTTTCACCCACGACGATGATGACGGTAGTGGGAGAAGAAGCCCCGGCTAACTTCGTGCCAGCAGCCGCGGTAATACGAAGGGGGCAAGCGTTGTTCGGAATTACTGGGCGTAAAGGGCGCGTAGGCGGTCGCCTAAGTCGGACGTGAAATCC
+
F:FFFFFFFFFFFFFFFFFFFFFFFFFFFFFFFFFFFFFFFFFFFFFFFFFFFFFFFFFFFFFFFFFFFFF:FFFFFFFFF,FFFFFF:FFFFFFFFFFFFFFFFFFFFFFFFFFFF:FFFFFFFFFFF::FFFFFFFFFFFFFFFFFFFFFFFFFF,FF:FFFFFFFFFFFFFFFFFFFFFFFFFF,F,FFFFFFF:FFFFFFFFFFFFF:FF:FFF:FFFFFFFFFFFF:,,F:FFF,FFFFFFFFFF
@A00920:152:HGHKKDRXX:2:2106:17743:36198 1:N:0:CGCGTTCA+TAAGACAC
ACTCCTACGGGAGGCAGCAGTAGGGGATATTGGTGAATGTGGGAAACCGCGAACCAGCAACGCCGCGTGTGCGAAGAAGGCCTTCGGGTTGTAAAGCACTTTTGTGTGGGACGAGGAAGGACGGTACCACACGAATAAGTCTCGGCTAACTACGTGCCAGCAGCCGCGGTAAAACGTAGGAGGCAAGCGTTATCCGGAGTTACTGGGCGTAAAGCGCGTGCAGGTGGTTGAGTAAGTTGGTTATGAAAGC
+
FFFFFF:FFFFFFFF:FFFFFFFFFFFFFFFFFFFFFFFFFFFF:FFFFFFFFFFFFFFFFFFFFFFFFFFFFF:FFFFFFFFFFFFFFFFFFFFFF:FFFFFFFFFFFFFFF:FFFFFFFFFFFFFFFFFFFFFFFFFFFFFFFFF,FFFFFFFFFFF:FF:FFFFFFFFFFFFFF,FF:FFFFF:FF:F,FFFFFFFFF,FFFFFFFF:FF:FFFFF::FFFF:FFFFFFFFFFFFFFFFFF::FFFF
@A00920:152:HGHKKDRXX:2:2106:14362:36605 1:N:0:CGCGTTCA+TAAGACAC
ACTCCTACGGGAGGCAGCAGTGAGGGATATTGCGCAATGGGCGAAAGCCTGACGCAGCGACGACGCGTGGGTGATGAAGGTCTTCGGATCGTAAAACACTTTTCTTATTGACGATGAAGACGGAAGGACAGGAATAATCTTCGGCTAACTACGTGACAGCAGCCGAGGTAAAACGTAGGACGCGAGCGTTATACGGATGTACAGGGCGTAAAGCGCGGGCAGGCGGCTGTTCAAGTCGGACGTCACATCT
+
FF,:,F:FFFFFF,F:F,F:F:FF:F,F:F:,,FFFFFFF,FFF,FFFFFFF,,FFFF,F:F,,:FFFF:,FF,FF:FFFFFFF,,FF,F,::F:FF:,,:FF,F,,,FF:F,,FFF,,:F:,FFFF,FFFFFFFFF,F,,F:,F,FF,FFF,,F,,:,F::F:,:,,,F,FF:,,F:FFF::::F:F::FF,::::F,FF:,:,FF,FF,:,,FF,F::FFFFF,,FF,FFF:FFF,FFFFF,F,:,FF
@A00920:152:HGHKKDRXX:2:2106:24822:36620 1:N:0:CGCGTTCA+TAAGACAC
ACTCCTACGGGAGGCAGCAGTAAGGAATATTGGGCAATGGACGCAAGTCTGACCCAGCCATGCCGCGTGGAGGATGAAGGTCCTCTGGATTGTAAACTTCTTTTATCTGGGAAGAAATCCATATTTTCTAATGTGGTTGACGGTACCAGATGAATAAGCACCGGCTAACTCCGTGCCAGCAGCCGCGGTAATACGGAGGGTGCAAGCGTTATCCGGATTCACTGGGGTTAAAGGGTGCGTCGGTGGGAAG
+
FFFFFFFFFFFFFFFFFFFFFFFFFFFFFFFFFFFFFFFFF:FFFFFFFFFFFFFFFFFFFFFFFFFF:FFFFF:FF:,FFFFFFFFFFFFFFFFF,FFFF:FFFF:FFF:FFF:FF:FF:FFFFFFFFF::FFFFFFFF,FFFFF,FFFFFFFFFFFFF:FFFFFFFFFFFFFFFFFFF::FFFFFFFFFFFFF:FFF,FFFFF:FFFF::FFFF:,F,FFFFFF,F:FFFFFFFFFFF,FFFFFF,:F
@A00920:152:HGHKKDRXX:2:2106:17815:36886 1:N:0:CGCGTTCA+TAAGACAC
ACTCCTACGGGAGGCAGCAGTAGGGAATATTGCACAATGGGCGAAAGCCTGATGCAGCGACGCCGCGTGAGTGATGAAGGCCTTCGGGTTGTAAAGCTCTGTTGTACGGGAAGAAAAAAATGACGGTACCGTATAAGAAAGGATCGGCTAACTTCGTGCCAGCAGCCGCGGTAAGACGAGGGATCCTAGCGGTGTTCGGAATCATAGGGCGTAAAGCGCATGTAGGTGGCTATGTAAGTCGGGTGTGAAA
+
FFFFFFFFFFFFFFFFFFFFFFFFFFFFFFF,FFFFFFFFFFFFFFFFFFF:FFFFFFF,FFFFFFFFF,FFFFFF:FFFFFFFFFFFF:FFF:FFF,FFFF,FFFFFFFFFFF:,FFF:FFFFFF:,FFFF,FFFFFFFFFFFF,FFFF,FF::FFF:FFFFFFFFFF,FF,FFFFFF:FFFFFFF,FFF,FFFFFFFFFFFFF,FFFFFFFFF::FFF,:FF:FFFFFF,FFFFFFFF:,FFFF:F,F
@A00920:152:HGHKKDRXX:2:2106:24108:36918 1:N:0:CGCGTTCA+TAAGACAC
ACTCCTACGGGAGGCAGCAGTGGGGAATATTGGACAATGGGCGAAAGCCTGATCCAGCAATGCCGCGTGAGTGATGAAGGCCTTAGGGTTGTAAAGCTCTTTTACCCGGGAAGATAATGACTGTACAGGGAGAATAAGCCCCGGCTAACTCCGAGCCACCAGCCGCGGTAATACGGAGGGGGCTAGCGTAGTTCGGAATTACTGGGCGTAAAGCGCACGTAGGCGGCCTGCTTAGACGGACGTCAAATCC
+
FFFFFFFFFFFFFFFFFFFFFFFFFFFFFFFFFFFFFFFFFFFFFFFFFFFF:FFFFFFF:FFFFFF:F,FFFFFFFFFFFF:FFFFFFFFFFFF:FF,FFF,FFFFF:FFF,FFFFFFFFFF:FF,F:FF,FF:FF,F,FFF,F,:FFFFF,,,:,F,FF,FF:FF,FFFFF:F:F:F:F:,,F,FFF,:::FFFFFFFF:F,,F,FFF:::FF,FF,FFF,F,:,FF,FFF,,:FF,:,FF:F,F,F:
@A00920:152:HGHKKDRXX:2:2107:26621:1407 1:N:0:CGCGTTCA+TAAGACAC
ACTCCTACGGGAGGCAGCAGTAGGGAATATTGGTCAATGGGTGAGAGCCTGAACCAGCCATGCCGCGTGCAGGAAGACGGCCTTCTGGGTTGTAAACTGCTTTTGTCAGGGGATAAAATTTCCATGCGTGGAAAATTGAAGGTACCTGACGAATAAGCCACGGCTAACTACGTGCCAGCAGCCGCGGTAATACGTAGGTGGCAAGCGTTGTCCGGATTTATTGGGTTTAAAGGGTGCGTAGGCGGCCTAT
+
FFFF:FFFFFFF:FFFFFFFFFFFFFFFF,FFFFF:FFFFFFFFFFFFFFFF,FFFFFFFFFFFFFFF:F:FFFFFFFFFFFFFFFFFFFF:FFFFF:FFFFFFFFFFFFFFFFFFFFFF::FFFFFFFF:FFFFFF::FFFFFF:FFFFFFFFFFFFFFFF:FFFFFFF:FFFFF,FFFF,FFFFFFFFFFFFFFFFFFFFFFFFFF:F:FF:FFFFFFFFFFFFFFF:FF,FFFFFFFF,FFFFFFFF
@A00920:152:HGHKKDRXX:2:2107:26015:2644 1:N:0:CGCGTTCA+TAAGACAC
ACTCCTACGGGAGGCAGCAGTGGGGAATCTTCCGCAATGGGCGAAAGCCTGACGGAGCGACGCCGCGTGGGGGACGAAGGCCTTCGGGTCGTAAACCCCTGTCAGAGGGAAAGAAGGGTACCGGCGTGAACAGCGCCGGTACTTGACGGTACCCTCAGAGGAAGCCACGGCCAACTCCGTGCCAGCAGCCGCGGTAATACGGAGGGTGCAAGCGTTATCCGGATTTACTGGGTTTAAAGGGTGCGTAGGC
+
:FFF:FFFFFF:FFFFFFFFFFFFFFFFFFFFFFFFFFFFFFFFFFFFFFFFFFFFFFFFFFFFFFFFFFFFFFFFFFFFF:F:FFFFFFFFFFFFFFFFFFFFFFFFFFFFFFFFFFFFFFFFFFFFFFFFFFFFF:FFF:FFFFFFFFFFFFFFFF:FFF:FFFFFFFFFFFFFFFFF:FFFFFFFFFFFFFF:FFFFFFFFFFFFFF,FFFFFFFFFFFFFFF,:FFFFFFFFFFFFFFFFFFFFFF
@A00920:152:HGHKKDRXX:2:2107:24071:2816 1:N:0:CGCGTTCA+TAAGACAC
ACTCCTACGGGAGGCAGCAGTTAGGAATCTTCCACAATGGGCGAAAGCCTGATGGAGCGACACCGCGTGAGGGATGAAGGCCTTAGGGTTGTAAACCTCTAAAAGAGGGACGATAATGACGGTACCTCTTGAGAAGCACCGGCTAACTCCGTGCCAGCAGCCGCGGTAATACGGAGGGTGCAAGCGTTATCCGGAATCACTGGGCGTAAAGGGCGCGTAGGCGGTCTGTTAAGTCCGATGTCAAATCCCG
+
FFF:FFFFFFF:FFFFFFFFFFFFFFFFFFFFFFFFFFFFFFFFFFFFFFFFFFFFFFFFFFFFFFFFFFFFF,FFFFFFFFFFFFFFFFFFFFFFFFFFFFFFFFFFFFFFFFFFFFFFFFFFFFFFFFFFFFFFFFFFFFFFFFFFFFFFFFFFFFFFFFFFFFF:FFFFFFFFFFFFFFF:FFFFFFF:FFFFFFFFFFFFFFFFFFFFFFFFFFFFFF:F:FFF:FFF:FFFFF:FFF:F:F:FFF
@A00920:152:HGHKKDRXX:2:2107:28610:3098 1:N:0:CGCGTTCA+TAAGACAC
ACTCCTACGGGAGGCAGCAGTAAGGAATATTGCACAATGGGCGCAAGCCTGATGCAGCAACGCCGCGTGCCCGAGGAAGGCCTTCGGGTTGTAAAGGGCTTTTCTGGCTGAAGAGTAAGGACGGTAGGCCAGGAATAAGCGTCGGCTAACTACGTGCCAGCAGCCGCGGTAAAACGGAGGACGCAAACGTTATCAGGAAATACTGGTCGGAAAGGGCGAGCAGGCGGTTGGGTAAGTGAGGCATGACAGC
+
FFFFFFFF,FFFFFFFFFFFFFFFF:FFFFFFFFFFFFFFFFF::FFFFFFF:FFFFFFFFFFFFFFFF:FFFFFF:FFFFFFFFFFFFFFFFFF,FFFFFFFFFFFFFFF,FFFFFFFFFF,FF,FFFF,:,F:FFFF,FFFFFF,:F,FFF:FFFFFFFFFFFFF:FFF,FFFF,FFFFFFFF:FFF,:FFF,FFF:,FFFF:F,FF,F,FF:FFF,FF:,FFFF,::FF,,,FFFFFFF,FF,,FFF
@A00920:152:HGHKKDRXX:2:2107:4933:3458 1:N:0:CGCGTTCA+TAAGACAC
ACTCCTACGGGAGGCAGCAGTGGGGAATATTGGACAATGGGCGCAAGCCTGATCCAGCAATGCCGCGTGTGTGAAGAAGGCCTGCGGGTTGTAAAGCACTTTCAGTTGGGAAGAAAAGCTCGGGGCTAATACCTTCGGGCCTTGACGTTACCAACAGAAGAAGCACCGGCTAACTCCGAGCCAGCAGCCGCGGTAAGACGGAGGGCGCGAGCGTTGTTCGGAATCACTGGGCGTAAAGCGAGCGCAGGCG
+
FFFFFFFFFFFFFFFFFFFFFFFFFFFFFFF:FFFFFFFFFFFFFFFFFFFF:,FFFFFFFFFFFFFFFFFFFFFFFFFFFFFFF,F:,FFFFFF,F,,:FFFFF,:,,F:F::FFFF,FF,FFFFFFF,F:,:FFF:F:FFFFFF:FFFF,FFFFF,FFFFFFFFF:,FFFF,,FF,,FF,:F:F:FF,FFFFFFFFFFFF:F,::FFFFFFF,F,:FF,,FFFFFF:FF,FF:FF,,F,:F,FFF:F,
@A00920:152:HGHKKDRXX:2:2107:12210:4539 1:N:0:CGCGTTCA+TAAGACAC
ACTCCTACGGGAGGCAGCAGTGGGGAATCTTGGTCAATGGGGGAAACCCTGAACCAGCGACGCCGCGTGACCGATGAAGGCCCTCGGGTCGTAAAGGACTTTCGACGGGGACTATACTGAAGGTACCCGTAAAAGCAGGAGCGGCTAACTCTGTGCCAGCAGCCGCGGTCATACAGAGGGTGCAAACGTTGTTCGGAATTACTGGGCATAAAGCGCACGTAGGCGGCGTTGTAAGTGCGGTGTGAAAGCC
+
FFFFFFFFFFFFFFFFFFFF:FFFFFFFFFFF:FFFFFFFFFFFFFFFFFFFFFFFFFF:FFFFFFFFFFF,FFFFFFFFFFFFFFFFFFFFFFFFF,F:FFFFFFFFFFFFFF::,FF:F:FFFFFFF,,FF,:F:F,F,F,:FF,,:FFF,F,F,FFFFF,FF:,FF,FF,::FFFF,F:FF:FFF,FF:,,F,FF:F,FFFFFFFFF:F,F,FF,,,,F,F:,FF:FFF,FFF::FF:F,::,FFFF
@A00920:152:HGHKKDRXX:2:2107:4951:5494 1:N:0:CGCGTTCA+TAAGACAC
ACTCCTACGGGAGGCAGCAGTGGGGAATATTGGACAATGGGCGCAAGCCTGATCCAGCAACGCCGCGTGGAGGACGAAGGTCTTCGGATTGTAAACTCCTGTCAGGCGGGACGAAGGTGCGAGGGCAAATAGTCTTCGTGCTTGACGGTACTGCCAGAGGAAGCCCCGGCTAACTCCGTGCCAGCAGCCGCGGTAATACGGAGGGTGCTAGCGTTATCCGGAATCACTGGGCGTAAAGGGCGCGTAGGCG
+
FF:FFFFFFFFFFFFFFFFFFFFFFFFFFFFFF,FFF::FFF:FF:FFF:FFFFFFFFF,FFFFFFFFFFFFFFFFFFFFFFFFFFFF:FF:FFFFFFF:F:FFFFFFFFFFFFFFFFFFFFFFFFF:FFFFFFFFFFFFFFFFFFF:FFFFFFFFF:FFFFFFF:FFFFFFFF:FFFFFFFFFFFF:F:F,FF:FF:FFFFFFFFFFF:FFFF:FFF,FFF,F:FFFF:FFFFFFFFFFFFFFFFFFF:
@A00920:152:HGHKKDRXX:2:2107:25663:6073 1:N:0:CGCGTTCA+TAAGACAC
ACTCCTACGGGAGGCAGCAGTAGGGAATATTGGTCAATGGGTGGAAGCCTGAACCAGCCATGCCGCGTGCAGGAAGACGGCCTTCTGGGTTGTAAACTGCTTTTGCCAGGGGATAAAAGGCCCATGCGTGGGACATTGAAGGTACCTGGTGAATAAGCCACGGCTAACTACGTGCCAGCAGCCGCGGTAATACGGAGGGTGCGAGCGTTGTTCGGAATTATTGGGCGTAAAGCGCACGTAGGCGGCTCGG
+
FFFFFFFFFFFFFFFFFFFFFFFFFFFFFFFFFFFFFFFFFFFFF,FFFFFF:FFFFFFFFFFFFFFFF:FFFFFFFFFFFFF:FFFFFFFFFF,FFFFFFFFFFFFFFFFFFFF:FFFFFFFFFFFFFFFFFFF,FFFFFFF:FFFFFFF:FFFFFFFFFFFFFFFF:FFFFFFFFF:FFFFFFFFF:FFFF:FFFFFFFFFF:FFFFFFFFFFF,,F,FFFFFFFFFFFF,FFFFFFFFF::FFFFFF
@A00920:152:HGHKKDRXX:2:2107:2347:6183 1:N:0:CGCGTTCA+TAAGACAC
ACTCCTACGGGAGGCAGCAGTGGGGAATATTGGGCAATGGGCGCAAGCCTGACCCAGCGACGCCGCGTGCGGGATGACGCTTCTCGGAGTGTAAACCGCTGTCAGAGGGGACGAACGGCCCGGGTGGGAATACTGCCCGGGATAGACGGTACCCTCAAAGGAAGCGCCGGCTAAATCTGTGCCAGCAGCCGCGGAAATACAGAGGTCCCAAGAGTTGATCGGATTCACTGGGAGTAAAGGGAGCTTAGGC
+
FFF,FFFFFFFFFFFFFFFFFFFFF,FFFFFFFFFFFFFFFFF,FFFFFFFFFFFFFFFFFFFFFFFFF,FFFFFFFFFF,,:FFFFFFFFF,FFFF,FFFFFFF,FFFF:FFFFF,FF,F,,F,F:F:F::F:,FF,:FFF,:FFFF,,F,F:F,F,F:F:FFFFFFFFF:FF,,FF,FFF::::FFFF:FF,,FFFF:F,F,,FFF:,FF,,F:F::FF,FF:FFFFF:F,:FFFFF:F:FF,:FF,F
@A00920:152:HGHKKDRXX:2:2107:22724:6370 1:N:0:CGCGTTCA+TAAGACAC
ACTCCTACGGGAGGCAGCAGTGGGGAATATTGGACAATGGGGGCAACCCTGATCCAGCGACGCCGCGTGTGTGAAGAAGGCCTGCGGGTTGTAAAGCACTTTTAGTGGGGATGAAAAGCACATCACTAACACTGGTGTGTCTTGACCTAACCCAAAGAAAAAGCACCGGCTAACTCTGTGCCAGCAGCCGCGGTAATACAGAGGGTGCGAGCGTTAATCGGAATTACTGGGCGTAAAGCGTGCGTAGACG
+
FFFFFFFFFFFFFFFFFFFFFFFFFFFFFFFFFFFFFFFFFFFFFFFFFFFFFFFFFFFFFFFFFFFFFFFFFFFFFFFFFFFFFFFFFFFFFFFFFFFFFFFFFFFFFFFFFFF::FFFFFFFFFFFFFFFFFFFFFFFFFFF:FFFFFFFFFF:FF:FF:F:FFFFFFFFFFFFFFFFFFFFFFFFFF:FFFFF:FFF,F,FF:F:FFFFFFFF:FF:FFFFFFFF:FF,F:FFFFFF::FF:F::FF
@A00920:152:HGHKKDRXX:2:2107:28085:6793 1:N:0:CGCGTTCA+TAAGACAC
ACTCCTACGGGAGGCAGCAGTCGAGAATAATTCACAATGGGGGCAACCCTGATGGTGCAACGCCGCGTGGAGGATGACGGTCTTCGGATTGTAAACTCCTGTCATCCGGGAGTAAGACCTGGCGGTTAACAGCCGGCAGGGTTGATAGTACCCGAAGAGGAAGGGACGGCTAACTTCGTGCCAGCAGCCGCGGTAATACGAAGGTCCCAAGCGTTGTTCGGAATCACTGGGCGTACAGGGAGCGTAGGCG
+
FFFFFFFFFFF:F::FFFFFFFFFFFFFFF,FFFFFFFFF,FFFFFFF::FFFFFFF:FFF:FFFFFFFF:FFFFFF:FF:FFF,FFF,FFFFF:FFF:FFFFFF:FFFFFFFFFF,FFFFFFFFFFFFFFFFFFFFFF,F:FF,FFFF,F,FFFFFFFFFF,FFFFF:FFFFFF:FFFFFFFFFFFF:FFFFFFFFFF:::FFF:F,FFFFF:,FFFFFFF,:FFFFFFFFF,:,FFFF:FFFF,::FF
@A00920:152:HGHKKDRXX:2:2107:19153:7420 1:N:0:CGCGTTCA+TAAGACAC
ACTCCTACGGGAGGCAGCAGTAAGGGATCTTGCGACAATGGGCGAAAGCCTGACGCAGCAACGCCGCGTGCGGGATGACGGCCTTCGGGTTGTAAACTGCTTTTCGGTGGGACGATGATGACGGTACCGCCGGAAGAAGTCTCGGCTAACTACGTGCCAGCAGCCGCGGTAAAACGTAGGAGGCAAGCGTTATCCGGATTTACTGGGCGTAAAGGGCGTGCAGGTGGTTTTCTAAGTGGTGCGTGAAAGC
+
FFFFFFFFFFFFFFFFFFFFFFFFFF:FFFFFFFFFFFFFFFFFFFFFFFFFFFFFFFFF:FFFFFFFF:FFFF:FFFFFFF::FFFFFFFFFFFFFF:FFFFFFFFFFFFFFFFFF:FFFFFFFFFFFFFFFFFFF:FFF:FFFFF:FFFFFFF:FFFFFFFFFFFFFFFFFFFFFFFFFFFF:F:FFFF,F:FFFFFFF:FFFFFFFF,FFFFFFF:FFFFFFFFFF:FFFFFF:F:::FFFF,FFF:
@A00920:152:HGHKKDRXX:2:2107:19497:8484 1:N:0:CGCGTTCA+TAAGACAC
ACTCCTACGGGAGGCAGCAGTAGGGAATTGTTCGCAATGGGCGCAAGCCTGACGACGCAACGCCGCGTGGAGGACGAAGGGCTTCGGCTCGTAAACTCCTTTCGACCGAGATGAACATCCACGGGGCCAATACCAATGAGGACTGACAGTATCGAGGGAATAAGCCCCGTCTAACTCCGTGCCAGCAGCAGCGCTCATACGGTGGGGGCAAGCGTTGTTCGGAATTACTGGGACTAAAGGGCTCTAAGGC
+
FFFF:FFFFFFFFFF:FFFFFFFFFFFFF:FFFFFFFFFF:FF,FFF:FFFFFFF,FFF:FFFFFFFFF:FFFF,FF:FFFFFFFFFFF:FFFFFFF:FFFF::FF,FFFF:FFFFFFF,FFF,:FF::FFF,:,,,F::,,:F,,::FFF,F,:,,:F,,F:F,F:FF,FFFFFF:FFFFFF:,FFF,,::,,:,FFF,,,,FFF,FFFF,FF,:F:,:,:,,FFFFF,::,,FF:FF,:FFF:,FF,:
@A00920:152:HGHKKDRXX:2:2107:23439:9361 1:N:0:CGCGTTCA+TAAGACAC
ACTCCTACGGGAGGCAGCAGTCGGGAATATTGCCCAATGGACGAAAGTCTGAGGCAGCGACGCCGCGTGGGTGATGAAGGCCTTCGGGTCGTAAAGCCCTTTTCTGCGTGACGAGACAAGGACGGTAGCGCAGGAAAAAGTCTCGGCTAACTACGTGCCAGCAGCCGCGGTACTACGTCGGACGCACGCGGTGTCCGGCATTAGTGGGCGTAAAGAGCTCGTAGGCGGGTTGTCGCGTCGGCTGTGACAT
+
FFFFFFFFFFFFFFFFFFFFFFFFFFFFFFFFFFFFFFFFFFFFFFFFF:F:FFFFFFFFFFFFFFFFFFFFFFFFFFFFFFFFFFFFFFFFFFFFFFFFFFF:FFFFFFFFFF:FFFFFFF:FFFFFFFFFFF,FFFFFF,F,FFFFF,FFFFF:,FFFFFF:FFFF,:FF,FFFFF,:FF,,F,,FF:,F,:FFFF,:FF::FFFFFFF,F,F,FF:F:FFFFF:F:F,FFF:FFFF,FF::FF,:FF
@A00920:152:HGHKKDRXX:2:2107:29803:9392 1:N:0:CGCGTTCA+TAAGACAC
ACTCCTACGGGAGGCAGCAGTAGGGAATTTTCGTCAATGGGCGCAAGCCTGAACGAGCAATGCCGCGTGAGCGAAGAAGGTCTTCGGATCGTAAAACTCTGTTGCGGGGGAAAAAGGAAGGAAAGAGGAAATGCTTTTCTTTTGATGGTACCCCGCCAGAAAGTCACGGCTAACTACGTGCCAGCAGCCGCGGTAATACGTAGGTGGCAAGCGTTATCCGGAATGATTGGGCGTAAAGGGTGCGCAGGCT
+
FFFFFFFFFFF:FFFFFFFFFFFFFFFFFFFFFFFFFFFFFFFFFFFFFFFFFFFFFFFFFFFFFFFFFFFFFFFFFFFFFFFFFFF:FFFFFFFFFFFFFFFFFFFFFFFFF:,FFFFFFFFFF:FFFFFFFFFFFFFFFFFFFFFFFFFFF:FFFFF:FFF:FFFFFFF:FFF,FFFFFFFFFFFFFFFFFF,FFFF,,FF:FFFFFFFFFFF,FFFFFFFFFFFFFFFFFF:F:FF::FF,:FFFF:
@A00920:152:HGHKKDRXX:2:2107:20934:9596 1:N:0:CGCGTTCA+TAAGACAC
ACTCCTACGGGAGGCAGCAGTGAGGAATATTGCACAATGGACGCAAGTCTGATGCAGCGACGCCGCGTGGGCGATGAAGGTCTTCGGATCGTAAAGCCCTTTTCTTGGTGACGAGGAAGGACGGTAACCAAGGAATAAGTGTCGGCTAACTACGTGCCAGCAGCCGCGGTAAAACGTAGGACGCAAGCGGTATCCGGAATTACTGGGCGTAAAGAGCGTGTATGAGGGTGAGTAAGTCAAACGTGAAAGC
+
FFFFFFFFFFFFFFFFFFFFFFFFFFFFFFFF::FFFF:FFFFFFFF,FFFFFFFFFFFF,FFFFFFFFFFFF:,FFFFFFFF:FFFFFFFFFFF,::FFFFFFF,:FFFF:FF:FF,:,FFFFFFF:FFFFFF:F,FFFFF:F:FFFFFFFFFFF:FF,FFF,F,FFFF:FFF:FF,,FFFFFFFF::,F:F,:F:,FF:F:FF,FFFF:FF,FF:F,FFF:,:FF:F::FFF:,FFFF,F:F,F:,::
@A00920:152:HGHKKDRXX:2:2107:5629:9674 1:N:0:CGCGTTCA+TAAGACAC
ACTCCTACGGGAGGCAGCAGTGGGGAATATTGGACAATGGGCGCAAGCCTGATCCAGCAATGCCGCGTGAGTGATGAAGGCCTTAGGGTTGTAAAGCTCTTTCGCCCGCGACGATGATGACGGTAGCGGGAGAAGAAGCCCCGGCTAACTCCGTGCCAGCAGCCGCGGTAAGACGGAGGGTGCTAGCGTTGTTCGGAATTACTGGGCGTAAAGGGCGCGTAGGCGGCCTGTTAAGTCGAACGAGAAAACC
+
FFFFFFFFFFFFFFFFFFFFFFFFFFFFFFFFF:FFFFFFFFFFFFFFFFFFFFFFFFFFFFFFFFFFF,FFF:FFFFFFFFFFFFFFF:FFFFF:FFFFFF,,:FFFFFFFFFF,FFFFFFFFFFFFFFFFFF:FFFF:FF:,F,FFFFF,,F:FF:FFFFFF,FFFFFFFFFFFFF,,F,FF:FF::,FFFFFFFFFFF,,:F:F:FFF:FFFF,,FFF:FFF:,F,F:FFFFFFF:F,F,FFF,,,,
@A00920:152:HGHKKDRXX:2:2107:13955:12383 1:N:0:CGCGTTCA+TAAGACAC
ACTCCTACGGGAGGCAGCAGTGGGGAATATTGGACAATGGGGGCAACCCTGATCCAGCCATGCCGCGTGTGTGAAGAAGGCCTTCGGGTTGTAAAGCACTTTCGGCCGGAACGAAATCGCGCGAGCTAACACCCCGCGTGGATGACGGTACCGGAAGAAGAAGCACCGGCTAACTACGTGCCAGCAGCCGCGGTAATACGTAGGGTGCAAGCGTTAATCGGAATTACTGGGCGTAAAGCGCACGTAGGCG
+
FFFFFFFFFFFFFFFFFFFFFFFFFFFFFFFFFFFFFFFFFFFFFFFFFFFFFFFFFFFFFFFFFFFFFFFFF:,FFFFFFF:FFFFFFFFFFF,FFFFFFFF:FFFFFFFFF:,FFFFF:FFFFFFFFF:FFFFFFF:FF,FF,FF,FFFFFFF:FFFFFFFFFFFFFF:F,FFFFFFFFFFFFFFFFFFFF,F,F::FFFFFFFFF::FFFFF:FFFFFF,FF,F:FFF:F::,FF,F,FFFF,F:FF
@A00920:152:HGHKKDRXX:2:2107:29206:12493 1:N:0:CGCGTTCA+TAAGACAC
ACTCCTACGGGAGGCAGCAGTGGGGAATATTGGACAATGGGCGCAAGCCTGATCCAGCCATGCCGCGTGAGTGATGAAGGCCTTAGGGTTGTAAAGCTCTTTCGCCTGGGAAGATAATGACGGTACCAGGCGAAGAAGCCCCGGCTAACGTCGTGCCAGCAGCCGCGGTGATACGAAGGGGGCTGGCGTTGTTCGGACTTACTGGGCGGAAAGGGTTCGTCGGTGGCCGCCTAAGTCAGACGTGAAATCC
+
FFFFFFFFFFFFFFFFFF,FF:FFF,FFFFFFFFFFF,:FFFFFFF,FFF:FF,F::FFF:FFF:FF:FFFFF::FF,,FFFF,FF,FFFFFFFF:FFFFFFF:,,FFFFFFFFFFF:FFFFF:FF:,:F,FF,FF::F:FFFF,,,,F,FFF,FFF:FF:FF:FFFFFF:,,,FF,FFFFF,F,F:FFFF,FF:F::FF:FFF:F,F,,,,FFF:F,F::FFFFF,FF,:F,FF:F,F::FFF,,FFFF
@A00920:152:HGHKKDRXX:2:2107:32407:12524 1:N:0:CGCGTTCA+TAAGACAC
ACTCCTACGGGAGGCAGCAGTGGGGAATATTGGACAATGGGGGCAAGCCTGACCGAGCGACGCCGCGTGGAGGACGAAGGCCTTCGGGTTGTAAACTCCTGTAGAGGGGGAAAAAGGCCGGGTAACCGGCTTGATTGATCCATGGAGGAAGCACGGGCTAAGTTCGTGCCAGCAGCCGCGGTAAGACGAACCGTGCGAACGTTATTCGGAATCACTGGGCTTAAAGCGCGTGTAGGCGGATGGGCACGTC
+
FFFFFFF,FFFFFFFFFFFFFFFFFFFF,FFFFFFFFFFFFFFFFF,FFFFFFFFFFF,:,FF:FFFFF,F:FFFFFFFFFFFFFFFFFFFFF:FFF:FFFF,::F:FFFF:F,:FFFFFFF,F,F,::FFF:F:FFFF:,,FF,,:F,FFF:F:FFFF:FFFFFF:FFF:::FF,FF:F,:FF,F,FF,FFFF,F,FF:,F:F:F:FF:,:F:FFFF,FFFF,F:F,:FF,FF,,FFF:FF:FFFFFF:
@A00920:152:HGHKKDRXX:2:2107:16396:12602 1:N:0:CGCGTTCA+TAAGACAC
ACTCCTACGGGAGGCAGCAGTAAGGAATAGTGCGCAATGGGCGAAAGCCTGACGCAGCGACGCCGCGTGGGGGATGAAGGCCTTCGGGTCGTAAACCTCTTTTATCGGGGAAGAAGTTCTGACGGTACCCGATGAATAAGCCACGGCTAACTACTTGCAAGCAGCCGCGGTAATACCTAGGTGGCGAGCGTTGTCCGGATTTACTGGGCGTAAAGGGCTTGTAGGCGGTCCGTGAAGTCCGATGTGAATT
+
FFFFFFFFFFFFFFFFFFFFF:FFFFFFF,F,FFFFFFF:FFFFFFFFFFFFFF,FFF,FFFFFFFFFFFFFF,FFFFFFFFFFFFF:FFFFFFF:,,FFFFFF:,:FFF,FFFF,F:FFFFFFF,FF:F,F,FF,::,:F,FFF,FF:FFF:F,FFF,FF,FFFF,FFF:FF,F,,F:FF:,F,,FFFF,,F,,FF,F,,FFFFFFFFFF,::FFF,F,FFF,,,F,::,FF::F,,:FF,,,F:F:,,
@A00920:152:HGHKKDRXX:2:2107:32181:12633 1:N:0:CGCGTTCA+TAAGACAC
ACTCCTACGGGAGGCAGCAGTGGGGAATATTGGACAATGGGCGCAAGCCTGATCCAGCCATGCCGCGTGAGTGATGAAGGCCTTAGGGTTGTAAAGCTCTTTCAGTGGGGAAGATAATGACGGTACCCACAGAAGAAGCCCCGGCTAACTTCGTGCCAGCAGCCGCGGTAATACGAAGGGGGCTAGCGTTGTTCGGAATTACTGGGCGTAAAGGGCACGTAGGCTGGCTGTTAAGTCGGGGGTGAAATCC
+
FFFFFFFFFFFFFFFFFFFFFFFFFFFFFFFFFFFFFFFFFFFFFFFFFFFFFFFFFFFFFFFFFFFFFFFFFFFFFFFFFF,F:FFFFFFFFF:FFFFFFFFFFFFFFFFFFFFF:FFF:FFF:FFFFFF,FFFFFFFFFFFFFFFFFFFF:F,FFFFFFFFFFFFFFFFFFFFFFFFFFFFFFFFFFFFFFF,F:FFFFFFFFFFFFFFFFFFFFF:FFFFFF:FFFFFFFFFFFFFFFFFFF:FFFF
@A00920:152:HGHKKDRXX:2:2107:4273:13056 1:N:0:CGCGTTCA+TAAGACAC
ACTCCTACGGGAGGCAGCAGTAAGGGATCTTGCGACAATGGGCGAAAGCCTGACGCAGCAACGCCGCGTGCGGGATGACGGCCTTCGGGTTGTAAACCGCTTTTCGGGGGGAAGAGGAAGGACGGTACCCCCGGAATAAGTCTCGGCTAACTACGTGCCAGCAGCCGCGGTAAAACGTAGGAGGCGAGCGTTATCCGGATTTACTGGGTGTAAAGCGCGTGTAGGCGGTCGTGCAAGTGAGGCGTGAAAG
+
FFFFFFFFFFFFFFFFFFFFFFFFFFFFFFFFFFFFFFFFFFFFFFFFFFFFFFFFFFFFFFFFFFFFFFFFFFFFFFFFFFF,FFFFFFFFFF,FFFFFFF,FFFFFFFFF:F:FFFFFFFFFFFFF:FFFFFF,FFFFFFFFFFFF:FFFFFFFFFFFF:FFFFFFF:FF:FFFFFFFFFF,FF:FFFFFFFFFFFFF:FFFFFFFFFF:FFFFFFFFF:FFFFFFFFFFFFFFFFFFFFFFFFFF:F
@A00920:152:HGHKKDRXX:2:2107:28827:13275 1:N:0:CGCGTTCA+TAAGACAC
ACTCCTACGGGAGGCAGCAGTGGGGAATCTTGCGCAATGGCCGAAAGGCTGACGCAGCGACGCCGCGTGTGGGATGAAGCTCTTCGGGGTGTAAACCACTGTTGCCCGGGACGAACGGGCGGATTAATCCGCCGTGACGGTACCGGGTGAGGAAGCACCGGCTAACTCCGTGCCAGCAGCCGCGGTAATACAGAGGGTGCGAGCGTTGTCCGGAATCACTGGGCGTAAAGGGCGCGTAGGTGGCGTGGTC
+
FFFFFFFFFFFFFFFFFFFFFFFFFFFFFFFFFFFFFFFFFFFFF:FFFFFFFFFFFFFFFFFFFFFFFFFFFFFFFFFFFFFFFFFFFFFFFFFFFFFFFFFFFFFFFFFFFFFFFFF:FFF:FFFFFFFFFF:FFFFFFFFFFF:FF:,F,,FFFFF::FFFFFFFFFF,FF:FF,FFFFF,FFF,F:F,,,FFFF:FFFFFF,FFFFFFFF,FFFFFF:FFF,,FF:FF,FFFF,FFFFFF,FFFF,
@A00920:152:HGHKKDRXX:2:2107:18756:13620 1:N:0:CGCGTTCA+TAAGACAC
ACTCCTACGGGAGGCAGCAGTGGGGAATTTTGGACAATGGGGGAAACCCTGATCCAGCCATTCCGCGTGAGTGAAGAAGGCCTTAGGGTTGTAAAGCTCTTTTGGCAGGGACGATAATGACGGTACCTGCAGAATAAGCCCCGGCAAACTTCGTGCCAGCAGCCGCGGTAATACGAAGGGGGCTAGCGTTGTTCGGAATTACTGGGCGTAAAGCGCACGTAGGCGGGTTGTAAAGTCAGGGGTGAAATCC
+
FFFFFFFFFFFFFFFFFFFFFFFFFFF:FFFFFFF:F:FFFFFFFFFFFFFFFFFFFFFFFFFFFFFFFFFFFFFFFFFFFF,FFFFFFFFFFFFFFFFFFF:FFF:FFFFFFFF,FFFFFFFFF:FFFFFFFFFF:FFFFFFFFFFFFF:FFFFFFFFFFFFFFFFFFFF,FFFFFFFFFFFFFFFFFFFFFFFFF:FFFFFF:FFFF:FFF:FF:F,F:F:FFFFFFFF,FFFFF,:F:FFFFFFFFF
@A00920:152:HGHKKDRXX:2:2107:27859:13636 1:N:0:CGCGTTCA+TAAGACAC
ACTCCTACGGGAGGCAGCAGTGGGGAATATTGGACAATGGGCGCAAGCCTGATCCAGCCATGCCGCGTGAGTGATGAAGGCCTTAGGGTTGTAAAGCTCTTTCAGTAGGGAAGATAATGACGGTACCTACAGAAGAAGCCCCGGCTAACTTCGTGCCAGCAGCCGCGGTAATACGAAGGGGGCTAGCGTTGTTCGGATTTACTGGGCGTAAAGCGCACGTAGGCGGAGCGTTAAGTCGGGGGTGAAATCC
+
FFFFFFFFFFFFFFFFFFFFFFFFFFFFFFFFFFFFFFFFFFFFFFFFFFFFFFFF:FFFFFFFFFFFFFFFFFFFFFFFFFF:FFFFFFFFFFFFFFFFFFFFF:FFFFF:FFFF,FFFFFFFFFFFFFFFFFFFFFFFFFFFFFFFFFFFFFFFFFFFFFFFFFF:FFFFFFFFFFFFFFFFFFFFFFFFFFFFFFFF,FFFFFFFFFFFFFFFFFF:FFFFF:F,FF:FFFFFFFFFFFFFFF,FFF
@A00920:152:HGHKKDRXX:2:2107:30445:14011 1:N:0:CGCGTTCA+TAAGACAC
ACTCCTACGGGAGGCAGCAGTAAGGGATCTTGCGACAATGGGCGAAAGCCTGACGCAGCAACGCCGCGTGCGGGATGACGGCCTTCGGGTTGTAAACCGCTTTTCGGGGGGAAGAGGAAGGACGGTACCCCCGGAAGAAGTCTCGGCTAACTACGTGCCAGCAGCCGCGGTAAAACGTAGGAGGCGAGCGTTATCCGGATTTACTGGGTGTAAAGCGCGCGCAGGCGGTCAGCGATGTGCCGTGTGAAAG
+
FFFFFF,FFFFFF:FFFFFFFFFFFFFFFFFFFFFFFFFFFFFFF,FFFFFFFFFFFFFFFFFFFFFFFFFFFFFFFFFFFFF,FFFF:FFF,FFFFFFFFFFFFFFFFFF:FF:FFFF:FFF:FF,FFFFFFFFFFF:F:FFFFFFFFFFFFFFFFFFFFF:FFFFFF:FFF:FFF:FFFFFFFFFF:FFFFFFFFFFFFFFFFFFFFFFFF::FFFF,:FFFFFFFFF:F,FFFFFF:FFFFFFFFFF
@A00920:152:HGHKKDRXX:2:2107:16613:14199 1:N:0:CGCGTTCA+TAAGACAC
ACTCCTACGGGAGGCAGCAGTGGGGAATTTTGGACAATGGGGGCAACCCTGATCCAGCCAAGCCGCGTGCGGGAAGAAGGCCTTCGGGTTGTAAACCGCTTTTAGCCGGGAAGAAAAGGGCAGGGCTAAGACCGCGGTCTCTTGACGGTCCCGGCGGAATAAGCACCGCCTAACTACGTGCCAGCCGCCGCGGTAATACGTCGGGTCCGTGGGTTAAACGGAATTTCTGGGCGTAAAGGGTGCGCAGGCG
+
FFFFFFFFFFFFFFFFFFF:FFFFFFF:FFF:FFFFFFFF:,F,FF,FFFFFF:F,FFFF,FFFFFFFF::FFF:F,FF,,FFFFFFFFFFFFFFFF,FFFFF:F,FFFFFFFFF:,,,FF,::F,F,,,FF::F,:,FF:F,FFF,::,F,,FF:,F,F:F,,,F,F,FFF:FFF,FF,F,:F:,F,F::F,F:::,::F,,::F,,F:F,F,:F:::,,,F:F,:,F,,,FF,,,,,,,,F,,,F,,F
@A00920:152:HGHKKDRXX:2:2107:13295:14685 1:N:0:CGCGTTCA+TAAGACAC
ACTCCTACGGGAGGCAGCAGTAAGGAATATTGCACAATGGGCGCAAGCCTGATGCAGCAACGCCGCGTGCCCGAGGACGGCCTTCGGGTTGTAAAGGGCTTTTCTGGCTGAAGAGGAAGGACAGTAGGCCAGGAATAAGCGTCGGCTAACTACGTGCCAGCAGCCGCGGTAAAACGTAGGACGCGAGCGTTATCCGGAATTACTGGGCGTAAAGCGCGGGCAGGCGGCCTGACAAGTCTGATGTGAAATC
+
F:FFFFFFFFFFFFFFFFFFFFFFF::FFFFFFFFFFFFFFFFFFFFFFFFFFFFFFFFFFFFFFFFFFFFFFF,F,FF,FFFFFFF,:FFFFFF,,::FFFFFFF,FFFFFFFFFF,FFFFFFFF,,FF,FFFFFFFF,,FFFFFF:FFFFFFFFFFFF:FFFFF:FFFF:FFFFFFFF:FFF,:FFFFFF:F:FFF,F:F:FFFFFFFFF:FFF:FF:F:FFFFFFFFFF:::F:FFFFFFFF:F,:F
@A00920:152:HGHKKDRXX:2:2107:1253:14935 1:N:0:CGCGTTCA+TAAGACAC
ACTCCTACGGGAGGCAGCAGTGAGGAATCTTCCACAATGGGCGAAAGCCTGATGGAGCAACGCCGCGTGCAGGATGAAGGCCTTCGGGTCGTAAACTGCTTTTATAAGTGAAGAATATGACGGTAACTTATGAATAAGCCACGGCTAACTACGTGCCAGCAGCCGCGGTACTACGTAGGTGGCAAGCGTTGTCCGGAGTTAGTGGGTTGAAAGGGTGCGTAGGCGGCCTCTTAAGTCAGTGCTGAAATAT
+
FF:FF,:FFFF:F,FFFF:FFFF:F,,FFFFFFF::FFFFFFFF,FFFFFFFFFF,FF:FFFFFFFFFFFF:FF:FFFFFFFF,FFFFFFFF:FFFFFFF,F,FFFFF:FFFFFFFF,F:FFFFFFFFFFFFF:F::FFFFFFFFFFF:,FFFFF::,FFFFFFFFFFFFFFFFFFFF:FFFFFFFFF,,F,F:FFF::,F,:FFF::,FFFFFFFFFFFFFFFFFFFF:FFFFFFF,FFFFFF,,FFFF
@A00920:152:HGHKKDRXX:2:2107:30779:15217 1:N:0:CGCGTTCA+TAAGACAC
ACTCCTACGGGAGGCAGCAGTAAGGGATATTGCACAATGGGCGCAAGCCTGATGCAGCAACGCCGCGTGCAGGAAGAAGGGCTTCGGCTCGTAAACTGCTTTTCTGCGGGACGATGATGACGGTACCGCAGGAAGAAGTCTCGGCTAAATACGTGCCAGCAGCCGCGGTAAAACGTAGGAGGCACGCGTTATCCGGATTTACTGGGCGTAAAGGGCGTGCCGGTGGTTTGCTAAGTGGTGCGTGAAAGCG
+
FFFFFFFFFFFFFFFFFFFFFFFFFFFFFFFFFFFFFFFFFFF:FFFF:FFFFFFFFFFFF:FFFFFFFFFFFFFFFFFF:FFFFFFFFFFFF:FFFFFFFF:,FF:FFFFFFFFFFF,:F:FF:F,FFF,:FFFFFFFFFF:FFFFF,,FFFFFFFF,FFFFF,F:::FFFFF,F,FFFF:,,,:F,:F,FFF,:F,,FF,FF:FF,FFFF:FFFFF,F,,,FF,FFF:F,FFF,FF:FFF,F:F:F,F
@A00920:152:HGHKKDRXX:2:2107:3866:15264 1:N:0:CGCGTTCA+TAAGACAC
ACTCCTACGGGAGGCAGCAGTAACGAATCTTCCGCAATGGGCGAAAGCCTGACCGAGCAATGCCGCGTGAGGGATGAAGCATCTACGATGTGTAAACCACTGTCCGAGAATAGAAACAATGATCATTCTCAAAGGAAGGGCCGGCTAATCTCGTGCCAGCAGCCGCGGTAATACGAGAGGCCCGAGCGTTAATCGGAATCACTGGGCTTAAAGGGTGCGAAGGCGGATAAGTAGGCAGGTTGTGAAATCC
+
FFFFFFFFFFFFFFFFFFFFFFFFFFFF,FFF,:FFFFFFFFFFFFFFFFFF,,FFFFFFFFFFFFFFF,FFFF:FFFFF,:FFFFF:F,FFFFFFF,F:F,FF,FFF:::F:FF,:F,F:F::F,:FF:F:F,F:FFF,FFFFF::FF:FFF,:FF,FFF:FFFFF:FFFFF,FF:FFFF,F:FFFFF,F:FFFFF:FFFFFFFFF,FFFF:,F:,:F,:FFFFF,::F,FF,F,F,,FFFFFFFFF,F
@A00920:152:HGHKKDRXX:2:2107:31702:15436 1:N:0:CGCGTTCA+TAAGACAC
ACACCTACGGGAGGCAGCAGTGGGGAATCTTGGTCAATGGGGGAAACCCTGAACCAGCGACGCCGCGTGACCGATGAAGGCCCTCGGGTCGTAAAGGTCTTTCGACGGGGACTATAATGAAGGTACCCGTAAAAGCAGGAGCGGCTAACTATGTGCCAGCAGCCGCGGTAATACGTATGTGGCAATCGTTGTCCGGATTTATTGGGTTTAAAGGTTGCGTAGGCGGTCTTGTAAGTCAGTTCTGAAATAT
+
FF,FFF::FF,F::FFFFFF,:FFFFF,F:FFFFFFFFF,FF,FFF:FFFF:FF:F:FFF:FFFFFF::FFFFFFFFFFFF,F,F,,FFF,FF::FFFFFFF:FFFFFFFFF:FFFFFFFFF,:,F:FFFF:FFF:FFFFFF:FF,FF,FFFFFFF:FFFFFFF,FFFFFFFFFFFF,:F::FF:,FFFFFFFF:FFF,FFF,F,:FFF,F:F,,F,F,FF:F,F,FFF:FFFFF:FF:FF,F:F,FFF:
@A00920:152:HGHKKDRXX:2:2107:11351:15515 1:N:0:CGCGTTCA+TAAGACAC
ACTCCTACGGGAGGCAGCAGTGGGGAATATTGGACAATGGGCGAAAGCCTGATCCAGCAATGCCGCGTGAGTGATGAAGGCCTTAGGGTTGTAAAGCTCTTTTACCCGGGATGATAATGACAGTACCGGGAGAATAAGATCCGGCTAACTCAGTGCCAGCAGCAGAGGTCATACGGAGGATCCAAGCGTTATCCGGAATTACTGGGCGTAAAGAGTTGCGTATGCGGTTAAGTAAGTTGGTAGTGAAAGC
+
:F::,FFFFFFFFFFFFFFFFFFFFFFFFFFFFFFFFFFFFFFFFFFFFFFFFF,FF:FFFFFFFFFFFFFFFFFFFFFF::FFFFFFF,:FFFFFFFFFFFFFFFFF:F:F:FF::F,FFFFFF:F,FFFFFF,FFF,::F,F,FFF,F:,F:FFFFF,F,F,FFF:FFF:FF,FF,F:FFFFF,F:,FFFF,:,FFFFFFFF,FF:F:,:FFF,::,FFF,F:,FFFFF,FFF,,FF:,FFF:FFFFF
@A00920:152:HGHKKDRXX:2:2107:18855:16579 1:N:0:CGCGTTCA+TAAGACAC
ACTCCTACGGGAGGCAGCAGCAAGGAATTTTCCACAATGGGCGCAAGCCTGATGGAGCAACGCCGCGTGGAGGATGAAGGTCTTCGGATCGTAAACTCCTGTCAGACGGGACGAAGGTCTGCGGGTGAATAGCCCGTAGGCTTGACGGTACTGTCAGAGGAAGCACCGGCTAACTCCGTGCCAGCAGCCGCGGTAATACGGAGGGTGCGAGCGTTGTTCGGAATTATTGGGCGTAAAGCGCACGTAGGCG
+
FFFFF:FFFFFFFFFFFFFFFFFFFFFFFFFFFFFFFFFFFFFFFFFFFFF:FFFFFFFFFFFFFFFFFFFFFF:FFFFFFFFFFFFFFFF:FFFFFFFFFFFFFFFFFF,FFFFFFFFFFFFFFFFFFFFFFFF,F::F:::::F:F:::FF,FFFFFF::F:FFFFF:F:::,FF,::FF:FF:FFFF:,F::::::FF:FFF:F:F,F:FFFFFF:FF,,FF,FFFFF:F::::F:::FFFF,FF:F
@A00920:152:HGHKKDRXX:2:2107:10990:16705 1:N:0:CGCGTTCA+TAAGACAC
ACTCCTACGGGAGGCAGCAGTGGGGAATATTGCACAATGGGGGAAACCCTGATGCAGCGACGCCGCGTGAGTGAAGAAGTATTTCGGTATGTAAAGCTCTGTCAGCTGGGAAGAAAATGACGGTAACTGACCAAGAAGACCGTGATAACTACGTGCCAGAAGCCTCGGTAAAACGTAGGGGGCAAGCGTTATCAGGATATAATGGGTGTAAAGATCGTGCAGTCGGATTGGTAAGTCGGGTGTGAAATCT
+
,:,F,FFFFFFFF:FFFFFFFFFFFFFFFFFFFFFFFFFFFFFFFFFFFF::FFF:FFFFFFFFFFFFF,FF:FFFFFF,::F:FF,FF,FFFFFFF,FFFFFF:,,FFFFFFFFF,,F,F,FFF:,,,,FFF,,:F:F,F,,,,:F,,:,FF,,,,FF,FF,F,F,FF,,,F,F:,F,F:,:FFFF,,FFFF,,,F:,F,,,,,,FFFFFFF,,F,,:FF,:FF,,:,:,FF:,,FFF,F:F::FF,F,
@A00920:152:HGHKKDRXX:2:2107:7771:16861 1:N:0:CGCGTTCA+TAAGACAC
ACTCCTACGGGAGGCAGCAGTGGGGAATATTGCACAATGGGCGAAAGCCTGATGCAGCAACGCCGCGTGCGGGAAGAAGGCCCTAGGGTTGTAAACCGCTTTCAGCAGGGAAGAAACTGACGGTACCTGCAGAAGAAGGTGCGGCCAACTACGTGCCAGCAGCCGCGGTGACACGTAGGCACCAAGCGGTGTCCGGATTTATTGGGCGTAAAGAGCTCGTAGGCGGTTCAGTAAGTCGGGTGTGAAAACT
+
FFFFFFFFFFFFFFFFFFFFFFFFFF,FFFFFFFFFFFFFFFFFFFFFFFF::FFFFFFFFFFFFFFFFFFFFFFFFFFFFFF,FFFF::FFFFFFFFFFFFFFFF:FFFFFFFFFFFFFFFFFFFFFFF,FF:FFFFFFFF:FFF:FFFFFFFFFFFFFFFFFFFFFFF,FFFF:FFFFFFFF,FFF,:F,F,FF,F,F::FFFFFF,:,,FFFFFFFFFF:FFFF:F,FFF:F:FFFFFF:FF,F::F
@A00920:152:HGHKKDRXX:2:2107:18141:16908 1:N:0:CGCGTTCA+TAAGACAC
ACTCCTACGGGAGGCAGCAGTGAGGGATCTTGCACAATGGGCGAAAGCCTGATGCAGCGACGCCGCGTGAGTGATGAAGGCCTTCGGGTCGTAAAGCTCTTTTCTGCGTGACGAGGAAAGGACGGTAGCGCAGGAAGAAGTCTCGGCTAACTACGTGCCAGCAGCCGCGGTAAAACGTAGGAGACAAACGTTATCCGGAGTTACTGGGCGTAAAGGGCGTGCAGGAGGCGCTATAAGTTCGGCGTGAAAT
+
FFFFFF:FFFFFFFFFFFFFFFFFFFFFFFFFFFFFFFFFFFFFFFFFFFFF,FFFFFFFFFFFFFFFFFFFFFFFFFFFFFF,FFFFFFFFFFFFFFFFFFFF:FFFF:FFFFF:,FFFFFFFFFF,FFFFFFFFFFFF:FF,FFFFFFF:FFF:FFFFF:FFF,FFFFFF:F:FF,F,FFFFFFF:FFF,:FF:,:FFFFFF:F:FFF,F:FFFFF,::FF,F,FF,FFF,FFFFFFFFFFFFFFF:,
@A00920:152:HGHKKDRXX:2:2107:29478:17065 1:N:0:CGCGTTCA+TAAGACAC
ACTCCTACGGGAGGCAGCAGTGGGGAATCTTGCGCAATGGCCGAAAGGCTGACGCAGCGACGCCGCGTGGGGGAGGAAGGCCTTCGGGTCGTAAACCCCTGTTGCTCGGGACGAATGCCTGGTTTCGACCAGGGTGACGGTACCGGGTGAGGAAGCACCGGCTAACTCCGTGCCAGCAGCCGCGGTAATACGGAGGGTGCGAGCGTTGTCCGGAATCACTGGGCGTAAAGGGCGCGTAGGCGGCTTCCTA
+
FFFFFFFFFFFFFFFFFFFFFFFFFFFFFFFFFFFFFFFFFFFF,FFFFFFFFFFFFFFFFFFFFFFFFFFFFFFFF:FFFFFFFFFFFFFFFFFFFFFFFFFFFFFFFFFFFFFFFFFFFFFFFFFFFFFFFFFFF:FFFFFFFFFFFFFFF:FFFFF:FFF:FFFFF:FFFFFFFFFFF:FFFFFFFFFFFFFFFFFFFFFFFFFFF:F:FF:FFF:FFFFFFFFFFF:FFFFFFFFFFFFFFFFFF:
@A00920:152:HGHKKDRXX:2:2107:21712:17394 1:N:0:CGCGTTCA+TAAGACAC
ACTCCTACGGGAGGCAGCAGTCGAGAATCTTCCGCAATGGACGAAAGTCTGACGGAGCGACGCCGCGTGGTGGATGAAGTCCCTAGGGACGTAAACACCTTTTATGAGGGAGGAAGTTTATTGACGTTACCTCATGAATAAGGGGCTCCCAATTCTGTGCCAGCAGGAGCGGTAATACAGAAGCCCCGAGCATTACCCGGATTCACTGGGCGTAAAGGGTGCGTAGGTGGTCATATTAGTCGGGTGTTAA
+
FFFFFF:FFFFFFFFFFFFFFFFFFFFFFFFFFFFFFFFFFFFFFFFFFFFFFFFFFFFFFFFFFFFFF:FFFFFFF:FFFFFFFFFF:FFFFFFFFFFFFFF,FFFF:FFFF:FFFFFFFFFFF:FFFFFFF:FF,:FFFFFFFFFFFFFFFFFFFF:FFFFFFFFFFF:FF:FFFFFFFFFFFFFFFFFFFFFFFFFFFF:FFFF:FF:FFFFF:F:FFFFFFFFFFFFF,FFFF,FFFFF::F:FF,
@A00920:152:HGHKKDRXX:2:2107:25129:17581 1:N:0:CGCGTTCA+TAAGACAC
ACTCCTACGGGAGGCAGCAGTCGAGAATCTTCCGCAATGGACGAAAGTCTGACGGAGCGACGCCGCGTGGTGGATGAAGCCCTTAGGGGCGTAAACACCTTTTATGAGGGAGGAAGGTTATTGACGCTACCTCATGAAGAAGGGGATCCCAATTCTGTGCCAGCAGGAGCGGTAATACAGAAGCCCCGAGCATTACCCGGATTCACTGGGCGTAAAGGGTGCGAAGGCGGCTCTGTGAGTCGGGTGTTAA
+
FFFFFFFFF::FFFFFFF:FFFFFFFFFFFFFFFFFFFFFF:FFFFFFFFFFFF:FFF::FFFFFFFFFFFFFFFFFFFFFF,FFFFF:FFFF,FF:FFFFF,FF,F,FFF,FFF:,F,FFFFFFFFFF,FFFFF:FF,FF:FF,,F:FFFFFF:,FFFF,,FF,FF::FFFF::FFFFFF:FFFFFFF:FFF,,FFFF,,FFFF::F:FFF:,:,F:F:FFF,,FFFFF,:F,:F,:F,:::FFF,,,:
@A00920:152:HGHKKDRXX:2:2107:18882:17691 1:N:0:CGCGTTCA+TAAGACAC
ACTCCTACGGGAGGCAGCAGTGGGGAATCTTCCGCAATAGACGAAAGTCTGACGCAGCGACGCCGCGTGGGTGATGAAGGCCTTCGGGTTGTAAACACCTGTCCCCAGTGAGGAATTACAATTCGCTAAGATACAGAGCGATGACCGAACCTCTGTAGCAAGCACCGGCTAACACTGTGCCAGCAGCCGCGGTAAGACAGAGGGTGCAAACGTTGTTCGGAATAACTGGGCGTAAAGCGCGTGTAGGCGG
+
FFFFFF:FFFFFFFFFFFFFFFFFFF,FFF:FFFFFFF:F,FFF:,F,FFFFFF,:FFFFFFFFFFFFF,,,FFFFFFFFFFFFFFFFFFFFFFF,:,FFFF,,:,,F,,F,FFFF,,:,,F,,F,FFF,F,,FF,,,F:FFFFF,,:,FFF:,,,FF,F,FFFFFFFFFFFF,FFFFFFFF::FFFFFFFFFF,F,FFF,:FFFFFF:FFFFFF,FF:FFFF,FFFFFFFFFFFFFFFF,,F:FFFFFF
@A00920:152:HGHKKDRXX:2:2107:28357:17848 1:N:0:CGCGTTCA+TAAGACAC
ACTCCTACGGGAGGCAGCAGTAGGGAATATTGGGCAATGGCCGAGAGGCTGACCCAGCCATGCCGCGTGCAGGAAGAAGGCCTTCTGGGTTGTAAACTGCTTTTGCCGGGGGATAAAATTTCTTTGCGAAGAAAATTGAAGGTACCTGGTGAATAAGCCACGGCTAACTACGTGCCAGCAGCCGCGGTAATACGTAGGTGGCAAGCGTTGTCCGGATTTATTGGGTTTAAAGGGTGCGTAGGCGGCCTAT
+
FF,,,FF,FFFFFFFFFFFFFFFFF,F,FFFFFFFFFFFFFFF:FFFFFFFFFFFFFFFFFFFF:FFFFFFFFF:,FFFFFFFFFFFFFF:FFFF:FFFFFFFFF,FFFFFFFFFFFFFFFFFFFFFFFFFFFFFFFFFFFFFFFFFFFFFFFFFFFFFFFFFFFFFFFFFFFFFFFFFFFFFFFFFFF::FFFF,:FFFFFF,FF:FFFFFFFFFFFFFFFFFFFFFFFFF:F:FFFF,:FFFFFF,:F
@A00920:152:HGHKKDRXX:2:2107:22797:18082 1:N:0:CGCGTTCA+TAAGACAC
ACTCCTACGGGAGGCAGCAGTGGAGAATCTTGCACAATGGGCGAAAGCCTGATGCAGCCACGCCGCGTGCGGGAAGAAGGCCTTCGGGTCGTAAACCGCTTTCAGGGGGGAAGAAGCGTCAAGTGACGGTACCTCCAGAAGAAGGACCGGCCAACTACGTGCCAGCAGCCGCGGTAATACGTAGGGTGCGAGCGTTGTCCGGAATTATTGGGCGTAAAGAGCTCGTAGGCGGTGTGTCGCGTCGGCCGTG
+
FFFF:FFFFFFFFFFFFFFFFFFFFFFFFFFFFFFFFFFFFFFFFFFFFFFFFFFFFFFFFFFFFFFFFFFFFF,:FFFFFF:FFFFFFF:F:FFFFFFFFFFFFFFFFFFFFF,FFFFFFFFFFFFFFFFFFFFFFFFFFFFFFFFFFFFFFFFFFFFFFFFFFFFFFFFFFFFFFF,F::FFFFF:FF:FF:F,FFFFFFF,F:FFFFFFFFFFF::,::FFFFFFFFFFFF:FFFFF:FFFFFFFFF
@A00920:152:HGHKKDRXX:2:2107:20663:18145 1:N:0:CGCGTTCA+TAAGACAC
ACTCCTACGGGAGGCAGCAGTGGGGAATATTGGACAATGGGCGCAAGCCTGATCCAGCAACGCCGCGTGGAGGACGAAGGTCTTCGGATCGTAAACCCCTGTCGAGTGGGACGAATGGCCCGCGGTCCAATACACCGTGGGAGTGACGGTACCACTAAAGGAAGCCACGGCTAACTCTGTGCCAGCAGCCGCGGTAATACAGAGGTGGCGAGCGTTGTTCGGAATTACTGGGCGTAAAGGGCGCGTAGGC
+
F,FF,FF,FF,FFFFFFFF:FFFFFFFFFFFF:F:FFF:FF,FFFF:FFFFFF::FFFFFFFFF,F:FFF::::FFFFF,FFFFF::::F:FF:FFF:FFFFFF:FFFF:FF:FFFFF:FF:FFF:FF:FFFFFFFF,FFFF:FFF:FFFFFFFFFFFF:FFF,F::FFFFF:FF:FF,F,FFF,::FFF,F:FFFFF:F:F:F,FFFFFFFFF,F,F::F,:FF:FFF:,F,FFF:F:,F:FF,FF,,F
@A00920:152:HGHKKDRXX:2:2107:30246:18458 1:N:0:CGCGTTCA+TAAGACAC
ACTCCTACGGGAGGCAGCAGTAGGGAATCTTCCGCAATGGACGAAAGTCTGACGGAGCAACGCCGCGTGAGCGAAGAAGGCCTTCGGGTCGTAAAGCTCTGTTGTTAGGGAAGAACAAGTACCGGAGTAACTGCCGGTACCTTGACGGTACCTAACCAGAAAGCCACGGCTAACTACGTGCCAGCAGCCGCGGTAATACGTAGGTGGCAAGCGTTGTCCGGAATTATTGGGCGTAAAGCGCGCGCATGCG
+
FFF:FFFF:FFFFFFF,F,FFFFFFFF,FFFFF:FFFFFFFF:F::FFF:FFFFFFFFF,FFFFFFF::FFF:,FFF:FFF:FFFFFFFF:FFFFFFFFFFFFFFF:,F:F:F:FF:FF:FFFF::FF:FFFFFFF,FFF:FFFF:FFF,:FFFFFFFFFFFFFFFF,:FF:FFFFFFF,FFFFFF,FF:,FF:FFFFFFFFF,F,:FFFFF,F,,FFF,FF,F,FF:FFFFF,FFFFFFFFFFF,,:FF
@A00920:152:HGHKKDRXX:2:2107:21847:18975 1:N:0:CGCGTTCA+TAAGACAC
ACTCCTACGGGAGGCAGCAGTGAGGAATATTGGTCAATGGAGGCAACTCTGAACCAGCCATGCCGCGTGAAGGATGAAGGCCCTATGGGTTGTAAACTTCTTTTATTGGGGAAGAAACCTTTCAACTTGTATAGAGCTGACGGTACCCAAGGAATAAGGACCGGCTAACTCCGTGCCAGCAGCCGCGGTAATACGCAGGGTACAAGCGTTATCCGGAATCATTGGGTTTAAAGGGTGCGCAGGCGGTAGA
+
:F:FFFFFFF,FFF::,,F,:FFF,FFF:FF:F,FFF:F:FF,FFFFF::,:FF,FF,,:F:F::FF::FFFFFF:FFFFF:F,:FFFFFFFFFFFF,FFF,,FFFFF:,F:FFF:F::FFF,,FF,FFFF,F:F,FFFFFFF::,,F:F,FF,:FFF,F,FFFFF::F:F:F,,:FFF:FF,,FF:FFFF,FF,,FF,F:,FFF,F::,FF,,,,FF,,FFF,F:F,FFFF,:,,:::FF,F,::F:F,
@A00920:152:HGHKKDRXX:2:2107:29713:19006 1:N:0:CGCGTTCA+TAAGACAC
ACTCCTACGGGAGGCAGCAGTGGGGAATCTTGCACAATGGGCGAAAGCCTGATGCAGCGATACCGCGTGGGTGAAGAAGGCCCTCGGGTCGTAAAGCCCTGTCAGAGGGAAAGATAATGACGGTACCCTCTAAGGAAGCCACGGCTAATTACGTGCCAGCAGCCGCGGTAATACGTAAGTGGCGAGCGTTATCCGGAATTACTGGGCGTAAAGCGTGCGTAGGCGGTTTAGTGTGTGGGAATTGAAAGCC
+
FFFFFFFFFFFFFFFFFFFFFFFFF:FFFFFFFFFFFFFFFFFFFFFFFFFFFFFFFFFFFFFFFFFFFFFFFFFFFFFFFFFFFFFFFFFFFFFFFFFF:FFFFFFFFF:FFFFFFFFFFFFF:FFFFFFFFFFFFFFFFFFFFFFFFFFFFFFFFFFFFFFFFFFFF:FFFFFFFFFFFFFFFFFFFFFFFFFFFFFFFF:F:FFFFFFFFFFFFFFFFFFFFFFFFF:FFFFFFFFF,FFFFFFFFF
@A00920:152:HGHKKDRXX:2:2107:13214:19022 1:N:0:CGCGTTCA+TAAGACAC
ACTCCTACGGGAGGCAGCAGTGGGGAATTTTCCGCAATGGGCGAAAGCCTGACGGAGTGACGCCGCGTGGGGGATGAAGGCCTTCGGGTTGTAAACCCCTTTTAGGAGGGACGAAATTGACGGTACCTCCAGAAAAAGCCCCGGCCAACTCTGTGCCAGCAGCCGCGGTAAGACAGAGGGGGCAAGCGTTGCTCGGAATCACTGGGCGTAAAGGGCGCGTAGGCGGGGGCCCAAGTCGGTCGTGAAATCC
+
FFFFFF:FFFFFFFFFFFFFF,F:FFFFF:F:FFFFFFFFFFFF:F:FFFFFFFFFFF:FFFFFFFFFFFFFFFFFFFFFFFFFFFFFFFFFFFFF:FFF,F:FFFFFFFFFF:F,F,F:FFFFF:FFFF,FFFFFFFFFFFFFFFFFFFFFFFFFFFFFFFFFFFFFFFFF:FF:FFFFFFFFFFFFF:FFFFFFFFFFFFFF:FFF:FFFF:FFFFFFFFFFFF,FFFFFF,:FFF,F,FFFFFFFFF
@A00920:152:HGHKKDRXX:2:2107:32642:19194 1:N:0:CGCGTTCA+TAAGACAC
ACTCCTACGGGAGGCAGCAGTGGGGAATATTGGACAATGGGCGAAAGCCTGATCCAGCAATGCCGCGTGAGTGATGAAGGCCTTAGGGTTGTAAAGCTCTTTTACCCGGGATGATAATGACAGTACCGGGAGAATAAGCCCCGGCTAACTCCGTGCCAGCAGCCGCGGTAATACGGAGGGGGCTAGCGTTGTTCGGAATTACTGGGCGTAAAGCGCACGTAGGCGGCTTTGTAAGTTAGAGGTGAAAGCC
+
FFF,FF:FFFFFFFFFF:FFFFFFFFFFFFFFFFFFFFFFFFFFFFFFFFFFFFFFFFFFFF:FFFFFF:FFFFFFFFFFFFFFFFFFFFFFF,FFFFFFFFFFFFFFFFFFFFFFFFFFFF,FFFFFFFF:FFF:FFFFFFFFFFFFFFFFFFFFFFF:FFFFFFFFFFFFFFFFFF:FFFFFFF:FFFF:FFFFFFFFFFFF:FFF,FF:F:FFFF:FFFFFFFFF,FFFFFFFFFFF:FFF:FF:FF
@A00920:152:HGHKKDRXX:2:2107:27136:19429 1:N:0:CGCGTTCA+TAAGACAC
ACTCCTACGGGAGGCAGCAGTGGGGAATTTTGGGCAATGGCCGAAAGGCTGACCCAGCGACGCCGCGTGCGGGATGACGCTTTTCGGAGTGTAAACCGCTGTCAGGGGGGACGAAACGCCGGAGTGGGAATACTGCTTCGGATTGACGGTACCCTCAAAGGAAGCGCCGGCTAACTCCGTGCCAGCAGCCGCGGTAATACGGAGGGCGCAAGCGTTGTTCGGAATCACTGGGCGTAAAGCGCGCGCAGGC
+
FFFFFFFFFFFFFFFFFFFFFFFFFFFFFFFFFFFFFFFFFFFF,FFFFFF:FFFFFFFFFFFFFFFFFFFFFF:FFFFFFFFFFFFFFFFFFFFFFFFFFFFFFFFFFFFFFFFFFFFFFFFFFFFFFFFFFFFFFFFFFFFFFFFFF:FFFFFF::,F:F,FFF:FFF:FFFFFFFFFFFFFFFFFFFFFFFFFFFFFFFF:FFFFFF:FFF,FF:,FFFFFF:FFF:FFF::FF,F:FFFFF:F:F:
@A00920:152:HGHKKDRXX:2:2107:11722:20259 1:N:0:CGCGTTCA+TAAGACAC
ACTCCTACGGGAGGCAGCAGTGGGGAATCTTGGACAATGGGCGCAAGCCTGATCCAGCAACGCCGCGTGGAGGATGAAGGTCTTCGGATCGTAAACTCCTGTCAGACGGGACGAAGGTCTGCGGGTGAATAGCCCGTAGGCTTGACGGTACTGTCAGAGGAAGCCCCGGCTAACTCCGTGCCAGCAGCCGCGGTAATACGGAGGGGGCGAGCGTTATCCGGAATCACTGGGCGTAAAGCGTGCGTAGGTG
+
FFFFFFFFFFFFFFFFFFFFFFF:FFFF,FFFFFFFFFFFFFFFFFFFFFFFFF:FFF,FFFFFFFFFFFFFFF,F:FFFFFFFFFFFFFFFFFFFFFFFFFF:FFFFFFFFFFFFFFF,FFFFFFFF,FFFFFFFFF:FFFFF,FFFF:,FF:F:FFF:FFF,FF,FFFFFFFFFFF,FF,:FFFFFF:F:FF:FF:FFFFF,FF:FFFFF:FFFFFFF,FFFFF:F,F:FFFFF:FFFFFFF:,FFF:
@A00920:152:HGHKKDRXX:2:2107:22101:20447 1:N:0:CGCGTTCA+TAAGACAC
ACTCCTACGGGAGGCAGCAGTCGAGAATCTTCCGCAATGGACGAAAGTCTGACGGAGCGACGCCGCGTGGTGGATGAAGTCCTTAGGGACGTAAACACCTTTTATGAGGGAGGAAGTTTATTGACGTTACCTCATGAATAAGGGGCTCCCAACTCTGTGCCAGCAGGAGCGGTAATACAGAGGCCCCAAGCATTACCCGGATTTACTGGGCGTAAAGGGTGCGTAGGCGGTTATATTAGTCTGGTGTTAA
+
FFFFFFFFFFFFFFFFFFFFFFFFFFFFFFFFFFFFFFFFFFFFFFFFFFFFFFFFFFFFFFFFFFFFFFFFFFFFFFFF,FFFFFF:FFFFFFFFFFFFFFF:FFFFFFFFFFFFFFFF:FFFFFFFFFFF:FFFFFFFFF,F:,FFFF:FFFFFFFFFFFFF:FFF,FFFFF:FFF:FF:FFFFF:FF,FFFFFFFFFFFFFF:FFFF:FFFFFFF:FFFFFFF,FFF,F,FFFF:,F:F,,F,,FFF
@A00920:152:HGHKKDRXX:2:2107:12897:20885 1:N:0:CGCGTTCA+TAAGACAC
ACTCCTACGGGAGGCAGCAGTGAGGAATATTGCGCAATGGACGAAAGTCTGACGCAGCCACGCCGCGTGCAGGAAGACACCCCTCAGGGGCGTAAACTGCTTTTGTACGAGAAGAACACCCTGGTCGCCAGGGATTGACGGTATCGTACGAATAAGGACCGGCTAACTCCGTGCCAGCAGCCGCGGTAATACGGAGGGTCCAAGCGATGTCCGGAATCACTGGGTGTAAAGGGTGCGCAGGCGGGCTTGT
+
F:FFF:FFFFFFFFFFF:F,FFF:FFFFFFFFFFFFFFFFFF,FFFFFFFF:,FFFF,FFFF:FF:F,F:F:FFF,FFFFFFF:,FFFFFFFFFFFFFFFFF,:FFFFFFFFF:F::FFFF:FFFF:FFF,FFFFFFFFFFFFFFFFFFF,FFFF:F:FFFFFFFFFFFF,F:FFFF:FF,FFFFFFFF:F:,FFFFFFFFF:FFF,FFF:F:FF::FFF,FFFFFF:FFFF:,F,F:FFF,FF:F,F::
@A00920:152:HGHKKDRXX:2:2107:18502:21136 1:N:0:CGCGTTCA+TAAGACAC
ACTCCTACGGGAGGCAGCAGTAGGGAATATTGGTCAATGGATGCAAGTCTGAACCAGCCATGCCGCGTGCAGGAAGAAGGCCTTCTGGGTTGTAAACTGCGTTTGCCGGGGGATAAAATTCCCATGCGTGGGACATTGAAGGTACCCGGTGAATAAGCCACGGCTAACTACGTGCCAGCAGCCGCGGTACTACGTAGGGGGCAAGCGTGGTCCGGAAGTCTAGGGCGTAAAGCGCGCGCAGGCGGTTCTT
+
FFFFFFFFFFFFFFFFFFFFFFFFFF:F,FF:FFFFFFFF:FF:F:F,F:FF,FFFFFFFFFFFFFFFFFFFFF:FFFF:::F,::FFFFFFFFFFFFF,,FF::FF,FFF::,F,FF:FFFFFFFFFFF::FFF:F:F,:FFFFFFFFFFFFFFF::FF:FFF,FFFF,,,,FFFF:,FFFFFFFFF,,F:F:FFF:FFFFFFFFF:,,FFFFF::,F,F,FF,:F,FFFFFFFF:F:FFF:F,,FF,,
@A00920:152:HGHKKDRXX:2:2107:32434:21496 1:N:0:CGCGTTCA+TAAGACAC
ACTCCTACGGGAGGCAGCAGTCGAGAATCTTCCGCAATGGGCGCAAGCCTGACGGAGCGACGCCGCGTGGAGGACGAAGGCCTTAGGGTTGTAAACTCCTGTCACGGATCATGAAGGCCGTAACGTGAACAGCGTTGCGGTTGACGTAAGTCCGGAAGGAAGCACCGGCTAACTCTGTGCCAGCAGCCGCGGTAATACAGAGGGTGCAAACGTTGTTCGGAATTACTGGGCATAAAGCGCATGTAGGCGG
+
FFFFFFFFFFFFFFFFFFFFFFFFFFFFFFFFFFF:FFFFFFFFF:FFFFFFFFFFFFFFFFFFFFFFFFFFFFFFFFFFFFFFFFFFFFFFFF:FFFFFFFFFFF:FFFFFFFFFFFFFFFFFFFFF:FFFFFFFFFFFFFF:FFFFFFFFFF:FFFFF:FFFFFFF:F:FFFFFFF,FFFFFFFFF:FFFF:F:FFFFFFFFF:FFFFFFFFFFFF:FF:FFFFFFFFFF:FFFFFFFFFFFFFFFFF
@A00920:152:HGHKKDRXX:2:2107:8684:21981 1:N:0:CGCGTTCA+TAAGACAC
ACTCCTACGGGAGGCAGCAGTGGAGAATCTTGCACAATGGGCGCAAGCCTGATGCAGCCACGCCGCGTGAGGGAAGAAGGCTTTCGAGTTGTAAACCTCTTTCAGCAGTGAAGAAGCGAAAGTGACGGTAACTGCCGAAGAAGCCCCGGCCAACTACGTGCCAGCAGCCGCGGTAATACGTAGGGGGCGAGCGTTGTCCGGAATTATTGGGCGTAAAGCGCGTGTAGGCGGCCCTGTAAGTCGGATGTGA
+
::FFFFFFF,FF::FFFFFFFFFFFFFFFFF:F::FFFFFFF:F:FFFF:F,FFFFFFFFFFFFFFFFFFFF:FFFFFF::FFFFFFFFFFFFFFFFFFFFFFFFFFFF:,FFF:FFFFFFFFFFFFFFFFFFFF,FFFF:FFFFFFFFFFFFFFFFFFFFFF:FFFFFFFFFFFFF:FFFFFFFF,:F:FFF:FFFFFFFFF,F:FFFF:FFF,,FFFFF:FFFFFFFFFFFF:FFFFFF:F:,:FF:F
@A00920:152:HGHKKDRXX:2:2107:8766:22028 1:N:0:CGCGTTCA+TAAGACAC
ACTCCTACGGGAGGCAGCAGTGAGGAATATTGGTCAATGGGCGAGAGCCTGAACCAGCCAAGCCGCGTGAAGGATGAAGGCGCTAAGCGTCGTAAACTTCTTTTGTCGGGGAACAACGGCACTCACGTGTGGGTGTATGAGTGTACCCGAAGAAAAAGCATCGGCTAACTCCGTGCCAGCAGCCGCGGTAATACGGAGGATGCGAGCGTTATCCGGATTTATTGGGTTTAAAGGGTGCGTAGGCGGTCCG
+
F:FFFFFFFFFFFFF:FFFFFFFFFFFFFFFFFFFFFFFFFFFFFFFFFFFFFFFFFFFFFFFFFFFFFFFFFFFFFFFFFFFFFFFFFFFFFFFFFFFFFFFFFFF:FFFFFFFFFFFFFFFFFFFFF:,FFFFFFFFFFFFFFFFFFFFFFFFFFFF:FFFFFF:FFFFFFFFFFFFFFFFFFFF::FFFFFFFFFFFFFFFFF:FFF,FF:FFFF,FFF:FFFFF,FFFFFFF,FFFF:FFFFFFFF
@A00920:152:HGHKKDRXX:2:2107:32443:22545 1:N:0:CGCGTTCA+TAAGACAC
ACTCCTACGGGAGGCAGCAGTCGAGAATTTTTCTCAATGGGGGAAACCCTGAAGGAGCGACGCCGCGTGGAGGATGAAGGTCTTCGGGTTGTAAACTCCTGTCATTTGGGAACAAGGTGTGCGCGTTAACTGCGCGCGCATTGATAGTACCAGAAGAGGAAGAGACGGCTAACTCTGTGCCAGCAGCCGCGGTAATACAGAGGTCTCAAGCGTTGTTCGGATTCATTGGGCGTAAAGGGTGCGTAGGCGG
+
F:FFFFFFFFFFFFFFFFFFFFFFFFFFFFFFFFFF:FFFFFFFFFFFFFFFFFFFFFFFFFFFFFFFFFFFFFFFFFFFFFFFFFF:FFFFFFFFFFFFFFFFFFFFFFFFFFFFFFFFF:FFFFFF,:FF:FFFFFFFFFFFFFFF,FFFFFFFFFFFFFFFFFFFFFFFFFFFFFFFFFFF:FFFFFFF:FFF:F,FF:FFFFF:FFFFFF:FFFFFFFF:FFFFFFFF,FF,FFFFFFFF:FFFFF
@A00920:152:HGHKKDRXX:2:2107:29523:22905 1:N:0:CGCGTTCA+TAAGACAC
ACTCCTACGGGAGGCAGCAGTGGGGAATCTTGCACAATGGGGGAAACCCTGATGCAGCGACGCCGCGTGAGCGATGAAGCCCTTCGGGGTGTAAAGCTCTTTCAGCCGGAACGAAACGGTCACGGCTAATATCCGTGACTACTGACGGTACCGGAAGAAGAAGCACCGGCTAACTCTGTGCCAGCAGCCGCGGTAAGACAGAGGGTGCAAACGTTGCTCGGAATTACTGGGCGTAAAGCGCGTGTAGGCG
+
FFFFFFFFFFFFFFFFFFFFFFFFFFFFFFFFFFFFFFFFFFFF:FFFFFFFFFFFFFFFFFFFFFFFFFFFFFFFF,FFFFFFFFFFFFFFFFFFFFFFFFFFFFFFFFFFFFFFFFFFFFFFFFFFFFFFFFFFFFFFFFFFFFFFF:FFFFFFFFFFFFFFFFFFFF:FFFFFFFFFFFFFFFFFFFFFFFFFFFFFFFFFFFFFFFFFFFFFFFFFFFFFFFFFFFFF:FFFFFF:FFFFFFF::F
@A00920:152:HGHKKDRXX:2:2107:20817:22921 1:N:0:CGCGTTCA+TAAGACAC
ACTCCTACGGGAGGCAGCAGTAAGGAATATTGCACAATGGGCGCAAGCCTGATGCAGCAACGCCGCGTGCCGGATGAAGGTCTTCGGGTCGTAAAGCCCTTTTCTGCGTGACGAGAGAGGACGGTAGCGCAGGAACAAGTCTCGGCTAACTACGTGCCAGCAGCCGCGGTAAAACGTAGGAGGCGAGCGTTATCCGGAGTTACTGGGCGTAAAGAGCGTGTAGGCGGGTATGCAAGTCTGGCGTGAAAGC
+
F:F:FF,FF:FFFFFFFFFFFFF:FFFFFFFFFFF:FFFFFFFFFFFFFFFFFFFFFFFFFFFFFFFFFFFFFFFFFFFFFFFFFFFFFF:FFF:F,FFFFF:FFFFFFFFFFFFFFFFFFFFFFF:FFFFFF:,FFFFFFFFFF:F:,FF,FF:F:FFFFFFFFFFFFFF:FFFF,FFFFF:FFFFFFFF,FF,:::FFFFFFFFFFF,F,F,:FFF,F:FFFF,FFFF:F:FFF:FF:F:FFFFF:F:
@A00920:152:HGHKKDRXX:2:2107:28628:24236 1:N:0:CGCGTTCA+TAAGACAC
ACTCCTACGGGAGGCAGCAGCAAGGAATTTTCCACAATGGGCGCAAGCCTGATGGAGCAACGCCGCGTGGGGGATGACGCTTTTCGGAGTGTAAACCCCTTTTCGAGAGGACGAAGCTAATGACGGTACTCTCGGAATAAGGACCGGCTAACTACGTGCCAGCAGCCGCGGTAAGACGTAGGGTCCGAGCGTTGTCCGGAGTTACTGGGCGTAAAGGGCTCGCAGGCGGCCCGTCGCGTCGGCCGTGAAA
+
FFF:FFFFFFFFFFFFFFFFFFFFFFF:F:F:FFF:FFFFFFFFFFFFFFFFFFFFFFF:FFFFFFFFFFFFFFFFFFFFFF:FFFFF:FFFFFFFFFFFFFFFFFFFFF,FFFFFFFFF:::FFFF::FFFFFFFFFFFFFFFFFFFFF:FF:FFFF::::FFFFFFFFFFFFFFFFFFFFFFFFFFFFFFFFFFFFFFFFF:FFFFFF:,FF:FFFFF:FFF::FFFFF:FFFFFFF::FFFFFFFF,
@A00920:152:HGHKKDRXX:2:2107:18005:24596 1:N:0:CGCGTTCA+TAAGACAC
ACTCCTACGGGAGGCAGCAGTTAAGAATCTTGCTCAATGGGCGCAAGCCTGAAGCAGCGACGCCGCGTGAACGAAGAAGGTCTTCGGATTGTAAAGTTCAGTAAGCAGGGAAAAATAAGCAGCAATGTGATGATGGTACCTGCCTAAAGCACCGGCTAACTACGTGCCAGCAGCCGCGGTAATACGTATGGTGCAAGCGTTGTTCGGAATCATTGGGCGTAAAGGGTGCGTAGGCGGACTTATAAGTCAG
+
FFFFFFFFFFFFFFFFFFFFFFFFFFFFFFFFFFFFFFFFFFFFF:FFFFFFFFFFFFFFFFFFFFFFFF:FFFFFFFFFFFFFFFF:F:FFFFFFFFFF:F:FFFFFFF:FFFFFFFFFFFFFFFF:F:FFFFFFFFFFFFFFF,FFF:FFFFFFF:FFFFFF:FFF:F:FF:FF:FFFF,:FFFFFF::FFFFFFFF,FFFFFFFF,F:,FFFFFFFFFFFFFFFFFFFFFFFFFFFFF,F,FFFFFF
@A00920:152:HGHKKDRXX:2:2107:27706:24612 1:N:0:CGCGTTCA+TAAGACAC
ACTCCTACGGGAGGCAGCAGTGGAGAATCTTGCACAATGGGCGCAAGCCTGATCCAGCCATGCCGCGTGGATGATGAAGGCCTTAGGGTTGTAAAGTCCTTTTAACGGGGAAGATAATGACGGTACCCGTAGAATAAGCCCCGGCTAACTTCGTGCCAGCAGCCGCGGTAATACGAAGGGGGCTAGCGTTGCTCGGAATCACTGGGCGTAAAGCGCACGTAGGCGGATCTTTAAGTCAGGGGTGAAATCC
+
FFFFFFFFFFFFFFFFFFFFFFFFFFFFFFFFFFFFFFFFFFFFFFF:FFFFFFFFFFFFFFFFFFFFFFFFFFFFFFFFF:FFFFFFFFFF:FFFF:FFFFFFFFFFFFFFF,F,FFFFFFFFFFFFF:F:FFFF:FFFFFFFFFFFFFFFFFFFF:F:FFFFFFFFFF,FFFFFF:FF::FFF:FFFFFFF:FFFFFFFFFFFFFFFFFFFFFFF:FFFFFF:FFFFFFFFF,F,FFFFFF:F,FFFF
@A00920:152:HGHKKDRXX:2:2107:17996:25144 1:N:0:CGCGTTCA+TAAGACAC
ACTCCTACGGGAGGCAGCAGTAAGGAATATTGCACAATGGACGCAAGTCTGATGCAGCAACGCCGCGTGCCCGAGGACGGCCTTCGGGTTGTAAAGGGCTTTTCTGGCTGAAGAGGCAGGACGGTAGGCCAGGAATAAGCGTCGGCTAACTACGTGCCAGCAGCCGCGGTAAAACGTAGGACGCGAGCGTTATCCGGATTTACTGGGCGTAAAGCGCGGGCAGGCGGTGGTCCAAGTCGGACGTGACAGC
+
FFFFFFFFFFFFFFFFFFFF,FFFFFFFFFFFFFFFFFFFFFFFFFFFFFF:FFFFFFF:FFFFFFFFFFFFFFFF,FFFFF,FFFFFF:F:F,,FFFFFFFFFFFFFFFFFFFFFFFFFFFFFFFFFFFFFFF,FFFFFFFFFFFFFFFFFFFFFFFFFFFFFFFFF:FF,F,FFFFFFF:FFFFFFFFFFFFFF::FFFFFFFFFFFFF,FF:FFFFF:FFFFFFFFFF:F,FFF::FFFFFFF,FFF
@A00920:152:HGHKKDRXX:2:2107:12500:25394 1:N:0:CGCGTTCA+TAAGACAC
ACTCCTACGGGAGGCAGCAGTAGGGAATCTTGCGCAATGGGCGAAAGCCTGACGCAGCGACGCCGCGTGAGGGATGAAGGCCTTCGGGTTGTAAACCTCTTTCAGCAGGGACGAAGCGAAAGTGACGGTACCTGCAGAAGAAGCCCCGGCCAACTACGTGCCAGCAGCCGCGGTAATACGTAGGGGGCGAGCGTTGTCCGGATTTATTGGGCGTAAAGAGCGCGGAGGCGGCCTTCCACGTCGGATGTGA
+
FFFFFFFFFFFFFFFFFFFFFFFFFFFFFFFFFFFFFFFFFFFFFFFFFFFFFFFFFFFFFFFFFFFFFFFFFFFFFFFFFFFFFFFF:FFFFFFFFFFFF:FFFFFF:FFFFFFFFFF:FFF:FFFFF:FFFFFFFFFFFFFFFFFF:FFFF,FFFFF:FFFFFFFFFFFFFFFF:FFFFFFFFFFFFFF:FF,FFFF:FF:FFFFFFFFFFFFFF::FFFFF,F:F:F,:F:FFFFFFFFF,F:FFFF
@A00920:152:HGHKKDRXX:2:2107:1886:25457 1:N:0:CGCGTTCA+TAAGACAC
ACTCCTACGGGAGGCAGCAGTAGGGAATATTGGTCAATGGATGCAAGTCTGAACCAGCCATGCCGCGTGCAGGAAGAAGGCCTTCTGGGTTGTAAACTGCTTTTGCCGGGGGATAAAATTCCCATGCGTGGGACATTGAAGGTACCCGGTGAATAAGCCACGGCTAACTACGTGCCAGCAGCCGCGGTAATACGTAGGTGGCAAGCGTTGTCCGGATTTATTGGGTTTAAAGGGTGCGTAGGCGGCCTAT
+
FFF:F:FFFFFFFFFFFFFFFFFFF,FFFFFFFFFFF:FFFFFFF,,,FFFFFFFFFFFFFF:FFFF:FFFFFFFFFFFFFF::FFFFFFFF:F:F,,F,FFFF:FFFFFFFFFFFFFFFFFFF:FF:FFFFFFFFF:FFFFF:F,:FFFFFFFFFFF:FFF:FFFFFFFF:FFFFFFFFFFF:FFFFFFFFF:FFF,FF:FF::FF,FFFFFFFF,FFFFF,FFFF:FFFF:FFFFFF,FF,FFFFFFF
@A00920:152:HGHKKDRXX:2:2107:31928:25723 1:N:0:CGCGTTCA+TAAGACAC
ACTCCTACGGGAGGCAGCAGTGGGGAATTGTTCACAATGGGCGCAAGCCTGATGACGCAACGCCGCGTGGGGGATGAAGGTCTTCGGATTGTAAACCCCTGTCGAATGGGACGAAAGACTCGCGATCTAACATGTCGCGGGATTGACGGTACCGTTAAAGGAAGCCACGGCTAACTCTGTGCCAGCAGACGCGGTAATACAGAGGTGGCAAGCGTTGTTCGGAATTACTGGGCGTAAAGGGCGCGTAGGC
+
FFFFFFFFFFFFFFFFFFFFFFFFFFFFFFFFFFFFFFFFFFF,FFFFFFFFFFFFFFFFFFFFFFFFFFFFFFFFFFFFFFFF,FFFFFFFFFFFFFFFFFFFFFFFFFFFFF:F::F:FFFFFFF:FFFFFF:FFFFFFF:,::F,FFFFFF:FFF,,:FFFFFFF,,FFFFFF,FFFFFFF:FFF,F:,FF:,F,::FFFFFFFF,FF,F::FF:,:FF::FFFFFF,F::,FFFFFF,:FF,FF,F
@A00920:152:HGHKKDRXX:2:2107:15673:26412 1:N:0:CGCGTTCA+TAAGACAC
ACTCCTACGGGAGGCAGCAGTGGGGAATTTTGGACAATGGGGGCAACCCTGATCCAGCCATGCCGCGTGTGTGAAGAAGGCCTTCGGGTTGTAAAGCACTTTCGGCCGGAACGAAATCGCGCGAGCTAACACCCCGCGTGGATGACGGTCCCGGAAGAAGAAGCACCGGCCAACTACGTGCCAGCAGCCGCGGTAATACGTAGGGTGCAAGCGTTGTCCGGAATTATTGGGCGTAAAGAGCTCGTAGGCG
+
FFFF:FFFFFFFFFFFFFFFFFFFF::FFFFFFFFFF,FFF:FFFFFFFFFFFFFFFFFFFFFFFFFFFFFFFF:FFFFFFFFFFFFFFFFFFFFFFFF::FFFFFFFFFFFFFFFFFFFFFFFFFFFFFFFF:FFFFFFFFFFFFF:F,FFFFFFFFFFFFFFFFFFFFFFFFFFFFFFF:FFFFFFFFFFFF:FFFFFF:FFFFFFFFFFFF:,FFFFFF,FFFFFFF:FFF:::F:F:FFFFF:FFF
@A00920:152:HGHKKDRXX:2:2107:32823:26647 1:N:0:CGCGTTCA+TAAGACAC
ACTCCTACGGGAGGCAGCAGTGGGGAATATTGGACAATGGGCGAAAGCCTGATCCAGCAACGCCGCGTGAGGGATGACGGCCTTCGGGTTGTAAACCTCTTTCAGCAGGGACGAAGCGAAAGTGACGGTACCTGCAGAAGAAGGACCGGCCAACTACGTGCCAGCAGCCGCGGTAATACGTAGGGTCCGAGCGTTGTCCGGAATTATTGGGCGTAAAGGGCTCGTAGGCGGTTTGTCGCGTCGGGAGTGA
+
FFFFFFFFFFFF:FFFFFFFFFFF::FFFFFFFFFFFFFFFFFFFFFFFFFFFFFFFFFFFFFFFF:FFFFFFFFFFFFFFF:FFFF:FFFFFFFFFFFFFFFFF:FFFFFFFFFFFFFFFFFFFFFFFFFFFFFFFFFFFFF,FFFFFFFFFFF:F:FFFFFFFFFF:FFFFFFFFFFFFFFFFFFFFFFFFFF:FFF:FFF::FF:FF,FFF:F,F,F:F,FFFFFF,FFFFF:F,F,FFFF:FFF:F
@A00920:152:HGHKKDRXX:2:2107:4074:27336 1:N:0:CGCGTTCA+TAAGACAC
ACTCCTACGGGAGGCAGCAACAAGGAATCTTCCGCAATGGGGGCAACCCTGACGCAGCGACATCGCGTGGAGGACGAAGCTTCAAGGATCGTAAACTCCTTTTATATTGTAAGAATAAATGACGGTAACATATGAATAAGCAACTGCTAAATACTTGCCAGAAGCTGCGGTAAAAAGTAGGGTCCAAGCGTTATCCGGAATTATTGGGCTAAAAGAGCGTGTAGGTGTTCTTACAAGTCGGTCGTTAAAT
+
FFFFFFFFFFFFFFFFFFFF,,F,FFFFFFF,FFFFFFF:FFFFFFFFFFFFFFFFFF,F,F:FFFFFF:FFFFFFFFF,:FFFFFFF::FFFFFFFFFF,FFFF:,,,,F,FF:,F,F,,F,::,F,F:,FF,F,::F,FF,F,,,,F,:FFF,F:F,F,:F,F,,FF,,FF,F,F,FF,,FFFFF,F:F,FF:FF::FF:FFFF::F,,FFF,FF,FF,,,F:FF,FFFFF,FF,F,F:FF,F:FFF:
@A00920:152:HGHKKDRXX:2:2107:11505:28025 1:N:0:CGCGTTCA+TAAGACAC
ACTCCTACGGGAGGCAGCAGTGGGGAATATTGGGCAATGGGCGCAAGCCTGACCCAGCGACGCCGCGTGCGGGATGACGCTTCTCGGAGTGTAAACCGCTGTCAGAGGGGACGAACGGCCTCATGGGGAATACTCATGGGGATTGACGGTACCCTCAAAGGAAGCGCCGGCTAAATCCGTGCCAGCAGCCGCGGTAATACGGAGGGCGCAAGCGTTGTTCGGAATCACTGGGCGTCAAGCGCGCGCAGGC
+
,,F:FFFFFFFFFFFFFFFFFFFFFFFFFFFFFFFF:FFF:FF::FFFFFFFF:FFFFFFFFFFFFFFFFFFFFFFFFFFF,FFFFFF:FFF:FFFF:FFFFFFF::FFFFFF,FFFFFFF:FF:::F:,FFF:FF,:FFFFFFFFF,FFFFFFFFFF,FFFFF:F:FFFFFFF,FFFFFF:FF:FFFFFFFFFFFF::FFFFFFFFFF,F:FF:FFF:FFF,FFFFF:FFFFFF,FFF:FFFFFFF:FF
@A00920:152:HGHKKDRXX:2:2107:5339:28557 1:N:0:CGCGTTCA+TAAGACAC
ACTCCTACGGGAGGCAGCAGTAGGGAATATTGGGCAATGGCCGCGAGGCTGACCCAGCCATGCCGCGTGCGGGAAGAAGGCCCTAGGGTTGTAAACCGCTTTCAGCAGGGAAGAAACTGACGGTACCTGCAGAAGAAGGTGCGGCCAACTACGTGCCAGCAGCCGCGGTGACACGTAGGCACCAAGCGTTGTCCGGATTTATTGGGCGTAAAGCGCGGGCAGGCGGCTGTTCAAGTCGGACGTGAAAGCT
+
FFFFFFFFFFFFFFFFFFFFFFFFFFFFFFFFFFF:FFFFFFF,FFFFFFFFFFFFFFFFFFFFFFF:FFFFF:FFFFFFFFFFFFFFFFFFFFFFF:F:FFFFFF:FFFFFF::FF:FFFFFFFFFFFFFFFFFFFF,:FFFFF,:FFFFFFFFFFFFFFFFFFFFFFFFFFFF,FFFF,FFFFFFFFFFF:FFF:,FF,F,:FFFFFFFFFFFF:FFFFFFFFFFFFFFF,FFFF,FF::,F:F,:FF
@A00920:152:HGHKKDRXX:2:2107:14082:28823 1:N:0:CGCGTTCA+TAAGACAC
ACTCCTACGGGAGGCAGCAGCTAGGAATATTGGGAATGGGCGAAAGCCTGACCCAGCAACGCCGCGTGGGCGATGAAGGCCTTCGGGTCGTAAAGCCCTTTTGCAAGGGACGATGATGACGGTACCTTGCGAATAAGCAACGGCTAACTACGTGCCAGCAGCCGCGGTAATACGTAGGTGGCAAGCGTTGTCCGTATTTACTGGGCGTCAAGGGCGTGCAGGCTGTGTGTTTAGTATAGGGTGAAAGCTC
+
FFFF,FFFFFFFFFFFFFF,FFFFFFFF:FFF:FFFFFFFFFFFFFFFFFFFFFFFFF,F:FFFFF,FFFFFFFFFFFFFFFFFFFFFFFFFF:FFFFFFFFFFFFFFFFF:FFFF:FFF,F,:F,FF,F:FFFFFFF,,FFFFF:,FFF,FF:FFFFFFFFF,FFFFF,,:::FFFFF,FF,FFF,,F:FF:F,F,,FF:F:,,FFF,F,::,:FFFF,:F,,F,,FF,FFF:F,::FFFFF:,::,F:
@A00920:152:HGHKKDRXX:2:2107:4806:29293 1:N:0:CGCGTTCA+TAAGACAC
ACTCCTACGGGAGGCAGCAATTAGGAATCGTGCGCAATGGACGCAAGTCTGACGCCGCGACGCCGCGTGGAGGATGAAGGTTTTCGGATTGTAAACTCCTTTTACGTGGGAACAAGTTCTGAGTGTACCACGTGAATAAGCACCTTCCAACTACGTGCCAGAAGAATCGGTGATGCGTAGGGTGCAAGCGTTGTCCGGATTCATTGGGTTTAAAGGGTGCGTAGGCGGTTGTATAAGTCAGTGCTGAAAT
+
FFFFFFFFFFFFFFFFFFFFFFFFFFFFFFFFFFFFFFFFFFF:FFFFFFFFFFFFFFFFFFFFFFFFFFFFFFFFFFFFFFFFFFFFFFFFFFFFFFFFFFFFFFFFFFF:FFFFFFFFFFFFFFFFFFFFFFFFFF:F:FFFFF:FFFF:FFF:FFF:FFFFFFFFFFFFFFFFFFF:FFFFFF:F:F:FFFFFFFFFFFF:FFFFFFFFFFFFFFFFFFFFFFFFFFFFFFFFFFFFFFFFFFF:FF
@A00920:152:HGHKKDRXX:2:2107:27995:29716 1:N:0:CGCGTTCA+TAAGACAC
ACTCCTACGGGAGGCAGCAGTGGGGAATCTTGCGCAATGGGCGAAAGCCTGACGCAGCCATGCCGCGTGGATGATGAAGGTCTTAGGATTGTAAAATCCTTTCACCGGTGAAGATAATGACTGTAGCCGGAGAAGAAGCCCCGGCTAACTTCGTGCCAGCAGCCGCGGTAATACGAAGGGGGCTAGCGTTGCTCGGAATTACTGGGCGTAAAGCGTGCGTAGGTGGTTCGTTAAGTCTGATGTGAAAGCC
+
F:FFFFFFFFFFFFFFFFFFFFFFFFFF:FFFFFFFFFFFFFFF:FFFFFFFFFFFFFFFFF:FFFFFFFFFFF:FFFF,:FFFFFFFFFFFFFFFFFFF,FFFFFFFFFFFFFFFFFFF,FFFFF:F:FFFFFFFF:FF:FFFFFFFFFFF:FFFFFFFFFFFFFFFFF:FFFFF,FFFFFFFFF:FFFFFFFF:F,FFF:FF:FFF,:::FFFFFFFFFFFFFFFFFFFFF:FFFFFFFFFFFF:F,F
@A00920:152:HGHKKDRXX:2:2107:23547:29810 1:N:0:CGCGTTCA+TAAGACAC
ACTCCTACGGGAGGCAGCAGTGGGGAATTTTGGACAATGGGCGCAAGCCTGATCCAGCCATGCCGCGTGAGTGAAGAAGGCCTTCGGGTTGTAAAGCTCTTTCGGCGGAGACGAAAAGGTCCGTGTTAATACCTCGGATCCATGACGGTACCCGCAGAAGAAGCACCGGCTAACTACGTGCCAGCAGCCGCGGTAATACGTAGGGTGCAGGCGTTAATCGGAATTACTGGGCGTAAAGCGTGCGCAGGCG
+
FF:FFFFFFFFF:FFFFFFF:FFFFFF:FFFFFFFFF:FFF:FFF,FFFFFFF:F,FFFFFFFFFFFFFFFFFFFFFFFFFFFFFFFF:FF:FFFFFFFFFFF:FFFFFFFFF,:FFFFFFFFFFFFFFFFFFFFFFFFFFFFFFFFFFFFFFFFF:FFF,FFFFFFF:FF,FFFFFFFFFFFFFFFFFFF:FF,,FF:FFFFFFFFFFFFFFFFFFFFFF::FFF:FF,FFFFF,FFFFFFFFFFFFFF
@A00920:152:HGHKKDRXX:2:2107:15194:30185 1:N:0:CGCGTTCA+TAAGACAC
ACTCCTACGGGAGGCAGCAGTAAGGAATATTGCACAATGGGCGCAAGCCTGATGCAGCGACGCCGCGTGGGCGAGGAAGGCCTTCGGGTCGTAAAGCCCTTTTCTGGGTGACGAGGAAGGACGGTAGCCCAGGAAGAAGTCTCGGCTAACTACGTGCCAGCAGCCGCGGTAAAACGTAGGAGGCAAGCGTTCTCCGGAGTTACTGGGCGTAAATCGCGCGCAGGCGGTTAGGCAAGTTCGGTGTGAAAGC
+
FFF:FFF,FFFFFFFFFFFFFFFFFFFFFFFFFFFFFFFFFFFFFFFFFFFFFFFFFFF:FFFFFFFFFFFFFFFFFFFF:F,FFFFFFFF:FFF:FFFFFFFFFFFF,FFFFFFFFF:FF:,FFF:F:FF:F,F:F,FFFFFFFFFF,:FF,FFFFFFFFFFF,FFFFFFFFFFF:F:FF:FFF,FFF,:FF,:FFFF,FFFFFFFFF:F,F,F,FFFFFF,FFF,F::F,FFFF:,,F,:FFFFFFFF
@A00920:152:HGHKKDRXX:2:2107:17626:30702 1:N:0:CGCGTTCA+TAAGACAC
ACACCTACGGGAGGCAGCAGTGGGGAATATTGCACAATGGGCGAAAGCCTGATGCAGCGACGCCGCGTGAGGGATGACGGCCTTCGGGTTGTAAACCACTTTCAGTAGGGAAGAAGCGAAAGTGACGGTACATGCAGAAGAAGCGCCGGCTAACTACGTGCCAGCAGCCGCGGTAATACGTAGGGCGCAAGCGTTATCCGGAATTATTGGGCGTAAAGAGCTCGTAGGCGGGTTGGCGCGTCTGCCGTGA
+
FF,F,,FFF,FFFF:FFFF,FFFF:FFFFFF,,FFFFF:,:F:FFFFFFF:FF:F::,,:FFFFFF:FFFFFFFFFFFF,F::FFFF::F:,FFFFF,FF::FF:F:FF,,F:FFFF::FFFFF,F,FFF:,F::,F::,FFFFF:FFFFFFFFFFFFFFFFFFFF:FFFF:FFF,FFF:FF:::FFFF:FFF,F,FFF:F:F,FFFFFFFF:F,,,FFF,FFFF,FFFFF,F:F,FFF:FFFF:F,FFF
@A00920:152:HGHKKDRXX:2:2107:4598:31000 1:N:0:CGCGTTCA+TAAGACAC
ACTCCTACGGGAGGCAGCAGTGGGGAATATTGGACAATGGGGGCAACCCTGATCCAGCAATGCCGCGTGTGTGAAGAAGGCCTTCGGGTTGTAAAGCACTTTAGGCAGGGAAGAAAAAGCGTTACCTAATACGTAAAGCCTTGACGTTAACGGAGGAATAAGCACCGGCTAACTCTGTGCCAGCAGCCGCGGTAATACAGATGGTGAAAGCGTTAATCTGATTTACTGGGCGTAAAGAGTGCGAAGGCGG
+
:::FFFF,F,FFFFFF:FFFFFFFFFF:FFFFFFFFFF:F::FFFFFF:FFFFFFFFFFF:FFFFF,:F:FFF:F,FFF:,::FFFF,FFFFFFF:F,F:F::::F,FFFFF,FFFF:FF::FFFFFFFF,FF,FF,,,:F:FF:,,FF,:FF,:FFFFF::F:,:,FFFFFFFFF,,F,FFF,FF,FF,F,,FFF::F,F,,FFF:F,F,FFFFFF,,,FFFFFF,FF,FF:FFF,,F:F::F::,FF,
@A00920:152:HGHKKDRXX:2:2107:29948:31250 1:N:0:CGCGTTCA+TAAGACAC
ACTCCTACGGGAGGCAGCAGTCGAGAATTTTTCTCAATGGGGGAAACCCTGAAGGAGCGACGCCGCGTGGAGGATGAAGGTCTTCGGGTTGTAAACCCCTTTCAGGAGGGAAGAAATTGACGGTACCTCCAAAAGAAGCCCCGGCCAACTACGTGCCAGCAGCCGCGGTAATACGTAGGGGGCGAGCGTTGTCCGGATTTATTGGGCGTAAAGCGCTCGCAGGTGGTTCTTTGCGTCGTGCGTGAAAGAA
+
FFFF::FFFFFFFFFFFFFFFFFFFFFFFFFFFFFFFFFFFFFFFFFFF:FFFFFFFF:FFFFFFFFFFFFFFFFFF:FFFFFF:FFFFFFFFFFFFFFFFFFF:FFFFFFFF::FFFFFFFFFFF,FFFFFFFFFF,:FF,,:FF:FFFF:FFFFFFFFFFFFFFFFFFFFF:FFF,F:F:FFFFFFFFFF,FFFFFFFFF:F:FFFF:FF,FFFFFFFF:FFFFFFF,:F,FFFFFFFF:FFFFF,F,
@A00920:152:HGHKKDRXX:2:2107:5104:31532 1:N:0:CGCGTTCA+TAAGACAC
ACTCCTACGGGAGGCAGCAACCGGGAATCTTGCGCAATGGACGAAAGTCTGACGCAGCGACACCGCGTGTGGGAAGAAGTATTTCGGGATGTAAACCAATGTGGCGAGGGATGAATTTTGACCGTACCTCGCTAGAAAGCACCTGCTAACTAAGTTCCAGAAGCCTCGGTAATACGGAGGGTGCAAGCGTTATCCGGCTTTATTGGGCGTATAGGGCGCGTAGGCGGTTTGTTAAGTCCGAGGATAAATA
+
FFFFFFFFFFFFFFFFFFF,,F:FF:FF:FFFF,FFFFFFFFF,,FF,FFFF:FFFFFFF,:FFFFFFFFFFFFFFFFFFFF:,F,F,FF,FFFFFF,,,FF:,F,::F:,FFF:,FFFFF:FFFFFFFFFF,,:F,:FFFFFF:F:FFF,,,,:,:FFF::FFFFF,FF,,FFFF,FFF,FFFF,F,,F:F:FFF:,,:FFF,,F,:,FF,FFFFFFF,FFFFFFFF:F:FF:,FFF,,F,F,F,,,,F
@A00920:152:HGHKKDRXX:2:2107:3703:31610 1:N:0:CGCGTTCA+TAAGACAC
ACTCCTACGGGAGGCAGCAGTGGGGAATATTGCGCAATGGGCGAAAGCCTGACGCAGCTACGCCGCGTGGGTGATGAAGGCCCTAGGGTTGTAAAGCTCTTTCAACGGTGAAGATAATGACGGTAACCGTAGAAGAAGCCCCGGCTAACTTCGTGCCAGCAGCCGCGGTAATACGTAGGTGGCAAGCGTTGTCCGGATTTACTGGGCGTAAAGAGCTCGTAGGCGGTGTGTCGCGTCGGCCGTGAAAACC
+
FFFFFFFF:FFFFFFFFFFF:FFFF::F,FF:FFFFFFFFFFFFFFFFFFFFFFFFFFFFFFFFFFFFFFFFFFFFFFFFFFFFFFFFFF:FFFFFFFFFFFFFFFFFFFFFFFFF:FFFF:FFF:FFFFFFFFFFFFFFF:FFFFF::FFF:FFFFFFFFFFFFFFFF::FFF:FFFFFFF:F,F:F:F,F:FFFFFFFFFFFFFFFFFFFFFF:FFFFFFF:FFFFFFFF:FFF:FFFFFFF,,:FFF
@A00920:152:HGHKKDRXX:2:2107:11333:31610 1:N:0:CGCGTTCA+TAAGACAC
ACTCCTACGGGAGGCAGCAGTGGGGAATTTTGGACAATGGGCGGAAGCCTGACGCAGCGACGCCGCGTGGGGGATGAAGGCCTTCGGGTTGTAAACCTCTTTCAGCGCCGAAGAAGCGAAAGTGACGGTAGGCGCAGAAGAAGCACCGGCTAACTACGTGCCAGCAGCCGCGGTAATACGTAGGGTGCAAGCGTTGTCCGGAATTATTGGGCGTAAAGAGCTCGTAGGCGGCCTGTCGCGTCGGGTGTGA
+
FFFFFFFFFFFFFFFFFFFFFFFFFFFFFFFFFFFFFFFFFFFF:FFFFFFFFFFFFFFFFFFFFFFFFFFFFFFFFFFFFF:FFFFFFFFF,FFFFFFFFFFFFFFFFFFFFFFFFFFFFFFF:FFFFFFFFFFFFFFF:FFFFFFFFFFFFFFFFFFFFFFFFFFFFFFFFFFFFFFFFF:FFFFFF,FFF:FFFFFFFFFFFFFFFFFFFFF:FFFFFFF:FFFFFFF:FFFFFFF:FFFFFFFFFF
@A00920:152:HGHKKDRXX:2:2107:29704:31829 1:N:0:CGCGTTCA+TAAGACAC
ACTCCTACGGGAGGCAGCAGTAAGGAATATTGGTCAATGGACGCAAGTCTGAACCAGCCATGCCGCGTGAAGGATGAAGGTCCTCTGGATTGTAAACTTCTTTTATATGGGACGAAACCCGGGCATTCCTGCCCGATTGACGGTACCCTCAGAGGAAGCACCGGCTAACTCCGTGCCAGCAGCCGCGGTAATACGGAGGGTGCGAGCGTTGTTCGGAATTATTGGGCGTAAAGCGCACGTAGGCGGCTCG
+
FFFFFFFFFFFFFFFFFFFFFFFFFFFFFFFFFFFFFFFFFFFFFFFFFFFFFFFFFFFFFFFFFFFFFFFFFF:FFFFFFFFFFFFFFFFFFF,FFFFFF::FFFFFFFFFFFFFFFFFFFFFFFFFFFFF:FFFFFFFFFFFFFFFFFFFFFFF:FFFFFFFFFFFFFFFFFFFFFFFF:FFFFF:FFFFF:FF:FFFFFFFFFFF,FFFFFFFFF:FFFFFFFFF:FFFFFFFF:FFFFFFF:F:FF
@A00920:152:HGHKKDRXX:2:2107:7925:32127 1:N:0:CGCGTTCA+TAAGACAC
ACTCCTACGGGAGGCAGCAGTGGGGAATTTTGGACAATGGGCGAAAGCCTGATCCAGCAATGCCGCGTGTGTGAAGAAGGCCTTCGGGTTGTAAAGCACTTTTGTCCGGAAAGAAATCTCCTGGGCTAATACCTCGGGGGGATGACGGTACCGGAAGAATAAGCACCGGCTAACTACGTGCCAGCAGCCGCGGTAATACGTAGGGTGCAAGCGTTAATCGGAATTACTGGGCGTAAAGCGCACGCAGGTG
+
F:FFF:FFFFFFFFFFFFFFFFFFFFFFFFFFF:FFFFFFFFFFFFFFFFFF:FFFFFFFFFFFFFFFFFFFFFFFFFFFFFFFFFF:F:FFFFFFF:FFFFFFFFFFFFFFFF,FFFFFF:FFFFFFFFFFFFFFFFFFFFFFFFFFF,FFFFFFFFFFFFFFFFFF::FFFFF:FFFFFFF,F:FFFFFFFFFF:FFFFFFF:FFFF,FFFFFFFFFFF:,FFFFFFFFFF:F:FFFFF:FFFFF,FF
@A00920:152:HGHKKDRXX:2:2107:30083:32268 1:N:0:CGCGTTCA+TAAGACAC
ACTCCTACGGGAGGCAGCAGTGGGGAATATTGCACAATGGGCGCAAGCCTGATGCAGCGACGCCGCGTGGAGGATGACGGCCTTAGGGTTGTAAACAACTTTTGTGGGGGACGATTGTGACGGTACCCCTCGAATAAGGCTCGGCTAACTCTGTGCCAGCAGCCGCGGTAATACGTAGGCAGCTAGCGTTAATCGGACTTACTGGGCGTAAAGCGTGCGCAGGCGGTTGTGAAAGACAGGTGTGAAATCC
+
FF:FFFFF,,:FFFFFFFFFFFFFFFFFFFFFFFFFFFFFFFF:FFFFFFFFFFFFFF:F,FFFFFFFF:,,FFFFFFFFFFFF,FFFFFFFFFF,,:FFFFF,,,FFFFF,FFF,FFFFF:FFFFFF:,FFFFFFF:,,FFFFFFFFFFF,FFFFFFFFFFFFFF:FF:FFFFF,FFFFFFF,,FFFFF,:FFFFF,FFFFFFFFF:FFFFFFF:F,F,FFFFFFF:,FF:FFF,F,F,FFFFFFFFFF
@A00920:152:HGHKKDRXX:2:2107:5412:32628 1:N:0:CGCGTTCA+TAAGACAC
ACTCCTACGGGAGGCAGCAGTGAGGAATATTGCACAATGGACGCAAGTCTGATGCAGCGACGCCGCGTGGGCGATGAAGGTCTTCGGATCGTAAAGCCCTTTTCTTGGTGACGAGGAAGGACGGTAACCAAGGAATAAGTGTCGGCTAACTACGTGCCAGCAGCCGCGGTCAGACAGAGGGGGCGCACGTTAATCGGGAGTACTGGGCGTGCAGCGCGCGTGGGTGGTGGGGGTAGGTGGTGGGGCTGGC
+
,F:FFFFFFFFFFFFFFF:FFFFFFFFFFFFFFFFFFFFF:FFFFFFFFFFFFFFFFFFFFFFFFFFFFFFFF,:FFFFFFFFFFFFFFFFFF:,FFF:F:FFFFFFFFF,,F,FF:FFFFFFFFFF,:,:FF,F:,,F,F:FF:F:,F:F,:F,:,FFFFFF:FFFFF:F,FF,FF,FFF,FF,:F,F,FF,:F::,:,F,FFFFF:F,,,,FF:,FFF,,FF,:FF,,F,,,,F,,FF,:F,,,:,F,
@A00920:152:HGHKKDRXX:2:2107:31873:33833 1:N:0:CGCGTTCA+TAAGACAC
ACTCCTACGGGAGGCAGCAGTGGGGAATCTTGCGCAATGGGCGAAAGCCTGACGCAGCAACGCCGCGTGCGGGATGAAGGCCTTCGGGTTGTAAACCGCTTTCAGTGGGGACGAACCAAGACGGTACCCACAGAAGAAGCCCCGGCCAACTACGTGCCAGCAGCCGCGGTAACACGTAGGGGGCAAGCGTTGTCCGGATTTATTGGGCGTAAAGAGCTCGTAGGTGGTTCAGTAAGTCGGGTGTGAAAAC
+
FFFFFF:::FFFFFF:FFFFFFFFF:FFFFFFFFFFFFFFFFFFFFFFFFFFFFFFFFFFFFFFFFFFFFFFFFFFFFFFFFFFFFFF:FFFFFFFFFFFFFF:FFFFFFFFFF:FFFFFFFFFFFFFFFFFFFFF:FFFFFFFFFFFFFFFFFFFFFFFFFFFFFFFFFFFFFFFFFFFFFFFFFFFFFFFFFFFFFFFFFFFFFFFFF:F:FFFFFFFFFFFFFFFFF:FFFFFFFF,FFF:FFFFF:
@A00920:152:HGHKKDRXX:2:2107:22318:33880 1:N:0:CGCGTTCA+TAAGACAC
ACTCCTACGGGAGGCAGCAGTAAGGGATCTTGCGACAATGGGCGAAAGCCTGACGCAGCAACGCCGCGTGCGGGATGACGGCCTTCGGGTTGTAAACCGCTTTTCGGGGGGAAGAGGAAGGACGGTACCCCCGGAAGAAGTCTCGGCTAACTACGTGCCAGCAGCCGCGGTAAAACGTAGGAGGCGAGCGTTATCCGGATTTACTGGGTGTAAAGCGCGTGTAGGCGGTCCTGCAAGTGGCGCGTGAAAG
+
FFFFFFFFFFFFFFFFFFFFFFFFFFFFFFFFF,FFFFFFFFFFFFFFFFFF:FFFFFF:FFFFFFFFFFFFFFFFFFF,FFFFFFF:FFFFFFFF,FFFFF:FFFFFFFFFFF::FFFFFFFFFFFFFFF:F:FFF:F,FFFFF:F:FF,:,:FFFFFFFFF:FFFFFFFF:FFFFFFF:FF,FF:FF:FFF,FFFFFF:F:::FFFF::FF:FFFFFFFF:FFF:F:F:F:,:FF,F,F:F:F:F:FF
@A00920:152:HGHKKDRXX:2:2107:14290:34256 1:N:0:CGCGTTCA+TAAGACAC
ACTCCTACGGGAGGCAGCAGTGGGGAATGTTGCGCAATGGGCGGAAGCCTGACGCAGCAACGCCGCGTGGAGGATGAAGGTCTTTGGATTGTAAACTCCTGTCAGCAGGGAAAAAGGGACTGGGCATAATACGTCCGGAAATTGATTGTACCTGCAGAGTAAGCCCCGGCTAACTCCGTGCCAGCAGCCGCGGTAATACGGAGGGTGCAAGCGTTATCCGGATTTATTGGGTTTAAAGGGTCCGCAGGCG
+
FFFFFFFFFFFFFFFFFFFFFFFFFFF,,FF,F:FFFFFFFFFFFFFFFFFFFFFFFF,FFFFFFFFFFFF:FFFFFFFFFFFFFFFFF,FFFFFFFFFFFFFFF:F:FFFF:FFFF:FFF,F:,,F,F:F:FF,FFFF:,F:FF:F::F,FFF:FFFF,FFFFF,FFFFFFFFFFFFFFFFFFFF:FFFFFFF:FFFFFFFFF,FF:FFFFFFFFFFFF,FFF::FFF:F::FF:F,F,::F,FFFFFF
@A00920:152:HGHKKDRXX:2:2107:15031:34507 1:N:0:CGCGTTCA+TAAGACAC
ACTCCTACGGGAGGCAGCAGTGGGGAATATTGGACAATGGGCGCAAGCCTGATCCAGCCATCCCGCGTGTAGGAAGAAGGCCCTATGGGTCGTAAACTACTTTTGTCAGGGAATAAACCTCTCGATTTACTCGAGAGCTGAAGGTACCTGAAGAATAAGCACCGGCTAACTCCGTGCCAGCAGCCGCGGTAATACGGAGGGTGCAAGCGTTATCCGGAATCATTGGGCGTAAAGCGCGCGTAGGTGGTTC
+
FFFFFFFFFFFFFFFFFFFFFFFFFFFFFFFFFFFFFFFFFF:FFFFFF:FFFFFFFFFFFFFFFFFFFFFFFFFFFF:FFFF,FFFFF:FFFFFFFFFFFFFFFFFFFF,F:FFFFFFFFFFFFFFFFFFFFFFFFFFFF:,FFFFFF:FFFFFFFFF:FFFFFFFFFFFFFFFFFFFFFFFFFF:FFFFFFFF::FFFFFF:FFF:FFFFFFFFFF:FF:FF:FF,FFFFFFF,:::FFFFFFFFFF:
@A00920:152:HGHKKDRXX:2:2107:17752:34522 1:N:0:CGCGTTCA+TAAGACAC
ACTCCTACGGGAGGCAGCAGTGGGGAATTTTGGGCAATGGCCGAAAGGCTGACCCAGCGACGCCGCGTGCGGGAGGACGCCCTTCGGGGTGTAAACCGCTGTCAGAGGGGACGAATGGCCCAGGCGGGAATACTGTCTGGGTGTGACGGTACCCTCAGAGGAAGCACCGGCTAACTCCGTGCCAGCAGCCGCGGTAATACGAAGGACCCGAGCGTTATCCGGATTTATTGGGTTTAAAGGGTGCGTAGGC
+
FF:FFFFFFFFFFFFFFFFFFFFFFFF:FFFFFFFFFFFFFFFFF:FFFFFF:FFFFFFFFFFFFFF:FFFF,FFFFFFFFFFFFFFFFFFFFFFFFFFFFFFFF:FFFFFFFFFFFFFFFFFFFFFFF,FFFFFFFFFFFFFFFFFF:FFFFFFFFFFFFFFFFFFFFFFFFFFFFFFFFFFFFFFFFFFFFFF,FFFFFFFFF,FFFFFFFFFFF:FFFFFFFF:FFFFFF::FF,FFFFFF,FFFFF
@A00920:152:HGHKKDRXX:2:2107:13114:35008 1:N:0:CGCGTTCA+TAAGACAC
ACTCCTACGGGAGGCAGCAGTAAGGAATATTGGTCAATGGACGCAAGTCTGAACCAGCCATGCCGCGTGGAGGATGAAGGTCCTCTGGATTGTAAACTTCTTTTATCTGGGAAGAAATCCATTTTTTCTAAAGTGGTTGACGGTACCAGATGAATAAGCACCGGCTAACTCCGTGCCAGCAGCCGCGGTAATACGGAGGGTGCAAGCGTTATCCGGATGTACTGGGTTTAAAGGGTGCGTAGGCGGATAG
+
FFFFFFFFFFF:FFFFFFFFFFF:FFFFFFFFFFFFFFFFFFFFFFFFFFFFFFFFFFFFFFFFFFFFFFFFFF:FFFFFFFFFFFFFFFFFFFFFFFFFFFFFFFFFFFFF,FFFFFFFF:F:FFFFFF:FFFFFFFFF:,FFFFFFFFF:FFFFFFFF:FF:FFFFFFFFFFFFFFFFFFFFFFFFFFFFFF:FFFF:FFFFFF:FFF:FFFFFFF,F:FFFFFF:FFFF,FFFFF:FF:F:FFFFFF
@A00920:152:HGHKKDRXX:2:2107:24876:35650 1:N:0:CGCGTTCA+TAAGACAC
ACTCCTACGGGAGGCAGCAGTAGGGAATTTTGCGCAATGGGGGAAACCCTGACGCAGCAACGCCATGTGTGGGATGAAGCATTTCGGTGTGTAAACCACTGTCGGCAGGGAATAAAGTCCGCGCTTGCGCGGAGGTGAATGTACCTGCAGAGGAAGCCCCGGCTAACTTCGTGCCAGCAGCCGCGGTAATACGGGGGGAGCAAGCGTTGTTCGGATTTACTGGGCGTAAAGGGCGCGTAGGCGGCCTCCG
+
FFFFFFFFFFFFFFFFFFFFFFFFFFFFFFFFFFFFFFFFFFFFFFFFFFFFFFFFFFFFFFFFFFFFFFFFFFFFFFFFFFFFFFFFFFFFFFFF,FFFFFF:FFFFFFF,FFFFFFFFFFFFFFFFFFFFFFFF:FFFFFFFFFFFFFFFFFFFFFFFFFFFFFFFFFFFFFFFFF:FFFFFFFFFFFFFFFFFFF::F::FFFFF:FFFFFFFF:FFFFFFFFF,FFFFFFFFFFFFF:FFFFFFFF
@A00920:152:HGHKKDRXX:2:2107:21079:36088 1:N:0:CGCGTTCA+TAAGACAC
ACTCCTACGGGAGGCAGCAGTGGGGAATATTGGACAATGGGCGCAAGCCTGATCCAGCCATGCCGCGTGAGTGAAGAAGGCCCTCGGGTTGTAAAGCTCTTTTGTTGGGGAAGAAAAGCAATCGGTTAATACCCGGTTGTCCTGACGGTACCCAAAGAATAAGCACCGGCTAACTTCGTGCCAGCAGCCGCGGTAATACGAAGGGTGCAAGCGTTACTCGGAATTACTGGGCGTAAAGCGTGCGGAGGTG
+
FFFFFFFFFFFFFFFFFFFFFFFFFF,FFF:FFFFFFFFFFFFFFFFFFFFFFFFFFFFFFFFFFFFFFFFFFFFFFFFFFFFFFFFFFFFFFFFFFFFFF,FFFFFFFFFFF,FFFF:FFFFFFFF:FF,FFFF:FFFFF,FF:FFFFFFFFFFFF:FFFFFFF,FFF:FFFFFFFFFFFFFFFFFFFFFFFFFF:FFF,F:FFFFFFFFFFFF:FFFFF:FFFFFFFFFF:FFFFFFF,FFF,,FF,F
@A00920:152:HGHKKDRXX:2:2107:15239:36683 1:N:0:CGCGTTCA+TAAGACAC
ACTCCTACGGGAGGCAGCAGTGAGGAATTTTGCGCAATGGAGGCAACTCTGACGCAGCCACGCCGCGTGCAGGAAGACCCCCCTATGGGGTGTAAACTGCTTTTCTGTGAGAAGAAGGCCCCGCGTTGCGGGGAGTGACGGTATCGCAGGAATAAGCACCGGCTAACTCCGTGCCAGCAGCCGCGGTAATACGGAGGGTGCAAGCGTTGTCCGGAATTATTGGGTGTAAAGGGTGCGCAGGCGGATTGGT
+
FFFFFFFFFFFFFFFFFF:FF:FFFFFFFFFFFFFFFFFFFFFFFFFFFFFFFFF,FFF:FFFFFFFFFFFFFFFFFFFFFFF:F,FFFFFFFF:FFFFFFFF,FFFFFFF:F:FFFFFFFFFFFFFFFFFFFFFFFFFFFFFF:FFFFFFFFFFFFFFFFFF:FFFFFFFFFFFFF,FF::FFF:FF,FFFFFFFFFFFF:FFFFF,:FFFFFF:FFFFF,FFFFFFFFFFFFFFFFFFFFFFFFFFFF
@A00920:152:HGHKKDRXX:2:2107:11080:36714 1:N:0:CGCGTTCA+TAAGACAC
ACTCCTACGGGAGGCAGCAGTGGGGAATTTTGGACAATGGGCGCAAGCCTGATCCAGCAATGCCGCGTGAGTGAAGAAGGCCTTCGGGTTGTAAAGCTCTTTTGTCAGGGAAGAAACGGTGAGGGCTAATATCCTTCACTAATGACGGTACCTGAAGAATAAGCACCGGCTAACTACGTGCCAGCAGCCGCGGTAAGACAGAGGGTGCAAACGTTGTTCGGAATTACTGGGCGTAAAGCGCGTGTAGGCG
+
F:FFFFFFFFFFFFFFFFFFFFFFFFFFFFFFFFFFFFF:FFFFFFFF:FFFFFFFFFFFFFFFFFFFFFFFFF,,F:FFFFFFFFFFFFFFFFFFFFFFFFFFFFFFFFFFFF:FFFFFF:FFFFFFFFFFFFFFFFFF:F:FFFFFFFFFFFFFFFFFFFFFFF:FFFFFF:FFFFF,FFFFFFFFFFFFFFFFF:FFF:FFFFF,FFFFFFFFFFF,FFFF:FF:FFFFFFFFFFFFFFF:FFFFFF
@A00920:152:HGHKKDRXX:2:2108:21875:1110 1:N:0:CGCGTTCA+TAAGACAC
ACTCCTACGGGAGGCAGCAGTCGAGAATTTTTCACAATGGGGGCAACCCTGATGGAGCGACGCCGCGTGGAGGATGAAGGCCTTCGGGTTGTAAACTCCTGTCATGCGGGAACAAGCAAGTGATAGTACCGCAAGAGGAAGAGACGGCTAACTCTGTGCCAGCCGCCGCGGTAATACAGAGGTCTCAAGCGTTGTTCGGATTCATTGGGCGTAAAGGGTGCGTAGGTGGTGACGCCAGTCTGGTGTGAAA
+
FFFFFFFFFFFFFFFFFFFFFFFFFFFFFFFFFFFFFFFFFFFFFFFFFFFFFFFFFFFFFFFFFFFFFF,FFFFFFFFFFFFFFFFFFFFFFFFF,FFFFFFFFFFFFFF:FFFFFFF:FFFFFFFFFFFFFFFFFFF,FFFFFFFFFFFFFFFFFF:FFFF,FFFFFFFFFFFFFFFFFFFFFFFFFFFF:FF::FFFFFFFFFFFFF,F,FF:FFFFF:FF:FFF::FF,FFFFFFFFF:FFFFFFF
@A00920:152:HGHKKDRXX:2:2108:11532:1517 1:N:0:CGCGTTCA+TAAGACAC
ACTCCTACGGGAGGCAGCAGTATGGAATATTGGTCAATGGATGGAAGTCTGAACCAGCCATGACTCGTGCAGGAAGAAGTCCTTCTGGGTTGTAAACTGCTTTTGCCGGGGGATAAAATTACAATGCGTGGGACATTGAAGGTACCCGGTGAATAAGCCAAGGCTAACAACGTGCCAGCAGCAGCGGTAATACGTATGTGGCAAGCGTTGTCAGGATTTATTGGGTTTAAAGTTTGCGTAGGCGGCCTAT
+
FF:F,FFF,F,FF,,F,::,F:,,F,:F:F,,FF,FFF,FF,,FFF:,FF:F:F,:,:F:F,,F,,,:,FF,FFFFFFF,,,:F:FF:FF,::FF:,:,FFFF::F,,FFFF:FF:FF:,,F,FF:,:FF,,FFFFF:F:,FFFFFF,,:FFF,::FFFF,F,FF:FF,F:FF:FFFF,F:F,FFFF,:FF:F::F,FF:FFFFFFFFF,F:,,FFF:,FFFF,,:FFFF,,,,:F,:FF,FFF:F,F:,
@A00920:152:HGHKKDRXX:2:2108:24496:1736 1:N:0:CGCGTTCA+TAAGACAC
ACTCCTACGGGAGGCAGCAGTAGGGAATCTTGCGCAATGGGCGAAAGCCTGACGCAGCAACGCCGCGTGGGGGATGACGGCCTTCGGGTTGTAAACCTCTGTTGCCCGGGACGAATAGCCCGTTTCGACGGGTCTGACGGTACCGGGTGAGGAAGCACCGGCTAACTCCGTGCCAGCAGCCGCGGTAATACGGAGGGTGCGAGCGTTGTCCGGAATCACTGGGCGTAAAGGGCGCGTAGGCGGTGGGGTA
+
FFFFFF,FFFFFFFFFF:FFFFFFFFFF::FF:FFFFFFF,FFFFFF,FF:FFFF::FFFFF:FF:FFFFFFFFFFFFFFF:FFFFFFFFF,FFFFFF,,:FF::FFFFFFFF,FFF:FFFFFFFFFFFF::FFFFFF:FFFF,:FFFFFFFFF:FFFF:FFFF:FFF,FFF:FFFFFFFFFFFFF,FFFFFF,FF:FFFFFFFFFF:FF:FFF:FFF:FFFFFF:FFFFFFFFFF:FFFFFF:FFFFF,
@A00920:152:HGHKKDRXX:2:2108:18936:1877 1:N:0:CGCGTTCA+TAAGACAC
ACTCCTACGGGAGGCAGCAGTGAGGAATATTGGACAATGCGGGCAACCCTGATCCAGCCATACCGCGTGAGTGAAGAAGGCCCTCGGGGTGGAAACCAGCTTTGAAGCCGGAGAAGGCAACCAGTATAGGAGATGGTATGTTTGAAGGTACCCTCAGACCAAGCAGAGCATAGATCTGTCCCAGCAGCCTCGAACAAACATACCCTGCGAGCCATCTCAGAAAGGATTGTCAGTAAACCGACGGTGGCTT
+
,FFFFFFFFFF:FFFFFFFFF,,FFFFFFFFFF:FFFFF,,,FFF,F,,FFFFFFFFF,FF:FFFFFFF,,FFFFFF,FFFF,FF,FF,F,:,FF,FF::F,,,,,,,:F,FFFF:,F,,,F,:F,F:,:FF,,FF,FF,F:F,F,FFF,:,:,,F,:,,,,FF,,,,,,F,,::F,,:,,F,,F,FF,,,F,,,:,:,F,,,,:F,F,,,,,,F:,,:,,FF,F,FFF,,,:F,F,,:,F:,,,,,,F,
@A00920:152:HGHKKDRXX:2:2108:22028:2472 1:N:0:CGCGTTCA+TAAGACAC
ACTCCTACGGGAGGCAGCAGTAGGGAATATTGGTCAATGGGTGAGAGCCTGAACCAGCCATGCCGCGTGCAGGAAGAAGGCCTTCTGGGTTGTAAACTGCTTTTGACAGGGAAGAAAAGGCCTTACGTGTAAGGCAATCGACGGTACCTGTAGAATAAGCACCGGCTAACTCCGTGCCAGCAGCCGCGGTAAAACGGGGGGGGCAAGTGTTCTTCGGAATGACTAGGCGTAAATGGCACGTAGGCGGTTC
+
FFFFFFFFFFFFFFFFFFFF:FFFFFF:FFFFFFFFFFFFFFFFFFFFFFFFFFFFFFFFFFFFFFFFFFFFFFFFFFFFFFFF:FFFFFFFFFFFFFFFFFFFFFFFFFF::FFFFFFFFFFFFFFFFFFFFFFFFFFFFFFFFFFFFFFFFFFFFFF:FFFFFFFFFFFFFFFFFFFFF:FFF:FFFFFFF:FFFFFFFFFFFFFFFFF,FFFFFFFFFFFF,FFFFFFFF,FFFF:FFFFFFFFFFF
@A00920:152:HGHKKDRXX:2:2108:16297:3161 1:N:0:CGCGTTCA+TAAGACAC
ACTCCTACGGGAGGCAGCAGTGGGGAATATTGGACAATGGGGGAAACCCTGATCCAGCAACGCCGCGTGGAGGAAGAAGGCCTTCGGGTCGTAAACTCCTGTCAGGTGGGACGAAAAGTCGCGGGTCAATAGCTCGCGACGCTGACGGTACCACCAGAGGAAGCCCCGGCTAACTCCGTGCCAGCAGCCGCGGTAATACGGAGGGGGCAAGCGTTATTCGGAATTATTGGGCGTAAAGGGCGCGTAGGCG
+
FFFFFFFFFFFFFFFFFFFFFFFFFFFFFFFFF,FFFFFFFFFFFFFFFFFFFFFFFFFFFFFFFFFFFFFFFFFF::FFFF:FFFFFFFFFFFFFFFFFFFFFFFFFFF,FFFFFFFFFFFFFFFFFFFFFFFF,FFFFFFF,FFFFFFFFF,FF:FFFFF:FF:F:FFFFFF,FF,FFF::FFFFFFFFFFFFF,FFFFFFFFFFF:FFF,FFFFF,,F,FFFFFFFFFF:FFFF,F,FFFFFFFFFF
@A00920:152:HGHKKDRXX:2:2108:28691:3176 1:N:0:CGCGTTCA+TAAGACAC
ACTCCTACGGGAGGCAGCAGTGGGGAATCTTGCACAATGGGGGAAACCCTGATGCAGCGACGCCGCGTGAGCGATGAAGCCCTTCGGGGTGTAAAGCTCTTTCGACGGGAACGATAATGACGGTACCCGGAGACGAAGCTGCGGCTAACTACGTGCCAGCAGCCGCGGTAATACGTAGGCAGCACGCGTTGTTCGGAGTTACTGGGCGTAAAGAGTATGTAGGCGGTGGTCCAAGTCTGGTGTGAAATCT
+
,FFFFFFFFFFFFFFFFFFFF:FFFF:FFFFFF:FFFFFFFFFFFFFFFFFF:FFFFFFFFFFFFFFFFFFFFFFFF:FFFFFFF:FFFFFFFFFFFF,FFF:FFFF:FF:,:FFFF:,FFF:FF:FFFFFF:,FF::FF:FFFF,FFF:F:,,F,FF:::FFFFF,:FFFFFFF,FFFFFFFF:FFFF,FFFF:FFFFFF:,:FFFFF:F,F:FFFF,:FF:FFFFF,FF,FFF:,F:,FFF:,,FFFF
@A00920:152:HGHKKDRXX:2:2108:18141:3286 1:N:0:CGCGTTCA+TAAGACAC
ACTCCTACGGGAGGCAGCAGTGGGGAATCTTGGTCAATGGGGGAAACCCTGAACCAGCGACGCCGCGTGACCGATGAAGGCCCTCGGGTCGTAAAGGTCTTTCGACGGGGACTATAATGAATGTACCCGTAAAAGCAGGAGCGGCTAACTATGTGCCAGCAGCCGCGGTAATACATAGGCTCCAAGCGTTGTTCGGAATTACTGGGCGTAAAGCGAGTGTAGGCTGTCCGCCAAGTCGATTGTGAAATCT
+
FFFFFFFFFFFFFFFFFFFFFFFFFFFFFFFFFFFFFFFFFFFFFFFFFFFF:FFFFFF:FFFFFFFFFFFFFFFFFFFFFFFFFFFFFFF:FFFFFFFFFFFFFFF:FFFFF,F:FFFFFFFFFFFFFF,:,FFFFFFFFFFFFFFFFFFFFFFFF:FFFFFFFFFFFFFFFFFFFFFFFF:FFFFFFFFFFFFFF:FFFFFFFFFF:FFFFFFFFFFFFFFFFFFFFFFFF,FFFFF:FF,FF:FFFF
@A00920:152:HGHKKDRXX:2:2108:23393:3302 1:N:0:CGCGTTCA+TAAGACAC
ACCCTACGGGAGGCAGCAGTCAAGAATATTCGGCAATGGACGAAAGTCTGACCGAGCGACGCCGCGTGACTGACGAAGTCCTTCGGGATGTAAAGGTCTTTTATCAGGGACGAACTATGACGGTACCTGAAGAATAAGGGGTTGCTAACTCTGTGCCAGCAGCAGCGGTAATACAGAGACCTCGAGCGTTATCCGGAGTGATTGGGCGTAAAGAGTGCGCAGACGGCTTTATAAGTCTATGGTTAAACCC
+
F:FFFFFFFFFFFFFF:FFFFFFF::FFFFF:FFF,FF:FFF:FFFFFFFFFFFFFFFFFFFFFFFF:,FF:FFFF,F:FF,:F,FF:FFF,F,FFFFF:FFFFFFFF:FFF:,FF,FFFF,FFFFFFFFFF:FFFFF,FFFFFFF,F:FFFFFFFF:,FFFFFFFFF,FFFFFFFFFFFF:FFFF,F:,FFFFF:F,:FF:FFFFFF:FFFFFFF:,F:,FFFFFF,FFF,F,F,FFFF,:F:,:,F:F
@A00920:152:HGHKKDRXX:2:2108:22101:3317 1:N:0:CGCGTTCA+TAAGACAC
ACTCCTACGGGAGGCAGCAGTCGAGAATTTTTCACAATGGGCGCAAGCCTGATGGAGCGACGCCGCGTGGGGGATGAATGGCTTCGGCCCGTAAACCCCTGTCATTTGCGAACAAACCTCATGATTTAAAAGATAATGAGCTGATTGTAGCGAAAGAGGAAGGGACGGCTAACTCTGTGCCAGCAGCCGCGGTAATACAGAGGTCCCAAGCGTTGTTCGGATTCACTGGGCGTAAAGGGTGCGTAGGTGG
+
FFFFFFFFFFFFFFFFFFFFFFFFFFFFFFFFFFFFFFFFFFFFFFFFFFFFFFFFFFFFF:FFFFFFFFFFFFFFFFFFFFFFFFFFFFFFFFFFFFFFFFFFF:FFFFFFFFFFFFFFFFFFFFFFFFFF:FF:FFFFFFFFFFFFFFFFF:FFFFFF,FFFFFFFFFFFFFFFFFFFFFFFFFFFFFFFFFFFFFFFFFFFFFFFFFF:FFFFFFFFFFFF:FFFFFFFFFFFF:FFFFFFFFFFFF
@A00920:152:HGHKKDRXX:2:2108:13503:3458 1:N:0:CGCGTTCA+TAAGACAC
ACTCCTACGGGAGGCAGCAGTAAGGAATATTGGTCAATGGGTGAGAGCCTGAACCAGCCATGCCGCGTGCAGGAAGACGGCCTTCTGGGTTGTAAACTGCTTTTGCCGGGGGATAAAAATCCCATGCGTGGGAAATTGAAGGTACCCGGTGAATAAGCCACGGCTAACTACGTGCCAGCAGCCGCGGTAATACGTAGGTGGCAAGCGTTGTCCGGATTTATTGGGTTTAAAGGGTGCGTAGGCGGCCTAT
+
F,FF,,FF:,FF:FFF:FFFFFFF:FFFF,,FFFFFF:F,FF,FFF::FFF,FFFFFFFFF:F:F:,F,FF,,F:::F,,FF::F:F:,:,,F:FFFFF:,:,,:F,,:FFFF:F:FFF,,::FF,FFFFFF,FF,F,FFFF,:FFF:FFF:FFFFF:,FFFFFFFFFFFFFF:,FFFFFFF:F,FFFFFFFFFF:FFFFFFF,FFF,FFFF:FFFFFFFFFFFFFFFFFFF,FFFFFFFFFFF:FFF:F
@A00920:152:HGHKKDRXX:2:2108:16495:3693 1:N:0:CGCGTTCA+TAAGACAC
ACTCCTACGGGAGGCAGCAGTGGGGAATATTGCACAATGGGGGAAACCCTGATGCAGCCATGCCGCGTGTGTGAAGAAGGCCCTCGGGTTGTAAAGCACTTTCAGTAGGGAGGAAGGGTTGCTGGCTAATATCCAGCAACATTGACGTTACCTACAGAAGAAGCACCGGCTAACTCCGTGCCAGCAGCCGCGGTAATACGGAGGGTGCGAGCGTTGTCCGGATTCACTGGGCGTAAAGGGTGCGTAGGTG
+
FFFFFFFFFFFFFFF:FFFFFFFFFFFFFFFFFFFFFFFFFFFFFFFFFFFFFFFFFFFFFFFFFFFFFFFFFFFFF:FFFFFFFFFFFFFFFFFFFFFFFFFFFFFFFFFFFFFFFFFFFFFFFFF:FFFFFFFFFF:FFFFFFFFFFFFFFFFFFFFFFFFFFFFFFFF:FFFFFFFFFFFFF:F:FF:F:F:FFFFFFFFFFFFFFFFF:FFFFFFFFFFFFFFFFF:FFFFFFFFFFFFFFFF:FF
@A00920:152:HGHKKDRXX:2:2108:12373:3756 1:N:0:CGCGTTCA+TAAGACAC
ACTCCTACGGGAGGCAGCAGTAAGGGATCTTGCGACAATGGGCGAAAGCCTGACGCAGCAACGCCGCGTGCGGGATGACGGCCTTCGGGTTGTAAACCGCTTTTCGGGGGGAAGAGGAAGGACGGTACCCCCGGAATAAGTCTCGGCTAACTACGTGCCAGCAGCCGCGGTAAAACGTAGGAGGCGAGCGTTATCCGGATTTACTGGGCGTAAAGCGCGTGTAGGCGGCTATGCAAGTCGGGCGTGAAAG
+
FFFFFF:FFFFFFFFFFFFFFFFFFF:F,FFFFFF:FFFFFFFFFFFFFFFF:FFFFFFFFFFFFFFFFFFFFFFFF:FFFFFFFFFFFFFFFFFFFFFFFFFFFFFFFFFFFFFF:FFFFFFFFFFFF:FFFF,FFFFFFFFFFFFFFF:FFF,F,FFFFFFFFFFFFF:FFFFFFF:FFFFFFFFF:FFFFFFFFFFFF:FFFF,FFFFFF,:,FFFF:FFF,FFFFFF::FF::FFFF:,FFFFFFF
@A00920:152:HGHKKDRXX:2:2108:16143:4116 1:N:0:CGCGTTCA+TAAGACAC
ACTCCTACGGGAGGCAGCAGTGGGGAATCTTGCACAATGGAGGAAACTCTGATGCAGCGACGCCGCGTGAGCGATGAAGCCCTTCGGGGTGTAAAGCTCTTTCGACGGGAACGATAATGACGGTACCTGCAGAAGCAGCTGCGGCCAACTACGTGCCAGCAGCCGCGGTGACACGTAGGCACCAAGCGTTGTCCGGATTTATTGGGCGTAAAGAGCTCGTAGGCGGTTCAGTAAGTCGGTTGTGAAAAAT
+
F:,FF,FFFFF,:F,FFFFFFFFFFFF:FFFF:FFFF::FFFFFFFFF:FFFFFFFFFFFFFFFF:FFFFFFFFF:FF,FFF,FFFFFFFFFFFFFFFFFF:FFFFFFFF:F::FFFFF:F:FFFF,FFFF:FFF,FFFFF:F:FFFFFFFFFFFFFFFFFFFF,FFFFFFFFFF::FFFFF,,FFF:F:,FFFF,F:FFFFFFF::FFFFF,FFFFFFFF:FFFFFFFF,FFF:::F,F:F:F:F,F,F
@A00920:152:HGHKKDRXX:2:2108:4725:4288 1:N:0:CGCGTTCA+TAAGACAC
ACTCCTACGGGAGGCAGCAGTGGGGAATATTGCGCAATGGGCGAAAGCCTGACGCAGCAACGCCGCGTGAGTGATGAAGGCCTTCGGGTCGTAAAGCTCTGTCGGAGGGAACGAATGTTCTTGAGGTTAACAGCCTCAGGAAGTGACGGTACCCTCAAAGGAAGCACCGGCTAACTCTGTGCCAGCAGCCGCGGTAATACAGAGGGTGCAAGCGTTGTTCGGAATTATTGGGCGTAAAGGGCGTGTAGGC
+
::FFFFFFFFFFFFFFFFFFFFFFFFFFF,FFFFFFFFFFFFFFFFFFFFFFFFFFFFFFFFFFFFFFFFFFF,FFFFFFFFFFFFFFFFFFFFFFFFFFFFFFFF:FFF,:FFFFFFF,FFFFFFFFFFFFFFF,FFFFFFFFF:F,FFFFFFFF,FF:FF:FFFFFFFFFFFFF:FFFFFFFFFFFFFFFFFFFFFFFFF:FFF,:F::FFFFF,FFFFFF,:FFFF:FFFFF,FFF::FFFFFFFFF
@A00920:152:HGHKKDRXX:2:2108:8811:4319 1:N:0:CGCGTTCA+TAAGACAC
ACTCCTACGGGAGGCAGCAGTGGGGAATTGTTCGCAATGGGCGCAAGCCTGACGACGCAACGCCGCGTGGAGGATGAAGATCTTCGGGTCGTAAACTCCTTTCGATCGAGACGAATTCCCTTGGGGTGAACAATCCCGAGGGTTGACGGTACCGAGAGAAGAAGCCCCGGCTAACTCCGTGCCAGCAGCCGCGGTAATACGGGGGGGGCAAGCGTTGTTCGGAATTACTGGGCGTAAAGGGCTCGGAGGC
+
FFFFFFFFFFFFFFFFFFFFFFFFFFFFFFFFFFFFFFFFFFFFFFFFFFFFFFFFFFFFFFFFFFFFFFFFFF,FFFFFFFFFFFFFFFFFFFFFFFFFFFFFFFFFFFFFFFFFFFFFFFFFFFFFF:FFFFFFFFFFFFF:F:FFF:FFFFFFFFFFF:FFFFFFFFFFFFFFFFFFF:FFFFFFFFF:FFF,FFFFFFFF:FFFFFFFFF,FF,FFFFF,FF:FFFFFFFF,FF:FFF:F:,FFFF
@A00920:152:HGHKKDRXX:2:2108:31792:4601 1:N:0:CGCGTTCA+TAAGACAC
ACTCCTACGGGAGGCAGCAGTAAGGAATATTGGACAATGGGCGAGAGCCTGATCCAGCCATCCCGCGTGCAGGAAGACGGCCCTTTGGGTTGTAAACTGCTTTTATAAGGGAAGAACAGCCCCGATTGATCGGGGTATGACGGTACCTTAGGAATAAGCACCGGCTAACTCCGTGCCAGCAGCCGCGGTAATACGGAGGGTGCAAGCGTTATCCGGAATCACTGGGTTTAAAGGGTGCGTAGGCGGTTAT
+
F::F,:FF,FFFFFF:F:FFFFFFFFF:F:FFFFFFFFFFFFFFFFFFFFFFFFFFF:FFFFFF,FFFF:FFFF:F:FF:FFFFFFFFFFF:FFFFFFFFF:FFFFFFFFFFFF:FFF,FFFFFFFFFFFFFFFFFFFFFFF::FFFFFFFFF:F:FFFFFFFFF:FFFFFFFFFFFFFF:FFFF:FFFFFFFFFFFFFFFF:F,FFFF:F,FFFFF:FFFFFFFFFFF,:F::FFFFFFFFFFFFFFFF
@A00920:152:HGHKKDRXX:2:2108:24523:5697 1:N:0:CGCGTTCA+TAAGACAC
ACTCCTACGGGAGGCAGCAGTGGGGAATATTGCGCAATGGGGGCAACCCTGATCCAGCCATGCCGCGTGCGGGAAGAAGGCCTTCGGGTTGTAAACCGCTTTTGTCAGGGAAGAAACGCTTCGGGCTAATACCTCGGAGTAATGACGGTACCTGAAGAATAAGCACCGGCTAACTACGTGCCAGCAGCCGCGGTAATACAGAGGGTGCGAGCGTTAATCGGAATTACTGGGCGTAAAGCGTGCGTAGACG
+
FFFFFFFFFFFFFFFFFFFFFFFFFFFFF,F,FFFFFFFFFFFFFFFFFFFFFFFFFF:FFFFFFFFFFF:FFF,FFFFF,FFFFFF:F,FFFFFF,FFF,F:,F:FFFFFFFFFFF:FFFFFFFFF::FFF,:F,FFFFF:FF:FFFF:F,F,FFFFF:FFFFFFFFFFFF:FFFFFFFFFFFFFFFFFFFFFF:F:F:FFFFFFFFFFFFFFFFFFFFFF:F:FFFFFFF:FFFFFFF,:FFFF,FFF
@A00920:152:HGHKKDRXX:2:2108:4056:5729 1:N:0:CGCGTTCA+TAAGACAC
ACTCCTACGGGAGGCAGCAGTGGGGAATCTTGCGCAATGGGCGAAAGCCTGACGCAGCGAAGCCGCGTGAGGGATGAAGGCCCTCGGGTTGTAAACCGCTTTAAGCAGGGACGATAATGACAGTACCTGCAGAATAAGCACCGGCCAACTACGTGCCAGCAGCCGCGGTAATACGTAGGGGGCGAGCGTTGTCCGGATATACTTGGGCTAAAACGCACCTTAGCCGACTAGCAAATGAGGGGGTCAAATA
+
:,,FFFF:,FFFFFFFFFFFFFFFFFFFFFFF,FFFFFFF,F:FFFFFFFFF::FF:F:F,:FFFFFF:,F:FFFFFFF,FF,,,F:FFFFFF::FF,FFFF:F,F,FFFF,FFFF,FFFF,:F:FFFFFF:FFFFFFFF:FFFF,FFFF::F,FFFFFFF,FFFFFF:FFFFF:,:,F:,F:,F,F,FF:F:FFFFF,:FFF:FF,,F,FFF::,,,F,,FF:FFFFFFF,,F:,,:FF::F,,F,F,F
@A00920:152:HGHKKDRXX:2:2108:30653:5729 1:N:0:CGCGTTCA+TAAGACAC
ACTCCTACGGGAGGCAGCAGTGGGGAATATTGGACAATGGGGGCAACCCTGATCCAGCCATTCCGCGTGAGTGAAGAAGGCCTTCGGGTTGTAAAGCTCTTTTGTCCGGAACGAAACGGTGAACGTGAATATCGTTCGCTACTGACGGTACCGGAAGAATAAGCACCGGCTAACTACGTGCCAGCAGCCGCGGTAATACGTAGGGTGCGAGCGTTAATCGGAATTACTGGGCGTAAAGCGTGCGCAGGCG
+
FFF:FFFFFFFFFF:FFFFFFFFFFFFFFFFFFFFFFFFFFFFFFFFFFFFFFFFFFFFFFFFFFFFFFFFFFF:FFFFFF:FFFFFFFFFFFFFFFFFFFFFFFFFFFFFFFF:F:FFFFF:FF:FFFFFFFFFFFFFF:FFF:FFFF:FFFFF:FFFFF:FFFFFFFFF:FFFFFFFFFFFF:FFFFFFFFFFFFFFFFFFFFFFFFFFFFFFF,F:FFF,FFFF:FFF:FFFFFF:F:FFFFFFFFF
@A00920:152:HGHKKDRXX:2:2108:29306:6089 1:N:0:CGCGTTCA+TAAGACAC
ACTCCTACGGGAGGCAGCAGTGGGGAATATTGCGCAATGGGCGAAAGCCTGACGCAGCGACGCCGCGTGTGGGATGACGGCCTTCGGGTTGTAAACCACTGTCGGGAGGGACGAAGATCTGACGGTACCTCCAAAGGAAGCACCGGCTAACTCTGTGCCAGCAGCCGCGGTAATACAGAGGGTGCGAGCGTTGTCCGGAATCACTGGGCGTAAAGGGCGCGTAGGCGGCCCGATAAGCAGGGGGTGAAAT
+
FFFF,:F:,::FFF,:FFF:FF,,F,,F,F,:,F:FF:F:FFFFF:FFFF:FFFFFFFFFFFFFF:F:FFFFFFFFFFF:FF::FF:FFF:::FFFFFF:F,FFFFFFFF:FFF,FFFFFFFFFFF:FF:FFFFFFFFF:FFF:FFFFFFFFF:FF:FFF,:FF::FFFFFFFF:FFFFF,F:FF::FFFFFFFF:FF::FFFFFF,FFFFFF:F:FFF::FFFF:F::F:FF:,FFFFFFFFFF:FFFF
@A00920:152:HGHKKDRXX:2:2108:17309:6668 1:N:0:CGCGTTCA+TAAGACAC
ACTCCTACGGGAGGCAGCAGTGAGGAATATTGGTCAATGGAGGCAACTCTGAACCAGCCACGTCGCGTGAAGGATGACGGCCCTACGGGTTGTACACTTCTTTTGTAAGGGAATAAAGTTAGTTACGTGTAAATATTTGCATGTACCTTACGAATAAGGATCGGCTAAATCAGTGCAAGAAGCCGCGGTAATACGTAGGATCCAAGCGTTATCCGGATTTATTGGTTTTAAAGGGTGCGTAGGCGGAAGA
+
::FFF,F::FF:FFFF::,FFF::FFFFFFF,FFF:FFF:FFF:FFF:FF,FFF,,FFFFF:FF:FF:FFFFFFFFFFFFFFF,F:FFF:F,FF,F::,FFFF:FFFF,F,FFF:F:FFFFFFFF,FF:FFF,FFFFF:F:F,:F,:FFFFFFFFF,:F:FF:FFFFF,FF,FFF,,F,:F,FFFFFFFFF,FF,,FF:FF,FFF,F,,:FFFFFFF:,:F,FFF,:FF:FFFFFFF:FFFF,,F,FF,:
@A00920:152:HGHKKDRXX:2:2108:6171:7012 1:N:0:CGCGTTCA+TAAGACAC
ACTCCTACGGGAGGCAGCAACTGAGAATCTTGCGCAATGGGCGAAAGCCTGACGCAGCGACACCGCGTGTGGGAAGAAGTATCTAGGTATGTAAACCACTGTGGCAGGGGACGAATTTTGACGGTACCCTGCTCGAAAGCACCTGCTAACTACGTGCCAGAAGCCTCGGTAATACGTAGGGTGCAAGCGTTCTCCGGATTTACTGGGCGTAAAGCGTGCGCAGGCGGTTGTGTAAGACAGGTGTGAAATC
+
:FFFFFFFFFFFFFFFFFFFFFFFFFFFFFFFFFF:FFFFFFFFFFFFFFFFFFF:F,F,FFFFFFFFF,FFFF,FFFFFFFF:F:FFFFFFFF:FFFF:FFFFFFFFF:,FFFFFFFFFFFFFFFFFFF:F:,FF:FFFFFFFFFF,FFF,FFFFFFFFFFFFF::FF:F,FFFFF:FFFFFF:,F,FF::F:FFFFFFFFFF:FF:FFFFF:FFFFFFF,FFFFF,FF:FF:FFFFF:FFFFF,FFF:
@A00920:152:HGHKKDRXX:2:2108:14986:7247 1:N:0:CGCGTTCA+TAAGACAC
ACTCCTACGGGAGGCAGCAGTAAGGAATCTTCCACAATGGACGAAAGTCTGATGGAGCAACTCCGCGTGCAGGATGAAGGCCCTCGGGTCGTAAACTGCTTTTATGAGTGAAGAATATGACGGTAACTCATGAATAAGGGTCGGCTAACTACGTGCCAGCAGCCGCGGTCATACGTAGGACCCAAGCGTTCTCCGGATTTACTGGGCGTAAAGGGCGTGCAGGCGGTTTGTTAAGTTCAGGGTGAAAGCT
+
FFFF:FFFFFFFFFFFFFFFFFFFFFFFFFFF:FFFFFFFFFFFFFFFFFFFFFFFFFFFFFFFFFFFFFFFFFFFFFFFFFFFFFFFFFFFFFF:FFFFFFFFFFFFFFFFFFFFFFFFF:FF:,:FFFFFFFFFFFFFFFFFFFF:FF:FFFFF:FFFFFFFFFFFFFFFFFFFFFFFFFFFFFFF,F,FFF,FFF:FFF:FFFFFFFFFFFFF,:FFFFFFF:F::FFFFF:FFFFF:FFFFFFFFF
@A00920:152:HGHKKDRXX:2:2108:18475:8406 1:N:0:CGCGTTCA+TAAGACAC
ACTCCTACGGGAGGCAGCAGTCGAGAATCATTCGCAATGGGCGAAAGCCTGACGATGCGACGCTGTGTGAGCGAAGAAGGCCTTAGGGTCGTAAAGCTCTTTCGCCTGGGAACAAGAGAGGCTGACTAATAATCAGCTAATTTGAGGGTATCAGGTAAAGAAGCACCGGCTAACTCCGTGCCAGCAGCTGCGGTAATACGGAGGGTGCAAGCATTAATCGGATTTATTGGGCGTAAAGGGCGCGGAGGCG
+
FFFFFFFFFFFFFFFFFFFFFFFFFFFFF:FFFFFFFFFFFFFFFFFFFFFFFFFFFFFFFFFFFFF:FFFFF,FF,FFFFF:FFFFF:FF,FFFFFFF:FFFFFFFFFF::FFFFFFFFFFFFFFF,FFFFFFFFFFFFFFFFFFFFFFFFFFF,F,FF:,FFFFFFFFF,FFFFFFFFFFFFFFFFF:FFFF:FFFFFFFFFFFFFF,:FFFF,FFFFFFF,:,FFFFFFFFFFFFFFFFFF,FFFFF
@A00920:152:HGHKKDRXX:2:2108:1777:8954 1:N:0:CGCGTTCA+TAAGACAC
ACTCCTACGGGAGGCAGCAGTGGGGAATCTTGCGCAATGGGCGAAAGCCTGACGCAGCAACGCCGCGTGCGGGATGACGGCCTTCGGGTTGTAAACCGCTTTCAGCAGGGACGAAATTGACGGTACCTGCAGAAGAAGCCCCGGCCAACTACGTGCCAGCAGCCGCGGTAATACGTAGGGGGCTAGCGTTGTTCGGATTTACTGGGCGTAAAGCGCACGTAGGCGGATCGTTAAGTCGGGGGTGAAATCC
+
FFFFFFFFFFF:FFF:FFFFFFFFFFFFFFFFFFFFFFFFFFFFF:FFFFFFFFFFFFFFFFFFFFFFFFFFFFFFFFFFFFF:FFFF:FFFFFFFFFFFFFF:FFFFFF:FFFF::FFFFFFF:FFFFFFFFFFFFFFFFFFFFFFFFF,FFFFFFFFFFFFFFFFFF:FFFFF:FFFFFFFFFFFF:FFFFFFFFFFF:FFFFFFFFFFFFFFFFFF:FFFFFFFFFFFFFFFFFFFFFF:FFFFFFF
@A00920:152:HGHKKDRXX:2:2108:18991:9236 1:N:0:CGCGTTCA+TAAGACAC
ACTCCTACGGGAGGCAGCAGTTGGGAATCTTGGACAATGGGGGAAACCCTGATCCAGCCATGCCGCGTGAGTGATGAAGGCCTTCGGGTTGTAAAACTCTTTCGACGGGGACGATAATGACGGTACCCGTAGAAGAAGCTCCGGCTAACTTCGTGCCAGCAGCCGCGGTAATACGTAGGTGGCAAGCGTTGTCCGGAGTTATTGGGTTTAAAGGGTGCGTAGGCGGCCTTATAAGTCAGTGCTGAAATAT
+
FFFFFFFFFFFFFFFFFFFFFFFFF:FFFFFFFFFFFFFFFFFF,FFFFFFFFFFFFFFFFFFFFFFFFFFFFF,FFFFFFFF,FFFFFFFFFFFFFFFFFFFFFFFFFFFFFF,:FFFFFFFFF:FFFFFFFFFFFFFFFFFFFFFFFFFF::FFFFFFFFFFFFFFFF,,FFF:FFFFFFFF,FFFF,FFFFFFF,F:F:FFFFFFFFFFFFFFF,F:FFFFFFFFFFFFFF:FF,FFFFFFF,FFFF
@A00920:152:HGHKKDRXX:2:2108:21974:9706 1:N:0:CGCGTTCA+TAAGACAC
ACTCCTACGGGAGGCAGCAGTAGGGAATATTGCACAATGGGCGCAAGCCTGATGCAGCAACGCCGCGTGCGCGACGAAGGCCTTCGGGTCGTACAGCGCTTTTCGGGGAGATGAGTACGGACAGGATCCCCGGACGAAGGATCGGCTAACTACGTGCCAGCAGCCGCGGTAAAACGTAGGATCCGAGCGTTATCCGAATTCACTGGGCGTAAAGCGCATGCAGGCGGCCGCCCAAGTGGGCTGTGTCATC
+
FFFFFFFF,F:F:FFFFFFFFFFFFFFFFFFFFFFF,,FFFFFF,FF,:FF,FFFFFFFFFFF,FFFFFFFFF:FFF,FFF:FFFFFFFFF,F,FFFFF::FF,FFFFFF:FF:FFF:FFFFFF,FFFFFFF,F,FFFFFFFF:F:FFF,FFFFFFF:FFF,FFFFFFFFF,::FFFFFFF,FFF,FFFFF:FFFFF:FFF,FFFF,::,FFF:FF:,F:F,F:FFF:FFF,F,,FF,:F,FF:F,:FFF
@A00920:152:HGHKKDRXX:2:2108:18747:10285 1:N:0:CGCGTTCA+TAAGACAC
ACTCCTACGGGAGGCAGCAGTGGGGAATTTTGGACAATGGGCGCAAGCCTGATCCAGCCATGCCGCGTGTGTGAAGAAGGCCTTCGGGTTGTAAAGCACTTTCGGACGGAACGAAATCGCGCGGGTGAATATCCCGCGTGGATGACGGTACCGTAAGAATAAGCACCGGCTAACTACGTGCCAGCAGCCGCGGTAATACGTAGGGTGCAAGCGTTAATCGGAATTACTGGGCGTAAAGCGTGCGCAGGCG
+
F,FFFFFFFFFFFFFFFF:F:FFFFFF:FF:FFFFFFFFFFFFFF:FFFFFFFFFFFFFFFFFFFFF,FFFFFF:FFF:FFF::FFFF:FFFFFFFFFFFFFFFF:FFFF,FFFFFFFFFFFFFFF:F,FFFFFFFF:FFFFFFFFFFFFFFFFF:FF:FFF:FFFFFFFF:FFF,FFFFFFFFFFFFFFFFFFF,:FFFFFFFFFFFFFFFFFF:FFFFFF:FFFFFFFFFFFFFFFFFFFFFF:FFFF
@A00920:152:HGHKKDRXX:2:2108:12328:10441 1:N:0:CGCGTTCA+TAAGACAC
CTCCTACGGGAGGCAGCAGTGGGGAATATTGGACAATGGGCGCAAGCCTGATCCAGCCATGCCGCGTGAGTGATGACGGCCCTATGGTTGTAAAGCTATTTCACAGATGAAGATAAAGACGGTAACCTGAGAAGAATACCCGGCTAACTTCGTGCCAGCAGCCGCGGAAATACGAAGGGGGCTAGCGTTGTTCGGAATTACTGGGCGTAAAGCGCACGTAGGCGGACATTTAAGAAAGGTGTGAAAACCC
+
,F::FF,FFF,:FF::FFFF:F,FF:,FFF,FFFFF,,FFFFFF:FFFFFF:FFF:FFF,,FF:FF,FF:FFFFFFF::FFFFF,FF,F,FFFF::F,,FF,FF,F,,,FF,F:FF,,F,F:FFF:F,,:FFF:FF,,FF,,,FFFF,,,F,,,:,FFFFFFFFFF:,FFFFFFF,,:::F,FFF,,FF:FF,,:F,F,FFF,,FFFFFFF,F,FFF:,F:,FF:FFFFF:FF,,,:,F,:FFF,F,,F,
@A00920:152:HGHKKDRXX:2:2108:9462:10958 1:N:0:CGCGTTCA+TAAGACAC
ACTCCTACGGGAGGCAGCAGTGGGGAATCTTGCGCAATGGGCGAAAGCCTGACGCAGCGACACCGCGTGGGGGATGAAGGCCCTTAGGGTCGTAAACCCCTTTCGGCAGGGACGAAGCGATCTCGTGACGGTACCTGCAGAAGAAGCCTCGGCTAACTACGTGCCAGCAGCCGCGGTAACACGTAGGAGGCGAGCGTTGTCCGGAATTATTGGGCGTAAAGGGCTCGTAGGCGGTCTGTTGCGTCAGGAG
+
FFFFFFFFFFFFFFFFFFFFFFFFFFFFFFFFFFFFF,FFFFFFFFFFFFFFFFFFFFFFFFFFFFFFFFFFFFFFFFFFFFFFFFFFFFFFFF:FFFFFFFFFFFFFFFFFFFFFFFFFFF:FFFFFFFFFFFFFFF,FFFFFFFFFFFF:FFFFFFFFFFFFF:FFFFFFFFFFF,,FFFFFFFFFFFFFF:FFFF:FFF:FF,FFFFFFFFFFF:FFFFFFFFFFFFFFFFF:FFFFFFFFFF:FFF
@A00920:152:HGHKKDRXX:2:2108:11595:11303 1:N:0:CGCGTTCA+TAAGACAC
ACTCCTACGGGAGGCAGCAGTGGGGAATTTTGCGCAATGGGGGAAACCCTGACGCAGCAACGCCGCGTGGAGGATGAAATCCCTTGGGATGTAAACTCCTTTCGATAGGGAAGATTATGACGGTACCTATAGAAGAAGCACCGGCTAACTTCGTGCCAGCAGCCGCGGTAATACGAGGGGGGCAAGCGTTGTTCGGATTTATTGGGCGTAAAGGGTGCGTAGGCGGTTTGGCAAGTCTTGTGTGAAATCT
+
FF:FFFFF,FFFFFFFFFFFFFFFFFFFFFFFFFFFFFFFFFFFFFFFFFFFFFF:FFFFFFFFFFFFFFFFFFFF:FFFFFFFFFFFFFFFFFFFFFFFFFFFFFFFFFFFFFFF:FF:FFFFFFFFFFFF:FFF:FF,FFFFFFFFFFFFFFFFFFFFFFFFFFFFF:FFFFFF:FFFFFFFFFFFFFFFFFFFFFFF:FF:FFFFFF:FFFFFF:FFFFFFFFF:FFFFF:FFFFF:F,FFF:FFFF
@A00920:152:HGHKKDRXX:2:2108:2148:11600 1:N:0:CGCGTTCA+TAAGACAC
ACTCCTACGGGAGGCAGCAGTGGGGAATATTGCGCAATGGACGAAAGTCTGACGCAGCGACGCCGCGTGTGGGATGAAGCCTTTCGGGGTGTAAACCACTGTTGCCCGGGACGAAACTCCTTTTTCGAGAGGATTGACGGTACCGGGTGAGGAAGCACCGGCTAACTCTGTGCCAGCAGCCGCGGTAATACGTAGGGTGCGAGCGTTGTCCGGAATTATTGGGCGTAAAGGGCTCGTAGGCGGTGTGTCG
+
FF:FFFFFFFF:FFFFFFFF:FFFFF,F:FFFFFFF:FFFFFFFFFFFFFFFFFFFFFFFFFFFFFFFFFFFFFFFFFFFFFFFFFFFF:FFFFFFFFFFFFFFFFFFFFFFFFFFFFFFFFFFFFFFFFFF,:FFFFFFF,F:FFFFFFFFFFFFFFFFFFFFFFFFFFFFFFFF:FF,FFF:FFFFFFFF,FFF,FFFFFFFFFFFFFFF:FF:FFF,FFFFF:FFFFFFFFFF,FFFFFFF,FFFFF
@A00920:152:HGHKKDRXX:2:2108:28465:11647 1:N:0:CGCGTTCA+TAAGACAC
ACTCCTACGGGAGGCAGCAGTGGGGAATTTTGGACAATGGGGGCAACCCTGATCCAGCCATGCCGCGTGTGTGAAGAAGGCCTTCGGGTTGTAAAGCACTTTCGGCCGGAACGAAATCGCGTGGGCTAACACCCCGCGTGGATGACGGTACCGGAAGAAGAAGCACCGGCTAACTACGTGCCAGCAGCCGCGGTAATACGTAGGGTGCGAGCGTTAATCGGAATTACTGGGCGTAAAGTGTGCGCTGGTG
+
FFFFFFFFFFFFFFFFFFFFFFFFFFFFFFFFFFFFFFFFFFFFFFFFFFFFFFFFFFFFFFFFFFFFFFFFFFFFFFFFFF:FFFFFFF,:F::FFF:FFF:FFFF::F,FF:FFFFFFFFF:FFF,FF:FFFFFFF,FF,:FFFFFF,F,FF::FFFF:,FFF,:::FF,F:F:F,FFF:FFFFFFFFFFF,F:FFFFFFFFFFFF::FFFFFFFFFFFFFFF,,FFFFFF:,,,FFFFFFFF,FF:F
@A00920:152:HGHKKDRXX:2:2108:4779:11710 1:N:0:CGCGTTCA+TAAGACAC
ACTCCTACGGGAGGCAGCAGTGGGGAATATTGGTCAATGGATGCAAGTCTGAACCAGCCATGCCGCGTGCAGGAAGACGGCCCTATGGGTTGTAAACTGCTTTTGTCAGGGGATAAAACAGCTCTGCGGAGCAAATTGAAGGTACCTGGCGAATAAGCCACGGCTAACTACGTGCCAGCAGCCGCGGTAATACGGGGGGAGCAAGCGTTGTTCGGATTTACTGGGCGTAAAGGGCGCGTAGGCGGCCACC
+
FFFFFFFFFFFFFFFFFFFFFFFFFFFFFFFFFFFFFFFFFFFFFFFFFFFFFFFFFFFFFFFFFFFFFFFFFFFFFFFFFFF:FFFFFFFFFF:FFFFF:FFFFFFFFFFFFFFFFFFFFFFFFFF:FFFFF:FFFFFFFFF:FFFFFFFFFFFFFFFFFFFFFFFFFFFFFFFFFFFFFFFFFFFFFFF:FFFFFFFFFFFFFFFFFFFFFF:FFFFFF:FFFFFFF:FFFFF:FF:FFFF:FFFFFF
@A00920:152:HGHKKDRXX:2:2108:30807:12070 1:N:0:CGCGTTCA+TAAGACAC
ACTCCTACGGGAGGCAGCAGTGGGGAATATTGGACAATGGGGGAAACACTGATCCAGCCATGCCGCGTGTGTGAAGAAGGCCTTCGGGTTGTAAAGCACTTTAAGTGGGGAGGAAGGGGTCAACGTTGATACCGTTCATCATTGACGCTACCCACAGAATAAGCACCGGCTAAAACTGTGCCAGCAACCGCCGTAAAACGTAGGACCCGAGCGTTATACGGAAATAATTGGCGGAAATCGCTGGCACGCG
+
,FFF,:FF,:,F:FFFFFFFFFFF:FFFFF:F,:FFFFF::FF,FF,,FFFF,FFF,F,F,:FF:FF:FFFFFF,:FFF,:F,FFFFFFFFFFF,:FF,F:FFF,,,,FF:,FFF,,F,:FF:F,FF,F,,,FFFF,FF:F,F,:,FF:F,FFFFFF:FFFF,FF,F:F::FF:F,,,F,F:F,:F,FF,F,F:,FFF:,,F,FFF,F,F,F,,FFFFF,FF,,FF,,:,FF,:FFF,F:F,,:FFFFF,
@A00920:152:HGHKKDRXX:2:2108:26747:12774 1:N:0:CGCGTTCA+TAAGACAC
ACTCCTACGGGAGGCAGCAGTAAGGGATCTTGCGACAATGGGCGAAAGCCTGACGCAGCAACGCCGCGTGCGGGATGAAGGCCTTCGGGTCGTAAAGCGCTTTTCGGGGGGAAGAGGAAGGACGGTACCCCCGGAATAAGTCTCGGCTAACTACGTGCCAGCAGCCGCGGTAAAACGTAGGAGGCGAGCGTTATCCGGATTTACTGGGTGTAAAGCGCGTGTAGGCGGTCGTGCAAGTGAGGCGTGAAAG
+
FF:FFFFFFFFFFFFFFFFFFFFFFFFFFFFFFFFFFFFFFFFFFFFFFFFFFFFFFFFF:FFFFFFFFFFFFFFFFFFFFFFFFFFFFFFF:FFFFFFFFFFFFFFFFF:FFFFFFFFFFFFFFFFFFFFFFFFFFFFFFFFFFFFF:F:FFF:FFFFFFFFFFFFFFFFFFFFFFFFFFFFFF:F:FFFFFF:F::FFFFFFFFFFFFFFFFFFF,FFFFFFFF,,FFFF:FF:FF:F:FFFFFFFF,
@A00920:152:HGHKKDRXX:2:2108:7211:13448 1:N:0:CGCGTTCA+TAAGACAC
ACTCCTACGGGAGGCAGCAGTGGGGAATATTGGACAATGGGCGCAAGCCTGATCCAGCCATGCCGCGTGTGTGAAGAAGGCCTTCGGGTTGTAAAGCACTTTTGTTGGGGAAGAAAAGGCACCGGTTAATACCCGGGGTTTCTGACGGTACCCAAAGAATAAGCACCGGCTAACTTCGTGCCAGCAGCCGCGGTAATACGAAGGGTGCAAGCGTTACTCTGAATTACTAGGCGTAAAGCGTGCGTAGGTG
+
:FFF:FFFFFFF:FFFFFFFFFF:F,FFF::FFFFFF:FFFFFFFF,FFFFFFFFFFFFFF,FFFFFFFFFFFF,FFFF:FFF,F:FFFFFFFFFFFFFF:FFFF:FFFFFFFFFFFF,FFFF,FFFFFFFFFFFFFF,FFFFF:F,FF:FFFFFFFFFFF:F:FFFFF,FF:FF:FFF:FFFFFFF:FFFF,FFFFFFFF:FFFFF,F:FFFFFFFF:,FFF:FFFFFFFFFFFFFFFF:F:F:FFFF:
@A00920:152:HGHKKDRXX:2:2108:15248:13463 1:N:0:CGCGTTCA+TAAGACAC
ACTCCTACGGGAGGCAGCAGTCGGGAATTTTGGGCAATGGGCGAAAGCCTGACCCAGCAACGCCGCGTGAAGGATGAAGTATTTCGGTATGTAAACTTCGAAAGTATGGGAAGAATCAATGACGGTACCATTTATAAGGTCCTGCTAACTACGTGCCAGCAGCCGCGGTCATACGTAGGGTGCACACGATGCTCGGAATTATTGGGCGTAAAGCGCACGTAGGCGGCTTGGCAAGTCGCATGTGAAATCC
+
FFFFFFFFFFFFFFF,FFFFFFFFFFF:FFFFFFFFFFFFFFFFFFFFFFFFFFFFFFFF:FFFFFFFFFFFFFFFFFFFFFFF,FFFFFFFFFF:FFFFFFFF,F:FF,FFFFF:F:FFFFF:F,F:FFF:FF:,:,FF,F,F,::F,,F,F,,:,F:FF,FF,FFFF,:,FF:FFF,F,F:F,,FF,F,FF,,FFF,FFF,FF,F,:F,FFF,F:F,F::,,,,FFFFFF,F,,FF,:FF,F,FFFFF
@A00920:152:HGHKKDRXX:2:2108:22083:14278 1:N:0:CGCGTTCA+TAAGACAC
ACTCCTACGGGAGGCAGCAGTGGGGAATCTTGCGCAATGGGCGAAAGCCTGACGCAGCCATGCCGCGTGTATGATGAAGGTCTTAGGATTGTAAAATACTTTCACCGGTGAAGATAATGACTGTAGCCGGAGAAGAAGCCCCGGCTAACTTCGTGCCAGCAGCCGCGGTAATACAGAGGCCTCGAGCGTTGCGCGGAATCACTGGGCTTAAAGGGTGCGTAGGTGGATGTGCAAGTGCCTTGTGAAATCC
+
FFFFFFFFFFFFFFFFFFFFFFFFFFFFFFFFFFFFFFFFFFFFFFFFFFFFFFFFFFFFFF:FFFFFFFFFFFFFFFFF:FF,FFFFFFF:FFFFFFFFFFF,FF:FFFFFFFFFFFFFFFFFFFFF,FFFFFFFFFFFFFFFFFFFFFFFFFFFFFFFFFFFFFFFFFFFFFFFFFFFFFFF:FFFFFFFFFF:FFFFFFF:FFFF,FFFFFFFF:FFFFFFFFFFFFFFFFFFFFFFFFFFF,FFFF
@A00920:152:HGHKKDRXX:2:2108:31204:15327 1:N:0:CGCGTTCA+TAAGACAC
ACTCCTACGGGAGGCAGCAGTTAGGAATTTTGCGCAATGGGGGAAACCCTGACGCAGCCACGCCGCGTGCGGGATGAAGGCCTTCGGGTCGTAAACCGCCTTTCTCGAGGAAGACACCCGACGGTACTCGAGGCATAAGCAACGGCTAACTACGTGCCAGCAGCCGCGGTACAACGTAGGACGCGAGCGTTATCCGGATTTACTGGGCGTAAAGCGCGGGCAGGCGGCTGTTCAAGTCGGACGTGAAAGC
+
FFF,FFFFFFFF:FFFFFFFF:FFFF::FFF:FF:FF:FFF:FF:FFFFFFFFFFFFFFFFFFF:FFFFFFFFFF:FFFFFFFF:FFFFFFFFF:FFFFFF:F:FFFFFFFFFFFFFFFFFFFFFFFFFFFFFFFFFFFFF,FFFFF,FFFFFFFFFFFFFF:FFFFF:FF:F,FFFFFFFFFFFFFFF:F,FFFFFFFFFFFF:FFFF:F:FFFFFFFFFFFFFFFFFFFFF,:FFF,,F:F::F:FFF
@A00920:152:HGHKKDRXX:2:2108:18295:15577 1:N:0:CGCGTTCA+TAAGACAC
ACTCCTACGGGAGGCAGCAGTGGGGAATATTGGGCAATGGGCGAAAGCCTGACCCAGCAACGCCGCGTGAGGGATGAAGTATTTCGGTATGTAAACCTCGAAAGAATAGGAAGAATAAATGACGGTACTATTTATAAGCTCCGGCTAACTACGTGCCAGCAGCCGCGGTAATACGTAGGGAGCAAGCGTTGTTCGGATTTACTGGGCGTAAAGGGCGCGTAGGCGGCATATTAAGTCAGCTGTGAAATCT
+
FFFFFFFFFFFFFFFFFF:FFFFFFFFFFFFFFFFFFFFFFFFFFFFFFFFFFFF,FFF:FFFFFFF:F:FFF:FFFFFFF:FFFFFFFFFFF,FFFFFFFFFFFFFFFFFFFFFFFFFFFFFFFFFFFFFFFFFFF:FFFFFFFFFFFFFFFFFFFFFFFFFFFFFFFFFFFFFF:FFFFFFFFFFF:FFFFFFFFFFFFFFFFF:FFFFFFFFFFFFFFFFFFF:FFFFFFFFFF:FFF:FFFF:FF:
@A00920:152:HGHKKDRXX:2:2108:5972:15718 1:N:0:CGCGTTCA+TAAGACAC
ATCCTACGGGAGGCAGCAGTGGGGAATATTGGACAATGGGCGAAAGCCTGATCCAGCGACGCCGCGTGGGTGAAGAAGGCCTGCGGGTTGTAAAGCCCTTTCGGTGGGGAAGAAAAGCCTCGACCTAATACGTCGGGGTCTTGACGTAACCCATAGAAGAAGCTGCGGCTAACTACGTGCCAGCAGCCGCGGTAATACGTAGGCAGCGAGCGTTGTTCGGAGTTACTGGGCGTAAAGCGTGCGTAGGCGG
+
:FFFFFFFFFFFFFFFFFFFFFFFF:FFFFFFFFFFFFFFFFFFFFFFFFFFFFFFFFFFFFFFFFFFFFFFFFFFFFFFFFFFF:FFFFFFFFFFFFFFFFF:FFFFFF:F:FFFFFFFFFFFFFFFFFF,FFF:FF:FFFFF,FFFFFFFFFFFFF,FFFFFFFFFFFFFFFF:FFFFFFFFFFFF,FFFFFFFFFF:F:FFFFFFFFFFFFFFFFF:FFFF:FFFFFFFFFFFFFFFFFFFFFFFFF
@A00920:152:HGHKKDRXX:2:2108:20690:15843 1:N:0:CGCGTTCA+TAAGACAC
ACTCCTACGGGAGGCAGCAGTGGGGAATCTTGCGCAATGGACGAAAGTCTGACGCAGCCACGCCGCGTGAGTGAAGAAGGCCTTCGGGTTGTAAAGCTCTGTCGGAAGGAACAAAAACAATTCGGGTTAATAGCCCGAGTGCTTGATGGTACCTTTAAAGGAAGCACCGGCTAACTTAGTGCCAGCAGCCGCGGTAATACGAAGGGTGCAAGCGTTGATCGGAATTATTGGGCGTAAAGCGAGCGTAGGA
+
FFFFFFFFFFFFFFFFFFFFFFFFFF,:FFFFFFFFFFFFFFFFFFF:FFFFFFFFFFFFFFFFFFFFFFFFFF:FFFFFFFFFFFFFF:FFFFFFFFFFFFFFFF,,F,FFFFFF,F,:FFF,FFFFFFFF:FFF:FFF,F,FFF:FFFFFF,FFFF:FF:FFFFFFFFFFFFFF:,FFFFFFFF:FFFF:FFFFFF:FFFFFFFFFFF,:::F:F,FFFFFFFF,F:FF:FFF:FFFF,,::F:FF,,
@A00920:152:HGHKKDRXX:2:2108:18394:16814 1:N:0:CGCGTTCA+TAAGACAC
ACTCCTACGGGAGGCAGCAGCGACGAATCTTCCGCAATGGGCGCAAGCCTGACGGAGCAATGCCGCGTGTGGGATGAAGCGCCTTCGGCGTGTAAACCACTGTCAGGTTCCAGGAACACTGACCGGAACCAGAGGAAGGGCCGGCTAACCTCGTGCCAGCAGCCGCGGTAATACGAGGGGCCCGAGCGTTAATCGGAATCACTGGGCTTAAAGGGTGCGCAGGCGGATCGGAAAGCGTCTTGTGAAAGCC
+
FFFFFFFFFFFFFFFFFFFFFFFFFFFFFFFFFFFFFFFFFFFFFFF:F:FFFFFFFFF:FFFFF:FFFFF:FFFFFFFFFFFFFFFFF:FFFFFFFFFFFFFFFFFFFFFFFFF:FFFFF:FFFFFFFFFFFFFF::F:FFFF:FFFFFFFFFFFFFFFFFFFF:FFF:FFFFFFFFFFFF:FFFFFFF:FFFFFF:FFFFFF:FF:F:F:FFFFF:FFFFFFF,,FFFFF,FF:FFFF:F,FFFFFFF
@A00920:152:HGHKKDRXX:2:2108:24478:18145 1:N:0:CGCGTTCA+TAAGACAC
ACTCCTACGGGAGGCAGCAGTGGGGAATCTTGCCCAATGGGCGAAAGCCTGAGGCAGCGACGCCGCGTGCGGGAAGAAGGCCTTCGGGTTGTAAACCGCTTTCAGGAGGGACGAAGCCACTCGGGTTAATAGCCCAGAGGGTGACGGTACCTCCAGAAGAAGCCCCGGCCAACTACGTGCCAGCAGCCGCGGTAATACGTAGGGGGCGAGCGTTGTCCGGATTTATTGGGCGTAAAGAGCGTGTAGGCGG
+
FF:FFFFFFFFFFFFFFFFFFFFFFFFFFFFFFFFFFFFFFFFFFFFFF:FFFFFFFFFFFFFFFFFFFFFFFF:FFFFFFFFFFFFFFFFFFFFFFFFFFFFFFFFFFFFFFFFFFFFFFFFFFFFFFFFFFFFFFFFFFFFFFFFFFFFFFFFFFFFFFFFFFFFFFFFFFFFFFFFFFFFFFFFFFFFFFF,FFFFFFFFFFFFFFFFFFFFFFFFFFFFFFFFFFFFFFFFFF:FFFF:FFFFFFF
@A00920:152:HGHKKDRXX:2:2108:16333:18349 1:N:0:CGCGTTCA+TAAGACAC
ACTCCTACGGGAGGCAGCAGTGGGGAATTTTGGACAATGGGCGCAAGCCTGATCCAGCCATGCCGCGTGAGTGAAGAAGGCCCTAGGGTAGTAAACCTCTTTTAGTCGGGAAGAAAATGAACGGGCGCAAACCCAAACACCAGGAACGTAACGGCGCAAAAAACACCCGAAAACAACGTGCCAGACCCAGCCTAAAAAACAATGGGCCAAACGTTTAACTGAAATAATCTGCAGAAAAGCTCAGTAAGCC
+
,:FFFFFFFFFFFFFFFFFFFFFFFFFF,:F,FFFFFFFFFFF:FF:FFFF:FF,FFF,FFFFFFFFFFFF,FFFFFFF:F:,F,FFFF,FFFFF:F,FFFF,F,,FFFF::F::F,:,,:F,,,,,,F,F:,,,,,::,,F,,,F:,,FF,,F:F,FF,F,,FFFF,,:F,F,,F:,,:F,,,FF,F:,,FFFFF,FFF,,,F,,,,,F,FF:F,,:,,,,:FF:F,,:,,F,,FFF,,:F,:,:,FF:
@A00920:152:HGHKKDRXX:2:2108:15185:18396 1:N:0:CGCGTTCA+TAAGACAC
ACTCCTACGGGAGGCAGCAGTAGGGAATATTGCGCAATGGGCGAAAGCCTGACGCAGCAATTCCGCGTGGAGGATGAAGGTTCTTGGATTGTAAACTCCTTTCGGTGGTGACGATAATGACGGTAGCCACAGAAGAAGCACCGGCTAACTACGTGCCAGCAGCCGCGGTAAGACGTAGGGGGCGAGCGTTGTCCGGATTCATTGGGCGTAAAGAGCGTGTAGGCGGCCAGGTAGGTCGGATGTGAAAACT
+
FFFFFFFFFFFFFFFFFFFFFFFFFFFFFFFFFFFFFFFFFFFFFFFFFFFFFFFFFFFFFFFFFFFFFFFFFFFFFFFFFF:FFFFFFFFFFF:FFFFFFFFFFFFFFFFFFFFFFFFFFFFFFFFFFFFFFFF:F:FFFFFFFFFFFFFFFFFFFFFFFFFFFFFFFFFFFFFFFFFFFFFFFFFFFFF:FFFFFFFFFFFFFFFFFFFFFFFFFFFFFFFFFFFF,FFFFFFFFFFF:FFFFFFFF:
@A00920:152:HGHKKDRXX:2:2108:19063:18881 1:N:0:CGCGTTCA+TAAGACAC
ACTCCTACGGGAGGCAGCAGTGGGGAATTTTGCGCAATGGGCGGAAGCCTGACGCAGCAACGCCGCGTGGAGGATGAAGGTCTTTGGATTGTAAACTCCTGTCAGCAGGGAAAAAGCGACTTGACCTAATACGTCAGGGAGTTGATTGTACCTGCAGAGGAAGCCCCGGCTAACTCTGTGCCAGCAGCCGCGGTAATACAGAGGGTGCGAACGTTGTTCGGAATCACTGGGCGTAAAGCGGGTGTAGGCG
+
FFFFFFFFFFFFFFFFFFFFFFFFFF:FFFFFFFFFFFFFFFFFFFFFF:FFFFFFFFF:FFFFFFFFFFFFFFFFFFFFFFFFFFFFFFFFF,FFFFFFFFFFFFFFFFFF:FFFFFFFFFFFFFFFFFFFFFFFFFFFFFFFFFFFF:FFFFFFFFFFFFFFFFFF:FF:FFF:FFFFF:FFFFFFFFFFFFF:F:F:FFFFFFF:FF,FFFFFFFF:FF,FFFFFFFFFFFFFFFFFFFFFFFFFFF
@A00920:152:HGHKKDRXX:2:2108:14742:19132 1:N:0:CGCGTTCA+TAAGACAC
ACTCCTACGGGAGGCAGCAGTAGGGAATTGTTCGCAATGGGCGCAAGCCTGACGACGCAACGCCGCGTGGAGGATGAAGGGCTTCGGCTCGTAAACTCCTTTCGACCGAGATGAACATCCATGGGGCTAATATCCATGTGGACTGACAGTATCGAGGGAAGAAGCCCCGGCTAACTCTGTGCCAGCAGCCGCGGTAATACAGAGGGGGCAAGCGGTGTTCGGCATTATTGGGCGTCAAGGGCGCGTAGGC
+
FFFFFFFFFFFFFFFFFFFF,F:FFFFFFFFFFFFFFFFF::F,FF,,FFFFFFFFF,FFFFFFFFFFF:FFFFFFFFF,FFFFFFFFFFFFFFFF::FFFF::F,FFFFFFFF,FF,FFF:FFFFFFFFFFF,F,F,F,:FFFFF:FF:F:FFFFFFF,FFF:F,F:F,FFFFFFF:FFF,,:FFF:FFFF,:,,F,FF:FF,FFFFFFF:FF,F,F:FF:,FF:FF,,F,,FF,FFF:,FFFFF:F,F
@A00920:152:HGHKKDRXX:2:2108:11595:19194 1:N:0:CGCGTTCA+TAAGACAC
ACTCCTACGGGAGGCAGCAGTAAGGGATCTTGCGACAATGGGCGAAAGCCTGACGCAGCAACGCCGCGTGCGGGATGACGGCCTTCGGGTTGTAAACCGCTTTTCGGGGGGAAGAGGAAGGACGGTACCCCCGGAATAAGTCTCGGCTAACTTCGTGCCAGCAGCCGCGGTAATACGAAGGTCCCGAGCGTTGTTCGGAATCACTGGGCGTAAAGGGAGCGTAGGCGGCGCGGTAAGTCAGATGTGAAAT
+
::FFFFFFFFFFFFFFFFFFFFFFFFFFFFFFFFFF:FFFFFFFFFFFFFFFFFFFFFFF:FFFFFFFFFFFFFFFFFFFFFFFFFFFFFFFFFFFFFFFFFFFFFFFFFFFFFFFFFFFFFFFFFFFFFFFFFFFFFFFFFFFFFF:FFFFFFFFFFFFFFFFFFFFFFFFFFFFFFFFFFFFFFFFFFFFFFFFFFFFFF:FFFFFFFFFFFFFFFFFFF:FFFFFFFFFFFFFFF:FFFFFFFFFFF
@A00920:152:HGHKKDRXX:2:2108:20681:19272 1:N:0:CGCGTTCA+TAAGACAC
ACTCCTACGGGAGGCAGCAGTGGGGAATCTTGCGCAATGGGCGAAAGCCTGACGCAGCAACGCCGCGTGCGGGAAGAAGGCTCTCGGGTTGTAAACCGCTTTCAGAAGGAACGAAACTGACGGTACTTTCAGAAGAAGGTGCGGCCAACTACGTGCCAGCAGCCGCGGTGACACGTAGGCACCAAGCGTTGTCCGGATTTATTGGGCGTAAAGAGCTCGTAGGCGGTTCAGTAAGTCGGATGTGAAACCT
+
FFF:FFF:FF:FFFFFFFFFFFF,FFFFFFFF:F:FFFFFFF:FF:F:FF:FFFFFFFFFFFFFFFFFFFFFFF,:FFFFFF:FFFFFFFFFFF:F:FFFFFFFFFFFFF,FFF:FFFFFFFFFFFFFFFFFFFFFFFFFFFFFFFFF:FFFFFFFFFFFFFFFFFFFFFFFFFFFFFFFFFFFFFFFFFFFFFFFFFF,FF::FFFF:FF:F:FFFFFFFFFFFFFFFFFFFFFFFFFFFFFF::F:FF
@A00920:152:HGHKKDRXX:2:2108:13376:20024 1:N:0:CGCGTTCA+TAAGACAC
ACTCCTACGGGAGGCAGCAGCAGGGAATCTTGCGCAATGGGCGAAAGCCTGACGCAGCAACGCCGCGTGGGGGATGACGGCCTTCGGGTTGTAAACCCCTTTCAGGAGGGAAGAAATTGACGGTACCTCCAGAAGAAGCCCCGGCCAACTACGTGCCAGCAGCCGCGGTAATACGTAGGGGGCGAGCGTTGTCCGGAATTATTGGGCGTAAAGGGCTCGTAGGCGGCCAGCTAAGTCGGATGTGAAATCC
+
FFFFFFFFFFFFFFFFFFFFFFFFFF:FFFFFFFFFFFFFFFFFFFFFFFFFFFFFFFFFFFFFFFFFFFFFFFFF:FFFFFFFFFFFFFFFFFFFFFFFFFFFFFFFFFFFF:FFFFFFFFFFFFFFFFFF:FFFFFFFFFFFFFFFFF:FFFFFFFFFFFFFFFFFF:FFFFFFF:FFFFFFFFFFFFFFFF:FFFFFFFFFFFFFFFFFFFFFF:F:F:FFFFFF:FFF::FFF:FFFFFFFFFFFF
@A00920:152:HGHKKDRXX:2:2108:4634:20102 1:N:0:CGCGTTCA+TAAGACAC
ACTCCTACGGGAGGCAGCAGTGGGGAATATTGGACAATGGGCGAAAGCCTGATCCAGCAATTCCGCGTGAGCGAAGAAGGCCTTCGGGTTGTAAAGCTCTTTCGCCAGGGACGATAATGACGGTACCTGCAGAAGAAGCCCCGGCTAACTCCGAGCCAGCAGCCGCGGTAAAACGGAGGGGGCTAGCGTTGTTCGGAATCACTATGCGTAAAGCTTGCGTAGGCGGCTACTCAAGTCAGGGGTGAAAGCC
+
FFFFFFFFFFFFFFFFFFFFF:FFFFFF:FF,FFFFFFFFFFFFFFFFFFFF:FFFFFF:FFFFFFFFFFFFFFFFFFFFFFFFFFFFF,FFFFFFFFFFFF,F,F,FFFFFFF:FFF,F,:,F,FF::FF,FFFFFFFFFFFFFFFFFFFF:,:FFFFFFFF,,F:FF,F,FF,:FF,FF,:F,F::,FFFFFF,FFFFF,:F,FFFFFF:FF,F,F,F,F,FFFFFFF:F:F,:F,FFFF,F,F,FFF
@A00920:152:HGHKKDRXX:2:2108:7265:20181 1:N:0:CGCGTTCA+TAAGACAC
ACTCCTACGGGAGGCAGCAGTGGGGAATATTGGACAATGGGCGAAAGCCTGATCCAGCCATGCCGCGTGAGTGATGAAGGCCTTAGGGTTGTAAAGCTCTTTCAGGTGGGAAGATAATGACGGTACCACCAGAAGAAGCCCCGGCTAACTTCGTGCCAGCAGCCGCGGTAATACGGAGGGTGCAAGCGTTAATCGGAATTACTGGGCGTAAAGCGCGCGTAGGCGGTTTGGTAAGTCGGATGTGAAAGCC
+
FFFFF:FFFFFFFFFFFFFFFFFFFFFF:FFFF,FFFFFFFFFFFFFFFFFFFFFFFFFFFFFFFFFFFFFFFFFFFFFFFF:FFFFFFFFFFFFFFFFFFFFFFFFFFFFFFFF,FFFFFFFFFFFFFF:FFFF:FFFFF:FFFFFFFFFFFFFFFFFFF,F:FF:F:FFF:FFFFF:FFFF,FFFF,F:FFFFFFF:FFFFFFFFFF,FFFFFFFFF,,FFFFF:,F,FFFFFF:FF::FFFFF,FFF
@A00920:152:HGHKKDRXX:2:2108:18096:20619 1:N:0:CGCGTTCA+TAAGACAC
ACTCCTACGGGAGGCAGCAGTGGGGAATATTGGACAATGGGCGAAAGCCTGATCCAGCAATGCCGCGTGAGTGATGAAGGCCTTCGGGTTGTAAAGCTCTTTTACCCGGGATGATAATGACAGTACCGGGAGAATAAGCTCCGGCTAACTCCGTGCCAGCAGCCGCGGTAATACGGAGGGAGCTAGCGGTGTTCGGAAATACTGGGCGTAAAGCTCACCTAGGCGGCTACTCAAGTCGGGGGTGAAAGCC
+
FFFFFFFFFFFFFFFFFFFFFFFFFFFFFFFFFFFFFFFFFFFFFF:FFFFFFFFFFFFFFFFFFFFFFFFFFFFFFFFFFFFF,FFFFFFFFFFF,FFFFFFFF:FFFF::FF:F,FFFFFFFFFFF:FF:FFFFF:FFF,FFFFFF,,FF,FFFFF:FFFFF:F:FF:FFFF:F,FFF:FFFF:F:,F:FFF,FFF,FF,FFF,F,FFFFFF,FFF,,F:FFF:FF:F,F:F,F:,:F:F,FFFFFF,
@A00920:152:HGHKKDRXX:2:2108:31873:20713 1:N:0:CGCGTTCA+TAAGACAC
ACTCCTACGGGAGGCAGCAGTGAGGAATATTGCTCAATGGGCGAAAGCCTGAAGCAGCGACGCCGCGTGGACGATGAAGGTCTTCGGATCGTAAAGTCCTTTTCTGGCTGACGAGGAAGGACGGTAGGCCAGGAATAAGCGTCGGCTAACTACGTGCCAGCAGCCGCGGTAAAACGTAGGACGCGAGCGTTATCCGGATTTACTGGGCGTAAAGCGCGGGCAGGCGGTGGTCCAAGTCGGACGTGAAAGC
+
:FFFFFFFFFFFFFFFFFFFFF,FFFF:FFFF,FFFFFFFFFFFFFFFFFFF:FFFFFF:FFFFFFFFFFFFFF,FFFFF:FF,FFFFFFFFFFFFFFFFFF:FFFFFFFFFFFFF:FFFFFFFF:FFFFFFFF:FFFFFFFFFFFFF:FF:FF:FFFFFFFFFFFFFF,FF:FFFF:FFFFFFFFFFFFF,FFF::FFFFF,FFFFFF:F,FFF,F,:FFFF,FF:FFFF:,FF:F:FFF,:FFF,FFF
@A00920:152:HGHKKDRXX:2:2108:26512:20729 1:N:0:CGCGTTCA+TAAGACAC
ACTCCTACGGGAGGCAGCAGTGGGGAATTTTGGACAATGGGCGCAAGCCAGATCCAGCCATGCCGCGTGAGTGAATCAGGCCCTCGGGTTGTAAAGCTCTTTTGTTGGGGAAGAAAAGCAATCGGTTAATACCCGGTTGTACTGACGGTACCCAAAGAATAAGCACCGGCTCACTTCGTGCCAGCAGCCGCGGTAATACGAAGGGTGCAAGCGTTACTCGGAATTACTGGGCGGACAGCGTGCGTAGGTG
+
F,FFFF,,F,,FF,F:,,::F,:,,,,FFFF,,FF,FFF,,F,:FF,,F,,F:,F:F:FFFFF,:F,F,:,F,F,,,F:FF:F,,FFF:F,FF:FFFF,F,,FFFFFFF:,FFFFFFFFFFFFFFFFFFFFFFFFFFFFFFFFFFFFFF:FFF,FFF:FFFFFFFFFFFF:,,FFFFFFFFFFFF,FFFFFFFFFFF,FFF:FFFFFFF,FFFFFFFFFFFF,FFFFFFFFFF,:,:F,FFFFFF,FF:F
@A00920:152:HGHKKDRXX:2:2108:19072:20964 1:N:0:CGCGTTCA+TAAGACAC
ACTCCTACGGGAGGCAGCAGTCGGGAATATTGCGCAATGGGCGAAAGACTGAGGCAGCAACTCCGCGTGCGGGACGAAGGCTCTAGGGTAGTAAACCGCTTTACGCAGGGAAGAACAAGTCCGGTCCCTCAGGACTACGCCACGCCAAAATACGTCCCGCAGGCGCCGGTACTCCGAAGGTGCCAGCCTTGGACGGAATTTATGGGGCTAAAGTAGACCTCGGCGGTCACGTCAAGACGGAGGTTAAAAC
+
FFFFF,FFFFFFFFFFFFFFFFFFFFFF,FFFF,FFF:FF,FFFFFF,FFFF,FFFFFFFF,FFFFFFF,FFFF,FFFFFF:F:,FFFF,FFFFFFF,FFFFF,,F,FFF,:FF,F,:,,,,F,,,:,,,FF,F,,F,,FF:FF,F,F,,,,F:,:F:,,,,,F,:,F,,FF,,::,,F:,F,,F,,F,F:,,F,F,,FF,:,,FF:,,:F:,,,,,,F,F,F,,F,,,,FFF,,:,F:F,,::FF:,,,
@A00920:152:HGHKKDRXX:2:2108:18421:21465 1:N:0:CGCGTTCA+TAAGACAC
ACTCCTACGGGAGGCAGCAGTAGGGAATCTTGCACAATGGGCGAAAGCCTGATGCAGCAACGCCGCGTGGGGGAAGAATGCTCTCGGGTTGTAAACCCCTTTCAGAAGGGAAGAAATTGACGGTACCTGCAGAAGAAGAGCCGGCCAACTACGTGCCAGCAGCCGCGGTAACACGAAGGGCGCGAGCGATGTCCGGATTCATTGGGCGTAAAGAGCTCGTAGGCGGTTTGGATAGTCGGGTGTGAAAACT
+
FFFFFFFFFFFFFFFFFFFFFFFFFFFFFFF:FFFFFFFFFFFFFFFFFFFFFFFFFFFFFFFFFFFFF:FFFF:FFFFFFF:FFFF:F,FFFFFFF,FFFFFFF,:FFFF,FFF,F,FFF:F:FFFF,:,:,F,F:F,,FF,F:F:,:,F:,:,FFFF:FFF,FFFFFFF:FF,,FF,FF,,F:,F,,,F:FF:,F,:FFFFF,:F:,:FFFFFFFFFFFFF:,,FFFFF,F::F,F,::F:FF:::F:
@A00920:152:HGHKKDRXX:2:2108:6732:21605 1:N:0:CGCGTTCA+TAAGACAC
ACTCCTACGGGAGGCAGCAGTGGGGAATTGTTCGCAATGGGCGCAAGCCTGACGACGCAACGCCGCGTGGAGGACGAAGATTTTCGGATCGTAAACTCCTTTCGATCGGGACGAATCGTCTCCGGCCTAATACGTCGGGGGACTGACGGTACCGAGAGAAGAAGCCCCGGCTAACTCCGTGCCAGCAGCCGCGGTAATACGGGGGGGGCAAGCGTTGTTCGGAATTACTGGGCGTAAAGGGCTCGTAGGC
+
FF:FFFFFFFFFFFFFFFFFFFFFFFFFFFFFFFFFFFFFFFFFFFFFFFFFFF,FFFFFFFFFFFFFFFFFFFFFFFFFFFFFFFFFFFFFFFFFFFFFFFFFFFFFFFFFFFFFFFFFFFFFFFFFFFFFFFFFFFFFFFFFFFFFFFFFFFFFFFFFF:FFFF:FFFFFFFFFFFF,:FFF,FFF,FFFFFFFFFFFFFFFFFFFF,FFFFFFFFF:FFF:FFFFFFFFFFF,FFFF:FFFFFFF,F
@A00920:152:HGHKKDRXX:2:2108:7084:21684 1:N:0:CGCGTTCA+TAAGACAC
ACTCCTACGGGAGGCAGCAGTCGGGAATATTGCCCAATGGACGAAAGCCTGATCCAGCAATGCCGCGTGCGAGATGAAGGCCTTCGGGTTGTAAAGCTCTTTTACCCAGGATGATAAAGTAAATTACGCCAGAAAAAACTCCCGGAAACAAAGTTCCATCAGCCCCCGTAAAAAGGAAGGACCGAACCTTGATCGGAAATAATGGGCGGAAAAGCCACTTAAGCCGCTCAGAAAGTCAGGGGAGTAAACC
+
FFFF,FFF,FFFFFF,:FFFF,:FFFF:FF,F:::FFFFF:F:FFFF,FFFF:,FFFFF,,F,FFFFFF,,,FFFFFFFFFFFF,F,:F,FFFFFFF,,FFFFF,FF,,FFFFF,FF,F,,,,,,:FF::,F,FF,F,F:F,:F,:F:,,,,,F,,F:,F:,,F,,,,,,F,::,FF:F:,,F,:,,:,,,:FF:F,:,F,::F::,,,FFF,,,,,FFF,,F:,F:,FFF,FF,:,,F:F,FF,F,:,,
@A00920:152:HGHKKDRXX:2:2108:10456:21856 1:N:0:CGCGTTCA+TAAGACAC
ACTCCTACGGGAGGCAGCAGTGAGGAATATTGCGCAATGGAGGAAACTCTGACGCAGCGACGCCGCGTGAGCGAAGAAGGCCTTCGGGTCGTAAAGCTCTGTTCTTGGGGACGAATAAGGTGACGGTACCCAAGGAGAAAGCCCCGGCTAACTACGTGCCAGCAGCCGCGGTAATACGTAGGGGGCGAGCGTTGTCCGGAATTACTGGGCGTAAAGGGCGTGTAGGCGGCCGAGCAAGTCAAGTGTGAAA
+
FFFFFFFFFFF,FFFFFFFF,FFFFF,F,F:FFFFFFFFFFFFF,FFFFFFFFFFFFFFFFFFFFFFFFFFFFFFFFFFFFFFFFFFFFFFFFFFFFFF,FFFFFFFFFFFFFFFFFFFFFFFFFFFFFFFFFFFFFFFFFFFFFFFFFFFFFFFF:FFFFFFFFFFFFFFF,,FFFFFFF:FFFFFFFFFFFFFF:FFF,FF:FFFFFFFFFFFFFFFFFFF:F:FFFF:FF,FF,FFFFFFFFFF::F
@A00920:152:HGHKKDRXX:2:2108:26558:22060 1:N:0:CGCGTTCA+TAAGACAC
ACTCCTACGGGAGGCAGCAGTGGGGAATTGTTCGCAATGGGCGCAAGCCTGATCCAGCAACGCCGCGTGGAGGACGAAGGTCTTCGGATCGTAAACTCCTGTCAGGCGGGACGAAGGCTGCGGGGTAAATAATCCCGTAGCTTGACGGTACTGCCAGAGGAAGCCCCGGCTAACTACGTGCCAGCAGCCGCGGTAATACGTAGGAGGCAAGCGTTATCCGGAGTTACTGGGCGTAAAGCGTGCGTAGGCG
+
FFFFFFFFFFFFFFFFFFFFFFFFFF:FFF:FFFFF:FFFFFFFF:FFFFFFFFFFFFFFFFFFFFFFFFFFFFFFFFFFFFFFFFFFFFFFFFFFFFFFFFFFFFFFFFFFFFFFFFFFFFFFFFFFFFFFFFFFFFFFFFFFFFFFFFFFFFFFFFFFFFFFFFFFFFFFFFFFFFFFFF:FFFFFFFFFFF,FFFFFFFFFF:FFFFFFFF::::FFFFFFFFFF:::FFFFFFFFFFFFFFFFF:F
@A00920:152:HGHKKDRXX:2:2108:23619:23109 1:N:0:CGCGTTCA+TAAGACAC
ACTCCTACGGGAGGCAGCAGTGAGGAATATTGCACAATGGACGCAAGTCTGATGCAGCAACGCCGCGTGGAGGATGACGGTCTTTGGATTGTAAACTCCTTTTCTCAGGGAAGAGAATGGACGGTACCTGAGGAATAAGTCACGGCTAACTAAGTGCCAGCAGCCGCGGTAATACGTAGGATCCGAGCGTTATCCGACTTCACTGGGCGTAAAGCGCGTGCCGGCGGCAAGGTAAGGTGGGGGTGCAAGC
+
FFFFFF:FFFFFFFF::FFF:FFFF:FFFFFFFFFF:FF:FFFFFFFFFFFFFFF:FFFFFFFFFFFFFF,FFFFFFFFF,F:FFFF,FFFF:FFFFFFFF:FF:FF:FFFFF,F,FFF,:FFFFFF,,FFF::FF,FFF,,F,FF,FFFF:,,,,F,FFFFFFF,:F:F,,:F:FFFFFFFFFFFF:F,FFFFF:,,F:::FFFFF:FFFF,,FFFFFFF,FFFFFF:,::,,,F,FFFF,F:F,::,F
@A00920:152:HGHKKDRXX:2:2108:26539:23375 1:N:0:CGCGTTCA+TAAGACAC
ACTCCTACGGGAGGCAGCAGTGGGGAATTTTCCGCAATGGGCGAAAGCCTGACGGAGCAACGCCGCGTGGGTGATGAAGATTTTCGGATCGTAAAGCCCTTTCAGCAGGGACGAATACAATGACGGTACCTGCAGAAGAAGCATCGGCTAACTACGTGCCAGCAGCCGCGGTAATACGGAGGGGGCAAGCGTTGTTCGGAATTACTGGGCGTAAAGGGCGCGTAGGCGGTTCGGTAAGTTAGGCGTGAAA
+
FFFFFFFFFFFFFFFFFFFFFFFFFFFFFFFFFFFFFFFFFFFFFFFFFFFFFFFFFFFFFFFFFFFFFFFFFFFFFFFFFFFFFFFFFFFF,FFFFFFFFFFFFFFFFFFFFFFFFFF,F,FFFFFFFFFFFFFFFF:FFFFFFFFFFFFF,FFFFFFF:FFFFFFFFF:FF:FFFFFFFFFFFFFFFFFFFFFF:FFF:FFFFFFFFFFFFFFFFFFFFFFFFFFFF:FFFFF:FFFFFFFF::FFFF
@A00920:152:HGHKKDRXX:2:2108:24478:23469 1:N:0:CGCGTTCA+TAAGACAC
ACTCCTACGGGAGGCAGCAGTAGGGAATATTGGTCAATGGATGCAAGTCTGAACCAGCCATGCCGCGTGCAGGAAGACGGCCCTATGGGTTGTAAACTGCTTTTGCCAGGGGATAAAACAGCTCTGCGGAGCAAATTGAAGGTACCTGGTGAATAAGCCACGGCTAACTACGTGCCAGCAGCCGCGGTAATACGTAGGTGGCAAGCGTTGTCCGGATTTATTGGGTTTAAAGGGTGCGTAGGCGGCCTTA
+
FFFFFFFFFFFFFFFFF:FFFFFFFFFFFFFFFFFFFFFFFFFFF:FFFFFF,FFFF:FFFFFFFFFFFFFFFFFFFFFFFFF:FFFFFFFFFFFFFFFFFFFFFFFFFFFFF,F:FFFFFFFFFFFFFFFFF,F:FFFF:FFFFFFFFFFFFFFFFFFFFFFFFF:FF,FFFFFFFFFFFFFFFFFF,FFFFFFFFF:FFF,FFFFFFF:,FFFFF:FF:F:FFF:F:FFFFFFFFFFFFFFFF::F,F
@A00920:152:HGHKKDRXX:2:2108:25943:23563 1:N:0:CGCGTTCA+TAAGACAC
ACTCCTACGGGAGGCAGCAGTGGGGAATCTTGCCCAATGGGCGAAAGCCTGAGGCAGCGACGCCGCGTGCGGGAAGAAGGCCTTCGGGTTGTAAACCCCTTTTAGCAGGGAAGAAGCGAAAGTGACGGTACCTGCAGAAAAAGCGTCGGCTAACTACGTGCCAGCAGCCGCGGTAATACGTAGGGTGCAAGCGTTAATCGGAATTACTGGGCGTAAAGCGTGCGCAGGCGGTTGTGCAAGACAGGTGTGA
+
FFFFFFFFFFFFFFFFFFFFFFFFFFFFFFFFFFFFFFFFFFFFFFFFFFFFFFFFFFFFFFFFFFFFFFFFFF,FFFFFF:FFFFFFFFFFFFFFFFFFFFFFFFFFFFFFFFFFFFFFFFFFFFFF:FFFFFFFFFFFFFFFFFFF,FFFFFFFFFFFFFFFF:FFF,FFF:FFFFFF::,F:FFFF::FFF:F:FF:FFF:FF::FFFFFFFFF:F:F,FFFFFFFF:FFFF:FFF:FFFF,FFFFF
@A00920:152:HGHKKDRXX:2:2108:20546:23641 1:N:0:CGCGTTCA+TAAGACAC
ACTCCTACGGGAGGCAGCAGTGGGGAATATTGGACAATGGGGGCAACCCTGATCCAGCAATGCCGCGTGTGTGAAGAAGGCCTTCGGGTTGTAAAGCACTTTAAGTTGGGAGGAAAAGCTGGGAGGTAATAGCTCCTACTGTTGACGTTACAAACAGAATAAGCACCGGCTAACTCCGTGCCAGCAGCCGCGGTAATACGGAGGGTGCAAGAGTTATCCGGATTCACTGGGTTTAAAGGGTGAGAAGGAG
+
F:F:FFF,,FF,F:FF:FFFFFFFFF:FFFFF,FFFFFFFFFFFF,FFFF,F:F:,FFF::F::F,F,FFFFFFF,FF:FFFFFF:FFFF:FFFFFFFFFFFFFFFFF:,F,:FFFFFFFF,:FF,FFFFFFFFF:FF,FFFF,FFFFFFFFFFFFFFF:FFFFFF,FFFFF:FFFFFFFFFFFF:F:F:FFF,,FFFF,:FFFFFFF,FF,FFFFFF:FFF,FFFFFFFF,,FFFF,:FFF,F,FFFFF
@A00920:152:HGHKKDRXX:2:2108:16360:23688 1:N:0:CGCGTTCA+TAAGACAC
ACTCCTACGGGAGGCAGCAGTGGGGAATATTGCGCAATGGGCGAAAGCCTGACGCAGCAACGCCGCGTGCAGGATGAATGCCTTCGGGTTGTAAACTGCTTTTATATGTGACGAATATGACGGTAGCATATGAATAAGGATCGGCTAACTCCGTGCCAGCAGCCGCGGTCATACGGAGGATCCAAGCGTTATCCGGAATTACTGGGCGTAAAGAGTTGCGTAGGTGGCAGAGTAAGTAGATCGTGAAAGC
+
FF,F,FFFFFFF:FFFFFFFFFF:::F::FFFFFFFFFFFFFFFFFFFFF:FFFFFFF:FFFF:FFF:FFFFFFFFFFFF:FFFF,FF:FFFF:FFFFF,FFFFFFFFFF:FFFFFF:FFFFFFF:FFFFFFFFFFFFFFFFFFFFF,,FF:FFFFFFFFFFFFFF,FFFFFFFFFFFFFFFFFFF:FFFF:F:FFFFFF:FFFFFFF,FF::F:FFF:FFFFFFFFFFFFFF,FFF:FFF,FF,,FFFF
@A00920:152:HGHKKDRXX:2:2108:9923:23938 1:N:0:CGCGTTCA+TAAGACAC
ACTCCTACGGGAGGCAGCAGTTAGGAATATTGGACAATGGGGGAAACCCTGATCCAGCCATGCCGCGTGTGTGAAGAAGGCCTTAGGGTTGTAAAGCACTTTCGTCCGCGAAGATAATGACAGTAACGGAAGAAGAAGCTCCGGCTCAATTCGTGCCAGCAGCCGCGGTAATACGAATGGAGCGAGCGTTGTTCGGAATCACTGGGCGTCAAGCGTGCGCAGGCGGTTATGAAAGTCAGAAGTGAAATCC
+
FF:F:FFFFFFFFFFFFFFFFFFFFFFFFFFFFFF,FFFFFFFFFFFFFFFFFFFFFFFFFFFFFFF:FFFFF,FFF:F:FFFFFFFFF:FFFFFFFFFFFFFFFFFFFFFFF:FF:FFFF:FFF:FFFFFFFFFF,FFFFFFF:F,FFFFFFFFFFFFFFFFFFFFFFFFFFFFFF:FFFFFFFF:FFFFFFF,FFFFFFFFFFFFFF,:,FFFFFFFF,FFFF:F,FFFFF,FFFFFFFFF:FFF:FF
@A00920:152:HGHKKDRXX:2:2108:26539:24158 1:N:0:CGCGTTCA+TAAGACAC
ACTCCTACGGGAGGCAGCAGTGGGGAATATTGGGCAATGGGCGAAAGCCTGACCCAGCCATGCCGCGTGAGTGACGAAGGCCTTAGGGTTGTAAAGCTCTTTTGGCGGGGACGATAATGACGGTACCCGCAGAATAAGCCCCGGCTAACTTCGTGCCAGCAGCCGCGGTAATACGAAGGGGGCTAGCGTTGCTCGGAATTACTGGGCGTAAAGCGCACGTAGGCGGTCTTTTAAGTCGGGGGTGAAATCC
+
FFFFFFFFFFFFFFFFFFFF:FFFFF,FFFFFFFFF,FFFFFFF:FFFFFFFFFFFFFFFFFFFFFFFFFFFF:FFFFFFFFFFFFFF,FFFFF:FFFFFFFFFFFFFFFFFFFFFFFFFFF:FFFFFFFFFFFFFFFFFFFFFFF:FFFFFFFFFFFFFFFFFFF,FFFFFF:FFFFF:FFFFFFFFFFFFFFFFFFFFFFFFFFFFFF::FFFF,FFFFFFFFFFFFFFFFFFFFFFFFFFFF,FFFF
@A00920:152:HGHKKDRXX:2:2108:25156:24205 1:N:0:CGCGTTCA+TAAGACAC
ACTCCTACGGGAGGCAGCAGTAACGAATCTTGCGCAATGGGCGAAAGCCTGACGCAGCAACGCCGCGTGCGGGATGAAGGCCCTCGGGTCGTAAACCGCTTTCAGTGGGGACGAACCAAGACGGTACCCACAGAAGAAGCCCCGGCCAACTACGTGCCAGCAGCCGCGGTAACACGTAGGGGGCAAGCGTTGTCCGGATTCATTGGGCGTAAAGAGCTCGTAGGCGGCTCAGTAAGTCGGGTGTGAAACC
+
FFFFFFFFFFFFFFFFFFFFFFFFFFFFFFFFFFFFFFFFFFF:FFFFFFFFFFFFFFF,FFFFFFFFFFFFF:FFFFFFFFFFFFFFFFFFFF:FFFFFFFFFFFFFFFFFFFFFFFFFF:FFFFFFFFFFFFFFFFFFFFFFFFFFFFFFFFFFFFFFFFFFFFFFFFFFFFFFFFFFFFFFFFFFFFFFFFFFF:::FF,FFFFFFFFFFFFFFFFFFFFFFFFFFF,F,FFFFFFFFFFFFFFFFF
@A00920:152:HGHKKDRXX:2:2108:14452:24330 1:N:0:CGCGTTCA+TAAGACAC
ACTCCTACGGGAGGCAGCAGTGGGGAATATTGCACAATGGGCGCAAGCCTGATGCAGCAACGCCGCGTGAGGGATGACGGCCTTCGGGTTGTAAACCTCTTTTAGCAGGGAAGAAGCCTTCGGGTGACGGTACTTGCAGAAAAAGCGCCGGCTAACTACGTGCCAGCAGCCGCGGTAATACGTAGGGCGCAAGCGTTATCCGGAATTATTGGGCGTAAAGAGCTCGTAGGCGGTTTGTCGCGTCTGCTGT
+
FFFFFFFFFFFFFFFFFFFFFFFFFFFFFFFFF:FFFFFFFFFFFFFFFFFFF:FFFF:FFFFFFFFFFFFFFFFFFFFFFFFFFFFFFFFF,::FFFFFFFFFFFFFFFFFFFFFFFFFFFFFFFFFFFFF:FFFFFFFFFFFFFFFFFFFFFFFFFFFFFFFFFFFFFFFFFFF,FFFFFF,:FFFF:FFFFFFFFF:FFFFF::,FFFFFFFFFFFFF,F:FFFFFF:FFFF:F:FF:FF::FFFFF
@A00920:152:HGHKKDRXX:2:2108:14082:24408 1:N:0:CGCGTTCA+TAAGACAC
ACTCCTACGGGAGGCAGCAACGGGGAATCTTGCGCAATGGACGAAAGTCTGACGCAGCGACGCCGCGTGGAGGAAGACGGCCTACGGGTTGTAAACTCCTTTTGCCAAGCCGTTCACAGCTTGGAGAATAAGCCTCTACTAACTACGTGCCAGAAGTCTCGGTAATACGTAGGAGGCAAGCATTATCCGGATTTATTGGGCGTAAAGTGTGCGTAGGTGTCTTGTCGCGTCTTATCTTAAAGACAGAGGC
+
F:FFFFFFFFFFFFFFFFFFFFFFFFFFFFFFFFFFFFFFFFFFFFF:FFFFFFFFFFFFFFFFFFFFF,:FFF:FFFFFFFFFFFFFFFFFF,FFFFFFFFF:F:FFFFF:FFFFFF:FFFF:FFFFF,FF:FFF,FFFFFF:FFFFFFFFFFFF:FFF,FFFF:FFFFFF,F:FFF,,F,FFFF,F,,FFFFFFF,F,FFF,F:,F,:F:FFF,,F:FFFF,FF,F:FF::FFFF,:,F:FF,FFFFF
@A00920:152:HGHKKDRXX:2:2108:26304:24502 1:N:0:CGCGTTCA+TAAGACAC
ACTCCTACGGGAGGCAGCAGTGGGGAATATTGGGCAATGGCCGAGAGCCTGAACCAGCAATGCCGCGTGAGGGAAGAAGGCCTTATGGTTTGTAAGCTCCTTTAATCGGGGTCGTAAACTCCCGACCGGGAGAAACAGCCCGTGCAAACTGCGTACGAGCCGGCTCGCTACTTGCCAGCCGCCGAGCTAAGAACGGAGTTACTGGCGGTGACGCGATCTAAGGCGGCGTAATAGGGCATAGGAGCACTAT
+
FFFFFFFFFFFFFFFFFFFFF,FFFFFFFFFFF,F:FFFF,FFF,FF,FFFF:FFFFF,FFFFFFFFFF:,,FF,FF:FFFF:F,,FF,F,,:FF,FF,,FFF,,,F,FF,,,,,FF,,,F,:,:,FFFF,F:FF,,F,F,,,,F,F,,F,,,F,,,,,F,F,::,,,F,,,,,,,FF,,F,F,,F,:F,,F,,F,,,,F,F,,F,,,F,,,,,F,:,:,:,:FFF,,,,:,:,:,F,,F,F:F,:FF,F
@A00920:152:HGHKKDRXX:2:2108:29848:25786 1:N:0:CGCGTTCA+TAAGACAC
ACTCCTACGGGAGGCAGCAGTGGGGAATATTGCACAATGGGCGCAAGCCTGATGCAGCGACGCCGCGTGCGGGATGAAGGCCTTCGGGTTGTAAAGCTCTGTGGGGAGAGACGAATAAGTGCAGCCTAATACGTTGCATGATGACGGTATCTCCTTAGCAAGCACCGGCTAACTCTGTGCCAGCAGCCGCGGTAAGACAGAGGGTGCAAACGTAGTTCGGAATTACTGGGCGTAAAGCGTGTGTAGGCGG
+
FFFFFFFFFFFFFFFFFFFFFFFFFFFFFFFFFFFFFFFFFFFF:FFFF:FF::FFFF:FFF,FFFFFFFFFFFFF:FFF:F:FFFFF,FF,:FFFFF,,F:FFFFFFFF:FFFFFFFFFFFFFFFFFF:FFFFFFFFFFFFFFFFFF:FF:F::FFFFFF:FF,F:FFFFF:FFFFFFFFFFFFFFFF:F:FF,F,FFFFFFFFFFFF,FFF,FFFF:FFFFFFFFFFFFFFFF,FFFF,F:F,FF,FF
@A00920:152:HGHKKDRXX:2:2108:26756:26224 1:N:0:CGCGTTCA+TAAGACAC
ACTCCTACGGGAGGCAGCAGTGGGGAATCTTGCGCAATGGACGAAAGTCTGAAGCAGCCACGCCGCGTGAGTGAAGAAGGACTTCGGGTTGTAAAGCTCTGTCGGAGGGGACAAAAACCATCATGGTGAATAGCCATGGTGCTTGATGGTCCCCTTAAAGGAAGCACCGGCTAACTTCGTGCCAGCAGCCGCGGTAATACGAAGGGTGCAAGCGTTGCTCGGAATTATTGGGCGTAAAGGGTAGGTAGGT
+
F,:F:FF::FFFFF:F:FFF,,:FFF:FFFF,F,FFFFF,FFF,FFFFFFFF,F,F,F,FFF:FF,FFFFFFFFFFFFFF,,:FFFFFFF:FFFFFFFFFF:FF:FFFFF:FFFFF:FF,F,F:F::FFFFFFFFFFFFFFFFFFFFFFF,,FFFFFFFFFFFFFFFFFFFF:FFFFFFFFFFFFFFFFFFFFFFF:F::F:F,F::FFFFFFFFF::FFFFF,FFFFF:FFFFFFF,FFFF:FFF,FFF
@A00920:152:HGHKKDRXX:2:2108:28438:26412 1:N:0:CGCGTTCA+TAAGACAC
ACACCAACGGGAGGCAGCAGTGGGGAATATTGCACAATGGGCGAAAGCCTGATGCAGCGACGCCGCGTGAGGGATGACGGCCTTCGGGTTGTAAACCTCTTTCAGTAGGGAAGAAGCGAAAGTGACGGTACCTGCAGAAGAAGCGCCGGCTAACTACGTGCCAGCAGCCGAGGTAATACGGAGGATCCAATCGTTATACGGAATCAATGGGTTTAAAGGGTCAGTAGGCGGGTACGTCAGTCAGTGGTGA
+
:::FF,F,F,,F:,,F:,FF,FFFFF:FF,FFFFFFFF,,FFFFF,FF:,,F:F:F:FFFFF,FFFFFFFFFFFF,FFFFFF:FFFFFF:,,FFFFF:FF:FFFF,F,F,FFFFFFF:FFFFFFFF:FF:FF:::FFFF:FF,F:,:F,:FFFF:FFF::FFFFFF:F:F,,:FFFFF:,FFFF::F,FF,FF,:F,,,:FFFFFF,::F::F,FFF,,F:F,FFFFFFF:FF:FFF:FFF:FF,:F:FF
@A00920:152:HGHKKDRXX:2:2108:20428:26569 1:N:0:CGCGTTCA+TAAGACAC
ACTCCTACGGGAGGCAGCAGTAGGGAATATTGGTCAATGGGTGAGAGCCTGAACCAGCCATGCCGCGTGCAGGAAGAAGGCCTTCTGGGTTGTAAACTGCTTTTGCCGGGGGATAAAATTCCCATGCGTGGGACATTGAAGGTACCCGGTGAATAAGCCACGGCTAACTACGTGCCAGCAGCCGCGGTAATACGTAGGTGGCAAGCGTTGTCCGGATTTATTGGGTTTAAAGGGTGCGTAGGCGGTCTTG
+
,FFFFFFFFFFFFFFFFFFF:FFFFFFFFFFFFFFF,FFFFFFFFFFFFFFF,FFFFFFF:FFFFFFFFFFFFF:FFF:FFFF,:FFFFFFFFF,FFFFFF:FFFFF:FFFFFFFF:FF,FFFFFFFFFFFFFFFFFFFFFFF:FFFFFF:FF:FFFFFFFFFFF:FFF:FFFFFFF:FFFFFFFF:FFFF:FFFFFFFFF:FFFFFFFFFFFF:FF:FFF:FFFFFFF,:FFFFF:FFFFF,F:FFFFF
@A00920:152:HGHKKDRXX:2:2108:18493:26976 1:N:0:CGCGTTCA+TAAGACAC
ACTCCTACGGGAGGCAGCAGTGGGGAATCTTGGGCAATGGGCGAAAGCCTGACCCAGCGACGCCGCGTGGGGGATGAAGGCCCTCGGGTTGTAAACCCCTTTCAGCGGGGACGAAGCGAAAGTGACGGTACCCGCAGAAGAAGCCCCGGCTAACTACGTGCCAGCAGCCGCGGTAATACAGGGGGGGCAAGCGTTGTTCGGACTTACTGGGCGTAAAGGGTTCGTAGGTGGCCAACTAAGTCAGATGTGA
+
FFFFFFFFFFFFFFFFFFFFFFFFF:FFFFFFFFF:FFFFFFFFFFFFFFFFFFFFFFF:FFFFFFFFFFFFFFFFFFFFFF:::FFFFFFFFFFFFFFFFFFFFFFFFFFFFFFFFF,,FFFFFFFFFFFFFFF:FFFFFFFFF::FFFF::FF,FFFFFFFFF,FFFF:FFF,FF,FFFFFFFFFF:FFFF,FFFF:FFF,FFFFFF:FFFFF::FFFFFFF:,F:FFFFFFFFFFFFFFFFFFFFFF
@A00920:152:HGHKKDRXX:2:2108:28429:26991 1:N:0:CGCGTTCA+TAAGACAC
ACTCCTACGGGAGGCAGCAGTGGGGAATCTTGCGCTAATGCGCGAAAGCGTGACGCAGCGACGCCGCGTGGGGGACGAAGGCCCTCGGGTTGTAAACCCCTTTCGGCAGGGACGAAGCGATTGTGACGGTACCTGCAGAAGAAGCCTCGGCTAACTACGTGCCAGCAGCCGGGGTAAGACGTCGGAGGCGAGGGTTGTCCGGATTCATGGGGCGTTGAGAGCGCGCAGGCGGCTTGGTAAGTCGGTTGTG
+
FFFFFFFFFFFFFFFFFFFFFFFFFF:FFFFFFFFFFFFFFFFFFF,FFFFF::,F:FFFFFFF:FFFFF,FFFFFFF:,,FFFFFFFF,FFFFFF:FFFFF,FFFFFFFFFFFF:F::F:F::F,F:FF,FFFFFFFFFFFF,:FFFF:FFFFFFF,:,F,F::F::F:,,FF,FFFF:F:,:FFFFFF,,,F,F,FFFFF,,F:F:,FFFFF:,,,:FF:FFF,F,:,FFFFFFFF,FF,:,F,FF,:
@A00920:152:HGHKKDRXX:2:2108:13376:27414 1:N:0:CGCGTTCA+TAAGACAC
ACTCCTACGGGAGGCAGCAGTGGGGAATATTGGACAATGGGCGCAAGCCTGATCCAGCCATGCCGCGTGAGTGAAGAAGGCCCTCGGGTTGTAAAGCTCTTTTGTTGGGAAAGAAAAGCAACCGGCCAATACCCGGTTGTTCTGACGGTACCCAAAGAATAAGCACCGGCTAACTTCGTGCCAGCAGCCGCGGTAATACGAAGGGTGCAAGCGTTACTCGGCATTACTGGGCGTAAAGCGTGCGTAGGTG
+
FFFFFFFFFFFFFFFFFFFFFFFFFFFFFFFFFFFFFFFFFFFFFFFFFFFF,FFFFFFFFFFFFFFFFFFFFFFFFFFFFFFFFFFFFFFFFFFF:FFF:F:FF:FFFFFFF,FFF,FFFFFFFFF,FFFFFFFFFFFFFF:FFFFF,FFFFF,FF,,FFFFFFFFFFFFFFF,F:FFFFFF:FFFFFF:FFFFF:FFF,FFFFFFFFFFF:,FFFFFFF,FFF:FFFFFFFFFFFFFF,:,:,FFF,F
@A00920:152:HGHKKDRXX:2:2108:7166:27461 1:N:0:CGCGTTCA+TAAGACAC
ACTCCTACGGGAGGCAGCAGTTAGGAATTTTGCGCAATGGGGGAAACCCTGACGCAGCAACGCCGCGTGAGTGACGAAGGCCTTCGGGTTGTAAAGCTCTTTTAGCTGGGAAGAAACAAATGACGGTACCAGCAGAAACAGCACCGGCTAACTCTGTGCCAGCAGCCGCGGTACTACAGAGGGTGCAAGCGTTATTCGGAATTATTGGGCGTAAAGAGCGTGTAGGCGGTTTGATACGTCTGATGTGAAA
+
F:FFFFFFFFFFFFFFFF:FFFFFFF,:FF,FF,:FFFFFFFFFFFFFFFFFFFFFFFFFFFFFFFF:FFFFFFFFFFFF:F:FFFF:FFF:FFF::FFFF,FF,FFFFFFFFFF:FF,,FFFFFFFFF:FFFFFFFFFFF:FF:F::FFFF:FFFFFFFFFFFFFFFFF:F,,F,F:FFFFFFFFFFFFFFF::FFFFF,F,F:F,FFFF:FFFFFFFFFFF,,FFFFFFFFF:F,:FF:,FFFF,F,F
@A00920:152:HGHKKDRXX:2:2108:31485:28244 1:N:0:CGCGTTCA+TAAGACAC
ACTCCTACGGGAGGCAGCAGTGGGGAATTGTTCGCAATGGGCGCAAGCCTGACGACGCAACGCCGCGTGGAGGATGAAGATCTTCGGGTCGTAAACTCCTGTCGAGCGGGACGAATATCCAGTCAGCTAACATCTGACTGGACTGACGGTACCGCTAATGGAAGCCCCGGCTAACTCCGTGCCAGCAGCCGCGGTAATACGGGGGGGGCAAGCGTTGTTCGGAATCACTGGGCGTCAAGGGCGCGTAGGT
+
F,:FFFFFFFFFFFFFFFFFFFFFFFFFFFFFFFFFFFFFFFFFFFFFFFFFFFFFFFFFFFFFFFFFFFFFFFFFFFFFFF:FF,FFFFFFFFFFFFFFFFFFFFFFFFFFFFFFFFFFFFFFFFFF:FFFFFFFFFFFFFFFFFFFFFFFFFFFF,,FFFFFFFFFFFFFFFFFFF,F:FFFFFFF:F,FFFFFFFFFFFFFFF:FFFFFFFFFFFF:FFF:FFFFFFFFFFF,F,:FFFFFF:FF,F
@A00920:152:HGHKKDRXX:2:2108:19750:28307 1:N:0:CGCGTTCA+TAAGACAC
ACTCCTACGGGAGGCAGCAGTAGGGAATCTTCCGCAATGGACGAAAGTCTGACGGAGCAACGCCGCGTGAGTGATGAAGGCTTTCGGGTCGTAAAACTCTGTTGTTAGGGAAGAACAAGTGCTAGTTGAATAAGCTGGCACCTTGACGGTACCTAACCAGAAAGCCACGGCTAACTTCGTGCCAGCAGCCGCGGTAATACGAAGGATGCAAGCGTTCTCCGGATTCATTGGGTTTAAAGGGTCCGTAGGT
+
FFFFFFFFFFFFFFFFFFFFFFFFFFFFFFFFFFFFFFFFFFFFFFFFFFFFFFFFFF:FFFFFFFFFFFFFFFFFFFF:FFFFFFFFFFFFFFFFFFFFFFFFFFFFFFFF:F:FFFFFFFFFFFFFFFFFFF:FFFFFFFFFFFFFFFFFFFFFFFFFFFFFFFFFFFFF:FFFFFFFFFFFFFFFFFFFFFFF:FFF:FFFFFFFFFFFFFFF,FF,FFFFFF,FFFFFFFFFFFFFFFFFFFF:FF
@A00920:152:HGHKKDRXX:2:2108:8847:28588 1:N:0:CGCGTTCA+TAAGACAC
ACTCCTACGGGAGGCAGCAGTGAGGAATATTGCGCACTGGACGACAGTCTGACGCAGCGACGCCGCGTGGGGGATGAAGGCCTTCGGGTTGTAAACCCCTTTCAGGAGGGAAGATGGAACGGGCAACCGTTCGGACGTTACCTCCAGAAGAAGCCACGGCTAACTCTCTGCCAGAAGCCGCGGTCAATCGTAGGATCCGAGCGTTATCCGAATTCACTGGGCGTAATGCGAATGCAGGCGGCCGCTCACG
+
F:F:FF:F,FFFF::FFFFF:F,FFF::FF,:F,F:,:FFFFFF,F:FFFFF::FFF:,:,,FF:FF,FF,::FFFFFF:F:,F,FFFFFFF:FF,:,FFFFFF,,F::FFFF,FF,F,,F,,FF:,,FF:FFFF:F,:F:FF:,F,F::,FFF:F,F:,F,F,,FF,:FFFFF,,FFF::,FF,FF,FFFFF::FFFFFFFFF:FF,F,,FFFFFFF,:FF,F:F,F:F,FFFF,FFF,FF::FFF,,F
@A00920:152:HGHKKDRXX:2:2108:20726:28745 1:N:0:CGCGTTCA+TAAGACAC
ACTCCCACGGGAGGCAGCAGTGGGGAATCTTGCGCAATGGGCGAAAGCCTGACGCAGCAACGCCGCGTGCGGGAAGACGGCCTTCGGGTTGTAAACCGCTTTCAGCAGGGACGAAATTGACGGTACCTGCAGAAGAAGCTCCGGCCAACTACGTGCCAGCAGCCGCGGTAAGACGTAGGGGGCGAGCGTTGTCCGGAATTCTTGGGCGTAAAGCGCGCGTAGGCGGCCCGGTAAGTCCGCTGTAAAAGTC
+
FF:FFFFFFFFFFFFFFFFFFFFFFFFFFFFFFFFFFFFFFFFFFFFFFFFFFFFFFFFFFFFFFFFFFFFFFFFFFFFFFFFFFFFF:FFFFFFFFFFFFFFFFFFFFFFFFFFFFFFFFFFFFFF:FFF:FFFFFFFFF:FF:FFFFFFFFFFFFFFFFFFFFFFFF,F:FFF:FFFFFFFFFFFF:F,FFFFFFF:F,FFFFFFF:FFFFFFF:FF:FF:FFFFFFFFF:FF:FFFFFF:F,:F:FF
@A00920:152:HGHKKDRXX:2:2108:18186:29074 1:N:0:CGCGTTCA+TAAGACAC
ACTCCTACGGGAGGCAGCAGTGGGGAATTGTTCGCAATGGGCGCAAGCCTGACGACGCAACGCCGCGTGGAGGATGAAGATCTTCGGGTCGTAAACTCCTGTCGAGCGGGAAGAATAGTTTCGGTGTGAATAGCGCCGGAACCTGACGGTACCGCTAAAGGAAGCCCCGGCTAACTCCGTGCCAGCCGCCGCGGGAATACGGGGGGGGCAAGCGTGGTTCGGAATTACTGGGCGGAAAGGGCTCGTAGGC
+
[truncated: 44,931,105 more chars]
