# Supplementary material for: Biochar’s role in improving pakchoi quality and microbial community structure in rhizosphere soil
Source: PeerJ. 2024 Mar 18;12:e16733. doi: 10.7717/peerj.16733 (PMC10956520; doi:10.7717/peerj.16733)
Supplement: Supplemental Information 27 — T4, treated with 7% biochar. 1, 2, and 3 represent three replications. [file peerj-12-16733-s027.gz › T41_2.fq]

@A00920:152:HGHKKDRXX:2:2101:22607:1063 2:N:0:CGCGTTCA+TAAGACAC
GGACTACCAGGGTATCTAATCCTGTTCGCTCCCCACACTTTCGCTCCTCAGCGTCAGGTAATGCCCAGAGAACCGCCTTCGCCACCGGTGTTCCTCCTGATATCTGCGCATTTCACCGCTACACCAGGAATTCCGTTCTCCCCTGCATGCCTCTAGTCTGCCCGTATCGGAAGCAGGCTCAGGGTTAAGCCCTGAGTTTTCACTCCCGACGCGACAAACCGCCTACGAGCCCTTTACGCCCAATAATTCC
+
FFFFFFFFFFFFFFFFFFFFFF:FFFFFFFFFFFFFFFFFFFFFFFFFFFFFFFFFFFFFFFFFFFFFFFFFFFFFFFFFFFFFFFFFFFFFFFFFFFFFFFFFFFFFFFFFFFFFFFFFFFFFFFFFFFFFFFFFFFFFF:FF:FFF,FFFFFFFFFF:FFFFFFFFF:FFFFFF:FFFFFFFFFFFFFFFFFFFFFFFFFFFFFFFFFFFFFFFFFFFFFFFFFFFFFFFFFF:FFFFFFFFFFFFFF
@A00920:152:HGHKKDRXX:2:2101:14805:1391 2:N:0:CGCGTTCA+TAAGACAC
GGACTACCCGGGTATCTAATCCTTTTTGCTCCCCACGCTTTCGTGCATGAGAGTCAGCAGTGTTCCAGTTACATGCCTTCGCCTTTGGTATTCCCCACGATATCAACGGATTTCACCCCTACACCGTGAGTTCTAGTAACCTCTAACACGCTCTAGTTTAGTCGTATCTCCCGCGGTGACCCAGTTAAGCTGAGACATTTAACGACAGACGCACTAAACCTCCTGCGCACTCTTTACGCCCAATAAATCC
+
FFFFF:FFF:FFFFFFFFFFFFFFFFFFFF:FFFFFFFF,F:FFFFFFFFFFFFFFFFFFFFFFFFFFFFFFFF,:FFFFFFFFFFFF,FFFFFFFFFF,FFFF:FFF:F:FF:FFFFFFFF:FFFF:FFFF,FFFFFFFFFF:FFFFFFF,FF,:FFFF,FFFFFF:FFFFFFF:FF:FFFFF:FF,::FFFFFFFF,F,F,FFFFF,,FF:FFFFF,,FF:FFF,F,FF:FFF,,F,FF:F:F,F:F:
@A00920:152:HGHKKDRXX:2:2101:1452:1438 2:N:0:CGCGTTCA+TAAGACAC
GGACTACTAGGGTATCTAATCCTGTTTGCTCCCCACGCTTTCGCACCTCAGCGTCAGTACCGGGCCAGTGAGCCGCCTTCGCCACTGGTGTTCTTCCGAATATCTACGAATTTCACCTCTACACTCGGAGTTCCACTCACCTCTCCCGGACTCGAGATTCTCAGTATCAAAGGCAGTTCCGGAGTTGAGCTCCGGGATTTCACCCCTGACTTAACAATCCGCCTACGTGCGCTTTACGCCCAGTGATTCC
+
FFFFFFFFFFF:,,FFFFFFFF,FFFFFFFFF:FFFFFFF,FFF:FFFFFFFFFFFF:FFFF:FFFFFFFFFFFFFF,FFFFFFFF:F,FFFFFFF:FFF,F:FFFFFFFFFF,,FF,F:FFFFFFF:FFF:FFFFFFFFFFFFFFFFFFFFFFFFFFFFFFFFFFFFFFFFFF:,F,::FFFF:FFF:FF:F,F::F:FFFFF:FFFF:FFFFF::FFFF:FFFFFFFF:FF,FFFF:FF:FF:FF,,,
@A00920:152:HGHKKDRXX:2:2101:19623:1438 2:N:0:CGCGTTCA+TAAGACAC
GGACTACAGGGGTATCTAATCCTGTTTGCTCCCCACGCTTTCGCGCCTCAGCGTCAGTTCCGGTCCAGTGAGCCGCCTTCGCCACTGGTGTTCCTCCCAATATCTACGCATTTCACCGCTACACTGGGAATTCCACTCACCTCTCCCGGACTCAAGCCTCGCAGTTCGGAGGGCAGTTCCTCGGTTGAGCCGAGGGATTTCACCTTCCGCTTACTTGGCCACCTACGCGCCCTTTACGCCCAATAATTCC
+
FFFFFFFFFFFFFFFFFFFFFFFFFFFFFFFFFFFFFFFFFFFFFFFFFF:FFFFFFFFFFFFFFFFFFFFFFFFF:FFFFFFFFFFFFFFFFFFFFFFFFFFFFFFFFFFFFFFFFFFFFFFFFFFFFFFFFF::FFFFFFFFFFF:FFFFFFFFFFFFFFFFFFFFFFFFFFFFFFFFFFFFFFFFFFFFFFFFF:FFFFFFFFF:FFFFFFFFFFFFFFFFFF:FFFFFFFFFFFFFF:FFFFFFFF
@A00920:152:HGHKKDRXX:2:2101:12192:1501 2:N:0:CGCGTTCA+TAAGACAC
GGACTACTGGGGTTTCTAATCCTGTTCGCTCCCCACGCTTTCGCTCCTCAGCGTCAGTTCCAGCCCAGAGCGCCGCCTTCGCCGCTGGTGTTCCTCCTGATATCTGCGCATTTCACCGCTACACCAGGAATTCCACGCTCCCCTACTGGACTCTAGCCACAGCAGTATCGGGTGGCGTCTCCAGGTTGAGCCTGGAGGTTTCACACCCGACTTACCGAACCGCCTACGAGCTCTTTACGCCCAATAAATC
+
FF:FFFFFFFFFFFFFFFFFFFFFFFFFFFFFFFF:FFFFFFFFFFFFFFFFFFFFFFFFFFFFFFFFFF:FFFFFFFFFFFFFFFFFFFFFFFFFFFFFFF,FFFFFFFFFFFFFF:FFFFFFFFFF:FFFF,F:FFFFFFFFFF:FF,:FFFFFFFFFFFFFFFFFFFFF:FFFFFFFFFFFFFFFFFFFFF:,FFFFFFFFFFFFFFFFFFFFFFFFFFFFFFFFFFFFFF,FFFFFFF:,FF:FF:
@A00920:152:HGHKKDRXX:2:2101:13476:1532 2:N:0:CGCGTTCA+TAAGACAC
GGACTACCGGGGTTTCTAATCCCGTTTGCTACCCTAGCTTTCGCGTCTCAGCGTCAGTGTCGGTCCAGGATGCCGCCTTCGCCACCGGTATTCCTCCAGATATCTACGCATTTCACCGCTACACCTGGAGTTCCACATACCTCTCCCGCACTCGAGCCGTCCAGTATCAGACGCAGTTCCAGGGTTAAGCCGGGTGTTTTCACGTCTGACTTAGATGGCCGCCTACGCGCCCTTTACGCCCAGTAATTCC
+
FFFFFFF:,FFFFFFFFFFFFFFFFFFFFFFFFFF:FFFF:FFFF,FFFFFFFFFFFFFF,FFFFF,F:FF,FFFFFF:FFFFFFFFFFFFF,,FF:FFF:FFFF,FFF,FF,FFFFFFF,FFFF,FFF,FFF:,:,F:FF,FFFF:F::F,FFFF,FF,FF,FFFFF,F:FFFFF:,,F,,FFFFFFFFFF::,F,F:FFF::F:FF:FF:,,F:FFFFFFFFFFFFFF,FFFF,F:FFF,FF,F,F,F
@A00920:152:HGHKKDRXX:2:2101:3378:2957 2:N:0:CGCGTTCA+TAAGACAC
GGACTACAAGGGTATCTAATCCCGTTTGCTCCCCTAGCTTTCGCTCCTCAGCGTCAATGTCGGTCCAGGATGCCGCCTTCGCCACCGGTATTCCTCCAGATATCTACGCATTTCACCGCTACACCTGGAATTCTGCATCCCTCTCCCGAATTCAAGCCATCCAGTATCAGACGCAGTTCCCAGGTTGAGCCTGGGGATTTCACGTCTGACTTAGTTGGCCGCCTACGAGCCCTTTACGCCCAGTAAATCC
+
FFFFFFFFFFFFF:FFFFFFFF:FF:FFFFFFFFFFFFFFFFFFFFFFFF:FFFF:F:FFFFFFFFFFFF:FFFFFFFFFFFFFFFFFFF:F,FFFFFFFFFFFFFFF::F:FFFFFFFFFFFFF:FFFF:FFFFF,FFFFF:FFFFFFFFF:FFFFFFFFFFFF:FFFFFFFFFFFFFFFFFF:FFFFFFFFF,FFF,FFFFFF:F:::FFFFFFF:FFFFF:FFFFFFFF::F::FF,FFFF:,FFFF
@A00920:152:HGHKKDRXX:2:2101:25473:3239 2:N:0:CGCGTTCA+TAAGACAC
GGACTACAAGGGTATCTAATCCTGTTTGCTCCCCACGCTTTCGCGCATCAGCGTCAGTACCGGTCCAGGTGGCCGCCTTCGCCACTGGTGTTCCTCCCAATATCTACGCATTTCACCGCTACACTGGGAATTCCGCCACCCCCTCCCGGCCTCAAGCACGACAGTTTCAAAGGCAGTTCCTCAGTTGAGCCGAGGGATTTCACCTTTGACTTATCGCGCCGCCTACGCGCCCTTTACGCCCAATGATTCC
+
FFFFFFFFFFFFFFFFFFFFFFFFFFFFFFFFFFFFFFFFFFFF:FFFF:FFFFFFFFFFFFFFFFFFFFFFFFFFFFFFFFFFFFFFFFFFFFFFFFFFFFFFF,FFFFFFFFFFFFFFFFFFFFFFFFFFFFFFF,FFFFFFFFFFFFFFFFF:FFFFFFFFF,FFFFFF,:FFF,FF:FF,F,:FFFFF:,FFF,FFFFFFF,FFF:,,F:F:FFFFFFFF,:FFFFFF::FFFFFFFFF,FFFFFF
@A00920:152:HGHKKDRXX:2:2101:3061:3975 2:N:0:CGCGTTCA+TAAGACAC
GGACTACTAGGGTTTCTAATCCTGTTCGCTACCCACGCTTTCGCGCCTCAGCGTCAGTAACGAGCCAGCGAACCGCCTTCGCCTCCGGTGTTCTACCTGATATCTGAGCATTCCACCGCTACACCAGGTATTCCGTTCGCCTCTCTCGCACTCAAGTCGGGCAGTTTCCAGCGACATCGCTCCGTTAAGCGGTAGCGTTTTCACACCAGACTTGCCCGGCCGCCTGCGCGCCCTTTACGCCCAATAAATC
+
FFFFFFFFFFFFFFFFFFFFFFFFFFFFFFFFFFFFFFFFFFFFFFFFFFFFFFFFFFF:FFFFFF:FFFFFFFFFFFFFFFFFFFFFFFFFFFFFFFFFFFFFFFFFFFFFFFFFFFFFFFFFFFFFFFFFFFFFFFFFFFFF:FF:FFFFFFFFFFFFFFFFFFFFFFFFFFFFFFFFFFFFFF:FFFFFFFFFFFFFFFFFFFFFFFFFFFFFFFFFFFFFFFFF:FFFFFFFFFFFFFF,FFF:F,
@A00920:152:HGHKKDRXX:2:2101:2474:4460 2:N:0:CGCGTTCA+TAAGACAC
GGACTACCGGGGTTTCTAATCCTGTTCGCTCCCCACGCTTTCGTCCATCAGTGTCAGTACATTATTAGTAATCTGCCTTCGCAATTGGTATTCTATGTAATATCTATGCATTTCACCGCTACACTACATATTCTAACTACTTCATAATGACTCAAGATAACCAGTATCAAAGGCAATTCTACAGTTGAGCTGCAGGATTTCACCTCTGACTTAATTATCCACCTACGGACCCTTTAAACCCAATGATTCC
+
FF:FF:FFFFFFFFFFFFFFFF:FFF,FFFFFFFFFFFFF:FFFFFFFFFFFFFFFFFFF:FFFFF:FFFFFFFFFFFFFFFF,FFFFF:FFFF,FFF:FFFFFFFFFFFFFFFFF:FFFFFFFFFFFFFFFFFFFFF,FFFFFFFFFFFF:FFFFFFFFF:FFF:FFFFFFFF,FF,FF:FFFFFFFFFFFFFFFFFF:FFFFFFF::FFFFF:FFFFFFFFF:F:F,FF:F,FF:F,F,FFFFFFFFF
@A00920:152:HGHKKDRXX:2:2101:10203:4476 2:N:0:CGCGTTCA+TAAGACAC
GGACTACTCGGGTATCTAATCCTGTTTGCTCCCCACGCTGTCGCGCTTCAGCGTCAGCACTGTCCCAGCAGGCCGCCTTCGCCACCGGTGTTCTTCCGGATCTCTACGCATTCCACCGCTACACCCGGAATTCCGCCTGCCTCTGACAAGCTCCAGTCCACCAGTTCGCACGGCCGACCCGGGGTTGAGCCCCGGGCTTTCACCGCACGCTTAGCAGACCGCCTACGCGCCCTTTACGCCCAGTGATTCC
+
:FFFFFF:FFFFFF:FFFFF:FFFF:F:FFF:FFFFF:FFFFFFFF:FFFFFF,:,FFFFFFFFFFFFFFFFFFFFF:FFFFF,FFFFFFFFFF:FFFFFFFFFF:FFFFFFFFFFFFFFFFFFFFFFFFFFFFFFFFFFFFFFFFFFFFFFFFFFFFFFFFFFFFFFFFFFFFFFFFFFFFFFFFFFFFFFFFFFFFFFF:FFFFFFFF:FFFFFFFFFFFFFFFFFFFFFFFF,FFFFFFFF:FF:FF
@A00920:152:HGHKKDRXX:2:2101:15989:4633 2:N:0:CGCGTTCA+TAAGACAC
GGACTACTAGGGTATCTAATCCTGTTCGCTCCCCACGCTTTCGTGCCTCAGCGTCAATACAGGTCTAGCCAGCTGCCTTCGCAATTGGTGTTCTATGGCATATCTATGCATTTCACCGCTACATGCCACATTCCGCTGACCTCATCCTGATTCCAGCACTGCAGTATCAAAAGCAATTTTACGGTTGAGCCGCAAACTTTCACTCCTGACTTACCGTGCCGCCTACGCACCCTTTAAACCCAGTAATTCC
+
FFF:F,F:FFFFFFFFFFFFFFFFFFFFFFFFFFFFFFFFFFFFFFFFFFFFFFFFFFFFF:FFFFFF:FFFFFFFFFFFFFFFFFFFFFFFFFFFF:FFFFFFFFFFFFFFFFFFFFFFFFFFF,FFFF:FFFFFFFFFFFFFFFFF:FFFF:FFFFF:FFFFFFFFFFFFFFF,,FFFFFFFFFFFFFFFFFFFFFF:FFF:FF:FFFFFFF:FF:FFFFFFFFF,FFFFFFFFFFFFFF:FFFFFFF
@A00920:152:HGHKKDRXX:2:2101:14525:5071 2:N:0:CGCGTTCA+TAAGACAC
GGACTACTAGGGTTTCTAATCCCGTTCGCTCCCCATGCTGTCGCGTCTCAGCGTCAGGTGTGACCCAGCGGGTCGCCTTCGCCACTGGTGTTCCTCCGGATCTCTACGCATTTCACCACTACACCCGGAATTCCACCCGCCTCTATCACCCTCTAGCTGTCCAGTTTCCGACGACCTCTCCCGGTTTAGCCAGGAGCTTTCACGCCGAACTTAAACTGCCGCCTGCACGCCCTTTACGCCCAGTAACTCC
+
FFFFFFFFFFFFFFFFFFFFFFFFFFFFFFFFFFFFFFFFFFFFFFFFFFFFFFFFFFFFFFFFFFFFFFFFFFFFFFFFFFFFFFFFFFFFFFFFFFFFFFFFFFFFFFFFFFFFFFFFFFFFFFFFFFFFFFFFFFFFFFFFFFFFFFFFFFFFFFFFFFFFFFFFFFFFFFFFFFF:FFFFFF:FFFFFF:FFFFFFF,FFFFFFFFFFFFFFFFFFFFFFFFFFFFFFFFFF:FFFFFFFFFFFFF
@A00920:152:HGHKKDRXX:2:2101:24126:5447 2:N:0:CGCGTTCA+TAAGACAC
GGACTACAGGGGTTTCTAATCCTGTTTGCTCCCCACGCTTTCGCGCCTCAGCGTCAGTATCGGGCCAGTTGGCCGCCTTCGCTTCTGGTGTTCCTCCGAATATCTACGAATTTCACCTCTACACTCGGAATTCCACCAACCTCTCCCGATATCCAGGTCACCAGTATCAAAGGCAGTTCCTAGGTTAAGCCTCGGGATTTCACCCCGGACTTAGAGACCCGCCTACGCGCGCTTTACGCCCAGTAAATCC
+
FFFFFFFFFFFFFFFFFFFFFF,FFFFFFFFFFF,FFFFFFFFFFFFFFFFFFFFF,F,FFFFFFFFF,:,FFFFFFFFFFFF,F,FFFFFFFFFFF,:FFFFFFFFFFFFFFFFFFFFFFFFF::FFFFFFFF:F::F:FFFFFFFFFF,FFFFFF,FFFFFFFFFF,:FFFFFFFFFF,:F:FFFF:F,,FFFFFFFFFFF,,,,FFFF:,F,,,::FFFFFF:FFFFF:FFFFFFFFF,FFFF:FFF
@A00920:152:HGHKKDRXX:2:2101:31367:5619 2:N:0:CGCGTTCA+TAAGACAC
GGACTACTAGGGTATCTAATCCCGTTTGCTACCCTGGCTTTCGTTCCTCAGTGTCAGTTGCAGTCCAGAACGCCGCCTTCGCCACCGGTGTTCCTCCTGATATCTACGAATTTCACCTCTACACCAGGAATTCCGCTTCCCTCTCCACCACTCTAGACCGGCAGTTTCAAATGCAGTTCCTGAGTTGAGCTCAGGGATTTCACATCTGACTTATCGGCCCGCCTACACGCGCTTTACGCACAGTAATTCC
+
::FF:FFFFF:FF:FFFFFFF,FFFFFFFFFFFFF:FFFF,FFFFF:F:F:FFFFFF:FFFFFFF:F,FFFFFFFFFFFFFFFFFFFF:FFFFF:F:FFFFFFF:FFFFFFFFFFFFFFFFFF,FFFFFF:FF,FF:FFFFF,FFFFFFF:,FFF:FFFFFFF::F:FFFFFFFFFFFFFFFF:FF,FFFFFFF:FFFFFFFFFFFFFF::FFFFFF:FFF::FF:FFFFFFFFFFF:F,FFFFFF:FFF
@A00920:152:HGHKKDRXX:2:2101:25446:5666 2:N:0:CGCGTTCA+TAAGACAC
GGACTACTGGGGTTTCTAATCCTGTTCGCTCCCCATGCTTTCGCTCCTCAGCGTCAGTTACGGCCCAGAGATCTGCCTTCGCCATCGGTGTTCATCCTGATATCTGCGCATTCCACCGCTACACCAGGAATTCCCCGCTCCCCTACCGTACTCAAGACCCAGCAGTAACGAGTGGCCACTCGGGGTTGAGCCCTGAGTTTTCACACCCGACTTACTGAACCGCCTCCGGGCGCTTTACGCCCTAGAAAGC
+
FFFFFFFFFFFFFF:FFFFFFFFFFF,:FFFFFF,,FFFFFFFFFFFFFFFFF:FFFF,,F,F,FFFFF:,FF,FFFFFFFFFF:,FF,FF:F,:FFFFFFFFFF:FFFFFFFF,FFFF:FF:FF:FF:FFFFFFF:,FFFFFF:F,F,:FFFFFF,FF,F,:,FF,,,FF::,:FF:F,F,,F,FF,,FFFF,F,FF:F:FF,FF,:FF,::FF,FF:FF:F,:FF,,:F,F:,,:,FF,:,,,:F,,F
@A00920:152:HGHKKDRXX:2:2101:32732:5854 2:N:0:CGCGTTCA+TAAGACAC
GGACTACCGGGGTTTCTAATCCTGTTTGCTCCCCACGCTTTCGCACATGAGCGTCAGTATTGGTCCAGGAAGTCGCTTTCGCCACTGATGTTCCTTCCGATATCTACGCATTTCACCGCTACACCGGAAATTCCACTTCCCTCTCCCATACTCTAGCAACGCAGTCTCGAATGCAGTTCCCAGGTTAAGCCTGGGGATTTCACACCCGACTTGCGAAGCCGCCTACGCGCGCTTTACGCCCAGTAATTCC
+
FF::F:,FFFFFF::FFF,F::FFFFFFFF:FF:FFFFFFFFFFFFFFFFF:FF::FFFFFF:FF:FF:FFFFFF,FFFF:F:FFFFFFFFF:FFFFFF:FFFFFFFFFFFFFF,:FF:F:F,FFFFFFFFFFFFFFF::FF:FFFFFFFFFFFFFFFFFFFFFFFFFFFFFFFFFF:FFFFFFFFF:F:FFFFFFFFFFFFFFFFFFFFFFFFF,FFFF:FFFFFF:FFFFFF,FF:F:FFFF,:FF,F
@A00920:152:HGHKKDRXX:2:2101:4453:6386 2:N:0:CGCGTTCA+TAAGACAC
GGACTACCGGGGTTTCTAATCCTGTTCGCTCCCCACGCTTTCGCTCCTCAGCGTCAGTATCGGCCCAGAGACCTGCCTTCGCCATCGGTGTTCCTCCTGATATCTGCGCATTTCACCGCTACACCAGGAATTCCAGTCTCCCCTACCGAACTCTAGCCTGCCCGTATCGTCTGCAGGCCCGCGGTTGAGCCGCGGGTTTTCACAGTCGACGCGACAAGCCGCCTACGAGCTCTTTACGCCCAATAAATCC
+
F,FF,FFFFFFFFF,:FFF:FF::::,FFFFFFF:FFFFFFF:FFFFFFFFFFF:FFFF:FF,FF:FFFFFFFFFFFFFFFFFFFF:FFFFF,FF:FFFFFFFF,::FF:FFFF:FFFFF::FFFFFFFFFFFF,F,FFFFF,FFFF,F:FFFFFFF:FF:F,FFF:FF,FFFFFFFFFFFFFFFFFFFF,FFFFFFFF:FFFFF,:FF,F:F:FF:F:,FFFF:FF:F,FFFFFFFF,FFF:FFFFF,,
@A00920:152:HGHKKDRXX:2:2101:10393:6809 2:N:0:CGCGTTCA+TAAGACAC
GGACTACAGGGGTTTCTAATCCTGTTTGCTACCCACGCTTTCGTGCCTCAGTGTCAATAATCGCATAGCAAGCTGCCTTCGCAATCGGTATTCTATGGCATATCTATGCATTTCACCGCTACATGCCACATTCTGCTCACCTCAACCTCATTCAAGCTCAGCAGTATCAAAGGCAATTCCACGGTTGAGCCGTAGCCTTTCACCCCTGACTTACTAAGCCGCCTACGCACCCTTTAAACCCAGTGATTCC
+
FFFFFFFFFFFFFFFFFFFFFFFFFFFFFFFFFFFFFFFFFFFFFFFFFFFFFFFFFFFFFFFFFFFFFFFFFFFFFFFFFFFFFFFFFFF,FFFFFFFFF,FFFFFFFFFFFFFFFFFFFFFFFFF:F:FFF:FFFFFFFFFFFFFFFFFFFFFFFFFFFFFF:FFFFFFFFFFFFFFFFFFFFFFFFFFFFF:FFFFFF:FFFFFFFFFFFFFFFFFFFFFF:FFFFFFFFFFFFFFFF:FFFFFFFF
@A00920:152:HGHKKDRXX:2:2101:20302:6934 2:N:0:CGCGTTCA+TAAGACAC
GGACTACAGGGGTTTCTAATCCCGTTTGCTCCCCACGCTTTCGCGCCTCAGCGTCAGGACATGACCAGAGACCCGCCTTCGCCACAGGTGTTCCTCCCGATCTCTACACATTTCACCGCTACACCGGGAATTCCAGTCTCCTCTGCAGCCCTCAAGAACGACAGTCTCGGCCGACTCTCCTCGGTTGAGCCGAGGGCTTTCACGAACGACTTGCCGGCCCGCCTACGCGCCCTTTACGCCCAGTGATTCC
+
FFFFFFF,FFFFFFFFFFFFFFFFFFFFFFFFFFFF:FFFFFFFFFFFFFFFFFFFF:F,,FF,FFFF:FFFFFFFF:FFFFFFF,FFFFFFFF:FFF:FF:FFFFF:FFFFFFFFFFFFFFFFFFFFFFF:FFF:FF:FF,:F:FF,FFFFFFFF:FF::F,FFFF,FF:FFFFF,F:F,FF:FF,,:FFFF,F:,FFFFFF:F,F,,FFFFFF,,FFFFFFFFFFFFFFFFFFFFFFFFFFFFFF,FF
@A00920:152:HGHKKDRXX:2:2101:7618:7075 2:N:0:CGCGTTCA+TAAGACAC
GGGGGGGGGGGGGGTTCGGCTTCACCCATCGTTCCCATCCCTACCTTCTAAAACTGCCCCAAACTGGACCGACTAGCCCTAGGGTCAACCCGTTCTTCGGCGCTCGTAGCCCATGTACACCAAACAAACACAAAAACCCACCCCCAAAAGCCACCACACCCCCCCGCAGGGGAGGACCCGCCCCCCGCCGTCGGGGGCCCTGTGGGCCGCCCAGCCCAGCACCCCCACACCCCCCCTAAATAAACCACAA
+
FFFF::,,,,,,,,,,,,,,,,:F::,,,:,,,,,,,,:F,,,,,,,:,,:,,,,,,:,,,,,,,,,,,,,,,,,,,:,,,,,,,,,:F,,,,,,,,,,:,:,,::,:,,:,,:,,,,:F,,,,,,,:F,:,,,::,,,,,:,,,,:,,,,F,,::,,:,,:,::,:,,,,,,,F,:,,,,,:F::,,,,,,,,,,,,,,,,:,,,,,:,F:,,,::,,,,,,F,,,,:,,,F:F,,FF:,,,,,,F:FF
@A00920:152:HGHKKDRXX:2:2101:14705:7670 2:N:0:CGCGTTCA+TAAGACAC
GGACTACTAGGGTTTCTAATCCTGTTTGCTCCCCACGCTTTCGCGCCTCAGCGTCATTAGTTGTCCAGTCAGCCGCCTTCGCCACTGGTGTTCCTCCCTATATCTACGAATTTCACTGCTACACAGGGAATTCCACATACCTCTACAATACTCCAGCTTCCAAGTATCAAATGCATTTCCGAAGTTGAGCTCGGGGATTTCACAACTGACTTGACAAACCGCCTTCGCCCGCTTTACGCCCAGTAATTCC
+
FFFFFFFF:FFFFFFFFFFFFFFFFFFFFFFFFFFFFFFFFFF,,F,F,FFFFFFF,FF,F,FFFF,F,,,F,FFFFFFFFFFFFFF:FFFFF,FFF,:,F,FFFFFFFF,FFFFF,:F,FFFF,,FFFFFFF:FF,F:FFFFF,F,FFF,FF,FFFF,,F,FFF,F:,F,,FFF,FFFF,,:FFFF:FF,FFFFF,F:FFFFFFF:FFFFF,F,,F,:F:FFF,FFF::FFFFF:FFFFFFFF:FFFFF
@A00920:152:HGHKKDRXX:2:2101:3296:7827 2:N:0:CGCGTTCA+TAAGACAC
GGACTACCAGGGTATCTAATCCCGTTTGCTCCCCTAGCTTTCGCTCCTCAGCGTCAATGCCGGTCCAGGATGCCGCCTTCGCCACCGGTATTCCTCCAGATATCTACGCATTTCACCGCTACACCTGGAATTCTGCATCCCTCTCCCGGATTCAAGCCAATCAGTATCAGACGCAGTTCCCAGGTTGAGCCTGGGGATTTCACGTCTGACTTAGTTGGCCGCCTACGAGCCCTTTACGCCCAGTAATTCC
+
FFFFFFF:FFFFFFFFFFFFFFFFFFFFFFFFFFF,FFFFFFFF,FFFFFFFFFFFFFFFFFFFFFFFF:FFFFFFFFFFFFFFFFFF:FFFFFFFFFFFFFFFFFF,FF:FFF:FFFFFFFFFFFFFF,FFFFFF,F:FFFFFFFFFFF:FF:FFFFFFFFFFFFFFFFFFFF,FFFFFFFFFFFFFFF:FFFFFFFF:FFF,FFFFF,FFFFFF:FF:,FFFFFF:FF:FFFFF:FFFFFFF:FFFFF
@A00920:152:HGHKKDRXX:2:2101:11993:7827 2:N:0:CGCGTTCA+TAAGACAC
GGACTACTCGGGTTTCTAATCCTGTTTGCTACCCACGCTTTCGCTCCTCAGCGTCAGTTACGGCCCAGAGCGGCGCCTTCGCCACTGGTGTTCCTCCTGATATCTGCGCATTTCACCGCTACACCAGGAATTCCCCGCTCCCCTACCGCACTCTAGTCACAGCAGTATCGAGTGCAATCTCTGGGTTGAGCCCAGAGTTTTCACACCCGACTAACTGAACCGCCTACGAGCTCTTTACGCCCAATAAATC
+
FFFFFFFFF:FFFFFFFFFFFFFFFFFFFFFFFFFFFFFFFFFFFFFFF,FFFFFFFFFFFFFFFFFFFFFFFFFFFFFFFFFFFFFFFFFFFFFFFFFFFFFFFFFFFFFFFF,FFFFFFFFFFFF:FFFFFFFFFFFFF:F:FFFFFFFFFFFFFFFFFFFFFF,FFFFFFFFFFFFFFFF:FFFFFFFFFFFFFFFFFFFFFFFFFFFFFFFFFFFF:F:FFFFFFFFFFFFFFF:F,FF,FFF::F
@A00920:152:HGHKKDRXX:2:2101:26494:7858 2:N:0:CGCGTTCA+TAAGACAC
GGACTACTGGGGTTTCTAATCCCGTTTGCTCCCCTAGCTTTCGCGCCTCAGCGTCAGTGTAGGTCCAGGAAGCAGCCTTCGCCACCGGTGTTCCTCCTGATATCTGCGCATTTCACCGCTACACCAGGAATTCCGCTTACCTCTCCCGAACTCTAGCTTGCCCGTTCCAAGCGCAGATCCCAGGTTAAGCCCCGGGATTTCACTCCTGTCTAAGCAAACCGCCTCCGCACGCTTTACGCCCAGTAATTCC
+
FFFFFFFFFFFFFFFFFFFFFFFFFF,FFFFFFFF:FFFFFFFF,FFFFFFFFFFFFF,,,FF,FFFF,,F,F,FFFFFFFFFF,FFFFFFFFFFFF,FFFFFFF,FFFFFFFFFFFFFFFFFFF,FFFFFFFFF:F,,FF,FF:F,,:FFFF,FF,,FFFF,FF,,FFF,FFFFF:FFFF,,FFF,FFFFF,FF,F,FFFFF,FF,F,F:,,,FFFFFFFFFF,FF,,F,FFFFFFFFFFF,FFFF:FF
@A00920:152:HGHKKDRXX:2:2101:20537:8030 2:N:0:CGCGTTCA+TAAGACAC
GGACTACTGGGGTATCTAATCCTGTTTGATCCCCACACTTTCGTGCCTCAGCGTCAGTTACAGTCTAGTAAGCTGCCTTCGCTATCGGTGTTCCTGACGATATCTATGCATTTCACCGCTACACCGTCAATTCCGCCTACCTCGTCTGTACTCAATCCCAACAGTTTTTCAGGCAGCTCCCAGGTTGAGCCTGGGCATTTCACCTCAAACTTGTCAGGACGCCTACGCACCCTTTAAACCCAATAAATCC
+
FFFFFFFFFFFFFFFFFFF:FFFFFFFFFFFFFFFFFFFFFF,F:FFFFFFFFFFFFFFFFFFFFFFFFFFFFFFFFFFFFFFFFFFFFFFFFFFFFFF::F,F,FFFFFFFFFF,FFF,FF,:FFFFF,FFFFFFFFFFFFFFFFFFFFF:::FFF,F::FF:FFFFFFF:FFFFFFFFF:FFFFFFFFFFFFFFFFFFFF:FF,FF,F:FFFFFFFFFFFFFFF,FF,FF:F:F:FF:FF,:,F,FF:
@A00920:152:HGHKKDRXX:2:2101:27832:8046 2:N:0:CGCGTTCA+TAAGACAC
GGACTACTCGGGTTTCTAATCCTGTTTGCTCCCCACGCTTTCGCGCCTCAGTGTCGGATCCGGCCCAGTGAGCCGCCTTCGCCTCCGGTGTTCTTCCCGATATCTACGCATTCCACCGCTACACCGGGAATTCCACTCACCTCTACCGGTCCCTAGACACGCAGTCTCGGAGGGCGTCGCAGGGTTGAGCCCTGCGCTTTCACCTCCGACTTGCGCACCCCCCTGCGCGCGCTTTACGCCCAGTAATTCC
+
FFFFFFFFFFFFFFFFFFFFFFFFFFFFFFFFFFFFFFFFFFF:FFFF,FFFFFFFFFF:F:,FFFFFFFFFFFFFFFFFFFFFFFFFFFFFFFFFFFFFFFFFFFFFFFFFFFFF:FFFFFFFF:FFFFFFFFFFFFFFFFFF:FF::FFFFFFFFFFF:FFFF:FFF::,FFFFF:FF:,FF:F,FFFFF,F,FFFFFF,F:F::FF,FFF:FF,F:F,:FFFFF:::F:FFF,FFF::,F,F,FF::
@A00920:152:HGHKKDRXX:2:2101:28212:8516 2:N:0:CGCGTTCA+TAAGACAC
GGACTACCGGGGTATCTAATCCTGTTTGCTCCCCACGCTTTCGTGCCTCAGCGTCAATGTCGGTCTAGCTAGCTGCCTTCGCAATCGGTGTTCTGTGTCATATCTAAGCATTTCACCGCTACACGACACATTCCGCCAACCTCGACCGAATTCAAGATCAATAGTATCAATGGCAGTTTCCGAGTTAAGCTCGGAGCTTTCACCACTGACTTAAAGACCCGCCTACGCACCCTTTAAACCCAGTAAATCC
+
FFFFFFFFFFFFFFFFFFFFFFFFFFFFFFFFFFFFFFFFFFFF:FFFFFFFFFFFFFFFFFFFFFFFFFFFFFFFFFFFFFFFFFFFFFFFFFFFFFFFFFFFFFFFFFFFFFFFFFFFFFFFFFFFFFFFF:FFFFFFFFF,FF:F:FFFFFFFFFF,:FFFFFFFFFFFF::FFFFFFFFFFFFFFFFFFFFFFFFFFFFFFFFFFFFFFFFFFFFFFFFF:FFFFFFFFFFFFF:FFFFFFF:FFF
@A00920:152:HGHKKDRXX:2:2101:21178:9925 2:N:0:CGCGTTCA+TAAGACAC
GGACTACCGGGGTATCTAATCCCGTTTGCTCCCCTAGCTTTCGCGCCTCAGCGTCAGTATTGGGCCAGATGAGCGCCTTCGCCACCGGTGTTCCTCCTGATATCTACGCATTTCACCGCTACACCAGGAATTCCCTCATCCTCTCCCATACTCAAGCCAAGCAGTTTGGGACGCAGGTCCTCGGGTGAGCCGAGGGATTTCACGTCCCACTTACCTGACCGCCTACACGCCCTTTACGCCCAGTGATTCC
+
FFFFFFFFFFFFFFFFFFFFFFFFFF:FFFFFFFFFFFFFFFFFFFFFFFFFFFFFFFFFFFFFFFFFFFFFFFFFFF,FFFFFFFFFFFFFFFFFFFFFFFFFFFFFFF,FFFFFFFFFFFFFF,FF:,FFFFFFFFFFFFFFFFFFFFFFFFFFFFFFFFFFFFFFFFFFFFFFFFFFFFFFFFFFFFFFFFFFFF,,FFFFFFFFFFFFFFFFF:FFFFFFFFFFFFFFFFFFFFFFFFFFFF::FF
@A00920:152:HGHKKDRXX:2:2101:25220:10254 2:N:0:CGCGTTCA+TAAGACAC
GGACTACTAGGGTTTCTAATCCTGTTCGCTCCCCACGCTTTCGCTCCTCAGCGTCAGTATCGGCCCAGAGACCCGCCTTCGCCACCGGTGTTCCTCCTGATATCTGCGCATTTCACCGCTACACCAGGAATTCCAGTCTCCCCTACCGAACTCCAGCCTGCCCGTATCGGCTGCAGACCCGCAGTTAAGCCACGGGATTTCACAGCCGACGCGACAAGCCGCCTACGAGCTCTTTACGCCCAATAAATCC
+
FFFFFFFFFFFFFFFFFFFFFFFFFFFFFFFFFFFFFFFFFFFFFFFFFFFFFFFFFFFFFFFF:FFFFFFFFFFFFFFFFFFFFFFFFFFFFFFFFFFFFFFFFFFFFFFFFFFFFFFF:FFFFFFFFFFFFFFFFFFFFFFFFFFFFFFFFFFFFF:FFFFFFFF:FFFFFF:FFFFFFFFFFFFFFFFFFFFF,FFFFFFFFFFFFFFFFFFFFFFFFFFFFFFFFFFFFFFFFFFFFFFF::F::F
@A00920:152:HGHKKDRXX:2:2101:19461:11021 2:N:0:CGCGTTCA+TAAGACAC
GGACTACTAGGGTATCTAATCCTGTTTGCTCCCCACGCTTTCGCACCTCAGCGTCAGTACCGGGCCAGTGAGCCGCCTTCGCCACTGGTGTTCTTGCGAATATCTACGACTTTCACCTCTACACTCGCAGTTCCACTCACCTCTCCCGGACTCAAGCTTCTCAGTATAAAAGGCAGTTCTGGAGTTGAGCTCCAGGATTTAACCCCTGACTTAAATGTCCGCCTACGTGCGCTTTACGCCCAGTAAATCC
+
FFFFFF:FFFFF:FFF,FFFFFFF,,FFFFFFF:F:FF:F:F,:F:F,FFFFFFFF:FFF,FFFFFFF:F,F:FFFFF:,:,FFFF:FF:FFF:FFFFFFF:F,F:FFF,FF:F:FF,FF,FFFF,:F,F,FFF:F:FFF:FFF:FFFF,FFFFF:F:FF,F,,:F:,FFF:FFFF,FFFFFFFFFFF,FFFFF,FFFF,FFF:FFF,:FF,FFFFFFF,FFFFFFF:FFFFFFF,FFF,FFF,FF,FF:
@A00920:152:HGHKKDRXX:2:2101:16577:11443 2:N:0:CGCGTTCA+TAAGACAC
GGACTACTAGGGTTTCTAATCCCGTTCGCTCCCCATGCTTTCGCATCTCAGCGTCAGGTCAGGCCCAGCGTGTCGCCTTCGCCACTGGTGTTCCTCCGGATCTCTACGCATTTCACCACTACACCCGGAATTCCACACGCCTCTACCTACCTCTAGTCGCGCAGTTCGATTGCGTCCTCGCCCGGTTGAGCCGGGCGCTTTCACGCCTCACTTGCACGACCGCCTACACGCGCTTTACACCCAGTACATC
+
FFFFFFFFFFFFFFFFFFFFFFFFFFFFFFFFFFFFFFFFFFFFFFFFFFFFFFFFFFFFFFFFFFFFFFFFFFFFFFFFFFFFFFFFFFFFFFFFFFFFFFFFF,FFFFFFFFFFFFFFFFFFFFFFFFFFFFFFFFFFFFFFFFFFFFFFFFFFFFFFFFFFFFFFFFFFFFFFFFFFFFFFFFFFFFFFFFFFFFFFFF,FFFFFFFFFFFFFFFFFFFFFF:FFFFFFF::FFFFFFFFFFF,FFF
@A00920:152:HGHKKDRXX:2:2101:29731:11490 2:N:0:CGCGTTCA+TAAGACAC
GGACTACCAGGGTTTCTAATCCCGTTCGCTACCCTGGCTTTCGCGGCTCAGCGTCAGGTGCAGCCCAGGGCGCCGCCTTCGCCTCTGGTGTTCCTCCGGATCTCTACGCATTTCACCACTCCACCCGGAATTCCACGCCCCTCTACTGCCCTCCAGCGGCCCAGTTTCGAACGACCTCTCCCAGTTGAGCCGGGAGCTTTCACGTCCGACTTGAACAGCCGCCTGCCCGCGCTTTACGCCCAGTAAATCC
+
FFFFFFFFFFFFFFFFFFFFFFFFFFFFFFFFFFFFFFFFFFFFFFFFFFFFFFFFFFFFFFFFFFFFFFFFFFFFFFFFFFFFFFFFFFFFFFFFFFFFFFFFFFFFFFFFFFFFFFFFFFFFFFFFFF,FFFFFFFFFFFFFFFFFFFFFFFFFFFFFFF:FFFFFFFFFFFFFFFFFFFFFFFFFFFFFFFFFFFFFF:FFF:FFFFFFFFFFFFFFFFF:FFFFFFFFFFFFFFFFFFFFF,FF:F
@A00920:152:HGHKKDRXX:2:2101:26323:11600 2:N:0:CGCGTTCA+TAAGACAC
GGACTACTGGGGTTTCTAATCCTGTTTGCTCCCCACGCTTTCGCACCTCAGCGTCAGTACCGGACCAGTGAGCCGCCTTCGCCACTGGTGTTCTTCCTAATATCTACGAATTCCACCTCTACACTAGGAGTTCCACTCACCTCTTCCGGACTCAAGATCGCCAGTATCGAAGGCAGTTCTGGAGTTGAGCTCCAGGATTTCACCCCCGACTTAACGATCCGCCTACGTGCGCTTTACGCCCAGTAAATCC
+
FFFFFFF:FFFF:FFFFFFFFFFFFFFFFFFFFFFFFFFFFFFFFFFFFFFFFFF:FFFFFFFFFFFFFFFFFFFFFFFFFFFFFFFFFFFFFFFF:F,FFFFFFFFFFFFFFFFFFFFFFFFFFFFFFFFFFFFFFFFFFFFFFFFFFFFFFFF:FFFFFFFFFFFFFFFFFFFFFFFFFFFF,FFFFFFFFFFFFFFFF:FFFFFFFFF:FFFFFFFFFFFF,FFFF:FFFF:FFFFFF:F:FFFFFF
@A00920:152:HGHKKDRXX:2:2101:9453:11694 2:N:0:CGCGTTCA+TAAGACAC
GGACTACTAGGGTATCTAATCCGGTTCGCTCCCCACGCTTTCGCGTCTCAGCGTCAGGTAAGGCCCAGAAAGCCGCCTTCGCCACTGGTGTTCCTCCCGATATCTACGCATATCACCACTACACCGGGAATTCCACTTTCCTCTGCCTCCCTCAAGTTTGCCAGTATCCAAGGACCTCTCCCAGTTAAGCCGGGCGCTTTCACCCTAGACTAAACAAACCGCCTGCACGCCCTTTACGCCCAGTAAATCC
+
FFFFFFF:FF:,FFFFFF:FF:FFFFFFFFFFFFFFFFFFFFFFFFFFFFFFF,FF:FFFFFFFFFFFFFFFFFFFFFFFFFFFFFFFFF,FFFFFFFF:FFFFFFF:FFF,FFFFFFFFFFF:FFFFF,FFFFFFF,FFFF:F:FFFFFF,FFFFFF:FFFFFF:FFFFFFFFFFFFFFFFFFFFF,FFFFFF,FF:,FF:,FFF,:FFFFFFFF::FF:FFF:FFFFF:FFF,FFFFFFFF:FFFFFF
@A00920:152:HGHKKDRXX:2:2101:11785:12132 2:N:0:CGCGTTCA+TAAGACAC
GGACTACACGGGTTTCTAATCCTGTTTGCTCCCCACGCTTTCGCGCCTCAGCGTCAGTACCGGTCCAGATGGCCGCCTTCGCCACCGGTGTTCTTCCCAATATCTACGAATTTCACCTCTACACTGGGAATTCCACTCACCTCTCCCGCACTCAAGCAATCCAGTCTTAAGCGCTATTCCCAGGTTGAGCCCGGGGCTTTCACGCCTAACTTGGATCGCCGCCTACGCGCCCTTTACGCCCAGTAACTCC
+
FFFFFFFFFFFFFFFFFFFFFFFFFFFFFFFFFFFFFFFFFFFF:FFFFFFFFFFFFFFFFFFFFFFFFF:FFFFFFFFFFFF,FFFFFFFFF:FFFFFFFFFFFFFFFFFFFFFF:FFFFFFFFFFFFFFFFFFFFFFFFFFFFFFFFFFFFFFFFFFFFFFFF,F:,FFFFFF:FFFFFFFFFFFFFFFFFFFFFF:FFFFFFF:,FFFFFFFFFFFFFFFFFFFFFF:F,,FFFFFFFFFFF:FFFF
@A00920:152:HGHKKDRXX:2:2101:2338:12430 2:N:0:CGCGTTCA+TAAGACAC
GGACTACCAGGGTTTCTAATCCTGTTTGCTCCCCACGCTTTCGTGCCTCAGCGTCAGTTACAGTTTAGTGAGCTGCCTTCGCAATCGGTGTTCTGTGTCATATCTAAGCATTTCACCGCTACATGACACATTCCGCCCACCTCAAATGTACTCAAGACCATCAGTATCAATGGCAGTTCCCCAGTTAGGCTGGGGGCTTTCACCACTGACTTAATAGTCCGCCTACGCACCCTTTAAACCCAATAAATCC
+
FFFFFFFFFFFFFFFFFFFFFF:FFFFFFFFFFFFFFFFFFFFFFFFFFFFFFFFFFFFFFFFFFF:FFFFFFFFFFF,FFFFFFFFFFFFFFFFFFFFFFFFFFFFFFF:F:FFFFFFFFFFFFFFFFFFFFFF:FF,FFFFFFFFFF:FFFFFFFFFFFFFFFFF:F,FFF:FFFF:FFFFFFF,FFFFFFFFFFF:::FFFFFFFFFFF,,FF,FFFFFFFFFFFFF:F,,FFFFF:FF:F,F:F,F
@A00920:152:HGHKKDRXX:2:2101:28556:13119 2:N:0:CGCGTTCA+TAAGACAC
GGACTACACGGGTTTCTAATCCCGTTCGCTACCCTGGCTTTCGCGGCTCAGCGTCAGGTGCAGCCCAGGGCGCCGCCTTCGCCTCTGGTGTTCCTCCGGATCTCTACGCATTTCACCACTCCACCCGGAATTCCACGCCCCTCTGCTGCCCTCTAGCTGCCCAGTTTCGAACGGCCTCTCCCAGTTGAGCCGGGAGCTTTCACGTCCGACTTGGACCACCGCCTGCCCGCGCTTTACGCCCAGTAAATCC
+
FFFFFFFFFFFFFFFFFFFFFFFFFFFFFFFFFF:FFFFFFFFFFFFFFFFFFFFFFFFFFFFFFF:FFFFFFFFFF:FFFFFFFFFFFFFFFFFFFFFFFFFFFFFFFFFFFFFFFFFFFFFFFFFFF:FFFFFFFFF:FFFFFFFFFFFFFFFFFFFFFFFFFFFFFFFFFFFFFFFFFFFFFFFFFFFFFFFFFFFFFFFFFFFFFFFFFFF:FFFFFFFFFFFFFFFFFFFFFFFFF,F:F:FFFF
@A00920:152:HGHKKDRXX:2:2101:30743:14278 2:N:0:CGCGTTCA+TAAGACAC
GGACTACTCGGGTATCTAATCCTGTTTGCTCCCCACGCTTTCGTGCATGAGCGTCAGTGTTAGCCCAGGGGGCTGCCTTCGCCATCGGTGTTCCTCCAGATCTCTACGCATTTCACTGCTACACCTGGAATTCCGCCCGCGGGGTCGGGGGGCGGGGGGCGGGGGGGCGGGGGGGGTGGGGGGGGGGGGGGCGGGGCGGGGGGAGGTGGGGGGGGGGGGGGGGGGGGCGGGGTGGGGGGGCGGGGGGGGC
+
FFFFFFFFFFFFF,FFFFFFFFFFFF:FFFFFFFFFFFFFFFFFFFFFFFFFFFFFFFFFFFFFFF,FFFFFFFFFFF::FFF:FFFFFFFFFFFFFFFFFF:FF:FFFFF:FFFFFF:F,F:FFFFF:,:F,:,,,,,,,,F:,,F,,,F,,,:F,,,,,,FFF,F,,:,:F::F,FF,,,FF,:F:F,:,FFFF,F:F,:,,,:,F,:FF::FFFF,:F::FFF:,,,F:,F,FF:,,,,F:,:FF:,
@A00920:152:HGHKKDRXX:2:2101:3007:14372 2:N:0:CGCGTTCA+TAAGACAC
GGACTACTAGGGTATCTAATCCTGTTTGCTCCCCACGCTTTCGCACCTCAGCGTCAGTATCGCCCCAGATCGCCGCCTTCGCCGCTGGTGTTCCTCCCGATATCTACGAATTTCACCTCTACACCGGGAATTCCGCGATCCTCTTGCGTACTCAAGTCCGACAGTTCGGAAAGCACTTCCTCGGTTAAGCCGAGGGCTTTCACTCCCCGCTTATCGGACCGCCTACGTGCGCTTTACGCCCAATGATTCC
+
FFFFFFFFFFFFFFFFFFFFFFFFFFFFF:FFFFFFFFFFFFFFFFFFFFFFFFFFFFFFFFFFFFFFFFFFFFFFFF,FF:FFFFFFFFFFFF:FFFFFFFFFFFFFF,,FFFFFFFFFFFFFFFFFF,:FFF:FFFF:F:FFFFFF:FFFF,FFFFFFFFFFF:FFF:FFFFF::FFFFFFFFF:F:FFFFFFFFF::FFFFFFFFFF:FFFFF:F:FFFF:F:FFFFFFF,:F:FFFFFFFFF::FF
@A00920:152:HGHKKDRXX:2:2101:6876:14497 2:N:0:CGCGTTCA+TAAGACAC
GGACTACTAGGGTTTCTAATCCTGTTCGCTCCCCATGCTTTCGCTCCTCAGCGTCAGTACCGGCCCAGAGCACCGCCTTCGCTACTGGTGTTCCTTGTGATATCTGCGCATTCCACCGCTACACCACAAATTCCATGCTCCTCTAGCGGACTCGAGTCACAACATTTTCGAGCGGCGACTCCAGTTTGAGCCTGGAGGTTTCACACCCGACTTGTCGAACCGCAAACGAGCGCTTTACGCCCAATACTTC
+
FFFFFFFFFFFFFFFFFFFFFFFFFF,FFF,FFFF,FFF,FFFFFFFFFFFFFFFFFF:,,F,FFFFF,FF,,FFFFFFFFFFFF,F:F:FFFFF:::FFFFFFF:,FFFFF:FFFFFFFFFFFFF:,FFFFFFF,FF:F:FFFF,F,FF,FF,FF,F:FFF,F,,F:F:F,:F,F,FF:F:FF,:,F,FFF,:FFF,FF:FFFFF:F,FFF,,:F,,::,FF,,:F,FFF,FF,FFFF:FFFF,F,,,F
@A00920:152:HGHKKDRXX:2:2101:12635:14794 2:N:0:CGCGTTCA+TAAGACAC
GGACTACTAGGGTTTCTAATCCCGTTCGCTACCCTGGCTTTCGCGGCTCAGCGTCAGGTGCAGCCCAGGGCGCCGCCTTCGCCTCTGGTGTTCCTCCGGATCTCTACGCATTTCACCACTCCACCCGGAATTCCACGCCCCTCTGCTGCCCTCTAGCTGTCCAGTTTCGAACGGCCTCTCCCGGTTGAGCCGGGAGCTTTCACGTCCGACTTGGACCACCGCCTGCCCGCGCTTTACGCCCAGTAAATCC
+
FFFFFFFFFFFFFFFFFFFFFFFFFFFFFFFFFFFFFFFFFFFFFFFFFFFFFFFFFFFFFFFFFFFFFFFFFFFFFFFFFFFFFFFFFFFFFFFFFFFFFFFFFFFFFFFFFFFFFFFFFFFFFFFFFFFFFFFFFFFFFFFFFFFFFFFFFFFFFFFFF:FFFFFFFFFFFFFFFFFFFFFFFFFFFFFFFFFFFFFFFFFF:FFFFFFFFFFF,FFFFFFFFFFF:FFFF:FFF:FFF:FFFF,FFF
@A00920:152:HGHKKDRXX:2:2101:11695:15264 2:N:0:CGCGTTCA+TAAGACAC
GGACTACAGGGGTATCTAATCCTGTTCGCTACCCACGCTTTCGCGCTTCAGCGTCAGTATTATGCCAGGTGGCTGCCTTCGCCATTGACGTTCCTTCCGATCTCTACGCATTTCACCTCTACACCGGAAATTCCGCCACACTCTCATATACTCCAGATAGATCGTTTGCGATGCACTTCCCAGGTTAAGCCCGCGGCTTTCACAACACACTCTTCTATCCGCCTACGCGCCCTTTACGCCCCGTAAGTCC
+
FFFFFFF,FFFFF,FF:FFF,FFF:FFFFFFFFFFFF,F:::FF,:,,FFFFFFFFFFF,F:FFFFFFFFFFF:FFFFFFFFFFFFF::,::F:FFFF,FF,FFFFF:,:FFFFFF:,FFFF,,FF:,,,FFFFFF:FF,FFFFFF,::F,FFFFF,F:FFF:FFFF,F::F:FFFFFF,F:,:F,FFFF:::FFF,F:FFFF,,FFFFFFFFFFFF:FF,FF:FF,:F,,:,FFFF,FF,::FFF,FFF
@A00920:152:HGHKKDRXX:2:2101:6903:16016 2:N:0:CGCGTTCA+TAAGACAC
GGACTACTCGGGTTTCTAATCCTGTTTGCTCCCCACGCTGTCGCACCTGAGTGTCAGTATTGAGCCAGGCAGCCGCCTTCGCCACTGATGTTCCTCCCGATATCTACGCATTTCACCACTACACCGGGAATTCCGCTACCCTCTCCCACCTTCAAGCCGAGCAGTTTCCGATGCAATTTTCCAGTTGAGCCGGAAGCTTTCACATCGGACTTGCCCAGCCGCCTGCGCGCTCTTTACGCCCAGTAAATCC
+
F:FFFFF:FFFF,FFFFFFFFF:FFFFFFFFFFFFFFFFFFFFF:FFFFFF:FFFFFFFFF:FFFFF,FFFFFFFFF:FFFFFFFF:FF:FFFF:FFFFFFFFFFFFFFFFFFFFFFFFFF,F,FFFFFFFFFFFFF:FFFFFFFFFFFFF:FFFFFFFFFFFFFFFF::FFF:FFFFFFFFFFF:FFFFFFFF:::FFFFFFF:FF::FFFF,F:FF,F:FFF,FF:FFFFFFFF:::FF,:FFFFFFF
@A00920:152:HGHKKDRXX:2:2101:25256:16485 2:N:0:CGCGTTCA+TAAGACAC
GGACTACCAGGGTATCTAATCCTGTTCGCTCCCCACGCTTTCGTGCCTCAGCGTCAATCCAGGTCTAGCCAGCTGCCTTCGCAATTGGTGTTCTATGGCATATCTATGCATTTCACCGCTACATGCCACATTCCGCTGACCTCATCCTAATTCTAGCATACCAGTATCAAAAGCAATTTTACGGTTGAGCCGCAAACTTTCACTCCTGACTTAATACGCCGCCTACGCACCCTTTAAACCCAGTAATTCC
+
FFFFFFFFFFFFFFFFFFFFFFFFFFFFFFFFFFFFFFFFFFFFFFFFFFFFFFFFFFFFFFFFFFFFFFFFFFFFFFFFFFFFFFFFFF:FFFFFFFFFFFFFFFFFFFFFFFFFFFFFFFFFFFF:FFFFFFFFFFFFFFFFFFFFFFFFFFFFFF:FFFFFFFFFFFFFFF:FFFFFFF:FFFF:FFFFFF,FFFFFFF:FFFFFFFFFFFFFFFFFFFF:FFFFFFFFFFFF:FFFFFFFFFFFFF
@A00920:152:HGHKKDRXX:2:2101:26440:16814 2:N:0:CGCGTTCA+TAAGACAC
GGACTACTGGGGTTTCTAATCCTGTTTGCTCCCCACGCTTTCGTGCCTCAGTGTCAGTGCTGGTCCAGGCAGTCGCCTTCGCCACAGATGTTCCTCCCGATCTCTACGCATTTCACTGCTACACCGGGAATTCCACTGCCCTCTACCGCACTCTAGCCCGCCAGTATCCCATGCCATTCCCAGGTTGAGCCCAGGGCTTTCACATCGGACTTAACGAACCACCTACGCACGCTTTACGCCCAGTAATTCC
+
FFFFFFFFFFFFFFFFFFFFFFFFFFFFFFFFFFFFFFFFFFFFFFFFFFFFFFFFFFFFFFFFFFFFFFFFFFFFFFFFFFFFFFF:FFFFFFFFFFFFFFFFFFFFFFFFFF:FFFFFFF,FFFFFFFFFFFFFFFFF:FFFFFFFFFFFFFFFFFFFFFFFFFF:FFFFFFFFFFFFFFFFF:F:F::FFFFF:FFFFFFFFFFF:FFFFFFFF:FFF:FFFFFFFF:FFFFFFFF,FFFF,FFFFF
@A00920:152:HGHKKDRXX:2:2101:32434:17049 2:N:0:CGCGTTCA+TAAGACAC
GGACTACAGGGGTTTCTAATCCCGTTCGCTACCCTGGCTTTCGCGGCTCAGCGTCAGGTGCAGCCCAGGGCGCCGCCTTCGCCTCTGGTGTTCCTCCGGATCTCTACGCATTTCACCACTCCACCCGGAATTCCACGCCCCTCTGCTGCCCTCTAGCTGCCCAGTTTCGAACGGCCTCTCCCGGTTGAGCCGGGAGCTTTCACGTCCGACTTGAACAGCCGCCTGCCCGCGCTTTACGCCCAGTAAATCC
+
FFF:F:FFFFFFFFFFFFFFFFFFFFFFFFFFFFFFFFFFFFFFFFFFFFFFFFFFFFFFFFFFF:FFFFF:FFFFFFFFFFFF:FFFFFFFFFFFFFFFFFFFF:FF:FFFF:FF:FFFFFFFFFFFFFFFFFFFFFFFFF:F:FFFFFFFFFFFF:FFFFFF:FFFFFFF::FFFFFFFFFF::F:FFFFFFFFFFFFFFFFFFFFFFFFFF:FFFFFFFFFFFFFFFFFFFFFFFFFFFFFF:FFFF
@A00920:152:HGHKKDRXX:2:2101:31123:17253 2:N:0:CGCGTTCA+TAAGACAC
GGACTACTAGGGTTTCTAATCCTGTTCGCTCCCCACGCTTTCGCTCCTCAGCGTCAGTATCGGCCCAGAGACCCGCCTTCGCCACCGGTGTTCCTCCTGATATCTGCGCATTTCACCGCTACACCAGGAATTCCAGTCTCCCCTGCAACACTCTAGTTTGCTCGTATCGACTGCAGACCCGAGGTTGAGCCTCGGGATTTCACAGCCGACGCAACAAACCGCCTACGAGCTCTTTACGCCCAATAATTCC
+
FFFFFFFFFFFFFFFFFFFFFFF:FFFFFFFFFFFFFFFFFFFFFFFFFFFF,FFFFFFFF:FFFFF:FFFF:FFFFFFFFFFFFFFFF::FFF:FFFFFFF,:F:FFFFFFFFFFFFF:FFFFFFFFFFFFFFF,FFFF:FFFFFFFFFFFFFFFFFFFFFFF,FF:F:FFFFFFFFFFF:FFFFFFFFFFF:,:FFFFFFFFFFFFFFFFFFFFFF,:FFFFF,FFFFFFFFFFFFFF:FFFFF,F,F
@A00920:152:HGHKKDRXX:2:2101:7265:17863 2:N:0:CGCGTTCA+TAAGACAC
GGACTACTGGGGTTTCTAATCCTGTTTGCTCCCCACGCTTTCGCGCCTCAGCGTCAGTATCGGGCCAGTGAGTCGCCTTCGCCACTGGTGTTCCGCCGAATATCTACGAATTTCACCTCTACACTCGGAATTCCACTCACCTCTCCCGGATTCAAGCGATGCAGTCTTAAAGGCAGTTCCGGGGTTGAGCCCCGGGCTTTCACCTCTAACTTACAAAGCCGCCTACGCGCGCTTTACGCCCAGTAATTCC
+
FFF:FFFF:FFFFFFFFFFFFFFFFFFFFFFFFFFFFFFFFFFFFFFFFFFFF:FFFFFF:FFFFFFFFFFFFFFFFFFFFFFFF,FFFFFFFFFFFFFFFFFF,FFFFFFFFF:FFFFFFF,FFFF:FFF,FFF:,FFFFFFFFFFFF,FFF,FFFFF:FFFFFFF:F,FFFFF:FFFFFFF:FFFF:FFFFFFFFFFFF:FF:FF,FFFFFFF,FFFF:FF:FFFFFFF,,,F:FFFFF,FF,FFFFF
@A00920:152:HGHKKDRXX:2:2101:10565:18129 2:N:0:CGCGTTCA+TAAGACAC
GGACTACTAGGGTTTCTAATCCTGTTCGCTCCCCACGCTTTCGTGCCTCAGCGTCAATCCAGGTCTAGCCAGCTGCCTTCGCAATTGGTGTTCTATGGCATATCTATGCATTTCACCGCTACATGCCACATTCCGCTGACCTCATCCTAATTCTAGCATAGCAGTATCAAAAGCAATTTTACGGTTGAGCCGCAAACTTTCACTCCTGACTTACTACGCCGCCTACGCACCCTTTAAACCCAGTAATTCC
+
FFFFFFFFFFFFFFFFFFF:FFFFFFFFFFFFFFFFFFFFFFFFFFFFFFFFFFFFFFFFFFFFFFFFFFFFFFFFFFFFFFFFFFFFFFFFFFFFFFFFFFFF:FFFFFFFFFFFFFFFFFFFFFFFFFFFFFFFFFFFFFFFFFFFFFFFFFFFFFF:FF:FFFFFFFFFFFFFFFFFFFFFFFFFFFFF,F:FFF:FFFFFFFFFFFFFFF:F::FFFFFFFF,FFF:FF:FFF:FFFFFFFFFFFF
@A00920:152:HGHKKDRXX:2:2101:3152:19288 2:N:0:CGCGTTCA+TAAGACAC
GGACTACAAGGGTATCTAATCCTGTTTGCTCCCCACGCTTTCGCGCCTCAGCGTCAGTTACAGACCAGAAAGTCGCCTTCGCCGTTGGTGTTCCTCCTGATATCTACGCATTTCACCACTACACCGGGAATTCCACTACCCTCTCCCACCTTCAAGCCGATCAGTTTCAGATGCAGTTTCCAAGTTGAGCCGGGAGATTTCACATCGGACTTGACCAGCCGCCTGCGCGCTCTTTACGCCCAGTAAATCC
+
FF:FFFFFFFFFF,:F,FFFFF:FFFFFF:FFFFFFFFFFFFFFFFFFFFFFF,FFFF:FFFFFFF,FFFFFF:FFF:FFFFFFFFFFFFFFF::FF,,:FFFFF,FFFFFFFFFFFFFFFFF:F,FFFFFFFF,FF,FFFFFFFFFFFF::FFFFF,FF,,,FFFFF,F:,FFF,F,FFF,FFF:,,FFF:FFFFF,FFF:FF:FF,,FFF:F:F,F:FFFFFF:FFFFF:FFFF:FFFFFFF:F::F:
@A00920:152:HGHKKDRXX:2:2101:17020:20071 2:N:0:CGCGTTCA+TAAGACAC
GGACTACCAGGGTATCTAATCCTGTTTGCTCCCCACGCTTTCGCGCCTCAGCGTCAGGACCGGTCCAGATGGCCGCCTTCGCCACCGGTGTTCCTCCCAATATCTACGCATTTCACCGCTACACTGGGAATTCCACCATCCTCTCCCGGCCTCGAGCCGCGCAGTTTCCAGGGCAGTTCCTCGGGTGAGCCGAGGGATTTCACCCGAGACTTGCGCAGCCGCCTACGCGCCCTTTACGCCCAATGATTCC
+
FFFFFFFFFFFFFFFF:FFFFF,FFF:FFFFFFFFF:FFFFFFFFFFFF:,FF,FFFF,FFFF:FF:FFFFF:FFFFFFFFFFFFFFFFFFFFF:FFFFFFF:FFFFFFF:FFFFFFFFFFFFFFFFFFF:FFFFFFFFFFFFFFFFFFFFFFF:FFFFFFF,F::F:FFFFFF,F:FFFFFFF,,:FFFFFFFFF:,F,F:FFFFFFFFF:FFFF::FFFFFF,:FFFFF:FFFFFFFFFFF:FFF:FF
@A00920:152:HGHKKDRXX:2:2101:22498:20384 2:N:0:CGCGTTCA+TAAGACAC
GGACTACTGGGGTATCTAATCCTGTTTGCTCCCCACGCTTTCGTACCTCAGCGTCAGTTGTGGCCCAGGTGGCTGCCTTCGCCATCGATGTTCCTCCGGATCTCTACGCATTTCACCGCTACACCCGGAATTCCACCACCCTCTACCACACTCAAGCCCGGCAGTTTCGGCCGCAGTTCCCAGGTTAAGCCCGGGGATTTCACGACCGACATACCGAACCGCCTACGCACGCTTTACTCCCAGTAAATCC
+
,F:F,:FFFFFFFFFF::F:FFFFFF:FFFF:FFFF:FFFFFFFFFFFFF:F:FFFFFFFFFFFFFFFFFFFFFFFFFFF:F:FFFFFFFFFFF:FFF,F,,FFFFFFFFFFFFFFF:FFFFFFFFF:FFFFFFFFFFFFFFF:FFFFFFF:FFFFF:,FFFFFFFFF:FFF:FFFFF:FFFF:FF,F,FF,,,F::FF:FFF,FFFFFFFFFFFFF:FFFFFFFFF:FF,FF:FFF,FFFF:FFFFF,F
@A00920:152:HGHKKDRXX:2:2101:2112:20588 2:N:0:CGCGTTCA+TAAGACAC
GGACTACAGGGGTATCTAATCCTGTTTGATCCCCACGCTTTCGCGCCTCAGCGTCAGTACTCGTCCAGAGGGCCGCCTTCGCCACCGGTGTTCCTCCTGATATCTACGCATTTCACCGCTACACCTGGAATTCCGCATCCCTCTCCCGGATTCGAGCCTGCCAGTATCGGACGCAGTTCCCGGGTTGAGCCCGGGGATTTCACGTTCGACTTAGCAGGCCGCCTACGCGCCCTTTACGCCCAGTAATTCC
+
FFFFFFFFFFFF,F:FFFFFFFFFFFFFFFFFFF:FFFFFFFFFFFFFFFFFFFFFFFFFFFFFFFFFFFFFFFFFFFFFFFFFFFFFFFFFFFFFFFFFF,FFFFFF:FFFFFFFFFFFF:FFF::FFFFFF:FFFFFFF:FFFFFFF:FFFF:FFFFFFF,FFFFFFFFFFFF:FFFFFFFFFF:FFFFFF:FF::FFFF:FFFFFFFFFFF:FFFFFFFFFFFFFFFFFFF,:FFFF::FFFFFFFF
@A00920:152:HGHKKDRXX:2:2101:11677:20682 2:N:0:CGCGTTCA+TAAGACAC
GGACTACAGGGGTTTCTAATCCTGTTTGCTCCCCACGCTTTCGCACCTCAGCGTCAATACCTGTCCAGCGAGTCGCCTTCGCCACTGGTGTTCTTCCGAATATCTACGAATTTCACCTCTACACTCGGAATTCCACTCGCCTCTCCAGGATTCTAGCAATCTAGTTTCAAAGGCAGTTCCGGGGTTGAGCCCCGGGCTTTCACCTCTGACTTGAATCGCCGCCTACGTGCGCTTTACGCCCAGTAATTCC
+
FFFFFFFF:FFFF:FFFFFFFF:FFFFFFFFFFFF,FFFFFFFFFFFFFFFFFFFFFFFF,FFFFFFF,:::FFFF:FFFFFFFF,FFFFFFFFFFFFFFFFFFFFFFFFFFFFFFFF:FFFFF,FFFF:FFFFF,,:,FFFFFFFF,FF,FFF:FFFF,FFFFFFFFF,:,:FFFFFFFF,FFFF:FFFF:FFFF,FFFFFF,FFF:FFFF:,:FF,FFFFFFFF,,FF,FFFFFF:FFFFFF,FFFFF
@A00920:152:HGHKKDRXX:2:2101:30553:20932 2:N:0:CGCGTTCA+TAAGACAC
GGACTACCAGGGTATCTAATCCTGTTTGCTCCCCACGCTTTCGTACATGAGCGTCAGTAACATCCCAGGGGGCTGCCTTCGCCACTGATGTTCCTCCCGATATCTACGCATTTCACCGCTACACCGGGAATTCCACTACCCTCTCCCAAACTCTAGCTGAGTCGTATCGACTGCAAGACCCAGGTTAAGCCCAGGGCTTTCACCAACGACTCGCTCAGCCACCTGCGTGCGCTTTACGCCCAGTAATTCC
+
FFFFFFF,FFFFF,FFFFFFFF:FFF,FFFFFFFFFFFFFFFFFFFFFFFFFFFFFFF,FFFFFFF:FF:FFF,FF:,FFFFFFF,F:FFFFFFFFF,FFFFFFF,FFFFFFFFFFFFFFFFFFF,F:FFFFFFF:FFFFF:FFFFFF,FFFFFFF,,F::,,FFFFFFF:FFF,,,,F:,FFF:FFFFFFFFF:FFFFFFFF,F,FFF:,FF:F::FFFFF:FFFF:FFFFFFF::FFFFF:FFFFFFF
@A00920:152:HGHKKDRXX:2:2101:3721:22373 2:N:0:CGCGTTCA+TAAGACAC
GGACTACTGGGGTTTCTAATCCTGTTCGCTCCCCACGCTTTCGCTCCTCAGCGTCAGTTCCAGCCCAGAGCGCCGCCTTCGCCACTGGTGTTCCTCCTGATATCTGCGCATTTCACCGCTACACCTGGAATTCCATCAACCTCTCCCGAACTCAAGAAAAGCAGTATCAACGGCAGTTTCACGGTTGAGCCGTGAGATTTCACCACTGACTTACTCTCCCGCCTACGCACCCTTTACACCCAGTGAATCC
+
FFFFFFFFFFFFFFFFFFFFFFFFFFFFFFFFFFFFFFFFFFFFF:FFFFFFFFFFFFFFFFFF:FFFFF:FFFFFFFFFFFFFFFFFFFFFF,:FFFFFFFFFFFFFFFF,FF:FFFFFFFFFFFFFFFFFFFFFFFFFFFFF:FFFFF:FFFFFFFFFFFFFFFFFFFFFFFFF:FFF:F:FFF:FFFFFFFFFFFFFFFFFFFFFFFFFFFFFFFFFFFFFFFFFFF,FFF::FFFFFFFFF:FFFF
@A00920:152:HGHKKDRXX:2:2101:2971:22420 2:N:0:CGCGTTCA+TAAGACAC
GGACTACTGGGGTATCTAATCCTGTTTGCTCCCCACGCTTTCGTGCCTCAGCGTCAATGATCGTGTAGTAAGCTGCCTTCGCAATGGGTGTTCTATGTCATATCTAAGCATTTCACCGCTACATGACATATTCCGCTCACCTCCACGATATTCAAGATTGATAGTATCAACGGCAGTTTCCGGGTTAAGCCCGGAGATTTCACCACTGACTTACCTGCCCTCCTACGCACCCTTTAAACCCAGTGAATCC
+
FFFFFFFFFFFFF:FFFFFFFFFFFFFFFFFFFFFFFFFFFFFFFFFFFFFFFF:FFFFFFFFFFFFFFFFFFFFFFFFFFFF:F:FFFFFFFFFFFFFFFFFFFFFFFFFFFFFFFFFFFFFFFFFFFFFFFFFFFF,FFFF:FFFFFFFFFFFFF:FFFF,FFFFFFFFFFFFFFF:FF,FFFFF:FFFFFFFFF,FFFFFFFFFFFF:FFFFF:FFFFFFF,FFFFFFFFFFF:FFFFFFFFFFFFF
@A00920:152:HGHKKDRXX:2:2101:23882:22498 2:N:0:CGCGTTCA+TAAGACAC
GGACTACCAGGGTTTCTAATCCTGTTTGATCCCCACACTTTCGTGCCTCAGCGTCAGTTACAGCCTAGTAAGCTGCCTTCGCTATAGGTGTTCTTGACGATATCTAAGCATTTCACCGCTACATGACATATTCCGCTCACCTCCACGGTATTCAAGACAGATAGTATCAACGGCAGTTTCCGAGTTGAGCCCGGAGATTTCACCACTGACTTACCTACCCTCCTACGCACCCTTTAAACCCAGTGAATCC
+
FFFFFFFFFFFFFFFFFFFFFFFF,FFF:FFFFFFFFFFFFFFFFFFFFFFFFFFFFFFFFFFFFF:FFFFFFFFFFFFFFFFFFFFFFFFFFFFFFFFFFF:FFFFFFFFFFFFFFFFFFFFFF:FFFFFFFFFFFFFFFFFFFFFFF,FFFFF:FFFFFFFFFFFFFFFFFFFFFFFFFFFFFFFFFFFFFF::F:FFFFFFFFFFFFFFFFF::FFFFFFFFFFFFFFFFFF:FFF,F::FFFFFFF
@A00920:152:HGHKKDRXX:2:2101:22028:22701 2:N:0:CGCGTTCA+TAAGACAC
GGACTACTAGGGTATCTAATCCCGTTCGCTACCCACGCTTTCGTGTCTCAGCGTCAGGAGTGCGCCAGTAAAGTGCCTTCGCATTTGGTGTTCCCCATGATATCAACGGATTTCACCCCTACACCATGAGTTCCCTTTACCTCTCGCATCCTCGAAGTCGTACCGTTTCCCCCGCGGTCCATGGGTTAAGCCCACGGCCTTTCACGGGAGACTAATACGACCGCCTACACACCCTTTACGCCCAGTAATT
+
FFFFFFFFFFFFFFFFFFFFFFFFFFFFFFFFFFFFFFFFFFFFFFFFFFFFFFFFFFFFFFFFFFFF:FF:FFFFFFFFFFFFFFFFFFF:FFFFFFF:FFFFF:FFFFFFFFFFFFFFFFFFFFFF:FFFFFFFF:FFFFFFFFFFFFFFFFFFFFFFFFFFFFFFFFF:FFFFFFFFFFFFFFFFF,FFFFFFFFF,FFFFFFFFFFFFFFF:FFF:FFF,FFFFFFFFFFFFFFF:FFF:FF,,:F
@A00920:152:HGHKKDRXX:2:2101:14705:22952 2:N:0:CGCGTTCA+TAAGACAC
GGACTACTGGGGTTTCTAATCCTGTTTGCTCCCCACGCTTTCGTGCATGAGTGTCAGTGTTGGCCCAGGAGGCTGCCTTCGCCATTGGTGTTCCTCCACATCTCTACGCATTTCACCGCTACACGTGGAATTCCACCTCCCTCTGCCACACTCTAGCCACGTAGTTTCGAGCGCAATTCCCAAGTTAAGCCCGGGGCTTTCACACTCGACTTGCGCGGCCACCTGCGCACACTTTACGCCCAGTAATTCC
+
FFF:FF:FFFFFFFFFFFFFFFFFFFFFFFFFFF:FFFF:FFFFFFFFFFFFFFFFFFFFFFFFFFFFFFFFFFFFFF:FFFFFFFFFFFFFFFFFFFFF:FFFFFFFFFFFFFFFFFFFFFFFFFFFFFFFFFFFFFFFFFFFFFFFFFFFF:,FF:,:FFFFFFFFFFFFFFFF::FFF:FFFFFFFFFFFFFFFF:FFFFFFFFF:FFFFFFFFFFFFFFFFFFFFFFFFFFFFFFFFFFFFFF:FF
@A00920:152:HGHKKDRXX:2:2101:15402:23312 2:N:0:CGCGTTCA+TAAGACAC
GGACTACTGGGGTTTCTAATCCCGTTCGCTCCCCTAGCTTTCGCGGCTCAGCGTCAGGTGCAGCCCAGGGCGCCGCCTTCGCCTCTGGTGTTCCTCCGGATCTCTACGCATTTCACCACTCCACCCGGAATTCCACGCCCCTCTACTGCCCTCTAGCGGCCCAGTTTCGAACGACCTCTCCCAGTTGAGCCGGGAGCTTTCACGTCCGACTTGGACCACCGCCTGCCCGCGCTTTACGCCCAGTAAATCC
+
FFFFFFFFFFFFFFFFFFFFFFFFFFFFFFFFFFFFFFFFFFFFFFFFFFFFFFFFFFFFFFFFFFFFFFFFFFFFFFFFFFFFFFFFFFFFFFFFFFFFFFFFFFFFFFF:FFFFFFFFFFFFFFFFFFFFFFFFFFFFFFFFFFFFFFFFFFFFFFFFFFFF:FFFFFFFF,FFFFFFFFFFFFFFFFFFFF,FFFFFF:FFFFFFFF,FFF:FFFFFFFFFFFFFFFFFFFFFFFFFF:FFFFFFFF
@A00920:152:HGHKKDRXX:2:2101:12780:24627 2:N:0:CGCGTTCA+TAAGACAC
GGACTACTAGGGTATCTAATCCTGTTTGCTCCCCACGCTTTCGAGTCTCAGCGTCAGTATCTGTCCAGTTGGCCGCCTTCGCCACCGGTGTTCCTCTCGATATCTACGAATTTCACCTCTACACCGAGAATTCCACCAACCTCTCCAGTACTCTAGCCTGCCAGTTTCGAGTGCACTTCCCGGGTTGAGCCCGGGGCTTTCACACCCGACTTAGCAGACCGCCTACACTCGCTTTACGCCCAGTAATTCC
+
FF:FFFFF:FFFFFFFFFFFFFFF,:FFFFFFFFFFFFFFFFFFFFFFFFFFFFF,FFFFFFFFFFFFFFFFF:FFFFFFFFF:FFFFFFFFFFFFFFFFFF,:F,FFFFFFFFFFFFFFFFFFFFFFFF:FFFFFFFFF:,:FFFFFF,FFFF:FFFFFFF,FFFFFFFFFFFFFFFFFFFFFFFF:FFFFFFFFF:FFFF:FF,FFFF,FFFF:FFF:FFFFFFFFFFFF:FFFFFFFFFFFFFFFFF
@A00920:152:HGHKKDRXX:2:2101:1868:24893 2:N:0:CGCGTTCA+TAAGACAC
GGACTACCGGGGTTTCTAATCCTGTTTGCTCCCCTAGCTTTCGCGCCTCAGCGTCAATCTCGGTCCAGGATGCCGCCTTCGCCACCGGTGTTCCTCCAGATATCTACGCATTTCACCGCTACACCTGGAATTCCACATCCCTCTCCCGAATTCGAGCCCGCCAGTATCACACGCAGTTCCCCGGTTGAGCCGAAAGATTTCACGTGTGACTTAGCAGGCCGCCTACGCACCCTTTAAACCCAGTAAATCC
+
FFFFFFFFFFFFFFFFFFFFFFFFF:FFF,FFFF,FFF,FFFFFFFFFFFFFFFFF,FFFFFFF:F:FFF:FFFFFFFFFFFFFFFFFF:F:FFFFFFFF,FFFFF:FF,FF,FFFFFFF:F,FFF:FFFFFFFFFFFFFFFFFFFFFF,FFFFFFFFFFFFFFF:,F:FFFFFFFFFFFFFFFF,FFFFFFF:FFF:FFFFFFFFFFFFF::FFFF:FFFFFFFFFF,FFF,FFFFFFFFFFFFFF:FF
@A00920:152:HGHKKDRXX:2:2101:26232:25003 2:N:0:CGCGTTCA+TAAGACAC
GGACTACTCGGGTATCTAATCCTGTTTGCTCCCCACGCTTTCGTGCCTCAGCGTCAGTATCGGGCCAGTGAGCCGCCTTCGCCACTGGTGTTCTTGCGAATATCTACGAATTTCACCTCTACACTCGCAGTTCCACTCACCTCTCCCGGACTCAAGCTCTCCAGTATCAAAGGCAGTTCTGGAGTTGAGCTCCGGGATTTCACCCCTAACTTACAAAGCCGCCTACGCGCGCTTTACGCCCAGTAATTCC
+
FFFFFFFFFFFFFFFFFFFFFFFFFF:FFFFFFFFFFFFFFFFFFFFFFFFFFFFFFFFFFFFFFFFFFFFFFFFFFFFFFFF,FFFF:FFFFFFFFFFFFFFFFFFFFF:FFFFFFFFFFFFFFFFFFF,FFFFFFFFFFF:FFFFFFFFF:F:FFFFFFF:FFF,FFFFFFFFFFF,FFFF:FFFFFFFFFFFFF,FFFF,FFFFFFFFFFFFFFFF:FFFFFFFFFFFFFFF:FFF:FF:FFFFFFF
@A00920:152:HGHKKDRXX:2:2101:13187:25113 2:N:0:CGCGTTCA+TAAGACAC
GGACTACCAGGGTTTCTAATCCTGTTTGCTCCCCATGCTTTCGCGTCTCAGTGTCAGTACTCGTCCAGATAGCCGCCTTCGCCACTGGTGTTCCTCCCGATATCTACGCATTTCACCTCTACACCGGGAATTCCGCTATCCTCTCCGAGACTCCCGCCCCCTAGTATCCAGTGCTCGTCCAGTGTTGAGCGCTGGGGTTTCACGCCTGAGTGGGGTGGCCACCTACCCGCGCTTTACGCGCAGTCCTGCC
+
FFFFFFFF:FFFFFFFFFFF:FFFFFFFFF:FFF,FFF::FFFFFFFFFFFFFFFFFFF:FFF,FF,FFFFF::FFFFF:FF:F,:FF:FF:F:F,:FFF,:F:F:,F,,:F,,:F,F,:,,,FFFFF,:FF,,F:,F,:F,F,,,:,FF,FFF:F:F,F:,FFF,,F,:FFF:,F,F:,F:,F,,F,:F:FF:FFF,F,,::,FF:F,FFF:FFFFF:,F:,F,F,,:,F,,,,F,FF,:,F:FF:,F,
@A00920:152:HGHKKDRXX:2:2101:13051:25160 2:N:0:CGCGTTCA+TAAGACAC
GGACTACCAGGGTTTCTAATCCTGTTTGCTCCCCACGCTTTCGCACCTCAGCGTCAATATGGGTCCAGTAAGTCGCCTTCGCCACTGGTGTTCTTCCGAATATCTACGAATTTCACCTCTACACTCGGAATTCCACATACCTCTCCACAATTCTAGCGCTGCAGTCTCAAAGGCAATTCCGCGGTTGAGCCCCGGGCTTTCACCTCTGACTTGCAAAGCCGCCTACGTGCGCTTTACGCCCAGTAATTCC
+
FF:FFFF:FFFFF,FFFFFFFFFF,FFFFFFFFFFFFFFFFFFFFFFFFFFFFFFF:FFFF,FFFFFFFFFFFFFFFF,FFFFFFFFF,:FFFF:FFFFFFFFFFFFFFFFFFFFFFFFFFFF,:FFF:FFFF::F,,,FFFFFFF:F,:FFF,F,F,,F:FFF,FFF,FFFFFFFF:FFF,FFFFFF,FFFFFF,FFF:FFFF,FFFFFFFF:F:,:FFFFFFFF,,,FFFFFFFFF:FFF,FFFF,F,
@A00920:152:HGHKKDRXX:2:2101:20672:26021 2:N:0:CGCGTTCA+TAAGACAC
GGACTACACGGGTTTCTAATCCTGTTTGCTCCCCACGCTTTCGTGCCTCAGTGTCAGTGCTGGTCCAGGCAGTCGCCTTCGCCACAGATGTTCCTCCCGATCTCTACGCATTTCACTGCTACACCAGGAATTCTGCTACCCTCTCCATCACTCTAGACTTGTAGTTTTGGATGCAATTCCTGGGTTGAGCCCCGGGCTTTCACGTCCAACTTACAAGCCCGCCTACACGCGCTTTACGCCCAGTAATTCC
+
:FFFFFFFFFFF:F:F::FFFFFFF,FF:FFFFF:FFFFFFFFFFFFFFFFFFFFFF:FFFF:FFFFFFF:FFFFFF:FFFFFFFFFFFFF,FFFFFFF:FFF:F,FFFFFFFF:FFFFFFF:FFFFF:FFFFF:FFFFFFFFFFFFFF:F:FFF,F:,FFFF::::FF:F:FF:FFFFFFFFFFF:::FFF,FF:F:FFFFF:F,FF,F:FFFFF:F:FFFF::FF:FF:FFF,:FFFFF,::,FFFF:
@A00920:152:HGHKKDRXX:2:2101:8531:26537 2:N:0:CGCGTTCA+TAAGACAC
GGACTACAAGGGTATCTAATCCTGTTTGATCCCCACACTTTCGTGCATGAGCGTCAGTGCAGGCCCAGGGGATTGCCTTCGCCATCGGTGTTCCTCCGCATATCTACGCATTTCACTGCTACACGCGGAATTCCATACCCCTCTGCCGCACTCCAGCCGTGCAGTCACAAATGCAGTTCCCAGGTTAAGCCCGGGGATTTCACATCTGTCTTGCACAACCGCCTGCGCACGCTTTACGCCCAGTAATTCC
+
,,FF,,:FF,::F,::,FFFFF,F:F,,FFFFFFF:F:F,F:F:F:FFFF,FF,F,FF::FF,:F,FFFFFFFF,FFFFFF:FFF,,FFF,F:F:FF:FF,F,F:FFF,FF::F,F,FFFFFF:F:FFFF::F:FF,FFFFFFFFFFFFFFFFF,::FF,F,,:FF:FFF,:F::FF:FFFF,,F,FF,:FFFFFF,,FFFFFFFFF,FFFFF,FFF::F:FF,F:,F:FF,FFFFF,:FF,:,FFF,F:
@A00920:152:HGHKKDRXX:2:2101:25744:27821 2:N:0:CGCGTTCA+TAAGACAC
GGACTACTCGGGTTTCTAATCCTGTTTGCTCCCCACGCTTTCGCGTCTCAGCGTCAGTCACCGTCCAGAAGGCCGCCTTCGCCACCGGTGTTCCACTTGATATCTACGAATTTCACCTCTACACCAAGTATTCCACCTTCCTCTCCGGGACTCTAGCTACGCAGTTTCGAGTGCACTTCCACGGTTGAGCCGTGGGCTTTCACGCCCGACTTGCATAGCCGCCTACACGCGCTTTACGCCCAGTAATTCC
+
FFFFFFFFFF:FFF:FFFFFFFFFFFFFFFFFFFFFFFFFFFFFFFFFFFFFFFFFFFFFFFFFFFFFFFFFFFFFFFFFFFFFFF::FF,FFFFFFFFFFFFFFFFFFFFFFF:FFFFFFFFFFFFFFFFFFFFFFF:F:FFFFFFFF::FFFFFFFFF::FF:FFFFFFFFF,FFFFFFFFFFF:FFFFFFFF:FF:FFFFFFFFFFF:FFFFFFFFFFFFFFFFFFFFFFF:FFFFFF:FFFFFFFF
@A00920:152:HGHKKDRXX:2:2101:10312:27837 2:N:0:CGCGTTCA+TAAGACAC
GGACTACCAGGGTATCTAATCCTGTTTGCTCCCCACGCTTTCGCGCCTCAGCGTCAGTAACGGGCCAGTGTGTCGCCTTCGCCACTGGTGTTCTTCCGAATATCTACGAATTTCACCTCTACACCAGGAATTCCACGACCCTCTCCACCACTCAAGACCGACAGTTTCAAGTGCAGTTCCCAGGTTGAGCCTGGGGCTTTCACACCTGACTTGTCGATCAGCCTACACGCGCTTTACGCCCAGTAATTCC
+
FFFFFFFFF:FFF:FFFFFFFFFF:FFFFFFFFFFFFFFF:FFF,:FFFFFFF,F:FFFFF,FFFFFFFFFFFFFFFFFFF,FFFFFF,F:FF:,FFFFFFFFFFFFFF:F:FFFFFFFFF:FFFFFF,FFFFFFFFFFFFF:FFFFFFFF,FFF,F:FFF:FFFFFFFFFFFFFFFFFFFFFFFF,:FF:FF:FFFFFFF:FFF,F,FF,:FFFFFFF,F:F:F,FF:FFFFF:,,::FF::::F,FF:
@A00920:152:HGHKKDRXX:2:2101:15420:27978 2:N:0:CGCGTTCA+TAAGACAC
GGACTACTGGGGTTTCTAATCCTGTTCGCTCCCCACGCTTTCGCTCCTCAGCGTCAGTTACTGCCCAGAGACCCGCCTTCGCCACCGGTGTTCCTCCTGATATCTGCGCATTCCACCGCTACACCAGGAATTCCCGTCTCCCCTGCAGTACTCCAGTCTGCCCGTATCGCCCGCACGCCCAAGGTTAAGCCTCAGGTTTTCACGAACAACGCGACAAACCACCTACGAGCTCTTTACGCCCAGTAATTCC
+
FF:FFFFFFFFFFFFF:FFFFFFFFFFFFFFFFFFFFFFFFFF,FFFFFFFFFFFFFFFF,FFF:FFFFFFF:FFFFFFFF:FFFFFFFFFFFFFFFFFFFF:FFFFFFFFFFF:FFFFFFF:FFFFFFF,FFF,FF,,:FFFFFFFFF,FFFFFF,FFFF:FFFF,FF:FFFF:FFF,:FFFF,FFFFFFF:FFFF,FFF::FFFFFFFFFFFFF,:FFFFFF,F:,:FFFFFF,FFF,F,FFFF,FFF
@A00920:152:HGHKKDRXX:2:2101:28872:28103 2:N:0:CGCGTTCA+TAAGACAC
GGACTACTAGGGTATCTAATCCTGTTTGCTCCCCACGCTTTCGCACCTCAGCGTCAGTTCCGATCCAGTGGGCCGCCTTCGCCACCGGTGTTCTTCCTAATATCTACGAATTTCACCTCTACACTAGGAATTCCACCCACCTCTATCGGACTCGAGACCAACAGTATCAAAGGCAGTTCCGAGGTTGAGCCCCGGGATTTCACCCCTGACTTGAAAGTCCGCCTACGTGCGCTTTACGCCCAGTGATTCC
+
FFF:FFF:FFFFFFFFFFFFFFFFFFFFF:FFFFF:FFFFFFFFFFFFFF:FFFFFFFFFFFFFFFFFFFFFFFFFFFFFFFFFFFFFFFFFFF:FFFFFFFFFFFFFF:F:FFFFFFFFF:FFFFFFFF:FFFFFFFFFFFFFFFFFFFFFFFFFFFFFFFFFF,FFFFFFFFFFF:F:FFF,FFFFFFFFFFFFFFFFFFFFFFFFFF,FFFFF,:F:FFFFFFFFFFFFFFFFFF:FFFFFFFFFFF
@A00920:152:HGHKKDRXX:2:2101:8919:28714 2:N:0:CGCGTTCA+TAAGACAC
GGACTACAAGGGTATCTAATCCTGTTTGCTCCCCACGCTTTCGCGTCTCAGTGTCAAGAATGGTCCAGAAGGCCGCCTTCGCCACCGGTATTCCTCCAAATATCTACGAATTTCACCTCTACACTTGGAATTCCACCTTCCTCTACCATCTTCTAGCCAGTTAGTTTCGGATGCACTTCCTCGGTTGAGCACAGGGATTTCACACCCGACTTAACTAACCACCTACACGCGCTTTACGCCCAATGATTCC
+
FFFFFFFFFFFFFFFFF:FFFFFFFFFFFFFFFFFFFFFFFFFF:FFFFFFFFFF:FFFFFFFFFFFFFFFFFFFFFFFFFFFFFFFFFFFFFFFFFFFFF:FFFFFFFFFFFFFFFFFFFFFF,FFF:FFFF,FFF,FFFFFFFFFFFF,FFFFFF:F,:,FF:FFFF:FFFFF::FFFFFFF:F:FFF,F,FFFF:FFFFFFFFFFFFFF:FF:F,F,,FFF,,F,,FFFFFFFFF:FF::,,F:FFF
@A00920:152:HGHKKDRXX:2:2101:29324:29011 2:N:0:CGCGTTCA+TAAGACAC
GGACTACTCGGGTATCTAATCCTGTTTGCTCCCCACGCTTTCGCACCTCAGCGTCAATACCTGTCCAGCGAGTCGCCTTCGCCACTGGTGTTCTTCCGAATATCTACGAATTTCACCTCTACACTCGGAATTCCACTCGCCTCTCCAGGATTCTAGCCTACCAGTTTCAAGGGCAGTTCCGGGGTTGAGCCCCGGGATTTCACCCCTGACTTGATGAGCCGCCTACGCGCGCTTTACGCCCAGTAATTCC
+
FFFFFFFFFFF:FFFFFFFFFF,:FFF::FFFFFFFFFFF:FFFFFFFFFFFFFFFFFFFFFFFFFFFFFFFFFFF,:F:FF,:FF,F,:F,F:FFFFFFFFFFF:FFFFF,FFFF:FFFFFFFFFFFFFFF:FF:FFFFFFFFFFF::FFFFFF:FFFFFFFF:FFFFFFFFFFFFFFFFFFFF:FFFFFFFFFFFFFFFFF:FFFFFFFFFFFF,FF:FFFF:FFFFFFFFFFFFF:,FFFFFFFFFF
@A00920:152:HGHKKDRXX:2:2101:29785:29215 2:N:0:CGCGTTCA+TAAGACAC
GGACTACCGGGGTTTCTAATCCTGTTTGCTCCCCACGCTTTCGCGTCTCAGCGTCAGGTAAGGCCCAGAGAGCTGCCTTCGCTATTGGTGTTCCTCCCGATATCTGCGCATTCCACCGCTACACCGGGAATTCCACTCTCCTCTACCTACCTCAAGCCCTGCAGTATCGGGTGCAGTTCCGAAGTTGAGCTTCGGGATTTCACATCCGACTTACAGGGCCGCCTACACGCCCTTTACGCCCAATGATTCC
+
FFFFF:FFFFFFFFFFF:FFFFFFFFFFFFFFFFFFFFFFFFFFFFFFFFFFFFFFFFFF:FFFFFFF:FFFFFFFFFFFFFF,FFFFFFFFFFFFFFFFFFFFFFFFFFFFFFFFFFFFFFFFFFFFF:FFFFFFFFFFFFFFFFFFFFFFFFFFFFF:FFFFFFFFFFFFFFFFFFFFFFFFFF,FFFFFFF:FFFFFF:FFFFF:,:FFFFFFFFFFFFFFFFFFFFFFFFF,,F:FFFFFF:,FFF
@A00920:152:HGHKKDRXX:2:2101:22110:29606 2:N:0:CGCGTTCA+TAAGACAC
GGACTACTCGGGTTTCTAATCCTGTTCGCTCCCCACGCTTTCGCGTCTCAGCGTCAGTAACGTCCCAGAGAGCCGCCTTCGCCACGGGTGTTCTTCCCGATATCTGCGCATTTCACCGCTACACCGGGAATTCCACTCTCCTCTTCCGGACTCTAGCCAGATGGTTTCGGCCGACAGCTCGAGGTTGAGCCTCGAGTTTTCACAGCCGACCTAACTGGCCGCCTACACGCGCTTTACGCCCAATAAATAC
+
FFFFFFFF,FFFF,FFF:FFFFFFFFFF:FF:FFF,FFFFFFFFFFFFFFFFFFFF,FF,F::FFFFFF,FF:FFFF:FF:FFFFFFFFFFF:,FFF,FFFFFFFFFFFFFFFFFFF,FFFFFFFFFFFFFFFFFFFF:FFFFF:F:FFF:FFFFFFF:F:FF,FF,,:FFFFFF,::FFFFF,FFF:FFFF,:FF:FFF::FF,,FFFF:FF,FFFFF,,FFF,F,F,FFF,FFFFFFFFFF,FFFF,F
@A00920:152:HGHKKDRXX:2:2101:8576:29778 2:N:0:CGCGTTCA+TAAGACAC
GGACTACTAGGGTATCTAATCCTGTTTGCTCCCCACGCTGTCGCGCCTCAGCGTCAGCAGACTGCCCAGCGGGCCGCCTTCGCCACCGGTGTTCTTCCGGATCTCTACGCATTCCACCGCTACACCCGGAATTCCACCCGCCTCTACAGTGCTCGAGTCTCCCAGTTCGCACGGCCGACCCGGGGTTGAGCCCCGGGCTTTCACAGACAGACTTACCCAGCCGCCTACGTGCGCTTTACGCCCAATAATT
+
FFFFFF:FFFFFFFFFFFFFFFFFFFFFFFFF:FFFFFFFFFFFFFFFFFFFFFFFFFFFFFFFFFF:FFFFFFFFFFFFFFFFFFFFFFFFFFFFFFFFFFFFFFFFFFFFFFFFFFFFFFFFFFFFFFFFFFFFFFFFFFFFFFFFFFFFFFFFF:FFFFFFFFFFFFFFFFFFFFFFFFFFF:F:FFF:FFFFFFFFFF::FFFFFF,F,FFF::FF:FFFFFFFFFFFFFFFFFF,FFFF:F,FFF
@A00920:152:HGHKKDRXX:2:2101:17499:29794 2:N:0:CGCGTTCA+TAAGACAC
GGACTACTGGGGTTTCTAATCCCGTTCGCTCCCCATGCTTTCGCTCCTCAGCGTCAGTAACTGCCCAGAGACCTGCCTTCGCCATTGGTGTTCCTCCTGATATCTGCGCATTTCACCGCTACACCAGGAATTCCAGTCTCCCCTACAGCACTCAAGTATTGCCCGTCTCGCCTGCACGCCCGAGGTTAAGCCCCGGAATTTCACAGACGACGTGACAAACCACCTACGAGCTCTTTACGCCCAGTAATTC
+
FFFFFFFFFFFFFFFFF,FFFFFFFFFFFFFFFFFFFF,FFFFFFFFFFFFF:FFFFFFFFFFFFFFFF,FFFFFFFFFFFF:FFFFFFFFFFFFFFFF:FFF:FFFFFFFFFFFFFFFFFF:FFFFFFF:FFFFF,FFFFFFFFFFFFFFFFF,FFFFFFFF,FF,FFFFFFFFFFFFFFFFF:FFFFFFFFFF:F,:FFFFFFFFFFFFFFFFFF:FFFFF:FFFFFFFFF:FFF:FF:FFFF,FFFF
@A00920:152:HGHKKDRXX:2:2101:29206:30091 2:N:0:CGCGTTCA+TAAGACAC
GGACTACCAGGGTTTCTAATCCTGTTTGCTCCCCACGCTTTCGCGTCTCAGCGTCAGGTCAGGCCCAGCGTGTCGCCTTCGCCACTGGTGTTCCTCCGGATCTCTACGCATTTCACCACTACACCCGGAATTCCACACGCCTCTACCTGCCTCTAGCCCCGCAGTTCGGTCACGTCCTCGCCCGGTTGAGCCGGGCGCTTTCACGCGCCACTTGCAGGACCGCCTACACGCGCTTTACACCCAGTACATC
+
FFFFFFFFFFFFFFFFFFFFFFFFFFFFFFFFFFFFFFF,FFFFFFFFFFFFFFFFFFFFFFFFFFFFFFFF:FFFFFF:FFFFFFFFFFFFFF:FFFFFFFFF,FFFFFFFFFFF,FF,FFFFFFFFF,FFFFFFFFFFFFFFFFFFFFFFFF:FFFFFFFF,FFFFF:FFFFFFFFFFFFFFFFFFFFFFFFFFFF,FFFFFFFFFFFFFFF:F:FFFFFFFFFFFFFFFFF,FFF:FFF,FF:,FFF
@A00920:152:HGHKKDRXX:2:2101:19117:30436 2:N:0:CGCGTTCA+TAAGACAC
GGACTACTCGGGTTTCTAATCCTGTTTGCTCCCCACGCTTTCGCGCCTCAGCGTCAGTTACAGACCAAAGAGTCGCCTTCGCCACTGGTGTTCCTCCACATCTCTACGCATTTCACCGCTACACGTGGAATTCCACTCTTCTCTTCTGCACTCAAGTCTCCCAGTTTCCAATGACCCTCCCCGGTTGAGCCGGGGGCTTTCACATCAGACTTAAGAGACCGCCTGCGCGCGCTTTACGCCCAATAAATCC
+
FFFFFFFFFFFFFFFFFFF:F:F:FFFFF,FFFFFFFF::FFFFFFFFFFFFFFFFFFF:FFFFFFFFFFFFFFFFFF,FFFFFFFFF:F,:FFFFFFFF,FFFFFFFFFF:FFFFFFFFFFFFFFFFFF:FFFFFFFFFFFFFFFFFFFFFFF,FFFFFFFFFFFFF:FF,FFF:F::FFFFF:FFFFFFFFFFFF:FFFFFFFFFFFF,F:FFFFFF,FFFF,FFFFFFF:F,FFFFFFFFFF:,F:F
@A00920:152:HGHKKDRXX:2:2101:22327:30483 2:N:0:CGCGTTCA+TAAGACAC
GGACTACCGGGGTTTCTAATCCCGTTCGCTCCCCATGCTTTCGCATCTCAGCGTCAGGTCAGGCCCAGCGTGTCGCCTTCGCCACTGGTGTTCCTCCGGATCTCTACGCATTTCACCACTACACCCGGAATTCCACACGCCTCTACCTACCTCTAGTCGCGCAGTTCGATTGCGTCCTCGCCCGGTTGAGCCGGGCGCTTTCACGCCTCACTTGCACGACCGCCTACACGCGCTTTACACCCAGTAAATC
+
FFFFFFFFFFFFFFFFFF:FFFFFFFFFFFFFFFFFFFFFFFFFFFFFFFFFFFFFFFFFFFFFFFFFFFFFFFFFFFFFFFFFFFFFFFFFFFFFFFFFFFFFFFFFFF,FFFFFFF:FFFFFFFF:FFFFFFFFFFFFFFFFFFFFFFFFFFFFFFFFFFFFFFFFF:FFFFFFFFFFFFFFFFFFFFFFFFFFFF,FFF:FFFFFFFFFFFFFFFFF:FFFFFFFFFFFF::FFFFFFF:FFF:F:F
@A00920:152:HGHKKDRXX:2:2101:26368:31908 2:N:0:CGCGTTCA+TAAGACAC
GGACTACCGGGGTATCTAATCCTGTTTGCTCCCCACGCTTTCGCGCCTCAGCGTCAGGTCCGGACCAGAGAGCCGCTTTCGCCACCGGTGTTCCACCCAATATCTACGAATTTCACCTCTACACTGGGTATTCCACCCTCCTCTTCCGGCCTCCAGCCAAGCAGTCCCGGCCGCACCTCCGGGGTTGAGCCCCGGGCTTTCACAAAGCCGACTTGCCTGGCCGCCTACGCGCCCGTTACGCCCAGTGATT
+
FFFFFFFFFFFFFFFFFFFFFFFFFFFFFF:FFF:FFFFFFFFFFFFFFFFFFFFFFFFFFFFFFFFFFFFFF:FFFFFFFFFFFFFFFFFFFFFFFFF:FF:FFFFFFFFFFFFFFFFFFFFFFFFFFFFFFF:FFF:FFFFFFFFF:FFFFFFFFFF,FFFFFFFFFFFFFF::FFFFFFFFFFFFFFFFFFFFFFFFFFFF:F:FFFF:FFFFFFFFFFFFFF,F:FFFFF,FFFF:FF:F,FF,FF
@A00920:152:HGHKKDRXX:2:2101:22959:32800 2:N:0:CGCGTTCA+TAAGACAC
GGACTACAAGGGTTTCTAATCCTGTTTGCTCCCCATGCTTTCGAGCCTCAGCGTCAATATGTGTCCAGACTGCCGCCTTCGCAACTGGTGTTCTTGGTGATATCTACGCATTTCACCGCTACACAGGAAATTCCACCACCCTCTACTGTACTCTAGCATGCCAGTTATGGATGCAGTTCCCAGGTTGAGCCCGGGGCTTTCACATCAAACTTAACAAACCCCCTACCCGCGCTTTACGCCCAGTAATTCC
+
FFFFFFFFFFFFF,FFFFFFFFFFFFFFFFFFFFF,FFFFFFF::F,F:FFFFFFF,F,F,FF,FFFFF,,,FFFFFFFFFF,FF,FFFFF:FFF::,FFFFFFF,FFFFFFFFFFFFFFFFFF,,FFFFFFFFFF,F:FFFFF,F,:,FFFFFFFF,FF,F,,:F,,:,FFFF,,:F:,F,FFFF,F,FFF,,,F,FFFFFF:FF,::F:FFFF:FFF::FFF:,,F,FFFFFF:FF:FF:,FFFFF,F
@A00920:152:HGHKKDRXX:2:2101:9959:33364 2:N:0:CGCGTTCA+TAAGACAC
GGACTACCAGGGTATCTAATCCCGTTCGCTCCCCATGCTTTCGCATCTCAGCGTCAGTACAGGCCCAGCGAGTCGCCTTCGCCACTGGTGTTCCTCCGGATCTCTACGCATTTCACCACTACACCCGGAATTCCACACGCCTCTACCTACCTCTAGGCGAGCAGTTCGATTGCGTCCTCGCCCGCTTGAGCCGGGCGCTTTACCGCCTCACTTGCACGACCGCCAACACGCGCTTTACACCCAGTAAATC
+
FFFFFFFFF:F:F,FFFFFF,FFFFFFFFFFFF,F,FFF,FF,FF,FFFF:FFFFF:,:,:,,F,FF:,,:FFF:::F:FFFFFFFF:FF:FFFFFF,F:F:,:FFFF:FFFFFFFFFFFFFFFFF:FF,,FFF,FF::FFFFF,::FFFFF:,:F,F,,FFFFF:F,:,,FFF:F,F,::,F:,FFF,FF:FFFF:FFF:,,F:FFFF:FF,FF:FF,FF,F,,FFF:FF:FF,F:FFFFFFF:FFF:F
@A00920:152:HGHKKDRXX:2:2101:7916:33458 2:N:0:CGCGTTCA+TAAGACAC
GGACTACAAGGGTATCTAATCCTGTTTGCTACCCACGCTTTCGAGTCTCAGCGTCAGTATCGGTCCAGAGAGCCGTCTTCACCGCCGGTGTTCCTCCTGATATCTACGCATTTCACCGCTACACCAGGAATTCCACTCTCCTCTCCCGAACTCTAGTCTGTCAGTTTCGACCGCACCCTCCCAGTTGAGCCGGGAGATTTCACAATCGACTTGACAGACCGCCTACACTCGCTTTACGCCCAGTAATTCC
+
FFFFFFFFFFFFFFFFFFFFFFFFFFFFFFFFFFFFFFF:FFFFFFFFFFFFFFFFFFFFFFFFFFFFFFFFFFF:FFFFFFFFFFFFFFFFFFFFFFFFFFFFFFFFFFFFFFFFFFFFFFFFFFFFFFFFFFFFFFFFFFFFFF:FFFFFFFFFFF::FFFFFFF:FFF:FFFFFFFFFFFFFFFFFFFFFFFFFFFFFFFFFF:FFFFFFFFFFFF:FFF:FFF,FFFFFFFF::FFFF:FF,F,FF
@A00920:152:HGHKKDRXX:2:2101:19741:34240 2:N:0:CGCGTTCA+TAAGACAC
GGACTACCAGGGTATCTAATCCCGTTCGCTACCCTGGCTTTCGCGGCTCAGCGTCAGGTGCAGCCCAGGGCGCCGCCTTCGCCTCTGGTGTTCCTCCGGATCTCTACGCATTTCACCACTCCACCCGGAATTCCACGCCCCTCTGCTGCCCTCTAGCTGCCCAGTTTCGAACGGCCTCTCCCGGTTGAGCCGGGAGCTTTCACGTCCGACTTAATCAGCCGCCTACGCGCGCTTTACGCCCAGTAATTCC
+
FF:FFFFFFFFFFF:FFFFFFFFFFFFFFFFFFFFFFFFFFFFFFFFFFFFFFFF:FFFFFFFFFFFFFFFFFFFFFFFFFFFFFFFFFFFFFFFFFFFFFFFFFFFFFFF,FFFFFFFFF:FFFFFFFF,FFFFFFFFFF,FFFFFFFFF:FFFFFFFFFFFFFFFFF:,F:FFFFFFFFFFFFFFFFFFFFFFFFFFFFFFFFFF,F:FFFFFFFFFFFFFF:FFFFFFFFF,:FFFFF:FFFFFFF,
@A00920:152:HGHKKDRXX:2:2101:31738:34538 2:N:0:CGCGTTCA+TAAGACAC
GGACTACCGGGGTTTCTAATCCTGTTTGCTCCCCACGCTTTCGTGCATGAGCGTCAGTGTTGGCCCAGAAGGCTGCCTTCGCCATCGGTGTTCCTCCACATCTCTACGCATTTCACTGCTACACATGGAATTCCACTCCCCTCTGTCACACTCTAGCTATATAGTTTCAAACGCAATTCCTAGGTTAAGCCCAGGGATTTCACATCTGACTTATATAACCACCTGCGCACCCTTTACGCCCAGTAATTCC
+
FFFFF:FFFFFFFF:FFF,FFFFFFFFFFFF:FFF,FFFFFF:FFFFFF:FFF:FFFFFFFFFFFFFFF,FF:FFF::FFFFFFFFFFFFFFFFFFFFF:FFF:FF,FFFFFFFFFF,FFFFFFFFFFFFF,FFFFF:FFFFFFFFFFFFF,F:F::FF:FFFFFFF:FFFFFFF:F:FFFFFFF:FFFFFFFFF:FFF,FFFFF:FF:F,FF,FFFFF:FFF,:FFFFFFFF,F:,FFFFF,FFFF,FF
@A00920:152:HGHKKDRXX:2:2101:11957:34976 2:N:0:CGCGTTCA+TAAGACAC
GGACTACCAGGGTTTCTAATCCTGTTTGCTCCCCACGCTTTCGCGTCTCAGCGTCAGTTGGTGTCCAGGAAGTCGCCTTCGCCACCGGTGTTCCTCCTGATATCTACGAATTTCACCTCTACACCAGGAATTCCGCTTCCCTCTCCACCACTCTAGACCGGCAGTTTCAAATGCAGTTCCTGAGTTGAGCTCAGGGATTTCACATCTGACTTATCGGCCCGCCTACACGCGCTTTACGCCCAGTAATTCC
+
FFFFFFFFFFFFFFFFFFFFFFFFFFFFFFFFFFFFFFFFFFFFFFFFFFFFFFFFFFFFFFFFFFFFFF:FFFFFFF:FFFFFFFFFFFFFFFFFFFFF:FFFFFFFFF:FFFFFFFFFFFFFFFFFFFFFFFFFFFFFFFFFFFFFFFFFFFFFFFFFFFFFFFFFFFFFFFFFFFFFFFFFF:FFFFFFFFFFFFFFFFFFFFFFFFFFFFF:FFFFFFFFFFFFFFFFFFFFFFFFF:FF:FF:FF
@A00920:152:HGHKKDRXX:2:2101:10285:35274 2:N:0:CGCGTTCA+TAAGACAC
GGACTACCAGGGTTTCTAATCCTGTTTGCTCCCCACGCTTTCGTGCATGAGCGTCAGTGTCAGCCCAGAGACCTGCCTTCGCCATCGGTATTCCTCCTGATATCTACGCATTTCACTGCTACACCAGGAATTCCAGTCTCCTCTGCCGCACTCTAGCCTTGCAGTCCCAAATGCCATTCCCAGGTTGAGCCCGGGGATTTCACATCTGGCTTACAAAACCGCCTGCGCACACTTTACGCCCAGTAACTCC
+
FF:FFFFFFFFFFFF:FFF:FFF,,:FFFFFF:FFFFFF:FFFF:FFF:F:::F:FFF:FFFFFFFFFFFFFFFFFFFFFFFFFFF,F:FFFFFFFFFFFFFFFFFFFFF:FFFF:F,F:FFFFF,:FF,FFFFFFFF:FFFFFFFFFF:F:FFFFFFFFFFF::FFFFFFF:FFFFFF:FFFFFFFFF,FFFF::FFFFFFFFFFFFFFFFFFFFF::FFFF::FFFFF,FF,FF,FFF:FF:F:FFFF
@A00920:152:HGHKKDRXX:2:2101:14199:35947 2:N:0:CGCGTTCA+TAAGACAC
GGACTACCAGGGTATCTAATCCTGTTTGCTCCCCACGCTTTCGCACCTCAGCGTCAGTATCTTCCCAGATCGCCGCCTTCGCCACTGGTGTTCCTCCCGATATCTACGAATTTCACCTCTACACTCGGAATTCCACTCGCCTCTCTCGAACTCCAGACCAGCAGTATCAAGGGCAGTTCCGGGGTTGAGCCCCGGGCTTTCACCTCTGACTTGAGTAGCCGCCTACGTGCGCTTTACGCCCAGTAATTCC
+
FFFFFFFFFFFFFFFFFFFFFFFFFFFFFFFFFFFFFFFFFFFFFFFFF:FFFFFFFFFFFFFFFFFFFFFFFFFFFFFFFFFFFFFFFFFF:FFFFFFFFFFFFFFFFF:FFFFFFFFFFFFFFFFFFFFFFFF:FFFFFFFFFFFFFFFFFFFFFFFFFFFFFFFFFFFFF:FFFF:FFFFFFFFFFFF:FFFFF,FFF:F:FFFFFFFFFFFFFFFFF:F:F:FFFFFFF:FFF:FFFFFFFFFFF:
@A00920:152:HGHKKDRXX:2:2101:2862:36573 2:N:0:CGCGTTCA+TAAGACAC
GGACTACAGGGGTTTCTAATCCGGTTTGCTCCCCACACTTTCGCGCCTCAGCGTCACGTGCTGTCCAGCGAGCTGCCTTCGCAATGGGTATTCCTACCAGTATCTACGCATTCCACCGCTACACTGGTAATTCCACTCGCCTCTCCAGCCGTCAAGCCTGCCAGTATCCAACGCCGATCCGGGGTTGAGCCCCGGGATTTGACATCGGACTTAACAGACCGCCTACGCGCCCTTTACGCCCAGAGATTCC
+
FFFFF,F:FFFFFFFFFF:FFFFFFFFFFFFFFFFFFFFFFFFFFFFFF:FFF:FFFF:FFFFFFF:FFFFFFFFFF:FF:FF:F,FF,:FFFFFFF,FFF:FFFFFF,:FF,FFF:FFF:FFFFFFF,:FFFFFF,FFFFFFF:FFFFFF:FFFFFF:FFFFFFFFFFF:FFFFFFFFFFF:,F,F:FFFFF,F:,FFFF,FF:FF:,,F:FF:F,FF,,FFFFFFF:FF,FFF,F:FF,FF,F:F,FF
@A00920:152:HGHKKDRXX:2:2102:1931:1548 2:N:0:CGCGTTCA+TAAGACAC
GGACTACCAGGGTATCTAATCCCGTTTGCTCCCCTAGCTTTCGAGCTTCAGCGTCAGTAGCAGGCCAGGTGGGCGCCTTCGCCACCGGTGTTCCTCCAGATATCTACGCATTTCACCGCTACACCTGGAATTCCCCCACCCTCTCCTGTACTCAAGCTCAGCAGTTTGGGATGCAGGTCCCGGGGTGAGCCCGGGCATTTCACATCCCACTTACCAAACCGCCTAGACTCCCTTTACGCCCAGTGATTCC
+
FFFFFFFFFFFFF:FFFFFFFFFFFFFFFFFFFFFFFFFFFFF:FF,FFFFFFFFFFFFFFFFFFFFFFFFFFFFFF,FFFFFFFFFFFF,FFFFFFFFFFFFFFFFFFFFFFFFFFFFFF:FFF:FFFFFFFFFFFFFFF,FFFFFFFFFFF,FFFFF:FFFFFFFF:FFFFFFFF:,F,FFFFFFFFFFFFFFFFF:FF:FFFF,F:FFFFFF,FFFFFFF:F:FFFFFFFFF:FFFFFFFFFFF:FF
@A00920:152:HGHKKDRXX:2:2102:14127:1564 2:N:0:CGCGTTCA+TAAGACAC
GGACTACTGGGGTATCTAATCCTGTTTGCTCCCCACGCTGTCGCGCCTCAGCGTCAGCCGACCCCGTGAGGGGTCTTCCTGCCCAGCGGGACGCCTTCGCCACCGGTGTTCTACCGGATCTCTACTCATTCCACCGCTACACCCGGAATTCCACCCGCCCCTACAGTGCTCGAGCCGATTAGTTGCCACGGCCGACCCGGGGTTGAGCCCCGGGCTGTCACCGCGACCTTGCTCGGCCGCCTACGCGCCC
+
FFFFFFFFFFF,FFFFFFFFFF,FFFFFF:FF:FFFF:F:,FFFFFFFFFFFFF:F::,FFFFFF:F,F,,,F,:,FF:,:,F::::F,:,:F:F:,FF,FFFFFF:FFFFF,,:FFFFFFFFFF,FFF,FFF:F,,F:FF::F::FF,F,:F::,,FFFFFF:F:,,FFF,F,F:::,FF,,FFFFFFFFFFFFF:F:F,F,FFF::F:F:F,FF:FFFFFFFFFFF:,FFFFFFFFFFFFFF:FF:FF
@A00920:152:HGHKKDRXX:2:2102:16495:2221 2:N:0:CGCGTTCA+TAAGACAC
GGACTACCGGGGTATCTAATCCTGTTCGATCCCCACGCTTTCGTGCCTCAGCGTCAGTATCGCCTTAGTAAGCTGCCTTCGCAATTGGTGTTCTGTGCCATATCTAAGCATTTCACCGCTACACGGCACATTCCGCCTACTTCAAGCGCACTCAAGAATACCAGTATCAATGGCAATTCTACAGTTGAGCTGCAGGATTTCACCACTGACTTAATATTCCGCCTACGCACCCTTTAAACCCAATGAATCC
+
FFFFFFFFFFFFF:FFFFFFFFFFFFFFFFFFFFFFFFFFFFFFFFFFFFFFFFFFFFFFFFFFFFFFFFFFFFFFFFFFFFFFFFFFFFFFFFFFFFFFFFFFFFFFFFFFFFFFFFFFFFFFFFFFFFFFFFFFFFFFFFFFFFFFFFFFFFFFFFFFFFFFFFFFFFFFFFFFFFFFFFFFFFFFFFFFFFFFF,FFFFFFFFFFFFFF:FFFFFFFFFFFFFFFFF,FF:FFFFFFF,FF:FFF,F
@A00920:152:HGHKKDRXX:2:2102:24352:2613 2:N:0:CGCGTTCA+TAAGACAC
GGACTACAAGGGTATCTAATCCTGTTTGCTCCCCACGCTTTCGTGCATGAGCGTCAGTGCAGGCCCAGGGGATTGCCTTCGCCATCGGTGTTCCTCCGCATATCTACGCATTTCACTGCTACACGCGGAATTCCATCCCCCTCTGCCGCACTCCAGCCGTGCAGTCACAAATGCAGTTCCCAGGTTGAGCCCGGGGATTTCACATCTGTCTTGCACAACCGCCTGCGCACGCTTTACGCCCAGTAATTCC
+
FFFFFFFFFFFFFFFFFFFFFFFFFFFFFFFFFF:FFFFFFFFFFFFFFFFFFFFFFFFFFFFFFFFFFFFFFFFFFFFFFFFFFFFFFFFFFFFFFFFFFFFFFFFFFFFFFFFFFFFFFFFFFFFFFFFFFFF:FFFFFFFFFFFFFFFFFFFFFFF:FFFFFFFFFF:FFFF:FFFFFF,FFF:,FF,FFFFFFFFFFFFFFF,FFFFFFFFFFFFFFFFF:FF:FF:FFFFFFFF:F,F,:F,FFF
@A00920:152:HGHKKDRXX:2:2102:6623:2691 2:N:0:CGCGTTCA+TAAGACAC
GGACTACTCGGGTTTCTAATCCTGTTTGCTCCCCACGCTTTCGATCCTCAGCGTCAGTACCTGCCCAGAGACCCGCCTTCGCTACGGGTGTTCCTCTCGATCTCTGCGCATTTCACTGCTACACCGAGAATTCCAGAAACCCCTCCCGGACTCTAGTCACGCAAGAACCTATTCGCACCTCGAGGTGTAGCGTCGAGATTTCACATCCTACTAACAGAACCGCCTCGCAGCTCTTACGGCCCAAGATTTC
+
FFFFFFFF,FFFFFFFFFFFFF,,FF,FFFFFFF,,FF,FFFF,:FFFFFFFFFFFFF::,,F,FFFF,:,,FFFFFFFFFF:FFF,FFFFFFFFF,FFFF,FFF:FFFFFFFFFF,FFFFFFFFF,FFFFF:F,,,,,FFFFF,F,,:FFFF,FFFF:FF,,,,,:F,,,,:,,F,FF,F,,,,:F,,:F:,,F,F:FF::F,:,F:,,,F,:,,,:F,,,F,,F,,F,,,,FF,,,,:F,:,,F,,,F
@A00920:152:HGHKKDRXX:2:2102:18728:2832 2:N:0:CGCGTTCA+TAAGACAC
GGACTACCGGGGTTTCTAATCCGGTTTGCTACCCAAGCTTTCGCCCCTGAGCGTCAGGACAGGGCCAGGAAGCCGCCTTCGCCACTGGTATTCCTCCAGATATCTACGCATTTCACCGCTACACCTGGAATTCCATTCTCCTCTACAAGACTCTAGCCACAGCAGTATCGACTTCAGTTCCGAGGTTGAGCCTCGGGATTTCACAGCCGACTTTCTGAGCCGCCGACGAGCTCTTTACGCCCAATAATTC
+
FF:FFFFFFFFFFFFFFFFFFF,FFF,FFFFFFF,,FFFFFFFFFFFFFFFFFFFF,F::,:FFFF:FFF:F,FFFFFFFFFFFFFFFFFFFFFFFF,FFFFFFF,FFFFFFFFFFF,FFFFFFF,FFFFFFFFF:F:,FFFFF,F,F,:,FF:FFFFFF,FFFF,FFF,F,:,FF,:,FF::FFF,F::F,FFFF:FFF,FF,F,FFFFFFFFF:FFF:F:FF,FF:FFFFFFF,FF:FF:FF:FFF:F
@A00920:152:HGHKKDRXX:2:2102:21287:2879 2:N:0:CGCGTTCA+TAAGACAC
GGACTACAGGGGTATCTAATCCTGTTTGCTCCCCACGCTTTCGCTCCTCAGCGTCAGTGCCGGCCCAGAGAACCGCCTTAGCCACGGGTGTTCTTCCTGATATCTGCGCATTTCACCGCTACACCAGGAATTCCATTCTCCTCTTCCGGACTCTAGCCGCACGGTTTCACTCGACGTCTGAAGGTTAAGCCTCCAGGTTTCACAACGGACCTGTGCGGCCGCCTACACGCTCTTTACGCCCAATAAATCC
+
FFFFFFF,FFF:FFFFFFFFF:FFFFFFFFFFFF,FFF:FFFFFFFFFFFFFFFFFFF::FF,:FFFF:F,F,FFFFF,FFFFFFFFFFFFFFFFFF:FFFF:FFFFFFFFFFFF:FFFF,F:FFFFFF,FFFFFFFFFFFFFFFFFF:,FFFFFFFF:,,FFFFF,,,,,F:FFF,F:FFFFFFF:FFFFFFFFF,FFFFFF,FF,FFF:FFFFFFFFFFFFFFFFFFFFFFFFFFFFFFFFFFF,:FF
@A00920:152:HGHKKDRXX:2:2102:23457:3004 2:N:0:CGCGTTCA+TAAGACAC
GGACTACTAGGGTTTCTAATCCTGTTTGCTCCCCACGCTTTCGCGTCTCAGCGTCAGTATCCAACCAGGGGGCCGCCTTCGCCACGGGTGTTCTCCACGATATCTACGCATTTCACCGCTACACCGTGAATTCCAGATACCCCTCTAATACTCAAGTCACGTAGTTTCAGAGGCACTTTCTAGGTTAGGCCTAGAGCTTGCACCACTGACTTGCGTAACCGCCTACGAGCGCTTTACGCCCAGTGATTCC
+
FFFFFFF:,FFFFFFFFFFFFFFFFFFF,FFFFFFFFFFFFFFFF:FF:FFFFFFFFFFFFFF:FFFF:FFFFFFFFFFFFFFFF,FFFFFFFFFF:F,FFFFFFFFFFFFFFFFFFFFFFFFF,FFFFFFFFFF:,,,FFFFF:F,FFFFFFFFFF,F:,,:FFFFFFF,FFFF,FF::,FFFFF,,FF,F,,,FFFFFFFFF,FF:FFFFF,,F,FFF,FFF,FF,FFFFFFF:FFFFF::FFFFFFF
@A00920:152:HGHKKDRXX:2:2102:27986:3020 2:N:0:CGCGTTCA+TAAGACAC
GGACTACAGGGGTTTCTAATCCTGTTTGCTCCCCACGCTTTCGCGCCTCAGCGTCAATGCCGGTCCAGTGAGCCGCTTTCGCCACTGGTGTTCTTCCGAATATCTACGAATTTCACCTCTACACTCGGAATTCCACTCACCTCTCCCGCACTCAAGCGATGCAGTCTTAAAGGCCATAAGGACGTTGAGCTCAAGGCTTTCACCACTAACTTACAAACCCGCCTACGCGCGCTTTACGCCCAGTAAATCC
+
:FFFFFF:FFFFF:FFFFFFFF,FFF,FFFFFFFFFFFFFFFFF,F:FFFFFFFFF,F,,,,,,FFFF:FFFFFFF,FFFFFFFFFFFFFFFF:FFFF:FFFFFFFFF,F:F,FFFF:FFFFFF:FFFFFFFFFFFFFFFFFFF:,F:,F,FFFFFF::,FFFFFFF,,F:FFF,:F::,,F,FFFF:F:F,,,,FFFFFFFFF,FF:FF::F,,F,,FFFFFF,FFFFFFFF:FFFFFFFFFFFF,F:F
@A00920:152:HGHKKDRXX:2:2102:19623:3067 2:N:0:CGCGTTCA+TAAGACAC
GGACTACCAGGGTATCTAATCCCGTTCGCTCCCCAAGCTTTCGCGTGTAAGCGTCAGCAACAGACCAGGTGGCCGCTTTCGCCACTGGTGTTCATCCCAATCTCTACGCATTTCACCACTACACACGGAATTCCACAAACCTCTACTGCCCTCAAGCCATCCAGTCAAAGAAAGAAAACATCAGTTAAGCTCAAAGCTTTCAAAACCAACTTGGACAACCGCCTACACGCGCTTTACGCCCAGTAATTCC
+
FFFFFFF:FFFFF,FFFFFFFF,:FF,FFFFFFF:,FFFF:FFF::,F,FFFFFFFF,FF:FF,FFF:,F,FFFFF,FFFFFFF:FFFFFFFF:FFF,,F,FFFFFF,,FFFFFFFFFF:F,FF:FFFF,FFFF:F,FFFFFF,,:,F,FFFFFFF,,FFFFFF:F,:,,F,,,,,,F,,:,FFFF:FFF,:F,,,::FF:F,,,F,,FFFF,FFFF,F:FFFF,F,F,FFFF,FFFF:,FFFF:,::,F
@A00920:152:HGHKKDRXX:2:2102:23023:3255 2:N:0:CGCGTTCA+TAAGACAC
GGACTACTCGGGTTTCTAATCCTGTTCGCTCCCCACGCTTTCGCTCCTCAGCGTCAGTTAATGCCCAGAGACCTGCCTTCGCCATCGGTGTTCCTCCTGATATCTGCGCATTTCACCGCTACACCAGGAATTCCAGTCTCCCCTACATCACTCTAGTCTGCCCGTACCCACCGCAGATCCGGAGTTGAGCCCCGGACTTTCACGGCAGACGCGACAAACCGCCTACGAGCTCTTTACGCCCAATAAGTCC
+
FFFFFFFFFFFFFFFFFFFFFFFFFFFFFFFFFFFFFFF,FFFFF:F:FFFFF,FFFFFFFFFFFFFFF:FFFFFFFFFFFFFFFFFFFF,FFFFFFFFF,FFFFFFFFF:FFF,FFFFFFF:FFFFFF:FFFFFFFFFFFFFFFFFFFFF:FFFFFFFFFFFFFFFFFFFFFFFFFFFF:FFFFFFFFFFFFFFFFF:FFFFFFF:FFFFFFFFFFF,FFFFFFFFFF,FF:FF:FFFFFF:::F,FF:
@A00920:152:HGHKKDRXX:2:2102:5547:3333 2:N:0:CGCGTTCA+TAAGACAC
GGACTACCGGGGTTTCTAATCCTGTTTGCTCCCCACGCTTTCGCGCCTCAGCGTCAGTTACAGACCAGAAAGCCGCCTTCGCCACTGGTGTTCCTCCACATCTCTACGCATTTCACCGCTACACGTGGAATTCCGCTTTCCTCTTCTGCACTCAAGTTCCCCAGTTTCCAATGACCCTCCACGGTTGAGCCGTGGGCTTTCACATCAGACTTAAGGAACCGCCTGCGCGCGCTTTACGCCCAATAATTCC
+
FFFF:FFFFFFFFFFFFFFFFFFFF:FFFFFFF:FF:FFFFFFFFFFF::FFFFFFFFFFFFFFFFFFF:F:FFFFFFF,FFFFFFFFFFFFF,FF:FFFFFFFFFFFFFFFF:FFF:FFFFFFFF:FFFFF:FFFFFF:FFF:FF,F:F,FFF::F,:FFFF:,F,,:FFF:FFF:F:FFF:,FF:FFFF:,FFFF,:F,FFFFFFFF,,,FFFF:,F,F:FFF:F:F:FF:FFFFFF:,:FFFF,FF:
@A00920:152:HGHKKDRXX:2:2102:32642:3443 2:N:0:CGCGTTCA+TAAGACAC
GGACTACAAGGGTATCTAATCCGGTTCGCTCCCCACGCTTTCGCGCCTCAGCGTCAGGTTGAGCCAAGTGAGCCGCCTTCGCCACTGGTGTTCTTGCGAATATCTACGAATTTCACCTCTACACTAGCAGTTCCACTCACCTCTACCGGACTCTAGCCCCTCAGTATCAAAGGCAGTAATGTAGTTGAGCTACAGGATTTAACACCTGACTTAAAGAGCCGCCTACGAGCGCTTTACGCCCAGTGATTCC
+
FFFFFFFFFFF:FFF:FFFFFF:FFFFFFFFFFF,,FFFF:FF,,FFFFFFFFFFFFFF,F:FFF,FF,,F:FFFFFFFFFFFFFFFFFFFF,F:F,,FFFFFFFFFFFFFFFFFFFFFFFFFFF,,,F,FFFFF,F,,:,,,::F,,FFFFF,:FF,F,:FF,FFFFF,:,:,:,FF::F,F,FF:F:FF,FF,FF,FF,:F,:FFFFF,FFF:,FFF:FFFFF,F,,F,FFF::F,FFFF,:::,FF,
@A00920:152:HGHKKDRXX:2:2102:26910:3505 2:N:0:CGCGTTCA+TAAGACAC
GGACTACCCGGGTTTCTAATCCTGTTTGCTCCCCACGCTGTCGCGCCTCAGTGTCAGCCATGGCCCAGCAGGCCGCCTTCGCCACCGGTGTTCTTCCGGATCTCTACGCATTCCACCGCTACACCCGGAATTCCACCTGCCTCTACCATGCTCCAGCACGGCAGTTCGCACGGCCGACCCGGAGTTGAGCCCCGGGCTTTCACCGCACGCTTGCCGTGCCACCTACGCGCCCTTTACGCCCAGTGATTCC
+
FFFFF,FFFFFFFFFFFFFFFFFFFFFFFFFFFFFFFFFFFFFFFFFFFFFFFFFFFFFFFFFFFF:FFFFFFF:FFFFFFFFFFFFFFFFFFFFFFFFFFFFFFFFFFFFFFFFFFFFFFFFFFFFF:FFFFFFFFFF::FFFFFFFFFFFFFFFFFFFFF,FFFFFFFFFFFFFFFFFFFFFFF,FFFFFFFF:FFFFFFFFFFFFFFFFFFFFFFFFF:FFF:FFFF:FF::FFFFFF:F:F:FF:F
@A00920:152:HGHKKDRXX:2:2102:5656:3521 2:N:0:CGCGTTCA+TAAGACAC
GGACTACTGGGGTATCTAATCCAGTTTGCTCCCCTCGCTTTCGCTCACTCAGCGTCAATACAGGTCCAGGATCCCGCCTTCGCAACCGGTGTTCCTCCAGAAATATACGCATTTCACCGCTACCCCTGGAATTCCACATCCCTCTCCCGAATTAAAGCCTGCCAGTATCGGAGGCAGTTCCCGGGTTGAGCCCGGGGATTTCTCGTTCGACTTAACAGGCGGCCTACGCGCCCTTTACGCCCAGTCATTC
+
F:FF:FFFF:FFFF,FFFF::F,:FFF:F:FFFF,,FFFFFF:FFF,,,,FFF:,F:F,:,,,,FF,,F,F:,,,,,,FFFF:,,F:F,F,:,F,F:F:FF,:F,:F:FF:F:,:FFF::,F:,F:,::F:F,F:FF,FFF::F,FFFFF,F,,F,FFF:FFF,FFF,FFF:,:F,:FFFF:FF:F,F,FF,:FFF:,F,::,FF,:,F,,,F:FF,FFF,FF,::FFFFFFF,FF,,FFFFFF,F:F:F
@A00920:152:HGHKKDRXX:2:2102:28845:4194 2:N:0:CGCGTTCA+TAAGACAC
GGACTACAAGGGTTTCTAATCCTGTTTGCTCCCCACGCTTTCGTGCATGAGCGTCAGTACAGGCCCAGGGGATTGCCTTCGCCATCGGTGTTCCTCCGCATATCTACGAATTTCACTGCTACACGCGGAATTCCATCCACCTCTGCCGAACTCTAGCCGTGCAGTCACAAGCGCAGTTCCCCGGTTAAGCCCGGGGATTTCACACCTGTCTTACACAACCGCCTGCGAGCGCTTTACGCCCAATAAATCC
+
FFFFFFF:FFFFFFFFFFFFFFFFFFFFFFFFFFFFFFFFFFF,:FFFFFFFFFFF,FF,,FF,FFFF:FF:F,FFFFFFFFFF:,FFFFFFFFFFFF,FFFFFFFFF,FFFFFFF:FFFFFFF,FFFF:FFFFF:FF,FFFFF,FFF,F,FFFFFFF,FFFFFFFF,FF,FFFF,FFFFF,,FFFFF:F,F,FFF:FFFFFFF,FF,,FFF:FF:F,FFFFFF,FF,,FFFFFFFFFFFFF,F,FFFFF
@A00920:152:HGHKKDRXX:2:2102:8088:4633 2:N:0:CGCGTTCA+TAAGACAC
GGACTACCAGGGTATCTAATCCTGTTTGCTCCCCACGCTTTCGCGTTCCAGCGTCAGTCATTGTCCAGAAGGCCGCCTTCGCCACCGGTGTTCCACTCGATATCTACGAATTTCACCTCTACACCGAGTATTCCGCCTTCCTCTCCAAAACTCTAGCTACGCAGTTTCGAATGCACTTCCATGGTTGAGCCGTGGGATTTCACATCCGACTTGCGCAGCAGCCTACGCGCCCTTTACGCCCAGTGATTCC
+
F,:FFFF:FFF:FF:FFFFFFFFFFFFFF:FFFFFF:FFFFFFFFFFFFF,F:FFFFFFF,,:FFFFFFF:FF:F:FFF,FFFFFF:FFFF:,,:FFF,FFFFFFF,FFFFF:FFFF:F:FFFFFFFFFF,:F:FFFFFFFFFFFFFFFF,FFFFFFFFFF,,:FFFFFFFF::FF::,FFFFFF:FFFFF,FFFFF,FF,FFFF:F,F:FFF:FFFF,F:,FFFF:FFFFFF:FFF,:FF:::FFFFFF
@A00920:152:HGHKKDRXX:2:2102:15492:4961 2:N:0:CGCGTTCA+TAAGACAC
GGACTACTGGGGTATCTAATCCCGTTTGCTCCCCTAGCTTTCGCTCCTCAGCGTCAATGTCGGTCCAGGATGCCGCCTTCGCCACCGGTATTCCTCCAGATATCTACGCATTTCACCGCTACACCTGGAATTCTGCATCCCTCTCCCGAATTCAAGCCATCCAGTATCGGATGCAGTTCCCAGGTTGAGCCTGGGGATTTCACATCCGACTTAGTTGGCCGCCTACGAGCCCTTTAGGCCCAGTGATTCC
+
FFFFFFFFFFFFFFFFFFFF:FFFFFFFFFFF:FFFFFFFF:FF,FFFFFFFF:FFFFF,,FF,:F:FFFFFF:FFFFFFFFFF:FFFFFFF:,FF,FFFFFFFFF,FFFFFFFFFFFFF:F:FFFFFF:FFFFFFFFFF,FFFF,FFFFFFFFFFFF,FFFFFFFFFFFF:FF:FF:F,FFFFFFFFFF:FFFFFFFF:FFFFF,FFFFFF,FFFFFFFFFFFF:F:FFFF:FFF,:FFFFFFF,:FF,
@A00920:152:HGHKKDRXX:2:2102:19045:5196 2:N:0:CGCGTTCA+TAAGACAC
GGACTACTGGGGTATCTAATCCCGTTTGCTCCCCCCGCTTTCGCGTCTCAGCGTCAGTCACCGTCCAGATGGCCGCCTTCGCCACTGGTGTTCCTTCCGATATCTACGAATTTCACCTCTACACCGGAAATTCCGCCATCCTCTCCGGGACTCCAGCCAGGCAGTATCGGGTGCAGTTCCGGGGTTGGGCCCCGGGATTTCACATCCGACTTACCTGGCCGCCTACACGCGCTTTACGCCCAGTACTTCC
+
FFFFFFFFFFFFFFFFF,FFFFFFFFFFFFFFFF,FFFFFFFFFF:FFFFFFFFFF:FF,FFFFFF:FFFFFFFFFFF:FFFFFFFF:FFFFFFFFFFFF:FFFFFFFFFFFFFFFFFFFFFFFFFF,FF,FFFFFFFFFFFFFFFFFFFFFFFFFFF,F:FFF::FFFFF:FFFFFFFFFFFF,:FFF:FFFFFFFFF,FFFFFFFFFFFFFFFFFFFFFFFFFFFFF:FFFF:FFFFFF:FF,:F:FF
@A00920:152:HGHKKDRXX:2:2102:3152:5353 2:N:0:CGCGTTCA+TAAGACAC
GGACTACCGGGGTTTCTAATCCTGTTTGCTACCCACGCTTTCGCTCCTCAGCGTCAGTCACGGCCCAGAGCGGCGCCTTCGCCACTGGTGTTCCTCCTGATATCTGCGCATTTCACCGCTACACCAGGAATTCCCCGCTCCCCTACCGTACTCAAGTCACAGCAGAATCGAGTGGCCTCTCAGGGTTGAGCCCTGAGTTTTCACACCCGACTTACTGAACCGCCTCCGAGCTCTTTACGCCCAATAAATC
+
:FFFF:FFFF::FFF,F:FFFF:FFF::,FFFFFFFFFFFFFFFF:FFFF:F,F,FF:FF:F,FFFFFFFF,FFFFF:,FFF,F:,,F,FF,F,,:F:FFFFFF,::FFFFFFFFFF:::FFFFFFF,FFF:FFFFFFFFF,FF,FFF:FF::FFF,FFFFF,,,:F:FFFF:FFFF,FF:F:,,FFF,F:FF,FFF,,F,FFFFF,F:FF:FF,F:FFF,FFFF,FFF,:FFF:FFFFF,,::FFFFFF
@A00920:152:HGHKKDRXX:2:2102:4435:6010 2:N:0:CGCGTTCA+TAAGACAC
GGACTACTAGGGTTTCTAATCCTGTTTGCTCCCCTAGCTTTCGCAGCTGAGTGTCAGTAATGGTCCAGGTACCTGCTTTCGCCATCGGTGTTCCTCCTGATATCTGCGCATTTCACCGCTACACCAGGAATTCCAGTACCCTCTCCCATACTCAAGCCTGATAGTTTCTGTTGACCTCTCCCAGTTGGGCCGGGAGCTTTCACAACAGACTTATCAAACCACCTACCTGCCCTTTACGCCTAGTAATTCC
+
FFFFFFFFFFFFFFFFFFFFFFFFFF:FFFFFFFFFFF:FFFFFFFFFF:FFFFFFFFFFFFFFFFFFFFFFFFFFFFFFFFFFFFFFFFFFFFFFFFFFFFFFFFFFFFFFFFFFFFFFFFFFFFFF:FFFFFFFFFFFFFFFFFFFFFFFFFFFFFFFFFFFFFFFFFFFFFFFFFFFFFFFFFFFFFFFFFFFFFFFFF,FFFFFFFFFF:FFFFFFFFFFFFFFFFFFF:FFFFFF:FFF,FFFFF
@A00920:152:HGHKKDRXX:2:2102:32036:6558 2:N:0:CGCGTTCA+TAAGACAC
GGACTACAGGGGTATCTAATCCTGTTTGCTCCCCACGCTTTCGCGCCTCAGTGTCGGATCCGGCCCAGTGAGCCGCCTTCGCCTCCGGTGTTCTTCCCGATATCTACGCATTCCACCGCTACACCGGGAATTCCACTCACCTCTACCGGTCCCTAGACACGCAGTCTCGAAGGGCGTCGCAGGGTTGAGCCCTGCGCTTTCACCTCCGACTTACGCACCCGCCTACGCGCCCTTTACGCCCAGTAATTCC
+
FFFFFFFFFFFFFFFFFFFFFFFFFFFFFFFFFFFFFFFFFFFFFFFFFFFFFFFFFFFFFFFFFFFFFFFFFFFFFFFFFFFFFF:FFFFFFFFFFFFFFFFFF:FFF::FFF,FFF:,F:FFFFFFFFFFFFFFFFFFFFFFFFFFFFFFFFFFFFFFFFFFFFFFFFFFFFFFFFFFFFFFFFFFFFF,FFFFFFFFF:FFFFFFFFFF:FFFF:FFFFFFF:FF:FFFF:F:FFFFF:FF,:FFF,
@A00920:152:HGHKKDRXX:2:2102:24415:6793 2:N:0:CGCGTTCA+TAAGACAC
GGACTACCGGGGTTTCTAATCCCGTTTGCTCCCCTGGCTTTCGCGCCTCAGCGTCAGTTTCGGTCCAGAATGCCGCCTTCGCCACCGGTGTTCCTCCAGATATCTACGCATTTCACCGCTACACCTGGAATTCCACATTCCTCTCCCGAACTCAAGTCACCCAGTATCGGACGCCGTTCCCAAGTTAAGCTTGGGGATTTCACGTCCGACTCAGGCGACCGCCTACGCGCCCTTTACGCCCAGTAATTCC
+
::FFFFFFFFFFFFFFF:FFFFFFFFFFFFFFFFFFFFFFFFFFFFFFFFFFFFFFFFFFFFFF:FFFFFFFFFFFFFFFFFFF:FFFF:FF:FFFFFF,FFFFFFFFF,,FFFFFF:FFFFFFFFFFFFFF:F:FFFFFFFFFFFF:FFFFF:FFFFFF:FFFFFFFFFFFFFFFFFFFFFFFFFFFFFFFFFFFFFFFFFFFFFFFFFFFFFFFFFFFFFFFFFF,FFFFF,FF:FFFFFFF::FF:F
@A00920:152:HGHKKDRXX:2:2102:24677:6809 2:N:0:CGCGTTCA+TAAGACAC
GGACTACCAGGGTTTCTAATCCTGTTTGCTCCCCACGCTTTCGCTCCTCAGCGTCAGTATCGGCCCAGAGACCCGCCTTCGCCACCGGTGTTCCTCCCGATCTCTACGCATTTCACCACTACACCGGGAATTCCACCGACCTCTCCCGCCCTCAAGCTCCACCGTCCCCAACGACCCTCCCCGGTTAAGCCGGGGGCTTTCACGTCGGGCGCGTGAAGCCGCCTGCGCGCGCTTTACGCCCAATAACTCC
+
FFFFFF:F::FFFF:FFFFFFF:FFFF:FFFFFFFFFFFF:FFFFFFFF,FFFFFFFF::FFFFFF::F::FFF:FFFFFFFFFFF:,:FF:FFFFFF:,:FFF:FF,F::F,,,FFFF,FFFFFF,FFFF::FFFFFFF,F:,:FFFFFF::FFFFFFFF,FF:,F,FF::,FFF,F:FFF,F:FF:,:F:F,,:FFF,FFFFFF:,F:::FF:FFFFFF:FF:,FF,FFFFF:FFFF,FF:,FFF:FF
@A00920:152:HGHKKDRXX:2:2102:25798:6840 2:N:0:CGCGTTCA+TAAGACAC
GGACTACTGGGGTTTCTAATCCTGTTTGCTCCCCACGCTTTCGCGCCTCAGCGTCAGTAGTGAGCCAGTGTGTCGCCTTCGCCACTGGTGTTCTTCCGAATATCTACGAATTTCACCTCTACACTCGGAGTTCCACACACCTCTCTCACACTCAAGACATCCAGTATCAAAGGCAGTTCCGAGGTTGAGCCCCGGGATTTCACCCCTGACTTAATGGTCCGCCTACGTGCGCTTTACGCCCAGTAATTCC
+
FFFFFFFFFFFFFF:FFFFFFFFFFFFFFFFFFFFFFFFFFFFFFFFFFFFFFFFFFFFFFFFFFFFFFFFFFFFFFFFFFFFFFFFFFFFFFFFFFFFFF,FFFFFFFFFFFFFFFFFFFFFFFFFFFFFFFFFFFFFFFFFFFFFFFFFFFFFFFFFFF:FFFFFFFFFFFFFFFFFFFFFFFFFFFFFFFFF:F:FFFFFFFFFFFFFFFFFF:FFFFFF::FF:F:FFFFFFFFFF:FFFFFFFFF
@A00920:152:HGHKKDRXX:2:2102:20636:7670 2:N:0:CGCGTTCA+TAAGACAC
GGACTACACGGGTTTCTAATCCTGTTTGCTCCCCACGCTTTCGCGCCTCAGCGTCAGTAACGGGCCAGTGAGCCGCCTTCGCCACTGGTGTTCTTCCCAATATCTACGAATTTCACCTCTACACTGGGAATTCCACTCACCTCTCCCGCACTCGAGACCGCCAGTATCGGAGGCAATTCTGAGGTTGAGCCTCAGGATTTCACCCCCGACTTAACAGCCAGCCTACGTGCCCTTTACGCCCAGTAATTCC
+
FFFFFFFFFFFFFFFFFFFFFFFFFFFFFFFFFFFFFFFFFFFFFFFFFFFFFFFFFFFFFFFFFFFFFFFFFFFFFFFFFFFFFFFFFFFFFFFFFFFFFFFFFFFF::FFFFFFFFFFFFF:FFFFFFFFFFFFFFFFFFFFFFFFFFFFFFFFFFFFFFFFFFFFFFFFFF:FFFFFFFFFFFFFFFFFFFFFFFFFFFFFFFFFFFFFFFFFFFFFFFFF::FFFFFFFFFFFFFFFFFF::FFFF
@A00920:152:HGHKKDRXX:2:2102:31873:8249 2:N:0:CGCGTTCA+TAAGACAC
GGACTACTGGGGTTTCTAATCCTGTTTGCTCCCCACGCTTTCGCACCTCAGCGTCAATACCTGTCCAGCGAGTCGCCTTCGCCACTGGTGTTCTTCCGAATATCTACGAATTTCACCTCTACACTCGCAGTTCCACCCACCTCTCCCGGACTCGAAGATCTCCAGTATCAAAGGCAGTTCTGGAGTTGAGCTCCAGGATTTCACCCCTGACTTAAAGATCCACCTACGTGCGCTTTACGCCCAGTGATTC
+
FF,FFFFFFFFFFFFFFF,FF:FFFFFFFFFFFFFF,:FFFFFFF:F,F:FFFFFF:FFFFFFFFFFFFFFFFFFFFFFFFFFFFFFFFFFF:FFFFFFFFFFFFFFFFFFFFFFF:FFF,:FFFFFFFFFFFFFFFFFFFFFFF:FFFFFFFFFFFF:FFF,FFFFFFF:FFFFFFF:FFFFFFFFFFF:F:F,FFFFFFF,FFFFFFFFF::FFFFF:FFFFFFFFFFFFF:,FF:FFFFFFFFFFF,
@A00920:152:HGHKKDRXX:2:2102:24243:8938 2:N:0:CGCGTTCA+TAAGACAC
GGACTACCGGGGTATCTAATCCCATTCGCTCCCCACGCTTTCGTCCTAGCAGCGTCAGAATGCACCCAGGAGCCTGCCTTCGCTATTAGTGTTCCTTTGGATATCAACGCATTTCACCGCTACACCCAAAGTTCCAGCTCCCTCTTTGCACCTCTAGTCTTATAGTTTCCTTGGCGATTCTGGAGTTGAGCTCCAGGCTTTCACCAAAGACTTACAAAACCGCCGATCGGTACGCTTTACGCCCAGTGAT
+
FFFFFFFFFFFFFFFFFFFFFFFFFFFFFFFFFFFFFFFFFFFFFFF:FFFFFFFFFFF:FFFFFFFFFFFFFF:FFFFFFFFFF:FFFFFFFFFFFFFFFFFFFFFFFFFFFFFFFFFFFFFFFFFFFFF:FFFFFFFFFFFFFFFFFFFFFFF,FFFFFFFFFFFFFFFFFFFFFFFFFFFFFFFFFFFFFFFFFFFFFFFFFFFFFFFFFFFFFF,FFFFF:F:FF:FFFFF:FFFF:FFF,F:F:F
@A00920:152:HGHKKDRXX:2:2102:1425:9565 2:N:0:CGCGTTCA+TAAGACAC
GGACTACAAGGGTTTCTAATCCTGTTTGCTCCCCCGGCTTTCGTGCCTCAGTGTCAGGTATTGTCCAGGGACTCGCCTTCGCCACTGGTGTTCCTCTCGATATCTACGCATTTCACTGCTACACCAAGTATTCCAATCCCCCCTCAAATCCTCAAGCAAGGCAGTTTCCAATGCCATTTCCGGGTTGAGCCCGGAGATTTCACATCCGACTTGCCTCACCACCTACGCACCCTATACGCCCAGTGAATCC
+
:F:FFFFFFF:FFFFFFFFFFFF:F:F:FFFFF,FF:FF:,:FF:FFFFFFFFFFFFFF:FFF,FFF:FFFFFFFF:::FF:FFFFFFFFF:FFFF:F:F::FFF:FFFF,F:FFFFFF:FFFFF,F:FFF:FFF:FFFFFFFF:F:FFFF:FFFFF,FF:F,F:F:FFFFF,FFFFF:FFFFF,FFFFFFFF,FFFF:F:F:FFF:FFFFFFFFFFFF::FF:FF:FFFF,F,,,:F:FFF:,FFFF:F
@A00920:152:HGHKKDRXX:2:2102:26530:9580 2:N:0:CGCGTTCA+TAAGACAC
GGACTACAGGGGTTTCTAATCCCGTTTGCTACCCACGCTTTCGTGCCTTAGTGTCAGAAACGAGCCAGTCGCCTGCCTACGCCATCGGTGTTCCTACTAATATCTACGGATTTCACTCCTACACTAGTAATTCCAGCGACCTCTCTCGTTCTCTAGCTTTGCAGTTTTGATAATGGATATGAGGTTGAGCCTCACGCTTTCACTACCAACTTACAATGCCACCTACGCAACTCTTTACGCCCAGTAATTC
+
FFFFFFFFFFFF:FFFFFFFFFFFFFFFFFFFFFFFFFFFFFFF:FFFFFFFFFFFFFF,FFFFFFFFFFFFFFFFFFFFFFFFFFFFFFFFFFFFFFFFFFFFFFFFFFFFFFFFFFFFF:FFFFFFFFFFFF:FFFFFFFFFFFFFFFFFFFFFFFFFFFFFFFFFF:FFFFFFF::FF:FFFFFFFFFFF:FFFFFFFFFF:FFF:F:FF:FFF::FFFFFFFFFFFFFFFFFFF:FFFFFFF,FFF
@A00920:152:HGHKKDRXX:2:2102:16740:10097 2:N:0:CGCGTTCA+TAAGACAC
GGACTACCGGGGTTTCTAATCCCGTTCGCTACCCACGCTTTCGTACCTCAGCGTCAGAGTCGGCCCAGCGGCCTGTCTTCACCTTCGGCGTTCCGATAGATATCAACGCATTTCACCACTCCACCTATCGTTCCGACCGCCCCTACCGATCTCAAGACATGCGGTTCGCCGTGCAGTTCCCCGGTTGAGCCGAGGGATTTCACACGACGCCTGCATGTCCGCCTACGTACGCTTTAAGCCCAGTGATTCC
+
FFFFFFFFFFFFFFFFFFFFFFFFFFFFFFFFFFFFFFFFFFFFFFFFFFFFFFFFFFFFFFFFFFFFFFFFFFFFFFFFFFFFFFFFFFFFFFFFFFFFFFFFFFFFFFFFFFFFFFFFFFFFFFFFFFFFFFFFFFFFFFFFFFFFFFFFFFFFFFFFFF:FFFFFFFFFFFFFFFF:FFFFFFFFFFFFFFFFFFFFFFFFFFFFFFFFFFFFF:FF:FFFFFFF,::F,FFFFFFFFF:F:F::FF
@A00920:152:HGHKKDRXX:2:2102:12201:10347 2:N:0:CGCGTTCA+TAAGACAC
GGACTACACGGGTTTCTAATCCTGTTTGCTCCCCTGGCTTTCGCGCCTCAGCGTCAATACCGGTCCAGGATGCCGCCTTCGCCACCGGTGTTCCTCCAGATATCTACGCATTTCACCGCTACACCTGGAATTCTACATCCCTCTCCCATACTCAAGCCTCCCAGTATCAGACGCAGTTCCCAGGTTAAGCCGGGGGATTTCACGTCTGACTTGAAAGGCCGCCGACGCGCCCTTTCCGGCCAGTAATTCC
+
FFFFF:FFFFFFFFFFFFF:FFFFFFF:FFFFFFFFFFFFFFFFFFFFFFFFF:FFFFFFFFFFFFFFFFFFFFFFF,FFFFFFFFFFFFFFFFFFFFFFFFFF,:FF:FFFFF:FFFF,,F,FF:FFF,F,FF,FFFFFFF::FFF,FFFF:::FFFFFFFF:FFFF:F,FF::F:FF,FFFFFFFFFFFFFFFF,F,FF,F,:F,FF::FF,:FFF,FF,F,F:FFFFF:,F,:,F,,F,,FF::::F
@A00920:152:HGHKKDRXX:2:2102:23149:11115 2:N:0:CGCGTTCA+TAAGACAC
GGACTACCGGGGTTTCTAATCCCGTTCGCTCCCCTAGCTTTCGCGCATCAGCGTCAAGAACAGGCCAGGAAGTCGCCTTCGCCACTGGTGTTCCTCCCGATATCTACGCATTTCACCACTACACCGGGAATTCCACTTCCCTCTCCTGCCTTCGAGTCGATCAGTATCGCGTGACCCTCCCCAGTTGAGCCGGGGGCGTTCACACGCGCCTTGTACGACCGCCTGCGCGCGCTTTACGCCCAGTAAATCC
+
FFFFFFFFFFFFFFFFFFFFFFF:FFFFFFFFFFFFFFFFFFFFFFFFFFFFFFFFFFFFFFFFFFFFFFF:FFFFFFFFFF:FFFFFFFFFFFFFFFFFF,FFFFFFF:FFFFFF:FFFFF:FFFFFFFFFFF,FFFFFFFFFFFFFFFFFFF:FFFFFFFFFFFFFFFFFF:FFF,FFFFFF,FFFF:FFFFFFF,FFFFFFF:FF,,F,F,,FFFFFF,::F:FFFF,FFFF,FFFF:,F,,,F:FF
@A00920:152:HGHKKDRXX:2:2102:29912:12587 2:N:0:CGCGTTCA+TAAGACAC
GGACTACCCGGGTTTCTAATCCTGTTTGCTCCCCACGCTTTCGCGTCTCAGCGTCAGTATCCAACCAGGGGGCCGCCTTCGCCACCGGTGTTCCTCCCGATATCTACGCATTTCACCGCTACACCGGGAATTCCACCCCCCTCTTTGGTACTCTAGCTTGCCAGTTTCATGCGTCGTTCCTCGGTTAAGCCGAGGGATTTCACACATGACTTAGCAGACCGCCTACACGCCCTTTACGCCCAATAATTCC
+
FFFFFFFFFFFFFFFFFFFFFFFFFFFFFFFFFFFFFFFFFFFFFFFFFFFFFFFFFFFFFFFFFFFF,FF:FFFFFFFFFFFFFFFFFFFFFFFFFFFFFFFFFFFFFFFFFFFFFFFFFF:FFFFFFFFFFFFF,FFFFFFFFFFFFFFFFFFFFFFFFFFFFFFFF:FFFFFFFFFFFF,,F:FF:FFFFFFFFFFFFFFFFFFFFFFFF,FFFFFFFFFF:FFFFFFFFFFFFFFF:,F,FF:FFF
@A00920:152:HGHKKDRXX:2:2102:1371:13041 2:N:0:CGCGTTCA+TAAGACAC
GGACTACAGGGGTATCTAATCCCTTTCGCTACCCTGGCCTTCGAGCCTCAGCGTCAGTAAATGTCCAGTAGCTCGCCTTCGCCACAAGTGTTCCTCTCGATATCCACGCATTTCACTGCTACACCGAGAATTCCAGCTACCCCTCCATTACTCTAGCAAAGCAGTATCGGGTGCAGTTCCGGGGTTGAGCCCTGGGATTTCACTCCTGACTTGAAAATCCGCCTGCGCACGCTTTACGCCCAGTAATTCC
+
,FFFF:FFF:FFF:FFFF,:FFFF:,:FFFFFFFFFFF:F:FFFFFFFFFFFF:FFFF:FF:FFFFFFF:FFFFFFFFFFFFFFF,FFFFFFFF:FFFFFFFFFF:FFFFFFFFFFFFF,FFFF:FFFFFFFFFFFFFFF::FFFFFFFF:FFFFFFF:FFF:FFFFFFF:F:FFF:FFF:FFFFF:FFFFFFFFFFF:FFFFFF:FF:FFFFFFFFFFFFFFFFFFFFFFF,FF::,FFFFFF,F,FFF
@A00920:152:HGHKKDRXX:2:2102:16107:13730 2:N:0:CGCGTTCA+TAAGACAC
GGACTACAGGGGTTTCTAATCCTGTTTGCTCCCCACGCTTTCGTGCATGAGCGTCAGTGTCAGCCCAGAGACCTGCCTTCGCCATCGGTATTCCTCCTGATATCTACGCATTTCACTGCTACACCAGGAATTCCAGTCTCCTCTGCCGCACTCGAGCCTTGCAGTCCCAAATGCCATTCCCAGGTTGAGCCCGGGGATTTCACATCTGGCTTACAAAACCGCCTGCGCACGCTTTACGCCCAGTAATTCC
+
FFFF,FFFFFFFFFFFF:FFFFFFFFFFFFFFFFFFFF:FFFFFFFFFFFFFFFFFFFFFFFFFFFF:FFFFFFFFFFFFFFFFFFFFFFFFFFFFFFFFF,FFFFFFFFFF:FFFFFFFFFFFFFFFFFFFFFFFF:FFFFFFFFFFFFFFFFFFFFFFFF:F:FF:F:FFFFFF:FFFFFFFFFFFFFFFFF:FFFFFFF:FFFFFFFF,FFFFFFF:FFFFFF:FF:FFFFFF:FFFF,FF:FFFF:
@A00920:152:HGHKKDRXX:2:2102:29432:14826 2:N:0:CGCGTTCA+TAAGACAC
GGACTACTGGGGTATCTAATCCTGTTTGCTCCCCACGCTTTCGCACCTCAGCGTCAATGCCGGTCCAGTGAGCCGCCTTCGCCACTGGTGTTCTTCCGAATATCTACGAATTTCACCTCTACACTCGGAATTCCACTCACCTCTCCCGGATTCTAGCGATGCAGTCTTAAAGGCAGTTCCGGAGTTGAGCTCCGGGCTTTCACCTCTAACTTACAAAGCCGCCTACGCGCGCTTTACGCCCAGTAATTCC
+
FFFFFFFFFFFFFFFFFFFFFFFFFFFFFFFFFFFFFFFFFFFFFFFFFFFFFFFFFFFFFFFFFFFFFFFFFFFFFFFFFFFFFFFFFFFFFFFFFF:FFFFFFFFFFFFFFFFF:FF:FFFFFFFFFFF:FFFFFFFFF:FFFFFFFFFFFFFFFFFFFFFFFFFFF:FFFFFF:FFFFFFFFFFFFFFFFFFFF:FF,F:F:FFF:FF:FFFF::FFFFF:FFFFFFFFFFFFFFF:FFFFFFFFFF
@A00920:152:HGHKKDRXX:2:2102:6343:16329 2:N:0:CGCGTTCA+TAAGACAC
GGACTACACGGGTATCTAATCCTGTTTGATCCCCACGCTTTCGCACCTCAGCGTCAGTATTAAGCCAGGAGGCCGCCTTCGCCACCGGTCTTCCTCCACATATCTACGCATTTCACCGCTACACGTGGAATTCTACCTCCCTCTCTCATACTCTAGTCACTCAGTATCGGATGCAATTCCCAGGTTGAGCCCGGGGCTTTCACACCCGACTTAAATAACCGCCTACGCGCGCTTTACGCCCAGTAATTCC
+
FFFFFFFFFFFFFFFFFFFFFFFFF:FFFFFFFFFFFFFFFFFFFFFFFFFFFFFFFFFFFFFFFFF:FFFFFFFFFFFFFFFFFFFFF,FFFFFFFF,FFFFFFFFFF,FFFFFFFFFFFFFFFFFFF,FFFFF:FFFFFFFFFFFFFFFFFFFFFFFFFF,FF:FFFF:FFFF,FFFF:FF::FFFFFFFFFFFFF,FFFFFFFFFFFFF,:FFFFFFFFF:FFFFFF:FF,FFFFFFFF:FF,FFFF
@A00920:152:HGHKKDRXX:2:2102:16721:17550 2:N:0:CGCGTTCA+TAAGACAC
GGACTACAAGGGTTTCTAATCCTGTTCGCTCCCCACACTTTCGCTCCTCAGCGTCAGAACATTCCCAGAGAACCGCCTTCGCCACCGGTGTTCCTCCTGATATCTGCGCATTTCACCGCTACACCAGGAATTCCGTTCTCCCCTGAATGCCTCTAGTCTGCCCGTATCGAAAGCAAGCCACCAGTTAAGCTGATGGATTTCACTCCCGACGCGACAAACCGCCTACGAGCCCTTTACGCCCAATAATTCC
+
FFFFFFFFFFFFFFFFFFFFFFFFFFFFFFFFFFFFFFFFFFFFFFFFFFFFFFFFFF:FFFFFFFFFFFFFFFFFFFFFFFFFFFFFFFFFFFFFFFFFFFFFFFFFFFFFFFFFFFFFFFFFFFFFFFFFFFFFFFFFFFFFFFFFFFFFFFFFFFFFFFFFFFFFFFFFFF:FFFFFF:FFFFFFFFFFFFFFFF,FFFFFFFFFFFFFFFFF:FFFFFFFF:FFFFFF:FF,FFFFFF,:FFFFFF
@A00920:152:HGHKKDRXX:2:2102:4896:17581 2:N:0:CGCGTTCA+TAAGACAC
GGACTACCGGGGTATCTAATCCCGTTTGCTCCCCTAGCTTTCGCGTTGGAGTGTCAGGAGCGGTCCAGAAGGTCGCCTTCGCCACTGATGTTCCTCCGGATATCTACGCATTTCACCACTACACCCGGAATTCCACCACCCTCGACTGCCCTCAAGTGTGCCAGTCTCAGACAGCCTCTCTCGGTTGAGCCGTGAGATTTCATGCCTGACTTAGCGCACCGCCTGTACGCCCTTTACGCCCAGTAAATCC
+
FFFFFFFFFFFFF,FFFFFFFFFFF:FFFFFFFFFFFFFFFFFFFFFFFFFFFFFFFFFFFFFFFFFFFFFFFFFFFFFFFFFFFFFFFFFFFFFFFFFFFFFFFFFFFFFFFFFFF:FFFFFFFFFFFFFFFFFFFFFFFFFFFFFFFFFFFFFFFFFFFFFFFFFFFFFFFFFFFFFFFFFF:FFFF,FF,:FF:,FFFFF,FFFF:FF,:FF,,FFFF,,FF,:F::,:F,F,,F,F,,F,,,:,,:
@A00920:152:HGHKKDRXX:2:2102:28700:17785 2:N:0:CGCGTTCA+TAAGACAC
GGACTACTAGGGTATCTAATCCTGTTTGCTCCCCACGCTTTCGCACCTCAGCGTCAGTATCGAGCCAGTGAGCCGCCTTCGCCACTGGTGTTCCTCCGAATATCTACGAATTTCACCTCTACACTCGGAATTCCACTCACCTCTCCCGAACTCAAGACAGCCAGTATCAAAGGCAATTCCAAGGTTGAGCCCTGGGCTTTCACCTCTGACTAAACTGTCCGCCTACGCGCCCTTTACGCCCAGTAATTCC
+
FFFFFFFFFFFFFFFFFFFFFFFFFFFFFFFFFFFFFFFFFFFFFFFFFFFFFFFFFFFFFFFFFFFFFFFFFFFFFFFFFFFFFFFFFFFFFFFFFFFFFFFFFF:FFFFFFFFFFFFFFFFFFFFFFFFFFFFFFFFFFFFFFFFFFFFFFFFFFFFFFFFFFFFFFFFFFFFFFFFFFFFFFFFFFFFFFFFFFFFFFFFFFFFFFFF,F:FFFFFFFFFF:FFFFFFFFFFFFFF:F:FFFFFFFF
@A00920:152:HGHKKDRXX:2:2102:9896:18255 2:N:0:CGCGTTCA+TAAGACAC
GGACTACTGGGGTATCTAATCCTGTTCGCTCCCCACGCTTTCGTGCCTCAGCGTCAGTTACAGCCTAGTTAGCTGCCTACGCAATCGGAGTTCTTGATTGTATCTATGCATTTCACCGCTACACAATCAATTCCGCCAACCTCGTCTGTACTCAAGCCCGGCAGTATCAATGGCAGTTCTCCAGTTGAGCTGGAGGCTTTCACCACTGACTTACCGGGCCGCCTACGCACCCTTTAAACCCAATAAATCC
+
FFFFFFF:FFFFFFFFFFFFFFFFFFFFFFFFFFFFFFFFFFFFFFFF:FFFFFFF:FFFFFF:FFFFFFFFFFFFFFFFFFFF,FFFFFFFFFFFF,FFFFFFFFFFFFFFFFFFF,FFFFFF:FFFFFFFFFFFFFFFFFF:FFFF:F,FFFFFFF,:FFFFFFFFFFFFFFFFF,,FF,FF:FFFFFF:FFF:FFFF:FFFFFFFFFFFFFFFFFFFFFFFF,FFFFFFFFF:::FFFFFFF,FFFF
@A00920:152:HGHKKDRXX:2:2102:10502:18333 2:N:0:CGCGTTCA+TAAGACAC
GGACTACTCGGGTTTCTAATCCTGTTTGCTCCCCACGCTTTCGCACCTCAGCGTCAGTACCGGACCAGTGAGCCGCCTTCGCCACTGGTGTTCTTCCTAATATCTACGAATTCCACCTCTACACTAGGAGTTCCACTCACCTCTTCCGGACTCAAGATCGCCAGTATCGAAGGCAGTTCTGGAGTTGAGCTCCAGGATTTCACCCTCGACTTAACGATCCGCCTACGTGCGCTTTACGCCCAGTAAATCC
+
FFFFFFFFFFFFFFFFFFF:FFFFFFFFFFFFFFFFFFF:FFFFFFFFFFFFFFFFFFFFFFF,FFFFF:,FFFFFFFFFFFFFFFFFFFFFFFFFFFFFFFFFFFFFFFFFFFFFFFFF:FFFFFFFFFFFFFFFFF:FFFF:FF:FFFFFFFFFFFFFFFFFFFFFFFF:FFF:FF::FFFFFFFFFFFF:FFFFFFFFFFF:FFFFFFFFFFFFF:FFFFF:FFF:FFF,FFFFFFFFFFF:FFFFF
@A00920:152:HGHKKDRXX:2:2102:5728:18458 2:N:0:CGCGTTCA+TAAGACAC
GGACTACAGGGGTTTCTAATCCTGTTTGCTCCCCACGCTTTCGTGCCTCAGCGTCAGTTACAGCCTAGTAAGCTGCCTTCGCAATAGGAGTTCTTTATGGTATCTATGCATTTCACCGCTACACCATAAATTCCGCCTACCTCGTCTGTACTCAAGCCCTGCAGTATCAATGGCAGTTCTCCAGTTGAGCTGGAGGCTTTCACCACTGACTTACAGGGCCGCCTACGCACCCTTTAAACCCAATAAATCC
+
FFFFFFFFFFFFFFFFFFFFFFFFFFFFFFFFFFFFFFFFFFFFFFFFFFFFFFFFF:FFFFFFFFFFFFFFFFFFFFFFFFF,FFFFFFFFF:FFFFFFFF:FFF:FFFFFFFFFFFFFFFFFFFFFF:FFFFFFFFFFFFFFFFFFFFFFFFFFFFFFFFFFFFFFFFF:FFFFF:FFFFFFFF:FFFFFFFFFFFFFFFFFFFFFFFFFF::FFFFFFFFFFFFFF:FFFFFFFFFFFFF:FFFFFF
@A00920:152:HGHKKDRXX:2:2102:4770:18740 2:N:0:CGCGTTCA+TAAGACAC
GGACTACTGGGGTTTCTAATCCTGTTTGCTCCCCATGCTTTCGCGTCTGAGTGTCAAAGCAGGCCCAGAAAGTCGCCTTCGCCACAGGAGTTCCTCGGGATCTCTACGCATTTCACCACTACACCCCGAATTCCACTTTCCTCTGCCTGTTTCTAGTCCCGCAGTTTGGCACGGCCTCGCCCGGTTGAGCCGAGCGCTTTCACGCACCACTTACGAAACCACCTGCACGCCCTTTACGCCCAGTAAATCC
+
FFFFFFFFFFFFFFFFFFFFFFFFFFFFFFFFFFFFFFFFFFFFFFFFFFFFFFFFFFFFFFFFFFFFFFFFFFFFFFFFFFFFFFFFFF,FFFFFFFF:FFFFFFFFFFFFFFFFFFFFFFFFFFFFFFFFFFFFFFFFFFFFFFFFFFFFFFFFFFFFFFFFFFFFFFFFFFFFFFFFFFFFFFFFFFFFFFFFFFF:F:FFFFFFFFFFFFFFFFFFFFFFFFFFFFFFFF:FFFFFFFFFFF,:FF
@A00920:152:HGHKKDRXX:2:2102:26684:18834 2:N:0:CGCGTTCA+TAAGACAC
GGACTACTCGGGTTTCTAATCCCTTTTGCTCCCCACGCTTTCGTGCCTGAGCGTCAGTAACTGTCCAGGAAACCGCCTTCGCCTCTGGTGTTCCTCACGATATCTACGCATTTCACTGCTACACCGTGAATTCCGTTTCCCTCTCCAGTACTCTAGCCGTGTAGTTTCAGGCGCAATTTCGAGGTTGAGCCTCGAGATTTCACACCTGACACACACGGCCGCCTGCGCACCCTTTACGCCCAGTGAATCC
+
FFFFFFFFFFFFFFFFFFFFFFFFFFFFFFFFFFFFFFFFFFFFFFFFFFFFFFFFFFFFFFFFFFFFFFFFFFFFFFFFFFFFFFFFFFFFFFFFFFFFFFFFFFFFFFFFFFFFFFFFFFF:FFFFFFFFFFFF:FFFFF:FFFFFFFFFFFFFFFFFFFFFFFFFFFFFFFF,FF:FFFFFFFFFFF:FFFFFFFFFFFFFFFFFFFFFFFFFFFFFFF:FFFFFFFFFFFFFFFFFFFFFFFFFFF
@A00920:152:HGHKKDRXX:2:2102:22092:18897 2:N:0:CGCGTTCA+TAAGACAC
GGACTACTCGGGTTTCTAATCCCGTTCGCTCCCCTAGCTTTCGCGTTTGAGCGTCAGGTACAGTCCAGGTGGCCGCTTTCGCCACTGGTGTTCCTCCGGATATCTACGCATTTCACCACTACACCCCGAATTCCACTTTCCTCTGCCTGTTTCTAGTGTCCCAGTTTGGCACGGCCTCGCCCGGTTGAGCCGGGCGCTTTCACGCACCACTTAAACCACCACCTGCACGCCCTTTACGCCCAGTAAATCC
+
FFFFFFFFFFFFFFFFFFFFFFFFFFFFFFFFFFFFFFFFFFFFFFFFFFFFFFFFFFFFFFFFFFFFFFFFFFFFFFFFFFFFFFFFFFFFFFFFFFFFFFFFFFFFFFFFFFFFFFFF:FFFFFFFFFFFFFFFFFFFFFFFFFFFFFFFFFFFFFFF::FFFFFFFFFFFFFFFFFFFFFFFFFFFFFFFFF,FFFFFFFFFFFFFFFF,:FFFFFFFFFFFFFFFFFFFFFFFFFFFF:FFF,FFF
@A00920:152:HGHKKDRXX:2:2102:19253:19398 2:N:0:CGCGTTCA+TAAGACAC
GGACTACCAGGGTTTCTAATCCGGTTTGCTCCCCACGCTTTCGCGCCTCAGCGTCAGGTTGCCCCCAGAGAGTCGCTTTCGCCACTGGTGTTCCTCCCGATATCTACGCATTCCACCACTACACCGGGAATTCCACTCTCCTCTGAGCCCCTCAAGACCGGCAGTATCCGGGGACCGCTCACAGTTGAGCCGTGAGATTTCACCCCAGACTTACCAGTCCGCCTGCGCGCGCTTTACGCCCAGTAATTCC
+
FFFFFFFFFFFFFFFFFFFFFFFFFFFFFFFFFFFFFFFFFFFFFFFFFFFFFFFFFFFFFFFFFFFFFFFFFFFFFF::,FFFF:FFFFFF:F:FFF,F:F:F,FF,F,,FFF:FF,F,FFFFF:FFF:FF,FFF::FFF:F,FF:FFFF:::,:,FFFFF,FFF:FFFFFF,FF:F,FFF,FFF:FF:FFFF,,FFF:,F:FFF:FFF,FFFFFF:FFFFF,:F:FFFFFFF:F,FFFFFF:F,:,,F
@A00920:152:HGHKKDRXX:2:2102:21115:19554 2:N:0:CGCGTTCA+TAAGACAC
GGACTACACGGGTTTCTAATCCGATTCGCTACCCACGCTTTCGTGCCTCAGCGTCAAGAAAGTCCCAGCAAGCTGCCTTCGCATTTGGTATTCCCCATGATATCAACGGATTTCACCCCTACACCATGAGTTCTGCTTGCCTCTGACTTCTTCTAGTTATACCGTTTCGGATGCGAGCCTGAGGTTGAGCCTCAGGATTTAACACCCGACTAATATAACCGCCTACGCACCCTTTACGCCCAGTACATCC
+
FFFFFFFFFFFF:FFFF:FFFFFFFFFFFFFFFFFFFFF:FFFFFFFFFFFFFFFFFF,FFFFF:FFFFFFFFFFFFF::FF::FFFFFFFFFFFFFF:FFFFFFFFFFFFFFF::FFFFFFFFFF,FFFFFFFFF:FFFF:FFF::F,FFFFF:F:FFFFFF::FFFFFFFFFFFF:FFFFFFFFFFFFFF:FFFF:F,FFFFFFFFF:FFFFFFFFFFFFFF:FFF:FFFFFFFFFF:F:F:F::,,F
@A00920:152:HGHKKDRXX:2:2102:22544:19805 2:N:0:CGCGTTCA+TAAGACAC
GGACTACTAGGGTTTCTAATCCTGTTTGCTCCCCACGCTTTCGTGCCTCAGTGTCAGTGCTGGTCCAGGTAGTCGCCTTCGCCACGGATGTTCCTCCCGATATCTACGCATTTCACTGCTACACCGGGAATTCCACTGCCCTCTACCGCACTCTAGGTCGCCAGTATCCCATGCCATTCCCAGGTTGAGCCCAGGGCTTTCACATCAGACTTAACGAACCACCTACGCACGCTTTACGCCCAGTACTTCC
+
FFF:FFFFFFFFFFFFFFFFFFF:FFFFFFFF:F:FFFFFFFFFFFFFFFFFFFFFFFFFFFFFFF:FFFFFFFFFF:FFFFFFFFFFFFFFFFFFFFFF,FFFFF:FF,,FFFFFFFFFFFF:FFFFF,:FFF::FFFFFF:FFFFFFF:FFF:FFFF:FF:FF,FFF,FFFFFFFFF,F:F:FF:FF,F:FFFFFF,F:,:FFF::::FFF:FFF:FFF:F:FFFF::F::,FFFFFFF:FF,:,FFF
@A00920:152:HGHKKDRXX:2:2102:1967:20055 2:N:0:CGCGTTCA+TAAGACAC
GGACTACTCGGGTTTCTAATCCTGTTTGCTCCCCACGCTTTCGCGCCTCAGCGTCAGGTCCGGACCAGAGAGCCGCTTTCGCCACCGGTGTTCCACCCAATATCTACGAATTTCACCTCTACACTGGGTATTCCACCCTCCTCTTCCGGCCTCCAGCCCTGGTGTTTCGGCCGCACCTCCGGGGTTGAGCCCCGGGCTTTCACAAGCCGACTGCCAGGGCCGCCTACGCGCCCTTTACGCCCAGTGATTC
+
FFFFFFFFFFFFF,FFFFFFFFFFFFFFFFFFFFFFFFFFFFFFFFF:FFFFFFFFFFFF,FFFFFFFFFFFFFFFFFFFFFFFFFFFFFFFFFFFFFFFFFFFFFFFFFFF,FFFFFFFFFFFFFFF:FFFFFFF:FFFFFFFFFF,FFFFFFFFFFFFFFFFF,,FF::FFF:FFFFFFFFFFFFFFFFF:FFFFFFFFFFF,:FFFFF::FFF:FFFFFFFFF,,FFFFFFFF:FFFF:FF,FFF:F
@A00920:152:HGHKKDRXX:2:2102:22824:20478 2:N:0:CGCGTTCA+TAAGACAC
GGACTACAGGGGTTTCTAATCCTGTTTGATCCCCACACTTTCGTGCATCAGCGTCAGTTACAGCCTAGTAAGCTGCCTTCGCTATCGGTGTTCTTGACGATATCTAAGCATTTCACCACTACACCCGGAATTCCACACGCCTCTACCTACCTCTAGTCGCGCAGTTCGATTGCGTCCTCGCCCGGTTGAGCCGGGCGCTTTCTCGCCTCACTTGCACGACCGCCTACACGCGCTTTACACCCAGTAACTC
+
,:FFFF,FFFF,FFFFFFFF,FF:::FF::FFFFF,FFFF::FFFFFFF,FFFF,FFFF,:F:F:FF:FFFFFF:F:,FFFFFFFF:FFFFFFFFFF:F:,:,:FFF::,:FF,F,F,,,::F::FF:F,,:,FF:F,:FFF,F:FF,F,F::F::FFFF,:F,,FF:FFFFFF:FFFFFF:F,:,FFFFFFF::FF:,,FF,FFFF,FFFF:F,FFF,:,FFFFFF,F,FFFF:FFF::FFFF,F,:FF
@A00920:152:HGHKKDRXX:2:2102:30300:20588 2:N:0:CGCGTTCA+TAAGACAC
GGACTACAGGGGTATCTAATCCTGTTTGCTCCCCACACTTTCGAGCCTCAGTGTCAGTTACAGTTTCGTCAGCTGCCTTCGCAATAGGTGTTCTATGACATATCTAAGTATTTCACCACTACATGTCATATTCCGCCAACGGCATCTGTACTCAAGCCCGGCAGTATCAATGGGAATTCTATGGTTAAGCTACAGGATTTCACCACAGACTTACTAGGCCACCTACGCTCCCTTTAATCCCAATGAATCC
+
FFFFFFF,,FFFFFFFF:FFFFFFFFFFFFFFFFFF:FFFFFFF,FFFFFFFFFFFFF,FF,F,,:FF:FFFF,FFF:FFFF,F,,FFFFFFFFF,::FFFFFFF,,F:FFFFFFFF,FFFFF:FF,F,,FFFFFF::FF,:F,,F:FFF:FFFFFFFF,:F:::F,,,:FFF,,F,F,F:F,:FF,FFFFFF,FFF,FFFFF,:F,FFFFFF:,,FFFFFFFF,FFF,F:FFFF,,,FFF,FF,FFFFF
@A00920:152:HGHKKDRXX:2:2102:24370:21746 2:N:0:CGCGTTCA+TAAGACAC
GGACTACCCGGGTTTCTAATCCCGTTCGCTACCCTGGCTTTCGCGGCTCAGCGTCAGGTGCAGCCCAGGGCGCCGCCTTCGCCTCTGGTGTTCCTCCGGATCTCTACGCATTTCACCACTCCACCCGGAATTCCACGCCCCTCTGCTGCCCTCTAGCTGCCCAGTTTCGAACGGCCTCTCCCGGTTGAGCCGGGAGCTTTCACGTCCGACTTGAACAGCCGCCTGCCCGCGCTTTACGCCCAGTAAATCC
+
FFFF::FFFFFFFFFFFFFFFFFFFFFFFFFFFFFFFFFFFFFFFFFFFFFFFFFFFFFFFFFFFFFFFFFFFFFFFFFFFFFFFFFFFFFFFFFFFF:FFFF:FFFFFFFFFFFFFFFFF:FFF:FFFFFF:FFFFFFFFFFFFFFFFFFFFFFFFFFFFFFFFFFFFFFFFFFFFFFF:FFFF,FFFF,FFFFFFFFFFFFFFFFFF,FFF::F:F,FFFFFFFFFFFFFFFF:FFFFF:F,FF:::F
@A00920:152:HGHKKDRXX:2:2102:1235:21887 2:N:0:CGCGTTCA+TAAGACAC
GGACTACTGGGGTTTCTAATCCTGTTTGCTCCCCACGCTTTCGCGTCTGAGCGTCAGAAACGAGCCAGGAAGCCGCCTTCGCCACTGATGTTCCTCCCGATATCTACGCATTTCACCGCTACACCGGGAATTCCGCATTCCTCTTCAGAACTCCAGAACCGCAGTTTCGGCTGCAATTCCCAGGTTGAGCCCGGGGCTTTCACACCCGACATACGTCGCCGCCTACGTGCGCTTTACGCCCAGTAATTCC
+
FFFFFFF:FFFFF:FFF:FFFFFFFF,F,FFFFF:F,F,FFFF:F:FFFFFFFFF:FF:FF,,,FF:F::,FF,FFFF:FFF:F,F:FFFFFFFFFFFFFFFFFFF:FFFFFFFFFFFFFFFFFF:FFFF,:FFFF,,FF:,,:::,F,FFFF::F,,,:FF:F::,F,FFFFFFFFFFFFFFFFFFFFFFF::F,F:F:FFFFFF,:,FF:FFF,:,FFFFFF,FF,FFFFFFFFF,FFFFFF:,:,FF
@A00920:152:HGHKKDRXX:2:2102:31656:21903 2:N:0:CGCGTTCA+TAAGACAC
GGACTACCAGGGTTTCTAATCCCGTTTGCTCCCCTAGCTTTCGCTCCTCAGCGTCAATACTTGTCCAGCGAGTCGCCTTCGCCACTGGTGTTCTTCCGAATATCTACGAATTTCACCTCTACACTCGGAATTCCACTCGCCTCTCCAAGATTCTAGCTACCTAGTTTCGAGGGCAGTTCCGGGGTTGAGCCCCGGGCTTTCGCCCCCGACTTGAGTAGCCGCCTACGTGCGCTTTACGCCCAGTAATTCC
+
FFFFFFFFFFFFFFFFF:FFFFFFFFFFFFFFFFFFFFFFFFFFFFFFFFFFFFFFFFFFFFFFFFFFFFFFFFFFFFFFFFFFFFFFFFFFFFFFFFFFFFFFFFFFFFFFFFFFFFFFFFFFFFFFF,FFFFFFFFFFFFFFFF:FFFFFF:FFFFFFFFFFFFFFFF,FFFFFFFF:FFFFFFFFFF:FFFFFFFFF,,FFFFFFFFFFFFFFFFFFFFFFFFFFFFFFFFFFFFFFFFFF,FFF:F
@A00920:152:HGHKKDRXX:2:2102:17571:22153 2:N:0:CGCGTTCA+TAAGACAC
GGACTACTGGGGTTTCTAATCCTGTTCGATCCCCACGCTTTCGCGCCTCAGCGTCAGTATTATGCCAGGTGGCTGCCTTCGCCATTGACGTTCCTTCCGATCTCTACGCATTTCACCGCTACACCGGAAATTCCGCCACCCTCTCATATACTCCAGTCATATCGTTTGCGATGCACTTCCTAGGTTAAGCCCAGGGCTTTCACATCACACTCATATAAGCGCCTACGCGCCCTTTACGCCCAGTAACTCC
+
::FFFFFFFFFFFFFFFFFFF:FFFFFF:FFFFFFFFFF:FFFFF:FFFFFFFFFFFFFFFFFFFFFFFFFFFFFFFF:FFF:FFF:FFF::FFF:FFFF,:FFFFFFFFFFFFF,FFF,F:,FFFFFF:FFFFFFFFF,:F,FF:FFFFFF,FFFFFFFFFFFFFFFF:F:,,FFFFFFF:FFFFF,:F:FFFFFFF:F,F:FFFFFF:FFFFFFFF,F:FFF:FFFF,F:::FFFFFFFFFF,FFFFF
@A00920:152:HGHKKDRXX:2:2102:7780:22420 2:N:0:CGCGTTCA+TAAGACAC
GGACTACCAGGGTATCTAATCCTGTTTGCTCCCCACGCTTTCGCACCTCAGCGTCAGTACCGGACCAGTGAGCCGCCTTCGCCACTGGTGTTCTTCCTAATATCTACGAATTCCACCTCTACACTAGGAGTTCCACTCACCTCTTCCGGACTCAAGATCGCCAGTATCGAAGGCAGTTCTGGAGTTGAGCTCCAGGATTTCACCCCCGACTTCACGATCCGCCTACGTGCGCTTTACGCCCAGTAAATCC
+
,FFFFFFFFFFF:FFFFFF:FF,FFFFFFFFFFF:FFFFFFFFFFFF,FFFFFFFFFFFFF:FFFFFFFFFFFFFFFFFFFFFFFFFFFFFFFF:FFFFFFFFF,FFF,FFFFFFFFFFFFF:FFFFFFFF,::FFF:F:FFF,FFFFFFFFFFFFFFFFFFFFFFFF::FFFFFF,FFF,FFFFFFFFFFF,FF,FFFFFFFFFFFFFF:F,,FFF:FF:FFFFFFFFFFF:FFFF,FFFFFFFFF,FF
@A00920:152:HGHKKDRXX:2:2102:25400:22905 2:N:0:CGCGTTCA+TAAGACAC
GGACTACTGGGGTATCTAATCCTGTTTGCTACCCACGCTTTCGCGCATCAGCGTCAGTTCCGGTCCAGGTAGCCGCCTTCGCCACCGGTGTTCCTCCCAATATCTACGCATTTCACCGCTACACTGGGAATTCCGCGTCCCTCTCCCAAACTCAAGCCATCCAGTATCAGACGCAGTTCCCCGGTTAAGCCGAGGGATTTCACGTCTGACTTAGTTGGCCACCTACGAGCCCTTTACGCCCAGTGATTCC
+
FFFFFFFFFFFFFFFFFFFFFFFF:FFFFFFFFFFF:FFFFFFFFFFFFFFFFFFFF:FFFFFFFFFFF:FFFFFFFFFFFFFFFFFFFFFFFFFFF:FFFFFFFFFFFFFFF,FFFFFFFFFF:FFFF,FFFFFFFFFFFFFFFFFFFFFFF,FFFFF,FFFFFFFFFFFFFFF::FFFFFF,FFF,FFFFFF:FFFFF:,F::FF,FFF:,F:,FFFFFFF,FFFFFFF,FF::FFFFFFF:FFF,FF
@A00920:152:HGHKKDRXX:2:2102:6659:22952 2:N:0:CGCGTTCA+TAAGACAC
GGACTACTCGGGTATCTAATCCTGTTTGCTCCCCACGCTTTCGCGTATCAGCGTCAGTATCCAACCAGGGGGCCGCCTTCGCCACAGGTGTTCCTCCCGATATCTACGCATTTCACCGCTACACCGGGAATTCCACCCCCCTCTTTGGTACTCTAGCTTGTCAGTTTCATGCGTCCTTCCCCGGTTGAGCCGAGGGATTTCACACATGACTTAGCAAACCGCCTACACGCCCTTTAAGCCCAATGATTCC
+
:FFFFFFF:FFFF::FFF:FFFFFFFFFFFFFFFFFFFFFFFFFFFFFF:FF:FFFF:FFFF:FFFFF,FF,F,FFFFFF,FFF:,FF,:FFFF:F,,FFFFFFFFFFFFFF:FFFFFFFFFFFFF,F:,F:F,FFFFFFFFFFFFFFFFFFF:FFFFFFFFFFFFFFF:FFFFFFFFFF,F,FFFFFFFFFFFFFFFFFFFF:FFF,FFFF:F,,F,FFFFFF:FFF,FFFFFFF,FFFFF:FF,FFFF
@A00920:152:HGHKKDRXX:2:2102:7021:23140 2:N:0:CGCGTTCA+TAAGACAC
GGACTACTCGGGTATCTAATCCCGTTCGCTCCCCATGCTTTCGCATCTCAGCGTCAGGTCAGGCCCAGCGTGTCGCCTTCGCCACTGGTGTTCCTCCGGATCTCTACGCATTTCACCACTACACCCGGAATTCCACACGCCTCTACCTACCTCTAGTCGCGCAGTTCGATTGCGTCCTCGCCCGGTTGAGCCGGGCGCTTTCACGCCTCACTTGCACGACCGCCTACACGCGCTTTACACCCAGTACATC
+
FFFFFFFFFFFFFFFFFFFFFFFFFFFFFFFFFFFFFFF:FFFFFFFFFFFFFFFFFFFFFFFFFFFFFFFFFFFFFFFFFFFFFFFFFFFFFFFF,FFF:FFFFFFF:FFFFFFFFFFFFFFFFFFFFFFFFFFFFFFFFFFFFFFFFFFFFFFFFFFFFFFFFFFFFFFFFFFFFFFFFFFFFFFFFFFFFFFF:FFFFFFF:FFFF,FFFFFFFFF:FFFFFFFFFFFFFF,FFFFF:FFF:F,F:F
@A00920:152:HGHKKDRXX:2:2102:11234:23797 2:N:0:CGCGTTCA+TAAGACAC
GGACTACTCGGGTTTCTAATCCTGTTTGCTCCCCACGCTTTCGCGGATGAGTGTCAGAACCAGCCCAGCGAGCCGCCTTCGCCACCGGTGTTCTTCCAGATATCTACGCATTCCACCGCTACACCTGGAATTCCACTCGCCTCTACTGGTCTCTAGCCCGCCAGTATCCGCGGCATATCCGGAGTTGAGCTCCGGGATTTCACCGCAGACTTAGCGGGCCGCCTACGTGCGCTTTACGCCCAGTAATTCC
+
FFF:F,FFFFFFFFFFFF:FFFFFFFFFFFFFFFFFFFFFFFFFFFFFFFFFFFFFF:FFFFFFFFFFFFFFFFFFFFFFFFFFFFFFFFFFFFFFFFF,FFFFFFFFFFFFFFFFFFFFFFFFFFFFFFFFFFFF:FFFFFFFFFFF:FFFFFFFFFFFFFFFFFFFFFFFFFFFFFFFFFFFFF,,FFFFFFFFF:FFF,FFFF:FFFFFFFFFF,FFFFFF:FFFFF:FFFFFFFF,FFFFFF:FFF
@A00920:152:HGHKKDRXX:2:2102:5430:24079 2:N:0:CGCGTTCA+TAAGACAC
GGACTACCCGGGTATCTAATCCTGTTTGCTCCCCACGCTTTCGTGCCTCAGCGTCAGGAGATAGCCAGATACACGCCTTCGCCACAGGTGTTCTACCCAATATCTACGAATTTCACCTCTACACAGGGAATTCCAATATCCTCTCAATCACTCTAGTTACATAGTTATCAATGCAATTCATAAGTTGAGCTCAGGTATTTCACCACCAACTTACAAACCCGCCTACACACCCTTTACGCCCAGTAATTCC
+
FFFF,FF,:FFFF,FFFFFFFF,FFFF:,FFFFFF,FFF:FFF,FFFFFFF:FFFFF,FF:F,,FFFFF,FF,FFFFFFFFFF,F,:FFFFFF,:FF::FF,FFFFF,::FFFFFFFFFFFFFF:FF:,FFFFFFF,:FFFFFFF:FF:FFFF:FF,,,,:,:FF,,F,:F,FFF,FFF,F::FFFFFFF,,F,FFFFFFF:,,FF,F,FFFFF,FF,FF,FFFFFFF,FFFFF:FFFFFFFFF,FFFFF
@A00920:152:HGHKKDRXX:2:2102:28655:24846 2:N:0:CGCGTTCA+TAAGACAC
GGACTACTGGGGTATCTAATCCTGTTTGCTCCCCACGCTTTCGCACCTCAGTGTCAGTATCAGTCCAGGTGGTCGCCTTCGCCACTGGTGTTCCTTCCTATATCTACGAATTTCACCTCTACACTGGGAATTCCGCCACCCTCTTCCGGACTCAAGCACGCCAGTATCAAAGGCAGTTCCCAGGTTGAGCCCAGGCCTTTCACCCCTGACTTGACGCGCCGCCTACGTGCGCTTTACGCCCAGTAATTCC
+
FFFFFFFFFFFFFFFFFFFFFFFFFFFFFFFFFFFFFFFFFFFFFFFFFFFFFFFFFFFFFFFFFFFFFFFFFFFFFF:FFFFFFFFFFFFFF:FFFFF:FFF:FFFF,,,FFF:FFFFFFF:FFFFF:,:FFF:FFFFF:F:FFFFFFF:FFF:FFFFFF:FFF,FFFFFFFFFFFFFFFFFFFFFFFF:F:FFFFF:,FF,FFFFFF::FFF:F,FF:FFFFF:FFF:FF,:,FFFFFF:FF,,F:::
@A00920:152:HGHKKDRXX:2:2102:11623:24909 2:N:0:CGCGTTCA+TAAGACAC
GGACTACTCGGGTATCTAATCCTGTTTGCTCCCCACGCTTTCGTGCATGAGCGTCAGTATTGGCCCAGAAGGCTGCCTTCGCCATCGGTGTTCCTCCACATCTCTACGCATTTCACCGCTACACGTGGAAGTCCACCTTCCTCTGCCATACTCCAGCACCGTAGTTTCGAGCGCACTTCCCCAGTTAAGCCCGGGGCTTTCACACTCGACTTGCGACGCCGCCTGCGCACCCTTTACGCCCAGTGAATCC
+
FFFFFFFFFFFFFFF:FFFF,FFFF:FFFFFFF:F:F,,:FFFFFFFFF:FFFFFFFFFFFFFFFF:FFFFFFFFFFFFFFF:FFFFFFFFFF:F,FF:F,FFFFF:F:,FFFF:FFFFF:F:FFFFF:F,FFFFFFFFFF:FFFFFFFFFFFFFFFFFFFFFFFFFFFF:FFFF,FF:FF:FFFFFFFFFFFFFFFFFFFF,FFF:FFFFFFFFFFFF:FF:FFFFFFF::::FFF:F,:FFFF,,F,F
@A00920:152:HGHKKDRXX:2:2102:5990:24987 2:N:0:CGCGTTCA+TAAGACAC
GGACTACAAGGGTATCTAATCCTGTTTGCTACCCACGCTTTCGCTCCTCAGCGTCAGTACCGGCCCAGAGTGCCGCCTTCGCCGCCGGTGTTCCTCCTGATATCTGCGCATTTCACCGCTACACCAGGAATTCCACACTCCCCTACCGGACTCAAGTCATCGCAGTATCGAATGGCGTCTCCAAGTTGAGCCTGGAGTTTTCACATCCGACTTACGAAACCGCCTACGAGCTCTTTACGCCCAATAAATC
+
FFFFFFF:FFFFFFFFFFFFFFFFFFFFFFFFFFFFFFFFFFFFFFFFFFFFFFFFFFFFFFFFFFFFFFFFFFFFFFFFFFFFFFFFFFFFFFFFFFFFFFFFFFFFFFFFFFFFFFFFFFFFFFFFFFFFFFFFFFFFF:FF:FFFFFFFFFFFFFFFFFFFFF:FFFFFFFFFFFFFFFFFFFFFFFFF:FFFF,FFFF:FFFFFF:FF:FFFFFFFFFFFFFFF:FFF:F:FFF:FFFFFFF,FFF
@A00920:152:HGHKKDRXX:2:2102:14389:25191 2:N:0:CGCGTTCA+TAAGACAC
GGACTACTAGGGTTTCTAATCCTGTTTGCTCCCCACGCTTTCGCGCCTCAGCGTCAGTCATGAACCAGGTCGCCGCCTTCGCCACCGGTGTTCTTCCCAATATCTACGAATTTCACCTCTACACTGGGTATTCCACCCTCCTCTTCCGGCCTCCAGCCGTGGCGTCTCGAGTGCCGTTCCGGAGTTGAGCTCCGGGCTTTCACACCCGACTGCCACAGCCGCCTACGCGCCCTTTACGCCCAGTGATTCC
+
FFFFFFFFFFFF,FFFF::FFFFF:FFFFFFFF:FFFFFFF:FFF:FFFFF:FFFFFFFFFFF,FF:FFFFFFF:FFFFFFFFFFF,FFF,:FFFFFFFF:F,FFF:FFFF,FFFFFFFFFFFFFFFFFFFFFFFFFFFFFFF:F:FFF:F:FFFFFF:,FF:F:FFFFFFF:FFFFFF:FFFFFFFFFF:FFFFF:FFFFFF:FFFFFF:FFFFF:FFFFFFFF::FF,:FFF,:FFFFF:FFFFFFFF
@A00920:152:HGHKKDRXX:2:2102:19099:25207 2:N:0:CGCGTTCA+TAAGACAC
GGACTACTCGGGTATCTAATCCTGTTTGCTCCCCACGCTTTCGCGCCTCAGCGTCAGTTACAGACCAAAGAGCCGCCTTCGCCACTGGTGTTCCTCCATATCTCTGCGCATTTCACCGCTACACATGGAATTCCGCTCTTCTCTTCTGCACTCAAGTCCCCCAGTTTCCAATGACCCTCCCCGGTTAAGCCGGGGGCTTTCACATCAGACTTAAGGGACCGCCTGCGCGCGCTTTACGCCCAATGAATCC
+
FFFFFFFFFFFF:F:FF:FFFFFFFFFFFFFFFFFFFFFFFFFFFFFFFFFFFF:FFFFFFFFFFFFFFFFFFFFFF:FFFFFFFFFFFF:FFFFFFFF:FFFF:FFFFFF:FF,FFFFFFF:FFFFFFFF,FFFFFFFFF:F,FFFFFFFFFFFF:FFFFFFFFFFFFFFFFFFFF:FF,FFFFFFFFFFFFFFFF,FFFFFFFFF::FF,,:FFFF:FFFFFFFFFFFFFFFF:FFFFF,FFFF,FFF
@A00920:152:HGHKKDRXX:2:2102:20546:25457 2:N:0:CGCGTTCA+TAAGACAC
GGACTACAGGGGTATCTAATCCCGTTTGCTCCCCACGCTTTCGTGTCTCAGCGTCAGTAATGGCCCAGCAAGCCGCTTTCGCCACAGGTGTTCTTCCTGATATCTACACATTCCACCGCTACACCAGGAATTCCGCTTGCCCCTACCACACTCGAGTTGCGTAGTTTCCAATGACCCCATCCCGTTGAGCGGTGAAGATTTCACATCAGACTTACGCACCCGCCTACACACCCTTTCCGCCCAGTAAATC
+
FFFFFFFFFFFFFFFFF:FFFFFFFF:FFFFFFF:FFFFFFFF:F:FFFFFFFFFFFFF:,,FFFFFFF:,FFFFFFFFFFFF,FFFFFFFFFFFFFFF:FFFFF:F:FFFFFFFFFFFF:FFFFFFFFFFFFF,FFFFFF,FFFFFFF,FFFF:F:FFFF:,FFF:F:F:FFFF,FF,,:FFFFFFFF:FFFFF,FFFF,,F::FFFFF,,FFFFF::F:,F,,F:F:,FFFFFF,F:FFFFFFF:F,F
@A00920:152:HGHKKDRXX:2:2102:31195:25645 2:N:0:CGCGTTCA+TAAGACAC
GGACTACTGGGGTTTCTAATCCTGTTTGATCCCCACGCTTTCGTGCCTCAGTGTCAATATTCGTGTAGCCAGCTGCCTTCGCAATTGGTGTTCCATGTCATATCTAAGCATTTCACCGCTACATGACATATTCCGCTAACCTCCACGGTATTCAAGACTGATAGTATCAATGGCAGTTCCCAAGTTAAGCTCGGGGATTTCACCACTGACTTTCCAACCCACCTACGCACCCTTTAAACCCAGTGAATCC
+
FFFFFFFFFFFFFFFFFFFFFFFFFFFFFFFFFFFFFFFFFFFFFFFFFFFFFFFFFFFFFFFFFFFFFFFFFFFFFFFFFFFFFFFFFFFFFFFFFFFFF,FFFFFFFFFFFFFFFFFFFFFFFFFFFFFF,FFFFFFFFFFFFFFFFFFFFFFFFF:FFFFFFFFF,:FFFFFFFFFFFFFFFFFFFFFFFFFFFFFFFFFF:FFFFFFFFFFFFFFFFFFFFFFFFFFFFFFFFF,FFFFFFF,FFF
@A00920:152:HGHKKDRXX:2:2102:29514:26021 2:N:0:CGCGTTCA+TAAGACAC
GGACTACCCGGGTATCTAATCCCGTTTGCTCCCCTCGCTTTCGGACCTCAGCGTCAGTGGCCGACCAGGTGCCCGCTTACGCCGCTGGTGTTCCTCCGAATATCTGCGAATTTCACCTCTACACTCGGAATTCCTGCTACCCCTACGGCACTCTAGTCTAGCAGTATCAGAAGCCCTTACCTAGTTAAGCCCTGGGCTTTCACAACTGACTTGGTCTTACCCCCTCCGAGCCCTTAACGCCACGGAAATC
+
FFFFFFF,,FFFF,FFFFFFFF,FFF,FFFFFFF,FFFFFFFF,,FFFFFFFFFFFFF,,FFF,FFFF,,,,FFFF,FFFFFF,F:FFFFFFFFFF,,,FFFFFF:FF,::FFFFFF,FFFFFF,F,FFFFFFF,,,,,FF,FF,F,F,FFFFFFFFF,,,FFFF,FFF,:,F,F,,F,F,,,FFFFFFFFF,F,F,FFFFFF:,FFFFFFFF,,,,,:FF,F::,:,,,:F,FF,,F:FF,,,,F,:,F
@A00920:152:HGHKKDRXX:2:2102:14778:26177 2:N:0:CGCGTTCA+TAAGACAC
GGACTACTGGGGTTTCTAATCCTGTTTGCTCCCCACGCTTTCGTGCATGAGCGTCAGTGCAGGCCCAGGGGGCCGCCTTCGCCACAGATGTTCATCCCGATCTCTACGAATTTCACTTCTACACCGGGAATTCCACCACCCTCTACCGCACTCTAGACCCCCAGTATCAAACGCAATTCCCAGGTTGAGCCCGGGGCTTTCACGGCAGACTTAACGAACCACCTACGCACCCTTTACGCCCAGTAATTCC
+
FFFFFFF,,FFFFFFFFFFFFFFFFFFFFFFFFFFFFFFFFFF:FF:F,:FFFFFFFF,F:FF,FFFF:,:FFFFFFFFFFFFFFF:FFFFFF,FFFF,FF:FFF:FF,FFFFFFF,:FF:FFF,FFFFFFFFF,FFF,FFFFFFFFF,FFFF,FF,F,,,F:FFFFF,F,,FFFFFFFFFFF,,FFFFFF,FFFFFFFFFFF,,F:FFFFFFF,,FFFFFFFF:::FFF:FFFFFFFFF,FFFF:F:F,
@A00920:152:HGHKKDRXX:2:2102:31069:26271 2:N:0:CGCGTTCA+TAAGACAC
GGACTACTAGGGTATCTAATCCTGTTTGCTCCCCACGCTGTCGCGCCTCAGTGTCAGCAACTGCCCAGCAGGCCGCCTTCGCCACTGGTGTTCTTTCGGATATCTACGCATTCCACCGCTACACCCGAAATTCCACCTGCCTCTACAGTGCTCCAGCTCAGCAGTTCGCACGGCAGATCCGGGGTTGAGCCCCGGACTTTCACCACACGCTTACCAAGCCACCTACGCGCCCTTTACGCCCAGTGATTCC
+
FFFFFFFFFFFFFFFFFFFFFFFFFFFFFFFFFFFFFFFFFFFFFFFFFFFFFFFFFFFFFFFFFFFFFFFFFFFFFFFFFFFFFFFFFFFFFFFFFFFFFFFFFFFFF:FFFFFFFFFFFFFFFFFFFFFFFFFFFFFFFFFFFFFFFFFFFFFFFFFFFFFFFFFFFFFFFF:FFFFFFFFFFFFFFFFFFFFFFFFFF:FFFFFFFFFFFFFFF:FFFFFF:FFFFFFFFFFFFFFFFFF:FFFFFF
@A00920:152:HGHKKDRXX:2:2102:23692:26428 2:N:0:CGCGTTCA+TAAGACAC
GGACTACAGGGGTTTCTAATCCTGTTCGCTCCCCACGCTTTCGTGCCTCAGCGTCAATGTCGACTTAGTGAGCTGCCTTCGCAATCGGTGTTCTGTGTGATATCTATGCATTTCACCGCTACACCACACATTCCGCCCACTTCAACCGAATTCAAGACCAGCAGTATCAATGGCAGTTCTCCAGTTAAGCTGAAGGATTTCACCACTGACTTACAGGCCCGCCTACGCACCCTTTACACCCAATGATTCC
+
FF:FFFFFFFFFFFFFFFFFFFFFFFFFFFFFFFFFFFFFFFFFFFFFFFFFFFFFFFFFFFFFFFFFFFFFFFFFFFFFFFF:FFFFFFFFFFFFFFFFFFFFFFFFFFFFFFFFFFFFFFFFFFFFFFFFF:FFFFFFFFFFFFFFFFFFFFFFFFFFFFFFFFFFFFFFFFFFFFFFFF:FFFFFFFFFFFF:FFFFFFFFFFFFFFFFFFFFFFFF:FFFFFFFFFFFFFFF,FFF,:FFFFFFFF
@A00920:152:HGHKKDRXX:2:2102:10375:26913 2:N:0:CGCGTTCA+TAAGACAC
GGACTACTCGGGTTTCTAATCCGGTTTGCTCCCCACACTTTCGCGCCTCAGCGTCACGTGTTGTCCAGCGAGCTGCCTTCGCAATGGGTGTTCCTACCAGTATCTACGCATTCCACCGCTACACTGGTAATTCCACTCGCCTCTCCAACCGTCTAGCTTGCCAGTATCCAACGCAATGCTGGGGTTGAGCCCCAGTCTTTAACATCGGACTTAACAAACCGCCTACGCGCCCTTTACGCCCTGTGATTCC
+
FFFFFFFFFFFFFFFFFFFFFFFFFFFFFFFFFFFFFFFFFFFFFFFFF:FFFFFFFFFFFFFFFFFFFFFFFFFFFFFFFFFF:FFFFFFFFFFFFF:FFF:FFFFFFFFFFFFFFFFFFFFF,FFF,F,FFFFFFFFFF,FF:FFFFFFFFF:FFFFFFFFF,F:FFF:FFFFF:FFF:FFFF,F:FF:FFFFFFFFFFF:F:FFF,FF:F:FF:FFFFFFF:FFF,FF:FFFFFFF:F,:,:,F:FF
@A00920:152:HGHKKDRXX:2:2102:32506:27007 2:N:0:CGCGTTCA+TAAGACAC
GGACTACTCGGGTTTCTAATCCCGGTCGCTCCCCATGCTTTCGTGTCTGAGTGTCAGTAATGGACCAGTAGCCTGCCTACGCCATCGGTGTTCCTCCTAATATCTACGGATTTCACTCCTACACTAGGAATTCCAGCTACCTCTTCCACACTCTAGCTTGCCAGTTTAAATAATGGATATAGGGTTGAGCCCTACGCTTTCACTATTTACTTAAAATGCCACCTACACAACTCTTTACGCCCAGTAATTC
+
FFFFFFFFFFFFFFFFFFFFFFFFFFFFFFFFFFFFFFFFFFFFFFFFF,FFFFFFFFFFFFFF,:FFFFFFFFFFFFFFFFFFFFFFFFFF:FFFFFFFFFFFF:FFFF:FF:FFFFFFFF:FFFFFFFFFFFFFFFFFFFFFFFFFF:FFFFFFFFFFFFFFFFFFFFFFFFFFFF:FFFFFFFFFFFFFFFFFFFFFFF,FFFFFFFFFFF,FFFFFF:FFFFFFFFFFFFFFFFFFF,FFF,FFFF
@A00920:152:HGHKKDRXX:2:2102:24713:27164 2:N:0:CGCGTTCA+TAAGACAC
GGACTACTGGGGTTTCTAATCCTGTTTGCTCCCCACGCTTTCGTGCATGAGCGTCAGTATCGGCCCAGGGGGCTGCCTTCGCCATCGGTGTTCCTCCACATCTCTACGCATTTCACTGCTACACGTGGAATTCCACCCCCCTCTGCCGTACTCCAGCCCGCCAGTCACAAGCGCCATTCCCAGGTTGAGCCCAGGGATTTCACAACCGACTTGAACAGCCACCTACACACGCTTTACGCCCAGTAAATCC
+
FFFFFFFFFFFFFFFFFFFFFFFFFFFFFFFFFFFFFFFFFFFFFFFFFFFFFFFFFFFFFFFFFF,FFFFFFFFF,F:FFFFFFFFFFFFFF,FFFFF::FFFFFFFF,::FF:FFFFFFFF:FFFFF,FF,:FFFFFFF:F:F,FFFFFF,F:FF:FFFFFFF,FF:,FFF:F:FFFFFFFF:FFF:,FFFFFFFF:,:F:F::,:::,F:FF:FFFF,FFFFFFFF:FF,,:,FFFFFFFF,,:,FF
@A00920:152:HGHKKDRXX:2:2102:11424:27383 2:N:0:CGCGTTCA+TAAGACAC
GGACTACCAGGGTTTCTAAGCCCGTTCGCTCCCCATGCTTTCGCCTCTCAGCGTCAGGTCAGGCCCAGCGTGTCGCCTTCGCCACTGGTGTTCCTCCGGATCTCTACGCATTTCACCACTACACCCGGAATTCCACACGCCTCTACCTGCCTCTAGCCCCGCAGTTCGGTCACGTCCTCGCCCGGTTGAGCCGGGCGCTTTCACGCGCCACTTGCAGGACCGCCTACACGCGCTTTACACCCAGTAAATC
+
FFFFFFFFFFFFFFFFFFFFFFFFFFFFFFFFFFFFFFFFFFFFFFFFFFFFFFFFFFFFFFFFFF:FFFFFFFFFFFFFFFFFFFFFFFFFFFFFFFFFFFF:FFFFFFFFF:FFFF:FF:FF:FFFFFFFFFFFFFFFFFFFFFFFFFFF:FFFFFFFFFFFFFFFFFF:FFFFFFFFFFFFF,FFFFFFFFFFFFF,FF:FFFF:FFFFFFF:F:F:FFFFFFFFFFFFFFFFFFFF:FFFFFF,FF
@A00920:152:HGHKKDRXX:2:2102:31313:27477 2:N:0:CGCGTTCA+TAAGACAC
GGACTACAAGGGTATCTAATCCTGTTTGCTCCCCACGCTTTCGCGCCTCAGCGTCAGATCCAGCCCAGTTGGCCGCCTTCGCCTCCGGTGTTCTTCCGGATCTCTACGCATTCCACCGCTACACCCGGAATTCCGCTGGCCTCTACCTGTCTCCAGCCCCCCAGTATCCCCGGCTTGCTCGGGGTTGAGCCCCGGGATTTCACCCCTGACTTGAAAAGCCGCCTACGTGCGCTTTACGCCCAGTAATTCC
+
FF,FFFFFFFFFF:FFFFFFFFFFFFFFFFFFFFFFFFFFFFFFFFFFFFFFF:FFFFFFFF:F:FFFFFFFFFFFFFFFFFFFFF:FFFFFFF:FFFFFFFFFFFFFFFFFFFFF:FFF:FFFFFF:FFFFFFFFFFFFFFFFFFFFFFF,FFFFFFFFFFFF:FFFFFFF:FFFFFFFFFFFF:,FFFFFFF:FFFFFFF:FFFFFFFFFFFFFFFFFFFF,FF:F:,FFFFF,,F:F:,FFF:F,FF
@A00920:152:HGHKKDRXX:2:2102:15908:27571 2:N:0:CGCGTTCA+TAAGACAC
GGACTACACGGGTATCTAATCCCGTTCGCTCCCCATGCTTTCGCCTCTCAGCGTCAGGTCAGGCCCAGCGTGTCGCCTTCGCCACTGGTGTTCCTCCGGATCTCTACGCATTTCACCACTACACCCGGAATTCCACACGCCTCTACCTGCCTCTAGCCCCGCAGTTCGGTCACGTCCTCGCCCGGTTGAGCCGGGCGCTTTCACGCGCCACTTGCAGGACCGCCTACACGCGCTTTACACCCAGTAAATC
+
FFFFFFFFFFFFFF:FFFFFFFFFFFFFFFFFFFFFFF:FFFFFFFFFFFFFFFFFFFFFFFFFFFFFFFFFFFFFFFFFFFFFFFFFFFFFFFFFFFFFFFFFFFFFFFFFFFFFFFFFFFFFFFFFFFFFFFFFFFFFFFFFFFFFFFFFFFFFFFFFFFFF:FFFFFFFFFFFFFFFFFFFFFFFFFFFFFFFFFFFFF,FFFFFFFFFFFFFFFFFFFFFFFFFFFFFFFFFFFFFFF:FFF:FFF
@A00920:152:HGHKKDRXX:2:2102:16875:27712 2:N:0:CGCGTTCA+TAAGACAC
GGACTACTAGGGTTTCTAATCCCGTTTGCTCCCCACGCTTTCGTGCCTTAGTGTCAGGAACGAGCCAGTCACCTGCCTACGCCATCGGTGTTCCTCCAAATATCTACGGATTTCACTCCTACACTTGGAATTCCAGTGACCTCTCTCGTCCTCAAGCTGAGCAGTTTTAGTAATGGATGTATGGTTGAGCCACACGCTTTCACTACTAACTTACTCTGCCACCTACGCAACTCTTTACGCCCAGTAAATC
+
FFFFFFFFFFFFFFFFFFFFFFFFFFFFFFFFFFFFFFFFFFFFFFFFFFFFFFFFFFFFFFFFFFFFFFFFFFFFFFFFFFFFFFFFFFFFFFFFFFFFFF:FFFFFFFFFFFFFFFFFFFFFFFFFFF:FFFFFFFFFFF:FFFFFFFFFFFFFFF::FFFF:F::FFFFFFFFF:FFFFFFFFFFFFFFFFFFFFFFFFFF,F:FFFF:,FFFFFFFFFFFFFFF:,FFFFF:FFF:FFF:FFFF:F
@A00920:152:HGHKKDRXX:2:2102:9399:29074 2:N:0:CGCGTTCA+TAAGACAC
GGACTACTAGGGTATCTAATCCTGTTTGATCCCCACGCTTTCGTGCCTCAGCGTCAATGTCAGTCCAGATAGCCGCTTACGCCACTGGTGTTCCTCCCAATATCTACGCATTTCACTGCTACACTGGGAATTCCGCTATCCTCTCCTGAATTCAAGTCTTGTAGTTTTGAAAGCAATTCCAGGGTTGAGCCCTGGGCTTTCACTTCCAACTTTCAAGACAGCCTACGCACGCTTTACGCCCAGTCATTCC
+
FFFF:FFFFFFFFFFFFFFFFFFFFFFFFF:FFFFF:FFFFFFFFFFFFF:FFFFFFFFFF:F:FFFFFFFFF:FFFFFFFFFFFFFF::FFFFFFFFFFFFFFFFFFFFFFFFFFFFFFFFFFFF:FFF:FFFFFFFFFFFFFFFFFFFFFFFFFFFFFFFFFFF:F::FFFFFF,FF:FFFFF:FFF:F:FFFF:FFFFFFFF::FF:F:FFFFFFFFFF,FFFF:FFF,FFFFF:FF:,FFFFFFFF
@A00920:152:HGHKKDRXX:2:2102:26910:29215 2:N:0:CGCGTTCA+TAAGACAC
GGACTACTAGGGTTTCTAATCCTGTTCGCTCCCCACGCTTTCGCACCTCAGCGTCAGTAACCAAGCCAGGTAGCCGCCTTCGCCACTGGTGTTCTTCCCAATATCTACGAATTTCACCTCTACACTGGGAATTCCACTACCCTCTCTTGGACTCTAGCCATACAGTATCAAATGCAGTTCCCTGGTTAAGCCCAGGCCTTTCACATCTGACTATCATGTCCGCCTACGAGCGCTTTACGCCCAGTAATTC
+
FF,,:FFFF,:F:F,FFFFFF:FFFFF,F:FFF:FFFFFF::,FF,FFFFFFFFFFFFFFFFFFF:F,FFFFFF,F,::,:FFF:F,F:F,FFFF:FF,::FFF:FFFFF::F,::F,F:FFFFF:F:F:FFF,FFFFFF,FFFFFF:FFFFFFFFFF:,FFFFF:FFFFFFF,FFFF:F:F,F:FF,FF:FFF,,FF::FFFFFFFF:,FFF:,:F:,FFFFF::FF,F:FFF,::FF::FFFFFF,F:
@A00920:152:HGHKKDRXX:2:2102:27724:29215 2:N:0:CGCGTTCA+TAAGACAC
GGACTACCGGGGTTTCTAATCCCGTTTGCTACCCTAGCTTTCGCGCCTCAGCGTCAAGAACAGGCCAGGAAGTCGCCTTCGCCACTGGTGTTCCTCCCGATATCTACGCATTTCACCACTACACCGGGAATTCCACTTCCCTCTCCTGCCTTCGAGTCGAACAGTATCGCGTGACCCTCCCCAGTTGAGCCGGGGGCTTTCACACGCGACTTGCACGACCGCCTGCGCGCTCTTTACGCCCAGTAAATCC
+
FFFFFFFFFFFFFFFFFFFFFFFFFFFFFFFFFFFFFFFFFFFFFFFFFFFFFFFFFFFFFFFFFFFFFF:FFFFFFFFFFFFFFFFFFFFFFFFFFFFF:FFFFFFFF:FFFFFFFFFFFF:FFFFFFFFFFFFFFFFFFFFFFFFFFFFFFF:FFFFFFFFFFFFFFFFFFFFFFFFFFFFFFFFFFFFFFFFFFFFFFFFFFFFFFFFFFFFFFFFFFFFFFFFFFFFFFF:FFFFFFFFF:,,FFF
@A00920:152:HGHKKDRXX:2:2102:13132:29246 2:N:0:CGCGTTCA+TAAGACAC
GGACTACAGGGGTTTCTAATCCCGTTCGCTCCCCATGCTTTCGCCTCTCAGCGTCAGGTCAGGCCCAGCGTGTCGCCTTCGCCACTGGTGTTCCTCCGGATCTCTACGCATTTCACCACTCCACCCGGAATTCCACGCCCCTCTGCTGCCCTCTAGCTGCCCAGTTTCGAACGGCCTCTCCCGGTTGAGCCGGGAGCTTTCACGTCCGACTTGAACAGCCGCCTGCCCGCGCTTTACGCCCAGTAATTCC
+
FFFFFFFFFFFFFFFFFFFFFFFFFF:FF::F:FFFFF,,FFFFFFFFFFFFFFFFFFFFFFFFFFFFFFFFFFFFFFFFFFFFFFFFFFFFFFFFFFFF,FFFFFFFFFFFFFFFFFFFFFFFFFFFFF:FFFFFFFFFFFFFFFFFFFFFFFFFFFFFFFFFF:FFF:FFFFF:FFFFFFFFFFF:FFFFFFFFFF::FFFFFFFFFFFFFFFFF:FFFFFFFFFFFFFFFF,F:FFFFFFF:,,FFF
@A00920:152:HGHKKDRXX:2:2102:28899:30217 2:N:0:CGCGTTCA+TAAGACAC
GGACTACTCGGGTTTCTAATCCTGTTTGCTCCCCACGCTTTCGCACCTCAGTGTCAGTATCAGTCCAGGTGGTCGCCTTCGCCACTGGTGTTCCTTCCTATATCTACGCATTTCACCGCTACACAGGAAATTCCACCACCCTCTGCCATACTCTAGCTCGCCAGTTTTGGATGCAGTTCCCAGGTTGAGCCCGGGGCGTTCACATCCACCTTAACGAACCACCTACGCGCGCTTTACGCCCAGTAATTCC
+
FFFFF:FFFFFFFFFFFFFFFFFFFFFFFFFFFFFFFFFFFFFFFFFFFFFFFFFFFFFFFFFFF,:FFFFFFFFFF,FFFFF:FF:FFFFF:::FFFF,F,,FF,FF::FFFF,F:FFFF,,F,FFF,,FF:FF,:FFF::FFFFF:F,F,:F:FFFFFFFFF,:FFFF,FF:,FF::,F,FF::F:::FFFFFFF,F:F,FF,FF,,FF,F,:FF,:FF:FF,FFFFFFFFFFFFFFFF,F,:,F:F,
@A00920:152:HGHKKDRXX:2:2102:30635:30874 2:N:0:CGCGTTCA+TAAGACAC
GGACTACTCGGGTATCTAATCCTGTTTGCTCCCCACGCTTTCGCACCTCAGCGTCAGTATTGGTCCAGGGTGTCGCCTTCGCCACTGGTGTTCCTTCAGATATCTACGCATTTCACCGCTACACCTGAAATTCCACACCCCTCTACCATACTCTAGCTCGCCAGTTCCAACTGCAATTCCCAGGTTGAGCCCGGGGATTTCACAGCTGGCTTAACGAACCGCCTACGTGCGCTTTACGCCCAGTAATTCC
+
FFFFFFFFFFFFFFFFFFFFFFFFFFFFFFFFFFFFFF:FFFFFFFFFFFFFFFFFFFFFFFFFFFFFFFFFFFFFFFFFFFFFFFFFFFFFFFFFFFFF:FFFFF:FFFFFFF:FFFFFFFFFFFFFFFFFFFFFFFFFFFFFFFFFFFFFFFFFFFFFFFFFFFFFFFFFFFFFFFFFF:FF:FFFFFFFFFFFFFFFFFFFFFFFFFFFFFFFFFFFFFFF:FFFF:FF,FFFFFF:FFFF:FFF,F
@A00920:152:HGHKKDRXX:2:2102:23086:31579 2:N:0:CGCGTTCA+TAAGACAC
GGACTACTGGGGTTTCTAATCCTGTTTGCTCCCCACGCTTTCGCACCTCAGTGTCAGTGTTGGTCCAGGGTGCCGCCTTCGCCACTGGTGTTCCTTCCTATATCTACGCATTTCACCGCTACACAGGAAATTCCACACCCCTCTACCACCTTCAAGCCGATCAGTTTCCGATGCAGTTTCCCAGTTGAGCCGGGAGATTTCACATCGGACTTGACCAGCCGCCTGCGCGCTCTTTACGCCCAGTAAATCC
+
FFFFFFFFFFFFFFFFFFFFFFFFFFFFFFFFFFFFFFFFF:FFF:FFFFFFFFFFFFFFFFFFFFFFFFFFFFFFFFFFFFFFFFFFFFFFFF:FFFFFF:FFFFFFFFFFFFFFFFFFFF:FFFFFFFF,F:FFFFFFFFFFFFFFFFFFFFFFFFFFFFFF:FFFFFFFF:FF:F::F,FFFFFF:FF,F:FFFFFFFFFF:,,,FF,:FFF,,,F,F,FFF,FF:F:FFF:FFFF:FFF:,FFFF,
@A00920:152:HGHKKDRXX:2:2102:27263:31704 2:N:0:CGCGTTCA+TAAGACAC
GGACTACTGGGGTTTCTAATCCCGTTTGCTCCCCTAGCTTTCGCGCCTCAGCGTCAGTAATGGTCCAGGATGCCGCCTTCGCCACTGGTATTCCTCCCGATCTCTACGCATTTCACCGCTACACCGGGAATTCTGCCTTCCTCTCCTGAACTCAAATCCAACAGTTTCTAATGCACTTCCACAGTTAACATGTGGGCTTTCACACCAGACTTGTCAGATCGCCTACGCGCCCTTTACGCCCAATAATTCC
+
FFFFFFFFFFFFFFFFFFFFFFFFFFFFFFFFFFFFFFFFFFFFFFFFF:FFFFFFFF,,FFFFFF:FFFFFFFFFFFFFFFFFFFFFF,FFFFFF:FFF:FFFFFFFFFFFFFF::FFFFFFFFFFFFFFFFFFFFFFFFFFFFF:FFFFFFF::FFF:FF:FFFFFF:FFFFFFFFFFFFFFFFFFFF::FFFFFFFFFFFF,FFFFFFFFFFFFFFF:FFFFFFFFFFFFFFFFFFFFF:FFFFFFF
@A00920:152:HGHKKDRXX:2:2102:7826:32142 2:N:0:CGCGTTCA+TAAGACAC
GGACTACTGGGGTATCTAATCCCGTTCGCTACCCTGGCTTTCGCGGCTCAGCGTCAGGTGCAGCCCAGGGCGCCGCCTTCGCCTCTGGTGTTCCTCCGGATCTCTACGCATTCCACCACTACACCGGGAATTCCGCGGTCCCCTGCCTCGCTCCAGCCCCGCCGTATCACGCGACCCCTCCCAGTTGAGCCGGGAGCTTTCACGTCAGACTTGACCAGCCGCCTGCCCGCGCTTTACGCCCAGTAATTCC
+
FFFFFFFFFFFFFFFFFFFFFFFFFF,FFFFFFFF::FFFFFF:F:FFFFFFFFFFF:F::FFF:FFFF,:FFFFFFFFFFFFFF:FFFFFFF:FF::FFF:FFFFFFFFFF,FFFFFFFF:FFFF:::FFFFFFF:FFFFFF:,FFF,FFFFFFFFFFFFFFFFFFFF::F,FFFFF:FFFFFFF::FFFFFFFF:,:FFF:,,F,:FFFFF,,F,FFFFFFF,FFFFF:FFFFFFFFFF,,,F:FFFF
@A00920:152:HGHKKDRXX:2:2102:10827:32174 2:N:0:CGCGTTCA+TAAGACAC
GGACTACTGGGGTTTCTAATCCCGTTCGCTACCCATGCTTTCGCCTCTCAGCGTCAGGTCAGGCCCAGCGTGTCGCCTTCGCCACTGGTGTTCCTCCGGATCTCTACGCATTTCACCACTACACCCGGAATTCCACACGCCTCTACCTGCCTCTAGCCCCGCAGTTCGGTCACGTCCTCGCCCGGTTGAGCCGGGCGCTTTCACGCGCCACTTGCAGGACCGCCTACACGCGCTTTACACCCAGTAAATC
+
FFFFFFFFFFFFFFFFFFFFFFFFFFFFFFFFFFFFFFFFFFFFFFFFFFFFFFFFFFFF:FFFFFFFFFFFFFFFFFFFFFFFFFFFFFFFFFFFFFFFFFFFFFFFFFFFFFFFFFFFFFFFFFFFFFFFFFFFFFFFFFFFFFFFFFFFFFFFFFFFFFFFFFFFFFFFFFFFFFFFFFFFFFFFFFFFFFFFFFFFFFFFFFFFFFF:FFFFFFFFFFFFFFF:FF:FFF:FFFFF:F:FFF:F:F
@A00920:152:HGHKKDRXX:2:2102:29206:32659 2:N:0:CGCGTTCA+TAAGACAC
GGACTACTCGGGTTTCTAATCCTGTTCGCTCCCCACACTTTCGCTCCTCAGCGTCAGGTAATGCCCAGAGAACCGCCTTCGCCACCGGTGTTCCTCCTGATATCTGCGCATTTCACCGCTACACCAGGAATTCCGTTCTCCCCTGCATACCTCTAGTCTGCCCGTATCGGAAGCAGGCTCAGGGTTAAGCCCTGAGTTTTCACTCCCGACGCGACAAACCGCCTACGAGCCCTTTACGCCCAATAATTCC
+
FFFF:FFFFFFFFFFFFFFF:FFFFFFFFFFFFFFF:F:FFFFFFFFFFFFFFFF:FFFFFFFFFFFFFFFFFFFFFF:FFFFFFFFFFFFFFFFFFFFFFFFFFFFFFFFFFF:FF:FFFFFFFFFFFFFFFFFFFFFFFFFFFFFFFFFFFFFFFFFFF:FFF:FFFFFF:FFF:FFFFFFFFFFFFFFFFFFFFFFFFFFFFFFFFFFFFF:,,FFFFFFFFF:FFFFFFFFFFFFFFFFFF,FFFF
@A00920:152:HGHKKDRXX:2:2102:3676:32878 2:N:0:CGCGTTCA+TAAGACAC
GGACTACCGGGGTTTCTAATCCCGTTTGCTCCCCACGCTTTCGTGCATGAGCGTCAGAAAAGGCCCAGCCGACTGTCTTCACCATTGGCGTTCCGAACGATATCTACGCATTTCACCGCTCCACCGTTCGTTCCGTCGGCCCCTACCTATCTCAAGACCCGCAGTCCACTCCGCAGATCCCCGGTTGAGCCGCGGGATTTCACGGAATGCTTACGGACCCGCCTGCGCACCCTTTAAGCCCAGTAATTCC
+
FFFFFFFF,FFFF:FFFFFFFF,FFFFFFFFFFF,,FFFFFFFFFF:F,FFFFFFFFFFFFFFFFFFF:,F:F:F:FFFF:FF:,,FF:FFFFFFF:FFFFFFFFFFFFFFFFFFFFFFFFFFFFFFF,:FFFF,,:,:FFFFFFFFF,FFFF,:F,FF:,FFFF,,:,::FF,,,:FFFFFFFFFFFFFFF,FFF,FFFFFF:,FFF,F,FFF::,,FFF:FF::FF,FFFFFF::F,FFF,F:F::F:
@A00920:152:HGHKKDRXX:2:2102:26666:33051 2:N:0:CGCGTTCA+TAAGACAC
GGACTACTAGGGTTTCTAATCCTGTTTGCTCCCCTAGCTTTCGCAGCTGAGCGTCAGTAATGGTCCAGGTACCTGCTTTCGCCATCGGTGTTCCTCCTGATATCTGCGCATTTCACCGCTACACCAGGAATTCCGCCATCCTCTATCACACTCTAGCCGGCCAGTTTCAAATGCCATTCCCAGGTTGAGCCCAGGGCTTTCACATCTGACTTAGCCAACCGCCTACGCACGCTTTACGCCCAGTAATTCC
+
FFFFFFFFFFFFFFFFFFFFFFFFFFFFFFFFFFFFFFFFFFFFFFFFFFFFFFFFFFFF:FFFFFFFFFFFFFFFFFFFFFF:FFFFFFFFFFFFFFFFFF,FFF:FFFFF:F:FFFFF:FF:FFFFFFFFFFFFFFFFFFFFFFFF,:FFFFFFFFFFFFFFF,FFFF,FFFFFFFFFFFFFFF::FF:FFFFFFFFFFFFFFFFFFFFFF::FFFFFFFFFFFFFFFFFFFFFFFFFFFFFF,:FFF
@A00920:152:HGHKKDRXX:2:2102:16441:33160 2:N:0:CGCGTTCA+TAAGACAC
GGACTACACGGGTATCTAATCCTGTTTGCTCCCCACGCTTTCGTGCCTCAGTGTCAATGATCGTGTAGCAAGCTGCCTCCGCTATCGGTGTTCTATGTCATATCTAAGCATTTCACCGCTACATGACATATTCCGCTTACCTCCACGATATTCAAGATTACCAGTATCCACGGCAGTTTCCGAGTTAAGCTCGGAGATTTCACCACGGACTTGGCAACCCACCTACGCACCCTTTAAACCCAGTGAATCC
+
FFFFFFFFFFFFFFFF:F:FFFFFFFFFFFFFFFF:FFFFFFFFFFFFF,FFFFFFFFFFFFFFFFFFFFFFFFFFFFFFFFF,FFFFFFFFF,FFFFFF,FFFFFFF,,FFFF:FFFF:FFFFFFFFF:FFF,FFF:FFFFFFFFF::FF:FF,F:F:FF:FFF:FFF:FFF:FFFFF,FFF:FFF:FF:FFFF:::,F::F:FFFFF:FFFFFF,FFFFFF,F:F,F:F:F,,:,F,:F,FFF,::FF
@A00920:152:HGHKKDRXX:2:2102:28330:33270 2:N:0:CGCGTTCA+TAAGACAC
GGACTACCGGGGTTTCTAATCCTGTTTGCTCCCCACGCTTTCGCTCTTCAGCGTCAGTATCGGCCCAGAGTGCTGCCTTCGCCGTTGGTGTTCCTCCTGATATCTGCGCATTTCACCGCTACACCAGGAATTCCCCGCTCCCCTACCGAACTCAAGCCATAGCAGTATCGGGTGGCGTCACCAGGTTGAGCCTGGAGGTTTCACACCCGACTTACCAAGCCGCCTACGAGCGCTTTACGCCCGATAAATC
+
FFFFFFFF:FFFFFFFFFFF:FFFFFF:FFFFFFFF:FFFFFFFFFFFF:FFF:FFFFFFF:FFFFFFFFFFFFFFFFFFFFFFFFF::FFFFFFFFFFF:FFFFFFF:FFFFFFFF:FFFFFFFFFFFF:FF,FFFFFF:FFFFF,FFF:FFFFFFF::FFFF:F,FF,F:FFFFFFFF:FF::FF::F:FFFFFFF::FFFF:FFFFFFFFFFF,FF,F,FFFFFFFFFFFF,F,FFFFF,,FFFFF,
@A00920:152:HGHKKDRXX:2:2102:25030:33818 2:N:0:CGCGTTCA+TAAGACAC
GGACTACTGGGGTTTCTAATCCTGTTTGATCCCCACGCTTTCGTGCCTCAGAGTCAATATTCGAGTAGTGAGCTGCCTTCGCAATCGGTGTTCTATGTCATATCTCAGCATTTCACCGCTACATGACATATTCCGCTCACCTCCACGGTATTCAAGACAGTTAGTATCAACGGCAGTTTACATGTTACGCTTGGAGATTTCAACACTGACCTACCGGCACGCCCACGCACCAATTAACGCCACTGAATCC
+
FFFFFFF,FFFFFFFFFFFFFFFFFFF::F,FFFFFFFFF:FF,,,FFFFFFFFFFFFF,,FF,F,FF,FFF,,FFF:FFFFFF,,FFFFFFF,FFFF:FFFFFF,:FFFFFFFFFFFF,FF,FFF:F,:FFFF:F:FFFF,FFFF,F,F,,FFFF:F,F,F,,,F:,F,:F,,,:FF,,FF:,FF,,,,,F,,,,,FFF,,:FFF,,:,,F,,F,F,,F,,F,,F,FF,F,,F:,:,,FFF,,:FF,,F
@A00920:152:HGHKKDRXX:2:2102:8142:34507 2:N:0:CGCGTTCA+TAAGACAC
GGACTACAAGGGTATCTAATCCTGTTTGCTCCCCACGCTTTCGTGCATGAGCGTCAGTGTCGGCCCAGGAGGCTGCCTTCGCCATCGGTGTTCCTCCACATCTCTACGCATTTCACCACTACACCCGGAATTCCACACGCCTCTACCTACCTCTAGTCGCGCAGTTCGATTGCGTCCTCGCCCGGTTTATCCGGGCGCTTTCACGCCTCACTAGCACGACCGCCTACACGCGCTTTACACCCAGTAAATC
+
FFFFFFFFF:FFFF::FF:,F:F:,:FF:,FFF:FFF:FF,F::::F:FF,FFFFFFFFFFF:FFF:FFFFF,F:FFF,F:F:FFF,,FFFF,::FFFFF:FFFFFF,,F,FFFF,F::FFFFF:FF,:F,:,FFFF,F,FF:F:FFFFF:F,FFFFF,F:FF,,F::FFF,FFFFFFFFFFFF::F,F,FFFFFF:F,:FFFF,F,FFF:F,FFF:FF,FFF::FFFFFFFF,FFFFFFF,:F,F,F:F
@A00920:152:HGHKKDRXX:2:2102:8250:36166 2:N:0:CGCGTTCA+TAAGACAC
GGACTACTGGGGTTTCTAATCCCGTTCGCTCCCCACGCTTTCGCGCCTCAGCGTCAGGGCGGACCCAGAGAGCCGCCTTCGCCACGGGTGTTCCTCCTGATCTCTACGCATTTCACCACTACACCCGGAATTCCACACGCCTCTACCTGCCTCTAGCCCCGCAGTTCGGTCACGTCCTCGCCCGGTTGAGCCGGGCGCTTTCACGCGCCACTTGCAGGACCGCCTACACGCGCTTTACACCCAGTAAATC
+
FFFFFFFFFFFFFFFFFFFFFF,FFFFFFFFFFFFFFFFFFFFFFFFFFFFF:FFFFFF:FFFFFFFFFFFFFFFFFFFFFFFFFFFFFFFFFFFFFFFFFFFFFFFFFFFFFFFFFFFFFF:FF:FFF:FFFFFFFFFFFFFFFFFFFFFFFFFFFFFFFFFFFFFFFFFFFFFFFF:FFFFFFFFFF:FFFFFFF:::F:,FFFFFFFFFFFFFFFFFFFFFFFFFFFFFFF,FFFFFF::FFF:F:F
@A00920:152:HGHKKDRXX:2:2102:4092:36479 2:N:0:CGCGTTCA+TAAGACAC
GGACTACTGGGGTTTCTAATCCTGTTTGCTCCCCACGCTTTCGCGTCTCAGCGTCAGTCACTGTCCAGAAGGTCGCCTTCGCCACCGGTGTTCCGCTTGATATCTACGAATTTCACCTCTACACCAAGCATTCCACCTTCCTCTCCAGGACTCCAGCTTCGCAGTTTCGAGTGCACTTCCACGGTTGAGCCGTGGGATTTCACGCCCGACTTGCGAGGCCGCCTACACGCGCTTTACGCCCAGTAATTCC
+
FFFFFFFFFFFFFFFFFFF:FFFFFFFFFFFFFFFFFF:,FFFFFFFFFFFFFFFFFFFFFFFFFFFFFFFFFFFFFFFFFFFFFFFFFFFFFFFF:FFFFFFFFFFFFFFFFFFFFFFFFFFFF,FFFFFFFFFFFFFFFFFFFFFFFFFFFFFFFFFFFFFFFFFFFFFFFFFFFFFFFFFFFFFFFFFFFFFFFFFFFFFFFFFFFFFFFFFFFFFFFFFFFFFFFFFF,:FFF:FFFFFFF:FFF:
@A00920:152:HGHKKDRXX:2:2103:19976:1047 2:N:0:CGCGTTCA+TAAGACAC
GGACTACCCGGGTTTCTAATCCTGTTTGCTCCCCACGCTTTCGCGTTTTAGCGTCAGTCATTGTCCAGAAGGCCGCCTTCGCCACCGGTGTTCCGCTTGATATCTACGAATTTCACCTCTACACCAAGCATTCCGCCTTCCTCTCCAAGACTCTAGCCGAGCAGTTTCGAGTGCACTTCCACGGTTGAGCCGTGGGATTTCACGCCCGACTTGCAAGGCCGCCTGCGCGCGCTTTACGCCCAGTAATTCC
+
FFFFFFFFFFFFFFFFF:FFFFF:F:,FF::F:F:FFF:::F:FFFF,FFFF:F:FFFFFFFFFFFFFFFFFFFFFFFFFFFFFF:,:FFFFF:FFFFFFF:FFFFFFFFFF:FFFFFFFFFFFFFFFFF,FFFFFFFFFFFFFFFFFFFFFFFFFFFFFFF,F,F,FFFFFFFFFFFFFFFFF,:FFFFFFFFFFF,FF:FFFFFFF:F:FFF:FFFFFFFFFFFFFFFF:F,FFFF:FFFF:F,FFFF
@A00920:152:HGHKKDRXX:2:2103:32009:1094 2:N:0:CGCGTTCA+TAAGACAC
GGACTACTCGGGTTTCTAATCCTGTTTGCTCCCCACGCTTTCGCGTCTCAGCGTCAGTACCGTCCCAGCGAGCTGCCTTCGCCATTGGTGTTCTTCCTGATATCAACGCATTTCACCGCTACACCAGGAATTCCGTCTTCCCCTGTCCGACTCGATCTAAACAGTATCTTATGCAGTTCCGAAGTTAAGCTTCGGTATTTCACATAAAACTTGTCTAGACGCCTACGCTTCTCTTTACGCCCAGTAATTC
+
F:FFFFFFFFFFFFFF:F,FFFFFFFFF:FFFF:FF:FF:FFFFFF,FFFFFFFFFF::F:FFFFFFFFFFF:FFFF,FF,FFFFFF,FFFFFFFFFFFFFFFFF:F:FF:FFFFFFFFFFFFFFFFFF:FFF:FFFFF::FFFFFFFFFFFFFFFFFFF::F,FFFFFFFFF,FF::,FFFF,FFFFFFFF:FFFFFF::,FFFFFFFFFF:FF:FF:,F,FF:,FF:FFFFF,:FFFFF,FFFFFF,F
@A00920:152:HGHKKDRXX:2:2103:12735:1814 2:N:0:CGCGTTCA+TAAGACAC
GGACTACTCGGGTATCTAATCCCGTTTACTACCCTAGCTGTCGCGTCTGAGCGTCAGAAACAGACCAGAAGATCGCCTTCGCCACTGGTGTTCCTCCAGATATCTACGCATTTCACCACTACACCTGGAATTCCATCTTCCTCTTCTGCTCTCTAGTCTGGTAGTATTGGACGACCTCTCCCAGTTGAGCCGGGAGCTTTCACGCCCAACTTACCAAACCGCCTGCACGCGCTTTACACCCAGTGAATCC
+
FFF,FFFFFFFFFFFFFFFFFFFFFFFFFFFFFFFFFFFFFFFFFFFFFFFFFFFFFFFFFFFFFFFFFFFFFFFFFFFFFFFFFFFFFFFFFFFFFFFFFFFFFFFFFFFFFFF:FFFF:FFFFFFFFFFFFF:FFFFFFFFFFFFFFFFFFFFFFFFFFFFFFF,FFFFF:FFFFFFFF:,F,:F:FFFFFFFFFFFFFFFF::FFFFF:FFFFFF:F,:FFFFFFFFFF:FFFFFFFFFF,FFF:,F
@A00920:152:HGHKKDRXX:2:2103:2519:2472 2:N:0:CGCGTTCA+TAAGACAC
GGACTACAAGGGTATCTAATCCTGTTTGCTCCCCACGCTTTCGCACCTCAGCGTCAATACCTGTCCAGTGAGTCGCCTTCGCCACTGGTGTTCTTCCGAATATCTACGAATTTCACCTCTACACTCGGAATTCCACTCACCTCTCCAGGATTCTAGCTTTCCAGTTTCAAAGGCAGTTCCGGGGTTGAGCCCCGGGATTTCACCCCTGACTTAAAAAGCCGCCTACGTGCGCTTTACGCCCAGTAATTCC
+
FFFFF:,FFFFFF:FF:F:FFF,F,:FFFFFFFFFFFFFFFFFFFFF:F,FFF:FFFFFFFFF:FF:FFFFFFFFFFFFFFFFFF:FFFFFFFF,F:F:FFF,F,FFFFFF:FFFFFFFF:FFFFFF:FFFFF,:FFFFFFFF::FFFFFF:FF,FFFFFFFFFFF,FFFFFFF:F,FFFFFFFFFFF:FFF:FFFFFFFFFFFF:FFFFF,F:FFFF:FFFFFF,F:FFFFFFFF,FFFFFFFFFFFFF
@A00920:152:HGHKKDRXX:2:2103:28239:2487 2:N:0:CGCGTTCA+TAAGACAC
GGACTACCGGGGTTTCTAATCCCGTTTGCTACCCTGGCTTTCGTTCCTCAGTGTCAGTTGCAGTCCAGAACGCCGCCTTCGCCACCGGTGTTCCTCCAGATATCTACGCATTTCACCGCTACACCTGGAATTCCGCGTTCCTCTCCTGCACTCGAGCTTGCCAGTCTCAGACGCAGTTCCCCAGTTAAGCTGAGGGATTTCACGTCTGACTTAGCAAGCCACCTACGAACCCTTTACGCCCAGTAATTCC
+
FFFFFFFFFFFFFFFFFFFFFFFFFFFFFFFFFFFFFFFFFFFFFFFFFFFFFFFFFFFFFFFFFFFFFFFFFFFFFFFFFFFFFFFFFFFFFFFFFFFFFFFFFFFFFFFFFFFFFFFFFFFFFFFFFFFFF:FFFFFFFFFFFFFF:FFFFFFFFFFFFFFFFFFFF:FFFFFFFF:F:FFFFFFFFFFFFFFFFFFFFFFFFFFFFFF:FFFF,FFFFFFF,FFFFFFFFFFFFFFFF:FFFF:FFF
@A00920:152:HGHKKDRXX:2:2103:21486:2942 2:N:0:CGCGTTCA+TAAGACAC
GGACTACACGGGTTTCTAATCCTGTTTGATCCCCACACTTTCGTGCCTCAGCGTCAGTTTGAGACTAGTAAGCTGTCTACACTATCGGTGTTCTTGACGATATCTAAGCATTTCACCGCTACACCGTCAATTCCGCCTACCTCGACTCCACTCAAGTCCTGCAGTATCAATCCCACCCTCCCGGTTAAGCCGGGATATTTCAGAACTGACTTACAAGACCGCCTACGCACCCTTTAAACCCAATAAATCC
+
FFFFF:FFFFFFFFFFFFFFFFFFFFFFFFFFFFFFFFFFFFFFFFFFFFFFFFFFFFFFF,FFFFFFFF:FFFFFFFFFFFFF:FFFFFFFFFFFFFFF,FFFFFFFFFFFFF:FFFFFFFFFFF,FFFFFFFFFFFFFFFF:FFFFF:FFFFFFFFFFFFFFF,FFFFFFFF:FFFFFFFFFFFFFFFFFF:FF:FFFFFFF::F:FFFFFF:F:F:FFFFF:FFF,FFFF,FF:FFFFF,:F,:,:F
@A00920:152:HGHKKDRXX:2:2103:28492:3302 2:N:0:CGCGTTCA+TAAGACAC
GGACTACCGGGGTATCTAATCCTGTTCGCTCCCCACGCTTTCGTGCCTCAGCGTCAGTACCTGTCCAGCTGGCCGTCTACACCTCCGGTGTTCCTCGTGATATCTACGCATTTCACCGCTACACCACGAATTCCGCCAGCCCCTCCAGGACTCAAGGCTCGCAGTATCAAGGGCAGTTCCGCGGTTGAGCCGCGGGCTTTCACCCCTGACTTACGAGTCCGCCTACGCACCCTTTACACCCAGTGATTCC
+
FFFFFFFFFFFFFFFFF:FFF,FFFFFFFFFFFFFFFFFFFF:FFFF:FFFFFFFFFFFFFFFFFFFFFFFFFFF::FFFFFFFFFFFFFFFFF:FFFFFFFFFFFFFFFFFFFF:FFFF,FFFFFFFFFFFFFFFFFFFFFF:FFFFFFF:FFFFFFFFFFFFFFFFF:FFFF:FFFFFFFFFFFFFFFFFFFFFF,FFF,FFF:FFF:FF,FFFFF:FFFFFF:FF,:FFFFF,FFFFF,FFF:,FFF
@A00920:152:HGHKKDRXX:2:2103:3007:3317 2:N:0:CGCGTTCA+TAAGACAC
GGACTACAAGGGTATCTAATCCCGTTTGCTCCCCACGCTTTCGTACCTCAGCGTCAGTAACAACCCAGAAGTGCGCTTTCGCCACTGGTGTTCTTCCCAATATCTACGCATTTCACCGCTACACTGAGAATTCCCACTTCCTCTATTGTCCTCTAGTTTGGCAGTTTCCGATACAGTCCCGGAGTTGAGCTCCGGTCTTTAATATCAGACTTACCATACCGCCTACGTACTCTTTACGCCCAGTAATTCC
+
FFFF:FFFFFFFF:FFFFFFFFFFFFFFFFFFFFFFFFFFFFFFFFFFFFFFFFFFFFFFFFFFFFFFFFFFFFFFFFF:FFF:FFFFFFF:FF,FFFFFFFFFFFFFFFFFFFFFFFFFFFFFFFFFFFFFFFFFFFFFFFFFFFFFFFFFFFFF:FFFFFFFFFFFFF:FFFFFFFFFFFFFFFFFFFFFFFFFFFFFFFFFFFFFFF:FFFFFFFFFFFFFF:FFFFFFFF:FFFFFF:FFFFFFFF
@A00920:152:HGHKKDRXX:2:2103:17553:3803 2:N:0:CGCGTTCA+TAAGACAC
GGACTACTAGGGTTTCTAATCCTGTTTGCTCCCCACGCTTTCGCGTCTCAGCGTCAGTCACTGTCCAGAAGGTCGCCTTCGCCACCGGTGTTCCGCTTGATATCTACGAATTTCACCTCTACACCAAGCATTCCACCTTCCTCTCCAGGACTCCAGCTACGCAGTTTCGAGTGCACTTCCACGGTTGAGCCGTGGGATTTCACGACCGACTTGCGAGGCCGCCTACACGCGCTTTACGCCCAGTAATTCC
+
FFFFFFFF:FFFFFFFFFFFFF:FFFFFFF:FF:FFFFFFFFFFF,FFFFF:FFFFFFFFFFFFFFFFFF:F:FFFFFFFFFFFFFFFFFFFFF:F,:FFFFFFFFF:FFFFFFFFF,FFFFFF:F,F,FF:FFFFFFFFFFFFFF,F,FFFFFFF::,::FF,F,F:F,F,FFFFFFFFFF:FFF,FFFFFFFF:,FFFFFFF,FFFFFF::FFFF,FFFFF::FFF:F,FFFFF:FFFFFF,F,FFFF
@A00920:152:HGHKKDRXX:2:2103:31060:4085 2:N:0:CGCGTTCA+TAAGACAC
GGACTACCAGGGTATCTAATCCCGTTCGCTCCCCATGCTTTCGCCTCTCAGCGTCAGGTCAGGCCCAGCGTGTCGCCTTCGCCACTGGTGTTCCTCCGGATCTCTACGCATTTCACCACTACACCCGGAATTCCACACGCCTCTACCTGCCTCTAGCCCCGCAGTTCGGTCACGTCCTCGCCCGGTTGAGCCGGGCGCTTTCACGCGCCACTTGCAGGACCGCCTACACGCGCTTTACTCCCAGTAAATC
+
:FFFFFFFFFFF:::FFFFFFFFFFFFFFFFFFFFFFFFFFFFFFFFFFFF:FFFFFFFFFFF,FFFFFFFFFFFFFFFFFFFFFFFFFFFFFFFFF,FFFFFFFFFFFFFFFFFFFFFFF:FF,FFFFF:FFFFFFFFFFFFFFFFFFFFFFFFFFFFFFFFFFFFFFFFFFFFFFFFFFFFFFFFF,FFFF,F,FFF,FF:FFFFFFFF,F,F::FF,FFFF,,FFFFFFF,FFFF,FFFF,::,,F,
@A00920:152:HGHKKDRXX:2:2103:9037:4241 2:N:0:CGCGTTCA+TAAGACAC
GGACTACTAGGGTTTCTAATCCTGTTCGCTCCCCACACTTTCGCTCCTCAGCGTCAGGTAATGCCCAGAGAACCGCCTTCGCCACCGGTGTTCCTCCTGATATCTGCGCATTTCACCGCTACACCAGGAATTCCGTTCTCCCCTGCATACCTCTAGTCTGCCCGTATCGGAAGCAGGCTCAGGGTTAAGCCCTGAGTTTTCACTCCCGACGCAACAGACCGCCTACGAGCCCTTTACGCCCAATAATTCC
+
:FFFFFF:FFFFFFFF:FFFFFFFFFFFFFFFFFFFFFFFFFFFFFFFFFFFFFFFFFFFFFFFFFFFFFFFFFFFFFFFFFFFFFFFFF:FFFFFFFFFFFFFFFFFFFFF:FFFF:F::,F:FFFFFFFFFFFFFFFFFFFFFFFFFFFFFFFFF:FFFFFFF:,FFFFFFFFF,FFFFFF,FFFFFFFFFFFF:FFFFFFF:FF,FF::FFFFFFFFFFF::FFFFFFFFF:FFFFF:,:FFF,FF,
@A00920:152:HGHKKDRXX:2:2103:22263:4539 2:N:0:CGCGTTCA+TAAGACAC
GGACTACTGGGGTATCTAATCCTGTTTGCTCCCCCAGCTTTCGCGCCTCAGCGTCAGTTACAGTCCAGAGAGCCGCCTTCGCCACTGGTATTCCTCCAAATATCTACGCATTTCACCGCTACACTGGGAATTCCACTCACCTCTCCCGGCCTCAAGCCATGCAGTCTGGCGGGCAGTTCCTCGGTTGAGCCGAGGGATTTCACCCACCACTTGCTATGCCGCCTACGAGCCCTTTACGCCCAATAATTCC
+
FFFFFFFFFFFFF,FFFFFFFF:FFFFFFFFFFF:FFFFFFFFFFFFFFFFFFFFF:FFFF:FFFFFF:FFFFFFFFFFFFFFFFFFFFF:FFFFFFF:FFFFFFFFFFFFFFFFFFFFFFFFF:FFFFFFFF,,F,,F:FFFFFFFF:F,FFFFFFFFFFFFFFFFFFFF:FFF:FFFF,FFFFF,FFFF,:FFFFFFFFFF:F,,FFFFF,F,F:FFFFFFFFFF,FFF:FFFFFFFFFFFFFFFFFF
@A00920:152:HGHKKDRXX:2:2103:28122:4695 2:N:0:CGCGTTCA+TAAGACAC
GGACTACTGGGGTATCTAATCCTGTTTGCTCCCCACGCTTTCGCACCTCAGCGTCAGTATCTTCCCAGATCGCCGCCTTCGCCACTGGTGTTCCTCCCGATATCTACGAATTTCACCTCTACACCGGGAATTCCGCGATCCTCTTAAGTACTCAAGCTCTGCAGTTTCGGATGCACTTCCATGGTTAAGCCATGGGATTTCACATCCGACTTGCAAAGCCGCCTACGTGCGCTTTACGCCCAATAAGTCC
+
FFFFFFFFFFFF,FFFFFFFFFFFFFFFFFFFFFFFFFFFFFFFFFFFFFFFFFFFFFFFFFFFFFFFFF,FFFFFFFFFFFFFFFFFFF,FF:FFFF:FFFFFF::FFFFFFFFFFFFFFFF,F:FF,FFFFFFFFFFFFF:FFFFFFF:FFFFFFFFFFFFFFFFFF:FFFFFFFFFFFFFFFFFFFFFFF:,FFFFFFFFFFFFFFFFFF:FF,FFFFFFF:FFF:FFFFFFFFFF:F:F:FF,FFF
@A00920:152:HGHKKDRXX:2:2103:14262:6183 2:N:0:CGCGTTCA+TAAGACAC
GGACTACAGGGGTATCTAATCCTGTTTGCTCCCCACGCTTTCGCACCTCAGCGTCAATACTTGTCCAGCGAGTCGCCTTCGCCACTGGTGTTCTTCCGAATATCTACGAATTTCACCTCTACACTCGGAATTCCACTCGCCTCTCCAAGATTCTAGCACTGCAGTTTCAAGGGCAGTTCCGGGGTTGAGCCCAGAGTTTTCACACCCGACTTACCGAACCGCCTACGAGCTCTTTACGCCCAATAAATCC
+
FFFFFFFFFFFFFFFFFFFFFFFFFFFFFFFFFFFFFFFFFFFFFFFFFFFFFFFFFFFFFF:FFFFFFFFFFFFFFFFFFFFFFFFFFFFFFFFFFFFFFFFFFFFFFFFFFFFFFFFFFFFFFFFFFFFFFFFFFFFFFFFFF,FFFFFFFFFFFFFFF:FFFFFFFFFFFFFFFFFFFFFFFFFFFFFFFF:FFFFFFFFFFFFFFFFFFFFF:FFFFFFFFFFFF:FFF,FFFFFF:FFFF,FFFF
@A00920:152:HGHKKDRXX:2:2103:15890:6183 2:N:0:CGCGTTCA+TAAGACAC
GGACTACTCGGGTATCTAATCCTGTTTGCTCCCCACGCTGTCGCGCCTCAGCGTCAGCAACTGCCCAGCAGGCCGCCTTCGCCACCGGTGTTCTTCCGGATCTCTACGCATTCCACCGCTACACCAGGAATTCCACACTCCTCTACCGAACTCGAGTCACAGCAGTATCGACTGGCGTCCCAAGGTTGAGCCTTGGATTTTCACAGTCGACTTACTGAACCGCCTAGGAGCCCTTTACGCCCAATAATTC
+
FFFFFFFFFFFFFFFFFFFFFFFFFFFFFFFFFFFFFFFFF:FF:FFFFFFFFFFFFFFFFFFFFFFFFFFFFFFFFFFFFFFFFFFFFF,FFFFFFFFFFFFFFFFFFFFFFFFFFFFFF:FFFFFFFFFFFFF:FFFFFFFFFFFFFFFFFFFFFFFFFFFFFFFFFFFFFFFFFFFFFFFFFFFFFFF:FFFFFFFFFFFFFFFFFFFF:FFFF,FFFFFFFFFFFFFFFF:FFFFFFF:FFF,FF:
@A00920:152:HGHKKDRXX:2:2103:17698:6277 2:N:0:CGCGTTCA+TAAGACAC
GGACTACTGGGGTATCTAATCCTGTTTGCTCCCCACGCTTTCGTGCATGAGCGTCAGTGCAGGCCCAGGGGATTGCCTTCGCCATCGGTGTTCCTCCGCATATCTACGCATTTCACTGCTACACGCGGAATTCCATCCCCCTCTGCCGCACTCCAGCTGTGCAGTCACAAGTGCAGTTCCCAGGTTAAGCCCGGGGATTTCACACCTGTCTTGCACAACCGCCTGCGCACGCTTTACGCCCAGTAATTCC
+
FFFFFFFFFFFFFFFFFFFFFFFFFFFFFFFFFFFFFFFFFFFFFFFFFFFFFFFFFFFFFFFFFFFFFFFFFFFFF:FFFFFF:FFFFFFFFFFFFFFFFFFFFFFFFFFFFFFFFFFFFFFFFFFFFFFFFFFFFFFFFFFFFFFFFFFFFFFFFFFFFFFFF::F:FF:FFFFFFFF:FFFFF:FFFFFFFFFF:FFFFFFFFFFF:FFFF:FFFFFF:FFFFFF:FFFFFFFFFFFFFFFF:FFFF
@A00920:152:HGHKKDRXX:2:2103:8504:6511 2:N:0:CGCGTTCA+TAAGACAC
GGACTACTCGGGTTTCTAATCCTGTTTGCTCCCCACGCTTTCGTTCCTCAGCGTCAGTATAAGTCCAGAAAGTCGCCTTCGCCACTGGTATTCCTCCTAATATCTACGCATTTCACCGCTACACTCGGAATTCCACTTTCCTCTCCTTAACTCAAGCCAATCAGTTTCAAATGCTTACCACGGTTAAGCCGTGGGATTTCACATCTGACTTAATCGGCCGCCTGCGAACCCTTTACGCCCAATAATTCCG
+
FFFFFFFFFFFFFFFFFFFFFFFFF:FFFFFFFFFFFFFFFFF:FFFFFFFFFFFFFFFFFFFFFF:FFFFFFFFFFFFFFFFFF:F,F,FFFFFFFFFFFFFFFFFFFF,F:FFFFFFFFFFFF,F:FFFFFFFF,F:FFFFFFFFFFFF,FFFFFFFFFFFFFFFFFFF,FFFF:FF:FF:FFFFFF:F,FF:FFF:FFFFFFF:FFFFFF,FF,FFFFFFF:FF:FFF,,:FFF:FFF:,FF:,F,,
@A00920:152:HGHKKDRXX:2:2103:16911:6511 2:N:0:CGCGTTCA+TAAGACAC
GGACTACTAGGGTATCTAATCCTGTTTGCTCCCCACGCTTTCGCACCTCAGCGTCAGTACCGGACCAGTGAGCCGCCTTCGCCACTGGTGTTCCTCCGAATATCTACGAATTTCACCTCTACACTCGGAATTCCACTCACCTCTTCCGGACTCGAGATACCCAGTATCAAAGGCAGGTCCGGGGTTGAGCCCCGGGATTTCCCCCCTGACTTAAGTATCCGCCTACGTGCGCTTTACGCCCAGTAATTCC
+
FFFFFFFFFFFFFFFFFFF:FF,FFFFFF:FFFFFF:FFFFFFFF:FFFFFF:,F:FF:FFFFF:FFFFFFF:FFFFF,FFFFFFF:F:F,:FFFFFFFFFFFFFFFFF,F:FFFFFFFFFF,F:F:FF,FFF,FFFFF:FFFFFFFFFFFFFF,FFFFF:FFFF::FF:F:FFFF,:FFFFF:FF:FFFFFFF:F:FFFF,FFFFFF:F:F,::FFFFFF:FFFF:FF,FF:F,FFFFFFFFF,:FFFF
@A00920:152:HGHKKDRXX:2:2103:5195:8422 2:N:0:CGCGTTCA+TAAGACAC
GGACTACACGGGTTTCTAATCCTGTTTGCTCCCCACGCTTTCGCACCTCAGCGTCAGTACCGGACCAGTGAGCCGCCTTCGCCACTGGTGTTCTTCCTAATATCTACGAATTCCACCTCTACACTAGGAGTTCCACTTACCTCTTCCGGACTCTAGCTTGCCAGTATCAAAGGCAGTTCCGGAGTTGAGCTCCGGGATTTCACCTCTGACTTAACAAACCGCCTACGTGCGCTTTACGCCCAGTAAATCC
+
FFFF:FFFFFFFFFFFFFFFFFF:FFFFFFFFFFFFFFFFFFFFFFFFFFFFFFFFFFFFFFF:FFFFFFFF:FFFFF:FFFFFFFFFFFFFFFFFFFF:FF:FFFFFFFF:FFFFFFFFFFFFFFFFFF:FFF:F:FFFFFF:FFFFF:FFFFFFFFFFFFFFFFFFFFF,,FFFFF:F:FFFF,FFFFFFF:,FF,FF:FFFF,FFF,F,FF:::F,FFFFFFFFFFFFF,FF:FFFFFFFF,:FF,F
@A00920:152:HGHKKDRXX:2:2103:27760:9173 2:N:0:CGCGTTCA+TAAGACAC
GGACTACTAGGGTTTCTAATCCCGTTCGCTCCCCATGCTTTCGCATCTCAGCGTCAGGTCAGGCCCAGCGTGTCGCCTTCGCCACTGGTGTTCCTCCGGATCTCTACGCATTTCACCACTACACCCGGAATTCCACACGCCTCTACCTACCTCTAGTCGCGCAGTTCGATTGCGTCCTCGCCCGGTTGAGCCGGCCGCTTTCACGCCTCACTTGCACGACCGCCTACACGCGCTTTACACCCAGTAAATC
+
FFFFFFF,:FFFFFFFFFFFFFFFFFFFFFFFFFFFFFFFFFFFFFFFFFFFFFFFFFFFFFFFFFFFFFFF:FF,::FF:FFFFFFFFF,FFFFF:FFFFFFFFFFFF,F,FF:FFF:FFFFFFF,FFFFFFFF:FFFFFFFFFFFFFFFFFFFFFF,FFFFFFFFFFFF,FFFFF:FF,:,FFFFFF,FF,F,,,FFF,FF:,FFFFF:FFFFFFF:FFFFFF:F,F::FFFFFFF:FFFFF:F,,FF
@A00920:152:HGHKKDRXX:2:2103:32289:9345 2:N:0:CGCGTTCA+TAAGACAC
GGACTACTGGGGTTTCTAATCCTGTTCGCTCCCCACGCTTTCGTGCCTCAGCGTCAGTGACTGTCCAGCAGGCCGTCTACACCGCGGGTGTTCCTCCTGATATCTACGCATTTCACCGCTACACCAGGAATTCCGCCTGCCTCTCCAGTACTCTAGCGACCCAGTTTCCGGCGCACCCTCCCAGTTAAGCCGGGAGATTTCACACCAGACTTGGGCCACCGCCTACGCACGCTTTACGCCCAGTAACTCC
+
:FFFFF:FFFFFFFFFFF:FFFFFFFFFFFFFFFFFFFFFFFFFFFFFFFFFFFFFFF:FFFFFFFFFFFFFFFFFFFFFFFFFFFFFFFFFFFFFFFF,FFFFF:FFFFFFFFFFFFFF:FFFFFFFFFFFFFFFFFF:FF:F:FFFFFFFFFFFFFFFFFFFFFF,FFFFFFFFFFFFFFFFFFFFFFFFFFFFFFFFFFFFFFFFF:FF:FFFFFFFFFFF::FFFFFFFFF:FFFFFFFFFFFFFF
@A00920:152:HGHKKDRXX:2:2103:21603:10661 2:N:0:CGCGTTCA+TAAGACAC
GGACTACTCGGGTTTCTAATCCTGTTTGCTCCCCACGCTTTCGTGCCTCAGTGTCAGTGCTGGTCCAGGTGGCCGCCTTCGCCACAGATGTTCCTCCCGATCTCTACGCATTTCACTGCTACACCGGGAATTCCACCACCCTCTACCGCACTCTAGTCCGCCAGTATCCACCGCCATTCCCAGGTTGAGCCCGGGGCTTTCACGGCAGACTTAACGAACCACCTACGCACGCTTTACGCCCAGTAATTCC
+
FFFFFFFFFFFFFFFFFFFFFFFFFFFFF:FFFFFFFFFFFFFFFF:F:FFFFFFFFF:FFFFFFFFFFFFFFFFFFF,FFFFF,FFFFFFFFFFF,FF:,:FFFF:F:F,FF:FFFFFF:F,F:FFFF,FF:F,FFFFFFFFFF,FFFF:F:F:FF::FFFFFF,FFFFFFFF,,:FF:,FFFFFF:FFFFFFFF:F,F:::FF:,F,,FFF,FF:,:FFF:,FFF,FFFF,:,,:FF:FFFF,,F::,
@A00920:152:HGHKKDRXX:2:2103:28546:10880 2:N:0:CGCGTTCA+TAAGACAC
GGACTACAAGGGTATCTAATCCCGTTCGCTCCCCTAGCTTTCGCGGCTCAGCGTCAGGTGCAGCCCAGGGCGCCGCCTTCGCCTCTGGTGTTCCTCCGGATCTCTACGCATTTCACCACTCCACCCGGAATTCCACGCCCCTCTACTGCCCTCCAGCGGCCCAGTTTCGAACGGCCTCTCCCAGTTGAGCCGGGAGCTTTCACGTCCGACTTGGAGCACCGCCTGCCCGCGCTTTACGCCCAGTAAATCC
+
FFFFFFFFFFFF:FFFFFFFFFFFFFFFFFFFFFFFFFFFFFFFFFFFFFFFFFFFFFFF:FFFF:FFFFFFFFFFFFFFFFFFFFFFFFFFFFF:FFFFFFFFF:FFFFFFFFFFFFFFFFFFFFFF:FFFFFFFFFFFF:FFFFFFFFFFFFFFFFFFFFFF:FFFFFFFFFFFFFFFFF:FFFFFFFFFFFFFFFFFF,FFFFFF:FFFFFF,FFFFFFFFFFFFFFFFFFFFFFFFF,,F,,F:FF
@A00920:152:HGHKKDRXX:2:2103:27462:10911 2:N:0:CGCGTTCA+TAAGACAC
GGACTACAGGGGTTTCTAATCCTGTTTGATCCCCACGCTTTCGTGCCTCAGCGTCAATCGCTGCTTAGTGAGCAGCCTTCGCAATCGGTGTTCTACATAATATCTAAGCATTTCACCTCTACATGATCTATTCCGCCCACCTCAACAGAATTCAAGATAAATAGTATCAAAGGCAGTTCCAGGGTTGAGCCATGGGATTTCACCCCTCACTTAACAAGCCGCCTACTAGCGCTTTACGCCCAGTAATTCC
+
:F:FFFFFFFFFF,FFFFFFFFFFF:FFFFFFFFFFFFFFFFF,F,FFFFFFFFFF:F,:FFF:,FFFFFFFF,FFFFFFFFFF,FFFFFFFFFF,:,,FFFFFFFFF,FFFFFFFF:FFFFF:,:F,FFFFFF,F:FFFFFF,FF:F,FFFFFFFFF,FF,FFFFFFFF,FFFFFFFFFF,FFFFFFFFF,FFF:FFFFFFFFFFFF:FFFFF,,F,FFF:FFFF,,:FFFF,F:FFF:FFFF:FFFFF
@A00920:152:HGHKKDRXX:2:2103:13602:11397 2:N:0:CGCGTTCA+TAAGACAC
GGACTACTGGGGTTTCTAATCCCTTTCGCTCCCCTGGCCTTCGTGCCTCAGCGTCAGTTAATGTCCAGGAACCCGCCTTCGCCACGAGTGTTCCTCTCGATATCTACGCATTTCACTGCTACACCGAGAATTCCGGTTCCCCCTCCATTACTCTAGTCTCGCAGTATCATGTGCCGTCCGCGGGTTGAGCCCGCGCCTTTCACACACGACTTACGAAACAGCCTACGCACGCTTTACGCCCAGTGATTCC
+
FFFFFFFFFFFFFFFFFFFFFFFFFFFFFFFFFFFFFFFFFFFFFFFFFFF:FFFFFFFF:FFFFFFFFFFFFFFFFFFFFFFFFFFFFFFFFFFFFFFFFFFFFFFFFF:FFFFFFFFFFFFFFFFFFFFFFFFF:FFFFFFFFFFFFF:FFF:FFFFFFF:FFFFFFFFFFFFFF:FF,F:FFFFFF:FFFFFFFFFFFFF,FFFFFFFFF:FFFFFFFFFFFFFFF:FFF:FFFF:FFFFFF,F,FF
@A00920:152:HGHKKDRXX:2:2103:30120:11412 2:N:0:CGCGTTCA+TAAGACAC
GGACTACTAGGGTTTCTAATCCGGTTCGCTCCCCACGCTTTCGCGCCTCAGCGTCAGGTAATGCCCAGAAAGCCGCCTTCGCCACTGGTGTTCCTCCCGATATCTACGCATATCACCACTACACCGGGAATTCCACTTTCCTCTGCATCCCTCGAGTCTGCCAGTATCCAAGGACCTCTCCCAGTTGAGCCGGGAGCTTTCACCCTAGACTAAACAGACCGCCTGCGCGCCCTTTACGCCCAATGATTCC
+
FFFF:FFFFFFFFFFFF:FFFFFFFFFFFFFFFFFFFFFFFFFFFFFFFFFFFFFFFFFFFFFFFFFFFFFFFFFFFFFFFFFFFFFFFFFFFFFFFFFFFF:FFFFFFFFFFFFFFFFFFFFFFFFFFFFFFFFFF,FFFFFFFFFFF:FFFFFFFFFFFFFFFFFFFF,FFFFFFFFFFFFFFFFFFFFF::FFF:FFF:FFFFFFF,F,F,:FFF:FFFFF:FFFFFFFFFFF:FF:F,F:F,:FFF
@A00920:152:HGHKKDRXX:2:2103:25337:13119 2:N:0:CGCGTTCA+TAAGACAC
GGACTACTAGGGTTTCTAATCCTGTTTGCTCCCCACGCTTTCGTGCCTGAGCGTCAGTGTCAGCCCAGTAGGCCGCCTTCGCCTCTGGTGTTCCTCCGGATCTCTACGCATTTCACCACTCCACCCGGAATTCCGCCTACCTCTGCTAGACTCCAGTCGCGTAGTTTCCAATGGCTGCTCCCGGTTGAGCCGGGAGATTTCACATCAGACTTGCGTGACCGCCTGCCCGCGCTTTACGCCCAGTAACTCC
+
FFFFFFFFFFFFFFFFFFFFFFFFFFFFFFFFFFFFFFFFFFFFFFFFFFFFFFFFFFFFFFFFFF:FFFFFFFFFFFFFFFFFFFFFFFFFFFFFFF:FFFFFFFFF:FFFFFFFFFFFFFFFFF,FFFFFFFFFFFFFFFFFFFFF,FFFF:FFFFFF,,:FFFFFFF:FFFFF,FFFFFFFF,F:FFF:FFFFF:FFFFFFFF,::FF:FFF,FFFFFFFFFFFFFFF,FFFFF:FFF,,::F:FFF
@A00920:152:HGHKKDRXX:2:2103:7292:13777 2:N:0:CGCGTTCA+TAAGACAC
GGACTACAAGGGTTTCTAATCCTTTTTGCTACCCACGCTTTCGCTCCTCAGCGTCAGTTAAGGCCCAGAGTGGCGCCTTCGCCACTGGTGTTCCTCCTAATATCTACGCATTTCACCGCTACACTAGGAATTCCACTTTCCTCTCCTGCACTCAAGTCTAGCAGTTCGCAAGGCTTACTATGGTTGAGCCATAGCCTTTCACCTCGCGCTTACAAAACCACCTACGCACTCTTTAAGCCCAAAAATTCCG
+
F,,F,FFFF:F,FFFF,:FFFF:,F:,,:FFF,F,FFFFFFFFF,FFF,F,F,,,F:FF,,F:FFFF:FF:,:F:F,F,FFFFFF,FF,,F,F:F,FFFFFFF,FFF,F:,F:FFFFFF,,FFFF:FFFFF,FFFFFFFF,,FFFF,FFFF:FFFFFFF,:FF,:F:,FFF,,FFFF,FF:FFF,,FFF:FFFF,:F,:F:F,FF,F::FFFFFF,:F,F:,,FF,:FFFF,,F:,FF:,FF,FF,,F,F
@A00920:152:HGHKKDRXX:2:2103:16712:15029 2:N:0:CGCGTTCA+TAAGACAC
GGACTACTGGGGTTTCTAATCCTGTTTGCTCCCCACGCTTTCGCACCTCAGCGTCAACAGTCGTCCAGTGAGCCGCCTTCGCCACTGGTGTTCTTCCGAATATCTACGAATTCCACCTCTACACTCGGAGTTCCACTCACCTCTTCCGGACTCAAGAGCGCCAGTATCCAAGGCAGTTCCAGAGTTGAGCTCTGGGATTTCACCCCTGACTTAACGATCCGCCTACGTGCGCTTTACGCCCAGTAAATCC
+
FF:FFFFFFFFFFFFFFFF:FFFFFFFFFFFF:FF:FFF:FFFFFF,FFFF,FFF:FFFFFFFFFFFFFFFFF:FFFFFFF:FFFFFFFFFFFFFFFFFF,FFFF:FFFFFFFFFFFFFFFFFFF,FFFFFF:FFFFFFFFFFFFFFFFF,FFF:F:,,FFFFFF,::,F,FFFF:FFFFFFFF:FF,FFFFFF:FF,F,F::F,FF,,:FFFF:F,,:FFF,,FFFFFFFF,,F:FFF:F:FF,,:,::
@A00920:152:HGHKKDRXX:2:2103:7789:17237 2:N:0:CGCGTTCA+TAAGACAC
GGACTACTAGGGTTTCTAATCCTGTTTGCTACCCATGCTTTCGCTCCTCAGCGTCAGTTACGGCCCAGAGCGGCGCCTTCGCCACTGGTGTTCCTCCTGATATCTGCGCATTTCACCGCTACACCAGGAATTCCCCGCTCCCCTACCGTACTCAAGTCACAGCAGTATCGAGTGGCCTCTCTGGGTTGAGCCCAGAGTTTTCACACCCGACTTACTGAACCGCCTACGAGCTCTTTACGCCCAATAAATC
+
FFFFFFFFFFFFFFFFFFFFFFFFFFFFFFFFFFFFFFFFFFFFFFFFFFFFFFFFFFFFFFFFFFFFFFFFFFFFFFFFFFF:FFFFFF,FFFFFFFFF:FFFFFFFF:FFFFFFFFFFFFFFFFFFFFFFFFFFFFFFFFFFFFFFFFFFFFFFFFFFFFFFFFFFFFFFFF:FFFFFFFFFFFFFFFFFFFFFFFFFFFFFFFFFFFFFFFFFFFFFFFFFFFFFFFFFFF,F,FFF,F:FFF:FFF
@A00920:152:HGHKKDRXX:2:2103:5764:17707 2:N:0:CGCGTTCA+TAAGACAC
GGACTACCGGGGTATCTAATCCTGTTTGCTCCCCACGCTTTCGCGTCTCAGCGTCAGTTACCGTCCAGAAAGCCGCCTTCGCCACTGGTGTTCCTCCTGATATCTACGAATTTCACCTCTACACCAGGAATTCCGCTTTCCTCTCCGGCACTCAAGAAAAGTAGTTTCGAGTGCAGTTCCTGGGTTGAGCCCAGGGATTTCACGCCCGACTTACCTTCCCGCCTACACGCCCTTTACGCCCAGTAAATCC
+
FFFFFFFFFFFFFFFFFFFFFFFFF,FFFFFFFFFFFFFFFFFFFFFFFFFFF:FFFFFFFFFFFFFFFF,FFFFFFFFFFFFFFFFF:FFFFFFFFFFFFFFFFFFFFFFFFFF:FFF:FFFFFFFFFF,FFF:FFFFFF:FFFF:FFFFFFF:FFFFFFFFFFFF:FFFFFFFFFFFFFFFFFFFFFFFFF:FF,FFFF:FFF:FF:FFF:FFFFFFF:FF:FFFFFFFFFFFFFFFFFFFFF:FFFF
@A00920:152:HGHKKDRXX:2:2103:6903:17863 2:N:0:CGCGTTCA+TAAGACAC
GGACTACAGGGGTATCTAATCCCGTTCGCTCCCCATGCTTTCGCATCTCAGCGTCAGGTCAGGCCCAGCGTGTCGCCTTCGCCACTGGTGTTCCTCCGGATCTCTACGCATTTCACCACTACACCCGGAATTCCACACGCCTCTACCTACCTCTAGTCGCGCAGTTCGATTGCGTCCTCGCCCGGTTGAGCCGGGCGCTTTCACGCCTCACTTGCACGACCGCCTACACGCGCTTTACACCCAGTAAATC
+
FFFFFFFFFFFFFFFFFFFFFFFFFFFFFFFFFFFFFFFFFFFFF:FFFFFFFFFFFFFFFFFFFFFFFFFFFFFFFFFFFFFFFFFFFFFFFFFFFFF:FFFFFFFFFFFFFFF:FFFFFFFFFFFFFFFFFFFFFFFFFFFFFFFFFFFFFFFFFF:FFFFFFFFFFFFF:FFFFFF:FFFFFFFFFFFFFFFFFFFFFF:FFFFFFFFFFF:FFFFFFFFFFFFFFF:FFFFFFFFFFFFFFF,FFF
@A00920:152:HGHKKDRXX:2:2103:19144:18615 2:N:0:CGCGTTCA+TAAGACAC
GGACTACTGGGGTTTCTAATCCCGTTTGCTCCCCTAGCTTTCGCGCCTCAGCGTCAGTGTCGGTCCAGGAAGCCGCCTTCGCCACCGGTGTTCCTCCGGATATCTACGCATTTCACCGCTACACCCGGAATTCCGCTTCCCTCTCCCGAACTCAAGCCAAGCAGTTTCCCGTGCAGTTCCTCAGTTGAGCCGAGAGATTTCACGACTGACTTGCCATCCCGCCTACGCGCCCTTTACGCCCAGTAATTCC
+
FFFFFFFF,FFFFFFFFFFFFFFFFFFFFFFFFFFFFFFFFFFFFFFFFFFFFFFFFFFFFFFFFFFFFFFFFFFFFFF:FFFFFFFFFFFFFFFFFFFFFFFFFFFFFFFFFFFFFFFFFFFFFFFFFFFFFFFF:FFFF:FF:FFFFFFFFFFFFFFFFF:::FFF:FF,FF,FF:FFFFFF,FFFFFFF,FFFF,FFFFF,FFFFFFFF,:FFFFFF,FFFF:,F:FFFF:FFFFFFF:,FF,F,FF
@A00920:152:HGHKKDRXX:2:2103:15474:19116 2:N:0:CGCGTTCA+TAAGACAC
GGACTACTCGGGTTTCTAATCCTGTTTGCTCCCCACGCTTTCGCTCCTCAGCGTCAGTACCGGCCCAGAGCGCCGCCTTCGCCGCTGGTGTTCCTCCTGATATCTGCGCATTTCACCGCTACACCACCAGTTCCGCCCGCCTTAACCGAACTCAAGCCCTGCAGTCTCAACGGCAGTTCCAGGGTTGAGCCCTGGGATTTCACCGCTGACTTACAGGGCCGCCTACGCACCCTCTAAACCCAATAAATCC
+
FFFFFFFFFFFFFFFF:FF,FFFF,FFFFFFF,FF:FFFFFFFFFFFFFFF:F:F,F,FFFFFFFF:FFFFFFFFFF:FFFFFFFFFFFFFF:FF:FF:FFFFFFFFFFFFFFF,FFF,F:FFFFFFFF,FFFFFFFFFFFFFF:FF,FFFFFF:FFFFFFF:F:,FFFFF:FFFF,FF:FF:F:,FFF,FFFFFF,F,FF:FF:FF,F:F:FFFFFFFFFFFFFFF,FF,F:,FFF:FFF,FFFFF:,F
@A00920:152:HGHKKDRXX:2:2103:8314:19648 2:N:0:CGCGTTCA+TAAGACAC
GGACTACTGGGGTATCTAATCCTGTTCGCTACCCGCGCTTTCGTGCCTCAGCGTCAGTTGTTGATAAGTACAATGCCTTCGCTATCGGTGTTCCTTATGGTATCTATGCATTTCACCGCTACACCATAAATTCCATGTACCCCATCAACACTCAAGCCCGCCAGTATCAACGGCAATTTCATGGTTGAGCCATAAACTTTCACCGCTGACTTAACGGGCCGCCTACGCACCCTTTAAACCCAATAAATCC
+
FFFFFFFF:FFF:FFFF:FFFFFFFFFFFFFFFFFFFFFFFFFFFFFFFFFFFFFFFFFFFFFFFFFFFFFFFFFFFFFFFFFFFFFFFFFFFFFFFFFFFF:FFFFFFFFF:FFFF,FF:FFFFFFFFF,FFFFFFFFFFFFF:FFFFFFFFFFFFFF:FF,FFFFFFFFFFFFFFFFFFFFFFF,FFFFFFFFFFFFFFFFFF,:,FFFFFF,FFFFFFFFF,::FFFFFF:FF,FFFFFFFFFFFFF
@A00920:152:HGHKKDRXX:2:2103:23710:19727 2:N:0:CGCGTTCA+TAAGACAC
GGACTACTAGGGTTTCTAATCCTGTTTGCTCCCCACGCTTTCGCACCTCAGCGTCAGTACCGGGCCAGTGAGCCGCCTTCGCCACTGGTGTTCTTCCGAATATCTACGAATTTCACCTCTACACTCGGAATTCCACTGACCTCTCCAAGATTCTAGCGAGCTAGTTTCAAGGGCAGTTCCGGGGTTGAGCCCCGGGATTTCACCCCTGACTTGATTCGCCGCCTACGCGCGCTTTAAGCCCAGTGATTCC
+
FFFF:FFFFFFF:FFFFFF:FF,FFFFFFFFFFF:FFFF:,:FFFFFF:FFF:,FF:FFFFFFF:FFFFF,FFFFFFFFF:F:FF:FF::,FFF:FFFF,FFFF,FFFFFFFFFFFFFFFFFFFF,:FFFFF:,FF:FFFFFFFFFFFFFFFFFFFFFFFFFF:FFFFFFFFFFFFFFF:FFFF:FFF:FFF:FFFFFFFFFF,FFFFF:FF,FF:,FFFFFF,FF,FFFFF,FFF,FFFFFFFFFFFF,
@A00920:152:HGHKKDRXX:2:2103:20446:20901 2:N:0:CGCGTTCA+TAAGACAC
GGACTACTGGGGTATCTAATCCCGTTCGCTCCCCATGCTTTCGCGTCTGAGTGTCAAATCAGACCCAGTAAGTCGCCTTCGCCACTGGTGTTCCTCCGGATCTCTACGCATTTCACCGCTACACCGGGAATTCCGCGCTCCTCTCCCATCCTCTAGCTGAACAGTCCCCTCTGCACTTTCCAGGTTAAGCCTGGAGATTTCACGGAGGGCTTATCCAACCGCCTACGCTCCCTGTACGCCCAGTAAATCC
+
FF:FFFF:FFFFF:FFFFFFFFFFF:FFFFFFFFFFFFFFFFFFFFFFFFFFFFFFFFFFFFFFFFFFFFFFFFFFFFFFFFFFFFFFFFFFFFFFFFFFFFFFFFFFFFFFFFFFFFFFFFFFFFFFFFFFFFFFFFFFFFFFFFFFFFFFFFFFFFF:FFFFFFFFFFFF:FFFFFFFFFFF:FFFFFFFFFFFFFFFFFFFFFFFFFF,FFFFFFFFFFFF,FFFFFFFFFFFFFFFFFFFFFFFFF
@A00920:152:HGHKKDRXX:2:2103:14235:21042 2:N:0:CGCGTTCA+TAAGACAC
GGACTACTAGGGTATCTAATCCTGTTTGCTACCCACGCTTTCGCGTCTCAGTGTCAGAAATGGTCCAGAAGGCCGCCTTCGCCTCCGGTATTCCGCCTAATATCTACGAATTTCACCTCTACACTAGGAATTCCACCTTCCTCTACCACTCTCAAGCTAGTGAGTTTTGAGTGCACTTCCTCGGTTGAGCCGAGGGATTTCACACCCAACTTTACTAACCACCTACACGCGCTTTACGCCCAATGATTCC
+
FFFFFFFFFFFFFFFFFFFFFFFFF,FFF:FF,:FFFFFF:FFFFFFFFFFFFFFF:FFFFFF:FF,F:F:FFFFF:FFF:::FFFFFFF:FFF,FF:FF,FF::,F,FF:FF,F:F,FFFF:FFFF,::,FFFFFFFFFFFF::F,FFFFFF,FFFFFF:FFF:FFF:FF::FFFFFFFFF,,::FFF,FFF,FFF,FF:FFFF,F,FFF,FFF:,FF,F,FFF,FFFF:FFFF,FFFF:,FFF:F,F,
@A00920:152:HGHKKDRXX:2:2103:18566:21089 2:N:0:CGCGTTCA+TAAGACAC
GGACTACTGGGGTTTCTAATCCTGTTCGCTACCCACGCTTTCGTGCATGAGCGTCAGTTATGGGCCAGTTGACCGCCTTCGCCACTGGTGTTCTTCCAGATATCTACGCATTTCACTGCTACACCTGGAATTCCATCAACCTCTCCCACACTCAAGACGAGCAGTATCAAAGGCAATTCTACAGTTAAGCTGCAGACTTTCACCTCTGACTTACCCATCCGCCTGCGCACCCTTTACACCCAGTAAATCC
+
FFFFFFFFFFFFF:FFFFFFFFFFFFFFFFFFFFFFFFFFFFFFFFFFFFFFFFFFFFFFFFF:FF,FFFFFFFFFFFFFFFFFFFFFFFFFFFFFF:FFFF,FFFFFFFFFFFFFFFFFFFFFFFFFFFFFFFFFF:FFFFFF:F:FF,FFFFFFFFFFFFFFFFFFFFF:FFFFFFFFFFFFFFFFFFFFFFFFFFFFF:FFFFFFFFFF:FFF:FFFFFFFFFFF:F:FF:FFFFFFF:FFFFFF:F
@A00920:152:HGHKKDRXX:2:2103:17092:22388 2:N:0:CGCGTTCA+TAAGACAC
GGACTACCGGGGTTTCTAATCCTGTTCGCTCCCCACGCTTTCGCTCCTCAGCGTCAGTAGTTGCCCAGAGACCCGCCTTCGCCACCGGTGTTCCTCCTGATATCTACGCATTTCACCACTACACCCGGAATTCCACACGCCTCTACCTGCCTCTAGCCCCGCAGTTCGGTCACGTCCTCGCCCGGTTGAGCCGGGCGCTGTCACGCGCCACTTGCAGGACCGCCTACACGCGCTTTACACCCAGTAAATC
+
FF,FFFFFFFFFFFFFFFFFFFFFFFFFFFFFFFFFFFFFFFFFFFFFFFFFFF:FFFFFFFFFFFFFFFFFFFFFFFFFFFF:FFFFFFFFFFFFFFFFFFFFFFFFFFFFFFFFFFFFFFFFFFFFFFFFFFFFFFFFFFFFFFFFFFFFFFFFFFFFFFFFFFFFFFFFFFFFFFFFFFFFFFF:FFFFFFFFFFF,FF:FFFFFFFFFFFFFFFFFFFFFFFFFFF:FFFFFFFFFFFFFFFF:::
@A00920:152:HGHKKDRXX:2:2103:22959:22654 2:N:0:CGCGTTCA+TAAGACAC
GGACTACAGGGGTATCTAATCCTGTTTGCTCCCCACGCTTTCGTCCATGAGCGTCAATCATGGCCTAGTGAGCTGCCTTCGCTATCGGTGTTCTGTGTAATATCTATGCATTTCACCGCTACACCTGGAATTCCACATTCCTCTCCCGAACTCAAGCCCACCAGTATCAGACGCAGTTCCCCGGTTGAGCCGGGGGATTTCACGTCTGACTTAGAAGGCCGCCTACGCGCCCTTTACGCCCAGTAATTCC
+
FFFFF:FFFFFFFFFFFFFFFFFF:FFFFFFFFF:FFFFFFFFFFFFFFFFFFFFFFFF:FF:FFFFFFFFFFFFFFFFFFFFFFFFFFFFFFFFFFFF:FFFF,FFFF:FFFFFFFFFFFFFFFFFFF:FFF,FFFFFFFFF:FFFFF:FFFFFFFFFFFFFFFFFFFFFFF,FFFFFFF:FFFFFFFF:FFFFF:F,FFFF:FFFFF,FFFF,FFFFFFFF:F:FFFFF::FFFFFFFFFFFFFFFF:
@A00920:152:HGHKKDRXX:2:2103:28718:22733 2:N:0:CGCGTTCA+TAAGACAC
GGACTACCGGGGTTTCTAATCCTGTTTGCTCCCCACGCTTTCGCACCTCAGCGTCAGGTCAGGCCCAGCGTGTCGCCTTCGCCACTGGTGTTCCTCCGGATCTCTACGCATTTCACCACTACACCCGGAATTCCACACGCCTCTACCTACCTCTAGTCGCGCAGTTCGATTGCGTCCTCGCCCGGTTGAGCCGGGCGCTTTCACGCCTCACTTGCACGACCGCCTACACGCGCTTTACGCCCAGTAATTC
+
FFFFFFFFFFFFFFFFFFFFFFFF:FFFFFFFFFFFFFFFFFFFFFFFFFFFFFF:FFFFFFFF:FFFFFFFFFFFFFFFFFFFFFFFFFFFFFFFFFFFFFFFFFFFFFFFFFFFFFFF,:FFFFF:FFFFFFFF:FFFFFFFFFFFFFFFFFFFFFFFFF:F:FFFFFF:FFFFFFF,FFFFFFFF,F:F,FFF:FFFFFFFFFFFFFFFFFFFFFFFFFFFF,FFFFF::FF:FFF:FF,FFFFF:F
@A00920:152:HGHKKDRXX:2:2103:7699:22748 2:N:0:CGCGTTCA+TAAGACAC
GGACTACCAGGGTTTCTAATCCTGTTTGCTACCCACGCTTTCGTGCCTCAGCGTCAGTGGCGGTCCAGTCAGCCGTCTACACCGCAGGTGTTCCTCCCGATATCTACGCATTTCACCGCTACACCGGGAATTCCGCTTACCTCTCCCGCACTCCAGCAGCCCAGTTTCCGGCGCACCCTCCCGGTTGAGCCGGGAGATTTCACACCAGCCTTGGACTGCCGCCTACGCACGCTTTACGCCCCGTAACTCC
+
FFFFFFF:FFFFFF,FFFFFFFFFFFFFFFFFFFFFFFFFFFFFFFFF:FFF:FFFFFFFFF:FF:FFF,FFFF:F:FFFFF:FFFF:::,FFFFFF::FFFFFFFFFFFF,F::FFFF:FF:FFFFFFFFFFF,FFFF:FFF,FFFFFFFFFF:FF,FFFFFFFFFFFFFFFFFFFFFF::FFFFFFFFFFFF:FF:FFF,:FFFFF,FF::FFFFF:,FFF,F,:F:FFF,:,F,FFFF:FF:,::F,
@A00920:152:HGHKKDRXX:2:2103:15356:22764 2:N:0:CGCGTTCA+TAAGACAC
GGACTACTGGGGTATCTAATCCCGTTCGCTCCCCTAGCTTTCGCGGCTCAGCGTCAGGTGCAGCCCAGGGCGCCGCCTTCGCCTCTGGTGTTCCTCCGGATCTCTACGCATTTCACCACTCCACCCGGAATTCCACGCCCCTCTACTGCCCTCTAGCGGCCCAGTTTCGAACGACCTCTCCCAGTTGAGCCGGGAGCTTTCACGTCCGACTTGGACCACCGCCTGCCCGCGCTTTACGCCCAGTAAATCC
+
FFFFFFFFF:FFFF:FF,FFFFFFFFFFFFFFFFFF:FFFFF:FFFFFFFFFFFFFFFFFFFFF:FFFFFFF:FFFFF:,FFFF:FFFFFFFFFFFFFFFFFFFFFFFFFFFFFFFFFFF::::FFFFFFFFFFFFFFFFFFFFFFFF:F,FFFFFFFFFFFFF,F,FFFFFFFFF:FFFFFFFFF::FFFFF::,FFFFF,FFFFFFFF,FFFFFFFFFFFFFFFFF::FFFFFFFFFFF::FFFFFFF
@A00920:152:HGHKKDRXX:2:2103:6777:23343 2:N:0:CGCGTTCA+TAAGACAC
GGACTACTAGGGTTTCTAATCCCGTTTGCTCCCCTGGCTTTCGCGCCTCAGCGTCAGTAACGGGCCAGAGCGTCGCCTTCGCCGCCGGTGTTCCTCCTGATATCAACGCATTTCACCGCTCCACCAGGAATTCCACGCTCCCCTCCCGTCCTCAAGCAGGGCAGTTCCAAGCGCAATTCCTCGGTTGGGCCGAGGGATTTCACACCTGGCTTGCCGCGCCGCCTGCGCGCGCTTTATGCCCAGTGATTCC
+
::FFFFF:F,FF::FF:FFFFFFFFFFF:FFFFFFFFFFFFFF,F,F,,FFFF:FFFFF:F,FFFFFFFF,FF:FFFF:FFFFFFFFFFFFF:FFF::FFFFFFFFFFFFF:FF,FF:FFFFFFF,,F,FF:FF:F:F:FF:F:F:FFFF,:FFFFFFFFFFFFFFFFF,FF:F,:F,FF,FFF,,FFFFF:,FF:,,F:F,FFFF,FFF:,FFF,FFFFF:F:F::FFFFFFFF:F:FF:,F,,,FFFF
@A00920:152:HGHKKDRXX:2:2103:19524:23375 2:N:0:CGCGTTCA+TAAGACAC
GGACTACAGGGGTATCTAATCCCGTTCGCTCCCCTAGCTTTCGCGGCTCAGCGTCAGGAGCAGACCAGGGAGCCGCCTTCGCCTCTGGTGTTCCTCCGGATATCTACGCATTTCACCACTACACTCGGAGTTCCACACGCCTCTACCTCGCTCAAGTCTCCCAGTAAGATAGCGTCCTCGCACGGTTGAGCCCGGCGCTTTCACCCCTCCCTAGCACGCCCGCCAACACGCGCTTTACACCCAGGAAATC
+
FFFFFFF,,FFFF,FFFFFFFF:FFF,FFFFF:F,FFFFFFFFFF,FFF:FFFFFFF,:,F:F,F,,F,F,FFFFFFFFFFFFFFFFFFFFFF,F,FF,FF,FFFFFF,::FFF,FF,FFFFFF,FF,F,:FFF,F,,,FFFFF:FFF,,FFF,FF,F,,,FF:F,,,:,,F::,,,FF,,,FFF,,,,,F:,,F:,:F,,FFF,FFFF,:F::,,FF,F:,F,:FF,F,F,,,FF,F,FFF,:,FF,FF
@A00920:152:HGHKKDRXX:2:2103:7419:23610 2:N:0:CGCGTTCA+TAAGACAC
GGACTACCAGGGTTTCTAATCCTGTTTGCTCCCCACGCTTTCGCACCTCAGCGTCAGTATTGGCCCAGGTCGCCGCCTTCGCCACTGGTGTTCCTCCCGATATCTACGAATTTCACCTCTACACCGGGAATTCCGCGACCCTCTTCCATACTCGAGCCTGCCAGTTTCGAATGCACGTCCTCGGTTGAGCCGAGGGATTTCACATCCGACTTAACAGGCCGCCGACGTGCGCTTTACGCCCAATGATTCC
+
FFFFFFFFFFFFFFFFF:,FFFFFFFFFFFFFFFFFFFF,:FFFFFFFFFF:FFFFFF,FFFFF:FF:F:FFFFFFFF,FFFFFFFFFFF,FFFF:FFF:FFFF,FFFFF,:F::FFFFF:FFFFFFFFFFFFFFFFFFFFFF,FFFFF:FFFFFFF:FFFFF:FFFFFFFFFFFFFFFF:F:FFF,FFFFFFFFFFF:FFFF,FFFFFFFFFF:FFFFFFFF,FF:FFFFFFF:,FFFFFF::FF,FFF
@A00920:152:HGHKKDRXX:2:2103:25663:23703 2:N:0:CGCGTTCA+TAAGACAC
GGACTACTGGGGTTTCTAATCCTGTTTGATCCCCACACTTTCGTGCCTCAGCGTCAGTTAAAGCCTAGTAAGCTGTCTACACTATCGGTGTTCTTGACGATATCTAAGCATTTCACCGCTACACCGTCAATTCCGCCTACTTCGACTTCACTCAAGCCACCCAGTATCAATGCCACCCTCCCGGTTAAGCCGGGATATTTCAGCACTGACTTAAATGGCCGCCTACGCACCCTGTCAACCCAATCCATCC
+
FFFFFFFFFFFFFFFFFFFFFFFFFFFF:,FFFFFFFFF:FFFFF:FFFFFFFFFFFFFFFFFF,F,FF,:FFFFFFFF:FFFFFF:FFFFFFFFF:FFF,,FFF,FFF,:FFF:F:F,:FF,FFFFF:,,FF:FFFFF:,,FF,F:FF:FFF:,:F:FFFFFFFFFFFFFFFF,F::F:F:FFFFF:FFFFFFFF:F,,:,FF::F:F:FFFF:FFFF,FF:FF:FFF:,:F::,FFFFF,:F,F,,FF
@A00920:152:HGHKKDRXX:2:2103:32759:23876 2:N:0:CGCGTTCA+TAAGACAC
GGACTACTAGGGTATCTAATCCTGTTTGCTCCCCACGCTGTCGCACCTGAGTGTCAGTATTGGGCCAGGTAGCCGCCTTCGCCACTGATGTTCCTCCCGATATCTACGCATTTCACCACTACACCGGGAATTCCACTACCCTCTCCCACCTTCAAGCCGATCAGTTTCCGATGCAGTTTCCCAGTTGAGCCGGGAGATTTCACATCGGACTTGACCAGCCGCCTGCGCGCTCTTTACGCCCAGTAAATCC
+
FFFFFFFFFFFFFFFFFFFFFFFFFFFFFFFFFFFFFFFFFFFF:FFFFFFFFFFFFFFFFFFFFFFFFFFFFFFFFFFFFFFFFFFFFFFFFFFFFFFFFFFFFFF:FFFFFFFFFFFFFFFFFFFFFFFFFFFFFFFFFFFFFFF:FFFFF,FFFFFFFFFF:FFFFFFFF:FFFF:FFFFFFFFFFFFFFFFFFFFFF:FFFFFFFFFFFFFFFFFFFFFFFFFFF,:::F:FFFFFF:F:FF:FFF
@A00920:152:HGHKKDRXX:2:2103:22941:24565 2:N:0:CGCGTTCA+TAAGACAC
GGACTACTGGGGTTTCTAATCCTGTTTGCTCCCCACGCTTTCGTGCCTCAGCGTCAGGACAGGCCCAGTCGCTCGTCTTCACCATCGGCGTTCCAGTAGATATCTACGCATTTCACCGCTCCACCTACTGTTCCAGCGACCCATACCTGCCTCAAGATCCGCAGTTCGCCCCGCAGTTCCCCGGTTGAGCCGGGGGATTTCACAAGACGCTTGCGGATCCGCCTACGCACCCTTTAAGCCCAGTGATTCC
+
FFFFFFFFFFFFF,FFFFFFFFFFFFFFFFFFFFFFFFFFFFFFFFFFFFFFFFFFF:FFF:FFFFFF,FFFFFF:FFFF:FFF::FFFFFFFFFFFFFFFFFFFFFF:FFFFF,FF:FF,FFFFFFF:FFFFFFFF:FFF:FFF::FFFFFFFFFFFFF:FFFFFF::FFFFFF,FFF,,F:FFFFFFF::,:FFFFFFFFFF:FF::FFFFFFFFFFFFFFFFF,F:FFF:FFFFFFFFFFFF:FFFF
@A00920:152:HGHKKDRXX:2:2103:4652:26334 2:N:0:CGCGTTCA+TAAGACAC
GGACTACAGGGGTATCTAATCCTGTTTGCTCCCCACGCTGTCGCACATGAGTGTCAGTATTGGGCCAGAAAGCCGCCTTCGCCACTGGTGTTCCTCCCGATATCTACGCATTTCACCGCTACACCGGGAATTCCACTTTCCTCTCCCATACTCTAGCTATGCAGTATCGAATGCAGTTCCCAGGTTGAGCCCAGGGCTTTCACATCCGACTTACACAGCCACCTGCGTGCGCTTTACGCCCAGTAATTCC
+
FFFFFFFFFFFFFFFFFFFFFFFFFFFFFFFFFFFFFFFFFFFFFFFFFFFFFFFFFFFFFFFFFFFFFF:FFFFFFFFFFFFFFFFFFFFFFFFFFFFFFFFFFFFFFFFFFFFFFFF:FFFFFFFFF:FFFFFF:FFFFFFFFFFFFFFFFFFF:FFFFFFFFFFFFFFF:FFFFFFFFFFFFFFFFFFFFFFFFFFF:FFFFFFFFFFF:FFFFFFFFFFFFFFFFFFF:,FFFFF:FFFFF:FF,F
@A00920:152:HGHKKDRXX:2:2103:27308:26522 2:N:0:CGCGTTCA+TAAGACAC
GGACTACTGGGGTTTCTAATCCTGTTTGATCCCCACGCTTTCGCACCTGAGTGTCAGTATTGGGCCAGGAAGCTGCCTTCGCCATTGGTGTTCCTTCCGATATCTACGCATTTCACCGCTACACCGGAAATTCCGCTTCCCTCTCCCATACTCTAGTCGGACAGTATCGAATGCATTTCCCAGGTTAAGCCCAGGGCTTTCACATCCGACTTACCCAACCAACTACGTGCGCTTTACGCCCAGTAATTCC
+
,FFF,,:::F,:F:F,FF,FF:F,::F,:F,,FFFFFFF:F,,,FFFFFF,FFFFFF,:FFF:FFFF,FF:,,F:F,FFF,F:FF:::,:,FFFFFFF,FF,,,FFFFF:F,FFFF,::F:FF,F:,F,FF,,,F,:,F,FFFFFFFF,FFFFFFFF,F,FF:F,,,:,FFFFF:,F,:,FFFF,FFFF,F,F:,F:,FFF:FFF:FF,FF,:FFFFFFFF,FFFF,:F,FFFFFFF,FF:FF:::FFFF
@A00920:152:HGHKKDRXX:2:2103:27326:26522 2:N:0:CGCGTTCA+TAAGACAC
GGACTACTGGGGTTTCTAATCCTGTTTGCTCCCCACGCTTTCGAACCTCAGCGTCAATAACAGTCCAGCGAGTCGCCTTCGCCACTGGTGTTCTTCCGAATATCTACGAATTTCACCTCTACACTCGGAATTCCACTCGCCTCTCCAGGATTCTAGCACTGCAGTTACAAGGGCAGTACCGGAGTTGAGCTCCGGGCGTTGACCCATTACATTCCGCGCCGACTACGTGCCCTTTACCCCCAGGATAAAC
+
FFFFFFF,:FF:FFFFFFFFFFFFF:FF:FFFFFFFFF:FFFF,FFFFFF:,FFFFFFF,F,FF:FF:F,FFFFFFFFFFFFFFFFFFFFFFF:FFFFFFFF:FFFFF:F:FFFFFFFF,FFFFF,FFFFFFFFFFFFFFF,FFFF,F,,,FFFFFFFFF,FFF,F,F:F,,FF:FF:F,,,,F,,FF,,,F:,FF,,::,,,F,F,,:F:F,FF:F,FF,,F:F:FF,,,F,,F::,:FF,,,,,F,:F
@A00920:152:HGHKKDRXX:2:2103:11614:27586 2:N:0:CGCGTTCA+TAAGACAC
GGACTACTGGGGTATCTAATCCCGTTCGCTCCCCATGCTTTCGCATCTCAGCGTCAGGTCAGGCCCAGCGTGTCGCCTTCGCCACTGGTGTTCCTCCGGATCTCTACGCATTTCACCACTACACCCGGAATTCCAAACGCCTCTACCTACCTCTAGTCGCGCAGTTCGATTGCGTCATCGCCCGGTTGAGCCGGGCGCTTTCACGCCTCACTTGCACGACCGCCTACACGCGCTTTACACCCAGTAAATC
+
FF:F:FFFFFFFFFF:FFFFF,F::FFFFFFFF:F,FFFFFFFFFFFFFF:F,F,FFFFFFFFFF:FFFFFFFFFFFF:FF:FFFFFFFFFFF:FF,FFFFFFFF,FFFFFFFF:FF:::FFFFFFFFFFFFF,F,FFFF,,,F:FFFFF:FFFFFFFFFFFF,:FFFF:FFF:FF,:FF:FFF:,FFFFF:FFFFFFF:FFFFF:FF:FFFF:,,FFFFFFFFFFFFFFFFF::F:FF:F:FFFFF,F,
@A00920:152:HGHKKDRXX:2:2103:31675:28166 2:N:0:CGCGTTCA+TAAGACAC
GGACTACACGGGTTTCTAATCCTGTTTGCTCCCCTAGCTTTCGCGCATCAGCGTCAGGTCAGGCCCAGCGTGTCGCCTTCGCCACTGGTGTTCCTCCGGATCTCTACGCATTTCACCACTACACCCCGAATTCCACTTTCCTCTGCCTGTTTCTAGTCCGTCAGTTTGGCACGCCCTCGCCCGGTTGAGCCGAGCGCTTTCACGCACCACTTAACAAACCACCTCCACGCCCTTTACGCCCAGTAAATAC
+
FF:FFFFF:FF::FFFFFFFFF,:FF,:FF,FF:F,FFF,FFFFFFFFFFFFFFFFF:FFFFFFFFFFFF,,FFFFFFFFFFFFFFFFFFFFFFFF,:FFFFFFFFFFFFFFFFFFFFFFFFF,FF::FFFFFFFFFFFFF:FFFFFF::::FFFFFFFF:FFFF:FFFFF,FFFF,FFFFF:FFFFFFFFFFF,FFFFFFFFFF:,FFFFF:,,FFFFF:FFF,::FFFFF,FF:F:FFFFFFFFFF,F
@A00920:152:HGHKKDRXX:2:2103:21676:29606 2:N:0:CGCGTTCA+TAAGACAC
GGACTACTGGGGTATCTAATCCTGTTTGCTCCCCACGCTTTCGAGTCTCAGCGTCAGTATCGGTCCAGAGAGCCGTCTTCACCGCCGGTGTTCCTCCTGATATCTACGCATTTCACTGCTACACCAAGTATTCCAGTCCCCCCTCCAACGCTCTAGTCGAATAGTATCCAAAGCCATTTCCGAGTTGAGCTCGGAGATTTCACATCAGACTGATCCGACCACCTACGCACCCTTTACGCCCAGTGAATCC
+
FF,FFFFFFFFF:F,F,,FFFFFFFFFFFFFFFFFFFFFF:FFFFFFF::FFFFF:FFFF:F:FFFFFFFFF:FFFFFFFFFFFFFFFFFFFFFFFFFFFFF:FFFFFFFFFFFFFF,FFFFFFFFFFFFFFFFFFFFFFFFFFFFF:F,FFFFFFFFFFFFF,:FFFFFF,FFFFFFFF:FF::,F,FFFFFFFFF,FF:FFF:FF:FFF,FFF::FFFFFF,,,FFFFFF,FFF:FFFFF,,FF:FFF
@A00920:152:HGHKKDRXX:2:2103:23339:29700 2:N:0:CGCGTTCA+TAAGACAC
GGACTACACGGGTATCTAATCCTGTTCGCTCCCCACGCTTTCGCTCCTCAGCGTCAGTACAGGCCCAGAGAACCGCCTTCGCCACCGGTGTTCCTCCCGATATCTGCGCATTTCACCGCTACACCGGGAATTCCATTCTCCCCTACCTGCCTCTAGCCTGCCCGTATCCACCGCAGACCCACGGTTAAGCCGTGGGCTTTCCCGACAGACGCGACAAACCGCCTACGAGCTCGTTACGCCCAATAATTCC
+
FFFFFFFFFFFFFFFFFFF:FFFFFFFFFF:FFFFFFFFFFFFFFFFFFFFFFFFFF,FF,FFFFFFFFFFFFFFFFFFFFF:FFFFFFFFFFFFFFFF,FFFFFFFFFFFFFFFFFFFFFFFFFF:,FFF:FFFFFFFFFFFFFFFFFF:FF,FF:FF:FFFFFFFFFFFFFF,FFFF:FFF:FFFFFFFFFFFFFFFFF,FFFF:F:FFFF:F,F:FF:FF,:FFFF::,,FF:::,FF,F,FF,F,F
@A00920:152:HGHKKDRXX:2:2103:20763:29966 2:N:0:CGCGTTCA+TAAGACAC
GGACTACTAGGGTTTCTAATCCTGTTTGCTCCCCACGCTTTCGTGCCTCAGCGTCAGTACCCGTCCAGCCACCCGCCTACGCTTCTGGTATTCCTCGTGATATCTACGCATTTCACCGCTACACCACGAATTCTAATGGCCTCTCCGGGACTCAAGGACGACAGTATCAAAGGCCATCCTACGGTTGAGCCGTAGACATTCACCCCTGACTTACCGCCCCGCCTGCACTCCCTTTACACCCAATAATTCC
+
F:FFFFFFFFFFFFF:FFF:FFFFFFFFF,FFFFFFF:FFFFFFF,F:F:,FFFFFFFFFFFFFFF:FFF:FF,F:FFFFFFFF:FF:FFFFFFFFFFFFFFFFFF:FFFFFFFF:FFFFFFFFFFF:FFFFFFF,,FFFFFFF:FFFFFFFFFFFF:FFFFF:F,FFFFFF:FF,F:FFFFFFFF:FF:FFFFFFF,FFFFFFFF::FFFFF:,FFFFFF,FFFFFF,:::,:FFF,FFFFF,:FFF,F
@A00920:152:HGHKKDRXX:2:2103:4598:30655 2:N:0:CGCGTTCA+TAAGACAC
GGACTACTAGGGTTTCTAATCCTGTTCGCTCCCCATGCTTTCGCTCCTCAGCGTCAGTTACGGCCCAGAGATCTGCCTTCGCCATCGGTGTTCCTCCTGATATCTGCGCATTCCACCGCTACACCAGGAATTCCAATCTCCCCTACCGCACTCTAGTCTGCCCGTACCCACTGCAGGCTGGAGGTTGAGCCTCCAGTTTTCACAGCAGACGCGACAAACCGCCTACGAGCTCTTTACGCCCACTAATTCC
+
FFFFFFFFFFFFFFFFFFFFFFFFFF,FFFFF:FFFFFFFFFFFFFFFFFFFFFFFFFFFFFFFFFFFFFFFFF:FFFFFFFF:FF::FF:FFFFFFFFFFFF:FFFFFFF,:FF:FFFFFFFFFFFFFFFFF:FF:FFFF,FFF::F,FF,FFFF,FF:FFFFFF,:FFFFFFFFFF,F:FFFFFFFFF:,FFFFFFFFFFF:FFF:F:::FFFFFFF,,FFFFF,FFF:FFF:FFFF,FF,F,:FF:,
@A00920:152:HGHKKDRXX:2:2103:18367:31172 2:N:0:CGCGTTCA+TAAGACAC
GGACTACTGGGGTATCTAATCCCGTTCGCTCCCCTAGCTTTCGCGCCTCAGCGTCAGTGTCGGCCCAGCAACCCGCCTTCGCCGCAGGTGTTCCTCTCGATATCTACGCATTTCACCGCTACACCGAGAATTCCAGTTGCCCCTTCCGCACTCTAGCCCCGCAGTATCAGTTGACCTTTCCGAGTTAAGCCCGGAGATTTCACAACCGACTTGCGGTGGCCGCCTACGCGCCCTTTACGCCCAGTAAATC
+
FFFFFFFFFFFFFFFFFFFFF:FFFFFFFF,FFFFFFFFFFFFF,FFFF:FFFFFFFFFFFFFFFFFFF:FFFF:FF:FFFF:FFFFFFFFFFFFFFF:FFFFFFFFFF:FFFFFFFFFFFFFFFF:FFFFFF::FFFFFFFFFFFFFFFFFFFFF:FFFFF:FFFFFFF:FFFFFFFFFF:FF:FFFFFF,FFFFFFFFFFFFFFFFFFFFFFF:FFF:FFFFFFF:FFF:FF:FFFFF:F:FFFFFFF
@A00920:152:HGHKKDRXX:2:2103:15293:31391 2:N:0:CGCGTTCA+TAAGACAC
GGACTACACGGGTATCTAATCCTGTTCGCTCCCCACACTTTCGCTCCTCAGCGTCAGGTCATGCCCAGAGAACCGCCTTCGCCACCGGTGTTCCTCCTGATATCTGCGCATTTCACCGCTACACCAGGAATTCCGTTCTCCCCTGCATACCTCTAGTCTTCCCGTATCGGAAGCAAGCACCGAGTTAAGCCCGGTGTTTTCACTCCCGACTCGACAAACCGCCTACGAGCCCTTTACGCCCAATAATTCC
+
FFFFFFFFFFFFFFFFFFFFFFFFFFFFFFFFFFFFFFFFFFFFFFFFFFFFFFFFFFFFFFF,F,FFFFFFF,FFFFFFFFFF:,FFFFFFFFFFFF,:FFFFFFFFFFFFFF,FFFFF:FFF:,:::FFFFFFFF:FFFFF:FFFFFF,FFFFFFFF,FFFFFFFF,,FFFFFFFF,:FFFFF,:FFFFFF,FFFFFFFFFFF:FFFF,F:,FFF:FFFFFF,FF::FFFFFFFFFFFF,F:FF:F,F
@A00920:152:HGHKKDRXX:2:2103:14778:31438 2:N:0:CGCGTTCA+TAAGACAC
GGACTACAAGGGTTTCTAATCCTGTTTGCTCCCCACGCTTTCGCACCTCAGCGTCAGTACCGGGCCAGTGAGCCGCCTTCGCCACTGGTGTTCTTGCGAATATCTACGAATTTCACCTCTACACTCGCAGTTCCACACACCTCTCCCGGACTCGAGACTCTCAGTATCGAAGGCAGTTCTGGAGTTGAGCTCCAGGATTTCACCACCGACTTAACTGTCCGCCTACGTGCGCTTTACGCCCAGTGATTCC
+
FFFFFFFFFFFFFFFFFFFFFFFFFFFFFFFFFFF:FFFFFFFFFFF:FFFFFFFF:FFFFFFFFFFF:FFFFFFFFFFFFFFFFFFFFF:FFF:FFFFFFFFFFFFFFFFFFF,FFF:FFF:FF,FF,FFFFF:F,FFFFFFFFFFFF:FFFFFFF::::FFFFFFFF:FFFF:FFFF,FFFFFFFFFFFFFFFFFF:F,FF:FF,FFFFFF,:,,FFFFFFFFF,FF:FF,FF:FF:F::F:FF:FFF
@A00920:152:HGHKKDRXX:2:2103:30689:31720 2:N:0:CGCGTTCA+TAAGACAC
GGACTACAAGGGTTTCTAATCCTGTTCGCTCCCCACGCTTTCGTGCCTCAGCGTCAATCCAGGTCTAGCCAGCTGCCTTCGCAATTGGTGTTCTATGGCATATCTATGCATTTCACCGCTACATGCCACATTCCGCTGACCTCATCCTGATTCTAGCATAGCAGTATCAAAAGCAATTTTACGGTTGAGCCGCAAACTTTCACTCCTGACTTACTACGCCGCCTACGCACCCTTTAAACCCAGTAATTCC
+
FFFFFFFFFFFFFFFFFFFFFFFFFFFFFFFFFFFFFFFFFFFFFFFFFFFFFFFFF:FFFFFFFFFFFFFFFFFFF:FFFFFFFFFFFFF,FFFFFFFFFFFFFFFFFFFFFFFFFFFFFFFFFFFFFFFFFFFFFFFFFFFFFFF:FFFFFFFFFFFFFFFFFFFFFFFFFF,:FFF:FFFFFFFFFFFFFFFFFFFFFFFFFFFFFFFFF:FFFFF:FFFF:FFFFFFFFFFFFFFFFFF:FFF:FF
@A00920:152:HGHKKDRXX:2:2103:2293:32111 2:N:0:CGCGTTCA+TAAGACAC
GGACTACTGGGGTATCTAATCCTGTTTGCTCCCCACGCTTTCGCGCCTCAGTGTCAGAAACTGCCCAGCAGACCGCCTTCGCCACCGGTCTTCCTCCGGATCTCTACGCATTCCACCGCTACACCCGGAATTCCGTCTGCCTCTACAGCCCTCGAGTTTGACAGTCGGCACGGCAGACCCGGGGTTGAGCCCCGGGATTTCACCCCTGACTTAAAAAGCCGCCTACGTGCGCTTTACGCCCAGTAATTCC
+
FFFF:FFFF:FFFFFFFFFFFFFFF:FFF:FFFFFFFFF:FFFFFFF:FF:FFFFF:FFFFFFFFF:FFFFFFFFFFFFFFFFFFFFFFFFFFFFFFFFFFF:FFFFFFFFFFFFFFFFF,FFFFFFFFFFFFFFFFFFFFFFFFFFFFFFFFFFFFFFFF:FFFFFFFFF:FF:FFFFFFFFFFFFFF:FFF:F:F,F:FFFFFFFFFFF,FFFFFFF:FF,::FF:F,FFFF:FFFF,FF,:FFFFFF
@A00920:152:HGHKKDRXX:2:2103:29026:32283 2:N:0:CGCGTTCA+TAAGACAC
GGACTACCCGGGTTTCTAATCCGGATCGCTCCCCACGCTTTCGCTCCTGCGTGTCAGGACCAGTCCAGGATGACGCCTTCGCCGCTGGTGTTCCTCCGGATCTCTACGCATTCCACCACTACACCCGGAATTCCGCATCCCCCTACTGGCCTCTAGTCCGCCCGTTGCGCACGACCCTCCCAAGTGGAGCCGGGGCCTTTCACGCACGACGCGACGGACCACCTGCGAGCGCTTTACGCCCAAAAATTCC
+
FF:,FFFFF:F,,,FFFFFFFF,,FFFF:,FFFFFFFF,F:,:FFF:FF,F:,,FFFFFFFFFF:F,,FFFF,F,F::FF,,F,FF:FFF:::F:F:FFF:F:,:,F,FFF:F:F,FF:F,,FFFFF,FF::FF,,FFF,:FFFFFF,FFFFFFFFFF,::,F,,,,,FFFFFFFFFF,FF,FF,,:F:F,FFFFFF,:,FFFF,FFFFF,FF:FFFF,F,FFFF,FFFFFFF,F:FF,,:::,,,,::F
@A00920:152:HGHKKDRXX:2:2103:11722:32597 2:N:0:CGCGTTCA+TAAGACAC
GGACTACTCGGGTATCTAATCCTGTTTGCTACCCACGCTTTCGGGTCTGAGTGTCAGTAATGGACCAGACAGGCGCCTTCGCCACCGGTGTTCCTCCAGATATCTACGTATTTCACCACTACACCTGGAATTCTCCTATCCTCTTCCTTACTCAAGCTCACTAGTTTTGGATGCACTTCCCGGGTTGAGCCCGGGGCTTTCACATCCAACTTGGCAAGCCACCTACACCCGCTTTACGCCCAGTGATTCC
+
FF,FFFFFFFFFFFFFFFFFFFFFF:FFF,F:FFFFF:FFFFFFFFFFFF:FFFF,FFFFFFFFFFFFFF:FFFFFFF,FF:F:FFFFFFFFFFFF:FFFFFF,F,FFFFFFFF::,:FFFFFFFFF,FFFF,FFFF,FF::FFFFFF:FFFFF,F:FFFFF,FF:FFFFFF:FFFFFFFFFFFFFFFFFFFFFFF,FFFFFFFFFFFFFFFF:FFF:FFFF:FFFF:,FFFF:FFFFF:F,FFFFFFFF
@A00920:152:HGHKKDRXX:2:2103:11053:32847 2:N:0:CGCGTTCA+TAAGACAC
GGACTACTAGGGTTTCTAATCCTGTTTGCTCCCCACGCTTTCGTGCCTCAGCGTCAGTGCTGGTCCAGAGGGTCGCCTTCGCCACTGATGTTCCTCCCGATCTCTACGCATTTCACCGCTACACCGGGAATTCCACCCTCCTCTACCGCACTCCAGCTTCCCAGTATCGAGTGCCATTCCCAGGTTGAGCCCAGGGCTTTCACATCCGACTTAAGAAACCGCCTACGCACGCTTTACGCCCAGTAATTCC
+
FFFFFFFFFFFFFFF:F:FF::FFFFFFFFF:FFFF::FFFFFFFF,FFFFFFFFFFFF,FFFFFF,F,FFFFFFF,FF:FFFF:FFFFFFFF,FF,:F,FFFFFF,FF:FFFF:FFFFFF:F,FFFF:FFFFF:::FFF,FFF:,F,F,:F:F:F:FFFFFFFFFFFF::FFFFFFFF:F,FFFFFFF:FF::FFFFFF:FF:F,F,F,FF,FF:FFFFFF,FF,F,,F::FFFF:FFF,FFF:F:F:F
@A00920:152:HGHKKDRXX:2:2103:23818:33160 2:N:0:CGCGTTCA+TAAGACAC
GGACTACCAGGGTATCTAATCCTGTTTGCTCCCCACGCTTTCGCACATGAGCGTCAGTATTGGTCCAGGAAGTCGCTTTCGCCACTGATGTTCCTTCCGATATCTACGCATTTCACCGCTACACCGGAAATTCCACTTCCCTCTCCCATACTCTAGCAATGCAGTCTCGAATGCAGTTCCCAGGTTAAGCCTGGGGATTTCACACCCGACTTGCAAAGCCGCCTACGCGCGCTTTACGCCCAGTAATTCC
+
FFFFFFFFFFFF:FF:FFFFFF:FFF:FFFFFFFFFFF::FFFFFFFFFFFFFF:FFFFFFFFFFFFFFFFFFFFFFFF:FFFFFFFFFFFFF:FFF:FFFFFFFFFFFFFFFFFFFFFFFF:FFFFF,FFFFFF:FFFFFFFFFFFFFFFFFFFFFF:FFFFFFFFFFFFFFFFFFFFFFFFFFFFFFFFFFFFFFFFFFF,FFFFF:F,FFFF:FFFFFFFFFF:FFFFFFF::FFFFF:FFFFFFFF
@A00920:152:HGHKKDRXX:2:2103:26485:33364 2:N:0:CGCGTTCA+TAAGACAC
GGACTACTGGGGTTTCTAATCCTGTTTGCTCCCCACGCTGTCGCGCCTCAGCGTCAGCAACGGCCCAGCAGACCGCCTTCGCCACTGGTGTTCTTCCCGATCTCTACGCATTCCACCGCTACACCGGGAATTCCATCTGCCTCTACCGTGCTCCAGCCCGACAGTTTAGAAGGCAGCCTTGCGGTTGAGCCGCAAGATTTCACCCCCTACTTATCGGGCCGCCTACGCGCCCTTTACGCCCAGTGATTCC
+
FF,FFFFFFFFFFFFFFFFFFFFFFFFFFFFFFF:FFFFFF:FFFFFFFFFFFFFFFFF:FFFFFF:FFFFFFFFFFFFFFFFFFFFFFFFFFFF:FFF,FFFFFFFFFFFFFFFFFFFFFFFFFFFFFF,FFFFFFFFFFFFFFFFFFFFFFFFFFFFFFFFFFFFFFF:FFFFFFFFFFFFFFFFF:FFFF:,F::FF:FFFFFFFFFFFF::FFFFF:FF::FFFFFFFFFFFFFFFF,FFFFF:F:
@A00920:152:HGHKKDRXX:2:2103:29432:33489 2:N:0:CGCGTTCA+TAAGACAC
GGACTACTGGGGTTTCTAATCCTGTTTGCTCCCCACGCTTTCGTGCATGAGCGTCAGTGCAGGCCCAGGGGATTGCCTTCGCCATCGGTGTTCCTCCGCATATCTACGCATTTCACTGCTACACGCGGAATTCCATCCCCCTCTGCCGCACTCCAGCCGTGCAGTCACAAATGCAGTTCCCAGGTTAAGCCCGGGGATTTCACATCTGTCTTGCACGACCGCCTGCGCACGCTTTACGCCCAGTAATTCC
+
FFFFF:FFFFFFFFFFFFFFFFFFFFF:FFF:FFFFFFFFFF:FF:FFFFFFFFFFFFFFFFFFFFFFFFFF:FFFFFFFFF,FFF::F:FFFFF:FFFFFFFF,FFFFFFFFFFF:F,:FFF:FF:FFFFFFFFFFFFFFFFFF,FFFFFFFFFFF:F,FFFFFFFFF,::FFFF,FFFFFFFFFFF:FFF::FFFFFFF:FFFFFFFFFFFFFFFFFF,FFFFFF:F,:FF:FFFFFFF:FF::FFFF
@A00920:152:HGHKKDRXX:2:2103:15655:34303 2:N:0:CGCGTTCA+TAAGACAC
GGACTACAGGGGTTTCTAATCCTGTTTGCTACCCACGCTTTCGCACCTCAGCGTCAGTATCAGACCAGGGTGTCGCCTTCGCCACTGATGTTCCTTCCGATCTCTACGCATTTCACCGCTACACCGGGAATTCAACCGGCCTCTACCGGTCCCCAGGTCCGCAGTCTCGGAAGCAGCCCCGGAGTTGAGCCCCGGGATTTCACTTCCGCCTTGCTGGTCGCGCCTGCGCGCGCTTTACGCCCAGTGATTC
+
FFFFFFFFFFFFFF:FF:FFFFFFF:FFF:FFFFFFF,FF,FFFF:FFF:FFF:,,F,FF,FFF,F:FFFFFFFFFFFFFF,F::FFFFFFFF,FFFFFFF,F:FFFF,,FF:FFF,F:,:FFFF:,:FF:FF,FFFFFFFFFF:FF:FFFFF:,FFFF:FFFFFF,F,F,F:FF,F::FF::,:,F,,F::F,FFF,F:FFFF,FF,,,FFFFFF:FF,FFFFFFFFFFFFFFF,F,F:FF::FF,,,F
@A00920:152:HGHKKDRXX:2:2103:14922:34882 2:N:0:CGCGTTCA+TAAGACAC
GGACTACAAGGGTTTCTAATCCCGTTCGCTACCCATGCTTTCGCGTCTGAGTGTCAGTTGGATGCCAGTAAACCGCCTTCGCCACTGGTGTTCTTCCGCATCTCTACGCATTTCACCACTACACGCGGAATTCCGTTTACCTCTCATCCACTCTAGATCGACAGTATTGGTCAACCTCTCCCAGTTTAGCCAGGAGCTTTCATAACCAACTGATCGACCCACCTGCACGCGCTTTACGCCCAGTAACTCC
+
FFFFFFF:FFFFFFFFFFFFFFFFFFFFFFFFFFFFFF:FFFFFFFFFFFFFFFFFFFFFFFFFFFFFFFFFFFFFFFFFFFFFFFFFFFFFFFFFFFFFFFFFFFFFFFFFFFFF:FFFFFFFFFFFFF:F:FFFFFFFFFFFFFFFFFFF:FFFFFFFFFFFFFF:FFFFFFFFFFFFFFFF,FFFFFFFFFFFFFFF,FFFF:FFFFFF:FF,FFFFFF,FFFFF:FF,::FFF,F:FFF,,FF,FF
@A00920:152:HGHKKDRXX:2:2103:30987:35618 2:N:0:CGCGTTCA+TAAGACAC
GGACTACTCGGGTTTCTAATCCCGTTCGCTCCCCACGCTTTCGCGTCTCAGTGTCAGGTATTGCCCAGCTAGCTGCCTTCGCCATTGGTATTCCTTCTGGTATCAACGGATTTCACCCCTACTCCAGAAATTCTGCTAGCCCCTGCAAACCTCAATTCTTACAGTATCGCTCGCGGCCTCACTGTTAGGCAGTGAGATTTAACGACCGACTTGTAAGAACACCTACACGCTCTTTACGCCCAATAATTCC
+
FFFFFFFFFFFFFFFFFFFFFFFFFFFFFFFFFFFFFFFFFFFFFFFFFFFFFFFFFFFFFFFFFF:FFFFFFFFFFFFFFFF:FFFFFFFFFFFFFFFFFFFFFFFFFFFFFFFFFFFFFFFFFFFFFFFFFFFFFFFFFFFFFFFFFFFFFFFFFFFF:FFFF:FFFFFFFFFFFFFFFFFFF:FFFFFFFFFFF:FFFFF:FFFFF:F,FFFFFF:,F:FF,FF:FFFFFFF:FFFF:FFFF:FFF:
@A00920:152:HGHKKDRXX:2:2103:26928:36573 2:N:0:CGCGTTCA+TAAGACAC
GGACTACTCGGGTTTCTAATCCTGTTTGCTCCCCACGCTTTCGCTCTTCAGCGTCAGTATCGGCCCAGAGTGCTGCCTTCGCCGTTGGTGTTCCTCCTGATATCTGCGCATTTCACCGCTACACCAGGAATTCCACACTCCTCTACCGAACTCGAGTCACAGCAGTATCGACTGGCGTCCCAAGGTTGAGCCTTGGATTTTCACAGTCGACTTACTGAACCGCCTAGGAGCCCTTTACGCCCAATAATTC
+
FFFFFFFFFFFFFFFFFFFFFFFFFFFFFFFFFFFFFFFFFFFFFFFFFFF:FFFFFFFFFFFFFFFFFFFFFFFFFFFFFFFFFFFFFFFFFFF:FFFFF,FFFFFFFFF:FFFFFFFFFFFFFFFFFFFFFFFFFFFFFFFFF:F:FFFFFFFFFFF:F::FFFFFF,FFFFFF:FFFFFFFFF:F,FFFFFFFFFFF:FF:F:F:FFFFFFFF:,FF,F,FFFFFFFFFFF,FFF,FFFFFFFF:F,
@A00920:152:HGHKKDRXX:2:2103:7645:36933 2:N:0:CGCGTTCA+TAAGACAC
GGACTACCAGGGTATCTAATCCTGTTCGCTCCCCACGCTTTCGTGCCTCAGCGTCAATCAAGACCCAGTTAGCTGCCTTCGCAATCGGTATTCCACGACATATCTATGCATTTCACCGCTACATGTCGCATTCCACTAACCTCTATCTGATTCAAGTTACACAGTTTCAAAGGCCATCTCACAGTTGAGCTGTGACCTTTCACCTCTGACTTACATAACCGCCTACGCACCCTTTAAACCCAGTGATTCC
+
FFFF:FFFFFFF:FFFFFFFFFFFFFFFFFFFFFFFFFFFFFFFFFFFFFFFFFFFFFFFFFFFFFFFFFFFFFFFFFFFFFFFFFFFFFFFFFFFFFFFFF:FFFFFFFFFFFFFFFFFFFFFFFFFF:FFFFFFFF,FFFFFFFFFF:FFFFFFFFFFFFFFFFFFFFFFFFFFFFFFFFFFFFFFFFFFFFFFFFFFF:FFFFFFFFFF::FFFFFFFFFF::FFFFFFFFFFFFFFF,::FFFFFF
@A00920:152:HGHKKDRXX:2:2104:17300:1297 2:N:0:CGCGTTCA+TAAGACAC
GGACTACTAGGGTTTCTAATCCCGTTTGCTCCCCACGCTTTCGTGCATGAGCGTCAGTGTTGGCCCAGAAGGCTGCCTTCGCCATCGGTGTTCCTCCACATCTCTACGCATTTCACCGCTACACGTGGAATTCCACCTTCCTCTGCCACACTCGAGCCACGTAGTTTCGAGCGCAATTCCCAAGTTAAGCCCGGGGCTTTCACACTCGACTTGCGCGGCCACCTGCGCACACTTTACGCCCAGTAATTCC
+
FFFFFFFFFFFFFFFFFFFFFFFFFFFFFFFFFFFFFFFFFFF,FFFFFFFFFFF,FFFFFFFFFFFFFFFFFFFFFFFFFFFFFFFFFF:FFFFFFFFFFFFFFFFFFFFFFFFFFFFFFFFFFFFFF,FFFFFFFFFFFFFFFFFFFFFFFFFFFFFFFFFFFFFFFFFFFF:FFFFFF,FFFFFFFFFFFFFFFF:FFFFFFFFFF:FFFFFFFFFFF,FFFFFFFFFFFF:FFFFFF,FFF,FFF:
@A00920:152:HGHKKDRXX:2:2104:11912:1454 2:N:0:CGCGTTCA+TAAGACAC
GGACTACAGGGGTATCTAATCCTGTTTGCTCCCCACGCTTTCGCACCTCAGCGTCAGTGTTGGTCCAGGGTGCCGCCTTCGCCACTGGTGTTCCTTCCGATCTCTACGCATTTCACTGCTACACCGGAAATTCCACACCCCTCTACCACACTCTAGCCTGCCAGTATCAACTGCCGTTCCCAGGTTAAGCCCAGGGCTTTCACAGCTGACTTAACAAACCGCCTACGCGCGCTTTACGCCCAGTAATTCC
+
FFFFFFFFFFFFF,FFFFFFF:FFFFFFFFFFFFFFFFFFFFFFFFFF:FFFFFFFF:FFFFFFFFFFFFFFFFFFFFFFFFFFFFFFFFFFFFFFFFFFFFFFFFFFFFFFFFFF,FFFFFFFFFFFFFFFFFFF,F:FFFFFFFFFFFFFFFFFFFFFFF:FF:FFFFF:FFFF,:FFFFFFFFFFFFF:,FFFFFF,F:F:FFFFFF::F,FFF,FFFFFFF::F:FFF,:F::FFFFFFF,FF,F:
@A00920:152:HGHKKDRXX:2:2104:23122:2456 2:N:0:CGCGTTCA+TAAGACAC
GGACTACACGGGTTTCTAATCCTGTTCGCTCCCCACGCTTTCGTGCCTCAGCGTCAATACAGGTCCAGTCAGCTGCCTTCGCAATTGGTGTTCTATGGCATATCTAAGCATTTCACCGCTACATGCCACATTCCGCCAACCTCAACCTGATTCAAGTATTGCAGTCTCAAAAGCAATTTTACGGTTAAGCCGCAAACTTTCACTTCTGACTTACGATACCACCTACGCACCCTTTAAACCCAGTGATTCC
+
FFFFFFF:FFFFFFFFFFFFFFFFFFFFFFFFFFFFFFFFFFFFFFFFFFFFFFFFFFFFFFFFFFFFFFFFFFFFFFFFFFFFFFFFFFFFFFF:FFFFFFFFFFFFFF:FFFFFFFFFFFFFFFFFFFFFFFFFFFFFFFFFFFFFFF,FFFFFFFFFFFFFF,FFFFFFFFFFFFFFFFFFFFFFFFFFFFFFFFFFFFFFFFFFFFFFFFFFFFFF:FFFFFFF,FFFF,FFF:F,FFFFFFFF,F
@A00920:152:HGHKKDRXX:2:2104:10050:2550 2:N:0:CGCGTTCA+TAAGACAC
GGACTACTGGGGTTTCTAATCCTGTTTGCTCCCCACGCTTTCGCACATGAGCGTCAGTACCGGGCCAGTGAGCCGCCTTCGCCACTGGTGTTCTTCCTAATATCTACGAATTTCACCTCTACACTAGGAATTCCACTCACCTCTCCCGGACTCAAGACAGACAGTATCAAAGGCAGTTCCGAGGTTGAGCCTCGGGATTTCACCCCTGACTTAGAAATCCGCCTACGCGCGCTTTACGCCCAGTAATTCC
+
FFF,:F:FFFF:FFFF:FFFF,F:FFF,:F,FFFFFFFFFFFFFFF:FFFFF:FFFFFFFFF::FFFF::FFFFF:FF:F:FFFFFF::,FFFFFF:FFFFFFFFFF,:FFFF:,FFF:FFF,F:F:,,:FFFFFFFFFFFFFF:FFF:FF,,FF:FFF,,:FFFFF:FFFF,FFFFFF:F,,FFF,FF,FF::FFFFFF,F:F,:,FF::FFF,:FF,F,FF:FFFF:FFF:F:F:,F:FF:F:F,F:F
@A00920:152:HGHKKDRXX:2:2104:30743:2566 2:N:0:CGCGTTCA+TAAGACAC
GGACTACACGGGTTTCTAATCCCGTTCGCTCCCCATGCTTTCGCCTCTCAGCGTCAGGTCAGGCCCAGCGTGTCGCCTTCGCCACTGGTGTTCCTCCGGATCTCTACGCATTTCACCACTACACCCGGAATTCCACACGCCTCTACCTGCCTCTAGCCCCGCAGTTCGGTCACGTCCTCGCCCGGTTGAGCCGGGCGCTTTCACGCGCCACTTGCAGGACCGCCTCCACGCGCTTTACACCCAGGACATC
+
FFFFFFFFFFFF:FFFFFFFFFFFFFFFFFFFFFFFFFF:FFFFFFFFFFFFFFFFFFFFFFFFFF:FFFFFFFFFFFFFF:FFFFFFFF:FFFFFFFFFFFFFF::FF:F:FFFFFF:F,F,F,FFF,,FFFFF:F:F,:FFFF:FFFFFFFF:FFFFFFF,FFFFFFFFFFFFFFFFFFFFFFFFFFFFFFF:FFF,:FF::FFFF:FFF:FF:FFF:FFF:F,FF:FFFF,,FFFFFF,,FF,FFFF
@A00920:152:HGHKKDRXX:2:2104:7084:3771 2:N:0:CGCGTTCA+TAAGACAC
GCTGCGTTCTTCATCGATGCAAGAGCCTAGAGATCCATTGTTATAAGTTGTAATTGTTTTCGTTTGATTGAAAATCAAAATACATTCGAGCAACAAGAATAACTAGTTTGTTAACAGCCCAGGCAAGGAGTCGGCGCGGTGGCGGACAATGCCACCCCCACGCGCGGCTCCTTGGCCTGGGGAACATTTCACCGTGGTCTCAAGTGAGACTTGGATTTGTCATGATCCTTCCGCAGGGTCACCTACGGAA
+
FFFFFFFFFFFFFFFFFFFFFFFFFFFFFFFFFFFFFFFFFFFFF:FFFFFF:FFFFFFFFF,FFFFFFFFFFFFFFFFFFFFF:FFFFFFFFFF:FFFFFF:FFF,::FFFFFFFFFF,FFFF:FFFFF:FFFFFFFF:FFF,FFFFFFF:FFFFFFFFFFFFF:FFFFFFFFFF:,F:FFF,FFF:FFF,FFFFFFFFFF,F,FFFFF,FFFFF:::F:F:,,FFFF,FFFFFF:,FF:FFFFF,FF:
@A00920:152:HGHKKDRXX:2:2104:23574:3834 2:N:0:CGCGTTCA+TAAGACAC
GGACTACTAGGGTTTCTAATCCTGTTTGCTCCCCACGCTTTCGCGCCTCAGCGTCAGTTCCGGTCCAGTGAGCCGCCTTCGCCACTGGTGTTCCTCCCAATATCTACGCATTTCACCGCTACACTGGGAATTCCACTCACCTCTCCCGGTCTCAAGCCTCACAGTCTGACAGGCAGTTCCTCGGTTAAGCCGAGGGCTTTCACCCGTCACTTGCAAAGCCGCCTACGCGCCCTTTACGCCCAATAATTCC
+
FFF:,FFFFFFFFFFFFFFFFFFF::F:FFFFFF::FFFFFFFFFFFFF,,FFFFFFFFFFFFFFFFFFFFF:FF:FFFFFFFFFFF:FFFFFFFFFFFF:FFFFFF:FFFFFFF,FFFF,FFFFFFFFFF:FFFFFFFF:,FFFFF:FFFFFFFFFFFFFF,,FFFF:FFF,F,FFFFFF:FFFFFF,,FFFF,:FFFFFFFFFFFF,F:FF:F::FFF:FFF,FF,FFFFFF:FFFF,FFF,F,FFFF
@A00920:152:HGHKKDRXX:2:2104:4481:4304 2:N:0:CGCGTTCA+TAAGACAC
GGACTACCGGGGTTTCTAATCCTGTTTGCTCCCCACGCTTTCGTGCCTCAGTGTCAGTGCTGGTCCAGGCAGTCGCCTTCGCCACGGATGTTCCTCCCGATCTCTACGCATTTCACTGCTACACCGGGAATTCCACTGCCCTCTACCGCACTCTAGCCCGCCAGTATCCCATGCAATTCCCAGGTTGAGCCCAGGGCTTTCACATCGGACTTAACGAACCACCTACGCACGCTTTACGCCCAGTAATTCC
+
FFFFFFFFFFFFFFFFFFFFFFFFFFFFFFFFFFFFFFFFFFFFF:FFFFFFFFFFFF,FFF:FFFFFFFFF,FFFFFFFFFFFFFFFFFFFFFF:FFFF::FFFFFFFFFFFFFF,FFFFF:FFFF,F,FFFFFF,FFFFFFF:FFFFFFFFF:FFFFFFFFFFFF,FFF,FF,,FFF:,,FFFFFFFFFFFF,FFFFFFFFFFFFFFFFFFFFFFFFFFFFFFFFFFF,FFFFFFFFFF,FFF,FFFF
@A00920:152:HGHKKDRXX:2:2104:9028:4382 2:N:0:CGCGTTCA+TAAGACAC
GGACTACTGGGGTATCTAATCCCGTTTGCTCCCCTAGCTTTCGCGCCTCAGCGTCAATGCCGGTCCAGGATGCCGCCTTCGCCACCGGTGTTCCTCCAGATATCTACGCATTTCACCGCTACACCTGGAATTCCGCATCCCTCTCCCGGATTCAAGCCCGCCAGTATCGGACGCAGTTCCCGAGTTGAGCTCGGGGATTTCACGTTCGACTTAGCGGGCCGCCTACGCGCCCTTTACGCCCAGTAATTCC
+
FF:FFF:FF::FFFFFFF:FFFF,FFFFFFFFFFFFFFFFF:,FFFFFFFFFFFFFFFFFFFFFF:FFFFFF:FFFFFFF,FFFFFFF:FFFFFFFFFFFFFF:FFFF,FFFFFFF,FF,F:F:F::FFFF,:F,,FFFFF:FFF:FFFFFFFFFF:,F,FFFF:F,FFFFF::F,FF:FF,F,FFFF,FF,FFF:FFFF,F:,:FF:F,F,,,FFFFFF,F,F,F:FFFF,,F,FFFFFFFFF,FF,FF
@A00920:152:HGHKKDRXX:2:2104:11216:4695 2:N:0:CGCGTTCA+TAAGACAC
GGACTACAAGGGTATCTAATCCTGTTCGCTACCCACGCTTTCGTGCCTCAGCGTCAGTTGCAGTCCAGAGAGTCGCCTTCGCCACTGATGTTCCTCCTAATATCTACGCATTTCACCGCTACACTAGGAATTCCACTCTCCTCTCCTGCACTCAAGCCTACCAGTTTCCAATGGCCCTCCACGGTTGAGCCGTGGGCTTTCACACCAGACTTAGTAAGCCGCCTGCGCGCGCTTTACGCCCAATAATTCC
+
FFFFFFFFFFFFFFFFFFFFFFFFFFFFFFFFFFFFFFFFFFFFFFFFFFFFFFFFF:FFFFFFFFFF:F:FFFFFF:FFFFFFFFF:FFF:FFFFFFF:FFF:FFFF:FFFFFFFFFFFFFFFFFFFFFFFF:FFFFFFFFFFFFFFFF:FFFFFFFFFFFFFFFFFFFFFFFFFFFFFFFFF:FFFFFFFFFFFF:FFFFFFFFFFF:FFFFFFFFFFFFFFFFFFFFFFFFFF:FFFFFFFFFFFFF
@A00920:152:HGHKKDRXX:2:2104:28031:5040 2:N:0:CGCGTTCA+TAAGACAC
GGACTACTCGGGTATCTAATCCGGTTTGCTCCCCACGCTTTCGCTCCTCAGCGTCAGGGTAGGCCCAGAGAGCCGCCTTCGCCACTGGTATTCCTCCTGATATCTACGCATTTCACCGCTACACCAGGACTTCCCCGCTCCCCTACCGTACTCAAGTCACAGCAGTATCGAGTGGCCTCTCAGGGTTGAGCCCTGAGTTTTCACACCCGACTTACTGAACCGCCTCCGAGCTCTTTACGCCCAATAAATC
+
FFFFFFFFFFFFFFF:FFFFFFFFFFFFFFFFFFFFFFFF:FFFFFFFFFFFFFFFFFFF:FFFFFFFFFFFFFFFFFFFFFFF:FFFFFFFFFFFFFFFFFFFFFFFFFFFFFFFFFF,FFFFF,F:F,FFFF:FFFFFFFFFFFFFFF:FFF:FFFFFFFFFFFF,FFFFFFFFFFFFFFFFFFFFFFFFFFFFFF:FFF:FF,FFFFFFF:,FFFF:FFFFF,FFFFFFF:,F:FFFFFFFFFFFF:
@A00920:152:HGHKKDRXX:2:2104:25391:5791 2:N:0:CGCGTTCA+TAAGACAC
GGACTACTCGGGTTTCTAATCCGATTCGCTACCCACGCTTTCGTGCCTCAGCGTCAAGAAAGTGCCAGTGAACTGCCTTCGCATTTGGTATTCCCCTCGATATCAACGGATTTCACCCCTACACCGAGAGTTCTGTTCACCTCTCACTTCTTCTAGTTATACCGTTTCCTGTGCGAACTCCGGGTTGAGCCCGAAGATTTTACACAAGACTAATATAACCGCCTACGCACCCTTTACGCCCAGTAAATCC
+
FFFFFFFFFFFFFFFFFFFFFFFFFFFFFFFFFFFFFFFFFFFFFFFFFFFFFFFFFFFFFFFFFFFFFFFFFFFFFFFFFFFFFFFFFFFFFFF:FFFFFFFF,FFFFFFFFFFFFFF:FFFFFFFFFFFFFFFF:FFFFFFFFF:FFF:FFFFFFFFFFFFFFFFFFFFFFFFF:FFFFFFFFFFFFFF:FFFFFF,FFFFFFFFFFFFFFFFFFFFFFFFFFFFFFFFFFF:FFFFFFFF:FF,FFF
@A00920:152:HGHKKDRXX:2:2104:25527:6339 2:N:0:CGCGTTCA+TAAGACAC
GGACTACTGGGGTTTCTAATCCCGTTCGCTCCCCTAGCCGTCGCGCCTCAGCGTCAGGTCCGCCCCAGGGGGCCGCCTTCGCCTCCGGTGTTCCGCCGGATCTCTACGCATTTCACTGCTCCACCCGGCCTTCCACCCCCCTCTGTCGGCCTCCAGACCCGCCGTTTCGAGCGACCCGCCCCGGTTGAGCCGGGGGCTTTCACGCCCGACGCACGAGCCCGCCTGCGCGCGCTTTACGCCCAGTCACTCC
+
FFFFFFFFFFFFFFFFFFFFFFFFFFFFFFFFFFFFFF:FFFFFFFFFFFFFFFF::FFFF:FFFFFFFFFFFFFFFFFF,FFFFFFFFFFFF:FFFFFFFF:FFFF:F:F:F:FFFFFFFFFFFFF:FFFFFFFFFFFFFFFFFFFFFFFFFFFF:FFFF:F::FFFFFFFFFFFFFFFFFFFFFFFFFFFFFFFF,FFFF:FF:FFFFFFFFFFFFFFFFFFFFFFFFFFFFF,:F:FF:F:FFFFFF
@A00920:152:HGHKKDRXX:2:2104:5927:6934 2:N:0:CGCGTTCA+TAAGACAC
GGACTACTAGGGTATCTAATCCTGTTCGCTCCCCATGCTTTCGCTCCTCAGCGTCAGTACCGGCCCAGAGCATCGCCTTCGCCACTGGTGTTCCTCCTGATATCTGCGCATTCCACCGCTACACCAGGAATTCCATGCTCCCCTACCGGACTCAAGTCACAGCAGTTTCGAGTGGCGACTCCAGGTTGAGCCTGGAGGTTTCACACCCGACTTGCCGAACCGCCTACGAGCCCTTTACGCCCAATAAATC
+
FFFFFFFFFFFFFFFFF:FFFFFFFFFFFFFFFFFFFF:F:FF:F:FFFFFFFFFFFFFFF:FFFFFFFFFFFFFFFFFFFFFFFFFFFF,FFFFFFFFFFFFFFFFFFFFFFF:FFFFFFFFFFFFFFFFFFFFFFFFFFFFFFFFFFFFFFFFFFFFFFFFFFFFFFF:FFF,FFFFFFFFFFFFFFFFFFFFFFFFFFFFFFFFFFFFFFFFFFFF:FFFFFFFFFFFFFF,FFFFFFFF,FFFFFF
@A00920:152:HGHKKDRXX:2:2104:25654:7028 2:N:0:CGCGTTCA+TAAGACAC
GGACTACTCGGGTATCTAATCCTGTTCGCTCCCCACGCTTTCGCTCCTCAGCGTCAGTACTGGCCCAGAGAACCGCCTTCGCTACTGGTGTTCCTCCCGATATCTGCGCATTTCACCGCTACACCGGGAAGTCCATTCTCCTCTACCAGACTCTAGCCACAGCAGTATCGACTGCAGTTCCGAGGGTGAGCCTCGGGATGTCACAGCCGACTTGCTGAGCCGCCTCCGAGCTCTTTACGCCCAATAAGTC
+
FFFFFFFFFFFFFFFFFFFFFFFFF,FF:FFFFFF:FF:FFFF:FFFFFFFFFFF:FFFFFFFFF:FFFF::FFF:F:FFF:FFFFFF,FFF:FFFFFFFF,,FF:FFF::F:F:,FF:FFFFFFFFFF,,:FF,FFFF:FFFFF,:FF,FFFF:FFFFFFF:FFFFFF::,F:FFFF::FF,::,FFFFF,FFF:FF:,:FF:FFF::::FFFFFFFF::F,FF,:FF:,,:,,:F,:FFFF,,:,FFF
@A00920:152:HGHKKDRXX:2:2104:10068:7247 2:N:0:CGCGTTCA+TAAGACAC
GGACTACCGGGGTTTCTAATCCTGTTTGCTCCCCACGCTTTCGCTCCTCAGCGTCAGTGCCGGCCCAGAGAACCGCCTTCGCTACTGGTGTTCCTCCCGATATCTGCGCATTCCACCGCTACACCGGGAATTCCATTCTCCTCTACCGGACTCAAGTCACAACAGTATCGACTGCAATTCCGGGGTTGAGCCCCGGACTTTCACAGCCGACTTGTTGAACCGCCTACGAGCTCTTTACGCCCAATGATTC
+
FFFFFFFFFFFFFFFFFFFFFFFF:FFFFFFFFFFFFFFFFFFFFFFFFFFFFFFFFFFFFFFFFFFFFFFFFFFFFFFFFFFFFFFFFFFFFFFFFFFFFFFFFFFFFFFFFFFFFFFFFFFFFFFFF,FFFFFFFFFFFFFFFFFFFFFFFFFFFF,FFFFFFFFFFFFFFFFFFFFFFFFFFFFFFFFFFFFFFFFFFFFFFFFFFFFFFFFFFFFFFFFFFFFF:FFFF:,FFFFFFF:FFFFFFF
@A00920:152:HGHKKDRXX:2:2104:3983:7294 2:N:0:CGCGTTCA+TAAGACAC
GGACTACAAGGGTATCTAATCCCGTTTGCTCCCCTGGCTTTCGCGCCTCAGCGTCAGTGTCGGTCCAGAATGCCGCCTTCGCCACCGGTGTTCCTCCAGATATCTACGCATTTCACCGCTACACTGGTAATTCCACTCGCCTCTCCAACCGTCAAGCCTGCCAGTATCCAACGCAATGCTGGGGTTGAGCCCCAGTCTTTAACATCGGACTTAACAGACCGCCTACGCGCCCTTTACGCCCAGTGATTCC
+
FF:F:FFFFFFFFFFFFFFFFFFFFFFFFFFFFFFFFFFFFFFFFFFFFFFFFFF:FFFFFFFFFFFFFFFFFFFFFFFFFFFFFFFFFFFFFFFFF:FFF::FFFFFFFFFFFFFFFFF:FFFFFFFFFFFFFFFFFFFFFFFFFFFFFFFFFFFFFFFFFFFFFFFFFFFFFF,F:FFFFFFFFFFFFFFFFFFFFFFFFF,F::F:FFFFFFFFFFFFFFFFFFF:F:FFFFFFFFFFF:FFFFFFF
@A00920:152:HGHKKDRXX:2:2104:27670:7451 2:N:0:CGCGTTCA+TAAGACAC
GGACTACCGGGGTTTCTAATCCTGTTCGCTACCTACGCTTTCGTCCATCAGCGTCAGTGAATTATTAGTGATCTGCCTTCGCAATCGGTATTCTATGTAATATCTATGCATTTCACCGCTACACTACATATTCTAACCACTTCATAATTACTCAAGAACAACAGTTTCAACGGCAATTCTACAGTTAAGCTGCAGACTTTCACCACTGACTTATTGTCCCGCCTACGGACCCTTTAAACCCAATGATTCC
+
FFFFFFFFFFFFFFFFFFFFFFFFFFFFFFFFFFFFFFFFFFFFFFFFFFFFFFFFFFFFFFFFFFFFFFFFFFFFFFFFFFF,FFFFFF,FFFFFFFF,FFFF:FFF:FFFFF:FFFFFFFFFFFFFFFFFFFFFFFFFFFFFFFFFFFFFFFFFFFFF:FFFFFFFFFFFFFFFFFFFFFFFFFF:FFFFFFFFFFFFFFFF:F:FFF,FFFFFF:FFFFFFFFFFFFFFFF:FF:FFFFFFFFFFFF
@A00920:152:HGHKKDRXX:2:2104:22824:7858 2:N:0:CGCGTTCA+TAAGACAC
GGACTACCGGGGTTTCTAATCCCGTTCGCTCCCCATGCTTTCGCCTCTCAGCGTCAGGTCAGGCCCAGCGTGTCGCCTTCGCCACTGGTGTTCCTCCGGATCTCTACGCATTTCACCACTACACCCGGAATTCCACACGCCTCTACCTGCCTCTAGCCCCGCAGTTCGGTCACGTCCTCGCCCGGTTGAGCCGGGCGCTTTCACGCGCCACTTGCAGGACCGCCTACACGCGCTTTACACCCAGTAACTC
+
FFFFFFFFFFFFFFFFFFFFFFFFFFFFFFFFFFFFFFFFFFFFFFFFFFFFFFFFFFFFFFFFFFFF:F::F,FFFFFFFFFF,FFFFFFFFFFFFFFFFFFFFFFFFFFF:FFFF:F:FFFFFFFFFFFFFFF:FFFFFFFFFF,FFFFFFF:FFFFFFFF::FFFF,FFFF,FFFFFFFFFF,FFFFFFF,FFFFF,FFFFFFFFFFFFF:FFFF,F:FF:F:FFFFFFFFFFFFFFF:F:F:F,FF
@A00920:152:HGHKKDRXX:2:2104:32181:7968 2:N:0:CGCGTTCA+TAAGACAC
GGACTACCAGGGTTTCTAATCCTGTTTGCTCCCCACGCTTTCGCACCTCAGCGTCAGTATCGAGCCAGTGGGCCGCCTTCGCCACCGGTGTTCTTCCTAATATCTACGAATTTCACCTCTACACTAGGAATTCCACCCACCTCTCTCGAACTCAAGACTTGCTGTATCAAGGGCAGTTCCGAGGTTGAGCCCCGGGATTTCACCCCTGACTGGCAAATCCGCCTACGTGCGCTTTACGCCCCGTGATTCC
+
FFFFFFFFFFFFFFFFF:FFFFFFFFFFFFFFFFFFFFFFFFFF:FFF:FFFFFFFFFFFFFFFFFFFFFFFFFFFFFFFFFFFFFFFFFFFFFFFFFFFFFFFFFFFFFFFFFFFFFFFFF:FFFFFFFFFFFFFFFFFFFFFFFFFFFFFFFFFFFFFF:FFF:FFFFF:FFFFFFFFFFFFFFFFFFFFFFFFFFFFFFFFFFFFF:FFF,FFFFFFFFFFFFFF,,FFFFFFFFFFF,FFFFF:FF
@A00920:152:HGHKKDRXX:2:2104:15790:8140 2:N:0:CGCGTTCA+TAAGACAC
GGACTACACGGGTTTCTAATCCTGTTCGCTCCCCACGCTTTCGCGTCTCAGCGTCAGTACCGTACTAGAGAACCGCCTTAGCCACGGGTGTTCTTCCTGATATCTGCGCATTTCACCGCTACACCAGGAATTCCATTCTCCTCTTCCGGACTCTAGCCAGACGGTTTCCATCGACGTCTAGAGGTTAAGCCTCTAGTTTTCACAACGGACCTGTCTGGCCGCCTACACGCTCTTTACGCCCAATAAATCC
+
FFFFFFFFFFFFFFF:FFFFFFFFFFFFFFFFFF:FFFFFFFFFFFFFFFFFFFFFFFFFFFFF:F:FFFFFFFFF:FFFFFFFFFFFFFFFFFFFFFFFFFFFFFFFFFFFFFFFFF:FFFFF,,FFFFFF:F:FFFFFFFFFFFFFFFFFFF:FFFFF:FFFFFFFFFFFF:FFFFFFFFFFFFF,FFFFFFFFF:FFFFFFFFF:FFFFFFFFFFFF:FFF:,FFFFFFF,FFFFFFF::FF,FFFF
@A00920:152:HGHKKDRXX:2:2104:27444:8500 2:N:0:CGCGTTCA+TAAGACAC
GGACTACTGGGGTTTCTAATCCTGTTTGCTCCCCACGCTTTCGCGCCTCAGCGTCAGTACCGGAGCAGTTGGCCGCCTTCGCCTCTGGTGTTCCTCCGAATATCTACGAATTTCACCTCTACACTCGGAATTCCACCAACCTCTTCCGGACTCCAGACACTCAGTATCAAAGGCAGTTCCGGGGTTGAGCCCCGGGAGTTCACCCCTGACTTAAGCGTCCGACTACGCGCGCTTTACGCCCAGTAATTCC
+
:FFFFFFF:FFF::FFFF,F:FFFFF,:FFFF:FFFFF,:F:F:F:FFFFFFFFF,F:FFFFFF,F,FFFFFFFFF:F:FFFFFFFFF,FFFFFFFFFFFF:,FFFFFF:FF:FFFFFF::F:FFFFFFF,FFFFFFFFFF:F,,,FFFFFFFFFF:FFF,F,FF,F,,F:::F,FFFFF:F:F,F:FF:FFFF,,F,:,:FFFFFF:FFF,FF,,,FF::,FF,,FFF::FF,:F,,F:F:F,,,,,FF
@A00920:152:HGHKKDRXX:2:2104:2031:9768 2:N:0:CGCGTTCA+TAAGACAC
GGACTACAGGGGTATCTAATCCTGTTTGCTCCCCACGCTTTCGCGCCTCAGCGTCAGAACCGGCCCAGCTGGCCGCCTTCGCCACGGGTATTCTTGCAGATCTCTACGCATTCCACCGCTACACCTGCAATTCTACCAGCCTCTACCGGTCTCCAGATCCGCAGTATCAAAAGCAGCCCCCTCGTTGAGCAAGGAGATTTCACTTCTGACTTGCAGGATCCGCCTGCGCGCGCGTTACGCCCAGTAATTC
+
FFFFF,FFFFFFF:FFFFFFFFFFF,FFF:FFFFFFFFFFFFFFFFFFFFFFFFFFFFFFFFFFFFFFF:FFFFFFFFFFFFFFFFFFF,FFF:FFFFFFFFFFFFF:FFFFFFFFFFFFFFFF:FFFFFFFFF:FFFFFFFFFFFFFFFFFFFF:FFFFFFFFF:FFFFF::FFFF,FFFFFFF,FFFFFFFFFFF::,F,FFFFF:FFF,:FFFFFFFFFFFFFFFFFFF:,FFFFFFFFFFF,,,FF
@A00920:152:HGHKKDRXX:2:2104:11207:11193 2:N:0:CGCGTTCA+TAAGACAC
GGACTACTGGGGTTTCTAATCCCGTTCGCTACCCTAGCTTTCGCGTCTGAGCGTCAGGAACGGCCCAGAAGGCCGCCTTCGCCACTGGTGTTCCTCCAAATCTCTACGCATTTCACCGCTACACTTGGAATTCCACTTTCCTCTTCTGCACTCAAGTTCCCCAGTTTCCAATGACCCTCCACGGTTGAGCCGTGGGCTTTCACATCAGACTTAAGGAACCACCTGCGCGCGCTTTACGCCCAATAATTCC
+
FFFFFFF,FFF:FFFFFFFFFFFFFFFFFFFFFFFFFFFFFFFFFFFFF:FFFFFFFFFFFFFFFFFFFFFFFFFFFFFFFFFFFFFFFF:FFFFFFFFFFFFFFFFFFFFFFF:FFFFFFFFF:FFF::FFF:FFFFFFFFFFFFFF:FFFFFFF,FFFFFFFFF:FFFF:::F,,FFFFFFFFF:FFFFF:FF:FFFFFFFFFFFFFFFFFFFFFFFFFFFFFFFFFF:FFFFFFFFFFFFF:FFFFF
@A00920:152:HGHKKDRXX:2:2104:8947:12195 2:N:0:CGCGTTCA+TAAGACAC
GGACTACTAGGGTATCTAATCCTGTTTGATCCCCACACTTTCGTGCCTCAGCGTCAGTTGAAGTCTAGGAAGCTGTCTACACTATCGGTGTTCTTGACGATATCTAAGCATTTCACCGCTACACCGACAATTCCGCCTACCTCGATTAAACTCAAGCCCATCAGTATCAAACCCACACTCCCGGTTAAGCCCGGATATTTCAGAACTGACTTAATAGGCCGCCTACGCACCCTTTAAACCCACTAAATCC
+
FFFF:FFF,FFFFFFFF:FFFFFFFFFFFFFFFFFF,FFFFFFFFFFFFFF:FFFFFFFFF:FF:FFF,FFFFFF:FFFFFF,,::FFFFFFFF,,,FF:FFFFFFFFFFFFFF:FFFFF:FF:FF,FFFFFFFFF,FFFFFFFF:,,:F,FF:FFFFF:FFFFF:FFFF,,FFFF:FFF:::FFFF::F:,FFFF,:FFFF::,,FFFFFFF:,FFFFF,FFFFFFFFFFFFFFFFFFF,FFF:FFFFF
@A00920:152:HGHKKDRXX:2:2104:10339:12383 2:N:0:CGCGTTCA+TAAGACAC
GGACTACACGGGTATCTAATCCCGTTTGCTCCCCTGGCTTTCGTTCCTCAGTGTCAGTTGCAGTCCAGAACGCCGCCTTCGCCACCGGTGTTCCTCCAGATATCTACGCATTTCACCGCTACACCTGGAATTCCGCGTTCCTCTCCTGCACTCAAGCCAACCAGTATCAGACGCAGTTCCTCAGTTAAGCTGAGGGATTTCACGTCTGACTTAGCTGGCCACCTACGAACCCTTTACGCCCAGTAATTCC
+
FF:FFFFFFFFFFFFFFFFFFF:FFFFFFFFFFFFFFFF:FFFFFFFFFFFFFFFFFFFFFFFF:FFFFFFFFFF:FFFFFFFFFFFFFFFFFFFFF,FFFFFF,FFFFFFFFFFFFFFFFF:FFFFFFFFF,FF,FFF:FFF:FFFFFFFFFFFF,FFFFFFFFFFFFFFF:FFF:FFFFFFF:FFFFFFFF:FFFF,FFFF,FFF,FF,F,FFFFFFFFFFFF::FFF::,FFFFFFFFFFFF::FFF
@A00920:152:HGHKKDRXX:2:2104:18448:12555 2:N:0:CGCGTTCA+TAAGACAC
GGACTACTCGGGTTTCTAATCCTGTTCGCTCCCCACGCTTTCGCGCCTCAGCGTCAGATCATGCCCAGCTGGCCGCCTTCGCCTCTGGTGTTCTTCCGGATCTCTACGCATTCCACCGCTACACCCGGAATTCCGCCAGCCTCTACATGTCTCTAGCCTGGGAGTATCTTGGGCACGCTCGGAGTTGAGCCCCGGCATTTCACCCATAGACTTCCCAGACCGCCTGCGCGCGCTTTACGCCCAAAGATTC
+
,,,FFFFF:FFFFFFFFFFFF:F:FFFFFFFFFF::FF,FFF:FF:F:FF:F:FF:FFFFF:FFFFFFF:FFFFFFF:FFFFFF::FF:F,,FFFFFF:F,F:FF::FF,FF:F:FFFFFFF,,FF,,F,F:FF:F:F:,F,FFFFFF:F,FF::F,F:FF:F:FFFFF:FF:FF:FF,:,FFFFF,F:F:FFF,FFFFFFFFFFF:,FFFF,F:FFFFF:F::FFF:F,FFFF,:F:F:F:F:,:,F,,
@A00920:152:HGHKKDRXX:2:2104:10267:13072 2:N:0:CGCGTTCA+TAAGACAC
GGACTACAAGGGTATCTAATCCTGTTCGCTCCCCACGCTTTCGCTCCTCAGCGTCAGTATCGGCCCAGAGACCCGCCTTCGCCACCGGTGTTCCTCCTGATATCTGCGCATTTCACCGCTACACCAGGAATTCCAGTCTCCCCTACCGAACTCAAGCCTGCCCGTATCCACCGCACGTCCACAGTTAAGCTGTGAATTTTCACGGCAGACGCAACAAGCCGCCTACGAGCTCTTTACGCCCAATAATTCC
+
FFFFFFFFFFFFFFFFFFFFFFFFFFFFFFFFFFFFFFFFFFFFFFFFFFFFFFFFFFFFFFFFFFFFFFFFFFFFFFFFFFFFFFFFFFFFFFFFFFFFFFFFFFFFFFFFFFFFF,FFFF,FFFFFFFFFF::FFFFFFFFF::FF:FFFFFFFFFFF:F:FFFFFFFFFFFFFFFFFFF:FFFFFFFFFF::FFFFFFFFFFFFFFFFFFFFFFFFFFFFFFFFFFFFFFFFFF:FFF:FFFFFFFF
@A00920:152:HGHKKDRXX:2:2104:1443:13322 2:N:0:CGCGTTCA+TAAGACAC
GGACGACAAGGGTATCTAATCCTGTTTTATCCCCACACTTTCGTGCATCAGCGTCAGTTACAGCCTAGTACGCTGCCTTCGCTATCGGTGTTCTTGACGATATCTAGGCATTTCACCGCTACACCGGCAATTCCGCCTACCGCATCTCTACTCAAACCCGGCAGTTGTTCAGGCCGCTCCCAAGGCGAGCTTGGGCAGTGCACCTCAAACTTGCAGGCACGCCTACGCACGCTTTAAACCCAATAAATCC
+
FFFF,FFFF,F,FFFFFF:::F,:F,F,FFFFF,:F:FF,FFF:F:FFF,:FFFF,,,FFFF,FF,FFFF:F,F,::FFFFF:,F:FFFF,F:FFF::F,:::FF,,F::FF,F,F,,,F,F,FF,,,FF:,:FFF:F::F,:F:FF,F:,FFF:F:F:,:FFFF,,F:F,,:F:,F,FFFF,F,,F,FF,:,FF:,F,F:F,F,,FF,:,FF,,,F::FFF:F,FFF,F,:F:,,::F,F::,F,F,FF
@A00920:152:HGHKKDRXX:2:2104:15564:14231 2:N:0:CGCGTTCA+TAAGACAC
GGACTACAAGGGTATCTAATCCTGTTCGCTCCCCACGCTTTCGCTCCTCAGTGTCAGTTCCAGCCCAGAGCACCGCCTTCGCCACTGGTGTTCCTCCTGATATCTGCGCATTTCACCGCTACACCAGGAATTCCATGCTCCCCTACTGGACTCTAGCCACAGCAGTATCGGGTGGCGTCTCCAGGTTGAGCCTGGAGGTTTCACACCCGACTTACTGAGCCACCTACGAGCTCTTTACGCCCAATAAATC
+
FFFFFFFFFFFFFF:FFFFFFFFFFFFFFFFFFFFFFFFFFFFFFFFFFFFFFFFFF:FFF:FFFFFFFFFFFFFFFFFFFFFFFFFFFFFFFFFFFFFFFF:FFFFFFFFFFFFFFFFFFFFFFFFFFFFFFFFFFFFFFFFFFF:FFFFFFFFFFF:FFFFFFFFFFF:FFFFFFFFFFFFFFFFF:FFFFFFFFFFFFFFFFFFF:FF:FFFFF:FF::FFFFFFFFFFFFFFFFFFFFF:FFFFFF
@A00920:152:HGHKKDRXX:2:2104:20989:14450 2:N:0:CGCGTTCA+TAAGACAC
GGACTACACGGGTATCTAATCCTGTTTGCTCCCCAGGCTTTCGCACCTCAGCGTCAGTTCCGGACCAGGGAGCCGCCTTCGCCACTGGTGTTCCTCCGAATATCTACGAATTTCACCTCTACACTCGGAATTCCACACACCTCTTCCGGACTCTAGATAGCCAGTATGAGAGGCAGATCCAGGGTTTAGCCCTGGGATTTCCCCCCTCACAATACAATACGCCAACGTCCGCATTAAGACCACTAAAAAC
+
FF,FFFF,FFFFF,FFF:FFFF,FFF,FFFFFFFF,FFFFFFFF:,FFFFFFFFFFF,FFFFFFFFFF,F,F,FFFFFFFFFFFFFFFFFFFFFFFFF:FFFFFFFFFFFFFFFFFF,FF:FFF,FFFFFFFFFFF,F:FFFFF:FF:FFFFFFFFFF:,FFFFFF,F,:F,,:FF,FF,F:,FFF,,,,FFFFF,,,FF,:,FFFFFF,,F,,,F:F:F:FF,,,,,,:,,,FF:F,:FFF,FFF,,:F
@A00920:152:HGHKKDRXX:2:2104:13259:14935 2:N:0:CGCGTTCA+TAAGACAC
GGACTACCAGGGTTTCTAATCCTGTTTGCTCCCCTAGCTTTCGTGCCTCAGTGTCAGGAGTTTTCCAGGGACTCGCCTTCGCCACTGGTGTTCCACTTGATATCTACGCATTTCACTGCTACACCAAGTATTCCAGTCCCCCCTCAAACCCTCTAGCCGAATAGTATCCAATGCCATTTCCGAGTTGAGCTCGGAGATTTCACATCAGACTTACCCGACCACCTACGCACCCTTTACGCCCAATAAATCC
+
FFFFFFFFFFFFFFFFFFFFFFFFFFFFFFFFFFFFFFFFFFFFFFFF:FFFFFFFFFFFFFFFFFFFFFFFFFFFFFFFFFF:FFFFFFFFFFFFFFFFFFFFFFFFFFFFFFFFFFFFFF:F:FFFFFFFFFFFFFFFFFFFFFFFFFFFFFFFFFFFFFFFFFFFFFF:FFFFFFFFFFFFFFFFFFFFFFFFFFFFFFFFF:FF:FFFFFFF:F:FFFFFFFFFFF:F,:FFF:FFFF:F:FFFFF
@A00920:152:HGHKKDRXX:2:2104:5999:15107 2:N:0:CGCGTTCA+TAAGACAC
GGACTACTAGGGTTTCTAATCCTGTTTGCTCCCCACGCTTTCGCGCCTCAGCGTCAGTACCGGTCCAGTGAGCCGCCTTCGCCACTGGTGTTCCTCCCAATATCTACGCATTTCACCGCTACACTGGGAATTCCACTCACCTCTCCCGGTCTCAAGCCAGGCAGTCTAACGGGCAGTTCCTCGGTTAAGCCGAGGGGTTTCACCCGTCACTTGCCTGGCCGCCTACGCGCCCTTTACGCCCAATAATTCC
+
FFFFFFFFFFFFFFFFFFFFFFFFFFFFFFFFFFFFFFF:FFFFFFFFFFFFFFFFFFFFFFFFFFFFFFFFFFFFFFFFFFFFFFFFFFFFFFFFFFFFFFFFFFFFFFFFFFFFFFFFFFFFFFFFFFFFFFFFFFFFFFFFFFFFFFFFFFFFFFFFFFFFFFFFFFFFFFFFFFFFFFFFFFFFFFFF:FFFFFFFFF,FFFFF:FFFFFFFFFFFFF:FFFFFFFFF,F:FFFF:FFFFFFFF:F
@A00920:152:HGHKKDRXX:2:2104:20555:15264 2:N:0:CGCGTTCA+TAAGACAC
GGACTACCGGGGTTTCTAATCCCTTTTGCTCCCCACGCTTTCGTGCCTGAGCGTCAGCAATTGTCCAGGTAGCCGCCTTCGCCTCTGGTGTTCCTCACGATATCTACGCATTTCACCGCTACACCAAGAATTCCGCTTCCCTCTCCGATACTCTAGCCAAATAGTTTCAGACGCAATTTCCGGGTTAAGCCCGGAGCTTTCACACCTGACACATCTGGCCGCCTGCGCACCCTTTACGCCCAGTGAATCC
+
FFFFFFFFFFFFFFFFFFFFFFFFFFFFFFFFFFFFFFFFFFFFFFFFFFFFFFFFFFFFFFFFFFFFFFFFFFFFFFFFFFFFFFFFF:FFFFFFFFF:FFFFFFFFFFFFFFFFFFFFFFFFFFFF:FFFFFFFFFFFFFFFFFFFFFFFFFF:FFF:FFFFFFFFFFFFFFFFFFFFFFFFFFFFFFFFFFFFFFFFFFFFFFFFFF:FFFFFFFFFFFFFFFFFFFFFFFFF:FFFFFFFFFFFFF
@A00920:152:HGHKKDRXX:2:2104:29993:15765 2:N:0:CGCGTTCA+TAAGACAC
GGACTACCAGGGTATCTAATCCCGTTCGCTCCCCACGCCTTCGCGCCTCAGCGTCAAGACCAGCCCAGCCGGCCGCCTTCGCCACGGGTGTTCCTCCCGATCTCTACGCATTTCACCACTACACCGGGAATTCCACCGGCCTCTGCCTGCCTCCAGTCGCCCAGTCTCCAACGCCCTCTCCCAGGTGAGCCGGGAGCTTTCACGCCGGACTTAAGCAACCGCCTGCGCGCGCTTTACGCCCAGTAAATCC
+
FFFFFFFFFFFFFFFFFFFFFFFFFFFFFFFFFF:FFFFFFFFFFFFFFFFFFFFFFFFFFFFFFFFFFFFFFFFFFFFFFFFFFFFFF:FFFFFFFFFF,FFFFFFFFFFFFF:FFFFFFFFFFFFFF:FFFFFFFFFFFFFFFFFFFFFFFF,FFFFFFFFFFFFFF,FFFFFFFFFFFFF:FFFFFFFFFFFFFFFFF:FFFFFFF:FFFFFFFFFFFF:FFFFFF:FF,F,FFFFFFFFF,,:FFF
@A00920:152:HGHKKDRXX:2:2104:9860:16282 2:N:0:CGCGTTCA+TAAGACAC
GGACTACTAGGGTTTCTAATCCCTTTCGCTACCCTGGCCTTCGAGCCTCAGCGTCAGGAGTTGTCCAGTAGCTCGCTTTCGCCACGAGTGTTCCTCACGATATCCACGCATTTCACTGCTACACCGTGAATTCCAGCTACCTCTCCAATCCTCTAGCACGGCAGTATCGGATGCAGTTCCGGGGTTGAGCCCCGGGATTTCACATCTGACTTACCACGCCGCCTACGCTCCCTTTACGCCCAGTGATTCC
+
FFFFFFFFFFFFFFFFFFFFFFFFFFFFFFFFFFFFFFFFFFFFFFFFFFFFFFFFFFFFFFFFFFFFFFFFFFFFFFFFFFFFFFFFFFFFFFFFFFFFFFFFFFFFFFFFFFFFF:FFFFFFFFFFFFFFFF:FFFFFFFFFFFFFFFFFFF:FFFFFFFFFF:FFFFFFFFFFFFFFFFFFFFFFFFFFFFFFFFFFFFFFFFFFFFFFFF,FFFFFFFFFFFFFFFFFFFFFFFFFFFFFFFFFFF
@A00920:152:HGHKKDRXX:2:2104:11514:16454 2:N:0:CGCGTTCA+TAAGACAC
GGACTACTCGGGTTTCTAATCCCGTTTGCTCCCCTGGCTTTCGTTCCTCAGTGTCAGGTACAGTCCAGAACGCCGCCTTCGCCACCGGTGTTCCTCCAGATATCTGCGCATTCCACCGCTACACCGGGAATTCCACTCTCCTCTACCGGACTCTAGCCACAGCAGTATCGCCTGCATTTACGAGGTTGAGCCTCGGGCTTTCACAGCCGACTTACTGAGCCGCCTACGAGCTCTTTACTCCCAATGATTC
+
,FFF,FFFFFF,FFFFFFF,FFFFFFF,FF:F:FFFFFFFFFFFFFFFFFFFFF,FF,FFFFFF:FFF:FFFFFF,FFF:F:FFFFFF:::,,,FF:FF,FFFFFFFFF:F:FFFFFFFFF::FFFFFF:FF:FF,,FFF:FFFFF,FFFF,FFF::FFFFFFFFFFFFF,,FFF,F:F,FFF:FFFF:FFFFFFFFFFFFFFF:F:F:F:FFFFFFFF::FFFF:FFFFFFF:,F,F,F,:F,FFF:F,
@A00920:152:HGHKKDRXX:2:2104:29351:17065 2:N:0:CGCGTTCA+TAAGACAC
GGACTACTGGGGTTTCTAATCCTGTTCGCTCCCCACGCTTTCGCGCCTCAGAGTCAGAATTAAGCCAGGTGGCTGCCTTCGCCATTGACCTTCCTTCCGATCTCTACGCATTTCACCGCTACACCGTAAATTCCGCCACCCTCTCTTATACACCAGATAAGACGTTTTCGGTGCACTTCCCAGGTTAAGCCCGGGGCTTTCACAACACACCAACATAACCGCCTACACCCCCTTAACGCCCAGAAACTCC
+
:FFFFFFF:FF:F,,F,FF:FFF:F,F,:,FFFFF,:F,::F:,:F:::F:,,::,:,F,,FF,,FFF,F:,,::F:F,:,F,FFF,F:,F,FF:,,F,F,,,,,F:,FF:F,F,::,,,F,,F:,,FFFF,:F:::FF,F,F,F:,F,:,:,:F,,:F,,,:,::,,,,,F,,F,,,,:,,,,,:FF,,,,,,,,,,,,,:,F,,,,F,,,,:F:FF,F,:,,F,F,,,F:,,:,,,,,,:,,,FFF:F
@A00920:152:HGHKKDRXX:2:2104:21802:17519 2:N:0:CGCGTTCA+TAAGACAC
GGACTACTGGGGTTTCTAATCCTGTTCGATCCCCACGCTTTCGTGCCTCAGCGTCAGTGTCAGCCTAGTAAGCTGCCTTCGCTATCGGTGTTCTTTATGGTATCTATGCATTTCACCGCTACACCATAAATTCCGCCTACCTCGACTGTACTCAAGCCCTACAGTATCAATGGCACATCTACGGTTAAGCCGCAACATTTCACCACTGACTTATAAGGCCGCCTACGGACCCTTTAAACCCAATGATTCC
+
FFFFFFFFFFFFFFFFFFFFFFFFFFFFFFFFFFFFFFFFFFFFF:FFFFFFFFFFFFFFFFFFFFFFFFFFFFFFFFFFFFFFF:FFFFFFFFFFF:FFFF:FFFFFFFFFFFFFFFFFFFFFFFFFF,FFFFFFFFFFFFFFFFFFFFFFFFFFFF,F,FF:FFFFFFFFFFFFFFFFF,FFFF,FFFFFFFFFFFFFF,FFFFFFFFFFFFFF,FFFFFFFFFFFFFFFFFFF:,FFF:FFFFFFFF
@A00920:152:HGHKKDRXX:2:2104:6912:18537 2:N:0:CGCGTTCA+TAAGACAC
GGACTACTGGGGTATCTAATCCCGTTCGCTCCCCATGCTTTCGCATCTCAGCGTCAGGTCAGGCCCAGCGTGTCGCCTTCGCCACTGGTGTTCCTCCGGATCTCTACGCATTTCACCACTACACCCGGAATTCCACACGCCTCTACCTACCTCTAGTCGCGCAGTTCGATTGCGTCCTCGCCCGGTTGAGCCGGGCGCTTTCACGCCTCACTTGCACGACCGCCTACACGCGCTTTACACCCAGTAAATC
+
FFFFFFFFFFFFF,FF:FFFFFF,FFFFFFFFFFFFFFFFFFFFF,FFF:FFFF:FFFFFF,FFFFFFFFFFFFFFFFFFFFFFFFFFFFFFFFFFFFFFFFFFF,FFFFFFFFFFFFFFFFFFFFFFFFFFFFF,F:FFFFFFFF,FFFFFFF:FFFFFFFFF::FFFFFFFF:FF:FFFFFFF,FFFFFFFFFFFF,,FF,FFFFFFFF:FFFFFF:FFFFFF,FFFFFFF,FF:FFFFFFFF,F,FF
@A00920:152:HGHKKDRXX:2:2104:32371:18568 2:N:0:CGCGTTCA+TAAGACAC
GGACTACAGGGGTTTCTAATCCTGTTTGCTACCCACGCTTTCGCTCCTCAGCGTCAGTTACGGCCCAGAGCGGCGCCTTCGCCACTGGTGTTCCTCCTGATATCTGCGCATTTCACCGCTACACCAGGAATTCCCCGCTCCCCTACCGTACTCAAGTCACAGCAGTATCGGGTGGCGTCTCTGGGTTGAGCCCAGAGTTTTCACACCCGACTGACTGAACCGCCTGCGGGCTCTTTACGCCCACTAAATC
+
FFF:FFFFFFFFFF:FFFFFF,FFFFFFFF,FFFFFFFFFFFFFFFFFFFFFFFFFFFFFFFFFFFFFFFFFFFFFFFFFFFFFFFFFFF:FFFFFFF:FFFFFFFFFFFF,FFFFFFFFFFFFFFFFFFFFFFFFFFFFFFFFFFFFFFFFFFFFFFFFFFFFF:FFFFFFF:::F:FFFFFFFFFFFFF:FF:FFFFFFF:FFFFFFFF:FF,F:,FFFFFFFFFFFF:FF:,FFFFFFFF:F,,:FF
@A00920:152:HGHKKDRXX:2:2104:28094:19899 2:N:0:CGCGTTCA+TAAGACAC
GGACTACAAGGGTTTCTAATCCTGTTTGCTCCCCACGCTTTCGTGCCTCAGCGTCAGGACAGGCCCAGTCGCTCGTCTTCACCATCGGCGTTCCAGTAGATATCTACGCATTTCACCGCTCCACCTACTGTTCCGGCGACCCATACCTGCCTCAAGACCCGCAGTTCGCCCCGCAGTTCCCCGGTTGAGCCGGGGGCTTTCACAAGACGCTTGCGGATCCGCCTACGCACCCTTTAAGCCCAGTGATTCC
+
FFF:FF:FFF:FF:FFFFFFFFFF,FFFFFFFFFFFFFFFFFF:F:FFF,FFF,FFF:FFFFFFFF,FF:FFFFFFFF:FFFFFFFFFFFF:FF,FFFFFFF:FFFFFFF::FFFFFFF,F:FFFFFFFF,FFF:F:FFFF:FFFFFFFFFFFF,FFFFF:FFFFFFFFF:FFFFFFFFFFFFFF,FFFFFFFFF:F:F,FFF,:FFFFFFFFFFFFFFF:FFFFF,FFFFFFF:,FFFFF,F,:FFFF:
@A00920:152:HGHKKDRXX:2:2104:8540:20040 2:N:0:CGCGTTCA+TAAGACAC
GGACTACTAGGGTTTCTAATCCCGTTTGCTACCCACGCTTTCGTGCCTGAGCGTCATCAATGAGCCAGTACCCTGCCTACGCCATCGGTGTTCCTCCCTATATCTACGGATTTCACTCCTACACAGGGAATTCCAGTCTCCCCTACATCACTCTAGTCTGCCCGTACCCACCGCAGATCCGGAGTTGAGCCCCGGACTTTCACGGCAGACGCGACAAACCGCCTACGAGCTCTTTACGCCCAGTACTTCC
+
FFFFFF:FFFFFFFFFFFFFFFFFFFFFFFFFFF:FFFFFFFFFFFFFFFFFFFFFFFFFFFFFFFFFFFFFFFFFFFFFFFFFFF:FFFFFFFFFFFFFFFFFFFFFFFFFFFFFFFFF:FFF,F:FFFFFFFFFFFFFFFFFFFFFFFFFFFFFFFFFFFFF:FFFFFFFFFFFFFFFFFFFFFFFFFFFFFFFFFFFFFFF:FFF:FFFFFFFFFFFFFFFFFFFFFFF,:FFFFF::::FF,FFFF
@A00920:152:HGHKKDRXX:2:2104:16315:20071 2:N:0:CGCGTTCA+TAAGACAC
GGACTACTCGGGTTTCTAATCCTGTTTGATCCCCACACTTTCGTGCCTCAGCGTCAGTTGAAGTCTAGTAAGCTGTCTACACTATCGGTGTTCTTGACGATATCTAAGCATTTCACCGCTACACCGTCAATTCCGCCTACCTCGACTCCACTCAAGCCCATCAGTATCAATGCCACCCTCCCGGTTAAGCCGGGATATTTCAGCACTGACTTATACAACCGCCTACGCACCCTTTAAACCCAATAAATCC
+
FFFF,F::FFF:FF,FFFF,FFFFFF,:FF,FFFF:FFFFFF,FFFFFFF:FFFF,FFFFFFFFFFFFFFFFFFFFFFF:FFFFF,FFFFFFFFFF:FFFFFFFFFFFFF,::,FFFFF:FFF:FF:F::F:FFFFF:FFFFFFFFFFFFFFFFF:FFFFFFFF:FFFFF,,FFFF,F,,FFF,:FF,,FFFF:FFFFFFFFF,FFFFFF,FFFFF::F:FFFF,F:FFFF::F:FFF,F,FF,FFF:F,
@A00920:152:HGHKKDRXX:2:2104:25798:20650 2:N:0:CGCGTTCA+TAAGACAC
GGACTACCAGGGTTTCTAATCCTGTTTGATCCCCACACTTTCGTGCCTCAGCGTCAGTTTGAGACTAGTAAGCTGTCTACACTATCGGTGTTCTTGACGATATCTAAGCATTTCACCGCTACACCGTCAATTCCGCCTACCTCGACTCCACTCAAGTCCTGCAGTATCAATCCCACCCTCCCGGTTAAGCCGGGATATTTCAGAACTGACTTACAAGACCGCCTACGCACCCTTTAAACCCAATAAATCC
+
FFFFFFFFFFFFFFF:FFF:FFFFFFFFFFFFFFFFFFFFFFFFF:FFFFFFFFFFFF:FFFFFFFFFFFFFFFFFFFFFFFFFFFFFFFFFFFFFFFFFFFFFFFFFFFFFFFFFFFFFFFFFFFFFFFFFFFFFFFFFFFFFFFFFFFFFFFFFFFFFFFFFFFFFFFFFFF:F:FFFFFFFFFF,FFFFFFFFFFFFFFFFFFFFFF:FFFFFF:FFFFFFFFFFFFFFFFF::FFF:F,:::FFFF
@A00920:152:HGHKKDRXX:2:2104:7374:20744 2:N:0:CGCGTTCA+TAAGACAC
GGACTACAGGGGTATCTAATCCTGTTTGCTCCCCACGCTGTCGCGCCTCAGTGTCAGCAACTGCCCAGCAGGCCGCCTTCGCCACTGGTGTTCTTTCGGATATCTACGCATTCCACCGCTACACCCGAAATTCCACCTGCCTCTACAGTGCTCCAGCTCAGCAGTTCGCACGGCAGAACCGGGGTTAAGCCCCGGACTTTCACCACACGCTTACCAAGCCACCTACGCGCCCTTTACGCCCAGTGATTCC
+
FFFFFFFF,FFFF:FFFFFFFF,,FF,FFFFFF:F,FFFFFFFF,FFFFFFFFFFFFFFFFFFFFFFFFF,FFFFF,FFFFFFFF,FFFFFFFF:FFF:FFFFFFFFFFFFF,FFFFFFFFFFFFFFFFFFFFFFFFFFFFFFF:FF,,FFFFFFF:FFF:FFFF:FFFFFFFFFFF,FFFFFFFFFFFFFFFF,FFFFFFFF::FFF:FFF:FF:FFFFFFFFFFF,FFFFFFFFFFFFFF,F,FFFFF
@A00920:152:HGHKKDRXX:2:2104:18141:20885 2:N:0:CGCGTTCA+TAAGACAC
GGACTACAGGGGTTTCTAATCCTGTTTGCTCCCCACGCTTTCGTGCCTGAGCGTCAGTTTCACCCCAGGGGGCTGCCTTCGCCATCGGTGTTCCTCCAGATCTCTACGCATTTCACTGCTACACCTGGAATTCCACCCCCCTCTAATGAACTCTAGCGACCTAGTTTCAAGCGCCATTCCCTGGTTAAGCCCGGGGCTTTCACACCTGACACAAGCCGCCGCCTACGCACGCTTTACGCCCAGTAATTCC
+
FFFFFFFFFFFFF:FFF:FFFFFFFFFFFFFFFFFFFFFFFFFFFFFF:FFFFFFFFFFFFFFFFFFFF:F,F:FFFF:FFFFFF:FFFFFFFFFFF:FFFFFFFFFFFFFFFFFFFFFFFFFFFFFFFFFFFFF,F,:FFFFFFFFFFFFFFF,F,F:,F,FFF,FF,,F:FF,,,FFFF,,FFF:FFFFFFFFFFFFFFFFFFFFF:FF,FFF:FFFFFFFFFFFF,FFFFFFFFFFFFF:FF:F,:F
@A00920:152:HGHKKDRXX:2:2104:2437:20964 2:N:0:CGCGTTCA+TAAGACAC
GGACTACTGGGGTTTCTAATCCTGTTCGCTCCCCACGCTTTCGCTCCTCAGCGTCAGTATCGGCCCAGAGACCCGCCTTCGCCACCGGTGTTCCTCCTGATATCTGCGCATTTCACCGCTACACCAGGAATTCCAGTCTCCCCTGCCGAACTCCAGTGATGCCCGTATCGACCGCACGCCCACAGTTCAGCTGTGAGTTTTCACGGACGACGCGACAAACCACCTACGAGCTCTTTACGCCCAGTAATTC
+
FFFFFFFFFFFFFFFFFFFFFFFFF:,FFFFFFFFFFFFF:FFFFFFFFFFFFFFFFF,FFFFFFFFFFFFFFFFFF:FFFFFFFFFFFFFFFFFFFFFFFFFF:FFFFFFFFFFFFFF,FFFFFFFF:,FFFFFFFFFFFFFFFFFFFFFFFFFFFFFFF:FF:FFFFFFFFFFFFFFFFFFFFFF,FFFFFFFFFF:FFFF:FFFFFFF:FF:FF,::,FFFFFFFF::FFFF:FFFFFFFFF:FF,F
@A00920:152:HGHKKDRXX:2:2104:8232:21010 2:N:0:CGCGTTCA+TAAGACAC
GGACTACAAGGGTATCTAATCCCGTTCGCTCCCCATGCTGTCGCGTCTGAGTGTCAGGTCAGGCCTAGCAGATCGCCTTCGCCACTGGTGTTCCTCCGGATCTCTACGCATTTCACCACTCCACCCGGAATTCCATATGCCTCTACCTACCTCTGAGAGTCCCAGTTTCACACGACATCACCCGGTTAAGCCGAGAGCTTTAACGCATGACTTACGACCCCACAGACCCGCGCTTTACGCCCAGTAAATC
+
FFFFFFFFFFFFFFFFFFFFFFFFFFFFFFFFFFF,FFF:FFFFF,FFFFF:FFFFFFFF,FF:FFFFFF,,FFFFFFFFFFFFFFFFFFFFFFFFF:FFFFFFFFFFFFFFFFFFFFFFFFFFFFFFFF:FFFFF,FFFF,FF:FF:FFFFFF,FFF,F:FFFFFFFFFFFFFFF,FF,:FFFFFFF:F:F,FFF:,FF:,FF:FF::FFFFF:,F,FFFFF:FF:F,FF,FFFF,:FFFFFF:::F::
@A00920:152:HGHKKDRXX:2:2104:13322:22373 2:N:0:CGCGTTCA+TAAGACAC
GGACTACACGGGTATCTAATCCTGTTTGCTCCCCACGCTTTCGTGCATGAGCGTCAGTGTTGGCCCAGAAGGCTGCCTTCGCCATCGGTGTTCCTCCACATCTCTACGCATTTCACCGCTACACGTGGAATTCCACCTTCCTCTGCCACACTCCAGCACCGTAGTTTCGAGCGCAATTCCCAAGTTAAGCTCGGGGCTTTCACACTCGACTTGCGACGCCGCCTGCGCACACTTTACGCCCAGTAATTCC
+
FFFFFFFFFFFFFFFFFFFFFFFFFFFFFFFFFFFFFFFFFFFFFFFFFFFFFFFFFFFFFFFFFFFFFFFFFFFFFFFFFFFFFFFFFFFFFFFFFFFFFFFFFFFFFFFFFFFFFFFFFF:FFFFFFFFFFFFFFF:FFFFFFFFFFFFFFFFFFFFF:F:F:F:F,FFFFF,FF,FFFFFF:FFFFFFFFFFFF,FFFFFFFFFF:FF,FFFFFFFFFFFFFFFFFFFFFFFFFFFFFFFFFFFFFF
@A00920:152:HGHKKDRXX:2:2104:3821:23359 2:N:0:CGCGTTCA+TAAGACAC
GGACTACAGGGGTTTCTAATCCCGTTCGCTCCCCCAGCTTTCGCGCCTCAGCGTCAGTTGTCGGCCAGAGCCGTGCCTTCGCCATCGGTGTTCCCCCTGATCTCTACGCATTCCACCGCTACACCAGGGATTCCCGGCTCCTCTCCGACACTCCAGTCGACCAGTCTCCGCTGACCTTCCGGGGTTGAGCCCCGGACTTTCACAGCGAACTTAGCCGACCGCCTACGCGCCCTTTACGCCCAGTAATTCC
+
FFFFFFFFFFFFFFFFFFFFFFFFFFFFFFFFFFFFFF:FFFFFFFFFFFFFFFFFFFFFFFFFFFFFFFFFFFFFFFFFFFFFFFFFFFFFFFFFFFFFFFFFFFFFFFFFFF:FFFFFFFFFFFFFFFFFFFFFFFFFFFFFFFFFFFFFFFFFFFFFFFFF:FFFFFFFFFFFFFFFFFFFFFFFFFFFFFFFFFFFFFFFF:FFFFFFFFFFFFFFFFFFFFFFFFFFFFFFFFFFFFFF,FFFFF
@A00920:152:HGHKKDRXX:2:2104:3685:24064 2:N:0:CGCGTTCA+TAAGACAC
GGACTACTGGGGTATCTAATCCTGTTTGCTACCCACGCTTTCGCTCCTCAGCGTCAGTTACGGACCAGAGTGTCGCCTTCGCCACTGGTGTTCCTCCTAATATCTGCGAATTTCACCTCTACACCAGGAATTCCCCACTCCCCTACCATAATCAAGTCATCCAGTATAAAACGACATCTCCCAGTTAAGCCCGGAGCTTTCACGTCAAACTTAAAAGACCGCCTCAGTGCGCTTTACGCCCAGTAATTCC
+
FFF,FFFFF::F:FFFFFF:F:FFFFF:F:FFFFFF::FFFF:F,FFF:F:FF:FF,F,F,,:FFFFFFF,F,:FFFFFFFFFFFF,FFF,F:,F::F,FFFFFFFFFFFFF,FFF:,:FFF:F,:FFFFFFF,,FFF,,F:,FF:,,F,,FF,FFF:,FF,FFF,F:,FFFFFF,F:FF:,F:FFFFFF,:F:FFF:FF:FF,,,FFFFFF:FF:F,FFF,FF:,FFF:FFFFFF,FFFF:F,FFFFF,
@A00920:152:HGHKKDRXX:2:2104:9372:24893 2:N:0:CGCGTTCA+TAAGACAC
GGACTACTAGGGTATCTAATCCTGTTTGCTCCCCACGCTTTCGCTCCTCAGCGTCAGTTAATGCCCAGAGACCTGCCTTCGCCATCGGTGTTCCTCCTGATATCTGCGCATTTCACCGCTACACCAGGAATTCCAGTCTCCCCTACATCACTCTAGTCTGCCCGTACCCACCGCATATCCGGAGTTGAGCCCCGGACTTTCACGGCAGACGCGACAAACCGCCTACGAGCTCTTTACGCCCAATAATCCC
+
FFFFFFFF:FFFFFFFFFFFFFFFF:FFFFFFFFFFFFFFFFF,FFFFFFFFFFFFFFFFFFFF:F:F:FFFFFFFFFFFFFFFF:FFFFFFFFFFFFFFFFFFFFFFFFFFFFFFFFFF:FFFFFFFFFFFFFFFFFFF:FFFFFFFFFFFF,FFF:FFFFFFFF:F,FF:FFF,FF:FFF,FF,FFFF:FFFFFFFF,FF:,F::::FFFFFFF:FFFFF::F:FFFFF:FFFFF:FFF,FFFFF,FF
@A00920:152:HGHKKDRXX:2:2104:29387:25708 2:N:0:CGCGTTCA+TAAGACAC
GGACTACTCGGGTTTCTAATCCTGTTTGCTCCCCCGGCTTTCGTGCCTCAGTGTCAGGTGTTGTCCAGGGACTCGCCTTCGCCACTGGTGTTCCTCTTGATATCTACACATTTCACTGCTACACTCGGAATTCCACGGATCTCTACCAAACTCAAGACTTATAGTATCAAAGGCAGTTTCGGCGTTAAGCGCCGAGATTTCACCACTGACTTATAAGTCCGCCTGCGCACCCTTTACACCCAGTAAATCC
+
FFFFFFFFFFFFFFFFFFFFFF:FFF:FFFFFFFFFFFFFFFFFFFFFFFFFFFFFFFFFFF,FFFFFFFFF,FFFFFFFFFFFF:FFFFFFFFFF:FFFFFFFFFFFFFFFFFFFFFFF:FFFF,FFFFFFFF,F,F:FFFFFFFFFFFFFFFFFFFF,FFFFFFFFFFF,FFFFF:FF:FF:FFF,FFFFFF,FFFFFFFFFFFFFFFFFFFFFFFFFFFFF,FF::FFFF::FFFFFF,FFFF:FFF
@A00920:152:HGHKKDRXX:2:2104:31675:25755 2:N:0:CGCGTTCA+TAAGACAC
GGACTACCAGGGTTTCTAATCCCTTTCGCTACCCTGGCCTTCGAGCCTCAGCGTCAGATATTGTCCAGTAGCTCGCTTTCGCCACGAGTGTTCCTCTCGATCTCTACGCATTTCACTGCTACACCGAGAATTCCAGCTACCTCTCCAATCCTCTAGCACGGCAGTATCGGATGCAGTTCCGGGGTTGAGCCCCGGGATTTCACATCTGACTTACCGCGCCGCCTACACGCGCTTTACGCCCAGTAATTCC
+
FFFFFFFFFFFFFFFFFFFFFFFFFFFFFFFFFFFFFFFFFFFFFFFFFFFFFFFFFFFFFFFFFFFFFFFFFFFFFFFFFFFFFFFFFFFFFFFFFFFFFFFFFFFFFFFFFFFFFFFFFFFFFFFFFFFFFFFFFFFFFFFFF:FFFFFFFFF:FFFFFFFFF,FFFFFFFFFFFFFFFFFFFFFFFFFFFFFFFFFFFFFFFFFFFFFF:FFFF:FFFFFFFFFFF:FFFFFFFFF:FFFFFFF:FF
@A00920:152:HGHKKDRXX:2:2104:32877:26146 2:N:0:CGCGTTCA+TAAGACAC
GGAAAAACAGGGTATCTAATCCCATTCGATACACACGCTTTCGTGACTCAGCGTCGAGATAGCGCAAGTGCATTGCCTTCGAATTTGGTTTTCACCAAGATATCAACGGATTTCACCCCTACACCTAGAGTTCCATTCACCTCTAACTACTCCTATTCATACCGTTTCTAATGCGATTAAGTGGTTTAGACCCTGGATTTAACATCAGACTAATATGACCGCCAACGCACACTTTACTCCCATTGATTCC
+
,FF:,F,,:,FFFFF,F:F:F,FF,,F,,FF,,,FF,,F,F,,,FF,:,:,:,:FF:,F,:,:F:,F,F,,F:F,FF,,FF,:FF,,,,,F,F,:,FF,:FF,FF,F,F:F:F,FF,FFF::,,F:,FFF,FF,F,,FFFF,,,,F,:,:FF:F:,F,F,FF,:,,FF,FF,,::F,FF:,,,,FF,:,FFFF,,:F::,::,F,F,,,:,:,,:F,F,,,F,,FF,,,F,::FF,F,FFFF,FF:F,,,
@A00920:152:HGHKKDRXX:2:2104:13494:26960 2:N:0:CGCGTTCA+TAAGACAC
GGACTACAAGGGTATCTAATCCTGTTTGCTCCCCACGCTTTCGCACCTCAGCGTCAACAACGGTCCAGTGAGCCGCCTTCGCCACTGGTGTTCTTCCGAATATCTACGAATTTCACCTCTACACTCGGAATTCCACTCGCCTCTCCTGACCTCCAGGCCTGCAGTCTAGAAGGCAGTTCCAGGGTTGAGCCCTGGGATTTCACCCCCTACTTACAGACCCGCCTACGTGCGCTTTACGCCCAGTAATTCC
+
FFFFFFFFFFFF:FFFFFFFFFFFFFFFFFFFFFFFFFFFFFFFFFFFFFFFFFFFFFFFFFFFFFFFFFFFFFFFFFFFFFFFFFFFFFF:FFFF:F:FFFFFF:FFFFFFFFFFFFFFFFFF,FFFFFFFFFFFFFFFFFFFFF,FFFFFFFFFFFFFFFFFFF:FF:FFFFFFFFFFFFFFFFFFFFFF:FFFF:FFFFFFFFFFFFFFF,FFFFFFFF:FFFF:FFFFFFFFFFFFFFFFFFFFFF
@A00920:152:HGHKKDRXX:2:2104:22679:27899 2:N:0:CGCGTTCA+TAAGACAC
GGACTACAGGGGTTTCTAATCCTGTTTGCTCCCCACGCTTTCGCTCCTCAGCGTCAGTATTGGCCCAGAGAACCGCCTTCGCTACTGGTGTTCCTCCCGATATCTGCGCATTCCACCGCTACACCGGGAATTCCATTCTCCTCTACCAAACTCTAGCCACAGCAGTATCGACTGCAGTTCCAGGGTTGAGCCCTGGGATTTCACAGCCGACTAACTGAGCCGCCTACGAGCTCTTTACGCCCAATGATTC
+
FFFFFFFFFFFFFFFFFFFFF,FFFFFFFFFFFFFFFFFFFF:FFFFFFFFFFFFFFFF:FF:FFFFFF:FFFFFFFFFFFFFFFFFFFFFFFFFFFFFF,FFFFFFFFFFFFFFFFFFFFFFFFFFFFFFF:F:FFFFFFFFFFFFF:FFFFFFFFFFFFFFFFFFFFFFF:FFFFFFFFFFFFFFFFFFFFFFFFFFFFFFFFFFFFFFF,FF:FFFFF:FFFFFFFFFFFF,FFFFFFFFFFFFFFF
@A00920:152:HGHKKDRXX:2:2104:25048:27993 2:N:0:CGCGTTCA+TAAGACAC
GGACTACAAGGTTTCTAATCCTGTTTGCTCCCCACGCTTTCGTGCCTCAGCGTCAGTATCGGGCCAGTGAGCCGCCTTCGCCACTGGTGTTCTTGCGAATATCTACGAATTTCACCTCTACACTCGCAGTTCCACTCACCTCTCCCGAACTCAAGATCCTCAGTATCAAAGGCAGTTCTGGAGTTGAGCTCCAGGATTTCACCCCTGACTTAAAGACCCGCCTACGCACCCTTTACGCCCAGTGATTCCG
+
FF:FFFFFFFFFFFF:F:FF,FFFFFFFFFFFF:FFFFFFFFFFFFFFFFFFFFFFFFFFFFFF:FFFFFFFFFF:FFFFFFFFFFFFFFFFFFFFFFFFFFF:,FFFFFFFF,FFFFFFFFFFFFFFFFFFFFFFFFFFFFFFFFFFFFFFFFFFFFFFFFFFFFFFF:FFFFFFFFFFFFFFFFFFFFFFF:FFFFFFFFFFFFFFFFFFF:FFFFFFF:F,FFFFFFFFFFFFFFFFFFFFFFFFFF
@A00920:152:HGHKKDRXX:2:2104:21947:28228 2:N:0:CGCGTTCA+TAAGACAC
GGACTACTCGGGTTTCTAATCCCGTTCGCTCCCCATGCTTTCGCCTCTCAGCGTCAGGTCAGGCCCAGCGTGTCGCCTTCGCCACTGGTGTTCCTCCGGATCTCTACGCATTTCACCACTACACCCGGAATTCCACACGCCTCTACCTGCCTCTAGCCCCGCAGTTCGGTCAAGTCCTCGCCCGGTTGAGCCGGGCGCTTTCACGCGCCACTTGCAGGACCGCCTACACGCGCTTTACACCCAGTACATC
+
F:FFFF:FF:::FF:F,FF,:,FFFFF,:F,F,FFFFF,,FF,:FFF:FFFF:FFFF,FFFF:F:,FFFFF,FF,FF,F:,F:FFF:,:F,F,F:,FFFF,F:,,FFF:F:,:,:FFFF:F,,F:F,:FF:,FFF:FFF,FFF,F,FF:FF,F,FF:,FFFFFF,FFF:FFF,FFFF:F,,FF,F::FFFFF,F,FFF,FFFFFFFFFFFF,FFFFFFFF,FFFF:F,F,FFFFFFFFFF,FF,:F,FFF
@A00920:152:HGHKKDRXX:2:2104:6081:28432 2:N:0:CGCGTTCA+TAAGACAC
GGACTACTCGGGTATCTAATCCTGTTTGCTCCCCACGCTTTCGTGCATGAGCGTCAGATCCGGCCCAGCGGGCCGCCTTCGCCACAGGTATTCTTCCCGATCTCTACGCATTCCACCGCTACACCGGGAATTCTACCCGCCTCTACCGGTCTCCAGGTCCGCAGTTTCGGAAGCAGCCTCGGAGTTGAGCTCCAAGATTTCACTCCCGACTTGCAAGTCCCGCCTGCGCGCGCTTTACGCCCAGTGAGTC
+
FFFFFFFFFFFFFFFFFFFFFFFFFFFFFFFFF:FFFF:FFFFFFFFFFFFF,FFFFFFFFFFFFFFFFFFFFFFFFFF:FFFFFFF:FFFFFFFFFFFFFFFFFFFFFFFFF:FFFFFFFFFFFFFFFFFF,F:FFFFFFFFFFFFFFFFF,FFFF:FF,F::F::FFFF,FFFFFFFFFFFF::FFF,FFFFFF,,FFF:FFFFFF:FFFFFF:FFF,FFFFFFFFF:FFF,FFFFFFFFFFFFFF::
@A00920:152:HGHKKDRXX:2:2104:9932:28745 2:N:0:CGCGTTCA+TAAGACAC
GGACTACTGGGGTTTCTAATCCTGTTTGCTCCCCACGCTGTCGCACATGAGTGTCAGTATTGGGCCAGAAAGCCGCCTTCGCCACTGGTGTTCCTCCCGATATCTACGCATTTCACCGCTACACCGGGAATTCCACTTTCCTCTCCCATACTCTAGCTATGCAGTATCGAATGCAGTTCCCAGGTTGAGCCCAGGGCTTTCACATCCGACTTACACAGCCACCTGCGTGCGCTTTACGCCCAGTAATTCC
+
FFFFFFFFFFFFFFFFFF:FFFFFFFFFFFFFFFFFFFFFFFFFFFFFFFFFFFFFFFFFFFFFFFFFFFFFFFFFFFFFFFFFFFFFFFFFFFFFFFFFF:FFFFFFFFFFFFFFFFFFFFFFFFFFFFFFFFFFF:FFFFFFFFFF:FFFFFFFFFFFFFFFFF:,FFFFFFFF,:FFFFFF,FFFFFFFFFFFFFFFFFF:FFFFFFFFF::FF:FF,FFFF:,FFF:FFFFFFFFFF,:FFFF,FF
@A00920:152:HGHKKDRXX:2:2104:32389:29778 2:N:0:CGCGTTCA+TAAGACAC
GGACTACTGGGGTTTCTAATCCTGTTTGCTCCCCACGCTTTCGTGCCTCAGTGTCAGTGCTGGTCCAGATGGCCGCCTTCGCCACGGATGTTCCTCCCGATCTCTACGCATTTCACTGCTACACCGGGAATTCCGCCATCCTCTACCGCACTCCAGTGATCCAGTTTCCAATGCCATTCCCAGGTTGAGCCCAGGGCTTTCACATCCGACTTACCAAACCGCCTACGCGCGCTTTACGCCCAGTAAATCC
+
FFFFFFFFFFFFFFFFFFFFFFFFFFFFFFFFFFFFFFFFFFFFFFFFFFFFFFFFFFFFFFFFFF:FFFFFFFFFFFFFFFFFFFFFFFFFFFFFFFFFFFFFFFFFFFFFFF:F:FFFFFFFFFFFFFFFFF:FFFFFFFFFFFFFFFFFFFFFFFFF:FFFFFFFFF:FFFFFFFFFFFF:FF,FFFFFFFFFFFFFFFFFFFF:FF:FFFFF,:FFFFFFFFFFFFFFFFFF:FFFF:FFFFFFFF
@A00920:152:HGHKKDRXX:2:2104:10285:29794 2:N:0:CGCGTTCA+TAAGACAC
GGACTACCGGGGTTTCTAATCCCGTTCGCTACCCATGCTTTCGCGCCTCAGCGTCAGTTGTGATCCAGGATGCCGCCTTCGCCACTGGTGTTCCTCCGCATCTCTACGCATTTCACCACTACACGCGGAATTCCACATCCCTCTATCACACTCTAGACCGGCAGTCTCAGACAGCCTCTCCAGGTTTAGCCTGGAGCTTTCATGCCTCACTTACCGATCCGCCTGCGCGCCCTTTGCGCCCAGTAATTCC
+
FFFFFFFFFFFFFFFFFFFFFFFFFFFFFFFFFFFFFFFFFFFFFFFFFFFF::F,F:FFFFFFFFFFFFFFFFFFFFFFFFF:FFFFFF:FFFFFFFF,FFF:FFFF,FF:FFFFFF,F,,FFFFFFF:F:FFFFF:FFF,FF:FFFFFF,FFFF:FFFFFFF:FF:FFFFFFFF,FFFFFFFF,F,FFFFFFFFFFF:F,FFFF:FFF,FF:FF,FFFFF,FF,FFFFF,FF,,:FF:FFF::F,FFF
@A00920:152:HGHKKDRXX:2:2104:9932:29935 2:N:0:CGCGTTCA+TAAGACAC
GGACTACACGGGTATCTAATCCCGTTCGCTCCCCTGGCTTTCGCGGCTCAGCGTCAGGTGCAGCCCAGAAGGCCGCCTTCGCCTCAGGTGTTCCTCCGGATCTCTACGCATTACACCACTCCACCCGGAATTCCGCCTACCTCTACTGACCTCAAGAGAACTAGTTTCCAATGGCCTCACCCGGTTGAGCCGGGAGCTTTCACATCAGACTTAAATCACCGCCTGCCCGCGCTTTACGCCCAGTAAATCC
+
FFFF:FFFFFFFFFFFFFFFFFFFFF,FFFFF:FFFFFF:FFFFFFFFFFFFFFFFFF::FFFFFFFF,FFFFFFFFFFFFFFFF,FFF:FFF,FFFFFFFFFFF:FFFFFF,FFFFFFF:FFFFFFFFFFFF:,FFF,FFFFFFF,FF:FFF,FF,FF,FF:F:F,F:F,FFFFF,F,F:FFFFF:F:FF:,FFFFFFFFFFF:FF,,FFFF:,:FFF,FFFF,FFFFF,FFFF:FFFFFFF:FF,FF,
@A00920:152:HGHKKDRXX:2:2104:3911:30279 2:N:0:CGCGTTCA+TAAGACAC
GGACTACTCGGGTTTCTAATCCTGTTCGCTCCCCACGCTTTCGCTCCTCAGCGTCAGTATCGGCCCAGAGACCCGCCTTCGCCACCGGTGTTCCTCCTGATATCTGCGCATTTCACCGCTACACCAGGAATTCCAGTCTCCCCTGCCGAACTCCAGTGATGCCCGTATCGACCGCACGCCCACAGTTAAGCTGTAGGTTTTCACGGCCGACGCGACACACCGCCTACGAGCTCTTTACGCCCAATAATTC
+
FFFFFFFFFFFFFFFFFFFFFFFFFFFFF:FFFF:FFFFFFFFFFFFFFFFFFF:FFF:FFFF:FFF,FFFFFFFFFFFFFFFFF:FFFFFFFFFFFF::FFFFFFFFFF:FFFFFFFFFFFFFF:FF:,FFFFFFFFFFFFFFFFFFFFFFFF:FFFFFFFFFFF,FFFFFFF:FFF:FFFFFF,FF:F::FFFFFFF:FFFFFF:FF:FFFFFFFFFFFFFFF:FF,FFFFFFFFFFFFF:FFFF,FF
@A00920:152:HGHKKDRXX:2:2104:25626:30655 2:N:0:CGCGTTCA+TAAGACAC
GGACTACTAGGGTTTCTAATCCTGTTTGCTCCCCACGCTTTCGCGCCTCAGTGTCAGAACCGGTCCAGGTAGCCGCCTTCGCCACTGGTGTTCCTCCCAGTATCTACGCATTTCACCGCTACACTGGGAATTCCGCTACCCCCTCCCGGCCTCGAGCCTGGCAGTTTCAAAGGCAATTCCTCAGTTGAGCCGAGGGATTTCACCTTTGACTTACCGGGCCACCTACGCGCCCTTTACGCCCACTAATTCC
+
FFFFFFFFF:FFFFFFFFFFFF,F:FF,FFFFFFFFFF:FFFFFFFFFFFFFFFFFFFF:FFFFFFFFF,FFFFFFF,FFFF,FFF:FFFFF:FF::FF,FFFFF:FF:FF:FFFF:FFFFFFFFF,FFFF:FFFFFFF:FFFFFFFFFFFFFFFFFFFFF,FFFF:FFFFF:FFFFFF:FFFFF:FFFFF,FFFFF::FFFFFFF,,,FFFFFF:,FF:,FFF:F:FFF:,:FF,FFFF:F,F,F,FFF
@A00920:152:HGHKKDRXX:2:2104:17770:30671 2:N:0:CGCGTTCA+TAAGACAC
GGACTACCAGGGTTTCTAATCCTGTTCGCTCCCCATGCTTTCGCTCCTCAGCGTCAGTTACGGCCCAGAGATCTGCCTTCGCCATAGGTGTTCCTCCTGATATCTGCGCATTACACCGCTACACCAGGAATTCCAATCTCCCCTACAGCACTCTAGTCTGCCCGTACCCACTGCAGGCCCGAGGTTGAGCCTAGGGTTTTCACAGCAGACGCTACAAACCGCCTACGAGCTCTTTACGCCCAATAATACC
+
FF:FFFFFFFFFF,FFFFFFFFFFFF:FFFFFFFF,FFFFFFFFFFFFFFFFFFFFFF:FF,FFFFFFFFF:FFFFFFFFFFF:F,FFFFFFFFFFF,FFFFFFFFFFFFFF,FFFFFFFFFFFF,FFFFFFFFF:,FFFF:FFFF:FFFFFFFFF:F:,,,F,FF,,F,::,F,:F:FF,::F,F:F,FF,,F,F,FFF,,FF,FF,FFF,,FFFFFFFFFF,,F,FFF,FFFFF:,FFF,F,F:F,,F
@A00920:152:HGHKKDRXX:2:2104:29532:30780 2:N:0:CGCGTTCA+TAAGACAC
GGACTACTGGGGTATCTAATCCTGTTTGCTCCCCACGCTTTCGCGCCTCAGCGTCAGAACCGGACCAGTAAGCCGCCTTCGCCACTGGTGTTCTTGCGAATATCTACGAATTTCACCTCTACACTCGCAGTTCCACTTACCTCTTCCGGTCTCAAGCCATGCAGTATCGAAGGCAATTCTGTGGTTGAGCCACAGGCTTTCACCCCCGACTTACAAAGCCGCCTACGCGCCCTTTACGCCCAGTGATTCC
+
FFFFFFFFFFFFFFFFFFFFFFFFFFFFFFFFFFFFFFFFFFFFFFFFFFFFFFFFFFFFFFFFFFFFFF,FFFFFFFFFFFFFFFFFFFFFFFFFFFFFFFFFFFFFFFFFFFFFFFFFFFFFFFFFFFFF,F:FFFFFFFFFFFFFFFFFFFFFFFFFFF:FFFFFFFFFFFFFFFFFFFFFFFFFFFFFFFFFFF,FFFF:FFFFFFFFFFFFFFFFFFFFF:FFFFFFF,FFFFFFFFFF:FFFFF
@A00920:152:HGHKKDRXX:2:2104:31232:30874 2:N:0:CGCGTTCA+TAAGACAC
GGACTACAGGGGTTTCTAATCCCTTTTGCTCCCCTAGCCTTCGAGCCTCAGCGTCAGATGTTGTCCAGTAGCTCGCCTTCGCCACGAGTGTTCCTCTCGATATCCACGCATTTCACTGCTACACCGAGAATTCCAGCTACCTCTCCAACCCTCAAGCATGGCAGTATCGGATGCAGTTCCGGGGTTGAGCCCCGGGATTTCACATCTGACTTACCACGCCGCCTACGCTCCCTTTACGCCCAGTGATTCC
+
FFFFFFFFFFFFFFFFFFFFFFFFFFFFFF,FFFFFFFFFFFFFFFFFFFFFFFFFF:FFFFFFFFFFFFFFFFFFFFFFFFFFFFFFFFFFFFFFFFFFFFF:FFFFFFFFFFFFFFFFFFFFFFFFFFFFFFFFFFFFFFFFFFFFFFFF:FFFFFFF:FFFFFFFFFFFFF:FFF:F,FFFFFFFFFFFFFFFFFFF:FFFFFF:FFFF:FFFF:FFFFFFFFFFFFFF:FF::,FFFFFFFFFFFF
@A00920:152:HGHKKDRXX:2:2104:6189:31281 2:N:0:CGCGTTCA+TAAGACAC
GGACTACAGGGGTATCTAATCCTGTTTGCTCCCCACGCTTTCGTGCCTCAGTGTCAGTGCTGGTCCAGGTAGTCGCCTTCGCCACAGATGTTCCTCCCGATCTCTACGCATTTCACTGCTACACCGGGAATTCCACTACCCTCTACCGCACTCTAGCCTGCCAGTATCCAATGCCATTCCCAGGTTGAGCCCAGGGCTTTCACATCAGACTTAACAAACCACCTACGCACGCTTTACGCCCAGTAATTCC
+
FFFFFFF:FFF:FFFFFFFFFFFFFFFFFFFFFFFFFFFFFFFFFFFFFFFFFFFFFFFFFFF:FFFFFFF:FFFF:FFFFFFFFFFFFFFFFFFFFFFFF,FFFFFFFF:FFFFFFFFFFFFFF:FFFFF:FFFFFFFFFFFF:FFFFFFFFFFFFFF,FF:FFFFFF,FFFFF,FFFFFFFF,FFF:FFFFFFFFFFFFFFFFFFFFFFFFFFFF,FFFFFF,FFFFFFF:,F:FFFFFFFF,FFF:F
@A00920:152:HGHKKDRXX:2:2104:1669:31594 2:N:0:CGCGTTCA+TAAGACAC
GGACTACTCGGGTTTCTAATCCCGTTCGCTCCCCATGCTTTCGCGTCTGAGGGTCAAACCAGGCCCAGAACGTCGCCTTCGCCACAGGAGTTCCTCGGGATCTCTAAGCATTTCACCCCTACACCCCGAATTCCGCGTTCCTCTGCCTGTCTCTAGTTGTGCCGGTTGCGAGGGCCGCGCCCGCGTGAGCCGAGAGCGTTCCCCAACCGCTTACACAGCCCCCTGCCCGCCCCTTACGCCCAGTACATCC
+
F:FFFFFFFFFFF,FFFFFFFF:FF:FFFFFFFF,:FF,FFFFFF:FF,FF,FFFFF:,FFFFFFFFFF:,:,FFFFFFFFFFFF:FFFFFFFFFFFFF:,FFFFF,FF,:FFFFFF,FF,FFFFF,FF,:FFF,:,,FFF:FF,FFFF,,FF,,FFF,FF,,,:,FF,,F,,F,F,F,FFFF,,,F,,::FFF,F,,F,,F,,,:FF,,,F:F:F,,,F,,F,,F,:,,F,,,:,,,,FF::,,:F:,:
@A00920:152:HGHKKDRXX:2:2104:28013:31594 2:N:0:CGCGTTCA+TAAGACAC
GGACTACTAGGGTTTCTAATCCTGTTTGCTCCCCACGCTTTCGCACCTCAGTGTCAGTATCAGTCCAGGTGGTCGCCTTCGCCACTGGTGTTCCTTCCTATATCTACGCATTTCACCGCTACACAGGAAATTCCACCACCCTCTACCGTACTCTAGCTTGCCAGTTTTGGATGCAGTTCCCAGGTTGAGCCCGGGGCTTTCACATCCAACTTAACAAACCACCTACGCGCGCTTTACGCCCAGTAATTCC
+
FFFFFFFFFFFFFFFFFFFFFFFFFFFFFFFFFFFFFFFFFFFFFFFFFFFFFFFFFFFFFFFFF,:FFFFFFFFFFFFFFFFFF:FFFFFFF:FFFFFFFFFFF:FFFFFF:FF:FFFF:::FFFFF,FFFFFF:F,FFF:FFFFFFF:::FF:FFFFFFFFFF:FFFFFFFF:FFFF:F:FFF:FFFFF:FFFFFF:,FFFFFFFF,FFFF:FFFFFFF:FFFFFF:FFF:F:F:FF:F,FFF:F,F:
@A00920:152:HGHKKDRXX:2:2104:15664:32565 2:N:0:CGCGTTCA+TAAGACAC
GGACTACAGGGGTTTCTAATCCCGTTTGCTACCCACGCTTTCGCTCCTCAGAGTCAGTTACGGACCAGAGAGGCGCCTTCGCCACTGGTGTTCCTCCTGATATCTGCGCATTTCACCGCTACACCAGGAATTCACCGCTCCCCTACCGTACTCAAGTCACAGCAGTATCGGGTGGCGTCTCTGGGTTGAGCCCAGAGTTTTCACACCCGACTGACTGAACAGCCTACGAGCTCTTTACGCCCAATAAATC
+
F::F:F::F,FFF,FFFFFFFF,FFFFFFFFFFF::FFFFF:FFFFFFFFF,FFFF,FFFFFF,FFFF::,FFFFFFFFFFFFFF:FFF,FF,FFFF,FFFFFFFFFFFFFFFFFFFFFFFFFFFFFFFFFFF:FF,::FF,FFFFFFFF,FFF:FFFF,:F,FFFFFFF,:FF:FFFF:F,,FFFFFFFF,FFFF,FFFFFFFFFFFFF:,::,FFF,F,FF,FFFFFFFF:FF,FF,FF,,F:F:F:F
@A00920:152:HGHKKDRXX:2:2104:28438:32675 2:N:0:CGCGTTCA+TAAGACAC
GGACTACTCGGGTTTCTAATCCTGTTTGCTCCCCTAGCTTTCGTTTCTCAGTGTCAGTATTGGTCTAGTAAAGTGCTTTCGCCATTGGTGTTCCTTTCAATATCAACGCATTTCACCGCTTCTCTGAAAATTCCCTTTACCCCTGCCATACTCTAGAAAAAGAGTATCTTTTGCTTGTTTTAAGTTAAGCTTAAAGATTTAACAAAAGACTTTTTTATCCACCTACAAACGCTTTACGCCCAATAATTCC
+
FFFFFFFFFFFFFFFFFFFFFFFF:FFFFFFFFFFFFFFFFFFFFFFFFFF:FFF:FFFFFFFFFFFFFFFFFF::F:FFFFFFFF:FFFFFFFFFFFFFFFFFFF:FFFFFFFFF,FF:FFFFFFFFFFFF:FFFF:F,FF:FF::FFF,FFFFFFFFF::FFF:FFFFFF,,FFFFFFFF,:FFFFFFFFFF:F:FFFFFFFFFFFFFFFFFFFFF:FFFF,FFFF,:::FFFFF:FFFFFFFFFFFF
@A00920:152:HGHKKDRXX:2:2104:2591:32878 2:N:0:CGCGTTCA+TAAGACAC
GGACTACACGGGTTTCTAATCCTGTTTGCTCCCCACGCTTTCGCACCTCAGCGTCAGTATCGAGCCAGTGAGCCGCCTTCGCCACTGGTGTTCCTCCGAATATCTACGAATTTCACCTCTACACTCGGAATTCCACTCACCTCTCTCGAACTCAAGACTAGCAGTATCAAAGGCAGTTCCAGGGTTGAGCCCTGGGATTTCACCTCTGACTGACTAATCCGCCTACGCGCGCTTTACGCCCAGTAATTCC
+
FFFFFFF:FFFFFFFFFFFFFFFFFFFFFFFFFFFFFFFFFFFFFFFFF:FFFFFFFFFFFFFFFFFFFFFFFFFFFFFFFFFFFFFFFFFFFFFFFFFFFFFFFFFFF:FFFFFFFFFFFFFFFFFFFFFFFFFFFFFFFFFFFFFFFFFFFFFFFFFFFFFFF:FFF:FFFF:FFFFFFFFF,FFFFFFFFFFFFFF,FFFFFFFFFFFFFFF:FFFFFFFF,,FFFFFFF,FFFFFFFFFFFFFFFF
@A00920:152:HGHKKDRXX:2:2104:10113:33004 2:N:0:CGCGTTCA+TAAGACAC
GGACTACTGGGGTTTCTAATCCTGTTTGCTACCCACGCTTTCGCTCCTCAGCGTCAGTTACGGCCCAGAGTGGCGCCTTCGCCACTGGTGTTCCTCCTGATATCTGCGCATTTCACCGCTACACCAGGAATTCCCCACTCCCCTACCGTACTCAAGTCACAGCAGTATCGGGTGGCGTCTCTGGGTTGAGCCCAGAGTTTTCACACCCGACTTACTGAACCGCCTACGAGCTCTTTACGCCCAATAAATC
+
FFFFF:FFFFFFFFFFFF:FFFFFFFFFFFFFFFFFFFFFFFFFFFFFF:FFFFFFF:FFFFFFFFFFFFFFFFFFFFFFFFFFFFFFFFFFFFFFFFFFFFFFFFFFFFFFFFFFFFFFFFFFFFFFFFFFFFFFFFFFFFFFFFFFFF:FF,FFFFFFFFFFFF:::FFFFFFFFFF:F:FFFFFFFF:FFFFFF:FFFFFFFFF:FFFFFFFFFFFFFFFFFFFFFF:F,FFF:F::FFF,FFFFF:
@A00920:152:HGHKKDRXX:2:2104:16188:33661 2:N:0:CGCGTTCA+TAAGACAC
GGACTACTGGGGTATCTAATCCTGTTTGCTCCCCACGCTTTCGCACCTCAGTGTCAGTATGAGTCCAGGGTGTCGCCTTCGCCACTGATGTTCCTCCAGATATCTACGCATTTCACCGCTACACATGGAATTCCACTTTCCTCTTCTGCACTCAAGTCTCCCAGTTTCCAATGACCCTCCACGGTTGAGCCGTGGGCTTTCACATCAGACTTAAGAAACCACCTGCGCGCGCTTTACGCCCAATAATTCC
+
FF:FFFFFFFFFFFFFFFF:FFFFFFFFFFFFFFFFFFFFFFFFFFFFFFFFFFFFFFFFFFFFFFFFFFFFFFFFFFFFFFFFFFFFFFFFFFFFFFFFFFFFFFFFFFFFFFFFFFFFFFFFFFFFF,F:FFFF,FFFFFFFFFFFF:FFFF,FF:FFFFFFFFFFFF:FFFFFFFFFFFFFFFFFFFFFFFFFFF,:FFFFFFFFFFFFFF:FFF:FFF,,,:F:FFF:,:F:,FF,FF,FF,F,F,
@A00920:152:HGHKKDRXX:2:2104:30373:33771 2:N:0:CGCGTTCA+TAAGACAC
GGACTACTGGGGTATCTAATCCTGTTTGCTCCCCACGCTTTCGCGCCTCAGCGTCAGAAACGGACCAGCGAGCCGCCTTCGCCACGGGTGTTCCGCCGAATATCTACGAAGTTCACCTCTACACTCGGCATTCCACTCGCCTCTTCCGTCCTCCAGACGTCCAGTATCGGAGGCAGTTCCGGGGTTGAGCCCCGGGATTTCACCCCCGACTTGAACATCCGCCTACGCGCGCTTTACGCCCAGTAATTCC
+
FFFFFFFFFFFFFFFFFFFFFFFFFFFFFFFFF:FFFFFFF:FFFFFFFFFFFFFFFFFFFFFFFFFFFF:FFFFFFF:FFFFFFFFFFFFFFFFFFFFFFFFFFFFFFF,FFFFFFFFFFFFFFFFFFFFFF,FFFFFFFFFFFFFFFFFFFFFFFFFFFFFFF,FFFFFFFFFFFFFFFFFFFFFFFFFF:FFF:FF:FFFFFFFFFFFFFFF:FFFFFFFFF,FFFFFFF,FFFFFF:FFFF,F:FF
@A00920:152:HGHKKDRXX:2:2104:7319:34053 2:N:0:CGCGTTCA+TAAGACAC
GGACTACAAGGGTATCTAATCCCGTTCGCTACCCATGCTTTCGCGTCTTAGCGTCAGTAATGGCCCAGCGTGCCGCCTTCGCCACTGGTGTTCCTCCGGATCTCTACGCATTTCACCACTACACCCGGAATTCCACACGCCTCTACCTGCCTCTAGCCCCGCAGTTCGGTCACGTCCTCGCCCGGTTGAGCCGGGCGCTTTCACGTCCGACTTGAACAGCCGCCTGCCCGCGCTTTACGCCCAGTAAATC
+
FFFFFFFFFFFFFFFFFFFFFF,FFFFFFFFFFFFFFFFFFFFFFFFF:FFFFFFFFFF,F:FFFFFFFF:FF:FFFFFFFF,F,FFF:FFFFFFFF:FFFFFFFF,FFFFFFF:FFFFFFFFFFFFFFFFFFF,FF:FFFFFF,FFFFFFFFFFFFFFFFFFFFFFFFFFFFFFFFFFF,FFFF:FFFFFF:FFFFFF,FFFFFFFFFFFFF:FFF::FF:F,FFFFFFFFF:FF,FFFFFFFF,F:FF
@A00920:152:HGHKKDRXX:2:2104:2763:34679 2:N:0:CGCGTTCA+TAAGACAC
GGACTACTGGGGTTTCTAATCCTGTTCGCTCCCCACGCTTTCGCTCCTCAGCGTCAGTTCCAGCCCAGAGCGCCGCCTTCGCCACTGGTGTTCCTCCTGATATCTGCGCATTTCACCGCTACACCAGGAATTCCCCACTCCCCTACCGGACTCAAGTCACAGCAGTATCGGGTGGCCGCTCAGGGTTGAGCCCTGAGTTTTCACACCCGACTTACTGAACCGCCTACGAGCTCTTTACGCCCAATAAATC
+
FFFF,FFFFFFFFFFFFFFFFFFFFFFFFFFFFFFFFFFFFFFFFFFF::FFFFF:FFFFFFFFFFFFFFFFFFFFFFFFFFFFFFFFFFF:FFF,FFFFFF:FFFFFFFFFFFFFFFFF:FFFFFFFFFFFF:FFFFF:F:FF,:FFFFFFFFFFF:FFFF:F:F,:FFFFFFFFFFFFFFFFFFFFFF:F::::FFFFFF::FFF:F:F,F,FF:FFF:FFF,FFF:FFFFF,FFFFFF::,F:,,:F
@A00920:152:HGHKKDRXX:2:2104:10809:34929 2:N:0:CGCGTTCA+TAAGACAC
GGACTACACGGGTTTCTAATCCTGTTCGCTCCCCACGCTCTCGCGTCTCAGCGTCAGTACCGTCCCAGAGAGCTGCCTTCGCCATTGGTGTTCTTCCTGATATCTGCGCATTTCACCGCTACACCAGGAATTCCACTCTCCTCTTCCGGACTCTAGCCACACGGTTTCCGTCGACGTCTAGAGGTTAAGCCTCTAGTTTTCACAACGGACCTGCGTGGCCGCCTACACGCGCTTTACGCCCAGTAAATAC
+
FFFFFFFFFFFFFFFFFFFFFFFFFFFFFFFFFFFFFFF,FFFFFFFFFFFFFFFFFFFFFFFFFFFFF:FFFFFFFFFFF::FFFFFFFFFFFFFFFFFFFFFFFFFFFFFFFFFFFFFFFFFFFFFFFFFFFFFFFFFFFFFFFFFFFFFFFFFFFFFFFFFFFFFFFFFFFFFFF:F:FFFFF:,FFFFFFF:FFFFFFFFFFFF:F,FFFFF:FFFFFFFFFFFFFFFF,:FFFFFFFFFFFFF,F
@A00920:152:HGHKKDRXX:2:2104:28311:35618 2:N:0:CGCGTTCA+TAAGACAC
GGACTACTGGGGTTTCTAATCCTGTTCGCTCCCCACGCTTTCGAGCCTGAGCGTCAGTCGCCGTCCAGACACCCGCCTACGCTTCTGGTATTCCTCGTGATATCTACGCATTACACCGCTACACCACGAATTCTAGTGGCCTCTCCGGGACTCAAGGACGGCAGTATCAAAGGCCGTCCTACCGTTGAGCCGTAGACATACACCCCTGACTAACCGCACCGCCTGCACACCCTTTACACCCAATAAATCC
+
:FFFFFFF,FFFF::FF:F:FF::FFFFF:FF:FFFF:,,:F:,FFFFFFFFFFFFF,FFFFFFFF,F,F:F:F:FFF,FF,,FFFF,FFFFFF:F::FF:FF:FFF:,:FFFFFFF:FF:FFF,FF,F,,F:FF,F,FFF,FF,FFF,FFF:FFF:FF,:FFF,F:FF,FF,FF:FFFF,FF:,,FFFFF,,FFFF,F,,F:FF,F,FFF,FFFFF,FF,:F,:,,,FFFFFF,FFFFF:FF,FF:,FF
@A00920:152:HGHKKDRXX:2:2104:21432:36010 2:N:0:CGCGTTCA+TAAGACAC
GGACTACACGGGTATCTAATCCTGTTCGCTCCCCACGCTTTCGCTCCTCAGCGTCAGTACTGGCCCAGATCACTGCCTTCGCCATAGGTGTTCCACCTGATATCTGCGCATTTCACCGCTACACCAGGTATTCCGTGATCCCCTACCAGACTCAAGTCATCGCAGTATCGGATTGCGTATCCGGGTAGAGCCCTGAGTTTTAACATCCGACTTACGTCACCGCCTACGAGCTCTTTACGCCCAATGAATC
+
:FFFFFF,FFFFFFFFFFFFFF,FF:,FFFFFFF:,FFFFFFFF:F,FF:FF:FFFFF,F,FFFFFFFF,FFF,FFFFFF:FF,,,FFFFFFFF:FF:FFFFFFFF:FFFFFFFFFFFFFFFFF,,,FFFF::F:F,F:F:FFF:FFFFFFFF,F,FF,,F:FFFFF,:F,FF:,F:F,,F::F::,FF:FFFF,F,FFFF,FFFF,:FF,FFFFF,,FFFF:F:FFF:FF:FFFF:FFF:FF,FFF,FF
@A00920:152:HGHKKDRXX:2:2104:8359:36918 2:N:0:CGCGTTCA+TAAGACAC
GGACTACAGGGGTTTCTAATCCCGTTCGCTCCCCTAGCTTTCGCGTCTGAGCGTCAGGAACGGCCCAGGAGGCCGCCTTCGCCACTGGTGTTCCTCCCGATATCTACGCATTTCACCACTACACCGGGAATTCCACCTCCCTCTACCGTCCTCGAGCCGGGCAGTCTTGAACGTCGGCTCCCAGTTGAGCCGGGAGATTTCACATCCAACTTACTCGGCCGCCTGCACGCGCTTTACGCCCAGTGAATTC
+
FF:FFFFFFFFFFFFFFFFFFF,:FFFFFFFFF:FFFFF:FFFF:FFFFFF:FFFFFFFFFFF,FFFF,FFFFF:FFFFFFFFFFFFFFFFFFFFFFFFFFF:FFFFF,FFFFFFFFF:,FFFFFFFFF,F:FFFFFFFFFFFFF:FFFFFFFFFF:,FFFF,FFFF,FFFFFFFFFF:F:FFFFFFFFFFFFFFFFFF::FFFFFFFFFF:FFFFFFFFFFFFFFFF,FFFF,FFFFFFFFFF:F,,:F
@A00920:152:HGHKKDRXX:2:2105:2817:1172 2:N:0:CGCGTTCA+TAAGACAC
GGACTACCCGGGTATCTAATCCTGTTTGCTACCCACGCTTTCGCTCCTCAGCGTCAGTTACGGCCCAGAGCGGCGCCTTCGCCACTGGTGTTCCTCCTGATATCTGCGCATTTCACCGCTACACCAGGAATTCCCCGCTCCCCTACCGTACTCAAGTCACAGCAGTATCGGGTGGCGTCTCTGGGTTGAGCCCAGAGTTTTCACACACGACTTACCGAACCGCCTACGAGCTCTTTACGCCCAATAAATC
+
FFFFFFFFFFFFFFFFFFFFFFF:FFFFFFFFFFFFFFFFFFF,,FFFFFFFFFFFF:::FFFFFFFFFFFFFFFFFFFFFFFFF,FFFFFFFFFFFFFFFFFFF:FFFFFFFFFFFFF:FFF,:FF,FFFF:F,F:FFFFFFFFF:F,FFFF::FFFFFF::F,FFFF::FF::FFFF:FFFF:FFFF,,FFFFFF:FF,:F,FFFF:F,FF,::FFFFFF:FF,F:F,FFFFF:FFFFF,FF,FFF,F
@A00920:152:HGHKKDRXX:2:2105:6822:1219 2:N:0:CGCGTTCA+TAAGACAC
GGACTACCGGGGTTTCTAATCCTGTTTGCTCCCCACGCTTTCGCGCCTCAGCGTCAGTATTGGTCCAGAAAGCCGCCTTCGCCACTGATGTTCCTCCACATATCTACGCATTTCACCGCTACATGTGGAATTCCGCTTTCCTCTACCATACTCTAGCTCGACAGTATCGAATGCAATTCCCAGGTTGAGCCCGGGGCTTTCACACCCGACTTATCGAACCGCCTACGCGCGCTTTACGCCCAGTAATTCC
+
FFFFFFFFFFFFFFFFFFFFFF:F:FFFFFFFFFFFFFFFFFFFFFFFFFFFFFFFFFFFFFFFFFFFFFFFFFFFFFFFFF:FFFFFFFFFFFFFFFFFFFFFF,FFF:FFFFFFFFFFFFFFFFFFFFFFFFFFFFFFFFFFFFFFFFFFFFFFFFFFFF:FFFFFFFFFFFFFFF,FFFFFFFFFFFFF:FFFFFFFFFFFFFFFFFFFFF:FFFFFFFFF,,FFFF:F:FFFFFFFF,FFFFFFFF
@A00920:152:HGHKKDRXX:2:2105:28013:2503 2:N:0:CGCGTTCA+TAAGACAC
GGACTACTAGGGTATCTAATCCCGTTCGCTCCCCTAGCTTTCGCGCCTCAGCGTCAAGAATGGGCCAGGTAGCCGCCTTCGCCACTGGTGTTCCTCCCGATATCTACGCATTTCACCACTACACCGGGAATTCCGCTCCCCTCTCCCACCTTCAAGCCGAGCAGTTTCCGATGCCGTTTTCCAGTTAAGCCGGACGCTTTCACATCGGACTTACCCAGCCGCCTGCGCGCTCTTTACGCCCAGTAATTCC
+
FFFFFFF:FFFFFFF:FFFFFFFFFFFFFFFFFF,FFFFFFFFFFFFFFFFFFFFFFFFFFFF,FFFF,F:F,FFFFFFFFFF:FFFFFFFFFFFFFFFFFFFFFFFFFFFFFFFFFFFFFFFFFFFF:FFFFFFFF,FFFFFF,FFFFF,FFFFFFFF:FF,:F:FFFF,FFFFFF::F:,FFFFF,FFFFFF,FFFFFFFFFFFFFFFFFF,:FFFFFFFFFFFFF,:F:FFFF:FFFFFFFFFFFFF
@A00920:152:HGHKKDRXX:2:2105:28375:2754 2:N:0:CGCGTTCA+TAAGACAC
GGACTACCAGGGTATCTAATCCCGTTTGCTCCCCTGGCTTTCGCTCCTCAGCGTCAATGCCGGTCCAGGATGCCGCCTTCGCCACCGGTATTCCTCCAGATATCTACGCATTTCACCGCTACACCTGGAATTCTGCATCCCTCTCCCGGATTCAAGCCAATCAGTATCGGATGCAGTTCCCAGGTTGAGCCTGGGGATTTCACATCCGACTTAGCTGGCCGCCTACGAGCCCTTTACGCCCAGTAATTCC
+
FFFFFFFFFFFFFFFFFFFFF:FFFFFFFFFFF:FFF:FF::FFFF:FFFFFF,FFFF:FFFFFFF:FFFFFFFFFFFFFFFFF::FF:FFFF:FFFF::FFFFFFFFFFF,FFFFFFFFF:F:FFFFFFFF:FFFFFFF:FF:FFFFFFFFFF:FFF,:FFFFF:FFFF,FFF:FFFFFF,FFF:FFFFFFFFFFF,FFFFFFFFF:FFFFF:FFFFFFF,FF,FFFFFF,:FF:FFFFF:F,,FFF:F
@A00920:152:HGHKKDRXX:2:2105:27462:2895 2:N:0:CGCGTTCA+TAAGACAC
GGACTACCAGGGTTTCTAATCCCGTTTGCTCCCCTGGCTTTCGTGTCTCAGCGTCAGCTCAATCCCAGTCGTCTGCTTTCGCCTTTGGCGTTCCAAACGATATCTACGCATTTCACCGCTCCACCTAGCGTTCCGACGACCCCTGTCGGGCTCAAGACCTGCAGTTTGCCAAGCCATTCCACCGTTGAGCAGTGGGATTTCACAAAGCACTTGCAGGTCCGCCTGCGCACCCTTTAAGCCCAGTGATTCC
+
FFFFFFFFFFFFFFFFFFFFFFFFFFFFFFFFFFFFFFFFFFFFFFFFFFFFFFFFFFFFFFFFFFFFFFFFFFFFFFFFFFFFFFFFFFFFFFFF:FFFFFFFFFFFFFFFFFFFFFFFFFFFFFFFFFFFFFF:FFFFFFFFFFFFFFFF:F:,FFFFFFFFFFFFFFFFFF:FFFFFFFFFF:FFFFFFFFFFF:FFFFFF:,FF:FFF,FFFFFFFFFFFFFFFFFFFFFFF,FFFFFFFFFFFFF
@A00920:152:HGHKKDRXX:2:2105:22453:3145 2:N:0:CGCGTTCA+TAAGACAC
GGACTACTGGGGTATCTAATCCTGTTTGCTCCCCACGCTTTCGCTCTTCAGCGTCAGTATCGGCCCAGAGTGCTGCCTTCGCCGTTGGTGTTCCTCCTGATATCTGCGCATTTCACCGCTACACCAGGAATTCCACACTCCTCTACCGAACTCGAGTCACAGCAGTATCGACTGGCGTCCCAAGGTTGAGCCTTGGATTTTCACAGTCGACTTACTGAACCGCCTAGGAGCCCTTTACGCCCAATAATTC
+
FFFF:FFFFFFFFF,F:FFFFFFFFFFFFF:FFFFFFFFFF::FFFFFFF:FFFFFFFFFFF,FFFFFFFFFFFF:,FFFFFFFFFFFFFFFFFF:F:FFFFFFFFFFFFF,FFFF:FFFFFFFFFFF:FFFFFFFFFFFFFFFF,FFFFFFFFFFFFFFFFFF:F,FFFFFF:FFFFFF:FF:FFFFFFFFFFFFFFFFFFFFFFFFFFFF:FFFF:F:F::FFFFFF,FFFFF:FFFFFF:,FFF:F,
@A00920:152:HGHKKDRXX:2:2105:8287:3537 2:N:0:CGCGTTCA+TAAGACAC
GGACTACCAGGGTTTCTAATCCTGTTTGCTACCCACGCTTTCGCGCATCAGCGTCAGTACCGGTCCAGGTAGCCGCCTTCGCCACTGGTGTTCCTCCCAATATCTACGCATTTCACCGCTACACCGGGAATTCCGCGCTCCTCTCCCATCCTCTAGCTGAACAGTCCCCTCTGCACTTTCCAGGTTAAGCCTGGAGATTTCACGGAGGGCTTATCCAACCGCCTACGCTCCCTGTACGCCCAGTACCTCC
+
FFFFFFFF:FFFFFFFFFF:FFFFFFFFFF:FFFFFFFFFFFFF:FFFFFFFFFFFFFF:FFF,FFFFF::F:FFFFFFFFFFFFFFFFFFFFFFFFFF,,:FFFFFFF,FFFF:FFFFFFFFFFFFFF,FFFFFFFFF:F:FFF:F:,FFFFF:FFFFFFFFFFFF:FF:F:F::,F,F:,FFFFF::,F,F:FF,FF:::FFF,F,:FFF,,,F,F,FFF:F,F:F:F::,F,F:FF,FFF:,,,::F
@A00920:152:HGHKKDRXX:2:2105:5538:4382 2:N:0:CGCGTTCA+TAAGACAC
GGACTACTGGGGTTTCTAATCCCGTTCGCTCCCCTAGCTTTCGCGGCTCAGCGTCAGGTGCAGCCCAGGGCGCCGCCTTCGCCTCTGGTGTTCCTCCGGATCTCTACGCATTTCACCACTCCACCCGGAATTCCACGCCCCTCTACTGCCCTCTAGCGGCCCAGTTTCGAACGACCTCTCCCAGTTGAGCCGGGAGCTTTCACGCCGAACTTAAGCCACCGCCTGCACGCCCTTTACGCCCAGTAACTCC
+
FFFFFFFFFFFFFFFFFFFFFFFFFFFFFFFFFFFFFFFFFFFFFFFFFFFFFFFFFFFFFFFFFFFFFFFFFFFFFFFFFFFFFFFFFFFFFFFFFFFFFFFFFFFFFFFFFFFFFFFFFFFFFFFFFFFFFFFFFFFFFFF:FF:FFFFFFFFFFFFFF,FFFFFFFFFFFFFFF,FFFFFFFFFFFFFFFFFFFFFFFFFFFFFFFFFFFF:FF:FF:FFF,:FF:FFF:FF:FFFFFFFF:FFFFF
@A00920:152:HGHKKDRXX:2:2105:16532:4789 2:N:0:CGCGTTCA+TAAGACAC
GGACTACCAGGGTTTCTAATCCTGTTTGCTCCCCTAGCTTTCGTGCCTCAGCGTCAGTACCTGTCCAGTCATCCGTCTACACCTCTGGTGTTCCTCGTGATATCTACGCATTTCACCGCTACACCACGAATTCCAATGACCTCTCCAGGACTCAAGAACAGCAGTATCAAAGGCAATTATACGGTTAAGCCGCAGGATTTCACCTCTGACTAACTGTCCCGCCTACACACCCTTTACACCCAGTGATTCC
+
FFFFFFFFFFFF:FFFFFFFFFFFFFFFFFFFFFFFFFFFFFFFFFFFFFFFFFFFFFF:FFFF:,FFFFFFF,FFFFFFFFFFFFFFFFFFF,FFFFFFFFFFFFFFFFFFFFFFFFFFFFF:FFF:FFFFFF:FFFFFFFF::F:F:F:FFFFFFFFF::FFFFF:,:FFFFFFFF:FFF,FFFFFFF,FFFFFFFFFFFFFFFFFFFF:FFFFFFFFFFFFFFFFFFFFFFFF:FFF:,F,F,,FFF
@A00920:152:HGHKKDRXX:2:2105:14371:4993 2:N:0:CGCGTTCA+TAAGACAC
GGACTACTCGGGTATCTAATCCCGTTCGCTACCCTGGCTTTCGCGGCTCAGCGTCAGGTGCAGCCCAGGGCGCCGCCTTCGCCTCTGGTGTTCCTCCGGATCTCTACGCATTTCACCACTCCACCCGGAATTCCACGCCCCTCTGCTGCCCTCTAGCTGCCCAGTTTCGAACGGCCTCTCCCGGTTGAGCCGGGAGCTTTCACGTCCGACTTGAACAGCCGCCTGCCCGCGCTTTACGCCCAGTAAATCC
+
FFFFFFFFFFFFF:FFFFFFFFFF:FFF:FFF:FFFF:FF:FFFFFFFFFFFF,FFFFFFFFFFFFFFFFFFFFFFF:FFF::FFFFFFFFFFF:FFFFFFFFFF:FFFFFFFF,FFFFFFFFFFFFF:FFFFFFFFFFFFFFFFFFFFFFFFFFFFFFFFF:F:FFFFF:FFFFFF:FFFFFFF,F,FFFFFFFFFFFFFFFFF:FFFFF:FFFFFFFFFFFFFFFFFFFFFFFFFFFF:FF,F:FFFF
@A00920:152:HGHKKDRXX:2:2105:16405:5916 2:N:0:CGCGTTCA+TAAGACAC
GGACTACTGGGGTTTCTAATCCCGTTCGCTCCCCACGCTTTCGCACATGAGCGTCAGGCTAATGCTAGGGTGCCGCTTTCGCCACTGGTATTCCCCCCGATATCTACGCATTCCACCACTACACCGGGAATTCTACACCCCTCTCATTGCCTCAAGCTAACCAGTTTTCAACGACCTCTCCCAGTTAAGCCGGGAGCTTTCACGTCGAACTTGACTAGCCGCCTGCGTGCGCTTTACGCCCAGTAATTCC
+
FFFFFFFFFFFFFFFFFFFFFFFFFFFFFFFFFFFFFFFFFFFFFFFFFFFFFFFFFFFFFFFFFFFFFFFFFFFFFFFFFFFFFFFFFFFFFFFFFFFFFFFFFFFFFFFFFFFFFFFFFFFFFFFFFFFFFFFFFFFFFFFFFFFFFFFFFFFFFFFFFFFFFFFFFFFFFFFFFFFFFFFFFFFFFFFFFFFFFFFFFFFFFFFFFFFFFFFFFFFFFFFFFFFFFFFFFFFFFFFFFFFFFFFFFF
@A00920:152:HGHKKDRXX:2:2105:28782:5995 2:N:0:CGCGTTCA+TAAGACAC
GGACTACCGGGGTTTCTAATCCTGTTTGCTCCCCCAGCTTTCGCGCCTCAGTGTCAGCAATGGCCCAGGATCCCGCCTTCGCCACCGGTGTTCCTCCTGATATCTGCGCATTTCACCGCTACACCCGGAATTCCACCTTCCCCTACTGCTCTCGAGTCTACCAGTCTTGAGCGACCTCTCCCAGTTGAGCCAGGAGCTTTCACACCCAACTTAGTAAACCGCCTGCACACGCTTTACACCCAGTAAATCC
+
FF:FFFFFFFFFFFFFFFFFFFFFFFFFFFFFFFFFFFFFFFFFFFFFFFFFFFFF:FFFFFFFFFFFFFFF:FFFFFFFFFFFFFFFFFFFFFFFFFFFFFFFFFFFFFFFF:FFFFFFFFFFFFFFFFFFFFFFFFFFFFFFFFFFFFFFFFFF:FFFFFFFFF::F:F:FFFFFF,FFFFF:FFFFFFFFFFFFFFFFFFFFFFFFFFFF:FFFFFFFFFF,,FFFFFFFFFFFFF,F:FFFFFF:F
@A00920:152:HGHKKDRXX:2:2105:31024:6120 2:N:0:CGCGTTCA+TAAGACAC
GGACTACTGGGGTTTCTAATCCTGTTTGCTACCCACGCTTTCGCGTCTCAGCGTAAGTAATCGTCCAGAAGGCCGCCTTCGCCACAGGTGTTCCGCTTGATATCTACGAATTTCACCTCTACACCAAGCATTCCACCTTCCTCTCCGATACTCTAGCCTTGCAGTTTCGAGTGCACTTCCACGGTGGCGCCGCGGGATTTCACAAACGCCATACAACGCCGACAACACGCGCTGTACGCCCAGTAATTCC
+
F:,,,,F:FF:,F,FFF:FF::FF,:FF,,,F,,,,,,FF,,,F,FFF,:,F:F:FFF,F,FF,F,,FF,F:FFFF,FFF,FF:F,FF,FF,,F::FFF,FFFFF,:F:F,F,,FF,FFF,F,F,F,,F:FF,FF,,FFFFF,F:F,FFFFFFFF,:FF,:FF,,,,F,,F,,F,FFF,F:FF,F:FFF,FFF::,:,,:F:,,:,FF,,,,FFF,:,F,,,F,FFF,FFFFF,,F:,F,F:,:F,,,:F
@A00920:152:HGHKKDRXX:2:2105:28565:6339 2:N:0:CGCGTTCA+TAAGACAC
GGACTACTGGGGTTTCTAATCCTGTTTGCTACCCACGCTTTCGCTCCTCAGCGTCAGTGCCGGCCCAGACCACCGCCTTCGCCACCGGTATTCCTCCAGATATCTACGCATTTCACCGCTACACGTGGAATTCTACCTCCCTCTCTCATACTCTAGCCGATCAGTATCGGCTGCAATTCCCAGGTTGAGCCCGGGGCTTTCACACCCGACTTAATCAGCCGCCTACGCGCGCTTTACGCCCAGTAATTCC
+
F,:F,F,F::F,,F,,FF,,,FF,FFF,FFFF,:FF,FF,F,:FFFFF,FFFFFFFF,FF,F,FFFFFFFFFFF,FF::FF:FFFFF,:FFFFFF:FFFFFFFFFFF:FFF,F,FFF:FFF:FFFFFF,,F:FFF:FF:FFFFFFFFFFFFFFFFFFFFFFFFFFFFFFF,FF::FFFFFFFFFFF:FFFFFFFFFFFFFF,F::,FFFFFFFFFFFFFFFFF:FF:FFFFFFFFF,F::::F,FFFF::
@A00920:152:HGHKKDRXX:2:2105:18530:6809 2:N:0:CGCGTTCA+TAAGACAC
GGACTACAAGGGTTTCTAATCCTGTTTGCTCCCCACGCTTTCGTGCCTGAGCGTCAGTGTTATCCCAGGGGGCTGCCTTCGCCATCGGTGTTCCTCCACATCTCTACGCATTTCACTGCTACACGTGGAATTCCACCCCCCTCTGACACACTCTAGCACTGCAGTCACAAATGCAGTTCCCAGGTTAAGCCCGGGGATTTCACATCTGTCTTACAGCGCCGCCTGCGCACGCTTTACGCCCAGTAATTCC
+
FFFFFFFFFFFFFFFFFFFFFFFFFFFFFFFFFFFFFFFFFFFFFFFFFFFFFFFFFFFFFFFFFFFFFFFFFFFFFFFFFFFFFFFFFFFFFFFFFFFFFFFFFFFFFFFFFFFFFFFF,FFFFFFFFFFFFFFFFFFFFFFFFFFFFFFFFFFFFFFFFFFFFFFFF:FFFFFFFFFFFFFF:F,FFFFFFFFFF,FFFFFFFFFFFFF:FFFFFFFFFFFF:FFFFFFF,FFFFFFFFFFFF:F:FF
@A00920:152:HGHKKDRXX:2:2105:5231:6981 2:N:0:CGCGTTCA+TAAGACAC
GGACTACTGGGGTTTCTAATCCTGTTTGCTCCCCACGCTTTCGCGTCTCAGCGTCAGTCACTGTCCAGAAGGCCGCCTTCGCCACCGGTGTTCCGCTTGATATCTACGAATTTCACCTCTACACCAAGCATTCCACCTTCCTCTCCAGGACTCTAGCCTCGCAGTTTCGAGTGCACTTCCACGGTTGAGCCGTGGGAGTTCACACCCGACTTGCGAAGCCGCCTACACGCGCTTTACGCCCAGTAATTCC
+
FFF,FFFFFFFFFFFFFFFFFFFFFFFFFFFFFFFFF:FFFFFFFFFFFFFFFFFFFFFFFFF:FFFFFFFFFFFFFFFFFFFFFFFFFFFF::FFFFF:FFF::FFFF:FFFFFFFFF,FF:F:,FFFFFFFFFFFFFFFFFFFFFFFFFF:FFFFFF:FF:FFFFFFFFFFF::FF,FFFF:::FFF:FFFFFFF,FF:FFFFFFFFFFFFFFFFFFFFFFFF,FFF,FFFFFFFFFFFFF::,FF:F
@A00920:152:HGHKKDRXX:2:2105:14380:7451 2:N:0:CGCGTTCA+TAAGACAC
GGACTACAGGGGTTTCTAATCCTGTTTGCTCCCCACGCTTTCGCGCCTCAGCGTCAGTACTTGGCCAGGTAGGCGCCTTCGCCTCTGGTGTTCCTTCTCATCTCTACGGATTTTACCCCTACATGAGAAATTCCCCTACCCTCTCCAATACTCTAGACGAGTAGTTTCAGACGCAGTTTCGGGGTTGAGCCCCGAGATTTCACATCTGACTTGCCCGTCCGCCTGCGCGCGCTTTACGCCCAATAAATCC
+
FFFFFFFFFFFFFFFFFFFFFFFFFFFFFFFFFFFFFFFFFFFFFFFFFFFFFFFFFFFFFFFFFF,FFFFFFFFFFFFFFFFFFFFFFFFFFFFFFFFFFFFFFFFFFFFFFFFFFFFFFFFFFFFFFFFFFFFFFFFFFFFFFFFFFFFFFFFFFFFFFF:FFFFFFFFFF:,FFFFFFFFFFFF:FFFFFFFFFFFFFFFFFFFFFFFFFFFFFFFFFFFFF:FFFFFFFFFFFFFFFFFF:F:FFF
@A00920:152:HGHKKDRXX:2:2105:13485:8249 2:N:0:CGCGTTCA+TAAGACAC
GGACTACTGGGGTATCTAATCCTGTTTGCTACCCACGCTTTCGCTCCTCAGCGTCAGTATCGGCCCAGAGACCCGCCTTCGCCACCGGTGTTCCTCCTGATATCTGCGCATTTCACCGCTACACCAGGAATTCCAGTCTCCCCTGCCGAACTCCAGTGATGCCCGTATCGACCGCACGCCCACAGTTAAGCTGTAGGTTTTCACGGCCGACGCGACACACCGCCTACGAGCTCTTTACGCCCAATAATTC
+
FFFFFFFFFFFFFFFFFFFFFFFFFFF:FFFFFFFFFFFFFFFFFF:::FFFFFFFFFFFFFFFFFFFFFFFFFFFFFFFFFFFFFFFFFFFFF,FF,FF:FFFFFF,FFFFFF:FFFFFFF:FFFFF:F:FFF,FFFFFFFF,:FFFFF:FFFFFFFFFFFF:FFFFFFFFFF:FF:FFFFFFF,F,FFFFFFFFFFFFFF:FFFFFF:FFFF:FFFFFFFFFFFF:::FF:F,FFF,FFFF,FF,F,F
@A00920:152:HGHKKDRXX:2:2105:13123:8469 2:N:0:CGCGTTCA+TAAGACAC
GGACTACTCGGGTTTCTAATCCTGTTTGCTACCCACGCTTTCGTACCTCAGTGTCAGTTGTGGCCCAGGCGGCTGCCTTCGCCATCGATGTTCCTCCGGATATCTACGCATTTCACCGCTACACGTGGAATTCCGCTTTCCTCTTCTGCACTCAAGTTCCCCAGTTTCCAATGACCCTCCACGGTTGAGCCGTGGGCTTTCACATCAGACTTAAGGAACCGCCTGCGCGCGCTTTACGCCCAATAATTCC
+
FFFFFFFF:FFFFFFFFFFFFFFFFFFFFFFFFFFFFFFFFFFFFFFFFFFFFFFFFFFFFFFFFFFFFF:FFFFFFFFFFFFFFFFFFFFFFFFFFFFFFFFFFFFFFFF:FFFFFFFFFFFFFFFFFFFFFFFF:FFFFFFFFFFFFF:FFFFFF:FFFFF:FFFFFFF:F:FFFF:FFFFFFF:FFFFFF:FFFFFFFFFF:FFFF,,FFFFFFFFF:FF:FFFFFF,F,FFF,:FFF,F:FFFFFF
@A00920:152:HGHKKDRXX:2:2105:32823:9173 2:N:0:CGCGTTCA+TAAGACAC
GGACTACTAGGGTATCTAATCCTGTTTGCTCCCCACGCTTTCGCACCTCAGCGTCAGTATTAAGCCAGGAGGCCGCCTTCGCCACCGGTATTCCTCCAAATATCTACGCATTTCACCGCTACACTTGGAATTCTACCTCCCTCTCTCATACTCTAGCCGACCAGTATCGGATGCAGTTCCCAGGTTGAGCCCGGGGCTTTCACATCAGACTTAATCAGCCGCCTACGCGCGCTTTACGCCCAGTAATTCC
+
FFFFFF::FFFFFFFFFFFFFFFFFFFF,FFFFFFF,FFFFFF,FFFFFF,FFFFF:FFFFFF:FFFF,FFFFFFFFFFFFFFFFFFFFF:FFFFFFF,FFFFFFFFFFFFFFFFFFFFFFFFF,FFF:FFFFFF,FF:FF,FFF,:FFFFFFFFF:F,,FFFFFFFFF,FF:FFFF,FFFFFFFFFFFFFFFFFFFFFFF::FFF,FFFFFFFF,:F::F,FFFFFF,FFFFFFFF,FFFFFFFF:FFF
@A00920:152:HGHKKDRXX:2:2105:4598:9424 2:N:0:CGCGTTCA+TAAGACAC
GGACTACAGGGGTTTCTAATCCTGTTTGCTCCCCACGCTTTCGCGTCTCAGCGTCAGCAAAGATCCAGCGAGTCGCCTTCGCCACTGGTGTTCCTGCGAATATCTACGAATTTCACCTCTACACTCGCAATTCCACTCGCCTCTATCTTGCTCCAGGCCGACAGTTTTGGAGGCAGTTCCGAGGTTGAGCCTCGGGATTTCACCCCCAACTTACCGCCCCGCCTACACGCGCTTTACGCCCAGTAAATCC
+
FFFF:FFFFFFFFFFFFFFFF:FFF:FFFFFFFFFFFFFFFFFFFFFFFFFFFFFFFFFFFFFFFFFF:FFF:FFFFFFFFFFFFFFFFF:FFFFF,F:FFF::FFFFFFF:FF:FFFFFFFFFFFFFFFFF:,F:FF:,FFFFFFFFFFFFFF:FFFFFFFF::FF,FFFF,FFF:FF:FF::FFFFF:FF,FFFFFF:FFF:F,:FFFFFFF,,,F:FFFFFFFF:FFFFFFFF:FFFF:,:FF:,,F
@A00920:152:HGHKKDRXX:2:2105:10999:9799 2:N:0:CGCGTTCA+TAAGACAC
GGACTACCAGGGTATCTAATCCTGTTTGCTCCCCACGCTTTCGCTCCTCAGCGTCAGTGCCGGCCCAGAGAACCGCCTTCGCTACTGGTGTTCCTCCCGATATCTGCGCATTCCACCGCTACACCGGGAATTCCATTCTCCTCTACCGGACTCAAGTCACAACAGTATCGACTGCAATTATGGGGTTGAGCCCCAGACTTTCACAGCCGACTTGTTGAACCGCCTACGAGCTCTTTACGCCCAATGATTC
+
FFFFFF:FFFFFF:F:FFFF:,FFFFFFFFFFFFFFFFFFFFFFF,,F,FFFFFFFF:FFFFFFFFFF,FFF:FFFFFFFFFFFFFF:::FFFFFFFFF:FFFFFFFFFFFFFFFFFFFF:FFFFFFFFFFFFFFFFFFFFFFFFFFFFFFFF:FFFFFFFFFFFFFFFFFFFFFFFFFFF,FFFFFFFFF,FFFF:FFFFF:FFF:FFF:FFFFFF:,,FFFFFFFF,F:FFFFFFF:F:FFFFF:FFF
@A00920:152:HGHKKDRXX:2:2105:8296:9815 2:N:0:CGCGTTCA+TAAGACAC
GGACTACACGGGTATCTAATCCTGTTTGCTCCCCTGGCTTTCGCGCCTCAGCGTCAGTGCAGTCCCAGGGGATTGCCTTCGCCATCGGTGTTCCTCCGCATATCTACGCATTTCACTGCTACACGCGGAATTCCATCACCCTCTGCCGCACTCCAGCGATGCAGTCACAAATGCAGTTCCCAGGTTGAGCCCGGGGATTTCACATCTGTCTTACATCACCGCCTGCGCACGCTTTACGCCCAGTAATTCC
+
:::F:FFFFF,FFFFFFF,FF,FFFFFFFFF:FFF:FFF,:FFFFFFFFFFF:,:FFFFFF:,FFFF::FFFFFFFFFF:,:FFFF:FFF:FFFFFF:FFFFFFFFFFFFFFFFFFFFF,:F:::FFFF,F::FFFF,FFF:FFFFFFFFF,FF,FFFFFF:,:FFFFFFFFFFFFFFFFFFFFF:FFFFFFF,FFF,F:FFFFFFFFFFFF,FF:FFFF:FF:,:FFFFFFF,FF:,FFFFFFFF:F,F
@A00920:152:HGHKKDRXX:2:2105:11252:9987 2:N:0:CGCGTTCA+TAAGACAC
GGACTACTGGGGTTTCTAATCCTGTTTGCTACCCATGCTTTCGCTCCTCAGCGTCAGTTGCGGCCCAGAGACCTGCCTTCGCCATCGGTGTTCCTCCTGATATCTGTGCATTTTACCGCTACACCAGGAATTCCGGACTCCCCTACCGCACTCTAGTCTGCCCGTACCCACTGCAAGCCCGAGGTTGAGCCTCGGGTTTTCACAGCAGGCGCGACAAACCGCCTACGAGCTCTTTACGCCCAATAATTCC
+
FFFFFFFFFFFFFFFFFFFF:FFFFFFFFFFFFFFFFFFFFFF:FFFF:FFFFFFFFFFFFFFFF,FF,:,F,FFFFFFFFF,FFFFFFFFF:F,FFFFFFFFFFF,FFFFFF,FFFFFFFFFFFFF:FFFFFFF:,,FFFFFFF,FFFFFFF:F,FFFFFFFFFF,F,FFFFFFFFF:FFFF,F,F:,F,,FFF:FFFF,FF:F,F,F:,FFFFFFFFF,:,F,,:F:FF:FFFFFF,F,FFFF:FFFF
@A00920:152:HGHKKDRXX:2:2105:21603:10755 2:N:0:CGCGTTCA+TAAGACAC
GGACTACCGGGGTTTCTAATCCCGTTCGCTCCCCTAGCTTTCGCGGCTCAGCGTCAGGTGCAGCCCAGGGCGCCGCCTTCGCCTCTGGTGTTCCTCCGGATCTCTACGCATTTCACCACTCCACCCGGAATTCCACGCCCCTCTACTGCCCTCCAGCGGCCCAGTTTCGAACGACCTCTCCCAGTTGAGCCGGGAGCTTTCACGTCCGACTTGGACCACCGCCTGCCCGCGCTTTACGCCCAGTAAATCC
+
FFFFFFFFFFFFFFFFFFFFFFFFFFFFFFFFFFFFFFFFFFFFFFFFFFFFFFFFFFFFFFFFFFFFFFFFFFFFFFFFFFFFFFFFFFFFFFFFFFFFFFFFFFFFFFFFFFFFFFFFFFFFFF,FFFFFFFFFFF:FFFFFFFFF,FFFF:FF:FFFFFFFFFFFFFF:FFF:FF:FFF::FFFFFFFFFFFFFFFFFFFF:FFFFF,FF,FF:FFF,FFFFF:FF:FFFFF:FF:FFF:FFF::F:
@A00920:152:HGHKKDRXX:2:2105:25364:11036 2:N:0:CGCGTTCA+TAAGACAC
GGACTACCGGGGTTTCTAATCCTGTTTGCTCCCCACGCTTTCGCGCCTCAGCGTCAGTTACAGACCAAAGAGTCGCCTTCGCCACTGGTGTTCCTCCACATCTCTACGCATTTCACCGCTACACGTGGAATTCCACTCTTCTCTTCTGCACTCAAGTTCCCCAGTTTCCAATGACCCTCCCCGGTTGAGCCGGGGGCTTTCACATCAGACTTAAGGAACCGCCTGCGCGCGCTTTACGCCCAATAATTCC
+
FFF:FFFFFFFFFFFFFFFFFFFFFFFFFFFFFFFFFFFFFFFFFFFFFFFFFFFFF:FFFFFFFFFFFFFFFFFFFFFFF:FFFFFFFF::F:FFFFF,FFFFFFFFFFFFFFFFFFFFFFFFFFFFFFFFFFFFFFFFFFFFFFFFFFFFFFF:FFFFFFFFFFFFFFFFFFFFF,FFFFFFFFFFFFFFFFFFFFFFF:FF:F,:FF,FFFFFFFFFFFF,FFFFFFFFFFF:F,FFF,F::FF:FF
@A00920:152:HGHKKDRXX:2:2105:32524:11381 2:N:0:CGCGTTCA+TAAGACAC
GGACTACTGGGGTTTCTAATCCTGTTTGCTCCCCTGGCTTTCGCACCTCAGCGTCAGTATCGAGCCAGTGAGCCGCCTTCGCCACTGGTGTTCCGGCGAATATCTACGAATTTCACCTCTACACTCGGCATTCCACTCGCCTCTCCCGTCCTCTAGACATACAGTATCGGAGGCAGTTCCGGGGTTGAGCCCCGGGATTTCACCCCCGACTTGGACATCCGCCTACGCGCGCTTTACGCCCAGTAATTCC
+
FFFFFFFFFFFFF:FFFFFFFFFFFFFF,F:FFFFFFFFFFFFFFFFFFFFFFFF:FFFFF,F,:FFFFFFFFFFFFFFFFF:FFFFFFFFFF:FF:,FFFFFFFFFFFFFFFFF:FFFFFFFFFFFFFF:FFFFFFF:FFFFFFF,:FFFFFFF,FFFF,FFFFFFF,FFFFFF:FFFFFFFFFFFFFFFFF:F:FFFFFFFFF,FFFFF:,FFFFFF,FFFFFFFF,:FFFFFF,FFFFFF:FFFFFF
@A00920:152:HGHKKDRXX:2:2105:10945:11929 2:N:0:CGCGTTCA+TAAGACAC
GGACTACTGGGGTATCTAATCCTGTTTGCTACCCACGCTTTCGCTCCTCAGCGTCAGTACTGGCCCAGAGAACCGCCTTCGCTACTGGTGTTCCTCCCGATATCTACGCATTTCACTGCTACACCGTGAATTCTGCTACCCTCTCCAATGCTCTAGCCATGTAGTTTGAGGTGCAATTCCGGGGTTAGGCCCCGGGCTTTCACGCCTCACACACACGGCCGCCTGCGAACCCTTTACGCCCAGTGAATCC
+
FFFFFFFFFFFFFF,,,FF,F:FFFFFFFFFFF,FFF::F,:F::F,FF,:F,FFFF,F:FFFFFF:FFFFFFFFFFFFF:FF:FFFFFF::FFFFF:F,,F,F,FF,:FFFFFF:FFF::,,FFFFFF:F,FFFFFF:FFFFFFFFFFFF,::,F,,F:F:FFFFFFFF:FF:FF,FF,,F,FFFF,:FFFF:FFFFF:FFF,F:F,F:F:FFFF:,FFFFF,,,F,::FFF:FF,:::FFF:FF,FF,
@A00920:152:HGHKKDRXX:2:2105:22480:12587 2:N:0:CGCGTTCA+TAAGACAC
GGACTACTAGGGTTTCTAATCCTGTTTGCTCCCCACGCTTTCGCGCCTCAGCGTCAGTTATGGGCCAGGTGACCGCCTTCGCCACTGGTGTTCCTCCAAATCTCTACGCATTTCACCGCTCCACCGGGAATTCCATCACCCTCTACCGCCCTCAAGCCCGCCAGTATCCCGCGGCGTTCTCCGGTTGGGCCGGAGGATTTCACACGAGACTTAACGGACCGCCTGCACGCGCTTTACGCCCAGTAAATCC
+
FFFFFFFFFFFFFFFFFFFFFFFFFFFFFFFFFFFFFFFFFFFFFFFFFFFFFFFFFFFFFFFFFFFFFFFFF,FFFFFFFFFFFFFFFFFFFFFFFFFFFFFFFFFFFFFFFFFF:FFFFFFFFFF:FFFFFFFFFFFFFFFFFFFFFFFFFFFFFFFFFFFFFFFFFFFFFFFF:FFFFFFFFFFFFFFFFFF:F:FFFFFFFFFFFFFFFFFFFFFFFFFFFFFFFFFFFFFFFFFFFFFFFF:FFF
@A00920:152:HGHKKDRXX:2:2105:30825:12602 2:N:0:CGCGTTCA+TAAGACAC
GGACTACCCGGGTTTCTAATCCTGTTCGCTCCCCACGCTTTCGCATCTCAGCGTCAGATCAGACCCAGGACGCCGGCTTCCCCTCTGGTATTCCTCCGGATCTCTACACATTTCACCGCTACACCCGGAATTCTGCGTCCCTCTATCTGTCTCTAGCCACACAGTCTTGAATGTCCTCCCCCAGTTTAGCCGGGGGCTTTCACACTCAACTTGTCTGACCGCCTACATGCGCTTTACGCCCAGTAACTCC
+
FFFFFFFFFFFFFFFFFFFFFFFFFFFFFFFFFFFFFFFF:FFFFFFFFFFFFFFFFFFFFFFFF:FFFFFFFFFFF:FFFFFFFFFFF:FFFFFFFFFFFFFFF:FFFFFFFFFFF:FFFFFFFFFFFFFFFFFFFFFFFFFFFFFFFFFFFFFFFFFFF:FFF:FFFF:FFFFFFFF:FFFFF:FFFFFFFF:FF:F:FFF,FF:FF:F:FFFFF,FFFFFF:FF:FF:F,FFFFFFFF:F,FFFFFF
@A00920:152:HGHKKDRXX:2:2105:28483:12868 2:N:0:CGCGTTCA+TAAGACAC
GGACTACTGGGGTTTCTAATCCTGTTTGCTACCCACGCTTTCGAGCCTCAGCGTCAGAACCTGTCCAGAGAGCCGCCTTCGCCACCGGTGTTCCTCCCAATATCTACGCATTTCACCGCTACACTGGGAATTCCACTCTCCCCTCCCGTACTCAAGCCCGGCAGTATCGAAGGCAGTTAACAAGTTGAGCTCGGGGATTTCACCTTCGACTGACCACGCCGACTACGCGCCCTTTACGCCCAATAATTCC
+
,FFFFFFFFFFFFFFFFFFFFFFFFFFF:FFFFFFF,FFFFFF,:FFFFFF,FFFFFF,FF,FFFFFF:FFFF,FFFFFFFF,F:FFF,FFFF:FFF:FFFFFFFF,FFFFFFFFFFFFFFFFFF::FFFFFFFFFFFFFFFF,:F,F,FFFFFFF,:,F:FFFFFFFF:F:FFF:FF,,FFFFFFFFFFFFF,::FFFFFFF:FFFFFFFFF::F,FFF,,FFFFFF,FFFFFFF,::FF,F:FF,FFF
@A00920:152:HGHKKDRXX:2:2105:21703:13683 2:N:0:CGCGTTCA+TAAGACAC
GGACTACTCGGGTTTCTAATCCTGTTCGCTCCCCACGCTTTCGCTCCTCAGCGTCAGTATCGGCCCAGAGACCCGCCTTCGCCACCGGTGTTCCTCCTGATATCTGCGCATTTCACCGCTACACCAGGAATTCCAGTCTCCCCTACCGAACTCGAGCTAGCCCGTATCGATTGCAGGCCCACGGTTGAGCCGTGGGTTTTCACAGTCGACGCAACAAGCCGCCTACGAGCTCTTTACGCCCAATAAATCC
+
FFFF:FFFFFFFFFFFFFFFFFFFFFFFFFFFFFFFFFFFFFFFFFFFFFFFFFFFF:FFFFF:FFFFFFFFFFFFFFFFFFFFFFFFFFFFF,FFFF,FFFFFF:FF,:FFFFFFF,FFFF:F,FF:,FFFFFFFFFFFFFFFFFFFFFFFFFFFFF,,FFFFF:FFFF,FFFF:FFFFFFF:FFFFFFF,:FFF:FFFFFFFFFF:FF::F:,FF:FFFFFFFFFFFFFFFFFF:FFF,F:FFFFFF,
@A00920:152:HGHKKDRXX:2:2105:19461:13902 2:N:0:CGCGTTCA+TAAGACAC
GGACTACACGGGTATCTAATCCTGTTCGCTCCCCACACTTTCGCTCCTCAGCGTCAGGTAATGCCCAGAGAACCGCCTTCGCCACCGGTGTTCCTCCTGATATCTGCGCATTTCACCGCTACACCAGGAATTCCATTCTCCCCTGCATACCTCAAGTCTGCCCGTATCGAAAGCAAGCATCGAGTTAAGCCCGATGTTTTCACTCCCGACGCGACAAACCGCCTACGAGCCCTTTACGCCCAATAATTCC
+
FFFFFFFF:FFFFFFFFFFFFFFFFFFFFFFFFFFFFFFFFFFFFFFFFFFFF,FFFFF::FFFFFFFFFF,FFFFFFFFFFFFF:FFFFFFFFFFFFFFF:FFFFFF,FFFFFFFF,FFFFFF,,FFFFFFFFFFFF:FFFFF:FFFFF,FFF:F:FF,FFFFF,FF:FFFFFFFF,F,FFF:FFFFFF,FFF,F:FFFFFFF,F,FFFF:FFFFF:FFFFFFFF:FFF,FFFFFFFFFFFFFFFFFFF
@A00920:152:HGHKKDRXX:2:2105:27362:13933 2:N:0:CGCGTTCA+TAAGACAC
GGACTACCCGGGTATCTAATCCTGTTTGCTCCCCACGCTTTCGTGCCTCAGCGTCAGTGACTGTCCAGCAGGCCGTCTACACCGCGGGTGTTCCTCCTGATATCTACGCATTGCACCGCTACACCATGAATTCTGCCCACCTCTACTATCCTCAAGGCCGCCCGTATCAATGGCAATTCCACAGTTGAGCTGGGGGCGTTCACCACTGCCTTAGACGCCCGCCTACGTCCCCTTTAACCCCCAGAAATCC
+
FF:FFFFFFFFFFFFFFFFFFF,FFFFF:FFFFFF:FFFFFFF:FFFFFFFFFFF,F,:FFFFFFFFF:F:F:FF::F:FFFF,FFFF:FF,FF:F:FFFF:,FFFFFFFFF:FF:FF:F:F:FFFFFF,,FF:FF,F,FF,FFFFF,FFFF:F,F:F,:F::F,F:F,F,FFF:,F:,FFFFF,,F:F,F,:,F:,FF,FFF:FF,F,,:,FF,FFF:F:F:F,FF,:FF:,::,,:FFF::F,,:,::
@A00920:152:HGHKKDRXX:2:2105:4833:14184 2:N:0:CGCGTTCA+TAAGACAC
GGACTACACGGGTATCTAATCCTGTTTGCTCCCCACGCTTTCGCACCTGAGCGTCAGTATTGGTCCAGGAAGTCGCCTTCGCCACTGATGTTCCTTCCGATATCTACGCATTTCACCGCTACACCGGAAATTCCACTTCCCTCTCCCATACTCGAGCAAGGCAGTTTCGGATGCAGTTCCCAGGTTGAGCCCGGGGATTTCACACCCGACATACCAAGCCGCCTACGTGCGCTTTACGCCCAGTAATTCC
+
FFFF:FFF:FFFFF:FFFF:FFFFFFFFFFFFFFFF,:FFF:F,FFFFFF:FFFFFFFFFFFFFFFF:FF:FFFFFFF:FFF:FFFFF:,::FFFFF,:FF:FFFFFFFFFF,FFFFFFFFFFFFFFF:FFFFFFFFF,,FFFFF:FF:FFFFFFFFFFF,:FFFFF,FFFFFF:FFFF::,FFFF:,FFF:FFFFFFFFFFFFF,FFF,,FFF:FF,,FF,FFFFF:FFFFFFFF:,FFFFFFF:FFF:
@A00920:152:HGHKKDRXX:2:2105:1090:14215 2:N:0:CGCGTTCA+TAAGACAC
GGACTACCGGGGTATCTAATCCCGTTTGCTCCCCTGGCTTTCGCTCCTCAGCGTCAGTATTGGTCCAGGATGCCGCCTTCGCCACCGGTGTTCCTCCAGATATCTACGCATTTCACCGCTACACCTGGAATTCCGCATCCCTCTCCCAAACTCAAGCCATCCAGTATCAGACGCAGTTCCCCGGTTAAGCCGAGGGATTTCACGTCTGACTTAGTTGGCCACCTACGAGCTCTTTACGCCCAGTAATTCC
+
FF,FFFFFFFFF,:FFFFFFFFFFFFFFFFFFFFFFFFFFFFFFFFF,FFFFFFFFF:FFFFFFFFFFFFFFFFFFFFFFFFFFFFFFFFF:FF:FFFFF,,FFFFFFFFFF:FFFFFFFFFFFFFFFFF:FFFFFFFFFFFFFFFFFFFFFFFFFFFF,FFFFFF:FFFFFFF:F:F:FFFFFFF,FFFFF:FFFF,FFFFFFFFFFFF:,FF,FFFFFFFFF:FF::F:FFFFFFFFF:FF,F,FFFF
@A00920:152:HGHKKDRXX:2:2105:32732:14841 2:N:0:CGCGTTCA+TAAGACAC
GGACTACTAGGGTTTCTAATCCTGTTTGCTACCCACGCTTTCGTGTCTCAGCGTCAGTAATGGTCCAGCAAGCTGTCTACACCACAGGTGTTCCTCCTGATATCTACGCATTTCACCGCTACACTGGGAATTCCGCCATCCTCTCCCGGACTCTAGCCAGACAGTATCAAGTGCAATTCCCGGGTTGAGCCCGGGGCTTTCACACCTGACTTGTCAAGCCGCCTACGCGCCCTTTACGCCCAGTGATTCC
+
FFFFFF:FFFFFFFFFFFFFFFFFFFFFFFFFFFFFFFFFFFFFFFFFFFFFFFFFFFFFFFFFFFFFFFFFFFFFFFFFFFFFFFFFFFFFFFFFFFFFFFFFFFFFFFFFFFFFFFFFFFFFFFFF:FFFFFF:FFFFFFFFFFFFFFFFFFFFFFFFFFFFFFFFFFFFFFFFFFFFFFFFFFF:FFFFFFFFFFFFFFF:FFF:FFFFFFFFF:FFFFFFFFFFFFFFF,FFFFFFFFFF:,FFFF
@A00920:152:HGHKKDRXX:2:2105:13422:16125 2:N:0:CGCGTTCA+TAAGACAC
GGACTACAAGGGTTTCTAATCCCGTTCGCTCCCCTGGCTTTCGCGGCTCAGCGTCAGGTGCAGCCCAGTCGGCCGCCTTCGCCTCTGGTGTTCCTCCGGATCTCTACGCATTTCACCACTCCACCCGGAATTCCGCCGACCTCTACTGCCCTCCAGTCGTCTAGTTTCCAATGGCCTCTCCCGGTTGAGCCGGGAGCTTTCACATCAGACTTAAACGACCGCCTGCCCGCGCTTTACGCCCAGTAACTCC
+
FFFFFFFFFFFFFFFFFFFFFFFFFFFFFFFFFF:FFFFFFFFFFFFFF:FFF:FFFFFFFFFFFFFFFFFFFFFFFFFFFFFFFFFFFFFFFFFFFFFFFFFFFFFFFFF:FFFFFFFFFFFFFFFFFFFFFFFFFFFFFFFFFFFFFFFFFFFFFFFFFFFFFFFFFF:FFFFFFFFFFFFFFFFFFFFFFFFFFFFFFFFFFFFFFFFFFFFFFFFFFFFFF,FFFFFFFFFFFFFFFFF:FFFFF:
@A00920:152:HGHKKDRXX:2:2105:24831:16219 2:N:0:CGCGTTCA+TAAGACAC
GGACTACTAGGGTTTCTAATCCTGTTTGATCCCCACACTTTCGTGCCTCAGCGTCAGTTGAAGTCTAGTAAGCTGTCTACACTATCGGTGTTCTTGACGATATCTAAGCATTTCACCGCTACACCGTCAATTCCGCCAACCTCGATTCCACACAAGCCCATCAGTATCAATCCCACCCTCCCGGTTAAGCCGGGATATTTCAGAACTGACTTAATAGGCCGCCTCCGCACCCTTTAAACACAATAAAACC
+
:,FFFFFFF:FF:FFFFF:FF:FF:FF:FFFFFFFFF:FFFFFF,FFFFFFFFFFF:FFF:F:FFFFFFFFFFFF,F:F:FFFFFFFF:FFFF:FFFFFFFFFFFFFFF:FFFF:FFFFF,FFF,FF,FF,FFFFF:,FF,F,FFF:::FF,FFF,::,FFFFF:,FFFFFFF,F,,F:,FFFFFFFF,F,F:,F:FF,FFF,FFFFF:FF,:F,FF,F:,F:,,,,::,FF,:,::F:,FFF,FFF,F,
@A00920:152:HGHKKDRXX:2:2105:6768:17033 2:N:0:CGCGTTCA+TAAGACAC
GGACTACTAGGGTATCTAATCCTGTTTGCTCCCCACGCTGTCGCGCCTCAGCGTCAGCAACAGCCCAGCAGGCCGCCTTCGCCACCGGTGTTCCTCCTGATATCTGCGCATTTCACCGCTACACCCGGAATTCCGTTCTCCCCTGCATACCTCTAGTCTGCCCGTATCGGAAGCAGGCTCAGGGTTAAGCCCTGAGTTTTCACTCCCGACGTGACAAACCGCCTACGAGCCCTTTACGCCCAATAAATCC
+
F:FFFFFFFFFFF:FFFFFFFFFFF:FFFFFFFFFFFFFFFFFFFFFFFFFFFFFFFFFFFFFFFFFFFFFFFFFFFFFFFFFFFFFFF:FFFFFFFFFFFFFFFFFFFF:FFFFFFFFFFFFFF,FFFFFFF:FFFFFFFFFFFF:FFFFFFFFFFF:FFFFFFFFFFFF,FFFFFFFFFFFF:FFFFFF:FFFFFFFFFFFFFFFFFFFFFFFFF,FF,FFF:FFFFFFF::FFFFFFFF:FF:::F:
@A00920:152:HGHKKDRXX:2:2105:27236:17127 2:N:0:CGCGTTCA+TAAGACAC
GGACTACCAGGGTTTCTAATCCCGTTCGCTCCCCACGCCTTCGCGCCTCAGCGTCAGGGTCGGCCCAGCCGGCCGCCTTCGCTACTGGTGTTCCTCCCGATCTCTACGCATTTCACCACTACACCGGGAATTCCACCGGCCCCTACCGCCCTCAAGCCAACCAGTCCCCGACGACTCTCCCCGGTTGAGCCGGGGGCTTTCACGTCAGGCTTGATCAGCCGCCTGCGCGCGCTTTACGCCCAGTAATTCC
+
FFFFFFFFFFFFFFFFFFFFFFFFFFFFFFFFFFFFFFFFFFF:FFFFFFFFFFFFFFFFFFFFFFFFFFFFFFFFF,FFFFFFFFFFFFFFFFFFFFFFFFFFFFFFFFFFFFFFFFFFFFFFFFFFFFF:FFFFFFFFFFF:FFFFFFFFFFFFFFFFFFFFFFFFFFFFFFFFFFFFFFFFFFFFFFFFFFFFFF,FFFFFFFFFFFFF:FFFFFFFFFFFFFFFFFFFFFFFFFF,F:FFFFFFFF
@A00920:152:HGHKKDRXX:2:2105:32832:17707 2:N:0:CGCGTTCA+TAAGACAC
GGACTACTCGGGTTTCTAATCCTGTTCGCTCCCCACGCTTTCGTGCCTCAGCGTCAGTTATAGCTCAGTGAGCAGCCTTCGCCATCGGTGTTCGTTGTGATATCTGTGCATTTCACCGCTACATCACGAATTCCGAGCACCCCTACTTAACTCAAGGGAGACAGTATCGCATGCAGCCCCCCGGTTGAGCCGGTGGATTTCACCCCCGACTTGCAAAGCAGCCTACGCTCTCTTTAAGCCCACTGAATCC
+
FFFFFFFFFFFFF,FFFFFFF:FFF::F,FFF:F,:FF:FFFF,FF:F,FFFFFFFF,,:,,FF,,,F:F::F,F,:FF,F:,:::FFF::FF,,,,:,,,FF:F,,FF,FFFF::FFFF:FF,,F,,,::FFFFF,F,F,F:,,,,FF,FFF:FFF,:,F:FFFFFF,,,,FFFF,::F:FF:FFFFFF:,,FFF::F::F::,,,FFFFF,,,,,,F:FFFF,FFF,F,FFF,F:,FFFFFF,F,:FF
@A00920:152:HGHKKDRXX:2:2105:3522:17801 2:N:0:CGCGTTCA+TAAGACAC
GGACTACAAGGGTTTCTAATCCTGTTTGCTCCCCACGCTTTCGTTCCTCAGCGTCAGAAACAGCCCAGCAACCTGCCTTCGCTTTTGGTGTTCCACCGCATATCAACGGATTTTACCCCTACATGCGGCATTCCAGTTGCCTCTGCTGTCCTCTAGTAAAGCAGTTTTTGTAGCGAGTTGATCGTTGAGCGACCAGATTTAACTACAAACTTGCTTCACCGCCTACGAACGCTTTACGCCCAATAATTCC
+
FFFFFFFFFFFFFFFFFFFFFFFFFFFFFFFFFFFFFFFFFFFFFFFFFFFFFFFFFFFFFFFFFFFFFFFFFFFFF,FFFFFF:FFFFFFFFFFFFFFFFFFFFFFFFFFFFFFFFFFFFFFFFFFFFFFFFF:FFFFFFFFFFFFFFFFFFFF:F:FFFFFFFFFFFFFFFFFFF:FFFFFF:FFFFFFFFFFFFFFFFFFF,FFFF:FFFFFFFFFFFFFFFFFFF:F:FFFFFFFFFFFFFFFFFF
@A00920:152:HGHKKDRXX:2:2105:12138:18850 2:N:0:CGCGTTCA+TAAGACAC
GGACTACAAGGGTTTCTAATCCCTTTTGCTACCCAAGCTTTCGTCCCTGAGCGTCAGTCTTGTCCTAGAAACCTGCCTTCGCGCATGGTATTCCTCTTGATATCTACGGATTTCACCCCTCCACCAAGAATTCCAGTTTCCTCGAATGTACTCTATCCCCGCGGTTTCACTTGCCTTTCTGAAGTTGAGCCTCAGGCTTGGACAAGTGACCTACAGGATCGCCGACGGACCCTTTACGCCCAGTAAATCC
+
FFFFFFFFFFFFFFFFFFFFFFFFFFFFFFFFFFFFFF:FFFFFFFFFFFFFFFF,FFFFFFFFFFFFFFFFFFFFFFFFFFFFFFFFFFFFFFFFFFFFFFFFFFFFFFFFFFFFFFFFFFFFFFFFFFFFFFFFFFFF::FFFFFFFFFFFF,FFFFFFFFF,:FFFFFFF,F:FFFFF:FFF:FFFFFFFFFFFFFFFFFFFFFFFFFFFFFFFFFFFFFFFFFFFFFFFFFF:FFFF:FF:,F,FF
@A00920:152:HGHKKDRXX:2:2105:12210:21386 2:N:0:CGCGTTCA+TAAGACAC
GGACTACTGGGGTATCTAATCCTGTTTGCTCCCCACGCTTTCGCACATGAGCGTCAGTATCGGACCAGGGAGCCGCCTTCGCCACCGGTGTTCCTCCCAATATCTACGAATTTCACCTCTACACTGGGAATTCCGCCATCCTCTTCCGGACTCCAGATTGTCAGTTTTAGAGGCCGTTCCCAGGTTGAGCCCAGGCCTTTCACCCCTAACTTGACATTCCGCCTACGCGCCCTTTACGCCCAGTAATTCC
+
FFFFFFFFFFFFF:FFFFFFFFFF:FFFFFFFFFFFFFFFFFFFFFFFFFFFFFFFFFFFFFFFFFFFFFFFFFFFFFFFFFFFFFFFFFFFFFFFFFFFFFFFFFFFFFFFFFFFFFFFFFFFFFFFFFFFFFFFFFFFFFFFFF:FFFFFFFFFFFFFFFFFFF:FFFFFFFFFFFFFFFFFFFFFFFFFFFFFFFFFFFFFFFFFFFFFFFFFFFFFFFFFFFFFFFFF:FFFFFFFFFF,FFFFFF
@A00920:152:HGHKKDRXX:2:2105:18620:21465 2:N:0:CGCGTTCA+TAAGACAC
GGACTACCAGGGTTTCTAATCCTGTTTGCTACCCACGCTTTCGCGTCTCAGCGTCAGTGATCGTCCAGAAGGCCGCCTTCGCCACCGGTGTTCCGCTTGATATCTACGCATTTCACCGCTACACCTGGAATTCCGCATCCCTCTCCCAAATCCAAGCCATCCAGTATCACACGCAGTTCCCCAGTTAAGCTGAGGGATTTCACGTATGACTTAGTTGGCCGCCTCCGAGCCCTTTACGCCCAGTAATTCC
+
FF:FFFFFFFFF:F,FF,FFFFFFFFFFFFFFFFFFFFFFFFFFFFFFF:FFFFFFFFFFFFFFFFFFFFFFFFFFFFFFFFFFFFFFFFFFFFFFF:FFF,FFFFFFFFFF,FFFFFFFFFFFFFFF:FFFFFFFFFFFFFFFFFFFF:FFFFFFFF,FFF:F::F,FFFFFFFFFFFFFFFF:FF,FFFFFFFFFFFF:FFFFFF:FF::FFFFFFF:F:FF,:F:FFFFFFFF:FFFF:F,FFFFFF
@A00920:152:HGHKKDRXX:2:2105:22914:21512 2:N:0:CGCGTTCA+TAAGACAC
GGACTACTAGGGTTTCTAATCCTGTTTGCTCCCCACGCTTTCGCTCCTCAGCGTCAGTTACTGCCCAGAGACCCGCCTTCGCCACCGGTGTTCCTCCTGATATCTGCGCATTTCACCGCTACACCAGGAATTCCAGTCTCCCCTACAGCACTCTAGTCTGCCCGTATCGACTGCAGGCTCGGGGTTGAGCCCCGAGTTTTCACAGCCGACGCGACAGACCGCCTACGAGCTCTTTACGCCCAATAATTCC
+
,,FFFF,FFF,,,F,F,F:,FFFFFFFF,F,FFFF:FFFF:F:FF:FF,FFF,:,F,FFF,,,FF:F,FF,FFFF:,FFFFF,FF:FFFFF,FF,F,F,FFFF::F,F,:FFFFFFFFFF:FFFFFFFFFF,FFFFFFFFFFFFFFFFFFFFFFF:FFFFFFFFFFFFFF:FFFFFFFFFFF:FFFFFFF,FFFFFFFFFFFFFFFFFFF:FFFFF:FFF:FF,FF,FFFFFF:FFFFFFFF:FFF,FFF
@A00920:152:HGHKKDRXX:2:2105:30924:21543 2:N:0:CGCGTTCA+TAAGACAC
GGACTACTGGGGTTTCTAATCCCGTTTGCTCCCCTAGCTTTCGCGCCTCAGCGTCAGTGTTGGTCCAGGATGCCGCCTTCGCCACCGGTGTTCCTCCAGATATCTACGCATTTCACCGCTACACCTGGAATTCCACATCCCTCTCCCAAACTCGAGCCTTCCAGTATCAGACGCAGTTCCCAGGTTAAGCCGGGGGATTTCACGTCTGACTTAGATGGCCGCCTACGCGCCCTTTACGCCCAGTAATTCC
+
FFFFFFFFFFFFFFFFFFFFFFFFFFFFFFFFFFFFFFFFFFFFFFFFFFFFFFFFFFFFFFFFFFFFFFFFFFFFF:FFFFFFFFFFFFFFFFFFFFFFFFFFFFFFFFFFFFFFFFFFFFFFFFFFFFFFFFFFFFFFFFFFFFFFFFFFFFFFFF:FFFFFFFFFFFFFFFFFFFFFFFFFFFF:FFFFFFFFFFFF:FFFFFF:FFF,FFFF:FFFFFF:FFFFFFFFFFFFFFFFF,FF,FFF:F
@A00920:152:HGHKKDRXX:2:2105:17363:22138 2:N:0:CGCGTTCA+TAAGACAC
GGACTACCAGGGTATCTAATCCTATTTGCTCCCCACGCTTTCGTGCCTGAGCGTCAGTAACAGTCCAGGCGGCCGCCTTCGCCACTGGTGTTCTTCCATATATCTACGCATTTTACCGCTACACATGGAGTTCCACCGCCCTCTCCTGTCCTCGAGCGTGGCAGTTTCCAAAGCCTGTACAGGTTGAGCCCGTACCTTTCACTTCAGACTTGCCACGCCGCCTGCGCACCCTTTACGCCCAATCATTACG
+
FFFFF:FFFFFF:FFFFFFFFFFFFFFFFFFFF,FFFFFFFFFFFFFFFFFFFFFFFF,F:F,FFFFFFFFFFFFFF,FFFFFF,,FFFFFFFFFFFFFFFFFFFFFFFFFFFF,F:FFFFFFFFFFFFFF:FFFFFFFFFFF:FFF:FFFFFFFFFF:FFFFFFFF:FFFFFFF:FF,FFF:FFFFFF:FFF::FFFFFFFFFF:FF,FFFF:FF:FFFFFFFFFFFFFFF,FFFFFFFF:FF,FF,FF
@A00920:152:HGHKKDRXX:2:2105:16071:22467 2:N:0:CGCGTTCA+TAAGACAC
GGACTACCGGGGTATCTAATCCCGTTTGCTCCCCTGGCTTTCGTTCCTCAGTGTCAGTTGCAGTCCAGAACGCCGCCTTCGCCACCGGTGTTCCTCCAGATATCTACGCATTTCACCACTACACCCGGAATTCCACACGCCTCTACCTGCCTCTAGCCCCGCAGTTCGGTCACGTCCTCGCCCGGTTGAGCCGGGCGCTTTCACGCGCCACTTGCAGGACCGCCTACACGCGCTTTACACCCAGTAAATC
+
FFFFFFFFFFFFFFFFFFFFFFFFFFFFFFFFFFFFFFFFFFFFFFFFFFFFFFFFFFFFF:FFFFFFFFFFFFFFFFFFFFFFFFFFFFF:FFFFFFFFFFFFFFFFFFFFFFFFFFFFFFFFFFFFFFFFFFFFFFFFFFFFFFFFFFF:FFF:F::FFFFFFFFF::FFFFFF,FFFF:FFFFF,FFFF:FFFFFFF:FFFFFFFFFFFF,FFFFFFFFFF,FFF:FFFFFFFFFFFFFFFF,FFFF
@A00920:152:HGHKKDRXX:2:2105:17381:23109 2:N:0:CGCGTTCA+TAAGACAC
GGACTACTGGGGTTTCTAATCCTGTTTGCTCCCCACGCTGTCGCACCTGAGTGTCAGTATTGGGCCAGGTAGCCGCCTTCGCCACTGATGTTCCTCCCGATATCTACGCATTTCACCGCTACACCGGGAATTCCACTACCCTCTCCCATACTCCAGCTGAGTAGTATCGACTGCAATTCCCAGGTTAAGCCCAGGGCTTTCACAATCGACTCGCTCAGCCACCTGCGTGCGCTTTACGCCCAGTAATTCC
+
FFFFFFFFFFFFFFFFFFFFFFFFFFFFFFFFFFFF:FFFFFFFFFFFFFFFFFFFFFFFF:FFFFFFFFFFFFFFFFFFFFFFFFFFF:FFFFFFFFFFF:FFFF:FFFFFFF:FFFFFFFF:F,FFFFFFFFFFFFFFFFFF,F,FF:FFFFFFFFFFFFFFFFFFFFFFF:FF:FFFFFFFFFF:FF::FFFFFFFFFFFF::FFFFFFF,FF:FFFFFFFFFFFFFFFFF:FFFF:F,F,FF:FFF
@A00920:152:HGHKKDRXX:2:2105:4137:23375 2:N:0:CGCGTTCA+TAAGACAC
GGACTACTCGGGTTTCTAATCCCGTTTGCTCCCCTGGCCTTCGTGCCTCAGTGTCAGTAACTGTCCAGAGATTCGCCTTCGCCACTGGTCTTCCTTACGATATCTACGCATTTCACTGCTACACCGTAAATTCCAATCTCCTCTCCAGTACTCTAGCAAGGCAGTATCAAGTGCAGTTTCGGAGTTGAGCTCCGAGATTTCACACCTGACTAACCCCGCCACCTACGCACCCTTTACGCCCAATGAATCC
+
FFFFFFFFFFFFFFFFFFFFFFFFFFFFFFFFFFFFFFFFFFFFFFFFFFFFFFFFFFFFFFFFFFFFFFFFF:FFFFFFFFFFF:FFFFFFFF:F:FFFFFFFFFFFFFFFFFFFFFFFFFFF:F,FFFFFFF:FFFFFFFFFFFFF:FFFFFFFFFFFFFFFFFFFFF:FFFFFFFFFFF:FFFFFFFFFFFFFFFF:FFFFFFFFFFF:FFFFFFFFFFFFFFFFF:FFFFFFF:FFFFFFFF,FFF
@A00920:152:HGHKKDRXX:2:2105:18258:24032 2:N:0:CGCGTTCA+TAAGACAC
GGACTACAGGGGTTTCTAATCCCGTTCGCTACCCATGCTTTCGCGCCTCAGCGTCAGTTGTGATCCAGGATGCCGCCTTCGCCACTGGTGTTCCTCCGCATCTCTACGCATTTCACTGCTACACCAGGAATTCCACTACCCTCTACCGTACTCTAGCCCGCCAGTATCCAATGCAATTCCCAGGTTGAGCCCGGGGCTTTCACATCAGACTTAACGAACCACCTACGCACGCTTTACGCCCAGTAATTCC
+
FF,FFFFFFFFFFFFFFF:FFFFFFFFFFFFFFFFFFFFFFFFFFFFFFFFFFFFFFFFFFFFFFF:FFFFFFFF:FFFFFFFFFFFFFFFFFFFFFFFFFF::FFF:FFFF::FFFFFF:FFFFFFFFF:FFFF:F,FFF,FFF,F::,:FFFFFFFFFFF:F:,FFF,F,FFFFFF:FFFFFFFFFFFFFFFFFFFF:FFFFFFFFFFF:FFF:FFFFFFFFFFFF:FFFFFF,FFFFFFFFFFF:FF
@A00920:152:HGHKKDRXX:2:2105:20690:24486 2:N:0:CGCGTTCA+TAAGACAC
GGACTACCCGGGTTTCTAATCCTGTTTGCTACCCACGCTTTCGTGTCTCAGCGTCAGTTGCGGTCCAGAGAGCCGTCTACACCACAGGTGTTCCTCCTGATATCTACGCATTTCACCGCTACACCAGGAATTCCACTCTCCCATCCCGCACTCTAGCCTTCCAGTTTTCGGCGCACCCTCCCAGTTGAGCCGGGAGATTTCACACCAGACTTAGAAGACCGCCTACACACCCTTTACGCCCAGTAACTCC
+
FFFFF:FFFF:FFFFFFFFFFFFFFFFFFFFFFFFF:FFFFF:FFFFFF:FFFFFFFFFFFFFFFFFFFFFFFFFFF:FFFFFFF,FFFFFFFFFFF::FFFFFFFFFFFFFFFFFFFFFFFFFFFFF:FFFFFFFFFFFFFFF:FFFFFFFFFFFFFFFFFFF,FFFFFFFFFF:FFFFFFFFFFFFFFFFFFFFFFFFFFFFFFFF:FFFFFFFFFF:FFFF,FFFFFFF,FFF:F:FFFF,F::FF:
@A00920:152:HGHKKDRXX:2:2105:8187:24502 2:N:0:CGCGTTCA+TAAGACAC
GGACTACCAGGGTTTCTAATCCTGTTTGCTCCCCACGCTTTCGTGCCTCAGCGTCAGTGCCGGTCCAGATGGCCGCCTTCGCCACCGGTGTTCTTCCCAATATCTACGAATTTCACCTCTACACTGGGAATTCCGCCATCCTCTCTCGAACTCCAGACATCCAGTATCGAAGGCAGTTCCGGGGTTGAGCCCCGGGATTTCACCCCCGACTTGAATGCCCGCCTACGCGCGCTTTACGCCCAGTAATTCC
+
FFFFFFFFFFFFFFFFFFFFFFFFFFFFFFFFFFFFFFFFFFFFFFFFFF:FFFFFFFFF:FFFFFFFFFFFFFFFFFFFFFFFFFFFFF:FFFFF:FFFFFFFFFFFF:FFFFFFFFFFFFFFFFFFFFFFFFFFFFFFFFFFFFFFFFFFFFFFFFFFFFFFFFFFFFFF:FFFFFFFFFFFFFF:FFFFFFFFFFFFFFFFFFFFFFFFFFFFFFFFFFFFFFFFFFFFFFFFFFFFFFFFFFF:FF
@A00920:152:HGHKKDRXX:2:2105:6922:25410 2:N:0:CGCGTTCA+TAAGACAC
GGACTACCGGGGTATCTAATCCTGTTTGATCCCCACACTTTCGTGCCTCAGCGTCAGTTACAGCCTAGTAAGCTGCCTTCGCTATAGGTGTTCTTGACGATATCTAAGCATTTCACCGCTACACCGTCAATTCCGCCTACCTCATCTGAACTCTAGCCCATCAGTATCAATTCCACCCTCCCGGTTAAGCCGGGATATTTCAGCACTGACTTAATAGGCCGCCTACGCACCCTTTAAACCCAATAAATCC
+
FF:FFFFF:FFF:,FFFFFFFFFFFFFFFFFFFFFFFFFF:FF:FFF:FFFFFFFF:FFFF:F,FFFFFF:FF,FFFFFFFF,:FFFFFFFFFFFFFF,:FFFFFFFFFFFFFFFFFFFFFFFFF:FF:FFFFFFF,FFFFFFFFF:F,FF:FFFFF,FF:FFFFFFFFFF,FFF::F,FFF,FFFFFFF:F,FFFFFFFFF:FFF:FFFFFF:FF,:FFFFFFFF,F,FFFF:FFFFF,:FFFFFF,F:
@A00920:152:HGHKKDRXX:2:2105:15248:25520 2:N:0:CGCGTTCA+TAAGACAC
GGACTACTAGGGTATCTAATCCTCTTCGCTACCCACGCTTTCGTGCATCAGCGTCAATAAAGTCCCAGCAAGATGCCTTCGCATTTGGTATTCCCCACGATATCAACGGATTTCACACCTACACCGAGAGTTCTGTGTACCTCTGACTTATTCAAGTCATACCGTATCGAATGCGATACTGAGGTTGAGCCCCAGGATTTTACATCAGACTAATATGACCGCCTACGCACCCTTTACGCCCAGTGATTCC
+
FFFFFFFF:FF::F::FF:FFF,:FF:FFFF:FFFF:FFFFFFFFF,F:F:F:FFFF,FFF:FFFF,:FF,,,FFFFFFF:FFF:,FFFFFFFFFF,:FFFFFFF,FFFFFFFFFF,FFFFFFF:,FFF:F:F,,F:F,FFF:FFFFFF,:F:FFF,,FFF,::F,FF,FF,,:FF,,:F,FF,,FF,F:,FFFFFFFF:,FFFFF:FFFF:FFFF,FFF:F::F:FFF:,,F,FFF,FFFF,F,,FFF:
@A00920:152:HGHKKDRXX:2:2105:20717:25567 2:N:0:CGCGTTCA+TAAGACAC
GGACTACCAGGGTTTCTAATCCCGTTCGCTCCCCATGCTTTCGCATCTCAGCGTCAGGTCAGGCCCAGCGTGTCGCCTTCGCCACTGGTGTTCCTCCGGATCTCTACGCATTTCACCACTACACCCGGAATTCCACACGCCTCTACCTACCTCTAGTCGCGCAGTTCGATTGCGTCCTCGCCCGGTTGAGCCGGGCGCTTTCACGCCTCACTTGCACGACCGCCTACACGCGCTTTACACCCAGTAAATC
+
FFFFFFFFFFFFFFFFFFFFFFFFFFFFFFFFFFFFFFFFFFFFFFFFFFFFFFFFFFFFFFFFFFFFFFFFFFFFFFFFFFFFFFFFFFFFFFFFFFFFFFFFFFFFFFFFFF:FFFFF:FFFFFFF:FFFFFFFFFFFFFFFFFFFFFFFFFFFFFFFF::FFFFFFF:FFFFFFFFFFFFFFF:FFFFFFFFFFFF:FFFF:FFFFFFFFFFFFFFFFFFFFFFFFF:F:FFFFFFFFFFFFFF,FF
@A00920:152:HGHKKDRXX:2:2105:24894:26443 2:N:0:CGCGTTCA+TAAGACAC
GGACTACAGGGGTTTCTAATCCTGTTTGCTCCCCACGCTTTCGCACCTCAGCGTCAATATGTGTCCAGTAAGTCGCCTTCGCCACTGGTGTTCTTCCGAATATCTACGAATTTCACCTCTACACTCGGAATTCCACTTACCTCTCCACAATTCTAGCGATGCAGTCTTAAAGGCAGTTCCGGAGTTGAGCTCCGGGCTTTCACCTCTAACTTACAAAGCCGCCTACGCGCGCTTTACGCCCAGTAATTCC
+
FFFFFFFFFFFFFFFFFFFFFFFFFFFFFFFFFFFFFFFF:FFFFFFFFFFFFFFFFFFFFFFFFFFFFFFFFFFFFFFFFF:FFFFFFFFFFFFFFFFFFFFFFFFFFFFFFFFFFFFFFFFFFFFFF:F:FFFFFFFFFFFFFFFFFFFFFFFFF:FFFFFFFFFFF,FFFFFFFFF:FFFFFFFFFFFF,F::F:FFF::,FFFFFFFFFFFF:FFF:FF:FF,FFFFFFFF,:FFF:FFFFFFFFF
@A00920:152:HGHKKDRXX:2:2105:17309:26647 2:N:0:CGCGTTCA+TAAGACAC
GGACTACCAGGGTATCTAATCCTGTTTGATCCCCAAGCTTTCGTGCCTCAGAGTCAATGAATGTGTAGTGAGCTGCCTTCGCAATTGGTGTTCTATGTCATATCTAAGCATTTCTCCGCTACATGACATATTCCGCTCACCTCCACAATATTCAAGACAGATAGTATCAACGGCCGTTTCCGGGTTAAGCCCGGAGATTTCACCACTTACTTACCTGCCCTCCTACGCACCCTTTAAACCCAGTGAATCC
+
FFFFFF,:FFFFF::F,FFFFFF:FFF,FFFF,,F,FFF:F,,FFFFFF,FF:FFFFFF:,,,FFF:FF:F:,FFFF:FFFFFFFFFFFF:FFF:FFFFFFFFFFFFFFFFFF:,FFFFF,FF:FFFFFFFFFF:FFFF:,F,,FF,F::F,F,,F:,:,FF,FFFF,F:FFFF,:F,FF,,,FF,FFF,FFF,FFF,FFF:FF,FF,,FFFF,F,,FF:,FFFF::FFFFFF,FFFF,FF,F::,F:FF
@A00920:152:HGHKKDRXX:2:2105:14281:26976 2:N:0:CGCGTTCA+TAAGACAC
GGACTACCAGGGTTTCTAATCCTGTTTGCTCCCCACGCTTTCGCACCTCAGTGTCAGTATCAGTCCAGGTGGTCGCCTTCGCCACTGGTGTTCCTTCCTATATCTACGCATTTCACCGCTACACAGGAAATTCCACCACCCTCTACCGTACTCTAGCTTGCCAGTTTTGGATGCAGTTCCCAGGTTGAGCCCGGGGCTTTCACATCCACCTTAACGCACCACCTACGCGCGCTTTACGCCCAGTAATTCC
+
FFFFFFFFFFFF::FFFFFFFFFFFFFFFFFFFFFFFFFFFFFFFFFFFFFFFFFFFF:FFFF:FFFFF,FF:FFFF:FFF:FFF,FFF,F:FF,::,FFF,FF::FFF:F,,FFFFFFFFFFF,FF:,,FFFF:FF,:FF,:FFF,F,F,FFFFFFFF:,FFFF,,,F:,:FF:FF,F,,:FF,FFFFFFFFFFFFF:FF:F,FFFF,:F,F,F,,:FFF:FF,FFFFFF:F,FFFFFF:,FFFFFFF,
@A00920:152:HGHKKDRXX:2:2105:31910:27414 2:N:0:CGCGTTCA+TAAGACAC
GGACTACTGGGGTATCTAATCCTGTTTGATCCCCACACTTTCGTGCATCAGCGTCAGTTTCAGCCTAGTAAGCTGCCTTCGCTATCGGTGTTCTTGACGATATCTAAGCATTTCACCGCTACACCGTCAATTCCGCCTACCTCATCTGAACTCTAGCCCCACAGTATCAATGCCACCCTCCCGGTTAAGCCGGGATATTTCAGCACTGACTTACAGGGCCGCCTACGCACCCTTTAAACCCAATAAATCC
+
FFFFFFFFFFFFFFFFFF::FFFFFFFFFFFFFFFFFFFFFFFFFFFFFFFFFFFFFFFFFFF:FFFFFF:FFFFFFFF:FFFFFFFFFFFFFFFFFFF:,FFFFFFFFFFFFFFFFF:FFFFFFFFFFFFFFFFFFFFF:FFFFFFFFFFFFF:FFFFFFFFFFFFFFFFFFFFFFFFFFFFFFFFFFFFFFFFF:FFFFFFFFFFFFFFFFFFFFFF:FFFFFFFFFFF:FFFF:FFFFFFF:FFFFF
@A00920:152:HGHKKDRXX:2:2105:1172:28322 2:N:0:CGCGTTCA+TAAGACAC
GGACTACAGGGGTTTCTAATCCCGTTCGCTCCCCACGCCTTCGCACCTCAGCGTCAGGGTCAGCCCAGTTGGCCGCCTTCGCCACGGGTGTTCCGCCCGATCTCTACGCATTTCACCACTACACCGGGCATTCCACCAACCCCTGCTGCCCTCAAGCGGCGCGGTCCCCGACGACCCTCCCCGGTTGAGCCGGGGGCTTTCACGCCGGGCCAGCGCCGCCGCCTGCGTGCGCTTTACGCCCAGTAACTCC
+
FFFFFFFFFFFFFFFFFFFFFFF:FFFFFFFFFFFFFFFF:FFFFFFFFFFFFFFFFFFFFFFFFFFFFFFFFFFFF:FFFFFFFFFFFFFFFFFFFFFFFFFFFFFFFFFFFFFFFFFFFFFFFFF:FFFFFFFFFFFFFFF,FFFFFFF,FFFFFFFFFFFFFFFFFFFFFFFFFFFFFFFFFFFF:FFFFFFFFF:FFFFFFFFFFFFFF:FFFFFFFFFFFFFFFFFFFFFFFFFFFFFFFFFFFF
@A00920:152:HGHKKDRXX:2:2105:26458:28839 2:N:0:CGCGTTCA+TAAGACAC
GGACTACTAGGGTATCTAATCCTGTTTGCTCCCCACGCTTTCGAGTCTCAGCGTCAGTATCGGTCCAGAGAGCCGTCTTCACCGCCGGTGTTCCTCCTGATATCTACGCATTTCACCGCTACACCAGGAATTCCACTCTCCTCTCCCGAACTCTAGTCCGCCAGTTTCGACCGCACCCTCCCAGTTAAGCCGGGAGATTTCACAATCGACTTGGCGGACAGCCTACACTCGCTTTACGCCCAGTAATTCC
+
FF:FFFFFFFFFFFFFFFFFFFFFFFFFFFFFFFFFFFFFFFFFFFFFFFFFFFFFFFFFFFFFFFFFFFFFFFFFFFFFFFF:FFFFFFFFFFFFFFFFFFFFF:FFFFFFFFFFFFFFFFFFFFFFFFFFFFFFFFFFFFFFFFFFFFFFFFFFFFFFFFFFFFFFFFFFFFFFFF:FFFFFFFFF:FFFFFFFFFFFF:FFFFFFFFFFFFFFFFFFFFFFFFFFFFFF:FFFFFFFFFFF,,FF,F
@A00920:152:HGHKKDRXX:2:2105:25708:29042 2:N:0:CGCGTTCA+TAAGACAC
GGACTACACGGGTTTCTAATCCTGTTTGCTCCCCACGCTTTCGCGTCTCAGCGTCAGTCACTGTCCAGAAGGCCGCCTTCGCCACCGGTGTTCCGCTTGATATCTACGAATTTCACCTCTACACCAAGCATTCCACCTTCCTCTCCAGGACTCAAGCTTCGCAGTTTCGAGTGCACTTCCACGGTTGAGCCGTGGGATTTCACGCCCGACTTGCGAGGCCGCCTACACGCGCTTTACGCCCAGTAATTCC
+
FFFFFFFFFFFFFFFFFFF,FFFFFFFFFFFFFFFFFFFFFFFFFFFFFFFFFFFFFFFFFFFFFFFFFFFFFFFFFFFFFFFFFFFFFFFFFFFF,FFFFFFFFFFFFF,FFFFFFFF:FFFFFFFFFFF:FFFFFFFFFF:FFF,FFFFFFFFFFFFFFF:FF:FF:F:FFF,F:FF:FFFFF:FFFFFFFFFF:,FFFFFFF::FFFFFFFFFF:FFFFFF:FF:FF:FFFFF:FFFFFFF,:FFFF
@A00920:152:HGHKKDRXX:2:2105:28836:29105 2:N:0:CGCGTTCA+TAAGACAC
GGACTACTGGGGTTTCTAATCCCGTTCGCTCCCCATGCTTTCGCCTCTCAGCGTCAGGTCAGGCCCAGCGTGTCGCCTTCGCCACTGGTGTTCCTCCGGATCTCTACGCATTTCACCACTACACCCGGACTTCCACACGCCTCTACCTGCCTCTAGCCCCGCAGTTCGGTCACGTCCTCGCCCGGTTGAGCCGGGCGCTTTCACGCGCCACTTGCAGGACCGCCTACACGCGCTTTACACCCAGTAAATC
+
FFFFFF:FFFFFFFFFFFFFFFFFFFFF:FFFF:FFFFFF,FFFFFFFFFFFFFFFFFFF:FF:FFFFFFFFF:FFFFFFF:FFFFFFFFFFFF:FFFFF:FFFFFFFFF:FFFF:FFFFFFFFFFFFF,FFFFFFFFFFFFFF,FFFFF:,FFFFFFFFFFFFFFFF:FFFFFFFFFFFF:FFFFFFFFFFFFFFFF,:FFFFF:FFFFFF:FFFFFFFFFFFFFFF:FFF:FFFFFFFFFF:F:,FFF
@A00920:152:HGHKKDRXX:2:2105:11469:29340 2:N:0:CGCGTTCA+TAAGACAC
GGACTACCGGGGTTTCTAATCCTGTTTGCTCCCCACGCTTTCGCGCCTCAGCGTCAGATCCAGCCCAGTTGGCCGCCTTCGCCACGGGTGTTCTTCCCGATATCTACGCATTCCACCGCTACACCGGGAATTCCACCAACCCCTACTGGTCTCCAGGTCCGCAGTCTCGAAAGCAGCTCCGGGGTTGAGCCCCGGCCTTTCACTCCCGACTTGCAGGTCCCGCCTGCGCGCGCTTTACGCCCAGTGATTC
+
FFFFFFFFFFFFFFFFFF:FFFFFFFFF:FF:FFFFFFFFFFFFFFFF::FFFFFFFFFFFFFFFFFFFFFFFFFFFFFFFFFFFFFFFFFFFFFFFFF:FFFFFFFFFFFFFFFFFFFFFFFFFFFFFFFFFFFFFFFFFFFFFFFFFFFFFFFFFF:FFFFFFFFFFFFFFFFF:FFFFFFFFFF:FFFFFFFFFFFFFFFFFFFFFFFF,FFFFFFFFFFFFFFFFFFFFFFFFFFFFFF:F:FFF:
@A00920:152:HGHKKDRXX:2:2105:22399:30201 2:N:0:CGCGTTCA+TAAGACAC
GGACTACCAGGGTTTCTAATCCTGTTCGCTCCCCACGCTTTCGCTCCTCAGCGTCAGTTCCAGCCCAGAGCGCCGCCTTCGCCACTGGTGTTCCTCCTGATATCTGCGCATTTCACCGCTACACCGGGAATTCCACTCTCCCCTGTCTGCCTCGAGTCCGCCAGTATCGGATGCAGGCCCGGGGTTGAGCCCCGGGTTTTCACACCCGACTTAACGAACCGCCTACGCGCGCTTTACGCCCAATAAATCC
+
FFFFFFFFFFFFFFFFFFFFFFFFFFFFFFFFFFFFFFFFFFFFFFFFFFFFFFF:FFFFFFFFFFFFFFFFFFFFFFFFFFFFFFFFFFFFFFFFFFFFFFFFFFFFFFFFFFFFFFFF:FFFFFFFFFFFFFFFFFFFFFFFFFFFFFFFFFFFFFFFFFFFFFFFFFFFFFFFFFFFFFFFFFFFFFFFFFFFFFFFFFFFFFFFFFFFFFF:FFFFFFFFFFFFFFFFFFF:FFFFFFFFFFFFFF
@A00920:152:HGHKKDRXX:2:2105:26006:30655 2:N:0:CGCGTTCA+TAAGACAC
GGACTACACGGGTATCTAATCCCGTTCGCTACCCATGCTTTCGCGTCTTAGCGTCAGTAATGGCCCAGCGTGCCGCCTTCGCCACTGGTATTCCTCCGGATCTCTACGCATTTCACCACTACACCCGGAATTCCGCACCCCTCTGACAGACTCCAGACCACCAGTCTCACCGAACCTAACCGAGTTTAGCCCGGTGCTTTCACCAGTGACTTAATGATCCGCCTACACGCGCTTTACGCCCAGTAATTCC
+
FFFFFFF::FFFF:FFFFFFFF:FFFFFFFFFFFF,FFFFFFFF:FFFFFFFFFFFFF,FF,F:FFFFFFFFFFFFFFFFFFFFFFFFFFFFFFFFFFFF,FFFFFFFFFFFFFFFFFFFFFFFFFFFFFFFF:,FFF:FFFFF,FFF,FFFFF:FFF:F:FFFFF,F,F::F:FFF,FFFFF:FFFFFFFFFFFFFFFFFF:FFF,F:FFFFFFFFFFFFFFFFFFFFFFF:FFFFFFFFFFF,F,FFF
@A00920:152:HGHKKDRXX:2:2105:19687:31015 2:N:0:CGCGTTCA+TAAGACAC
GGACTACCGGGGTTTCTAATCCCGTTCGCTCCCCATGCTTTCGCATCTCAGCGTCAGGTCAGGCCCAGCGTGTCGCCTTCGCCACTGGTGTTCCTCCGGATCTCTACGCATTTCACCACTACACCCGGAATTCCACACGCCTCTACCTACCTCTAGTCGCGCAGTTCGATTGCGTCCTCGCCCGGTTGAGCCGGGCGCTGTCACGCCTCACTTGCACGACCGCCTACACGCGCTTTACACCCAGTAAATC
+
FFFFFFFFFFFFFFFFFFFFFFFFFFFFFFFFFFFFFFFFFFFFFFFFFFFFFFFFFFFF:FFFFFFFFFFFFFFFFFFFFFFFFFFFFFFFFFFFFFF,FFFFFFFFF:,FFFFFFF:F,FFFFFFF:FFFFFFFFFFFFFFFFFFFFFFFFFFFFFFFFF,FFFFFFFFF:FFFFFFFFFFF:,F:FFFFFFFFFFF::F:FFFFFFFFFFFFFFFFFFFFFFFFFFFFFF,FFFFFFFFFFF,F:FF
@A00920:152:HGHKKDRXX:2:2105:21549:31360 2:N:0:CGCGTTCA+TAAGACAC
GGACTACCAGGGTTTCTAATCCGGTTTGCTACCCACGCTTTCGCCCCTGAGCGTCAGGACAGGGCCAGGAAGCCGCCTTCGCCACTGGTATTCCTCCAGATATCTACGCATTTCACCGCTACACCTGGAATTCTGCTTCCCTCTCCCTGCCTCAAGCCCGGTAGTTTTTCGAGACCCCTCCCAGTTGAGCCAGGAGATTTCACCCGAAACTTGCCGAGCCGCCTGCGGGCGCTTTACGCCCAATAAATCC
+
FFFFFFFFFFFFFFFFFFFFFFFFFFFFFFFFFFFFFFFFFFFFFFFFFFFFFFFFFFFFFFFFFF:FFF:FFFFFFFFFFFF:FFFFFFFFFFFFFFFFFFFFFFFFFFFFFFFFFFFFFFFFFFFFFFFFF:FFFFFFFFFFFFFFFFFFFFFFFFFFFF:FFFFFFFFFFFFFFFFFFFFFFF:FFFFFFFFFF,FFFFFFFFFF,FFFFFFFFFFFFFFFFFFFFFFFFFFFFFFFFFFFFFFFFF
@A00920:152:HGHKKDRXX:2:2105:16984:32127 2:N:0:CGCGTTCA+TAAGACAC
GGACTACTGGGGTATCTAATCCTGTTTGCTCCCCATGCTTTCGAGCCTCAGCGTCAATATGTGTCCAGACGGCCGCCTTCGCAACTGGTGTTCTTGGGGATCTCTACGCATTCCACCGCTACACCCCCAATTCCGCCGTCCTCTCCACTATTCAAGACTCCCAGTTTTAGGTGCCTGTCCGGGGTTGGGCCCCGGGATTAAACACCTAACTTAAAAGCCCGCCTACGCTCCCTTTACGCCCAGTGATTCC
+
FFFFFFFFFFFFFFFFFFFFFFFFFFFFFFFFFFFF:FF:FFFFF:FFFFFFFFFFFFFFFFFFFFFFFFFFFFFFFFFFFFFFFFFFFFFFFFFFFFFFFFFFFFFFFF:FFFFFFFF:FF:FFFFFFFFFFFFFFFFFFFFFFFFFFFFFFFFFFFFFFFFFFFFFFFFFFFFFFFFFFFFFFFFFFFFFFFFFFFFFFFFFFFF::FFF,F:F:FFFFFFFFFFFFFFF,FFFFFFFFFFF:F,FFF
@A00920:152:HGHKKDRXX:2:2105:16758:32268 2:N:0:CGCGTTCA+TAAGACAC
GGACTACCGGGGTTTCTAATCCTGTTTGCTCCCCACGCTTTCGTGCCTCAGTGTCAGTGCTGGTCCAGGCAGTCGCCTTCGCCACAGATGTTCCTCCCGATCTCTACGCATTTCACTGCTACACCGGGAATTCCACTACCCTCTACCGCACTCTAGCCTGCCAGTATCCAATGCAATTCCCAGGTTGAGCCCGGGGCTTTCACATCAGACTTAACAAACCACCTACGCACGCTTTACGCCCAGTGATTCC
+
FFFFF:FFFFFFFFFFFFFFFFFFFFFFFFFFFFFFFFFFFFFFFFFFF:FFFFFFFFFFFFFFFFFFFFFFFFFFFFFFFFFFFFFFFFFFFFFFFFFFFFFFFFFFFFFFFFFFFFFFFFFFFFFFFFFFFFFFFFFFFFFFFFFFFFFFFFFFFFFFFF:FFFFFFFFFFFFFFFFFFFFFFFFFFFFFFFFFF:FFFFFFFFFFFFFFFFFFFFFF:FFFFFFFFFFFFFFFFFFFFFFFFF:F:F
@A00920:152:HGHKKDRXX:2:2105:15221:32330 2:N:0:CGCGTTCA+TAAGACAC
GGACTACCCGGGTATCTAATCCCGTTTGCTCCCCTGGCTTTCGCGCCTCAGCGTCAGTGTCGGTCCAGAATGCCGCCTTCGCCACCGGTGTTCCTCCAGATATCTACGCATTTCACCGCTACACCTGGAATTCCACATTCCTCTCCCGAACTCAAGCCCACCAGTATCAGACGCAGTTCCCCGGTTGAGCCGAGGGATTTCACGGCTGACTTAGTAGGCCGCCTACGCTCCCTTTACGCCCAGTAATTCC
+
FFFFFFFFFFFFFFFFFFFFFFFF,FFFFFFFFFFFFFFF,FFFFFFFFFFFFFF:FFFFF::F:FFFFFFFFFFFFFFFFFF,FFFFFFF::FFFFFF,F,FF,FFFF,F:FFFFFFFFFF:FFFFF,FFFFFFFFFFFFFFFFFFFFFF::FFFFFFFFFFFFFFFFFFFFF:FFFFFFFF:FFFFFFFFFFFFFFFFF:FF,FFFF:,FFFF,FFFFFF:FF:FFFFFFFFF,FFFFFFF,FFFFFF
@A00920:152:HGHKKDRXX:2:2105:26377:32643 2:N:0:CGCGTTCA+TAAGACAC
GGACTACCGGGGTTTCTAATCCTGTTTGCTACCCACGCTTTCGTGTCTCAGCGTCAGTAATGGTCCAGCAAGCTGTCTACACCACAGGTGTTCCTCCTGATATCTACGCATTTCACCGCTACACCAGGAATTCCGCTTGCCTCTCCCATACTCGAGCACTCCAGTTTCCGCCGCACCCTCCCAGTTAAGCCGGGAGATTTCACAATCGACTTGGCGGACAGCCTACACTCGCTTTACGCCCAGTAATTCC
+
FFFFFFFFFFFFFFFFFFFFFFFFFFFFFFFFFFFFFFFFFFFFFFFFFFFFFFFFFFF,FFFFFFFFFF:FFFFFFFFFFFFFFFFFFFFFFFFFFFFFFFFFFFFFFFFFFFFFFFFFFF:FF:FFFFFFFFFFFFFFFFFFFFFFFFFFFFFFFFFFFFFFFFFFFFFFFFFFFFFFFFFFFF,FFFFFFFFFFFFFFFFFFFFFFFFFFFFFFFFFFFFFFFFFFFFF::FFFF:FFFFF:::FFF
@A00920:152:HGHKKDRXX:2:2105:30563:32972 2:N:0:CGCGTTCA+TAAGACAC
GGACTACAGGGGTATCTAATCCTGTTTGCTCCCCACGCTTTCGTGCCTCAGCGTCAGGAACTGTCCAGAGACCCGCCTTCGCCACCGGTCTTCCTCATGATATCTACGCATTTCACTGCTACACCATGAATTCCAGTCTCCTCTCCAGTCCTCGAGCAAAGCAGTATCGAATGCAGTTTCCGGGTTGAGCCCGGAGATTTCACATCCGACTTGCCTCGCCGCCTACGCACCCTTTACGCCCAATGAATCC
+
FFF:FFFFFFFFFFFFFFF:FFFFFFFFFFFFFFFFF:FFFFFFFFFFFFFFFFFFFFFFFFFFFFFFFFFFFFFFFFFFFFFFFFFFFFFFFFFFFFFFF:FFFFFFFFFFFFFFFFFFFFFFFFFFFFFFF:FFFFFFFFFFFFFFFFFFFFFFFFFFFFFFFFFF:F,FFFFFFFFFFFFFFFFFFFFFFFFFFFFFFFFFFFFFFFFFFFFF:FFFFFFFFFFFFFFFFF:FFFF:FF:F,F:FFF
@A00920:152:HGHKKDRXX:2:2105:30689:33254 2:N:0:CGCGTTCA+TAAGACAC
GGACTACTCGGGTATCTAATCCCGTTCGCTACCCACGCTTTCGCACCTCAGCGTCAGATAAGTGCCAGAAGGCCGCTTTCGCCACTGGTGTTCTTCCCGATCTCTACGCATTCCACCACTACACCGGGAATTCCGCCTCCCTCTCACTCTCTCAAGCATGAGAGTTTCCTACGTCCTCTCCCAGTTAAGCCGGGAGCTTTCACGTACGACTTCCCATGCCGCCTGCGTGCGCTTTACGCCCAGTAATTCC
+
FFFFFFFFFFFFFFFFFFFFFFFFFFFFFFFFFFFFFFFFFFFFFFFFFFFFFFFFFFFFFFFFFFFFFFFFFFFFFFFFFFFFFFFFFFFFFFFFFFFFFFFFFFFFFFFFFFFFFFFFFFFFFFFFFFFFFFFFFFFFFFFFFFFFFFFFFFFFFFFFFFFFF,FFFFFFFFFFFFFFFFFFFFFFFFFFFFFFFFFFFFFFFFFFFFFFFFFFFFFFFFFFFFFFFFFFFFFFFFFFFFFFF:FFFF
@A00920:152:HGHKKDRXX:2:2105:8929:33708 2:N:0:CGCGTTCA+TAAGACAC
GACTACCAGGGTTTCTAATCCTGTTTGCTCCCCACGCTTTCGCGGATGAGTGTCAGAACTGGCCCAGCGAGCCGCCTTCGCCACCGGTGTTCTTCCTGATATCTACGCATTCCACCGCTACACCAGGAATTCCGCTCGCCTCTACCAGTCTCTAGTCTTCCAGTATCCTATGCTCATCCGGAGTGGAGCCCCGGGATTTCACACAGGACTTCAAAGACCACCTGCCCGCGCTTTACGCCCAGTCATTCGG
+
FFFFFFFFFFFFFFFF::FF,FFFFFFFF:FFFFFFFFFFFFFFF:FFFFFFFFFFFFFFFFFFFFFF:FFFFFFFFFFFFF,FFFFFFFFFFFFFFFFFFFFFFFFFFFFFFFFFFFFFFFFFFFFFFFFFFFFFFFF::FFFFFFFFFFFFFFFFFFFFFFFFFF:FFFFF,F,FF,FFFFF,F:,F,F:FFFFF:FF,F::FFFFF,:,:F,F:F:::::FF:FFFF:FF::FFF,F,FF,FFFF,F
@A00920:152:HGHKKDRXX:2:2105:26051:34554 2:N:0:CGCGTTCA+TAAGACAC
GGACTACTGGGGTTTCTAATCCTGTTTGCTCCCCACGCTTTCGTGCCTCAGCGTCAGTTCTGATCCAGGTCGCCGCCTTCGCCACTGATGTTCCTCCCGATCTCTACGCATTCCACCGCTACACCGGGAATTCCATCTGCCTCTACCGTGCTCAAGTCCAACAGTCTAGAAGGCAGCCTCCCGGTTGAGCCGTGAGATTTCACCTCCTCCTTATTGAACCGCCTACGCGCCCTTTACGCCCAGTAATTCC
+
FFFFFFFF,FFFFFFFFFFFFF,FFF:FFFFFFFFFFFFFFFFFFFFFFFFFFFFFFF:FFFFFFFFF,FFFFFFF,FFFFFFFFFFFFFFFFFFFFFFFFFFFFFFFFFFF:F:FF,FFFFFFFFFFFFFFFFFFFF:FF,F:FFFF,FFFFFFF:,F:FFFFFF,FFFF,F,,,FF,FFFFFFFFFFFFFFF,FF:FFFFFFFFFF,FFFFF:FFFFFFFFF,FFFFFFFFFFFFFFFF:FF:F,:FF
@A00920:152:HGHKKDRXX:2:2105:9182:34835 2:N:0:CGCGTTCA+TAAGACAC
GGACTACAGGGGTATCTAATCCGGTTTGCTCCCCACGCTTTCGCGTCTCAGCGTCAGTAACGTCCCAGCGAGCTGCCTTCGCCATTGGTGTTCCTCCCGATATCTGCGCATTTCACCGCTACACCGGGAATTCCACTCGCCTCTTCCGAACTCGAGCCTGACAGTATCCATCCGCCTCCTGGGGTTGAGCCCCAGGCTTTCAGACCGGACGTACCAGGCCGCCTACACGCGCTTGACGCCCACTGAGTCC
+
FFFFFFFFFFFF:FFFFF::FF,F,:::FFFFFFFFFF:F,FFFF:FFFFFFF:FFF,,FF:FFFFFFFFF:FFFF:FFFFFF:F,,FFF,:FF,FFFF,FFFFFFFFFFF,FF:F,FF:FF,FFFFF::FFFF,FFFFFFFF:,FFFFFFF:FFFFF:FFFFFFFFFFF,FF:FFFFFF,:FFFFFFF:FFFFF:F:F,F,:F,:FFFF,FFFF::FFFFFF:F::FFFFFF:::,FFFFF,FFF,FFF
@A00920:152:HGHKKDRXX:2:2105:18909:35399 2:N:0:CGCGTTCA+TAAGACAC
GGACTACCCGGGTTTCTAATCCTGTTTGCTCCCCACGCTTTCGCGTCTCAGCGTCAGTGACTTCCCAGGTGGCCGCCTTCGCCACCGGTGTTCTACCCAATATCTACGAATTTCACCTCTAGACTGGGCAGTCCGCCACCCTCTTCAGTACTCTAGCCGTTCAGGTCCGACTGAACTGCCGTGGTTGCGCCACGGGCTTTCACAACCGGCACAACCGGCCGCCTCAACGCGCTTTACGCCCAAGCATTCC
+
,,FFF,:FF,,::F,:,FFFFFFFFFF:FFF,::FF,:F,FF,,FFFF::F:F,FFFFFFFFFFF:FF:FF:FFF,FFFFFFFFFFF,FFFF:F,FFFFFFFFFF:FFFFFFF,FFFFFFF:F:FF,F:F,FFF:F:FFFF,::FF:FFF::FFFFFF::FFFF::FFFFFF:,FFF,:FFFFF,,F,FFFFF:F:F,::FF:FF,FF,:,,,F:FFFF,F,,FF,:FFFF,,,,,F,,F,,F,FF,:FF
@A00920:152:HGHKKDRXX:2:2105:12906:36276 2:N:0:CGCGTTCA+TAAGACAC
GGACTACCCGGGTTTCTAATCCTGTTCGCTACCCATGCTTTCGCTCCTCAGCGTCAGTAATGGCCCAGAGATCCGCCTTCGCCACCGGTGTTCCTCCTGATATCTGCGCATTTCACCGCTACACCAGGAATTCCGATCTCCCCTACCACACTCTAGCTAGCCCGTATCGAATGCAGACCCGGGGTTAAGCCCCGGGCTTTCACACCCGACGTGACAAGCCGCCTACGAGCTCTTTACGCCCAATAATTCC
+
FFFFFFFFFFFFFFFFFFFFFFFFFFFFFFFFFFFFFFFFFFFFFFFFFFFFFFFFFFF:FFFFFFFFFFFFFFFFFFFFFFFFFFFFFFFFFFFFFFFFFFFFFFFFFFFFFFFFFFFF:FFFF:FFFFFFFFFFFFFFFFFFFFF:FFFFFFFFFFFFFFFFF:FFFF:FFFFFFFFFF:FFFF:FFFFFFFFFFFFFFFFFF:FF:FFFFFFFFFFFFFFFFF:FFFFFFFFFFFFFFFFFFF:F,F
@A00920:152:HGHKKDRXX:2:2105:21088:36573 2:N:0:CGCGTTCA+TAAGACAC
GACTACTGGGTTTCTAATCCTGTTTGCTCCCCACGCTTTCGCACTTGAGTGTCAGTACTGGACCAGAGGGCCGCCTTCGCCACTGATGTTCCTCCCGATATCTACGCATTTCACCGCTACACCGGGAATTCCGCCCTCCTCTTCCGTACTCCAGCAATGCAGTCTCGAATGCAATTCCCAGGTTGAGCCCGGGGCTTTCACACCCGACTTACGTCGCCTCCTACGTGCGCTTTACGCCCAGTAATTCCGA
+
FFFFFFFFFFFFFFFFFFFFFFFFFFFFFFFF:FFFFFFFFFF:FFFFFFFFFFFFFFFFFFFFFFFFFFFFF:FFFFFFFFFFFFFF:FFFFFFFFFFFFFFFFF:FFFFFFFFFFFFF,FFFFFFFFFFFFFFFFFFFF,FF,FFFFF:FFFFFFFFFFFFFFFFFFFFFFFFF::FF:FFFFFFFFFFFFFFFFFFFFF,FFF:FFFFFFFF,FF,FFFFF:FFFFFFFFFFFFFFFFFFFFFFFFF
@A00920:152:HGHKKDRXX:2:2106:2609:1251 2:N:0:CGCGTTCA+TAAGACAC
GGACTACCAGGGTATCTAATCCTGTTTGCTCCCCACGCTTTCGCACCTCAGCGTCAGTATCGGGCCAGTGGCCCGCCTTCGCCTCTGGTGTTCCTGCCCATATCTACGAATTTCACCGCTACACGCGCAATTCCATACACCTCTACCGTACTCTAGGAAATCAGTATCAATCGCAGATCTGTCGTTGCGCTCCAGGCTTTCACCCCTGACTTAAAAGACCGCCTACGAGCGCTTTCCGCCCACTAATTCA
+
FFFFFF,,FFF:F,FFFFFFFFFFFFF:F,FFFF,,F:F:,FF::FFFFFFFFFFF:F:FF,F:FFF,F:,F,,,FFF:FFF:,,,FFFFFFF,F,F,,:FFFFFFFFFFFFFFFFF,FFFFFF,:::,,FFFFFF:FFF:FFF,FFF,FFFF::F,,FFFFFFF,:FF,:FF,,,,FF,,,:,FF::::,FFFFF,FFF::F:,::,FFFFF:F,,,F:FFFF,FF:FF,F:F,,,,F,F:,F,,:FF,
@A00920:152:HGHKKDRXX:2:2106:14100:1423 2:N:0:CGCGTTCA+TAAGACAC
GGACTACCCGGGTTTCTAATCCTGTTTGCTACCCACGCTTTCGCTCCTCAGTGTCAGTACTGGCCCAGAGATCCGCCTTCGCCACCGGTGTTCCTCCTGATATCTGCGCATTTCACCGCTACACCAGGAATTCCGATCTCCCCTACCAGACTCAAGTCACAGCAGTATCGGGTGGCCTCTCTGGGTTGAGCCCAGAGTTTTCACACCCGACTTACTCAACCGCCTACGAGCTCTTTACGCCCACTAAATC
+
F:::,,,:FFFFFF,F::::FFFF,,FF:FFFF:,FF:,:FFFF,FFFFFFF:F,,,FFFFF:FFFFFFFFFFF,FFF,FFFF::FF,:F,:,FF:FFFFF,FFF:,,FF:,F:FFFF:,:FFF:F::F:F,F,,FFFF,F::FFF,FFFFFFFF:FFFFFF:F,::FFFFFF:FF:FFFFF::,,F,FF:F,FFFF,,,FFFFFF,FF::::::F,FF:,F,FFF,FFFF::F,F:F,:FFF,,F:F,F
@A00920:152:HGHKKDRXX:2:2106:29722:2487 2:N:0:CGCGTTCA+TAAGACAC
GGACTACCCGGGTATCTAATCCTGTTTGATCCCCACGCTTTCGTGCCTCAGCGTCAGTTTCGACTTCGTGAGCTGTCTTCACTATCGGTGTTCTGTGCCATATCTAAGCATTTCACCGCTACACGGCACATTCCGCCCACGTCAAACGTACTCAAGAACAACAGTATCAACGGCTATTCCGTAGTTAAGCTACGGGCTTTCACCGCTGACTTATTGTTCCGCCTACGCACCCTTTAAACCCAATGAATCC
+
FF:FFFFFFFFFFFFFFFFFFF,FFFFFFF:FFFFFFFFFFFFFFFFF:FF,FFFFF,F:FF,F:FFFFFFFFFFFFF:FFFF,FFFFF,FFF,F,F,,FFFFFFFFFFFFFF:FFFFFFFFFF,,FFFFFFF,FF:FFFFFFFF,F:,FFFFFF:,FFF,F:FFFF:,FF::,,FFFF::FFFFF:,,F,FF:FFFFFFFFFFF:F,FFFFFF,F,F:FFFFF,FFFFFFF:FFFFF:FF,F,,FFFF:
@A00920:152:HGHKKDRXX:2:2106:18078:3302 2:N:0:CGCGTTCA+TAAGACAC
GGACTACAGGGGTTTCTAATCCCGTTTGCTACCCTAGCTTTCGCGTCTGAGTGTCAGGAATGGGCCAGGAGGCCGCCTTCGCCACTGGTGTTCCTCCGGATATCTACGCATTTCACCACTACACCCGGAATTCCACCTCCCTCTACCATCCTCTAGTCTGCTAGTTTTGAGCGACAACTCCCGGTTGAGCCGAGAGCTTTAACACCCAACTTTCCAAACCACCTGCACTCGATTTACGCCCAGTAAATCC
+
FFFFFFFFFFFFF,FFFFFFFF:FF:FFFFFFFFFFFFFFFFF,FF,F::::FFFFFFFF,:FFF:FF,F:::FF:FFFFFFFFF:FFFFFFF:FFFF,FFFF:F:FF:FFFFF,:F,FF:F::FFFFFFFFF:FF,F:FFFFFFFFFFF:FFF,FFFF:FF,FF,FFFFF,FF::FFF,F:FFFFFFFF:FFF:F:FFF:::FF:,FF,F:F:::,::,:F:FF,F:,:F,FFF::F::::FF:F:F,:
@A00920:152:HGHKKDRXX:2:2106:16866:3333 2:N:0:CGCGTTCA+TAAGACAC
GGACTACTGGGGTATCTAATCCTGTTCGCTCCCCACGCTTTCGTGCCTGAGCGTCAGCAATTGTCCAGGTAGCCGCCTTCGCCTCTGGTGTTCCTCACGATATCTACGCATTTCACTGCTACACCGTGAATTCCGCTACCCTCTCCAATGCTCTAGTCATGTAGTTTCAGGCGCAGTTTCGGAGTTGAGCTCCGAGATTTCACACCTGACACACACAACCGCCTGCGCACCCTTTACGCCCAGTGAATCC
+
FF,FFFFFFFFFFFFFFFFFFFFFFFFFF:FFFFFFFFFFFF:FFFFFFFF:FFFF:FF,FFFFFFFFFF,FFFFFFFFF:FFFFFFFFFFFFFFFFFFF:FFFFFF:FFFF:FFFFFFFFFFFFFFFFF:FFFFFFF::FF:FFFFFFFFFFF:F,FFFFFF:FF::FFFFFFFFFFFFFFFFFF,FFFFFFFFF:FF::FFFFFF,FFFFFFFFFFFFFFFFFFFFF:FFFF:FFFFFFF::FFFFFF
@A00920:152:HGHKKDRXX:2:2106:5565:3427 2:N:0:CGCGTTCA+TAAGACAC
GGACTACAAGGGTTTCTAATCCTGTTTGCTCCCCTAGCTTTCGCGCCTCAGCGTCAGTTCTGGTCCAGAGAGCCGCCTTCGCCACCGGTGTTCCTCCTGATATCTGCGCATTTCACCGCTACACCAGGAATTCCACTCTCCTCTACCACACTCAAGCCAGACAGTCTCAAATGCAGCACACGAGTTAAGCCCGTGGTTTTAACATCTGACTTATCAAACCGCCTACGCGCCCTTTACGCCCAGTAATTAC
+
:FFFFFF,:F::FFFFFFFFFFFFFFFF:F,FFF,:FFF:FFFF,FFFFFFFFFFFF:F,FFF,FFFF,FFFFFFFFFFFFFFFF:F,FFFFFFFFFFF:FFFFF,FFF:F:FFFFFFFFFFFFF,:FFFFF,FFF,,,FFFFF,FFF,FFFFFFF,F:,,F::FFFFF,,,,:FF,FF:F:FFF:,FFFFFF,F::FFF::F,FFFFFFFF:F:,F,FFFF:,:FF:,FF,F::,FFFFFF::F:F:F:
@A00920:152:HGHKKDRXX:2:2106:10610:4053 2:N:0:CGCGTTCA+TAAGACAC
GGACTACTGGGGTTTCTAATCCTGTTTGCTCCCCACGCTTTCGTGCCTCAGCGTCAATGATCGTGTAGTAAGCTGCCTTCGCAATGGGTGTTCTATGTCATATCTAAGCATTTCACCGCTACATGACATATTCCGCTTACCTCCACGATATTCAAGACAGATAGTATCAACGGCAGTTTCCGGGTTAAGCCCGGAGATTTCACCACTGACTTACCTGCCCGCCTACGCACCCTTTAAACCCAGTGAATCC
+
FFFFFFFFFFFFFFFF:FFFFFFFFFFFFFFFFFFFFFFFFFFFFFFFFFFFFFFFFFFFFFFFFFFFFFFFFFFFFFFFFFF:FFFFFFFFFFF:FFFFFFFF::FFFFFFFFFFFFFFFFFFF:FFFFFFFFFFFFFFFFFFFFFFFFFFFFFFFFFFFF:FFFFFF:FFFFFFFFF,FFFFFFFFFF,FFF:FFFF:FFFF:FF:F,FFFFFF:FFFFFFF,,FFFF:FFFFF:FFFF:FFF:,FFF
@A00920:152:HGHKKDRXX:2:2106:31756:4131 2:N:0:CGCGTTCA+TAAGACAC
GGACTACTGGGGTATCTAATCCCTTTCGCTACCCTGGCCTTCGAGCCTCAGCGTCAGATATTGTCCAGTAGCTCGCTTTCGCCACGAGTGTTCCTCTCGATCTCTACGCATTTCACTGCTACACCGAGAATTCCAGCTACCTCTCCAATCCTCTAGCACGGCAGTATCGGAAGCAGTTCCTCGGTTGAGCCGAGGGCTTTCACACCCGACTTAGCGCGCCGCCTACGTGCGCTTTATGCCCAGTGATTCC
+
FFFFFFFFFFFFFFFFFFFFFFFFFFFFFFFFFFFFFFFFFFFFFFFFFFFFFFFFFFFFFFFFFFFFFFFFFFFFFFFFFFFFFFFFFFFFFFF:FFFFFFFF,FFFF:FFFFFF:FFFFFFFFFFFFFFFFFFFFFFFFFFFFFFFFFFFFF:FFFFFFFFFFFFFFFFFFFFFFFFFFFFFFFFFFFFFFFFFFFFFFFFFFFFFFFFFFFFFFFFFFFFFFFFFFFFFFFFFFFFFFFFFF:FFFF
@A00920:152:HGHKKDRXX:2:2106:24587:4272 2:N:0:CGCGTTCA+TAAGACAC
GGACTACTAGGGTTTCTAATCCTGTTTGCTCCCCACGCTTTCGCGCCTCAGCGTCAGTAACGGGCCAGTGTGTCGCCTTCGCCACTGGTGTTCTTCCGAATATCTACGAATTTCACCTCTACACTCGGAGTTCCACACACCTCTCCCGTACTCAAGACAGCCAGTATCAAAGGCAATTCCAAGGTTGAGCCCTGGGCTTTCAGCTCTAACTTACAAAGCCGCCTACGTGCGCTTTACGCCCAGTAATTCC
+
FF:FFFFFFFFFFFFFFFFFFFFFFFFFFFFFFFFFFF,FFFFFFFFFFFFFFFFFFFFFFFFFFFFFFFFFFFFFFF:FFFFFFFFFFFFFFFFFFFFFF:FFFFFFF,FFFF:FFFFFFFFFFFFFFFFFFFFFFFF:F:FF:FFFFFFFF,FF:FFFF:FFFFF:FFFFFFF:FFFFFFFFFFFFFFFFFFFF:FF,,F,FFFF,FFFFFFFFFFFFFF,F,FFFF,FF:,F,FFFF:,:,,,FFFF
@A00920:152:HGHKKDRXX:2:2106:16749:4570 2:N:0:CGCGTTCA+TAAGACAC
GGACTACAGGGGTATCTAATCCGTTTCCCTACCCTAGCTTTCGTCTCTCAGCGTCAGGAAAATCCCAGATAGCTGGCTACCCCCTCGGTGTTCCGTATGAGATCAACGCATTTCACCGCTCCTCCATACGTTCCGCTATCCCCTAATTTCCTCTAGTTATGCAGTATCATAAGCACATCTTCGGTTAGGCCGAAGGATTTTACCCATGACTTACAAAACCGCCTAAAGAACTCTTTACGCCCAGTAAATC
+
FFFFFFFFFFFFFFFFFFFFFFFFFFFFFFFFFFFFFFFFFFFFFFFFFFFFFFFFFFFFFFFFFFFFFFFFFFFFFFFFFFFFFFFFFFFFFFFFFFFFFFFFFFFFFFFFFF:FFFFFFFFFFFFFF,FFFFFFF,FFFFFFFFFFFFFFFFFFFFFFFFFFFFFFFFFFFFFFFFFFF:FFFFFFFFFFFFFFFFFFFFFFFFFFFFFFF,:FFFFFFFFF,,FFFFFFFFFFFF,FFF:FFF:F:F
@A00920:152:HGHKKDRXX:2:2106:14832:4601 2:N:0:CGCGTTCA+TAAGACAC
GGACTACCAGGGTTTCTAATCCTGTTTGCTCCCCACGCTTTCGCGTCTCAGCGTCATTCACCGTCCAGAAGGCCGCCTTCGCAACCGGTGTTCCACTTGATATCTACGAATTTCACCTCGACACCGAGAATTCCGCCTTCCTCTCCGGGACTCCAGCTCGGCAGTTTCGAGTGCACTTCCTGGGTTGAGCCCAGGGCTTTCACATCCGACTTGACGAGCCGCCTACACGCGCGTTACGCCCAGTCATTCC
+
FFFF,F,F,FFFFFFFFF,,,F,FFFFFF,FFFFF,,F,F::F,:FFF:FF,:FFF,,:FFF,FF:F:F,F,FF,FFF:,,F,,FFF:FF,,:,FFFF,F,:FF,,:F:FFFF,:FFF,,F,F,,,F,F,:,:FF,F::FFF:,FFFF:F,FFF,F,::F,F,,F:FF:FFF,,,:FFF:FFFF,,FFF:,F::::FF,F,,:,FFFF,,,,,,F:FFF,,::,FFFFFFF::,F,,:,,FFF,FFFF:F
@A00920:152:HGHKKDRXX:2:2106:24044:4617 2:N:0:CGCGTTCA+TAAGACAC
GGACTACAGGGGTTTCTAATCCTGTTTGCTACCCACGCTTTCGCGCATCAGCGTCAGAACCGGTCCAGGTAGCCGCCTTCGCCACTGGTGTTCCTCCCAATATCTACGCATTTCACCGCTACACTGGGAATTCCGCTACCCCCTCCCGGCCTCAAGCCAGACAGTTTCAAAGGCAGTTCCTCAGTTGAGCCGAGGGATTTCACCTTTGACTTGTCAAGCCGCCTACGCGCCCTTTACGCCCAATAATTCC
+
FFFFFFFF:FFFFFFFFFFFFFFFFFFFFFFFFFFFFFFFFFFFFFFFFFFFFFFFFFFFFFFFFFFFFFFFFFFFFFFFFFFFFFFFFFFFFFFFFFFFFFFFFFFFFFFFFFFFF:FFFFFFFF,FFFFFFFFFFFFFFFFFFFFFFFFFFFFFFFF:FFFF,FFFFF:FFFFFFFFF,FFF:F:,FFFFFFFFFFFFFFFFF:FFFFFF:FFFFFFFFFFFFF,FFFF:F,:FFFFFFFFF:,FFFF
@A00920:152:HGHKKDRXX:2:2106:25473:4711 2:N:0:CGCGTTCA+TAAGACAC
GGACTACACGGGTTTCTAATCCTGTTTGCTCCCCACGCTTTCGCTCCTCAGCGTCAGTACTGGCCCAGATCACAGCCTTCGCCATCGGTGTTCCACCAGATATCTGCGCATTTCACCGCTACACCAGGAATTCCACTCTCCTCTTCCGGACTCTAGCCAGAAGGTATCTGTCGACTTCTGGAGGTTAAGCCTCCAGTTTTCACAACAGACCTGCCTGGCCGCCTACACGCTCTTTACGCCCAGTAAATCC
+
F:FFF,:,FF,::,F:FFFFFF::,,F,::FF::F,:,:F,F,F:,FFF::F:,FF,:F,:F,FFFF,:FFFF,,FFFF:FF,FFF,,F:FF:FFFF,,FFFF,FF:,:FFFF,F,:,F,FFF,FFF,,:FFFF:F,,F,FF,F:F,F,:FF,F:,,,,,,,F,,,FFFF,,:F,,,FF,,F,F:FF,FFFF,FFF,,FF:FFF,:::F:F:FF:FF,FF:FFFFFF:F:,FFFFF:F,F:FFFFFF:FF
@A00920:152:HGHKKDRXX:2:2106:10004:4789 2:N:0:CGCGTTCA+TAAGACAC
GGACTACCGGGGTTTCTAATCCTTTTCGCTCCCCTGACCTTCGTCTCTCAGCGTCAGTAATTGACCAGAGACTAGCCTTCGCCACTCGTGTTCTTCTCGATATCTACACATTACACTGTTACACCGCGAATTCCAGACTCCCCTCCCAGACTCTAGCAAGCCAGTACCCGAGGCGGTTCCGCCGTTGAGCCCAGGGATTTCACATCTGACTTTCCCCGCCGCCTACAGACACTTTACGCCCAGTAAATCC
+
FFFFFFFF,FFFFFFFFFFFFFFFFF:FFFFFFFF,:F,F:FF,:,FFFFFFFFFFFFFF,FFFFFFFFF,F,:FFFF,FF:F:,F:FFFFFF,FF:FFFFFFFFFF,F,,F,FFF,F,:FFFFFF,F:FFFFFFF:FFFFFFFFF,,,FF:F,::F,FFFF,FFF,F::,,FF,F,FFF,,,FF:,F:F,::FF,F:F,:FFF,FFFFF:,,:F,::FF:FFFFF,,,F:FF,FFFFFFFF,FFFF,FF
@A00920:152:HGHKKDRXX:2:2106:1235:5196 2:N:0:CGCGTTCA+TAAGACAC
GGACTACACGGGTTTCTAATCCCGTTCGCTCCCCTAGCTTTCGCGCCTCAGCGTCAAGAGTGGGCCAGGTAGTCGCCTTCGCCACTGGTGTTCCTCCCGATATCTACGCATTTCACCACTCCACCCGGAATTCCACGCCCCTCTACTGCCCTCTAGCGGCCCAGTTTCGAACGACCTCTCCCAGTTGAGCCGGGAGCTTTCACGTCCGACTTGGACCACCGCCTGCCCGCGCTTTACGCCCAGTAAATCC
+
FFFFFFFFFFFFF:FFFFFFFF,FFFFFFFFFFFFFFF,FFFFFFFFFFFFFFFFFFFFFFFFFFFFFFF,FFFFFFFFFF:FFFFFFFFFFFFFFFFFFFFF:F::FFFFFFFFFF,FFFFFFFFF:FF:FFFFFFFFFFFFFFFFFFFFFFFFFFFFFFF,:FFFFFFFF,:FFFFFFFFFFFFFFF:FFFFFFFFFF:FFFFFFFFFF:FFFFFFFFFFFF:FFF:FFF:F:FF::FF:FF,,:,:F
@A00920:152:HGHKKDRXX:2:2106:8540:5290 2:N:0:CGCGTTCA+TAAGACAC
GGACTACTCGGGTTTCTAATCCTGTTTGATCCCCACACTTTCGTGCCTCAGCGTCAGTTTGAGTCTAGTAAGCTGTCTACACTATCGGTGTTCTTGACGATATCTAAGCATTTCACCGCTACACCGTCAATTCCGCCTACCTCGACTCCACTCAAGCCCATCAGTATCAATGCCACCCTCCCGGTTAAGCCGGGATATTTCAGCACTGACTTAATAGGCCGCCTACGCACCCTTTAAACCCAATAAATCC
+
FFF:,F,FFF:FFF:FFF,F:FFF:FFFF,:FFFFFFFFFFF:F:FFFFF,,FFFFF,FFFFFFFF,F:FFFFFFF:FF:FF,FFF:,FFFFF:::FF:FFFFF,FFFFFF:F:FFFFF,FFFFFFFF,FFF:FFFFFFFFF:FFFFFF:F,FFFFF:F,FFF::FFFFF:F:FFFFFFFF:FFFFFFFFFFFF:FFF:FFFFFFFFFFF:FFFF,FFFFFFFFFF:FFFFFFFFF,F,FFF,FFFFFFF
@A00920:152:HGHKKDRXX:2:2106:22715:5572 2:N:0:CGCGTTCA+TAAGACAC
GGACTACCAGGGTTTCTAATCCTGTTTGCTCCCCACGCTTTCGTGCATGAGCGTCAGGACAGGCCCAGGAGACCGTCTTCACCACTGGCGTTCCTGTCGATATCTACGCATTTCACCGCTCCACCGACAGTTCCGTCTCCCCCTACCTGCCTCAAGACTTGTGGTTCGCCCTGCGATTCCACGGTTGAGCCGTGGGATTTCACAAGACGCCTTCAAATCCGCCTGCGCACGCTTTAAGCCCAGTGATTCC
+
:FFFFFFFFFFFF:FFFFFFFFFFFFFFFFFFFFFFFFFFFFFFFFFFFFFFFFFFFFF:FFFFFFFFFFFFFFF:FFFFFFFFF:FFFFFFFF:F:FFFFFFFF:FFF:FFFFFFFFFFFFFFFFFFFFFFFFF:FF:FFFFFFFFFF:FFF:FF::FFFFFFFF,FFF:FFFF,,F::FFFFFFF:FFFF,FFFFFF:FF::FFFFFFFFFFF,FFFFFFF:FFFFFFF:FFF,,,FFFFFFFFF:F:
@A00920:152:HGHKKDRXX:2:2106:14217:7232 2:N:0:CGCGTTCA+TAAGACAC
GGACTACCGGGGTTTCTAATCCTGTTTGCTCCCCACGCTTTCGTGCCTCAGTGTCAGTGCTGGTCCAGGGTGTCGCCTTCGCCACAGATGTTCCTCCCGATATCTACGCATTTCACCGCTACACCGGGAATTCCACTCACCTCTACCACACTCTAGCACGGCAGTATCCACAGCAAAAACATAGTTGAGCCCAGAGATTTCACAGCGGACTTACCGCACCCCCTACGCGCCCTTTACGCCCAATAATTCC
+
FFFFFFFFFFFFF,FFFFFFFF:FF:FFFFFFFFFFFFF:FFFFFFFF:FFFFFFFF,FFFFFF:FFFFFFFFFFFFFFFFFFFFFF,FFFFFFFFFFFFFFFFFFFFFFFFFFFF,FFFFF,F:FFFFFFFFFFF,FFFFFFFFFF,FFFFFFFFF:F,FFFFF,FFFF:FFF,,F,,F,,:FFFFFFFFFFFFF,FFFFFF,,F,FFFFFFFFFFFFF,FFFFFFF,F:FFF:F,FFFFFFFFFFFFF
@A00920:152:HGHKKDRXX:2:2106:17481:7623 2:N:0:CGCGTTCA+TAAGACAC
GGACTACTCGGGTTTCTAATCCTGTTTGCTCCCCACGCTTTCGTGCCTCAGCGTCAATACCGGTCCAGGATGCCGCCTTCGCCACCGGTGTTCCTCCAGATATCTACGCATTTCACCGCTACACCTGGAATTCCACATCCCTCTCCCGGATTCAAGCCGTCCAGTATCAGACGCAGTTCCCGGGTTGAGCCCGGGGATTTCACGTCTGACTTAGAAGGCCGCCTACGCGCCCTTTACGCCCAGTAATTCC
+
FFFFFF:F:FF:F:F:FFFF:F,FFFFF:FFFFFFF::FFFFFFF:,FFFF::,FFFFFFFFF,FF,FFF:FF:FFF,:FF,FF:F,FFFFF,F:FFF,FFFFFFFF,F,FFFFFFFF,FFFFFFFFFFFF,F,FFFFF:FF::FFFFFFFFFF,FFFFF:FF::FFFFFF,::FFF:FFFF:F,FFF,F:FFFF,F,:FFFFFFFFF,F,FFFF,,FFFF:FF:FFFFFF:FF:F,,,F,,::F,,FFF
@A00920:152:HGHKKDRXX:2:2106:9444:8359 2:N:0:CGCGTTCA+TAAGACAC
GGACTACTGGGGTTTCTAATCCTGTTTGATCCCCACGCTTTCGTGCCTCAGAGTCAATATTCGTGTAGTGAGCTGCCTTCGCAATTGGTGTTCTATGTCATATCTAAGCATTTCACCGCTACATGACATATTCCGCTCACCTCCACGGTATTCAAGGCAGATAGTATCAACGGCAGTTTCCGAGTTAAGCCCGGAGATTTCACCACTGACTTACCTGCCCTCCTACGCACCCTTTAAACCCAGTGAATCC
+
FF:FFFFFFFFFFFFFFFFFFFFFFFFFFFFFFFFFFFFFFF:FFFFFFFFFFFFFFFFFFFFFFFFFFFFFFFFFFFFFFFFFFFFFFFFFFFFFFFFFFFFFFFFFFFFFFFFFFFFFFFFFFFFFFFFFFFFFFFFFFFFFFFFF:FFFFFFF:FFFFFFFFFFF:FFFFFFFFFFFFF:FFFFFFFFFFFFFFFFFFFFFFFF::FFF:F:FFFFFFF:FFF:FFFF,,:FF:F:FFFF:FFFF,F
@A00920:152:HGHKKDRXX:2:2106:20844:8625 2:N:0:CGCGTTCA+TAAGACAC
GGACTACTGGGGTATCTAATCCTGTTCGCTCCCCACGCTTTCGCGCCTCAGCGTCAGTATTATGCCAGGTGGCTGCCTTCGCCATCGACGTTCCTTCAGATCTCTACGCATTTCACCGCTACACCGGAAATTCCGCCACCCTCTCATATACTCCAGCAAGACAGTTTGCGATGCACTTCCTATGTTAAGCCCAGGGCTTTCACATAACACATATATCACCGCCTACGCGCCCTATAAGCCCAGTAAATCC
+
FFFFFFF:FFFFFFFFFFFFFF:FFFFFFFFFF,FFFFFFFFF,FFFF,FF,FFFFF:F:,FF:FFFF:F:,FFFFFF,FFF,FF,FF:FFFFFFFF,:FFFFFFFFFFFFFFFF,F,FFFFFF,,FFFFFF:F:F,F:FF,FF:FFFF,FFFFFFF,F,FFFFFFF,FF:,,,F:F,,,:F,FFFF,,,FFF:,,FF:F,F,FF,:F,,FFFF,F,,,F,FF,,F,::,,FF,FF,,F,FF:,,F,,F,
@A00920:152:HGHKKDRXX:2:2106:27335:8970 2:N:0:CGCGTTCA+TAAGACAC
GGACTACAGGGGTTTCTAATCCCGTTCGCTCCCCATGCTTTCGCATCTCAGCGTCAGGTCAGGCCCAGCGTGTCGCCTTCGCCACTGGTGTTCCTCCGGATCTCTACGCATTTCACCACTACACACGGAATTCCACACTCCTCTACCTACCTCTAGTCCGCCAGTTTCGACCGCACCCTCCCAGTTAAGCCGGGAGATTTCACAATCGACTTGGCGGACAGCCTACACTCGCTTTACGCCCAGTAATTCC
+
FFFFFFFFFFFFFFFFFFFFFF:FFFFFFFFFFFF:FFFFFFF,,FFFFFFFFFFFFFFFFFFF,:FFF::FF,FFFFFFFF:F,:FFFFFFF:,:,F,F:FFFFF,FF:FFFFFFFFFFFFFF,F,:,FFFFF,F,F,FFFF,FF:FF,FFFFFFF:FFFFFFFFFF:F,FFF::FFF:,FFFFFFFFF:F:,FFFFFFFFFF:,,FFFFFF:,F,FF,FFFFFFFF,FFFF,FFF,FFFFFFF,FFFF
@A00920:152:HGHKKDRXX:2:2106:29396:8970 2:N:0:CGCGTTCA+TAAGACAC
GGACTACTGGGGTTTCTAATCCTGTTTGCTCCCCACGCTTTCGCACCTCAGCGTCAGTACCGGTCCAGGTGGCCGCCTTCGCCACTGGTGTTCCTCCCAATATCTACGCATTTCACCGCTACACTGGGACTTCCGCCACCCCCTCCCGGCCTCAAGCACGACAGTTTCAAAGGCAGTTCCTCAGTTGAGCCGAGGGATTGCACCTTTGACTTATCGCGCCGCCTACGCGCCCTGTACGCCCAATGATGCC
+
FFFFFFFFFFFFFFF:FFFFFFFFFFFFFFFFFFFFFFFFFFFFFFFFFFFFFFFFFFFFFFFFFFFFFFFFFFFFFFFFFFFFFFFFFFFFFFFFFFFF,:FFFFFFFF:FFFFFFFF,,FFF:FFFF,F,FFFFFFFFFFFFFFFF:FFFFF,FFFFFFF,F,F:F:F,FFFFF,F:FFFFF,,FFF,:FFFFFFF,,F,F,FFFF,F:F:FFFFF:FFF:FFFFFFFFF,:F,:FFF:FFFF,F,,F
@A00920:152:HGHKKDRXX:2:2106:29206:9079 2:N:0:CGCGTTCA+TAAGACAC
GGACTACACGGGTTTCTAATCCTGTTTGCTCCCCACGCTTTCGTGCATGAGCGTCAGTGCAGGCCCAGGGGATTGCCTTCGCCATCGGTGTTCCTCCGCATATCTACGCATTCCACCGCTACACCGGGACTTCCACTCACCTCTACCGGTCCCTAGACACGCAGTCTCGAAGGGCGTCGCAGGGTTGAGCCCTGCGCTTTCACCTCCGACTTGCGCACCCACCTGCGCGCGCTTTACGCCCAGTAATTCC
+
FFFFFFFFFFFFFFFFFFFFFFFFFFFFFFFFFFFFFFFFFFFFFFFFFFFFFFFFFFFFFFFFFFFFFFFFFFFFFFFFFFFFFFFFFFFFFFFFFFFFF,:FFFFFF:,FFFFFFFF:FFFFFFFFF,F:F:FFFFFFFFFFFFFFFFFF,FFFFFFFFFFFFFFFFFFFFFFFFFFFFF:FFF:FF:FFFFFFFFF:FFFFFFFFFFFFFFFFFFFFFFFFFFFFFFFFFFFFFFFFFFFFF,FFFF
@A00920:152:HGHKKDRXX:2:2106:5258:9314 2:N:0:CGCGTTCA+TAAGACAC
GGACTACCAGGGTATCTCATCCTGTTCGCTCCCCACGCTTTCGTGCCTCAGCGTCAGGTACAGCTTAGTGAACTGCCTTCGCAATCGGTGTTCTCCATCATATCTAAGCATTTCACCGCTACATGCCACGTTCCGCCGGCCTCGCGCCCCTTCGAGCCCGCCCGTATCAAGGGCAGTTCCACCGTTGAGCGGCGGGATTTCACCCCTGACTTAGCGGGCCGCCTACGCACCCTTTAAACCCAGTGATTCC
+
::FF:FF:FFFF,:FFF,FFFFFFFFFF:FF,FFFFFFFF,FF:F,FF:,FFFFFFF:FFFF:FF:,F,FF:FFFFFF:,F:F:FFFFFFFFFF,FF,FF:F:,FFFFFFF::FF,FFFF:FF:FFFFFF,FFF::F,:F:F,,FF,,,FF:FF:,FFFFFF:,,,F,FFFFFF::F::FFFF,,:FFFF:FF,F:F:F:,:FFFFFF,F:,FF:F,F::,FF::FFFFFFF:FFFF,FF::F,,FF,FF
@A00920:152:HGHKKDRXX:2:2106:26404:9330 2:N:0:CGCGTTCA+TAAGACAC
GGACTACTGGGGTTTCTAATCCCGTTCGCTCCCCATGCTTTCGCCTCTCAGCGTCAGGTCAGGCCCAGCGTGTCGCCTTCGCCACTGGTGTTCCTCCGGATCTCTACGCATTTCACCACTACACCCGGAATTCCACACGCCTCTACCTGCCTCTAGCCCCGCAGTTCGGTCACGTCCTCGCCCGGTTGAGCCGGGCGCGTTCACGCGCCACTTGCAGGACCGCCTACACGCGCTGTACACCCAGTCCATC
+
FFFFFFFFFFFFFFFFFFFFFFFFFFFFFFFFFFFFF:FF,FFFFFFFFFFFFFF,FFFFFFFFFF:FFFFFFFFFFF:FFFFFFFFFFF:FFFFFFFF,,FFFFFFF::,FF:FFFFF,F:FF,FFF:,FFF,FFFFFF:FFFF,FF:FF,FF,FFFFFFFFF,F:FFF::FFF:F:FFF:FFF:FFF:FFFFFFFF,:FF,FFFF:FF:FFFFF:F,:FFFFFFF,FFFF::,:FF,F:FF:FF,FFF
@A00920:152:HGHKKDRXX:2:2106:11406:10379 2:N:0:CGCGTTCA+TAAGACAC
GGACTACTCGGGTTTCTAATCCTGTTTGCTCCCCACGCTTTCGTGCATGAGCGTCAGTATTGGCCCAGAAGGCTGCCTTCGCCATCGGTGTTCCTCCACATCTCTACGCATTTCACCGCTACACGTGGAATTCCACCTTCCTCTGCCATACTCCAGCACCGTAGTTTCGAGCGCAATTCCCAAGTTAAGCTCGGGGCTTTCACACTCGACTTGCGACGCCGCCTGCGCACACTTTACGCCCAGTAATTCC
+
FFFFFFFFFFFFFFFFFFFFFFFFFFFFFFFFFFFFFFFFFFFFFFFFFF:FFFFFFFFFFFFFFFFFFFFFFFFFFFFFFFFFFFFFFFFFFFFFFFFFFFFFFFFFFFFFFFFFFFFFFFFFFFFF:FFFFF:FFFFFFFFFFFFFF:FFFFFFFF:FFFFFFFFFFFFFFFFFFFFFFFFFFFFFFFFF:FFFFFFFFFFFFFFFFFFFFFFF:FFFFFFFFFFFFFFFFFFFFFF:FFFFFFFF:F
@A00920:152:HGHKKDRXX:2:2106:21287:10457 2:N:0:CGCGTTCA+TAAGACAC
GGACTACTGGGGTTTCTAATCCTGTTCGCTCCCCACGCTTTCGCTCCTCAGTGTCAGTGCCAGCCCAGGGCGCCGCCTTCGCCTCTGGTGTTCCTCCGGATCTCTACGCATTTCACCACTCCACCCGGAATTCCACGCCCCTCTGCTGCCCTCTAGCTGTCCAGTTTCGAACGGCCTCTCCCGGTTGAGCCGGGAGCTTTCACGTCCGACTTGAACAGCCGCCTGACCGCGCTTTACGCCCAGTAAATCC
+
FFFFFFFFFFFFFF:FFFF:FFF:FFFF:FFF,F::FFFF:FFFFFF:F:FFFF,FFFFFFFF:F,F,FFF:FFFFFFFFF:FFFF:FFFFF:,FFF,FFFFFFFFFFFFFF:::FFFF,FF:,FFFFFFFFF:FFFFFFFF,:FF:FFFFF,FF,FFFFFFF,,FFFFF:F:FFF,F:FFFFF,FF,,F:FFFFFFFF:,F:FFF,FFF:FFFF:FF:,:FF,FFFFFF,F:,::::,FFF,F,F::,F
@A00920:152:HGHKKDRXX:2:2106:8910:11412 2:N:0:CGCGTTCA+TAAGACAC
GGACTACAAGGGTATCTAATCCTGTTTGCTCCCCACGCTTTCGTGCCTGAGCGTCAGTGTTATCCCAGGGGGCTGCCTTCGCCATCGGTGTTCCTCCACATATCTACGCATTTCACTGCTACACGTGGAATTCCACCTCCCTCTGCCGCACTCTAGCCCGCCAGTCACAAACGCAATTCCCAGGTTGAGCCCGGGGCTTTCACATCTGTCTTAGCGAACCGCCTGCGCACGCTTTACGCCCAGTAATTCC
+
FFFFFFFFFFFFF:FFFFFFFFFFFFFFFFFFFFFFFFFFFFFFFFFFFFFFFFFFFFFFFFFFFFFFFFFFFFFFFFFFFFFFFFFFFFFFFFFFFFFFFFFFFFFFFFFFFFFFFFFFFFFFFFFFFFFFFFFFFFFFFFFFFFFFFFFFFFFFFFFFFFFFFFFFFFFFFFFFFFFF:FFFFFFFFFFF:FFFFFFFFFFF:FFF:FFFFFFFFFFFFFFF:FF,FFFFFFFF,FFFFFFFFFFFFF
@A00920:152:HGHKKDRXX:2:2106:22453:12070 2:N:0:CGCGTTCA+TAAGACAC
GGACTACAGGGGTTTCTAATCCTGTTTGCTCCCCACGCTTTCGTGCCTCAGTGTCAGTGTTGGCCCAGGATGCCGCCTTCGCCACGGATGTTCCTTCTGATCTCTACGCATTTCACTGCTACACCAGAAATTCCGCATCCCTCTACCACACTCTAGTGACCCAGTATCCACTGCACTTCCACGGTTGAGCCCAGGGCTTTCACAGCAGACTTAAACCACCACCTACGCACGCTTTACGCCCAGTAATTCC
+
FFFFFFFFFFFFFFFFFF:FF:FFFFFFFFFFFFFFFFFFFFFFFFFFFFFFFFFFFF::FFFFFFFFF:FFFFFFFFFFFFFFFFFFFFFFFFFFFFFFFFFFFFF,FFF:FFFF:FFFFFFFFFFFFFFFFFFFF::FFFFF:FFFFFFFFF:F,FF::FFFFFFFFFFFFFF:FFF:,,FFFFFFFFFFFF:FFFFFFFFFFFFFFFFF,:F:FFFFF:FFF:FFFF:F:FFFF:F:FFFF,:FFFF
@A00920:152:HGHKKDRXX:2:2106:18873:12320 2:N:0:CGCGTTCA+TAAGACAC
GGACTACCAGGGTTTCTAATCCTGTTTGCTCCCCCGGCTTTCGTGCCTCAGTGTCAGGTGTTGTCCAGGGACTCGCCTTCGCCACTGGTGTTCCTCTTGATATCTACGCATTTCACTGCTACACCCGGAATTCCGCTTGCCTCTCCGATACTCTAGCCAGGTAGTTTCAAAGGCAGTTCTACAGTTAAGCTGCAGTATTTCACCTCTGACACACCTGGCCGCCTGCGCACCCTTTACGCCCAGTGAATCC
+
FFFFFFFF:FFFF:FFFFFFFFFFFFFFFFFFFFFFFFF,FFFF:FFFFFFFFFFF:FFFFFFFFFFFFFFFFFFFFFFF:FFFFFFFFFFFFFFFFF,FFFFFFFFFF:FFFFFFF:FFFFFF,,FFFFFFFFFFFF::FFFF:FFF:F,FFFFFFFFFFFFFF,F,FFFFFFF:FFFFFFFFF:,FFFFFFFF,:F:FFFFFF:F:FFFFFF::FFFFFFFF::FF,FFF,,FFFF:FFFFFF:,FFF
@A00920:152:HGHKKDRXX:2:2106:8703:12962 2:N:0:CGCGTTCA+TAAGACAC
GGACTACTAGGGTTTCTAATCCTGTTTGCTCCCCACGCTTTCGTGCCTCAGTGTCAGTGCTGGTCCAGGTGGCCGCCTTCGCCACAGATGTTCCTCCCGATCTCTACGCATTTCACTGCTACACCGGGAATTCCACCACCCTCTACCGCACTCTAGTCCGCCAGTATCCACCGCCATTCCCAGGTTGAGCCCGGGGCTTTCACGGCAGACTTAACGAACCACCTACGCACGCTTTACGCCCAGTAATTCC
+
FFFFFFFFFFFFFFFFFFFFFFFFFFFFFFFFFFFFFFFFFFFFFFFFFFFFFFFFFFFFFFFFFFFFFFFFFFFFFFFFFFFFF:FFFFFFFFFFFFF:,FFFFFFFFFFFFFFFFFFFF:F::FFFF:FFFFF::F:FFFFFF:FF,FFFFF,FFFFFFF,FF:FFFFFFFF:::FFFFFFFFFFFFFFFFFF:FF:FFFFF:F:FFFFFF,FF,FFFFFFFFFFF,:FF:FFFFFF:FFFF,F,:FF
@A00920:152:HGHKKDRXX:2:2106:20618:13119 2:N:0:CGCGTTCA+TAAGACAC
GGACTACTGGGGTTTCTAATCCTGTTTGCTCCCCACGCTTTCGAGCCTCAGCGTCAGTAATGGGCCAGTGTGTCGCCTTCGCCACTGGTGTTCTTCCGAATATCTACGAATTTCACCTCTACACTCGGAATTCCACTCACCTCTCTCGAACTCTAGACTACCAGTATCGAAGGCAGTTCCGGGGTTGAGCCCCGGGATTTCACCCCCGACTTAATAATCCGCCTACGTGCGCTTTACGCCCAGTGATTCC
+
FFFFFFFFFFFFFFF:FFFFFFFFFFF,FFFFF:FFFFF:F,FFFFFFFFFF:FFF,FFFFF,FF:FFFFFFFF:FFFFFFFFF:FFFFFF,FFF,,FFFF:FFFFFFFFFF,FF:FFFFFFFFFFF:FFFFF:F:FFFFFFFFFFFFFFFFF:F:FFFFF:FFF,FF::FFFFFFFFF:FFFF:,FFFFFF:FFF:,FFFFFFFFFFFFF,F::FFFFFFF:F:FFFFF,FFFFFFFFFF:F,FFFFFF
@A00920:152:HGHKKDRXX:2:2106:1118:13448 2:N:0:CGCGTTCA+TAAGACAC
GGACTACTGGGGTTTCTAATCCGGTTTGCTCCCCTAGCTGTCGTCCCTCAGCGTCAGTAATGTCTTAGAAGCCTGCCTTCGCCCTTGGCGTTCCTCTCGATATCAACGGATTTCACCCCTCCACCGAGAATTCCAACTTCCCCAAACATACTCCAGAATAGCAGTATGACGAGCGATTCCATGGTTGAGCCATAGGCTTTAACCCGCCACTTACTTTTCCGCCTACGAACGCTTTACGCCCAGTAAATCC
+
FFFF:FFFFFFFF:FFFF:FFFFF,FFFFFFFFFFFFFFF:FFFFFFFFFFFFFFFFFFFFFFFFFFFFFFFFFFFFFFFFFFFFFFFFFFFFFFFFFFFFF,FFFFFFFFFFFFFFFFFFFFFFFFFFF:FFFFFF:FFFFFFF:FFFFFFFFFFFFFFFFFFF:FFFFFFFFFFFFFFFFFFFFFFFFFFFFFFF::FFFFFFFFF,:,FFFFF:FF:FFFFFFFFFFFF,FFFFFFF:FFFF,FFFF
@A00920:152:HGHKKDRXX:2:2106:16947:15092 2:N:0:CGCGTTCA+TAAGACAC
GGACTACTGGGGTATCTAATCCCGTTTGCTCCCCTAGCTTTCGCGCCTCAGCGTCAAGAGTGGGCCAGGTAGCCGCTTTCGCCACTGGTGTTCCTCCCGATATCTACGCATTTCACCACTACACCGGGAATTCCGCTACCCTCTCCCACCTTCCAGCCGACCAGTATCCGATGCCGTTTTCCAGTTAAGCCGGAAGCTTTCACATCGGACTTGGCCAGCCGCCTGCGCGCCCTTTACGCCCAGTAAATCC
+
:FFFFFFF:FF,,F:,F:F,F,FF:FF,:::FFFFFF:,F,F,FFFF:,FFF:,::FFF:FF:FFFF,F,FFFF,FF:FFFFFFF,F:F:F::F,FFF:,,F,FF:F,FFF,,F:FFF::FFFFF,FFFF:,:FFFFFFFFFF,F:FFFFFF,,F,FFF,FFFF:FFFF,F:F,F:F,:FF,F,F,FFFF,,FFFF,,::,FF,FFF,F,F,,:FFFFFF,F:F,,,FFF,FFFFFFF:F,,:,,,,,FF
@A00920:152:HGHKKDRXX:2:2106:1615:15781 2:N:0:CGCGTTCA+TAAGACAC
GGACTACAGGGGTATCTAATCCTGTTTGCTACCCACGCTTTCGCGCATCAGCGTCAGTATCGGCCCAGAGTGCTGCCTTCGCCGTTGGTGTTCCTCCTGATATCTGCGCATTTCACCGCTACACCAGGAATTCCACACTCCTCTACCGAACTCGAGTCACAGCAGTATCGACTGGCGTCCCAAGGTGGAGCCTTGGATTTTCACAGTCGACTTACTGAACCGCCTAGGAGCCCTTTCCGCCCAATAATTC
+
FFFFFFFFFFFFFFFFFF::FFFFFFFFFFFFFFFFFF:FFFFF:FFFFFFFFFFFFF:F:FFFFFFFFFFFFFFFFF:FFFF:FFFFFFFFFFFFFFFFFF:FFFFFFFFF:FF:FFFFFFFFFFFFFFFFFFFFFFFFFFFF:FFF:FFFFFFF:FFFFFFFFFFFFFFFFFFFFFFFF:FF:F,FFFF:FFFFF:F,FFFFF,FFFF:,,F:FFFFFFFFFFF:FF:FFF:FF,FFFFFF::,F,,F
@A00920:152:HGHKKDRXX:2:2106:4652:17973 2:N:0:CGCGTTCA+TAAGACAC
GGACTACCGGGGTATCTAATCCTGTTTGATCCCCACGCTTTCGTGCCTCAGAGTCAATATTCGTGTAGTGAGCTGCCTTCGCAATCGGTGTTCTATGTCATATCTAAGCATTTCACCGCTACATGACATATTCCGCTCACCTCCACGGTATTCAAGACAGATAGTATCAACGGCAGTTTCCGAGTTGAGCCCGGAGATTTCACCACTGACTTACCTACCCTCCTACGCACCCTTTAAACCCAGTGAATCC
+
FFFFFFFFFFFFFFFFFFFFFFFFFFFFFFFFFFFFFFFFFFFFFFFFFFFFFFFFFFFFFFFFFFFFFFFFFFFFFFFFFFF:FFFFFFFFFFFFFFFFFFFFFFFFFFFFFFFFFFFFFFFFFFFFFFFFFFFFFFFFFFFFFFFFFFFFF:FFFFFFFFFFFFFFFFFFFF:FFFFFFFFFFFFFFFFFFFFFFFFFF:FFFFFF:FFFFFFFFFFFFFFFFFFFFFFFFFFF:FFFFFFFFF,FFF
@A00920:152:HGHKKDRXX:2:2106:27317:18302 2:N:0:CGCGTTCA+TAAGACAC
GGACTACTAGGGTTTCTAATCCTGTTTGCTCCCCACGCTTTCGCGCCTCAGCGTCAGGACCGGACCAGAGAGCCGCTTTCGCCACCGGTGTTCCACCCAATATCTACGAATTTCACCTCTACACTGGGTATTCCACCCTCCTCTTCCGGCCTCCAGCTCCAGAGTTTCGGATGCACCTCCGGGGTTGAGCCCCGGGCTTTCACATCCGACACCTGAAGCCGCCTACGCGCCCTTTACGCCCAGTGATTCC
+
FFFFFFFFFFFFFFFFFFFFFFFFFFFFFFFFFFFFFFFFFFFFFFFFFFFFFFFFFFFFFFFFFFFFFFFFFFFFFFFFFFFFFFFFFFFFFFFFFFFF:FFFFFFFFFFFFFFFFFFFFFFFFFFFFFFFFFFFFFFFFFFF:FFFFFFFFFFFFFFFFFFFFFFFFFFFFFFFFFFFFFFFFFFFFFFFFFFFFFFFFFFFFFFFF:F::FFFFFFFFFFF,FFFFFFFFFFFFFFFFFFFFFFFFF
@A00920:152:HGHKKDRXX:2:2106:31476:18458 2:N:0:CGCGTTCA+TAAGACAC
GGACTACTCGGGTTTCTAATCCTGTTTGCTCCCCACGCTTTCGTGCCTCAGTGTCAGTGCTGGTCCAGATGGCCGCCTTCGCCACGGATGTTCCTCCCGATCTCTACGCATTTCACTGCTACACCGGGAATTCCGCCATCCTCTACCGCACTCTCGCCTGCCAGTATCCAGTGCAATTCCCAGGTTGAGCCCAGGGCTGTCACATCAGACTTAACAAACCACCTACGCACCTCTGTACGCCCAGTAATTC
+
FFFFFFFFFFFFFFFFFFFF:FF:FFFFFFFFFFFFFFFFFFFFFF:FFFFFFFFFFFFFFFF:FF,FFFFFFFFFF:FFFFFFFFFFFFFF:FF:FFF,,FFF:FFFFF,FF:F:FFFFFFFFFFFFF,F,FF,FFFFF:FFF:FFFFFFF:F,FFFFFF::F:F:FFFFFFFFF:FFF::FFFFFFF,F:FFFFF:,F:,F:FF:F::FFF:FFFF:,F:::F:FFF,,FFF,FFFFF,F,FF,,,F:
@A00920:152:HGHKKDRXX:2:2106:16477:19069 2:N:0:CGCGTTCA+TAAGACAC
GGACTACTCGGGTATCTAATCCTGTTTGCTACCCACGCTTTCGCTCCTCAGCGTCAGTACTGGCCCAGAGAACCGCCTTCGCTACTGGTGTTCCTCCCGATATCTGCGCATTTCACCGCTACACCGGGAATTCCATTCTCCTCTACCAGACTCTAGCCACAGCAGTATCGACTGCAGTTCCGAGGTTGAGCCTCGGGATTTCACAGCCGACTTGCTGAGCCGCCTACGAGCTCTTTACGCCCAATAAATC
+
FFFFFFFFFFFFF:FFFFFFFFFFFFFFFFFFFFFFFFFFFFFFFFFFFFFFFFFFFFFFFFFFFFFFFFF:FFFFFFFFFFF,FFFFFFFFFFFFFFFFFFFFFFFFFFFFFFFFFFFFFFFFFFFF:FFFFF:FFFFFFFFFFFFFFFFFFFFFFF:FFFFFFF,FFFFFFFFFFFFFFFFFFFFFFFFFFFFFF,FFFFFFFFFFF:FFFFFFFFFFFFFFFFFFFF:FFFFF:F,:FF:FFFF,FF
@A00920:152:HGHKKDRXX:2:2106:17047:19805 2:N:0:CGCGTTCA+TAAGACAC
GGACTACCGGGGTATCTAATCCTGTTTGCTCCCCACGCTTTCGCACATGAGTGTCAGTATTGGGCCAGGAAGCCGCCTTCGCCACTGGTGTTCCTCCCAATATCTACGCATTTCACCGCTACACTGGGAATTCCGCTACCCCCTCCCGGACTCAAGCCGTACAGGTTCAAAGGCAGTTCCTCAGTTGAGCCGAGGGATTTCACCTTTGCCTTGTACAGCCGCCTACGCGCCCTTTACGCCCAAGAATTCC
+
FFFFFFFFFFFFF:FFFFFFFFFFFFFFFFFFFFFFFFFFFFFFFFF,FFFFFFFFFFFFF,FFF,FFFFFF:FF:FFFFFFFFFFFFFFF:FFFFFFFFFF,FF:FFFFF,FFFFFFFF::,:,:FF,:,FF:FFF:FFFFFFFFFFF:FFFFFFFFFFFFFF,FFF:FFFF:FFFFFF:FFFFFFFFFFFFFFFF:FFF,FF,FF,,F,FFF,F,FFFFFFFF,FFFFFFFF:FFFFFF,F:F:F:F:
@A00920:152:HGHKKDRXX:2:2106:8413:20071 2:N:0:CGCGTTCA+TAAGACAC
GGACTACCGGGGTATCTAATCCTGTTCGCTCCCCACGCTTTCGTCCATCAGTGTCAATACGATGTTAGTGATCTGCCTTCGCAATTGGTCTTCCATGTAATATCTAAGCATTTCACCGCTACACTACATATTCTAGTTACTTCACAAAAATTCAAGCCCTACAGTATCAATGGCCGTTCCATCGTTAAGCGATGGGCTTTCACCACTGACTTATAAGGCCGCCTACGGACCCTTTAAACCCAATGATTCC
+
FFFFFF:FFFFF:FFFFFFFFFFFFFFFFFFFFFFFFFFF:FFFFFFFFFFFFFFFFFFFFFFFFFFFFFFFFFFF,F:FFFFFFFFFF,FFFFF:FFFFFFFFFFFFF:FFFFFFFF:FFFFFFFFFFF:FFFFFFFFFFFFFFFFFF,FFFFFFFFFFFFFFFFFFFFFFFFFFFFFFFFFFFFFFFFFFFF:FFF::FF:FFFF:FFFFFFFF:FFFFFFFFFF:::FFFFFF:FFFFFFFFFF:FF
@A00920:152:HGHKKDRXX:2:2106:14615:20165 2:N:0:CGCGTTCA+TAAGACAC
GGACTACTGGGGTATCTAATCCTGTTTGATCCCCACGCTTTCGTGCCTCAGCGTCAATCATACCTTGGTAAGCTGCCTTCGCAATCGGTGTTCTGTGACATATCTATGCATTTCACCGCTACTTGTCACATTCCGCCTACCTCAAGTATATTCAAGCTCATCAGTATCAAAGGCACTGCGATGGTTGAGCCACCGTCTTTCACCCCTGACTTAATACGCCGCCTACGCACCCTTTAAACCCAAGAAATCC
+
FFFFFFFFFFFFFFFFFFFFFFFFFFFFFFFFFFFFFFFFFFFFF:F:FFFFFFF:FF:FFFFF:FFFFF,FFFFFFFFFFF,FF:FFFFF:FFFFFFFFFFFFFFFFFFFF,FFFF::FFFFFFFFFFF,FFFFFFFFFFFF,FFFFFFFFF,FFFFFF,FFF,:FFFFF:FFFFFF:FFFFFFFFFFFFF::F::::FFFFF:FFFFFFF:FF,,FFFFFF:FF:FF,F:FFFFF,FFF,F,FFFFFF
@A00920:152:HGHKKDRXX:2:2106:28899:20228 2:N:0:CGCGTTCA+TAAGACAC
GGACTACACGGGTTTCTAATCCTGTTTGCTCCCCACGCTTTCGCGTCTCAGCGTCACTACAAGTCCAGCAAGTCGCCTTCGCCACTGGTGTTCCTCCGAATATCTGCGAATTTCACCTCTACACTCGGAATTCTGCTAACCTCTTCAAGATTCTAGATTTGCAGTTTCAAAAGCAATTCCAGGGTTAAGCCCTGGGATTTCACTTCTGACTTGCCAATCCGCCTACGCACGCTTTAAGCCCAGTGATTCC
+
FFFFFFFFFFFFFFFFFFFFFFFFFFFFFFFFFFFFFFFFFFFF:FFFFFFFFFFFFFFFFFF,FFFFFFF,FFFFFFFFFFFFF:FFFFFFFFFFF:FFFFFFFFFFFFFFFFFFFFFFFFFFFFFFFFFFFFF,F,FFFFFFFFF:FFFFFFFFFF:FFFF:FF,,F:F:FFFFFFFFFFFFFFFF:FF,FFFFF,FF:FF:F,F::F:,,,,FF,F,:FFFF,FFFFFFF:FFFFFF::F,FFFFFF
@A00920:152:HGHKKDRXX:2:2106:1226:20556 2:N:0:CGCGTTCA+TAAGACAC
GGACTACTGGGGTATCTAATCCTGTTTGATCCCCACACTTTCGTGCATCAGCGTCAGTTACAGCCTAGTAAGCTGCCTTCGCTATAGGTGTTCTTGACGATATCTAAGCATTTCACCGCTACACCGTCAATTCCGCCTACCTCATCTGTACTCTAGCCCATCAGTATCAATGCCACCCTCCCGGTTAAGCCGGAATATTTCAGCACTGACTTAATAGGCCGCCTACGCACCCTTTAAACCCAATAAATCC
+
FFFFFFFFFFFFFFFFFFFFFFFFFFFFFFFFFFFF:F:FFFFFF,F:F:FFFFFFFFFFFFFFFFFFFF:FFFFFFFFFFF::FFFFFFF,FFFFFF::F,FFFFFFFFF:FFFFFFFFFFFF:FFFF:,FFFFFFF::FFFFFFFFF:F,FF,FFFFFFFFFFF:FFFFF:FFFFF,F:FFFFFFFFFFFFFF,:FFFFFFFFFFFFFF:F:,FFFFFFFFFFFFFFFFFF:F:,FFFFF:,F:F:FF
@A00920:152:HGHKKDRXX:2:2106:27742:20917 2:N:0:CGCGTTCA+TAAGACAC
GGACTACTGGGGTTTCTAATCCCATTCGCTCCCCACGCTTTCGTGCATGAGCGTCAGAACCGTTCTAGTAAGCTGCCTTCGCAGTTGGTGTTCCTGCTGATATTAACGGATTTAACCCCTACACCAGCAATTCCGCTTACCTCTTCCGGCCTCTAGTTTGTCCATATCTCCCGCGGCCCCAAGGTTGAGCCTTGGGATTTAACAAGAGATGTTACAAACCGCCTGCGCACGCTTTACGCCCAATAAATCC
+
FF:FFFF:FFFFFFF:FFFFFFFFFFF:FFFFFFFFFFFFFFFFFFFFFFFFFFFFFF:F:FFFFFFFF:FFFFF,FFFFFFF,FFFFFF:FFFFFF:FF,F:F:FFFFFF:FF:FFFFFFF::FFFFFFFFF:FFFFFFFFFFFFFFFFF:FF,FFFFFFF:FFFFFFFFFFF::F,FF:,FFFFFFFFFFFFFFFF:FFFFF,FFFFFFFFFFFFFFF:FFFFFFFFF:F:::FFFFFFF:FF,:FFF
@A00920:152:HGHKKDRXX:2:2106:15176:21668 2:N:0:CGCGTTCA+TAAGACAC
GGACTACTCGGGTATCTAATCCGGTTTGCTCCCCACACTTTCGCGCCTCAGCGTCACGTGCTGTCCAGCGAGCTGCCTTCGCAATGGGTATTCCTACCAGTATCTACGCATTCCACCGCTACACTGGTAATTCCACTCGCCTCTCCAGCCGTCAAGCCTGCCAGTATCCACCGCCGATCCGGGGTTGAGCCCCGGGCTTTGACATCGGACTTAACAGACCGCCTACGCGCCCTTTACGCCCAGTGATGCC
+
FFFFF:FFFFFFF,FF:FFFF:FF,,FF:FFFFFF:FFFFFFFFFF:FF,F:FF:FFFFFFF:FFF,FF:FFFFFF:FFFFFFFFFF::FF,F:F:FF:FFFFFF,FFFFFFFF:FFF:FFFFF,FFFFFFF,F,FFFFFFFFFFF::FFFF:F,F,FFFF:FFF,,FFF,:FFFFFF,FFFFF,:F,FFFFFF:F,,,,FFFF:FF:,F,,F,FF:F:FFFFF,,F:F:,:FFFF,FF,F:FF:F:,,F
@A00920:152:HGHKKDRXX:2:2106:32063:21950 2:N:0:CGCGTTCA+TAAGACAC
GGACTACAGGGGTATCTAATCCTGTTTGCTCCCCACGCTTTCGCGTCTCAGCGTCAGCAAAGATCCAGCAAGTCGCCTTCGCCACTGGTGTTCCTGCGAATATCTACGAATTTCACCTCTACACTCGCAATTCCACTTGCCTCTATCTTTCTCCAGGCTTGCAGTTTTGGAGGCAGTTCCTAGGTTGAGCCTCGGGATTTCACCCCCAACTTGCAAGCCCGCCTACACGCGCTTTACGCCCAGTAAATCC
+
FFFFFFFFFFFFFFFFFF:F:F:FFFFFFFFF:F,:FFFFFFFFFFFFFFFFFFFF:FFF:,:FFFFF:FF::FFFFFFFFFF,FFFFFFFFFFFF,FFFFFFFFFFFFFFFFFFFFFFF::FFF,F:F:::F:FFF,F:FFFFF:::F,FFF,F::,,FFFFFF:FF:FF:FFF:FFF:,FFFFF,FFF:FFFFF:FFFFFFFFFFFFFFF:,:,:FFF::FF,FFF:,::FF,F:,,F,FFFFFF:F,
@A00920:152:HGHKKDRXX:2:2106:5855:21997 2:N:0:CGCGTTCA+TAAGACAC
GGACTACTCGGGTTTCTAATCCTGTTCGCTCCCCACGCTTTCGTCCCTCAGCGTCAATCATCCCCCAGTCGGCTGCCTTCGCTTTCGAGGTTCCTCCCGATCTCTACGCATTCCACCACTACACCGGGAATTCCGCCGACCTCTGCGTGATTCAAGAAAAGCAGTTTCCAACGCACTCGCCTAGTTGAGCCAGGCGCTTTCACGTCAGACTTGCTCTCCCGCCTACGGACCCTTTACACCCAGTCACTCC
+
FFFFFFFFFFFFFFFFFFFFFFFFFFFFFFFFFFFFFFFFFFFFFFFFFFFFFFFFFF:FFFFFF:FFFF:FFFFFFF:FFF,FFFFFFFFFFFFFFFF::FFFFF:FFFFFFFFFFFFF,FFFFFFFF::FFFFFFFFFF::FFFFFF,FFFFFFFFFFFFFFF,F,FFFFFF:FFFFFFFFFFFFFFFFFFFFFFFFF,FFFFFFFFFFFFFFFFFF:FFF:FFFFFFFF:FFFFFF,FFFFF,F,FF
@A00920:152:HGHKKDRXX:2:2106:6940:22561 2:N:0:CGCGTTCA+TAAGACAC
GGACTACTGGGGTTTCTAATCCTGTTTGCTCCCCACGCTTTCGCTCCTCAGCGTCAGTATTGGCCCAGAGAACCGCCTTCGCTACGGGTGTTCCTCCCGATATCTGCGCATTCCACCGCTACACCAGGAATTCCAATCTCCCCTACCGCACTCTAGTCTGCCCGTACCCACTGCAGGCTGGAGGTTGAGCCTCCAGTTTTCACAGCAGACGCGACAAACCGCCTACGAGCTCTTTACGCCCCATAATTCC
+
FFFFFFFFFFFFFFFFFFFFFFFFFFFFFFFFFFFFFFFFFFFFFFFFFFF:FFFFFFFFFFFFFFFFFFFFFFFFFFFFFFFFFFFFFFFFFFFFF:FFF:FFFFFFFFFFFFFFFFFFFFFFFFF:FFFFF:FFFFFFFFFFFFFFFFFFFFFFFFFFFFFFFFFFFFFFFF,FFFFFF:FFFFFFFFFF:FFF,FFFFFFFFFF:FFFFFF:FFFFFFFFFFFFFFFFFFFFFFFFFF,,FFFFFFF
@A00920:152:HGHKKDRXX:2:2106:32000:23093 2:N:0:CGCGTTCA+TAAGACAC
GGACTACAAGGGTATCTAATCCTGTTTGCTCCCCACGCTTTCGCACCTCAGCGTCAATATGTGTCCAGTAAGTCGCCTTCGCCACTGGTGTTCTTCCGAATATCTACGAATTTCACCTCTACACTCGGAATTCCACTTACCTCTCCACAATTCAAGCGATGCAGTCTTAAAGGCAGTTCCAGAGTTGAGCTCTGGGCTTTCACCTCTAACTTACAAAGCCGCCTACGTGCGCTTTACGCCCAGTAATTCC
+
FFFFFFFFFFFFFFFFFFFFFFFFFFFFFFFFFFFFFFFFFFFFFFFFFFFFFFFFFFFFFFFFFFFFFFFFF:FFFFFFFFFFFFFFFFFFFFFFFFFFFFFFFFFF,FFFFF:FFFFFFF,FFFFFFFF:FFFFF,FFFFFFFFFF:FFFFFFFFFFFFF,FFFFFFF,FFFFFFFF:FF:F:FFFFFFFFFFFF:FFF:::::,,:F:F:,F,FFF:F:FF,:FFFFFFFFFFFFFF,FFF,FFFF,
@A00920:152:HGHKKDRXX:2:2106:8250:23484 2:N:0:CGCGTTCA+TAAGACAC
GGACTACTCGGGTTTCTAATCCTGTTTGCTACCCACGCTTTCGCGCATCAGCGTCAGAACCGGTCCAGGTAGCCGCCTTCGCCACTGGTGTTCCTCCCAATATCTACGCATTTCACCGCTACACTGGGAATTCCGCTACCCCCTCCCGGCCTCAAGCTCGACAGTTTCCAAGGCAGTTCCTCAGTTGAGCCGAGGGATTTCACCTTGGACACGTCGAGCCGCCTACGCGCCCTTTACGCCCAATAAATCC
+
FFFFFFFFFFFFFFFFFFFFFFFFFFFFFFFFFFFFFFFFFFFFFFFFFFFFFFFFFFFFFFFFFFFFFFFFFFFFFFFFFFFFFFFFFFFFFFFFFFFFFFFFF:FFFFFFFFFFFFFFF:FF:F:FFFFFFFFFFFF:FFFFFF:FFFFFF:FFFF:FFFFFFFFFF:FFFFFFFFFFFFFFFFFFFFFFFFFFFFFFFFFFFFFFFF:FFFFFFFFFFFFFFFFFFFFFFFF:FFFFFFFFFF,F:F
@A00920:152:HGHKKDRXX:2:2106:5683:24392 2:N:0:CGCGTTCA+TAAGACAC
GGACTACAGGGGTATCTAATCCCGTTTGCTCCCCTAGCTTTCGCGCCTCAGCGTCAAGAAAAGTCCAGGAAGCCGCCTTCGCCACAGGTGTTCCTCCCCATCTCTACGCATTTCACCTCTCCACCGGGAATTCCACGCTCCCCTCCGGAGCTCAAGCCACGCAGTATCAGGCGCAGATCCTCGGTTGAGCCCAGGGCTTTCACACCTGACTTACATGGCCGCCTACGAGCGCTTTATGCCCAGTGATTCC
+
FFFFFFF:FFFFFFFFFFFFFF:FFFFFFFFFFFF,FFFFFFFFFFFFFFFFFFFF,,FF,,F,FFFF,:,FFFFFFFFFFFFFF,FFFFFFF,FFFF,FF,FFFFFF,FFFFFFFF,FF:FFF,FFFF:FFFFFF,,FFF:FFFF,::,FFF,FFFF:FFFFFFF:FF:F,FFFF,FFF,:FFFFFFFFF,FFFFFFFFFFFFFFFFFFFFFFF,FFFFFFFFF:F,FF,F:FFF,FFFFFFF:FF:FF
@A00920:152:HGHKKDRXX:2:2106:19461:25269 2:N:0:CGCGTTCA+TAAGACAC
GGACTACTGGGGTATCTAATCCCGTTCGCTTCCCACGCTTTCGCGCCTCAGCGTCAGGAGATGCCCAGAGACCCGCCTTCGCCACCGGTGTTCCTCCCGATCTCTACACATTTCACCGCTACACCGGGAATTCCAGTCTCCTCTGCATCCCTCAAGAACGGCAGTCTCGGCCGACTCTCCTCGGTTGAGCCGAGGGCTTTCACGACCGACTTGCCGTCCCGCCTACGCGCCCTTTACGCCCAGTGATTCC
+
FFFFFFFFFFFFFF:FFFFFFFFF:FFFFFFFFFF:FFF,FFFFFF:F:FFFFFFFFFFFFFFFFFFFFFFFFFFFFFFFFFFF:FFFFF,FFFFFFFFFFFFFFFFF:FFFFF:FFFFFFF:FFFFFF,F:FFFFFFFFFFF:FFF:FFFFF,,F:FFFFFFFFFFFFFFFF:FFFF:FFFFFFFFFFFFFFFFFFFFFFFFFFFFFFFFF:FFFFFFFFFFFFFFFFFFF:FFFFFFFFFF:F,FFFF
@A00920:152:HGHKKDRXX:2:2106:20799:25582 2:N:0:CGCGTTCA+TAAGACAC
GGACTACCAGGGTATCTAATCCTGTTTGCTCCCCACGCTTTCGCACCTCAGCGTCAGTATCGAGCCAGTGAGCCGCCTTCGCCACTGGTGTTCCTCCGAATATCTACGAATTTCACCTCTACACTCGGAATTCCACTCACCTCTCTCGACCTCCAGACCAGCAGTATCAAAGGCAGTTCCGGGGTTGAGCCCCGGGATTTCACCCCTGACTGACTGATCCGCCTACGTGCGCTTTACGCCCAGTAATTCC
+
FFFFFFFF,FFFFFFFFFFFFFFFFFFFFFFFFFFFF:FFFFFF:FFFFFFFFFFF:FFFFFFFFFFFFF:FFFFFFFFFFFFFFFFFFFFFFFFFFFFFFFFFFFFFFFFFF:FFFFFFFF:FFFFFF:FFFFFFFFFFFFFFFFF:FF:FFFFFFFF,FFFFFFFFFFFFFFFFFF:F:FFFFFFFFFFFFFFFFFFFFFFFFFFFFFFFFFFFFFFFFFFFFFFF::FFFFF:FFFFFFFFF:F:F:
@A00920:152:HGHKKDRXX:2:2106:30472:25614 2:N:0:CGCGTTCA+TAAGACAC
GGACTACTAGGGTTTCTAATCCTGTTCGCTCCCCACGCTTTCGTGCCTCAGCGTCAATAGAGCTCTGGCAGGCTGCCTTCGCAATCGGTGTTCTGTGGCATATCTAAGCATTTCACCGCTACATGCCACGTTCCGCCTGCCTCGCGCCCATTCGAGCCCGCCAGTATCAAGGGCAGTTCCACCGTTGAGCGGCGGGATTTCACCCCTGACTTAGCGGGCCGCCTACGCACCCTTTAAACCCAGTGATTCC
+
FFFFFF:FF:FFFFFFFFFFFFFFFFFFFFFFFFFFF:FFFFFFFFFF:FFFFFFFFFFFFFFFF:FFFFFFFFFFFFFFFFFFFFFFFFFFF:FFFFFFFFFFFFFFFFF,FF:FFFFFFFFFFFFFFFFFFFFFFFFFFFFFFFFFFFF,FFF,FFFFF:FFFFFF:,FFFFFFFFFFFFFFFFFFFFFFFFFFFFFFFFFFFFFFFFFFFFFFFFFFFFFFFFF,FFFFFFFF::,FFFFFFFFFF:
@A00920:152:HGHKKDRXX:2:2106:27199:25958 2:N:0:CGCGTTCA+TAAGACAC
GGACTACCAGGGTTTCTAATCCCGATCGCTCCCCACGCTTTCGTGCCTTAGTGTCAGAAAAAACCCAGGAGGCAGCCTACGCCACCGATATTCTTCCAGATCTCTACGGATTACACCCCTACACCGGGAATTCAACCGCCCTCTATAATTCTCAAGCCTCTCAGTTCTAATAGAGGCCGTTAAGTTGAGCCTCACGATTTCACACCGACCTTAACATGCCACCTACGCGCCACTTAACCCCAGGTAATGC
+
FFFFFFF,FFFFFFFFFFFFFF:F,F:FFFFFFFFFFFF,FFF,FFFF,FF,FFFFF,FF,,:,FFFF,,F,F,FFFF,FFFFF,FF,F,FFF,FFF,FFF:FFFFFF,FFF,FFFF,FFFFFFF,FFFFFFF:F,F,,FFFFF,,,:F,FFF,FFF,F,FFFF:FF,,,,,,,,,,::F,,,FFFFFFFF,FF:FFFFFFFF,FF,:,FFFF,,F,FFF,FFF,FFF,,F:,FF,FF,FF,,F,F,F,F
@A00920:152:HGHKKDRXX:2:2106:26811:26068 2:N:0:CGCGTTCA+TAAGACAC
GGACTACCAGGGTTTCTAATCCTGTTCGCTCCCCACACTTTCGCTCCTCAGCGTCAGGTCATTCCCAGAGAACCGCCTTCGCCACCGGTGTTCCTCCTGATATCTGCGCATTTCACCGCTACACCAGGAATTCCGATCTCCCCTACCTACCTCTAGCCTGACAGTATCGAATGCAGTCCAGGGGTTGAGCCCCGGGATTTCACACCCGACTTGCCAAGCCGCCTGCGCGCTCTTTACGCCCAATGATTCC
+
,FFFFFFFFF:FFFFFFFFFFFFFFFFFFFFFF:FFFFFFF,FFFFFFFF:F:FFFF:FFFFFFFFF:F::FF:FFFFFFFFFFF:FFF,:FFFFFFFFFFFFFFFFFFFFFF,FF:FFFFFFF:F,FFFFFFF:FFF,,F,FFFFFFFF,FF:FFFF,:FFFFF:FF,FFFFF,FF:F,:,F,FF:FFFFFFFFFFFFFFFFFF,FFFFFFF:FFFFFFF,FF,F:F,,,FFFFFF,F:::FF:FFFFF
@A00920:152:HGHKKDRXX:2:2106:31611:27712 2:N:0:CGCGTTCA+TAAGACAC
GGACTACTAGGGTATCTAATCCTGTTCGCTCCCCACGCTTTCGCACCTCAGCGTCAGATCAGGTCCAGCCAGCCGCCTTCGCCTCCGGTGTTCTTCCGGATCTCTACGCATTCCACCGCTACACCCGGAATTCCGCTGGCCTCTACCTGTCTCCAGCCCCCCAGTATCCCCGGCTTGCTCGGGGTTGAGCCCCGGCCTTTCACCATGAGACTTAACGGGCCGCCTACGTGCGCTTTACGCCCAATAATTC
+
FFFFFFFFFFFFFFFFFFFFFF:FFFFFFFFFFFFFFFFFFFFFF:FFF:FFFFFFFFFFFFFFFFFFFFFFFFFFF:FFFFFFFFFFFFFFFF:FFFFFFFFFFFFFFFFFFFFFFFFFFFFFFFFF,FFFFFFFFFF,:FFFFFFFFF:FFFFFFFFFFFFFFFFFFFFFFFFFF::FFFFFFFFFFF,::FFF,F:FFFFFFFF:F,F:FF,F:FF:F:FFFF,FF:FFF,FFFF:::F,,FF,FFF
@A00920:152:HGHKKDRXX:2:2106:24334:28134 2:N:0:CGCGTTCA+TAAGACAC
GGACTACTCGGGTTTCTAATCCTGTTTGCTCCCCACGCTTTCGCACCTCAGCGTCAGTATTGAACCAGGAGGCCGCCTTCGCCACCGGTATTCCTCCACATATCTACGCATTTCACCGCTACACGTGGAATTCTACCTCCCTCTCTCATACTCTAGCCGTCCAGTATCGAATGCAGTTCCCAGGTTGAGCCCGGGGCTTTCACACCCGACTTAGACAGCCGCCTACGCGCGCTTTACGCCCAGTAATTCC
+
FFFFFFFFFFFFFFFFFFFFFFFFFFFFFFFFFFFFFFFFFFFFFFFFFFFFFFFFFFFFFFFFFF:FFFFFFFFFFFFFFFFFFFFFFFFFFFFFFFFF:F:FFFFFF,FFFFFFFFFF,FF:FFFFF,:F,FF:FFFFFFF,FFFFFFFFFF:FFFFFFF:FFF:FFF,FFFFFFFFFFFFF::FFFF:FFFFFFF:FFFFFFFFFFFFFFFFFFFFFFF::FFFFFFFF,FF:FFFFFFFF,,FF,:
@A00920:152:HGHKKDRXX:2:2106:9805:28181 2:N:0:CGCGTTCA+TAAGACAC
GGACTACAAGGGTTTCTAATCCCGTTTGCTCCCCACGCTTTCGCGCCTCAGCGTCAGTTCCGGTCCAGTGAGCCGCCTTCGCCACTGGTGTTCCTCCAAATATATAAGCATTTCACCGCTACACTGGGAATTCCACTCACCTATCCCGGACTCGAGCTCGGCAGTTTTGAGGGCCGTACCTCGGTTGAGCCGAGGGATTTCACCTTCCACTTGCCTGGCCGCCTACGCGCCCTTTACGCCCAATAATTCC
+
FF:FF:FF::F,FF,FF,FFFFF,,:::F,:,,FFFFF,:,:FFFFF:FF:FF:F,,::,F,,F,FF:::F:::FFF::FF,FFFFFFF::F,FF,F:FFF,:,F:,F:F::,FF,FF,FFF,F:,F,FFF:FFFFFFFF:F,F,FF:,F:FF:F,F,F:,F,,:FF,:FF::F,FF,FFFFF,FFF:,FF:F,F,FFF:F,F,F::F,F,F,FFFFFF:FFFF:FFFFFF:,F:FFF,F,F:FFFF,:F
@A00920:152:HGHKKDRXX:2:2106:32289:28291 2:N:0:CGCGTTCA+TAAGACAC
GGACTACCCGGGTATCTAATCCTGTTCGCTCCCCACGCTTTCGCACCTCAGCGTCAGATCAGGTCCAGCCAGCCGCCTTCGCCTCCGGTGTTCTTCCGGATCTCTACGCATTCCACCGCTACACCCGGAATTCCGCTGGCCTCTACCTGTCTCCAGCCCCCCAGTATCCCCGGCATGCTCGGGGTTGAGCCCCGTCCTTTCACCATGAGACTTAACGGGCCGCCTACGTGCGCTTTACGCCCAATAATTC
+
FFFF,F,FFFF:FFFFFFFFFFFFFFFFFFF,F,FFF,FFFFFFFFF:,FFFFFF::FFFFFF:FFF:FFFFF,F:FFFFF,:FFFF,FFFF:FFFFFFFFFFF:FF:FF::FFF:FFFFFF::FFFFFFFFFFFFFFF,FFFFFFFFFFFF:F:FF:FFFF:F,F,,FF,FFF,F:FFFFFFFFFFF:FF,FF:F:FFFF,FFFFFFFFF,FFFFF:,FF:FF:FFFFFFFFFFFFF,:,F:,:FFFF,
@A00920:152:HGHKKDRXX:2:2106:19578:28729 2:N:0:CGCGTTCA+TAAGACAC
GGACTACCCGGGTATCTAATCCCGTTCGCTCCCCATGCTTTCGCATCTCAGCGTCAGGTCAGGCCCAGCGTGTCGCCTTCGCCACTGGTGTTCCTCCGGATCTCTACGCATTTCACCACTACACCCGGAATTCCACACGCCTCTACCTACCTCTAGTCGCGCAGTTCGATTGCGTCCTCGCCCGGTTGAGCCGGGCGCTTTCACGCCTCACTTGCACGACCGCCTACACGCGCTTTACACCCAGTAAATC
+
FFFFFFFFFFFFF:FFFFFFFFFFFFFFFFFFFFFFFFFFFFFFFFFFFFFFFFFFFFFFFFFFFFFFFFFFFFFFF:F,FFF:FFFF:FFFFFFFFFFFFFFFFFFFFFFFFFFFFFFFFFFFFFFFFFFFFFFFFFFFF:FFF:FFFF:FFFF:FFFFFFFF,FFFFFFFFFF:F,FFFFFFFFF:F:F:FFFFFFFF,FFFFF:FFFF:FFF,FFF:FFF:F:FF:F:FFF,,FFFF:FFFFFFF:F
@A00920:152:HGHKKDRXX:2:2106:17300:28761 2:N:0:CGCGTTCA+TAAGACAC
GGACTACCAGGGTATCTAATCCCGTTTGCTCCCCTGGCTTTCGCGCCTCAGCGTCAGTGTCAGCCCAGCAACCCGTCTTCACCTCAGGTGTTCCTCTTGATATCTACGCATTTCACCGCTACACCAAGAATTCCGATTGCCCCTTCTGCACTCTAGCACATCAGTATCGGCTGTGAGTTCCGAGTTAAGCTCGGAGATGTCACAGCTGACTTAATATGCCGCCTTCGCGCCCTTTCCGCCCAGTAAATCC
+
FF:FFFFFFFFF:FFFFFFFFFFFFFFFFFFFFF:FFFFFFFFF:,FFFFF,FFFFF,FFF,FFFFFFF:FFFFFFFFFFFFFFFFFF,FFFF,FFFFFFFFFFFFFF,:F,FF,FFFFF:F,,,F:F,F:FFFF:FF:F:F,:FFF:FFFFF:FFFFFF:F,F,FFF,FFF:,,,:FF,FFFFFF:,F,FFFFFF::,FF,,FFF,F,F,::,FF::,FFF:,:FFFF:F,,F,,:FFFF,F,,,,F::
@A00920:152:HGHKKDRXX:2:2106:32434:29293 2:N:0:CGCGTTCA+TAAGACAC
GGACTACTGGGGTTTCTAATCCTGTTTGCTCCCCACGCTTTCGTGCCTCAGTGTCAGTGCTGGTCCAGGTGGCCGCCTTCGCCACAGATGTTCTTCCCGATCTCTACGCATTTCACTGCTACACCGGGAATTCCACAAGCCTCTACCGCACTCTAGTCCGCCAGTATCCACCGCAATTCCAAGGTTTAGCCCGGGGCTTTCACGGCTGACTTAACGAACCACCTACGCACGCTTTACGCCCAGTAATTCC
+
FF,FFFFFFFFFFFF:FFFF:FFFFF,FFF,FFFF,FFFFFFF:FFFFFFFFFFFFFF,:F:F,F:FF:::FFFFFFFFFFFFFF,F:FFFFF,FFF:,:::FFF:F,FFFF,FFFFF,::FFFFFFFFFFF,FF,,,,FF:FFFFFFFFFFFFFFFFFFFF:FFF,FF,FFFF,,,FF:,,,FFF,FFF,,:FF:FFFFFF,,:F,FFF,,,:FFFF:F,FFFFFF,,F::FFFFFFFFF:,FFF,FF:
@A00920:152:HGHKKDRXX:2:2106:6497:30279 2:N:0:CGCGTTCA+TAAGACAC
GGACTACAGGGGTATCTAATCCTGTTTGCTCCCCACGCTTTCGTGCCTCAGTGTCAGTGCTGGTCCAGATGGCCGCCTTCGCCACGGATGTTCCTCCCGATCTCTACGCATTTCACTGCTACACCAAGAATTCCAGTCCCCACTCCAAACCTCCAGCACAGTAGTATTCAATGCCATTTCAGGGTTGAGCCCTGAGCTTTCACATCAAACTTACCATGCCACCTACGCACCCTTTACGCCCAGTGAATCC
+
FFFFFFFFFFFFFF:FFFFFFFFFFFFFFFFFFFFFFFFFFFF:FFFFFFFFFFF::FFFFFFFFFFFFFFFFFFFFFFFFFFF:FFFFFFFFFFFF:FFFFFFFFFFFFFFFFFFFFFFFFFFFFFFFFFFFF,:,FFF:,FFFFFFFFFFFFFFF,FFFFFFFFF:FFFFFF:F,F:FF,FFFFFFFFF:FFFF,FFFF:FFFFFF:FFFFFFFF:F,,FFFF,FFFFFF,FF:FFFF:,FF,FFFFF
@A00920:152:HGHKKDRXX:2:2106:14380:30342 2:N:0:CGCGTTCA+TAAGACAC
GGACTACCAGGGTTTCTAATCCTGTTTGCTCCCCAAGCTTTCGCACCTCAGCGTCAATACTTGTCCAGCGATTCGCCTTCGCCACTGGTGTTCTTCCCGATATCTACGCATTTCACCGCTACACCGGGAATTCCCTCAACCCCTACCACACTCTAGTCAACCAGTTTCCATTGCAGATCCACAGTTGAGCTGAGGGCTTTAACAACAGACTTAATTAACCGCCTACGGACGCTTTACGCCCACTGATTCC
+
FFFFFFF,,FFFF,FFFFFFFFFFFF,FFFFFFF:,FFFFFFFFFFFFFFFFFFFFF,FFF:F:FFFF,:F,,,FFFFFFFFFFFFFFFFFFFFFFF:FFFFFFFFFFFFFFFFFFFFFFFFFFFFFFF:FFFFF,:,FFFFFFFF:F:F:FFF:FFF,F,FFFF::F,,:FFFF,F:FFFFF:FF:FFF,F:FF::FF:,FFFFFFF:FFF,,:,:FF:,FFF::,:FFFFFFFFFFFFFF:F,F:FFF
@A00920:152:HGHKKDRXX:2:2106:9643:31657 2:N:0:CGCGTTCA+TAAGACAC
GGACTACTCGGGTTTCTAATCCTGTTTGATCCCCACGCTTTCGTGCCTCAGCGTCAGTAACAGCTTAGTAAGCTGCCTTCGCAATCGGCGTTCTGTGGTATATCTATGCATTTCACCGCTACACACCACATTCCGCCTACCTCAACTGTACTCAAGAACGGCAGTTTCAAAGGCAATGCTACAGTTAAGCTGCAGTATTTCACCCCTGACTTACAGTCCCGCCTACGCACCCTTTAAACCCAATAAATCC
+
FFFFFFFFFFFFFFFFFFFFFFFFFFFFFFFFFFFFFFFFFFFFFFFFFFFFFFFFFFFFFFFFFFFFFF:FFFFFFFFFFF:FFFFFFFFFFFFFFFFFFFFFFFFFFFFFFFFFFFFFFFFFFFFFFFFFFFFFFFFFFFFFFFFFFFFFFFFFFFFFFFFFFFFFFF:FFFF:FFFFFFFFFFFFFFFFFFFF:FFFFFFFFFF:FFFFFFFFFFFFFFFFFFFFFFFFFFFFFFF:FFFF:FFFFF
@A00920:152:HGHKKDRXX:2:2106:12952:31751 2:N:0:CGCGTTCA+TAAGACAC
GGACTACTGGGGTTTCTAATCCCGTTTGCTCCCCAGGCCTTCGATCCTCAGCGTCAGTACATGTCCAGAGACTCGCCTTCGCCACTGGTCTTCCTTACGATATCTACGCATTTCACCTCTACACACGAAATTCCAGTAGCCTCTCTCTTGCTCAAGACATGTAGTATAGGAGGCAGTTACGGAGTTGAGCCACGAGATTTCACCACCGACTTACATGGCCGCCTACTCACGCTTTACGCCCAATCAATCC
+
FFFFFFF,,FFFF,FFFFF:FF:FFFFFF:FFFF,,FF,FFFF,,FFFFFFFFFFF,,F:,FFFFFFF,FF:,FFFFFFFFFFFFFFFF,FFF,F,,,,FFFFFFFFF,FFFFFFFF,FFFFFF:,,,FFFFFFF:F,,FFFFF,,:,F,FFF,FF,,,,F:FFF:F:F,F,FFFFFF:F:,,FFF,FFFF,FF,FFFFFFFFF,FF,FFFFFF,,,,FFFFFF:F,F,F,FF,FFFFFFFF,F,F,FFF
@A00920:152:HGHKKDRXX:2:2106:18141:31970 2:N:0:CGCGTTCA+TAAGACAC
GGACTACTAGGGTTTCTAATCCTGTTTGCTCCCCACGCTTTCGCACCTCAGCGTCAATACCAGTCCAGTGAGCCGCCTTCGCCACTGGTGTTCTTCCGAATATCTACGAATTTCACCTCTACACTGGGAATTCCACGACCCTCTTCCACACTCAAGACTGACTGTATTAAGCGCAGCCCCCAGGTTAAGCCCAGGAATTTCACGCCTAACTAATCAATCCGCCTACGCGCCCTTTACGCCCAGTCATTCC
+
:FF:,FF,F,::F::FFFFF,:F,:FFFF,FFFFF:,F::FF:FFFFFF,:FF:FFFF:FF::F:FF:FFF:FF:FF,FFFFFF:::F,,,,FFFFFFF,,FFF:::,FFF,FFF,FFF,FF,FFFF:F::::FFFFFFFFFFFFFFF:F:F,:F,FF:,F:F,FF:FF::F,FFF,:FFFF,,,FFFFFFFF,,FF:,FFF,:FFFFF,,FFF:FF,:F,:F,:F:FF::,:F:,,F,FF,,FFF,FF:
@A00920:152:HGHKKDRXX:2:2106:3676:33223 2:N:0:CGCGTTCA+TAAGACAC
GGACTACCGGGGTATCTAATCCCGTTCGCTCCCCATGCTTTCGCCTCTCAGCGTCAGGTCAGGCCCAGCGTGTCGCCTTCGCCACTGGTGTTCCTCCGGATCTCTACGCATTTCACCACTACACCCGGAATTCCACCCGCCTCTATCACCCTCTAGTAGCCCAGTTTCCGACGACCTCTCCCGGTTTAGCCAGGAGCTTTCACGCCGAACTTAAGCCACCGCCTGCACGCCCTTTACGCCCAGTAACTCC
+
FFFFFFFFFFFFF:FFF:FFFFFFFFFFFFFFFFFFFFFFFFF,F:FFF:FFFFFFF::FFFFFFFFF:FFF:FFFFFFFFFFFFFFFF:FFFFFFFFFFFFFFFFFFFFFFFFFFFFFFFFFFF:FFFFFFF,FFF:FFFFFFF:FF,:FFFFFF,:,FFFFFF,FFF,FFFFF,FFFFF,FF:FFFFF,:FFFF:,FFFFFFF,FFFFFFFF,:FFF::FFF,FFFFFFFFFFF:FFFF:FFFF:FFF
@A00920:152:HGHKKDRXX:2:2106:7572:33301 2:N:0:CGCGTTCA+TAAGACAC
GGACTACAGGGGTTTCTAATCCTGTTTGCTCCCCACGCTTTCGCGCATCAGCGTCAGTACAGGACCAGGTCGCCGCCTTCGCCACTGGTGTTCTTCCCAATATCTACGAATTTCACCGCTACACTTGGAATTCCACTACCCTCTCCCGGCCTCAAGTCATCGAGTATTCAGAGCACTTCCCGGGTTGAGCCCAGGGCTTTCACGCCTCACTTGGAAAACCGCCTACGCCCGCTTTACGCCCAGTCATTCC
+
FFFFFFF,,FFFFFFFFFFFF:FFFFFFFFFFFFFFFFF:FFF,FFFF,FFFFFFFFF,:,:F,FFFFF,,FF,FFFFFFFFFF,,FF:FFFF,FFF,,FF,FFFFFF:FFFFFFF,:FFFFFF:,FFFFFFFFFF,FFFFFFFFFF,F,FFF,FF,F:F,,FFFFF,:FF:FFF,FFFFF,FFFFFFFFFF:FFFFFFFFFF:,F,,F:FF:FF,,:FFFFFF,FFF,FFF:FFFFFFF:FFF:,:FFF
@A00920:152:HGHKKDRXX:2:2106:1588:33959 2:N:0:CGCGTTCA+TAAGACAC
GGACTACTCGGGTTTCTAATCCCGTTCGCTCCCCTAGCTTTCGCGCCTCAGCGTCAGTGTCAGCCCAGCAACCCGCCTTCGCCGCAGGTGTTCCTCTCGATCTCTACGCATTTCACCGCTACACCGAGAATTCCAGTTGCCCCTTCTGCACTCTAGCCCCGCAGTATCGGCTGACCTTTCCGAGTTAAGCCCGGAGATTTCACAGTCGACTTGCGGTGGCCGCCTACGCGCCCTTTACGCCCAGGAAATC
+
FFFFFFFFFFFFFFFFF,FFFFFFFFFFFFFFFFFFFFFFFFFFFFF,FFFFF:F:F,FFFFFFFFFFFFFFFFFFFFFFFFFFFFFFF:F,FFFFFFFF,:FFF,FFFFF,FF:FF:F:FFF:F,FFF,,FF,FFFFF,:FF,,FFFFFF:FFFFFFFFF:FF,F:FFFFFF,FFF,FF:F,:FF,FFFFFF:FFF,F:,FF,F:F,,F,:F,F:FFFFFFFFFFFFFFFFFF,:,FFFFFFF,F,F,F
@A00920:152:HGHKKDRXX:2:2106:4381:34914 2:N:0:CGCGTTCA+TAAGACAC
GGACTACAGGGGTATCTAATCCTGTTTGCTACCCACGCTTTCGCGTCTCAGTGTCAGTAATCGTCCAGATGGCCGCCTTCGCCACAGGTGTTCCTCCCGATATCTACGAATTTCACCTCTACACCGGGAATTCCGCCATCCCCTCCGACACTCAAGCACTGCAGTATCAGATGCACTTCCTCGGTTGAGCCGAGGGCTTTCACATCCGACTTAAAGCGCCACCTACACGCGCTTTACGCCCAGTAATTCC
+
FFFFFFFFFFFFFFFFFFFFFFFFFFFFFFFFFFFFFFFFFFFFFFFFFFFF:FFFFFF:FFFFFFFF:FFFFFFFFFFFFFFFF:FFFFFFFFFFF:FFFFFFFFFFFFFFFF:FFFFFFFFFFFFFFFFFFFFFFFFFFFFFFFFFFF,FFFFFFFFF:F,F::FF,F::FFFFFFFFFFFFFFFFFFFFFFFFFFFFFF:FFFFFF:FF:,F:FFFF,FFFFF:F,FF,FF:FFFFFF:FF:FFFFF
@A00920:152:HGHKKDRXX:2:2106:16957:35149 2:N:0:CGCGTTCA+TAAGACAC
GGACTACTAGGGTTTCTAATCCTGTTTGCTACCCATGCTTTCGCTCCTCAGCGTCAGTTACGGCCCAGAGCGGCGCCTTCGCCACCGGTGTTCCTCCTGATATCTGCGCATTTCACCGCTACACCAGGAATTCCGATCTCCCCTACCTACCTCTAGCCTGACAGTATCGGATGCAGTCACGGGGTTGAGCCCCGGGATTTCACACCCGACTTGCCAAGCCGCCTGCGCGCTCTTTACGCCCAATGATTCC
+
FFFFFFF:FFFFFFFFFFFFFFFFFFFFFFFFFFFFFFFFFFFFFFFFFFFFFFFFF:F:FFFFFFFFFFFFFFFFF,FFFFFFFFFFFFFFFFFFFFFFFFFFFFFFFFFFFFFFFFFFFFFFFFFFFFFFFFFFFFFFFFFFFFFFFFF:FFFFFFFFFF:FFFFF:FF:FFFFFFFFFFFFFFFFFFFFFF:FF,F:FFFFFF:,FF:FFFF,F:FFFFFFF,FFFFFFFFFF,FFF:FFFFFF:FF
@A00920:152:HGHKKDRXX:2:2106:21088:35289 2:N:0:CGCGTTCA+TAAGACAC
GGACTACTGGGGTTTCTAATCCCGTTCGCTCCCCACGCTTTCGCACATGAGCGTCAGAACAACGCTAGGGTGCCGCTTTCGCCACTGGTATTCCTCCAGATATCTACGCATTTCACCACTACACCCGGAATTCCACATTCCTCTACGACCCACTAGCGCTGCAGTCTCATCCGACCTCTCCCAGTTTAGCCGGGAGCTTTCACGGTTGACTTACAGCACCGCCTACACGCTCTTTACGCCCAGTAATTCC
+
FFFFFFFFFFFFFFFFFFFFFFFFFFFFFFFFFFFFFFFFFFFFFFFFFFFFFFFFFFFFFFFFFFFFFFFFFFFFFFFFFFFFFFFFFFFFFFFFFFFFFFFFFFFFFFFFFFFFFFFFFFFFFFFFFFFFFFFFFFF,FFFFFFFFFF:FFFFFF:FFFF:FFFFF:FFFF:FFFFFF:FFFFFFFFFFFFFFFFF:FFFFFFFFF,FFFFF:FFFFFFFFF::F:F:FFFFFF:FFFFFF:FFFFF,
@A00920:152:HGHKKDRXX:2:2106:29586:35728 2:N:0:CGCGTTCA+TAAGACAC
GGACTACAGGGGTTTCTAATCCCGTTTGCTCCCCTGGCTTTCGCGCCTCAGCGTCAGTTTCGGTCCAGAATGCCGCCTTCGCCACCGGTGTTCCTCCAGATATCTACGCATTTCACCGCTACACCTGGAATTCCACATTCCTCTCCCGAACTCAAGTCACCCAGTATCGGACGCAGTTCCCAAGTTAAGCTTGGGGATTTCACGTCCGACTTAGGCGACCGCCTACGCGCCCTTTACGCCCAGTAATTCC
+
FFFF:FF,FFFFFFFFFFFFFFFFFFFFFFFFFFFFF:FFFFFFFFFFFFFFFFFFFFFFFFFFF:FFFFFFFFFFFFFFFFFFFFFFFFFFFFFFFFFFFFFFFFFFFFFFFFF:FFFF:FFFFFFFF,FFFF:FFFFF:FFFFFFFFFFFFFFFF::FFFFFFFFFFFFFFF,FFFFFFFFFFF:FFFFFFFFFF,FFFFFFFFFFFFFFFFFFFF:FFFFFFFFFFFFFF:FFFFFFF:FF,FFFFF
@A00920:152:HGHKKDRXX:2:2106:17743:36198 2:N:0:CGCGTTCA+TAAGACAC
GGACTACAGGGGTTTCTAATCCCGTTCGCTACCCATGCTTTCGCGTCTGAGTGTCAGTTGGATGCCAGTAAATCGCCTTCGCCACTGGTGTTCTTCCGCATCTCTACGCATTTCACCACTACACGCGGAATTCCATTTACCTCTCATCCACTCTAGTTCAGCAGTGTTGGTCAACCTCTCCCAGTTTAGCCAGGAGCTTTCATAACCAACTTACTCAACCACCTGCACGCGCTTTACGCCCAGTAACTCC
+
FFFFFFFFFFFFFFFFFFFFFFFFFFFFFFFFFF,FFF:FFFFF:FFFFFFFFFFFFFFFFF,FFFFFFF:FFFFFFFFFFFFFFFFFFFFFFFF:FFFFFFFFFFFFFFFFFFFFFFFFFFFFFFFFFFFFFFFFF:FFFFFFFF:FF:FFFFFFFFFFFFF:F,F:FFFFF:FFFFFFFF:FFFFFFFFFFFFFFFFFFFFFFFFF:F::FFFFFFFFFFFFF:FFFFFFFF,FFFFFFFF:FF:,:F
@A00920:152:HGHKKDRXX:2:2106:14362:36605 2:N:0:CGCGTTCA+TAAGACAC
GGACTACAAGGGTTTCTAATCCTGTTAGCTCCCCACGCTTTCGCGCCTCAGCGTCAGGTCAAGTCCAGCGAGCCGCCTTCGCCTACGGTGTTCTTCCGGATCTCTACGCATTTCACCACTCCACACGGAATTCCACGCACCTCTTCTGCCCTCTAGCTGCCCAGTTTCGAACGGCATCTCCCGGTTGAGCCGGGAGCTTTCACTTCCGACTTGAACAGCCGCCTGCCCGCGCTTTACGCCCAGTAAATCC
+
FFFFFFFFFFFFF,FFFFF,:FFFF:,:,F,FF,FF,F:F:FFFFF,:FF,,FFFFF:FFF,,FF:FF,FFFF:F:FF,F,F,F:F,F,FFFFF,::FFF,,FF,FF:F,,FF:FFFFF,,FFF,,,FF,:::F,FFF,FF:F,,FFF:,FFFF,F,F,:F,FFF:F,:F:F,,FF,:F::FF,:,FF::F:F,F,,:,:,FF,FFF,FF::FFFFF,:FF:F:FFF,FFF,FFF:,,F,FF:F:,,:F,
@A00920:152:HGHKKDRXX:2:2106:24822:36620 2:N:0:CGCGTTCA+TAAGACAC
GGACTACAGGGGTTTCTAATCCTGTTTGATCCCCACGCTTTCGTGCCTCAGAGTCAATATTCGTGTAGTTAGCTGCCTTCGCAATGGGTGTTCTATGTCATATCTAAGCATTTCACCGCTACATGACATATTCCGCTAACCTCCACGATATTCAAGACAGATAGTATCAACGGCAGTTTCCGAGTTAAGCCCGGAGATTTCACCACTGACTTACCTGCCCACCTACGCACCCTTTAAACCCAGTGAATCC
+
FFFFFFFFFFFFFFFFFFFFFFFFFFFFFF,FFFFFFFFFFFFFFF,FFFFFFFFFFF,FFFF:FFFFF:FFFFFFFFFFFFFFFFF:F:FFFF:FFF:FF:FFFF,FFFFFFFFFFFF,FFFFFFFFF:FF,F:F:FFFFFF::FF,FFFF,F:F,FFF,:F:F:FFFF,FF,:F:FF:FFFFFFFFF:,,FFF,:F:F,,FF,F:F,:FFF:FF,FFFFFFF,F:FFFFF:FF,F::FF,,FF::::F
@A00920:152:HGHKKDRXX:2:2106:17815:36886 2:N:0:CGCGTTCA+TAAGACAC
GGACTACTAGGGTTTCTAATCCTGTTTGATCCCCACGCTTTCGCATCTCAGTGTCAATATTGGGCCAGATAGCCGCCTTCGCCACCGGTGTTCCTCCTGATATCTACGTATTTCACCACTACACCAGGAATTCCACTCTCCTCTCCCATATTCAAGCAATGCAGTTTCGAATGCACGTCCTGGGTTAAGCCCAGGGATTTCACACCCGACTTACATAGCCACCTACATGCGCTTTACGCCCAATGATTCC
+
FFFFFFFFFFFFFFFFFFFFFFFFFFFFFFFFFFFFFFFFFFFFFFFFFFFFFFFFFFFFFFFFFF:FFFFF:FFFFFFFFFFFFFFFFFFFFFFFFFFFFFFF:FFFFFFFFFFFFFFFFFFFFFFFFFFF:FF,F,FFF:FFFFFFFFFFFF,FFFFF:F:FFFFF:FFFFF,FFFFFFFFFFFFFFFFFFFFFFFFF:FFFFFFFFFFFFFF,:FFFFFFF:FFFFFFF:FFFFFFFFFFFF:FFF:
@A00920:152:HGHKKDRXX:2:2106:24108:36918 2:N:0:CGCGTTCA+TAAGACAC
GGACTACTCGGGTTTCTAATCCCGTTTGCTCCCCTAGCTTTCGCGCCTCAGCGTCAATAACGGTCCAGGATGCCGCCTTCGCCACTGGTGTTCCTCCAGATATCTACGCATTTCACCGCTACACCTGGAATTCCACATCCCTCTCCCGGATTCGAGCCCGCCAGTATCGGACGCAGTTCCCCGGTTGAGCCGAGGGATTTCACGTCCGACTAAGCAGGCCGCCTACGAGCGCTTTACGCCCAGTAATTCC
+
FFFFFFFF:FFFFFFF:FFFFFFFFFFFFFFFFFF,FFFFFFFFFFFFFFFFFFF,FFF,FFFFFFFFFFFFFFFFFFFFFFFFF,FFFFFFFFFFFFFFFFFFFFFFFFFFFFFFFFFFFFFFF,FFFFFFFF:F:FFFFFFFFFFF:FFFFFFFFFFFFFFFF::FFFF:FFFFF:FFFFFFFFFFFFF,,FFFF,FFFFF,FFFFFFFFFFFFF,FFFFFFFF,,FFFFFFFFFFFFFF,:FFFFFF
@A00920:152:HGHKKDRXX:2:2107:26621:1407 2:N:0:CGCGTTCA+TAAGACAC
GGATACTAGGGTTTCTAATCCTGTTTGATCCCCACACTTTCGTGCCTCAGCGTCAGTTACAGCCTAGTAAGCTGCCTTCGCTATAGGTGTTCTTGACGATATCTAAGCATTTCACCGCTACACCGTCAATTCCGCCTACCTCATCTGTACTCTAGCCCATCAGTATCAATGCCACCCTCCCGGTTAAGCCGGAATATTTCAGCACTGACTTAATAGGCCGCCTACGCACCCTTTAAACCCAATAAATACG
+
FFFFFFFFFFFF:FFFFFFFFFFFFF:FFFFFFFFFFFFFFFFFFFFFF:FFFFFFFFFF,FFF,FFFFFFFFFFFFFF:F,FFFFFFFFFFFFFFFFFFFFFFFFFFFFFFFFFFFFFFFFF:FFF:FFFFFFFFFFFFFFFFFFFFFFFFF,FFFFFFFFFFF:FF:F:,FFFFFFF:F:FFFFFFFFFFF,FFFFFFFF:FFFFFFFFFF,FF,F,FFFFFFFFFFFFF:::FFFF:F,F,,,,,FF
@A00920:152:HGHKKDRXX:2:2107:26015:2644 2:N:0:CGCGTTCA+TAAGACAC
GGACTACTAGGGTTTCTAATCCTGTTTGATCCCCACGCTTTCGTGCCTCAACGTCAATGACCGCGTAGTGAGCTGCCTTCGCAATCGGTGTTCTATGTCATATCTAAGCATTTCACCGCTACATGACATATTCCGCTCACCTCCACGGTATTCAAGATAAATAGTATCAACGGCAGTTTCCGAGTTAAGCTCGGAGATTTCACCACTGACTTACCTATCCGCCTACGCACCCTTTAAACCCAGTAAATCC
+
FFFFFFFFFFFFFF:FFFFFFFFFFFFF:FFFFFFFFFFFFFFFFFFFF:FFFFFFFF,FFFFFFF,FFFFFFFFFFF:FFFFFFFFFFFFFFFFFFFFFF:FFFFFFFF:FFFFFFFFFFFFFFFFFFFF:FF,FFFFFFFFFFFFFFFFFFFFFFFFF:F:,FFFFFFF:FFFFFFFFFFFFFFFFFFFF:FFFF:FFFFFFFFFFFFFFFFFFFFFFFFFF:FFFFFFFFFFF:FF,FFFFF,FFFF
@A00920:152:HGHKKDRXX:2:2107:24071:2816 2:N:0:CGCGTTCA+TAAGACAC
GGACTACAAGGGTTTCTAATCCGGTTTGCTCCCCACACTTTCGCGCCTCAGCGTCACGTGCTGTCCAGCGAGCTGCCTTCGCAATGGGTATTCCTACCAGTATCTACGCATTCCACCGCTACACTGGTAATTCCACTCGCCTCTCCAGCCGTCAAGCCTGCCAGTATCCAACGCCGATCCGGGGTTGAGCCCCGGGATTTGACATCGGACTTAACAGACCGCCTACGCGCCCTTTCCGCCCAGTGATTCC
+
FFFFFFFFFFFFFFFFFFFFFFFFFFFFFFFFFFFFF:FFFFFFFFFFFFFFF:FFFFFFFFFFFFFFFFFFFFFF::FFFFFFFFFFFF:FFFFFFFFFFFFFFF:FFFFFFFFFFFFFFF,FFFFF,,FFFF:FFFFFFF:FFFFFFFFFFFFFFFFFFFFFFFFFFFFFFFFFF:FFFFFF:FF:FFFFFFFFFF,FFFFFFF:FFF,FF,F,FFFFFFF::FFFFFFFF:,FFFF:FFFFF:FF::
@A00920:152:HGHKKDRXX:2:2107:28610:3098 2:N:0:CGCGTTCA+TAAGACAC
GGACTACCGGGGTATCTAATCCCGTTCGCTCCCCGTGCTGTCGCGTCTCAGCGTCTGGTGTCGTCCAGAGTGCCGCCTTCGCCTCTGGTGTTCCTCCGGATCTCTACGCATTTCACCACTACACGCGGAATTCTCCACCCCTCTATCGTACTCTAGTCGGGCAGTATCAGACATCCTCCCCAGGTTTAGCCATGGGGCTTTCATGCCTCACTTACCCAACCGCCTGCGCGCCCTTTACGCCCAGTAATAC
+
FF:FFFFF:FFFFFFFFFFFFFFF:FF:FFFFFFFFFFFFFFFFFFFFFFFFFFF:FFF:,:FFFFFFFFFFFFFFFFFFFFFFFFFFFF:FFFFF:,FFFFFFF,FFFFFFFFFFFFFFFFFF:FFFFFFFFF,FFFFFFFFFFFFFFFFFFFFFFFF:F:FFF,:FFFFF:,F,FFFFFFFF,FFFFFFFF,FFFF::FFFFFF:F::F,FFFF:F:FFFFFF:FFFFFFFFFF:FFF::FFFF::,F
@A00920:152:HGHKKDRXX:2:2107:4933:3458 2:N:0:CGCGTTCA+TAAGACAC
GGACTACTCGGGTTTCTAATCCGGATCGCTCCCCACGCTTTCGCTCCTGAGTGTCAGGCCCAGTCCAGGATGCCGCCTTCGCCGCTGGTGTTCTTCCCGATCTCTACGCATTCCACCGCTACTCCGGGAATTCCACTGGCCTCTACCGGTCCCTAGACACGGAGTATCGGGAGAACATAACAGGGTTGAGCCCCGGCCTTTCACCACCGACTAACGTATCCGCCTGAGCGCGCTTTACGCCCAGTGATTC
+
FFFFFFFFFFFFFFFFFFFFFFFFFF:FFFFFFFF:FF:FFFFF:,FFFFFFFFFFFFFF:FF,FFFFFFFF,,FFFFFFFFFF,,FFFFFFFFF,FFFFF,F:FFFFFFFF:FFFFFFF:FFFFFF:FFFFFF::,,FFF:FFFF::FFF,FFFFFFFFFFFFFFFFF::FFF:FFFF,FFFFFF,,FFFFF:,FF,FF,:FFF,FFFFFF,,F,,FFF,::,F,,F,FFFFFF:,F,FF:,F,FF:,F
@A00920:152:HGHKKDRXX:2:2107:12210:4539 2:N:0:CGCGTTCA+TAAGACAC
GGACTACTAGGGTATCTAATCCCGTTAGCTACCCAAGCTTTCGCAAATCAGCGTCAGAAACCGACCAGACAGCCGCCTTCGCCACCGGTGTTCCTCCAGATATCTACGCATTTCACCGCTACACCAGGAATTCCACAATCCTCTACCATCCACAAGAAATTCAGTCTACGGAGCAGTTCCAACGTTAAGCCTTGGGATTTCACACCCCACTTAAAACACCGCCAACAAGCCCTTTATGCCCAGTAAATCC
+
FF,FF:FF:F:FF:F:FFF,F,,:FF,,FFFFFF,,FF,F::,::,F,FFFF::FFF,FF:F:FF:F,F,:FF,FF:,,F,FFF,F,,F,FFFFF:,:,FFF,:,F,,:F:::FF,,:F,,FF:FF,,F,,::F,FF,:FF:::,,F,,,,,F,FF,F,,F,F,,,,:,:F:FF,,F:F,F,,F,:FF:F,,::FF:F::FF,FF,,,F,,F:F:F,F,,FFF,F,:F:,:F:F,F,,F,,::,,:FF,F
@A00920:152:HGHKKDRXX:2:2107:4951:5494 2:N:0:CGCGTTCA+TAAGACAC
GGACTACAGGGGTTTCTAATCCGGTTTGCTCCCCACACTTTCGCGCCTCAGCGTCACGTGTTGTCCAGCGAGCTGCCTTCGCAATGGGTGTTCCTACCAGTATCTACGCATTTCACCGCTACACTGGTAATTCCACTCGCCTCTCCAACCGTCAAGCCTGCCAGTATCCAACGCAATGCTGGGGTTGAGCCCCAGTCTTTAACATCGGACTTAACAGACCGCCTACGCGCCCTTTACGCCCAGTGATTCC
+
FFFFFFFF:FFFFFFFFFFFFFFFFFFFFFFFFFFFFFFFFFFFFFFFFFFFFFFFFFFFFFFFFFFFF:FFFFF:FFFFFFFFFFFFFFFFFFFFFFFFFFFFFF:FFFFFFFFFFFFFFFFFFFFF:FFFFFFFF:FFFFFFFFFFFFF:FFFFFFFF:FFFFFFF,FFFFFFFFFFFFFFFFFFFFFFF:FFFFF,FFFFFFFF,FFFF,F:FF:FF:FFFFFFFFFF:FFFFFFFFFFFFFF:FFF
@A00920:152:HGHKKDRXX:2:2107:25663:6073 2:N:0:CGCGTTCA+TAAGACAC
GGACTACTAGGGTATCTAATCCTGTTTGCTACCCACGCTTTCGCTCCTCAGTGTCAGTAACTGCCCAGCAGGCCGCCTTCGCCACCGGTCTTCCTCCGGATCTCTACGCATTCCACCGCTACACCCGAAATTCTACCAGCCTCTGCCTGTCTCCAGCTCGACAGTATCCCCTGGCCTCCCGGGGTTGAGCCCCGGGCTTTCACAGTGAGACTTACCGAGCCGCCTACGAGCGCTTTACGCCCAATAATTC
+
FFFFFFFFFFFFFFFFFFFFFFFFFFFFFFFFFFFFFFFFFFFFFFFFFFFFFFFFFF:FFFFFFFFFFFFFFFFFF,FFFFFFFFFFFFFFFFFFFFFF,FFFFFFFFFFFFFFFFFFFFFFFFFF:FFFFFFFFFFFFFFFF:FFFFFFFFFFFFFFF:F:,:F:FFF,F,F,F,FFF,,F:F,FFFFF,F,,FF:FFF:,FF,FFF:FFFFFFFF,:,FFFF::F,FFFFF:F:FF,FFF:F,:F,F
@A00920:152:HGHKKDRXX:2:2107:2347:6183 2:N:0:CGCGTTCA+TAAGACAC
GGACTACAAGGGTTTCTAATCCCGTTTGCTCCCCTGGCTTTCGTGCCTCAGCGTCAGGAAATGACCAGAGACTCGCCTTCGCCACTGGTGTTCCACTTGATCTCTACGCATTTCACTGCTACACCAAGTATTCCAGTCTCCCCTCCATTCCTCGAGCCGAATAGTATCCGATGCCGAATCCGAGTTGAGCTCGAAGATTTCACATCAGACTTAAACCACCGCCTACGCACCCTTTACGCCCAGTGAATCC
+
FFFFFFF:FFFFFFFFFFFFFFFFFFFFFFFFFF,:FFF,FFF,FF:FFFFFFFFFF,F:FFF,FFFF:,F:FFFFFFFFFFFFFFF:FFFFF,FF:FFFF,FFFFFFFFFF,FFF,FFFFFFFF,FFFFFFFF:FFF,FFFFF:F,FFFFFFFFFFFFF,::FFF,FF:,FFFFF,,FF,F:F:FFFFF,:FFFFFF:FFFF::FF:,F:FF,,F,FFFFFFFF:FF:FFFFFFF:F:F:FFFFFFFF,
@A00920:152:HGHKKDRXX:2:2107:22724:6370 2:N:0:CGCGTTCA+TAAGACAC
GGACTACTGGGGTATCTAATCCTGTTTGCTCCCCACGCTTTCGTGCCTGAACGTCGGTACTGGTCCAGGAAGCCGCTTTCGCCACTGATGTTCCTTCCGATATCTACGCATTTCACCGCTACACCGGAAATTCCGCTTCCCTCTACCGTACCCTAGCTATTCAGTCTCGAATGCAATTCCCAGGTTGAGCCCGGGGCTTTCACACCCGACTTAAATAACCGTCTACGCACGCTTTACGCCCAGTAATTCC
+
FF:FFFFFFFFFFFFFFFFFFFFFFFFFFFFFFFFFFFFFFFFFFFFFFFFFFFFFFFFFFFFFFF:FFFFFFFFFFFFFFFFFFFFFFFFFFFFFFFF:FFFFFFFFFFFFFFFFFFFFFFFFFFFFFFFFFFFFFFFFFFFFFFF:FFFFFFFFFFFFFFFFFFFFFFFFFFFFFFFFFFFFFFFFFFFFFFFFFFFFFFFFF:FFFFFFFFFFFFFFFFFFFFFFFFFFFFFFFFFFFFFFF:FFFF
@A00920:152:HGHKKDRXX:2:2107:28085:6793 2:N:0:CGCGTTCA+TAAGACAC
GGACTACAAGGGTATCTAATCCCTTTCGCTACCCTGGCCTTCGAGCCTCAGCGTCAGATATTGTCCAGTAGCTCGCTTTCGCCACGAGTGTTCCTCTCGATCTCTACGCATTTCACTGCTACACCGAGAATTCCAGCTACCTCTCCAACCCTCAAGCACGGCAGTATCGGATGCAGTTCCGGGGTTGAGCCCCGGGATTTCACATCTGACTTACCACGCCGCCTACGCTCCCTTTACGCCCAGTGATTCC
+
,FFFFFFFFFFFFFFFFF,FFFFFFFFFF,FFFFF:FFFFFFFFFFFFFFFFFFFFFFF:FFFFFFF:FFFFF:F:FF:FFFFFFFFFFFFFFFFFFFFFFFFFFFFFF,FFFFFFFFFFFFFF:F,F:FFFFFFF:FFFFFFFFFF:FFFFFFFFFFF,FFFFF,FFFFFFFFF:FFFFFF:FFFFFF:FFFFFF:F:FFFF:FFF:FF:F,F::FFFFFFFFFFFFFF:FFFFFFFFF:F,FF::,:F
@A00920:152:HGHKKDRXX:2:2107:19153:7420 2:N:0:CGCGTTCA+TAAGACAC
GGACTACCGGGGTTTCTAATCCCGTTCGCTCCCCATGCTTTCGCATCTCAGCGTCAGGTCAGGCCCAGCGTGTCGCCTTCGCCACTGGTGTTCCTCCGGATCTCTACGCATTTCACCACTACACCCCGAATTCCACTTTCCTCTGCCTGTTTCTAGTCTCCCAGTTTGGCACGGCCTCGCCCGGTTGAGCCGAGCGCTTTCACGCACCACTTAGAAAACCACCTGCACGCCCTTTACGCCCAGTAAATCC
+
FFFFFFFFFFFFFFFFFFFFFFFFFFFFF,FFFFFFFFFFFFFFFFFFFFFFFFFFFFFF:FFFFFFFFFFFFFFFFFFFFFFFFFFFFFFFFFFFFFFF:FFFFFFFFFFFFFFFF,FFFFFFFFFFFFFFFFFFFFFFFFFFFFFFFF:FFFFFFFFFFF:FFFFFFFFFFFFFFFFFFFFFFFFFFFFF:FFFF:F,FFFFFFFFFFFFFF,:FFFFFFFFFFFFFFFFFFFFF:FFFFFFF,F,FF
@A00920:152:HGHKKDRXX:2:2107:19497:8484 2:N:0:CGCGTTCA+TAAGACAC
GGACTACTCGGGTTTCTAATCCCGTTTGCTCCCCTGGCTTTCGCTCCTCAGCGTCAATGCCGGTCCAGGATGCCGCCTTCGCCACCGGTATTCCTCCAGATATCTACGCATTTCACCGCTACACCTGGAATTCTGCATCCCTCTCCCGGATTCAAGCCATCCAGTATCGGATGCAGTTCCCAGGTTGAGCCTGGGGATTTCACATCCGACTTAGTTGGCCGCCTACGAGCCCTTTACGCCCAGTAATTCC
+
FFFFFFFFFFFFFFFFFFFFFFFFFFFFFFFFFFF:FFFFFFFFFFFFFFFFFFFFF,FFF:FFFFFFFFFF:FFFFFFFFFFFFFFFFFFFFFFFFFFFFFFFFFFFFFFFFFFFF:FFFFFFFFFF:FFFF:FFFFFFFFFFFF,FF,F:FFFFFFFF,FFF,FFFFF,FFFFF,FFF:FFFFFFFFFFFFFFFFFFF:FFFF:FF:F:FFFFFF:FFFFFF:FFFFFFFFFF::FFFFFFFFFFFFF
@A00920:152:HGHKKDRXX:2:2107:23439:9361 2:N:0:CGCGTTCA+TAAGACAC
GGACTACTAGGGTATCTAATCCTGTTCGCTCCCCACGCTTTCGCTCCTCAGCGTCAGTTGTGGCCCAGAGACCTGCCTTCGCCATTGGTGTTCCTCCTGATATCTGCGCATTCCACCGCTACACCAGGAATTCCAGTCTCCCCTACCACACTCTAGTTTGCCCGTACCCACTGCAGGTCCGAGGTTGAGCCTCGGAATTTCACAGCAGACGCGACAAACCGCCTACGAGCTCTTTACGCCCAATAATTCC
+
FFFFFFFFFFFF,FFFF:FFFFFFFFFFFFFFFFFFFFFFFFFFFFFFFFFFFF:FFFFFFFFFFFFFFFFFFFFF:FFFFF::FFFFFFF:FFFFFFFFF,FFFFFFFFFFFFFFFFFFFFFFFFFF,F:FFFFFFFFFFFFFFFFFFFFFFF,F:FFFFFFFFFFFFF:FF,FFFFFFFFF::FFFF:FFFF,::FFFFFFFFF:FFFFFFFFF:FFFFFFFFFFFFFFFFFF,FFFFF,F:FFFF:,
@A00920:152:HGHKKDRXX:2:2107:29803:9392 2:N:0:CGCGTTCA+TAAGACAC
GGACTACTCGGGTTTCTAATCCTGTTTGCTCCCCACGCTTTCGTGCCTGAGCGTCAGCAACAGTCCAGGCGGTCGCCTTCGCAACTGGTGTTCTTCCATATATCTACGCATTTTACCGCTACACATGGAGTTCCACCGCCCTCTCCTGTCCTCTAGCGTGCCAGTTTCCAAAGCCTGTACCGGTTAAGCCCGTACCTTTCACTTCAGACTTGACGCGCAGCCTGCGCACCCTTTACGCCCAATCATTCCG
+
FFFFFFFFFFFFFFFFFFFFFFFFFFFFFFFFFFFFFFFFFFFFFFFFFFFFFFFFFFFFFFFFFFFFFFFFFFFFFFFFFFFFFFFFFFFFF::FFFFF::FFFFFFFFFFF:FFFFFFFFFFFFFFFFFFFFFFFFFFFFFFFFFFFFFFFFFFFFFFFF:FFFFFFFFFFFFFFFFFFFFFFFF:FFFFFFFFFF,FFFF:FFFFFFFFFFFFFF:F:FFFFF:,F,FFFFFFFF:FFFFFFF,F,F
@A00920:152:HGHKKDRXX:2:2107:20934:9596 2:N:0:CGCGTTCA+TAAGACAC
GGACTACTCGGGTTTCTAATCCCGTTCGCTACCCATGCTTTCGCGTCTCAGCGTCAGGTACAATCCAGGGTGCCGCCTTCGCCTCTGGTATTCCTCCGGATATCTACGCATTTCACCACTACACCCGGAATTCTACACCCCTCTATTGACCTCAAGATCAGCAGTATCACCCGACCTCTCCCAGTTTAGCCGGGAGCTTTAACGGTTGACTTACTCACCCGCCTACACGCTCTTTACGCCCAGTAATTCC
+
FFFFFFF,FFFFFFFFFFFFFFFFFFFFFFFFFFFFFFFFF:F:FFFFFF,FFFFFFF:FFFFF:FFF::FFFFF::FFFFFF:FFF:FFFFF:F:FFFFFFFFFFFFFFFFFFFFFF:FFFFFFFF,FFFFF:FFF:FF:FFFF,,F,FFFFFFFF,:FFFF:FF,:FF:F,FFFF::FF:,F,F,F,FFFFFFFF,FF,F,,:F:F,FF:FF,FFFFFFFF,FFFF,F:FF,FFF:,FF:F:,:FF:F
@A00920:152:HGHKKDRXX:2:2107:5629:9674 2:N:0:CGCGTTCA+TAAGACAC
GGACTACTCGGGTTTCTAATCCCGTTTGCTCCCCTGGCTTTCGCGCCTCAGCGTCAGTATCAGCCCAGTAGCCCGCCTTCGCCTCAGGTGTTCCTCCCGATATCTACGCATTTCACCGCTACACCTGGAATTCCACATCCCTCTCCCGGATTCAAGCCTGCCAGTATCGGACGCAGATCCCGGGTTGAGCCCGGGTATTTCACGTTCGACTTAACAGGCCGCCTACGCGCCCTTTAAGCCCAGTAATTCC
+
FFFFFFFF:FFFFFFFFFFFFFFFFFFF,FFFFFFF,FFFFFFFFFFFFFFFFFFFFF,:FFFFF:FFFFFFFFFFFFFFFF,FFFFFFFFFFFFF:FFFF:FFFF,FFFFFFFFFFFFFFFFFFF,FFFFFFFFFFF,FFFF,,FFFFF,FFFFF,F,FFF:FFFFF::FF,FF,,:,F:FFFFF,FFF::FF:,FFFFFFF,,:FFFFFFF,,FF,FF:FFFFFF:FFFFFFFF,,FF:F,FFF,:,F
@A00920:152:HGHKKDRXX:2:2107:13955:12383 2:N:0:CGCGTTCA+TAAGACAC
GGACTACTCGGGTTTCTAATCCCGTTCGCTCCCCACGCTTTCGAGCTATAGCGTCAGTACCGACCCAGATGGTCGCCTTCGCCACTGGTGTTCCTCTTAATATCTACGCATTTCACCGCTACACTAAGAATTCCACTCACCTCTCTCGGACTCGAGATTGCCAGTATGAAAGGCCGTTCCGGGGTTGAGCCCCGGGATTTCACCCCTCACTTAACAATCCGCCTACGTGCGCTTTACGCCCAGTAATTCC
+
FFFFFFFFFFFFFFFFFFFFFFFFFFFFFFFFFFFFFFF:FFFFFFFFF:FFFF:FFFFFFFFFF:FFFFFFFFFFF:FFFFFFFF:F:FF,FF,FFFFFFFFFFFFFFFFFFFFFFFFFFFFFFFFF,FFFFFFFFFFFFFFFFFFFFFFFFFFFFFFFF,FFF:FF:,FFFF,FF,:FFFFF:FFFFFFFFFF,F,FFFFFFFFFFFFF:,FFFFFFFFFF::FF:FFFF:F::F,:FFFF:FFFFFF
@A00920:152:HGHKKDRXX:2:2107:29206:12493 2:N:0:CGCGTTCA+TAAGACAC
GGACTACTCGGGTATCTAATCCCGTTTGCTCCCCTAGCTTTCGAGCCTCAGCGTCAGTATCAGCCCAGCAACCCGTCTTCACCTCAGGTGTTCCTCTTGATATCTGCGCATTTCACCGCTACACCTGGAATTCCGCGTTCCTCTCCTGCACTCAAGCCGACCCGTATCAGACGCAGTTCCCCAGTTAAGCTGAGGGATTTCACGTCTGACTGAGGCGGCCACCTACGAACCCTTTACGCCCAGTAATTCC
+
FFFFFFF,FFFFFFFFFFFFFFF,F,,FFF,FFFFFFF:FFFFFFF:::FF,FFF:F,FFF:FFFFFFF,FFF:FF:FFF,FFFFFFFFFFF,FFF:FF:F,,F:,FFFFFFFFFFFFFF:FFFF,FFFF::F,FFF,F,F,,:F,:FF,,FF,:FFFF,F:FF:,,FF:F:FFFFFFF:F:,F::,,FF,F,FFFF,F:FFFFFFFFF:F:,F,FFF::FFFF,:F,,:F:F:F::FF,F,FF::FF:F
@A00920:152:HGHKKDRXX:2:2107:32407:12524 2:N:0:CGCGTTCA+TAAGACAC
GGACTACCGGGGTTTCTAATCCCGTTCGCTCCCCTAGCTTTCGCGTCTCAGCGTCAGCAGACGTCCAGGACCTCGCTTTCGCCACGGGCGTTCCTTCCGATCTCAACGCATTTCACCGCTCCACCGGAAGTTCCAGGTCCCCCTACGTCCCTCCAGACGGGTCGTTTCGGCGCCCGTTCCCCGGTTGAGCCGGGGGATTTCAGCGACCGACGTGCCCATCCGCCTACACGCGCTTTAAGCCCAGTGATTC
+
FFFFFFFFFFFFFFFFF::FFFFFFFFFFFF:FFFFFFFFFFF:FFFFFFFFFFFFFFFFFFFFF:FFFFFFFFFFFFFFFFFFFFFFFFFFFFFFFFFFFFF,FFFFFF:FFFFFFF:FFFFFFFFFF:FFFFFFFFFF:FFFFFFF:FF:FFFFFFFFFFFFFFFFFFFFF:FFFFFFFFFFFFFFFFFFFFFFFFF,,FFFFFFF,FF::FF:F,FFFF:FFFFFFFFFFFFFFFFF,F,:FFF,::
@A00920:152:HGHKKDRXX:2:2107:16396:12602 2:N:0:CGCGTTCA+TAAGACAC
GGACTACAAGGGTTTCTAATCCGGTTTGCTCCCCACGCTTTCGCTCCTCAGCGTCAGGGTAGGCCCAGAGAGCCGCCTTCGCCACTGGTATTCCTCCTGATATCTACGCATTTCACCGCTACACCAGGAATTCTGCTCTCCTCTACCCCCCTCTAGTCCGCCAGTATCCAATGACCTATCCCAGTTGAGCCGGGAGATTTCACCTCGGACTTAACGGACCGCCTACACGCCCTTTACGCCCAGTAAATCC
+
FFFFF:FF:FFFF,FF::FFFFFFFFFFFFFFFFFFFFFFFFFFFFFFF,:FFFF:F,FF,FF,:FFFF,FF,FFFF:FFFFFFF:FFF:F,FFFFF:FFF:FFFFFFFFF,F:FFFFFFFFF:FFFFFFFFF:FF:FFF:F:FFFFFFFFFFFFF,FFFF:FFFFFFF:F,F,FFFFFFFFFF:FFF:F,:FF:FF,FFFFF:FFFFFFF,F,:FFFFFFF:F,F,,FFFFF::,FFFFFFF:FF:FFF
@A00920:152:HGHKKDRXX:2:2107:32181:12633 2:N:0:CGCGTTCA+TAAGACAC
GGACTACCGGGGTTTCTAATCCTGTTTGCTCCCCACGCTTTCGCACCTCAGCGTCAGTTGCGGGCCAGTGAGCCGCCTTCGCCACTGGTGTTCTTCCCAATATCTACGAATTTCACCTCTACACTGGGAATTCCACTCACCTCTCCCGCACTCGAGACCGCCAGTATCGGAGGCAATTCTGAGGTTGAGCCTCAGGATTTCACCCCCGACTTAACAGCCAGCCTACGTGCCCTTTACGCCCAGTAATTCC
+
FFFFFFFFFFFFFFFFFFFFF:FFFFFFFFFFFFFFFFFFFFFFFFFFFFFFFFFFFFFFFFFFFFFFFF,FFFFFFFFFFFFFFFFFFFFFFFFFFFFFFFFFFFFFFFFFFFFFFFFFF:FFFFFFFFFFFFFF:FFFFFFFFFFFFFFFFF:FFFFFFFFFFFFFFFFFFFFFFFF,FFFFFFFFFFF:FFFF:FFFFFFFFFFFFFFFFFFFFFFFF,FFFFFFF:FFFFF:FFFF:FFFFFFFFF
@A00920:152:HGHKKDRXX:2:2107:4273:13056 2:N:0:CGCGTTCA+TAAGACAC
GGACTACTGGGGTTTCTAATCCCGTTCGCTCCCCTAGCTTTCGCGGCTCAGCGTCAGGTCAGGCCCAGCGTGTCGCCTTCGCCACTGGTGTTCCTCCGGATCTCTACGCATTTCACCACTACACCCGGAATTCCACACGCCTCTACCTACCTCTAGTCGCGCAGTTCGATTGCGTCCTCGCCCGGTTGAGCCGGGCGCTTTCACGCCTCACTTGCACGACCGCCTACACGCGCTTTACACCCAGTAAATC
+
FFFFFFFFFFFFFFFFFFFFFFFFFFFFFFFFFFFFFFFFFFFFFFFFFFFFFFFFFFFF:FFFFFFFFFFFFFFF:FFFFFFFFFFFFFFFFFFFFFFFFFFFFFFFFFFFF:FFFFFFFFF:FFFFFFFFFFFFFFFFFFFFFFFFFFFFFFFFFFF:FFFFFFFFFF:FFFF:FF:FFFFFFFFFFF:FFFFFFFFFFF:FFFFFFF:FFFFFFFFFFFF:FFFF:F:F:,F::,FFFFFF:FF::F
@A00920:152:HGHKKDRXX:2:2107:28827:13275 2:N:0:CGCGTTCA+TAAGACAC
GGACTACTGGGGTTTCTAATCCTGTTTGCTCCCCACGCTGTCGCGCCTCAGTGTCAGCAACAGCCCAGCAGGCCGCCTTCGCCACCGATGTTCTTCCCGATCTCTACGCATTCCACCGCTACACCGGGAATTCCACCTGCCTCTACTGTGCTCAAGCCAGGCAGTCTAGAAGGCAGTCTTGCGGTTGAGCCGCAAGATTTCACCCCCTACTTACCAAGCCACCTACGCGCCCTTTACGCCCAGTGATTCC
+
FFFFFFFFFFFFFFFFFFFFFFFFFF:FFFFFFFFFFFFFFFFF:FFFFFFFFFFFFFFFFFFFFFFFFFFFFFFFFFFFFFF:FFFFFFFFFFFFFFFFFFFFF,FFFFFFFFFFFFFFFFFFFFFFFFFFFFFFFFFFFFFFFFFF:FFFFFFFFFF:FFFFFFFFFFFF:F:FFFFFF,FF:FFFFFFFFF:F:,FFFFFFFFFFFFF:FFFFFFFF:FFF::,FFF:FFFFFF:FFFF:FFFFFFF
@A00920:152:HGHKKDRXX:2:2107:18756:13620 2:N:0:CGCGTTCA+TAAGACAC
GGACTACTAGGGTATCTAATCCTGTTTGCTCCCCACGCTTTCGCACCTCAGCGTCAGTATCGAGCCAGTGAGCCGCCTTCGCCACTGGTGTTCTTGCGAATATCTACGAATTTCACCTCTACACTCGCAGTTCCACTCACCTCTCCCGAACTCGAGCTTCCCAGTATCGAAGGCAGTTCTGGAGTTGAGCTCCAGGATTTCACCCCTGACTTAACAACCCGCCTACGTGCGCTTTACGCCCAGTAATTCC
+
FFFFFFF,FFFF::FFFFFFFF:FFFFFFFFFFFFFFFFFFFFFFFFFFFFFFFFFFFFFFFFFFFFF,FFFFFFFFFFFFFFFFFFFFFFFFFFFFFFFFFFFFFFFFFFFFFFFFFFFFFFFFFFFFFFFF::FFFFFFFFFFFFFFFFFFFFFFFFFFF:FFFFF:F:FFFF,FFFF:FFF:FFFFFFFFFFFF:FFFFFFFF,FFFF,F:FFFFFFFFF::FFF:FFFFFFFFFFF:FFFF:F:FF
@A00920:152:HGHKKDRXX:2:2107:27859:13636 2:N:0:CGCGTTCA+TAAGACAC
GGACTACTCGGGTTTCTAATCCTGTTTGCTCCCCACGCTTTCGTGCCTCAGCGTCAGTATCGGGCCAGTGAGCCGCCTTCGCCACTGGTGTTCTTGCGAATATCTACGAATTCCACCTCTACACTAGGAGTTCCACTCACCTCTTCCGGACTCAAGATCGCCAGTATCGAAGGCAGTTCTGGAGTTGAGCTCCAGGATTTCACCCCCGACTTAACGATCCGCCTACGTGCGCTTTACGCCCAGTAAATCC
+
FF:FFFFFFFFFFFFFFFFFFFFFFFFFFFFFFFFFFFFFFFFFFFFFFFFFFFFFFFFFFFFFFFFFFFFFFFFFFFFFFFFFF:FFFFFFFFFFFFFFFFFFF:FF:FFFFFFFFFFFFFFFFFFFFFFFFFFFFFFFFF:FFFFFFFFFFFF:FFFFFFFFFFF:FFFFFFFFFFFFFFFF:FFFFFFFFF,FFFFF,,FFFFFFFFFFFFF:FFFFFFFFFFFFFFFFFFFFFFFFFFFFFF,FFF
@A00920:152:HGHKKDRXX:2:2107:30445:14011 2:N:0:CGCGTTCA+TAAGACAC
GGACTACTGGGGTATCTAATCCGGTTCGCTCCCCACGCCTTCGCGCCTCAGCGTCAGGTCTCGACCAGTCGGCCGCCTTCGCCTCTGGTGTTCCTCCGGATATCTACGCATTTCACCGCTCCACCCGGAATTCCACCGACCTCTTCGAGCCTCGAGTCACCGTGTCTACCGTGGCCTCTCCGCACTTCACGGAGCTTTCACACGGCACATCGCTGACCGCCTGCGCGCGCTTTACACCCAGTAAATCCGG
+
FFFFFFFFFFFF:F:FFFFFFFFFFFFFFFFFFFFFFFFFF:FFFFF:FFFFFFFFFFF:FFFFF:FFFFFFFFFFFFFFFFFFFFFFFFFFFFFFFFFFFFFFFFFFFFFFFFFFFFFFFFFFFF:FFFFFFFFFFFFFFFFFFFFFFFFFFFFFFFFFFFFFFFFF,FFFFFFFFFFFFFFF:FFFFFFFFFFFFFFFFFFFFF:FFFFFFFFF:FFF,F:FFFFFFFF:FFF:FFFFFFFFFFF:FF
@A00920:152:HGHKKDRXX:2:2107:16613:14199 2:N:0:CGCGTTCA+TAAGACAC
GGACTACCGGGGTTTCTAATCCTGTTCGCTCCCCACGCTTTCGCGCCTCAGCGTCAGTTACAGACCAGAAACACGCCTTCGCCACAGGTGTTCCTCCACATATCTTCGCATTTCACCGCTACACCCGGAATTCCACAACCCTCTGCCGCACTCAAAGCCCGCCGTATCCCAGTGCAAAACGGAGTTAGAGCCCGGGGGTTACCCTACGACTTTAAATACCCGCATGCGCCCGCGTTCCGCCCAGTCATTC
+
FFFFFF:,,FFFF,FFFFFFFFFFF:,FFFFFFF:,FFFFFFFFFFFF:FFFFFF:FFF:FFFFFFFFFFF:,,FFF:FFFFF:::FFF::FFFFFF:,FF,FFF,:FFF:F,FFFFF:FFFFF,FFFFF:F:FF,,,:FF,FFFF:FF,FFF,F,:F,,,F:,:,,,::F,:,:,,,,:,,F:,,,,,,FFFF,::,F:,,,F,:,F,:,,::,:,,,F,,:,F:,,,FF,,:F,FFFFFF,:,F,,:F
@A00920:152:HGHKKDRXX:2:2107:13295:14685 2:N:0:CGCGTTCA+TAAGACAC
GGACTACTCGGGTTTCTAATCCCGTTCGCTCCCCTAGCTTTCGCGGCTCAGCGTCAGGTGCAGCCCAGTAGGCCGCCTTCGCCTCTGGTGTTCCTCCGGATCTCTACGCATTTCACCACTCCACCCGGAATTCCGCCTACCTCTACTGCCCTCCAGCCTGTCAGTTTCCAATGGCCTCGCCCGGTTGAGCCGGGTGATTTCACATCAGACTTGTCAGGCCGCCTGCCCGCGCTTTACGCCCAGTAAATCC
+
FFFFFFFFFFFF:FFFFFFFFFFFFFFFFFFFFFFFFFF,FFFFFFFFFFFFFFFFFF:F:FFFFFFF,FF,FFFFFF,FFFFFFFFFFFFFFF,FFFFFFFFFFFFFFFFFFFFFFFFFFFFFFFFFFFFFFFFFF:FFF:FFFFFFFF,FFFFFFFFFFFFFFFFFFF,,FFFFFF:FFF:FFFFFFFFFFF:FFFFFFFFFF:F,FFFF:FFFF,FF,FFFFFFFFF:FFFFFFFFFF,F,F,FFFF
@A00920:152:HGHKKDRXX:2:2107:1253:14935 2:N:0:CGCGTTCA+TAAGACAC
GGACTACAAGGGTTTCTAATCCTGTTTGATCCCCACACTTTCGTGCCTCAGCGTCAGTTAAAGCCTGGTAAGCTGTCTACACTATCGGTGTTCTTGACGATATCTAAGCATTTCACCGCTACACCGTCAATTCCGCCTACCTCATCTGTACTCTAGCCCATCAGTATCAATGCCACCCTCCCGGTTAAGCCGGGATATTTCAGCACTGACTTAATAGGCCGCCTACGCACCCTTTAAACCCAATAAATCC
+
FFFFFFFFFFFFF,FFFFFFFFFFFFFFFFFFFFFFFFFFFFFFFFFFFFFFFFFFFFFFFFFFFF:FFF,FFFFFFF,FFFFF:FFFFFFFFFFFFFFFFFFFFFFFFFFF:FFFFFF:FFFFFF,FFFFFFFFFFF:FFFFF:FFFFFFFFF,FFFFFFFFFF::FF,FF:FFFFF,FFFFFFFFFFFFFFFFF:FFFFFFFFFFFFFFFF:F:FFFFFFFFFFFFFF:FFFFFFFFFFF,:FFFFFF
@A00920:152:HGHKKDRXX:2:2107:30779:15217 2:N:0:CGCGTTCA+TAAGACAC
GGACTACACGGGTTTCTAATCCCGTTCGCTCCCCATGCTTTCGCGTCTGAGTGTCAAAGCAGGCCCAGAAAGTCGCCTTCGCCACTGGAGTTCCTCGGGATCTCTACGCATTTCACCACTACACCCCGAATTCCACTTTCCTCTGCCTGTTTCCAGTCTGCCAGTTTGGCACGGCCTCGCCCGGTTGAGCCGAGCGCTTTCACGCACCACTTAGCAAACCACCTGCACGCCCTTTACGCCCAGTAAATCC
+
FFFFFFFFFFFFFFFFFFFFFFFFFFFFFFFFFFF:FFFFFFFF:FFFFFFFFFFFF:F:FFFFFFFFF:FFFFFFFFFFFFFFFFFFFFFFFF,FFF:,FFFFFFFFFFFFFFFFFFFFFFFFFFF:FFFFFFFFFF:FFFFFFFFF:FF:FF:FF,FFF,FFFFF:FFF:FFFFFFFFFFFFFF:FFFFFFFFFFFFFF:FFF:F,FFFFFFFF,:FFFFFFFFFFFFFFFFFFFF,FFFFF:FFFFF
@A00920:152:HGHKKDRXX:2:2107:3866:15264 2:N:0:CGCGTTCA+TAAGACAC
GGACTACTAGGGTATCTAATCCCGTTCGCTCCCCACGCTTTCGTGCCTGAGCGTCAGGAAAGGCCCAGTCAGTTGCCTTCGCCATAGGCGTTCCCATGGATATCTACGCATTTCACCGCTCCACCCATGGTTCCACTGACCCCTACCTTCCTCAAGACAAGTGGTTCACCCCGCAGTTCACCGGTTGAGCAGGGGGATTTCACAAGATGCATACTTATCCGCCTGCGCACCCTTTAAGCCCAGTGATTCC
+
FFFFFFFFFFFFFFFFF:FFFF:FFFFFFFFFFFFFFFFFFFFFFFFFF:FFFFFFFFFFFFFFFFFFF:FF,FFFFFFFFFFFF,FFFFFFF,FFFF,FFFFFFFFFFFFFFFFFFFFFFFFFF:F,F,FFFFFFFF:FFF,FFFFFFF,FFFFFFFFFF:,FFFFF,,:FFFF,FFF,:F,F:F,FFF,:,,FFF,FF,FF,F:FF,:,F:F,,FFFFFFFF,:FFFFFFF:FF:FFFF,::,FFFFF
@A00920:152:HGHKKDRXX:2:2107:31702:15436 2:N:0:CGCGTTCA+TAAGACAC
GGACTACCAGGGTTTCTAATCCTGTTTGATCCCCACACTTTCGTGCCTCAGCGTCAGTTTGAGACTAGTAAGCTGTCTACACTATCGGTGTTCTTGACGATATCTAAGCATTTCACCGCTACACCGTCAATTCCGCCTACCTCGACTCCACTCAAGTCCTGCAGTAACAATCCCACCCACCCGGTTAAGCCGGGATATTTCAGAACTGACTTACAAGACCGCCTACGCACCCTTTAAACCCAATAAATCC
+
FFFF,F:F::,:FF:,:FF:::,F:,:FFFF,,FF,FF,F,F,::FF::F:F,,FFFFFFFFFFF:F:FFF:FF:FFFF,FFFF:F,:,,FF,FF:FFFFFFFF,FF:FFF:,,FFFFFFFFFFFF,FFF:,:FF:FFF:FFFFFFFFF:FFFFFFFF:FFFFFFF,FFF:FFFF:FF,FF:F:,F:F:,,:::FFF,F,,FFFFFF,FF:FFFF::FF:,FF,FF,:F::FF,F,FF:F:FFFFFF,:,
@A00920:152:HGHKKDRXX:2:2107:11351:15515 2:N:0:CGCGTTCA+TAAGACAC
GGACTACACGGGTTTCTAATCCCGGTCGCTCCCCACGCTTTCGTGCCTGAGCGTCAGAAATGAGCCAGTCGCCTGCCTACGCCATCGGTGTTCCTTCTTATATCTACGGATTTCACTCCTACACTAGAAATTCCAGCGACCTCTCTCATTCTCTAGTCAAAGCAGTTTTGGTAATGGATATGAGGTTGAGCCCCACGCTTTCACTACCAACTTACTTAACAGCCTACGCAACTCTTTACGCACAGTAATT
+
FFF:FFFFFFFFFFFFFFFFFFFFFFFFFFFF:FFFFF::FF:FFFFFFFF:FFFFFFFF::FF:FFFFFFFFFFFFFFF:FFFFFFFFFFFFFFFF::FFFFFFFFFFFFFFFFFFFFFFFFF,F,FFFFFFFFFF::,FFFFFFFF:FF:FFFFFF,FFFFFFFFF::FFF,FFFFFFFFFFF:FFFFFF,FF:FFF,FFFFFFFFFFFFFF,FFFFF,FFFFF:F,,F,:FFFFFFFF,FFFF,:FF
@A00920:152:HGHKKDRXX:2:2107:18855:16579 2:N:0:CGCGTTCA+TAAGACAC
GGACTACAGGGGTTTCTAATCCTGTTTGCTCCCCACGCTTTCGCTCCTCAGCGTCAGTACTGGCCCAGAGAACCGCCTTCGCTACTGGTGTTCCTCCCGATATCTGCGCATTTCACCGCTACACCGGGAATTCCATTCTCCTCTACCAGACTCTAGCCACAGCAGTATCGACTGCAGTTCCGAGGTTGAGCCTCGGGATTTCACAGCCGACTTGCTGAGCCGCCTACGTGCGCTTTACGCCCACTAATTC
+
FF:FF:FFFFFFFFFFF:FFFFFFFFFFFFFFFF:FFFF:FFFFFFFFFFFFFFFFF:FFFFFFFFFFFFFFFFFFFFFFFFFFFFFFFFF:FFFFFFFFFF,FFFFFF,:F:FFFFFFFFFFF:FFFFFFFFFFFFFFFFFFFFFFFFFFFFFFFFF,:FF:FFF,FF:FFFFFFFFFFFFFFF:FFFFFFFFFFF,FFFFF::FFFFF,FFFFFFFFFFFFF:FFF:F:FF,FFFFF:F:F,F::FF:
@A00920:152:HGHKKDRXX:2:2107:10990:16705 2:N:0:CGCGTTCA+TAAGACAC
GGACTACTAGGGTTTCTAATCCTGTTTGCTCCCCACGCTTTCGAACTTGAGTGTCAGTACTGGACCAGAAGGCCGCCTTCGCCACTGATGTTCCTCCCGATATCTACGCATTTCACCGCTACACCGGAAATTCCGCCATCCTCTCCGGGACTCGAGCGAGTCAGTATCGGGTGCAGTTCCGGGGTTGAGCCCCGGGATTTCACACCCGACTTAACAAGCCGCCTGCACGCGCTTTACACCCAGTTAATCC
+
FF,FFFFFFFFFFFFFF,,F:,FFFFFFFF,FF:FFFFFFFFF,,,FF:FF:FFFFFFF,,,:FFFFFFF::FFFFF:FFFF,FF:FFFFFFFFF::,FFFFFFFFFFFFFFF:FFFFFFFFF,:FF:F:FFFF:FFF,,FFFFF,F:FF,FFFFFFF,:::FFFFFFFF:FF,FFFF,FF,:FFFF:FFF,,F,F:F:FFFF:F,FFFFFF:,FFF,FFFFFFFFFFF::FFFFFF:F:FF,:,FFFFF
@A00920:152:HGHKKDRXX:2:2107:7771:16861 2:N:0:CGCGTTCA+TAAGACAC
GGACTACTGGGGTTTCTAATCCTGTTTGCTACCCACGCTTTCGCTCCTCAGCGTCAGTTACGGCCCAGAGTGGCGCCTTCGCCACTGGTGTTCCTCCTGAGATCTGCGCATTTCACCGCTACACCAGGAATTCCCCACTCCCCTACCGTACTCAAGTCACAGCAGTATCGGGTGGCGTCTCTGGGTTGAGCCCAGAGTTTTCACACCCGACTTACTGAACAGCCTCCGAGCTCTTTACGCCACATAAATC
+
FFFFFFFFFFFFFFFFFFFFFFFFFFFFFFFFFF,F:FFFFFFFFFFFFFFFFFFFFFF:,FFFFF:FF,FFFFFFFF:FFFFFF:FFFFFFFFFFFFFF:FFFF:FFF,F,FFF:F,FF:FFFF,FFF,FFFF:F,FFFF:FF:,FFFF,:F,,FFFF:FF:FFFFF:FFFFFFFFF:F:FFFFF:FFFFFFFFFFF:,FFFFF,FFF,FFFFFF:,::,::FF,FFFFF:FFFF,FFFF,,,,,,,F:
@A00920:152:HGHKKDRXX:2:2107:18141:16908 2:N:0:CGCGTTCA+TAAGACAC
GGACTACAGGGGTTTCTAATCCTGTTTGCTACCCACGCTTTCGCGCCTCAGCGTCAGGTGTGACCCAGCGGGTCGCCTTCGCCACTGGTGTTCCTCCGGATCTCTACGCATTTCACCACTACACCCGGAATTCCACCCGCCTCTATCACCCTCTAGCACTCCAGTTTCCGACGACCTCTCCCGGTTTAGCCAGGAGCTTTCACGCCGAACTTAAAGCGCCGCCTGCACGCCCTTTACGCCCAGTAACTCC
+
FFFFFFFFFFFFFFFFFFFFFFFFFFFFFFFFFFFFFFFFFFFFFFFFFFF:FFFFFFFFFFFF:FFFFFFFFFFFFFFFFFFFFFFFFFFFFFFFFFFFFFFFFFFFFFFFFFFFFFFFFFF:,FFFF:FFFFFFF,FFFFFFFFFFFFFFFFFF:FFFFFFFFFFFFFFFFFFFF:FFFFFFFFFFFFF,FFF::FFFF:FFFFF:FFFFFF,FFFFFFFFFFFFFFF:FFFF:FFFFFFFF::FFFF
@A00920:152:HGHKKDRXX:2:2107:29478:17065 2:N:0:CGCGTTCA+TAAGACAC
GGACTACTGGGGTTTCTAATCCTGTTTGCTCCCCACGCTGTCGCGCCTCAGCGTCAGCTACTGCCCAGCAGGCCGCCTTCGCCACCGGTGTTCTTCCGGATCTCTACGCATTCCACCGCTACACCCGGAATTCCGCCTGCCTCTACAGTGCTCGAGCCTCCCAGTTCGCATGGCCGACTCGGGGTTGAGCCCCGAGCTTTCACCACCCGCTTAGGAAGCCGCCTACGCGCCCTTTACGCCCAGTGATTCC
+
FFFFFFFFFFFFFFFFFFFFFFFFFFFFFFFFFFFFFFFFFFFFFFFFFFFFFFFFFFF:FFFFFFFFFFFFFFFFFFFFFFFFFFFFFFFFFFFFFFFFFFFFFFFFFFFFFFFFFFFFFFFFFFFF:FFFFF:FFFFFFFFFFFFFFFFFFFFFFFFFFFFF:FFFFFFFFF:FFFFFFF:FFFFFFFFFFFFFFFFFFFFFFFFFFF,:FFFF:,FFFFFFF:F:F:F:FFF:FFFFF:F:F:FFFF
@A00920:152:HGHKKDRXX:2:2107:21712:17394 2:N:0:CGCGTTCA+TAAGACAC
GGACTACAAGGGTATCTAATCCCGTTCGCTACCCACGCTTTCGTGCCTCAGTGTCAAGAAAGTCCCAGTAAACTGCCTTCGCATTTGGTATTCCCCTCGATATCAACGGATTTCACCCCTACACCGAGAGTTCTGTTTACCTCTGACTTCTTCTAGTCATACCGTTTCGAATGCGAGCCTGAGGTTGAGCCCCAGGATTTAACACCCGACTAATATGACCACCTACGCACCCTTTACGCCCAGTGAATCC
+
FFFFFFFFFFFFFFFFFFFFFFFFFFFFFFFFFFFFFFFFFFFFF,FF,FFFFFFFF::FFFFFFFFFF,FFFFFFFFFFFFFF:FFFFFFFFFFFFFFFFF:FFFFFFFFFFFFFFFFFFFFFFF:FFFFFF:FFFFFFFFFFF:FF:FFFFFFFFF:FF::F:FFFFFFFFFFFFFFFFFFFFFFFFFFFF:FFFFFFFFFFFFFFF:FF,FFFFF:FFFFFFFF,FFFF:FFFFFF,FFFFF:,:,F
@A00920:152:HGHKKDRXX:2:2107:25129:17581 2:N:0:CGCGTTCA+TAAGACAC
GGACTACAGGGGTTTCTAATCCCGTTCGCTACCCACGCTTTCGTGCCTCAGCGTCAAGAATGTGCCAGTGTACTGCCTTCGCATTTGGTATTCCCCACGATATCAACGGATTTCACCCCTACACCGTGAGTTCTGTACACCTCTCACACCTTCTAGATATGCCGTTTCGGATGCGGCTGTAAGGTTGAGCCCTACAATTTAACACCCGACTAACATATCCGCCTACGCACCCTTTACGCCCAGTGAATCC
+
:F:FFFFFFFFFFFFFFFFFFFFFFFFFFF:FFF:FFFFF:FFFFFFFFFFFFFFFFFF,FF,FFFFF,FFFFFFFFFFFFFFFFFFFFFFFFF:FFFFFF,FF,FFFFFFFFFFFFFFFFFFFF:FFFFF,FFFFFFFFFFFFFFFFF:F:FFFF,FFFFF,F:FFFFFFFFFF::FFFFFFFFF:FFFFFF,FF,FFF,FFF,FFFFFFFFFFFFFFFFFFF:F,FFFFFFFFFFFFFFFFFFF,FFF
@A00920:152:HGHKKDRXX:2:2107:18882:17691 2:N:0:CGCGTTCA+TAAGACAC
GGACTACTGGGGTATCTAATCCTGTTTGCTCCCCACGCTGTCGCGTCTCAGCGTCAGTCGTCGTCCAGGAAGCCGCCTTCGCCACCGGTGTTCCTCTCGATATCTACGAATTTCACCTCTACACCGAGAATTCCGCTACCCTCTCCGACACTCAAGCCAAGCAGTATCGAGTGCACTTCCCCGGTTGAGCCCGGGGCTTTCACACCCGACTTGCCAAGCCGCCTACACGCGCTTTACGCCCAGTCATTCC
+
FFFFFFFFFFFFFFFFFFFFFF,FFFFFFFFFFF:FFFF,FFFF,FFFFFFFFFFFFF::FFF,FFFFFF,F,FFFFFFFFFFFFFFFFFFFFFFF::FF,FFFFFFF::FFFFFFF,FF,FFFFF:FFFFFFF,FF,:FF,FFFF,FF,FFFFFFF,,:FFFF:,FFF,F:::FFFFFF:,::FF,FFF,::F:FFF:FF:FFFFFFFFFF:FF:F,FFFFFF:FF,FFFF:FFFFFFFF:FFFFFFFF
@A00920:152:HGHKKDRXX:2:2107:28357:17848 2:N:0:CGCGTTCA+TAAGACAC
GGACTACCGGGGTATCTAATCCTGTTTGATCCCCACACTTTCGTGCCTCAGCGTCAGTTACAGCCTAGTAAGCTGCCTTCGCTATAGGTGTTCTTGACGATATCTAAGCATTTCACCGCTACACCGTCAATTCCGCCTACCTCATCTGTACTCTAGCCCATCAGTATCAATGCCACCCTCCCGGTTAAGCCGGGATATTTCAGCACTGACTTAATAGGCCGCCTACGCACCCTTTAAACCCAATAAATCC
+
FFFF:FFF:FFFFFFFF::FFFFFF:FFFF,FFFFFF:FFFFFFFFFFFFFFFFF,FFFF:FFFFF:,FFFFFFFFFFFFFFFFFFFFF:FFFFFFFFFFF,,FFFFFFFFF,FFFFFFF,FFFFF,FF:,FFFFFFFFF,FFFFFFFFFFFFFF,FFFF,F:FFFF:FFFFFFF,FF:FFFFFF,FF:FFF:FFFF,FFFFF:FF::FFFFFF:FFFF,FFFFF,::FFFFFFFFFFF::FF,FFFF:,
@A00920:152:HGHKKDRXX:2:2107:22797:18082 2:N:0:CGCGTTCA+TAAGACAC
GGACTACTGGGGTTTCTAATCCTGTTCGCTCCCCATGCTTTCGCTCCTCAGCGTCAGTTAATGCCCAGAGACCTGCCTTCGCCATCGGTGTTCCTCCTGATATCTGCGCATTTCACCGCTACACCAGGAATTCCAGTCTCCCCTGCCGAACTCCAGTGATGCCCGTATCGACCGCTCGCCCACAGTTAAGCTGTAGGTTTTCACGGCCGACGCGACACACCGCCTACGAGCTCTTTACGCCCAATAATTC
+
FFFFFFFFFFFF:FFF:FFFFFFFFFFFFFFFFFFFFFFFFFFFFFFFFFFFFFFFFFFFFFFFFFFFFFFFFFFFFFFFFFFFFFFFFFFFFFFFFFFFFFFFFFFFFFFFFF,FFFFFFFFF:FFFFFFFFFFFFFFFFFFFFFFFFFFFFF:FFFFFFFFFFFFFF:FFFF:,FFFFFFF:F:F,FFFFFF,FFFFFFFFFFFFFFFFFFFF::FFFFFFFFFFFFFFFFFFFFFFF,FF:FFFFFF
@A00920:152:HGHKKDRXX:2:2107:20663:18145 2:N:0:CGCGTTCA+TAAGACAC
GGACTACTAGGGTTTCTAATCCCGTTTGCTACCCTAGCTTTCGCGCCTCAGCGTCAATGTCGGTCCAGGATGCCGCCTTCGCCACCGGTATTCCTCCAGATATCTACGCATTTCACCGCTACACCTGGAATTCTGCATCCCTCTCCCGCATTCAAGCCCACCAGTATCAGACGCAGTTCCCAGGTTGAGCCGGGGGATTTCACGTCTGACTTAGCAGGCCGCCTACGCGCCCTTTACGCCCAGTAATTCC
+
F:,F:FFFFFFFFFFFF:FFF:FFFFF::FFF,FFFF:,:FFFFFFF:FFFFFFFFF:FF:F:FFFFFFFFFFF:FFF,FFFFFFF,FFF:FFFFFFFF:,FF,FFF:FF::FFFFF::FFFF:,F,:FFFFFFFF:FF:,,,:FFFFF:F,,FFF:FFFF,F,FFFFF:FF,FFF,:FFFFF,FFFFF:F:F:::FF:F,F::FFF,:FFFFFFFFFFFFFFFFFFF:FFFF,FFF:FFFFFFF,F:FF
@A00920:152:HGHKKDRXX:2:2107:30246:18458 2:N:0:CGCGTTCA+TAAGACAC
GGACTACTAGGGTATCTAATCCTGTTCGCTCCCCACGCTTTCGCGCCTCAGCGTCAGTTACAGACCCAAGAGCCGCCTTCGCCACTGGTGTTCCTCCACATCTCTACGCATTTCACCGCTACACGTGGAATTCCGCTCTTCTCTTCTGCACTCAAGTTCACCAGTTTCCAATGACCCTCCCCGGTTGAGCCGGGGGCTTTCACATCAGACTTAAGGAACCGCCTGCGCGCGCTTTACGCCCAATAATACC
+
:FFFFF:FFFFFF:FFF:F:FFF:F:F,F,:FFFFFFFFF,F:F:FF,FF:FF,FF:,:FFF:FF:,:FF,,FF,FF,FFFF:F,F,F:FFF:FFFFFF::::F,FFF:F::,FFFF:F:FF,F,FFFFFFF:FFFFFF,:FFFF:::F:F,F::,,FF,:F,FFFF,F:FF,:F,,:FFFFFF,FFFF,FF,,F,:::,FFF:F,,,FF,F:F,FF,,F:FF:,FFFF:FFF,:FF,FFFFFFFFF,:F
@A00920:152:HGHKKDRXX:2:2107:21847:18975 2:N:0:CGCGTTCA+TAAGACAC
GGACTACAGGGGTTTCTAATCCTGTTCGCTCCCCACGCTTTCGTGCATGAGCGTCAATCTTAGTCTAGTGAGCTGCCTTCGCTATCGGTGTTCTGTGACATATCTAAGCATTTCACCGCTACATGTCACATTCCGCCCACTTCGACTATATTCAAGTAGTGCAGTATCAATGGCAGTTCCTTCGTTGAGCGAAGGGATTTCACCACTGACTTACTCTACCGCCTGCGCACCCTTTAAACCCAATGATTCC
+
FFFFFFFFFFFFFFFFFFFFFFFF:FFFFFF:FFFFFFFFFFFF,FFFFFF:FFFFFFF:FF:FFFF:FFFFFFFFF:FF:FFFFF:FFFFFFFFFFF,:FFFFFFFFFFFFFFFFFFFFFFFFFFFFF:FFFFFFFFFFF,FFFFFFFF::FFFFFFFFFFFFFF::FFFFF:::FFF,FFFFFF:FFFFFF,,,FFFFFFFFFFFFF,:FFFFFFF,FF:FFF,FFF,FF,FF:FF:,,FFF,:F:FF
@A00920:152:HGHKKDRXX:2:2107:29713:19006 2:N:0:CGCGTTCA+TAAGACAC
GGACTACTAGGGTATCTAATCCTGTTTGCTCCCCTGGCTTTCGTGCCTCAGCGTCAGAAATACCCCAGAGAGCCGCCTTCGCCACTGGTGTTCCTCCCGATATCTACGCATATTACCGCTACACCGGGAATTCCGCTCTCCTCTGATACTCTCGAGTCTAGCAGTTTGGGAACCGGATCCGGAGTTGAGCCCCGGGCTTTCAATTCCCACACACTAAACCGCCTACGCACGCTTTACGCCCAGTAATTCC
+
FFFFFFFFFFFFFFFFFFF:FFFFFFFFFFFFFFFFFFFFFFFFFFFFFFFFFFFFFFFFFFFFFFFFFFFFFFFFFFFFFFFFFFFFFFFFFFFFFFFFFFFFFFFFFFFFFFFFFFFFFFFFFFFFFFFFFFFFFFFFFFFFFFFFFFFFFFFFFFFFFFFFFFFFFFFFFFFFFFFFFFFFFFFFFFFFFFFFFFFFF:FFFFFF:FFF:FF::FFF:FFFFFFFFFFFF:FFFFF:FFFFFFFFFF
@A00920:152:HGHKKDRXX:2:2107:13214:19022 2:N:0:CGCGTTCA+TAAGACAC
GGACTACAGGGGTATCTAATCCTGTTTGCTCCCCTAGCTTTCGTGCCTCAGCGTCGGTGTCTGTCCAGAAAGCCGCCTTCGCCACCGGTGTTCCTCCTGATATCTACACATTTCACCGCTACACCGGGAATTCCAGGCTCCTCTGCGCCCCTCAAGAAACCCAGTTTCGGCCGACCCCCTCGAGTTGAGCCCGAGGATTTCACGACCGACTTGGGCCCCCGCCTACGCGCCCTTTACGCCCAGTGATTCC
+
FFFFFFFFFFFFFFFFFFFFFFFFFFFFFFFFFFFFFF,FFFFFFFFF,FFFFFFFFFFF:FFFFFFFFFF,FFFFFFFFFFFFFF,FFFFFFFFFFFFFFF,F::FFFFFFFFFFF,FFF:FFFF:FFF:F:FFFFFFFFFFFFFF:FFFFFFF:F:FFFFFFFF:,FFFFFFFFFFFFFFFF:FFFFFFFFFFF::FFFFFFFF::,F:FFFFFFFFFFFFFF:FFFFFFFFFFFFFFF:FFFFFF,F
@A00920:152:HGHKKDRXX:2:2107:32642:19194 2:N:0:CGCGTTCA+TAAGACAC
GGACTACTGGGGTTTCTAATCCTGTTTGCTCCCCACGCTTTCGCACCTCAGCGTCAATACATGTCCAGTGAGTCGCCTTCGCCACTGGTGTTCTTCCGAATATCTACGAATTTCACCTCTACACTCGGAATTCCACTCACCTCTCCATGATTCGAGCGATGCAGTCTTAAAGGCAATTCCAGGGTTGAGCCCTGGGCTTTCACCTCTAACTTACAAAGCCGCCTACGTGCGCTTTACGCCCAGTAATTCC
+
FFFFFFFF:FFFFFFFFFFFFFFFFFFFFFFFFFFFFFFFFFFFFFFFF,FFFFFFFFFFFFFFFFFFFFFFFFFFFFFFFFFF:FFFFF:FFFFFFFF,FFFFFFFFFFFFFFFFFFFF:FF:FFFF:FFFFFFFFFFFFFFFFFFFFFFFFFFFFFFFFFFFFFFFFF:FFFFFFFF::FFFFFFFFFFFFFFFFFFFFFFFFFFFF:FFFF:FFF,F:FFFFFFFFFFFFFF:FFFF:FFFFFFFFF
@A00920:152:HGHKKDRXX:2:2107:27136:19429 2:N:0:CGCGTTCA+TAAGACAC
GGACTACTAGGGTTTCTAATCCTGTTTGCTCCCCACGCTTTCGTGCATGAGCGTCAGTGTTGGCCCAGAAGGCCGCCTTCGCCACCGGTGTTCCACTTGATATCTACGAATTTCACCTCTACACCACGTATTCCACCTTCCTCTCCGGGACTCTAGCTACGCAGTTTCGAGTGCACTTCCACGGTTGAGCCGTGGGATTTCACTTCCGACTTGCACACCCGCCTGCGCGCGCTTTACGCCCAGTGATTCC
+
FFFFFFFFFFFFF:FFFFFFFFFFFFFFFFFFFFFFFFFFFFFFFFFFFFFFFFFFFFFFFFFFFFFFFFFFFFFFFFFFFFFFFFF:FFFFFF,:FFFFFFFFF:FFFFFFFFFF:FFFFFF:FF,FFFFF:FFFFFFF:FFFFFFFF,:,:FFFF:F:FFFFFFF,FFFFF:FFF:FFFF:FFFFFFFFF::FFF:F:FF::F:FF:,FFF,,F,F:FF:FFF:F:F:FF:,,,FFF,F,:FFF:F,F
@A00920:152:HGHKKDRXX:2:2107:11722:20259 2:N:0:CGCGTTCA+TAAGACAC
GGACTACAGGGGTATCTAATCCTGTTCGCTCCCCACGCTTTCGTACCTCAGTGTCAGAAGAAGCCCAGCAAGCTGCCTTCGCCATTGGTGTTCCTGGTAATATCTACGCATTTCACTGCTACACTCCCAATTCCACTTGCCTCTGCTTCCCTCTAGCACGCCAGTATGCGATGCATCGACAGGGTTGAGCCCCGCGATTTAACATCACACTTAACGCGCCACCTACGCACGCTTTACGCCCAGTGATTAC
+
FFFFFFFFFFFFFFFFFFFFFFFFFFFFFFFFFFFFFFFFFFFFFFFFFFFFFFFFF:FFF:FFFFFFFFF,FFFFFFFFFFFF:FFFFFFFFFFFFF,F:FFFFFFFFFFFFFFFFFFFFFFF:,FFFFFFFFFF:FFFFFFFFF,FFFFFFFFFFFFFF:FFFFFFF:F,FF,FFFFFF:FFFFFFFFFFFFFFFFF:FFF,F:F:,FFFF,FFFFFFFFF::F,FF:F::,FFF:FFFFFFFFFF,F
@A00920:152:HGHKKDRXX:2:2107:22101:20447 2:N:0:CGCGTTCA+TAAGACAC
GGACTACCAGGGTATCTAATCCGATTCGCTACCCACGCTTTCGTGCCTCAGCGTCAAGAAAGTGCCAGTTTAGTGCCTTCGCATTTGGTATTCCCCTCGATATCAACGGATTTCACCCCTACACCGAGAGTTCTCTAAACCTCTCACTCCTTCTAGTTATACCGTTTCTTGCGCGAACTCCGGGTTGAGCCCGAAGATTTAACACAAGACTAATATAACCGCCTACGCACCCTTTACGCCCAGTAAATCC
+
FF:FFFFFFFFFFFFFFFFFFFFFFFFFFFFFFFFFFFFFFFFFFFFFFFFFFFFFFFFFFFFFF,FF:FFFFFFFFFFFFFFFFFFFF,FFFFFFFFFFFFFFFFFFFFFFFFFFFFFFFFFFFFFFFFFFFFF:F:FFFFFFFFFFFFFFFFFFFF:F:FFFFFFFFFF,FFFFFFFFFF:FFFFFFFFFFFFF:FFFFFFFFFFF:FFFFFFF,F,F,FFFFFFFFFFFFFFFF:F:FFFF:F:FFF
@A00920:152:HGHKKDRXX:2:2107:12897:20885 2:N:0:CGCGTTCA+TAAGACAC
GGACTACAGGGGTTTCTAATCCTGTTCGCTCCCCACGCTTTCGTGCCTGAGCGTCAGTACCTGTCCAGCTGTCCGCTTACGCATCCGGTGTTCCTCGTGATATCTACGCATTTCACCGCTACACCACGAATTCCGACAGCCTCTCCAGGACTCAAGACTTGCAGTATCAAGGGCAATTCACCGGTTGAGCCGGTGGCTTTCACCCCTGACTTACAAGCCCGCCTCCGCACCCTATACACCCAGTGATTCC
+
FFFFFFFFFFF:FFFFFFFFFFFFFFF::FFF,FFFFFFFFFFFF:FFFFF:FF,F:FFFFFFFFFFFFFFF:FF:FFFFFFFFFFFFFF:FFFFFFF,FFFFFF:FF:FFFFFFFFFFFFFFFFFFFFFFFFFF:FFFFFFFFF:,FFFFFFFFFFFF,FFFFFFFF:FFFFFFFFFFFFFFFFFFFFF:F:FF::FFFFFF:FFF,FFF,FFF,:FFFFFFF,FF:FFF:F,F,,FF:,FF,FFFF:,
@A00920:152:HGHKKDRXX:2:2107:18502:21136 2:N:0:CGCGTTCA+TAAGACAC
GGACTACTGGGGTTTCTAATCCTGTTTGCTCCCCACGCTTTCGCGCCTCAGCGTCAGTTACAGGCCAGAAAGTCGCCTTCGCCACTGGTGTTCCTCCACATCTCTACGCATTTCACCGCTACACGTGGAATTCCACTATCCTCTCCTGCACTCCAGTTCCCCAGTTTCCCGTGCGTCCCGAAGTTGAGCTCCGGGCTTATACACCAGACTTAAAGAACCGCCTGCGCGCGCTTTACGCCCAATAATTCCG
+
FFFFFFFFFFFFFFFFFFF:FFFFF:FFFFF:FFFFFFFFFFFFFF,FFF::FFFFFFFF:FF:FFF:FF,FFFFFFFF,FF:FFFF:FFFFFFFFFF:FFFFFFFF:FF,FFFFFF:FFFFF:,FF:FFFFFFFFF,FF:FFFFFFFFFFFFFFFF:F,FF:FFFFF:F:FFFFFFFF:FFFFFFF:FF::FF,FFF:FFFF:,F,F:FFF:F,FF:FFFFFFF:FFFFFFFFFFFFFF:F:FF:FF:F
@A00920:152:HGHKKDRXX:2:2107:32434:21496 2:N:0:CGCGTTCA+TAAGACAC
GGACTACTGGGGTATCTAATCCCGTTCGCTACCCTGGCTTTCGCACCTCAGCGTCAGAAACGGACCAGAGAGCTGCCTTCGCCTTTGGTGTTCCTCTTGATATCTACGCATTTCACCGCTCCACCAAGAGTTCCGCTCTCCCCTACCGTCCTCGAGCAAACCAGTATGCACAGCAATTCCACGGTTGAGCCGTGGGCTTTCACCATGCACTTGGCATGCCGCCTACATGCGCTTTATGCCCAGTAATTCC
+
FFFFFFFFFFFFFFFFFFFFFFFFFFFFFFFFFFFF:FFFFFFFFFFFFFFFFFFFFFFFFF,FFFFFFFFFFFFFFFFFFFFFFFFFFFFFFFFFFFFFFFFFFFFFFFFFFF:FFFFFFFFFFFFFFFFFFFFFFFFFFFFFF,FFFFFFFFFFFFFFFF:FFFFFFF:FFFFFFFFF:FFF,FF:FFFFFFFFFFFFFF,FFFFFFFFFFFF:FFFFFFFF,FFFF:FFFFFFF:F,FFFF:FFFFF
@A00920:152:HGHKKDRXX:2:2107:8684:21981 2:N:0:CGCGTTCA+TAAGACAC
GGACTACTAGGGTTTCTAATCCTGTTCGCTCCCCATGCTTTCGCGTCTCAGCGTCAGGTGAGGCCCAGAAGGCTGCCTTCGCCATCGGTGTTCCTTCCGATATCTGCGCATTCCACCGCTACACCGGAAATTCCACCTTCCTCTACCTACCTCAAGCCCTGCAGTATCGGATGCAGTTCCAGAGTTGAGCTCTGGGATTTCACATCCGACTTACAGGGCCGCCTACACGCGCTTTACGCCCAATAATTCC
+
FF:FF::FFFFFFFFFFFFFFFFFFFFFF,F::FFFFFFFFF:FFF:FFFFFF:::FFFFFFFFFFFFFFFFFFF:FFFFFFFFFFFFFFF,FFFFFFFFF,,FFFFFFFFFFFFFF,FFF:FFFFFF:FFFFFFFFFFF:FFFFFFFFF:FFFFFFFFFFFFFFFFFFFFF:FFFFF:FFFFF,FFF,FF,FF:FFFFFF:FFFFFFFFF,FFF:FFFFFFFFF:FFF,:FFFFFFFFFFFFFFFF,F,
@A00920:152:HGHKKDRXX:2:2107:8766:22028 2:N:0:CGCGTTCA+TAAGACAC
GGACTACTCGGGTTTCTAATCCTGTTCGATACCCGCACTTTCGTGCATGAGCGTCAGTTGAGCGCCGGTATGCTGCCTTCGCAATCGGAGTTCTGCGCAATATCTATGCATTTCACCGCTACACCGCGCATTCCGCGTACTTCTCGCCGTCTCTAGTCCGACAGTTTCAACGGCTCGCCGGGGTTGAGCCCCGGGCTTTTACCGCTGACTTTCCGGACCGCCTACGCACCCTTTAAACCCAATAAATCCG
+
FFFF:FFFFFFFFFFFFFFFFFFFFFF:FFFFFFFFFFFFFFFFFFFFFFFFFFFFF:FF:FFFFFFFFFFFFFFFFFFFFFF:FFFFFFFFFFFFFFF,FFFFF:FFFFFFFFFFFFFFFFFFFFFFFFFFFFFFF,FFFFFFFF,FFFFFFFFFFFFFFFFFFFFFFFFFFFFFFFFFFFFFFFFFFFFFFFFFFFFFFFFFFFFFFF,FFFFFFFFFFFFFFFF:FFFFFFF,FFFFF,F:FFFFFF
@A00920:152:HGHKKDRXX:2:2107:32443:22545 2:N:0:CGCGTTCA+TAAGACAC
GGACTACTGGGGTATCTAATCCCTTTCGCTACCCTGGCCTTCGAGCCTCAGCGTCAGTAAATGTCCAGTAGCTCGCTTTCGCCACGAGTGTTCCTCACGATATCCACGCATTTCACTGCTACACCGTGAATTCCAGCTACCTCTCCATCACTCTAGCACGGCAGTATCGGATGCAGTTCCGGGGTTGAGCCCCGGGATTTCACATCTGACTTACCGCACCGCCTACGCACCCTTTACGCCCAATGAATCC
+
FFFFFFFFFFFFFFFFFFFFFFFFFFFFFFFFFF:FFFFFFFFFFFFFFFFFFFF:FFFFFFFFFFFFFFFFFFFFFFFFFFF:FFFFFFFFFFFFFFFFFFFFFFFFFFFFFFFFFFFFFFFFFFFFFFFFFFFFFFFFFFFFFFFFFFFFFFFFFFFFFFFFFFFFFFFFFFFFFFFFFFFFFFFFFFFFFFFFFF:FFFFFFFFF:FFFFFFFFFFFFFFFFFFFFFFFFFFFFFFFFF,FF:F:FF
@A00920:152:HGHKKDRXX:2:2107:29523:22905 2:N:0:CGCGTTCA+TAAGACAC
GGACTACTGGGGTTTCTAATCCTGTTTGCTCCCCACGCTTTCGCGTCTCAGCGTCAGTTGATGTCCAGGCAGCCGCCTTCGCCACCGGTGTTCCTCCTGATATCTACGAATTTCACCTCTACACCAGGACTTCTGCTACCCTCTCCATCACTCTAGACTTGTAGTTTTGGATGCAATTCCTGGGTTGAGCCCAGGGCTGTCACGTCCAACTTACAAGCCCGCCTACACGCGCTGTACGCCCAGTAATTCC
+
FFFFFFFFFFFFFFFFFFF:FFFFFFFFFFFFFFFFFFFFFFFFFF:FFFFFFFFFFFFFFFFFFFFFFFFFFFFFFFFFFFFFFFFFFFFFFFFFFFFFFFFFFFFFFF:FFFFF:FFFFFFFFFFF:,F,:FFFFFFFFFFFFFFFFFFFFF:FFFFFFFFFFFFFFFFFFFFFFFFFFFFFFFF:FFFF:FFFFF:FF:FFF,FFFFFFF:FFFF,FFFF,FFFFFFF:F:FFFFF,FFFF,F::FF
@A00920:152:HGHKKDRXX:2:2107:20817:22921 2:N:0:CGCGTTCA+TAAGACAC
GGACTACTCGGGTTTCTAATCCCGTTCGCTCCCCGTGCTGTCGCGTCTCAGCGTCAGGTCAAGCCCAGGACGTCGCCTTCGCCACTGGTGTTCCTCCGGATCTCTACGCATTTCACCACTACACCCGGAATTCCACGTCCCTCTACTCGCCTCTAGATACGCAGTCTCCAGCGCACTCTCCCAGTTTAGCCGGGAGCTTTCACGCCAGACTTGCATACCCGCCTACACGCTCTTTACGCCCAGTAACTCC
+
,FFFFFFFFFFFFFFFF:FFF:FFFFF,FFFFFFFFFFFFFFFFFFFFFFFFFFFFFFFFFFFFFFFFFFFFFF:FFFFFFFF,FFFFF:FFFF::FFF,FFFFFFF:FFFFFFFF:FFFFFFFF,F,FFFFFF:FFFFFFFFFFFFFFF:FFFFFFF:FFFFFFFFFFFF:F:FF,FF:FFFFFFF,FFFFFFFFFF:F:F:F:FFFFFFFF:::F:FFFFFF:FFFFFFFFF,F,FF:F:FFFFFFF,
@A00920:152:HGHKKDRXX:2:2107:28628:24236 2:N:0:CGCGTTCA+TAAGACAC
GGACTACTGGGGTTTCTAATCCTGTTCGCTACCCACGCTTTCGCTCCTGAGCGTCAGGTGCGGTCCAGGGAGCCGCCTTCGCCACCGGTGTTCCTCCCGATATCTGCGCATTTCACCGCTACACCGGGAGTTCCACTCCCCTCTACCGCCCTCTAGCCCGCCCGTATCGACCGCTCCTCCGGGGTTGAGCCCCGGGCTTTCACGGCCGACGCGACGGGCCGCCTGCGAGCCCTTTACGCCCAGTAACTCC
+
,FFFFFFFFFFFFFFF:FFFFFFFFFFFFFFFFFFFFFFFFFFFFFFFFFFFFFF:FFF:FFFFFFFFFFFFFFFFFFFFFFFFFFFFFFFFFFFFFFFFFFFFFFFFFF:FFFFFFFFFFFFFFFFFF:F:FFFFFFFFFFFFFFFFFFFFFFFFFF:FFFFFFFFFFFFFFFFFFFF:FFFF:FFFFFFFFFFFFFFFFFFFFFFFFFFFFFFFFF:FFFFFFFFFF:FFFFFFFFFFFFFFFFFF::
@A00920:152:HGHKKDRXX:2:2107:18005:24596 2:N:0:CGCGTTCA+TAAGACAC
GGACTACTAGGGTTTCTAATCCCGTTTACTACCCACGCTTTCGTGCCTCAGCGTCAGTTTTGAGCCAGCAAGTCGCCTTCGCCACTGGTGTTCCTCCAGATATCTACGCATTTCACCGCTACACCTGGAATTCCACTTGCCTCTCCCAAACTCCAGACCTATAGTTTCAAGTGCAGGCCACGGGTTGAGCCCGCAGTTTTCACACCTGACTTATAAGTCCGCCTACGCACCCTTTACGCCCAATGATTCC
+
FF,FFFFFFFFF:FFFFFFFFFFFFFFFFFFFFFFFFFFFFFFFFFF:FFFFFFFFFFFFFFFFFFFFFFFFF:FFFFFFFFFFFFFF:FF:FFFFFFFFFFFFFFFFFFFF:FFFF:FFFFFFFFF:FFFFFFFFFFFFFFFFFFFFFF:FFFF:FFFFFF:FFFFF:FFFFFFFFFFFFF:FFFFFFFFFFFFFFFFFF:FFFFFFFFFFFFFFFFFFF:FFFFFF:FFFF,F:FF:F:,:FF:FFFF
@A00920:152:HGHKKDRXX:2:2107:27706:24612 2:N:0:CGCGTTCA+TAAGACAC
GGACTACAAGGGTTTCTAATCCTGTTTGCTCCCCACGCTTTCGCACCTCAGCGTCAGTACCGGGCCAGTGAGCCGCCTTCGCCACTGGTGTTCTTGCGAATATCTACGAATTTCACCTCTACACTCGCAGTTCCACTCACCTCTCCCGGACTCGAGACCCTCAGTATCAAAGGCAGTTCTGGAGTTGAGCTCCAGGATTTCACCCCTGACTTAAAGATCCGCCTACGTGCGCTTTACGCCCAGTGATTCC
+
FFFF:FFFFFFFFFFFFFFFFFFFFFFFFFFFFFFFFFFFFFFFFFFFFFFFFFFFFFFFFFFFFFFFFFFFFFFFFFFFFFFFFFFFFFFFFFFFFFF:FFFFFFFFFFFFFF:FFFFFFFFFFFFFFFFFFFFFFFFFFFFFF:FFFFFFFFFF,FFFFFFFF,FFFFFFFF,FFFFFFFF::FF:FFFFFFFFFFFFFFF,FFFFFFFF:FF,FFF,FF:F:,,FF:FFFFF,,:FFF,:FFFFFF:
@A00920:152:HGHKKDRXX:2:2107:17996:25144 2:N:0:CGCGTTCA+TAAGACAC
GGACTACTGGGGTTTCTAATCCCGTTCGCTCCCCATGCTGTCGCGGCTGAGTGTCAGGTCAGGCCTAGCAGATCGCCTTCGCCTCTGGTGTTCCTCCGGATCTCTACGCATTTCACCACTCCACCCGGAATTCCACGCCCCTCTACTGCCCTCCAGCGGCCCAGTTTCGAACGGCCTCTCCCAGTTGAGCCGGGAGCTTTCACGTCCGACTTGGACCACCGCCTGCCCGCGCTTTACGCCCAGTAAATCC
+
FFFFFFFFFFFFFFFFFFFFFFFFFFFF:FFFFFF:FFFFFFF:FFFFFFFFFFFFFFFFFFFFFFFFFFFFFFFFFFFFFFFFFFFFFFFFFFFFFFFFFFFFF:FFFFFFFFFFFFFFFFFFFFFFFFFFFFFFFFFFFFFFFFFFFFFFFFFFFFFFFFFF:FFFFFFFFFFFFFFFFFFFFFFFFFFFFFFFFFFFFFFFFFFFFF:FFFFFFFFFFFFFFFFFFFFFFFFFFFFFF:FFFFFFFF
@A00920:152:HGHKKDRXX:2:2107:12500:25394 2:N:0:CGCGTTCA+TAAGACAC
GGACTACTAGGGTTTCTAATCCTGTTTGCTCCCCCAGCTTTCGCGCCTCAGCGTCAGGTCAGGCCCAGAGATCCGCCTTCGCCACCGGTGTTCCTCCTGATATCTGCGCATTTCACCGCTACACCAGGAATTCCAATCTCCCCTACCTACCTCTAGCCTTCCCGTATCGAATGGCCTCTCAGGGTTGAGCCCCGAGCTTTCACATCCGACGTGGAAGGCCGCCTACGCGCTCTTTACGCCCAATAAATCC
+
FFFFFFFFFFFFFFFFFFFFFFFFFFFFFFFFFFFFFFFFFFFFFFFFFFFFFFFFFFF,FFFFFFFFFFFFFFFFFFFFFFFFFFFFFFFFFFFFFFFF,FFFFFFFF:FFFFFFFFFFFFFFFFFF:FFFFFFFFFFFFFFFFFFFFFFF:FFFFFFFFFFFFFFFFFFFFFFFFFFFFFFFFFFFF:FFFFFFFF,FFFFFFFFFFF:FFFFFFFFFFFF:FFFFFFFFFFFFFFFFF:,F,FFFFF
@A00920:152:HGHKKDRXX:2:2107:1886:25457 2:N:0:CGCGTTCA+TAAGACAC
GGACTACTAGGGTTTCTAATCCTGTTTGATCCCCACACTTTCGTGCCTCAGCGTCAGTTGAAGTCTAGTAAGCTGTCTACACTATCGGTGTTCTTGACGATATCTAAGCATTTCACCGCTACACCGTCAATTCCGCCTACCTCGACTCCACTCAAGCCCATCAGTATCAATGCCACCCTCCCGGTTAAGCCGGGATATTTCAGCACTGACTTAATAGGCCGCCTACGCACCCTTTAAACCCACTAAATCC
+
FFFF:F:FFF,FFF,F:FFFFFFFFFFFFFFFFFFFFFF:FFF:FFFFFFFFF:F:,FFFFFFF:F,FFFFFFFFFFFFF:FF,FFFFFFFFFFFFFF::,FFF::FF:FF:FFFFF:FFFFFFFF,F,FFFFFFFFFFFFFFFFFFF,FFFFFFFF,FF:FFFF,FFFFFFF:FF::,:FF::F:F,F::FFF,FFFFFFF:,:F:FF:F:FFFFF,FFF:FFFF,FFFF:FF,FF,FF:F,,FFF::F
@A00920:152:HGHKKDRXX:2:2107:31928:25723 2:N:0:CGCGTTCA+TAAGACAC
GGACTACTCGGGTTTCTAATCCCGTTTGCTCCCCTAGCTTTCGCGCCTCAGCGTCAGTAAATGGTCCAGGATGCCGCCTTCGCCACCGGTATTCCTCCAGATATCTACGCATTTCACCGCTACACCTGGAATTCTACAACCCTCTCCCATACTCGAGCCGTCCAGTATCAGACGCAGTTCCCAGGTTAAGCCGGGGGATTTCACGTCTGACTTAGATGGCCGCCTACGCGCCCTTTACGCCCAGTAATTC
+
FFFFFFFF,FFFFFFFFFFFFFFFFFFFFFFFFFFFFFFFFFF,FFFFFFFFFFFFFFFFFFFFFFFFFFFFF,FFFFFFFFFFFFFFFFFFFFFFFFFFFFFFFFFFFFFFFFFF:FFFFFFFFFFFF:FFFFFFFF,FFFFFFFFFFFFF::FF:FFFFFFFFF:FFFF:FFFFFF:FFFFFFFFFFFFFFFFFF,FFFFFFF:FFFFFFFF:FFFFFFFF:FFFF:FFFFFFF:FFFFFFF:FFFFF
@A00920:152:HGHKKDRXX:2:2107:15673:26412 2:N:0:CGCGTTCA+TAAGACAC
GGACTACAAGGGTTTCTAATCCTGTTTGCTCCCCACGCTTTCGCTCCTCAGCGTCAGTTACTGCCCAGAGACCCGCCTTCGCCACCGGTGTTCCTCCTGATATCTGCGCATTTCACCGCTACACCAGGAATTCCAGTCTCCCCTACAGCACTCTAGTCTGCCCGTATCGACTGCAGGCTCGGGGTTGAGCCCCGAGTTTTCACAGCCGACGCGACAGACCGCCTACGAGCTCTTTACGCCCAATAATTCC
+
FF:F:FFFFFFFFFFFF,FFFFFFFFFFFFFFFFFFFFFFFFFFFFFFFFFFFFFFFFFFFFFFFFFFFFFFFFFFFFFFFFFFFFFFFFFFFFFFFFFFFFFFFFFFFFFFFFF:FFFFFF:FFFFFFFFFFFFFFFFFFFFFFFFFFFFFFFFFFFFFFFFFFFFFFFFFFFFFFFFFFFFFFFFFFFFFFFFFFFFFFFFFF,FFFFFFF:FFFFFFFFFF:FFF:FFFFFFFFFFFFFF:F,::FF
@A00920:152:HGHKKDRXX:2:2107:32823:26647 2:N:0:CGCGTTCA+TAAGACAC
GGACTACTAGGGTTTCTAATCCTGTTCGCTCCCCACACTTTCGCTCCTCAGCGTCAGGTAATGCCCAGAGAACCGCCTTCGCCACCGGTGTTCCTCCTGATATCTTCGCATTTCACCGCTACACCAGGAATTCCGTTCTCCCCTGCATACCTCTAGTCTGCCCGTATCGGAAGCAGGCTCGGGGTTAAGCCCCGAGTTTTCACTCCCGACGCGACAAACCGCCTACGAGCCCTTTACGCCCAATAATTCC
+
FFFFFFF:FFFFFFF:FFFFFFFFFFFFFFFFFFFFFFFFFFFFF,FF:FFFFFFFF,FFFFFFFFFFFFFFFFFFFFFFFFFFFF:FFFFFFF:FFF:FFFFFF,FFF:FFFFFFF,FF,FF,FFFF:FFFFF:FF,F:FFFFF,FFF:FFFF:F:FFFF,FFFFFF:,,FFF,FFFFF,FF:FFF:FF,F:F::F:F:FF,FFFFF,FFFFF:FFFFF:::F:FF:F:FF:FFF:F:F,FF:FFFF:F
@A00920:152:HGHKKDRXX:2:2107:4074:27336 2:N:0:CGCGTTCA+TAAGACAC
GGACTACTGGGGTTTCTAATCCCGTTCGCTCCCCACGCTTTCGCGTCTCAGTGTCAGGTATTGCCCAGCTACCTGCCTTCGCCATTGGTATTCCTTCTGGTATCAACGGATTTCACCCCTACTCCAGAAATTCTGCTAGCCCCTGCAAACCTCAATTCTTACAGTATAGCTCGCGGAATCACTGTTAGGCAGTGAGATTTAACGACCGACTTGTAAGAACACCTACAAGCTCTTTACGCCCAATAATTCC
+
FF:FFFF,:FFFFFFFFFFFFFFFFFFFFFFFFFFFFFFFFFF,:FFFFFFFFFFFF:,:,,FFF:FFFF:,:FFF:FF:,FFFF:FF,FFFFF:F,FFFF:FFFF:FFFFFFFFFFFFF,F:FFF,:,FFFFFF:F,::FFFF,:FFFF:FFFFFF,F:FFF,FF,,,F:,:FFF,,:FFF:FFF:FFFFF:FFFFFFFFFF,F:,:FF,F:,FFF::FFFF:FF:,,FFFFFFF,FFFFFFFFF:::F
@A00920:152:HGHKKDRXX:2:2107:11505:28025 2:N:0:CGCGTTCA+TAAGACAC
GGACTACAGGGGTATCTAATCCTGTTTGCTCCCCACGCTTTCGCGCCTCAGCGTCAGATCCGGCCCAGTTGGCCGCCTTCGCCACAGGTGTTCTTCCCGATATCTACGCATTCCACCGCTACACCGGGAATTCCACCAACCTCTACCGGTCTCCAGACGTGCAGTATCGGGAGCAGTCCCGGAGTTGAGCCCCGGGATTTCACTTCCGACTTGCACACCCGCCTGCGCGCGCTTTACGCCCAGTGATTCC
+
FFFFFFFFFFFFFFFFFFFFFFFFFFFFFFFFFFFFFFFFFFFFFFF:FFFFFFFFFFFFFF:,FFFFFFFFFFFFFFFFFFFFF:FFFFF:FFFF:FFFF:FFF:F:F:FFFFFFFFFFFFFFF:FF,:FF,FF:,FFFFFFFFFF:,FF:FFFFFFFFFFFFFFFF::FF:F,FFFFFFFF:FF,FFF,FFFFFFFFFFFFFFF::FFFFFFFF:FFFFFFFF:FF:F:::FF,FF:,:,FFFF:FF:
@A00920:152:HGHKKDRXX:2:2107:5339:28557 2:N:0:CGCGTTCA+TAAGACAC
GGACTACTCGGGTTTCTAATCCCGTTTGCTCCCCTGGCTTTCGCGGCTCAGCGTCAGGTGCAGCCCAGGGCGCCGCCTTCGCCTCTGGTGTTCCTCCGGATCTCTACGCATTTCACCACTCCACCCGGAATTCCACGCCCCTCTGCTGCCCTCTAGCTGCCCAGTTTCGAACGGCCTCTCCCGGTTGAGCCGGGAGCTTTCACGTCCGACTTGAACAGCCGCCTGCCCGCGCTTTACGCCCAATAAATCC
+
FFFFFF:FFFFFF,FFFFFFFFFFFFFFFFFFFFFFFFFFFFFFFFFFFFFFFFFFF,FFF,FFFFFFF:FFFFFFFFFFFFFFF,FFFFFFFFFFFFFFF:FFF:FFFF:FFFFFFFF:,FFFFFFFFFFFF:FFFFFFFFFFFF:FF,FFFFFFFFF:FFFFFFFFFFFFFFFFFFFFFFFFFFFFFFFFFF:::F:FF,FF,FFFFFFF:FF,F::F:FFFFFF,FF:F,:FF::FFFFFF,F,FFF
@A00920:152:HGHKKDRXX:2:2107:14082:28823 2:N:0:CGCGTTCA+TAAGACAC
GGACTACTGGGGTATCTAATCCGGTTTGCTCCCCACGCTTTCGCCCCTGAGCGTCAGGACAGGGCCAGGATGCCGCCTTCGCCACTGGTGTTCCTCCCGATATCTACGCATATCACCACTACACCGGGAATTCCACTCTCCTCTACCCCCCTCAAGTCTGCCAGTATCCAAGGACCTCTCCAAGTTCAGCCGGGAGATTTCACCCTTGACTAAACAAACCGCCTGCACGCCCTTTACGCCCCGTAAATCC
+
FFFFFFF,FFFFFFFFFFFFFF:FFFFFFFFFFFFFFFFFFFFFF,FFFFFFFFFFFFFF:FFFFFFFFF:FFFFFFFFFFFFFF,FFFFFFFFFFFFFFFFFFF,FFF:,F:FFFFFFFFFFFFFFFFFFFFFF:FFFFFF:FFFFFFFFFF,FF:FFFF,::F:,FFFF,FFF,FFFF:,::,F,:F,F,:FF:,FFF,FFF:,,FFF:FF,FFFFFFFF,F,FFFFF,FF,FFFFFFF,,FFFFF:F
@A00920:152:HGHKKDRXX:2:2107:4806:29293 2:N:0:CGCGTTCA+TAAGACAC
GGACTACACGGGTTTCTAATCCTGTTTGATCCCCACACTTTCGTGCCTCAGCGTCAGTTACAGCCTAGTAAGCTGCCTTCGCTATAGGTGTTCTTGACGATATCTAAGCATTTCACCGCTACACCGTCAATTCCGCCTACCTCATCTGTACTCTAGCCCATCAGTATCAATGCCACCCTCCCGGTTAAGCCGGGATATTTCAGCACTGACTTATACAACCGCCTACGCACCCTTTAAACCCAATGAATCC
+
FFFF:FFFFFFF,FFFF:FFFF:F:FFFFFFFFFFFFFFFFFFFFFFFFFFFF:FFF,FFFFFFFFFFFFFFFFFFFFFFFFF,FFFFFFFFFFFFFFFFFFFFFFFFFFFFFFFFFFFFFFFFFFFFFFFFFFFFFFFFFFFFFFFFF:FFF:FFF:FFFFFFF:FFFF:FFF,:,FFFFFFFFFF,FFFF::,F:FFFFFF,FFF,FFF:FFFFFF:FFFFFFF,FFFFFFFF,FFFF,FFF:FFFFF
@A00920:152:HGHKKDRXX:2:2107:27995:29716 2:N:0:CGCGTTCA+TAAGACAC
GGACTACCGGGGTTTCTAATCCTGTTTGCTCCCCACGCTTTCGTGCCTCAGTGTCAGTGCTGGTCCAGGTGGCCGCCTTCGCCACAGATGTTCCTCCCGATCTCTACGCATTTCACTGCTACACCGGGAATTCCACACCCCTCTACCGCACTCTAGGTCGCCAGTATCCAATGCCATTCCCAGGTTGAGCCCAGGGCTTTCACATCAGACTTAACGAACCACCTACGCACGCTTTACGCCCAGTAATTCC
+
FFFFFFFFFFFFFFFFFFFFFFFFFFFFFFFFFFFFFFFFFFFFFFFFFFFFFFF:FFFF:FF:FF:FFFFFFFFFFFFFFFFFFF:F:FFFFFFFFFFFFFFFFFFFF:FFFF:FFFFF,FFFFFFFFF:FFFFFFFFFF,FF:FFFFFFFFFFFFFFFF:FFFFFFFF,FF,FFFF:FFFFF,,FFFF,F,FFFF,FFFFF:,F,FFFF:FFFFF:F::FFFF,FFF:FFF,FFFFF:F:,,FFFFFF
@A00920:152:HGHKKDRXX:2:2107:23547:29810 2:N:0:CGCGTTCA+TAAGACAC
GGACTACTCGGGTTTCTAATCCTGTTTGCTCCCCACGCTTTCGTGCATGAGCGTCAGTGTTAGCCCAGGGGGCTGCCTTCGCCATCGGTGTTCCTCCACATCTCTACGCATTTCACTGCTACACGTGGAATTCCACCCCCCTCTGCCACACTCTAGCCTTTCAGTTTCAAACGCAGTTCCCAGGTTAAGCCCGGGGATTTCACATCTGACTTAAATGACCGCCTGCGCACGCTTTACGCCCAGTAATTCC
+
FFFF:FFFFFFFFFFFFFFFFFFFFFFFFFFFFFFFFFFF,FFFFFFFFFFFFFFF:FFFFFFFFF,FFFFFFFFFFF,FFFFFFFFFFF,,FFFFFFF,FFFFFFFFFFF:FF,FFFFFFFFFFFFFFFFFFFFFFFFFFFFFFFFFFFF:FF,FFFFFFFFFFFFFFFFFFFFF:FF:FFFFFFFFF:FFFFFFFFFFFFFFFFFFF::F:FF,FFFFFF:FF,FFFF:F:FF,:FF:FFF:,FFFF,
@A00920:152:HGHKKDRXX:2:2107:15194:30185 2:N:0:CGCGTTCA+TAAGACAC
GGACTACAGGGGTTTCTAATCCCGTTCGCTCCCCACGCTGTCGCGCCTCAGCGTCAGGTTCGGCCCAGGGCGCCGGCTTCCCCACTGGTATTCCTCGGGATCTCTACACATTTCACCGCTACACCCCGAATTCTGCGCCCCTCTACCGTCCTCTAGCCAGGCAGTCTTGAATGCACTCTCCCGGTTTAGCCGGGAGCTTTCACACCCAACTTGCCTAACCGCCTGCGCGCGCTTTACGCCCAGTAACTCC
+
FFFFFFF:FFFFFFFF:FF::FFFFFFFFFFFFFFF::,:FFF::FF:,FFFF,FFFF,F,FFF:FFFFFFFF,FF,FFFFF:,,FFFFF,,FF:FFFFFFFFFFFFFFFFFFF:F:FFF,FFF,FFF,F,FFFF:FFFFFFFFFFFFFFFFFFFFFF,FFF:FFFF:FF:FFFFFFFFFFFFF:FFFFFFFFF,FFFFFFFFFF,FF:F,,F:FF,FFFFFFFFFFF,FFF:FFF:FFFF:F,,FFFFF
@A00920:152:HGHKKDRXX:2:2107:17626:30702 2:N:0:CGCGTTCA+TAAGACAC
GGACTACCAGGGTTTCTAATCCTGTTCGCTCCCCATGCTTTCGCTCCTCAGCGTCAGTTAATGCCCAGAGACCTGCCTTCGCCATCGGTGTGCCTCCTGATCTCTGCGCATTTCACCGCTACACCAGGAATTCCAGTCTCCCCTACATCACTCTAGTCTGCCCGTACCCACCGCAGATCCGGAGTTGAGCCCCGGACTTTCACGGCCGACGCGACAAACCGCCTCCGAGCACTTTACGCGGCAGCTTTCC
+
,:F:F,FFF:FFFFFFFFF,FFFFFFF,F:FFF,FF:,,FF:F:FF:FFF,F:,F:FFFFFF,F,FF,FFF,FF,FF,,:,FFFFFFFFFF,:FFFFFFF,:FF:FFFFFF:,:FFFFFFFF:,FFFFFFFF:FF:FFF,FF,,,:FF,,FF,FFFFFF,FFFF,FF:FFFFF,F,FF,FFFFF,,F,FF:FFFF,,,F::FFFF:FFF,FFF::FF,FF,,:F:,FFF::,FFF,F,F,,FFF,,,,,,
@A00920:152:HGHKKDRXX:2:2107:4598:31000 2:N:0:CGCGTTCA+TAAGACAC
GGACTACCAGGGTATCTAATCCCGTTTGCTCCCCACGCTTTCGTACCTCAGCGTCAGTTGTGGCCCAGGCGGCTGCCTTCGCCATTGATGTTCCTCCGGATCTCTACGCATTTCACCGCTACACCAGGAATTCCACCGCCCTCTACCACACTCGAGCCCAGCAGTTTCTGCCGCAGTTCCCAGGTTAAGCCCGGGGATTTCACGACCGACATACTGAACCGCCTACGCACGCTTTAAGCCCAGTAAATCC
+
F,FFFFF,FFFFFFFFFFFFF,FFFFFFFFFFFFFFFFFFFFF:FFFFFFFF:FFF:F,FF:FFFF:FFFFF:FFFFFFF:FF,:,FFFFFFF:F,F::FFFFFFF:FFFFFF:FF:F::FFF:F,::FFFFF:FF:F:FF,FFFFFFFF,F,,FF,:,FFF:FFFFF,FFFFF:FFFFF:FF:FFFFF:FF:F,FFFFFFF,,::F,FFFFFF:FF,,FFFFFFFFFF:F:FF::,:FFFF:,FFF,FF
@A00920:152:HGHKKDRXX:2:2107:29948:31250 2:N:0:CGCGTTCA+TAAGACAC
GGACTACAGGGGTTTCTAATCCGGATCGCTCCCCACGCTTTCGCTCCTGAGTGTCAGGACCAGTCCAGGATGCCGCCTTCGCCGCTGGTGTTCCTCCGGATCTCTACGCATTCCACCACTACACCCGGAATTCCGCATCCCCCTACTGGCCTCCAGTTCGCCCGTATCGCACGACCCTCCCCAGTTGAGCCGGGGTCTTTCACGCACGACGCAACGAACCACCTGCGAGCGCTTTACGCCCAATAAATCC
+
FFFFFFFFFFFFFFFFFFFFFFFFFFFFFFFFFFFF:FFFFFF:FFFFFFFFFFFFFFFFFFFFFFFFFFFFFFFFFF:FFFFFFFFFFFFFFFFFFFF:FFFFFFFFFFFFFFFFFFFFFF::FFFFFFFFFFFFFFF:FFFF::FFFFFFFFFFFFFFFFFF:FFFFFFFF:F:F:F,FFFFFFFFFFFFFFFFFFFFFFFFFFFFFFF:FFFFFFFFFF,F::FFFFFFFFFFFF:FFFFFFFFFFF
@A00920:152:HGHKKDRXX:2:2107:5104:31532 2:N:0:CGCGTTCA+TAAGACAC
GGACTACTGGGGTATCTAATCCTGTTCGATCCCCACACTTTCGCGCCTCAGCGTCACGTGTTGTCCCGCGAGCTGCCTTCGCAATGGGTGTTCATACCAGTATCTACGCATTCCACCGCTACACTGCTAATTCCACACGCCTCTCCAAACCTCAAGCCTGCCAGTATCAAACGCAATGCTGGGGTTGAGCCCCAGACTTTAACATAGAACTTAACAAACCGCCTACGCGCCCTTTACGCCCAATAAAACC
+
:F:FFFFF,FFFF:FFFFFFFF,FFF,F,F,FFFFF:FFFFFF,FFFFFFFFFFFFF::,,F,FFF,F,,,FFFFFFFFFFFFFF,FF:FFFF,,:,F,:FFFFFF,FFFFF::FFFFF:FFFF,F,F,FFFFF:F:::F,FFF:,F:,F,FFFFFFF:FFF,FFFFFFF,:F:::,,FFFFF,F,,,,FF:,FF,FFFFF:FF,FF,,,F:FF:::,F:,:,:FF,:FFF,:F,F:::FFFF,:F:,FF
@A00920:152:HGHKKDRXX:2:2107:3703:31610 2:N:0:CGCGTTCA+TAAGACAC
GGACTACAGGGGTTTCTAATCCTGTTTGCTACCCATGCTTTCGCTCCTCAGCGTCAGTTACGGCCCAGAGCGGCGCCTTCGCCACTGGTGTTCCTCCTGATATCTGCGCATTTCACCGCTACACCAGGAATTCCAGTCTCCCCTGCCGAACTCCAGTGATGCCCGTATCGACCGCACGCCCACAGTTAAGCTGTAGGTTTTCACGGCCGACGCGACACACCGCCTACGAGCTCTTTACGCCCAGTAAATC
+
FFFFF:FFFFFFFFFFFFFFFFFFF:FFFFFFFFFFF:FFFFFFFFFFFFFFFFFFF:F::FFFFFFFFFF:FFFFFFFFFFFFFFFFFFFFFFFFFFFFFFFFFFFFFFFFFFFFFFFFFFFFFFF:FFF:FFFFFFFFFF:FFFF:F:FFF:FFFFFFFFFFFF:FFFFFFFFFFF:FF:FFFFFFFFFFFFFFFFFFFFFFFFFFFF:F:FFFFF:FF:F:F,FF:F:F:FFFFFF:FFFF,FFFF:
@A00920:152:HGHKKDRXX:2:2107:11333:31610 2:N:0:CGCGTTCA+TAAGACAC
GGACTACAGGGGTATCTAATCCTGTTTGCTACCCACGCTTTCGCTCCTCAGCGTCAGTTTCGGCCCAGAGCGGCGCCTTCGCCACTGGTGTTCCTCCTGATATCTGCGCATTTCACCGCTACACCAGGAATTCCCCGCTCCCCTACCGTACTCAAGTCACAGCAGTATCGGGTGGCGTCTCTGGGTTGAGCCCAGAGTTTTCACACCCGACGCGACAGGCCGCCTACGAGCTCTTTACGCCCAATAATTC
+
FFFFFFFFFFFFFF:F:FFFFFFFFFFFFFFFFFFFFFFFFFFFFFFFFFFFFFFFFFFFFFFFFF:FFFFFFFFFFFFFFFFFFFF:FFFFFFFFFFFFFFFFFFFFFFFFFFFFFFFFFFFFFFFF:FFFFFFFFFFFFFFFFFFFFFFFFF,FFFFFFFF:F:,FFFFFFFFFFFFFFFFFFFFF:FFFFF:FFFFFFFFF:FFFFFF:FF:FFFFFFFFF:FFFFFFFFFF:FFFFFF::FFFFFF
@A00920:152:HGHKKDRXX:2:2107:29704:31829 2:N:0:CGCGTTCA+TAAGACAC
GGACTACTAGGGTTTCTAATCCTGTTTGCTCCCCACGCTTTCGTGCCTCAGTGTCAGTGCTGGTCCAGGTAGCCGCCTTCGCCACGGATGTTCCTCCCGATATCTACGCATTTCACTGCTACACCCGGAATTCCGCTGGCCTCTGCCTGTCTCCAGCTCCCCAGTATCCCCGGCATGCTCGGGGTTGAGCCCCGGCCTTTCACCAAGAGACTTCACGAGCCGCCTACGTGCGCTTTACGCCCAATAATTC
+
FFFFFF:FFFFFFFFFFFFFFFFFFFFFFFFFFFFFFFFFFFFFFFFFFFFFFFFFFFFFFFFFFFFFFFFFFFFFFFFFFFFFFFFFFFFFFFFFFFFFFFFFFFFFFFFFFFFFFFFFFFFFFFFFFFFFFFFFFFFFF:FFFFFFFFFFFFFFFFFFFFFFFFFFFFFFFFFFFFFFFFFFFFFFFFFFFFFFFF:FFFFFFFFFF::FF,FFFFFFFFFFFFFFFFFFF,:FFFFFFFFFFFF:F:
@A00920:152:HGHKKDRXX:2:2107:7925:32127 2:N:0:CGCGTTCA+TAAGACAC
GGACTACACGGGTTTCTAATCCTGTTTGCTCCCCACGCTGTCGCACCTGAGTGTCAGTATTGGGCCAGGTAGCCGCCTTCGCCACTGATGTTCCTCCCGATATCTACGCATTTCACCGCTACACCGGGAATTCCACTACCCTCTCCCATACTCCAGCTGAGTAGTATCGACTGCAATTCCCAGGTTAAGCCCAGGGCTTTCACACCCGACTGACTCAGCCACCTGCGTGCGCTTTACGCCCCGTAATTCC
+
FFFFFFFFFFFFFFFFFFFFFFFF,FFFFFFFFFFFFFF:FFFFFFFFFFFFFF::FFFFFFFFFFFFFFFFFFFFFFFFFFFFFFFF:F,FFFFFFFFFF,:FFFFFFFF::FFFFFFFFFFFFFFF:FFFFFFFFFFFFFFFFFFFFFF:FFFFFF:FFFFFFFFFFFFFFFFFFFFFFFFFFFF,FFF:FFFFFFF:FFFF,FFF,F,F,FFF,FFFFFFF:FFFFFFFFFF:FFF:F:FFFFFFF:
@A00920:152:HGHKKDRXX:2:2107:30083:32268 2:N:0:CGCGTTCA+TAAGACAC
GGACTACTCGGGTATCTAATCCTGTTTGCTCCCCACGCTTTCGAGCATGAGCGTCAGTGCAGGCCCAGGGGATTGCCTTCGCCATCGGTGTTCCTCCGCATATCTACGCATTTCACTGCTACACGCGGAATTCCATCCCCCTCTGCCGCACTCCAGACTTGCAGTCACCAATGCAGTTCCCAGGTTGAGCCCGGGGATTTCACACCTGTCTTGCACAACCGCCTGCGCACGCTTTACGCCCAGTAATTCC
+
:F:F:FFF,FFFFFFFFFFFFF,FFFFFFFFFFFF:FFFFFFF,FFFF,FFFFFFFFF::,FF,FFFFF:,F,,FFFFFFFFF::,FFFFFFFF,FF,FFFFFFF:F,FFFFFFFF,F,FFFFFFFFF,FFFFFF,F:FFFFFF,FFF,FFFFFFF:F:F:FFFFF:FF,FFFFFFFFFFFFFFFFFFFFF:F,FFFFFFFFFF,F:F,:FF::F:,,FFFFFF,FFF,FFFFFFFFFFFFFFFFFFF,F
@A00920:152:HGHKKDRXX:2:2107:5412:32628 2:N:0:CGCGTTCA+TAAGACAC
GGACTACACGGGTATCTAATCCTGTTTGCTCCCCACGCTTTCGTGCCTCAGTGTCAGTGCTGGTCCAGGTGGCCGCCTTCGCCACAGATGTTCCTCCCGAGCTCTACGCATTTCACTGCTCCACCGGGAGTTGCAGCACCCTCTAGCGCACTCTAGTCCGCCGGGTTCCACCGCCGTTCGGCGGTTGAGCCCGGGGCTGGCGCGGCCACGGTAACTCACCCCCTTCGCGGGGTTTGCGCGCGGTGCTGCG
+
FF,FFF:FFFFFFFFFF,FFFFFFFF,FF,FF:FFFFF,:FFFFF,FFF:FFFFFFFFFFFFFFF,FFF:FFFFF:FF,:FFFF:FFFFFF:FF,:F:F,,F:::,,F,,,,,FF::F,F,,,,:FFF,,,F,F,,F,,:,,FF:,,::,,F,:,F,F,F:,,F,,F:F,,,FF,,,:F,,:FF,,F,:,,:FFFF,,,,,,,,:,F,,,:F,,,,F:,::,,,,:FFF,:,,,,,,,,,,,:,:,,F,,
@A00920:152:HGHKKDRXX:2:2107:31873:33833 2:N:0:CGCGTTCA+TAAGACAC
GGACTACAAGGGTTTCTAATCCTGTTCGCTCCCCACGCTTTCGCTCCTCAGTGTCAGTTCCAGCCCAGAGCGCCGCCTTCGCCACTGGTGTTCCTCCTGATATCTGCGCATTTCACCGCTACACCAGGAATTCCACGCTCCCCTACTGGACTCTAGTCACAGCAGTATCGGGTGGCGTCTCCAGGTTGAGCCTGAAGTTTTCACACCCGACTTACTGAACCACCTACGAGCTCTTTACGCCCAATAAATC
+
FFFFFFFFFFFFFFFFFFFFFFFFFFFF:FFFFFFFFFF:FFFFFFFFFFFFFFFFFFFFFFFF:FFFFFFFFFFFFFFFFFFFFFFFFFFFFFFFFF:FFFF:FFFFFFFFFFFFFFFFFFFFFFFFFFFFFF:FFFFFFFFFFFFFFFFF,FFFFFFFFFFFFFFFFFFFFFFFFFFFFFFFFFFFFFFFFF,FFFFFFF:F:FFF:FFFFFFF,FFFFF:FFFFFF,FFFFFFFFFFFFFFFFFFFF
@A00920:152:HGHKKDRXX:2:2107:22318:33880 2:N:0:CGCGTTCA+TAAGACAC
GGACTACTCGGGTTTCTAATCCCGTTCGCTCCCCTAGCTTTCGCGCCTCAGCGTCAGTGTCGGCCCAGCAACCCGCCTTCGCCGCAGGTGTTCCTCTCGATATCTACGCATTTCACCACTACACCCGGAATTCCACACGCCTCTACCTGCCTCTAGCCCCGCAGTTCGGTCACGTCCTCGCCCGGTTGAGCCGGGCGCTTTCACGCGCCACTTGCAGGACCGCCTACACGCGCTTTACACCCAGTAAATC
+
FF,FFFFFFFFFFFFFFFFFFFFFFFFFFFFFF:F:FFFFFFFFFFFFFFFFFFFFFFFFFFFFFFFFFFFFFFFFFFFF:FFFFFFFFFFFFFFFF::FF::FF:FFFFFFFFFFFFFFFFFFF:FFFFFFFFFFFFFFFFFFFFFF::FFFFFFFFFFFFFFFFFFFFFFFFFFFFFFFFFFFFFFFFFF,FFFFFFFFFFFFFFFFFFFF,F,FFFFFFFF:FF::,F:FFFFFFFF:FFFFF:FFF
@A00920:152:HGHKKDRXX:2:2107:14290:34256 2:N:0:CGCGTTCA+TAAGACAC
GGACTACACGGGTTTCTAATCCTGTTCGCTCCCCACGCTTTCGTCCCTGAGCGTCAGTATCGGCTTAGTGAGCTGCCTTCGCAATAGGTGTTCTATGTGATATCTATGCATTTCACCGCTACACCACATATTCCGCCCACTTCAACCGAACTCAAGACCGGCAGTATCAATGGCAATTCTCCAGTTAAGCTGAAGGCTTTCACCACTGACTTACCAGTCCGCCTGCGGACCCTTTAAACCCAATAAATCC
+
FFFFFFFFFFFFFFFFFFFFFFFFFF:FFFFFF:FFFFFFFFFFFFFFFF:FFFFFFFFFFFFFF,FFFFFFFFFFFFFFFFFF:FFFFFFFF:F:FFFF:FFFFFFFFFFFFFFFFFFFFFFFFFFFF:FFFF,FFFFFFFFFFFFF,FFFFFFF:F:FFFFFFFFFFF:,FFF,FFFFFFFFFFFFFF:F:FFFFFFFFFF::F:FFFFFFF,FFFFFFFFFFFFF:F,FF:FFF,FFFF:F:FFF,F
@A00920:152:HGHKKDRXX:2:2107:15031:34507 2:N:0:CGCGTTCA+TAAGACAC
GGACTACCCGGGTTTCTAATCCTGTTTGCTCCCCACGCTTTCGCACCTCAGTGTCAGTATCAGTCCAGGTGGTCGCCTTCGCCATTGGTGTTCCTTCCTATATCTACGCATTTCACCGCTACACAGGAAATTCCACCACCCTCTACCGTACTCTAGCTCAGTAGTTTTGGATGCAGTTCCCAGGTTGAGCCCGGGGATTTCACATCCAACTTGCTGAACCACCTACGCGCGCTTTACGCCCAATGATTCC
+
F:FFF,FFFFFFFFFFFFFFFFFFFFFFFFFFFFFFFFFFFFFFFFFFFFFFFF:FFFFFFFFFFF:F:FFFFFFFFFFFFF,FF,,,F:FF:FFFFFFFFFFFF:,FF,FFFFFFFFFF:FFFFFFF:FFFFFFFFFFFFFFFFFFFFFFF:FFFFF:FFF,FFF,:FFFF:F:FFFFF:FFF::F,F,:FF,FF,FFFF:,FFFFF,FFFFFFF,,FFFF:FFFFF,FF:F:F,FF::F,FFF,F:,F
@A00920:152:HGHKKDRXX:2:2107:17752:34522 2:N:0:CGCGTTCA+TAAGACAC
GGACTACACGGGTTTCTAATCCTGTTTGCTCCCCACGCTTTCGTGCATCAGCGTCAGTATTGGCTTAGTGAGCTGCCTTCGCAATCGGTGTTCTGTGTCATATCTAAGCATTTCACCGCTACATGACACATTCCGCCCACCTCAATCATACTCAAGAACATCAGTATCAATGGCGATTCTCCAGTTAAGCTGAAGGCTTTCACCACTGACTTACTATTCCGCCTACGCACCCTTTAAACCCAATAAATCC
+
FFFFFFFFFFFFFFFFF:FFFFFFFFFFFFFFFFFFFF:FFFFFFFFFFFFFFFFFFFFFFFFFFFFFFFFFFFFFFFFFFFFFFFFFFFFFF:FFFFFFF:FFFF::FFFFFFFFFFFF:FFFFFFFFF:FFFFFFFFFFFFFFFFFFFFF:FFF:FFFFFFFF,FFF:F:,FFFFFFFFFFFFFFFFFFFFFFFFF:FFFFFFFFFFFFFFFFFFFFFFFFFFFFFFFFFF,FFF:FFFFF:,FFFFF
@A00920:152:HGHKKDRXX:2:2107:13114:35008 2:N:0:CGCGTTCA+TAAGACAC
GGACTACCGGGGTATCTAATCCTGTTTGATCCCCACGCTTTCGTGCCTCAGTGTCAATATTCGTGTAGCCAGCTGCCTTCGCAATTGGTGTTCTATGTCATATCTAAGCATTTCACCGCTACATGACATATTCCGCTAACCTCCACGATATTCAAGACTGATAGTATCAATGGCAGTTTCCGAGTTAAGCTCGGAGATTTCACCACTGACTTACCTATCCGCCTACGCACCCTTTAAACCCAGTAAATCC
+
FFFFFFFFFFFFFFFFFFFFFFFFFFFFFFFFFFFFFFFFFFFFFFFFFFFFFFFFFFFFFFFFFFFFFFFFFFFFFFFFFFF::FFFFFFFF:FFFFFFFFFFFFFFFFFFFFFFFFFF:FFFFFFFFFFFFFFFFFFFFFF:FFFFFFFFFFFFFFFFFFFFFFF:FF::FFFF:FFFFF,FFFFF:F:F,FFFFFFFFFF,FF:FFFFFF:FFFFFFFFFFF,FF:FFFFFF:F:FFFFFFFFFFFF
@A00920:152:HGHKKDRXX:2:2107:24876:35650 2:N:0:CGCGTTCA+TAAGACAC
GGACTACTCGGGTTTCTAATCCCGTTCGCTCCCCTAGCTTTCGCGCCTCAGCGTCAGTGTCGGCCCAGCAACCCGCCTTCGCCGCAGGTGTTCCTCTTGATATCTACGCATTTCACCGCTACACCAAGAATTCCAGTTGCCCCTTCCGCACTCTAGCCCCGCAGTATCAGTTGACCTTTCCGAGTTAAGCCCGGAGATTTCACAAGTGACTTGCGGAGGCCGCCTACGCGCCCTTTACGCCCAGTAAATC
+
FFFFFFFFFFFFFFF:FFFFFFFFFFFFFFFFFFFFFFFFFFFFFFFFFFFFFFFFFFFFFFFFFFFFFFFFFFFFFFFFFFFFFFFFFFFFFFFFFFFFFFF:FFFFFFFFFFFFFFFFFFFFFFFFFFFFFFFFFFFFFFFFFFFFFFFFFFFFFFFFFFFFFFFFFFFFFFFFFFFFFFFFFFF,FFFFF::F:FFFFFFFFFFFFFFFFFFFFFFFFFFFFFFF:FFFFFFFFFFFFF:FFF,F:F
@A00920:152:HGHKKDRXX:2:2107:21079:36088 2:N:0:CGCGTTCA+TAAGACAC
GGACTACAGGGGTTTCTAATCCCGTTTGCTCCCCACGCTTTCGTGCCTCAGTGTCAGTGCTGGTCCAGATGGCCGCCTTCGCCACGGATGTTCCTCCCGATCTCTACGCATTTCACTGCTACACCGGGAATTCCGCCATCCTCTACCGCACTCTAGCCTGCCAGTATCCAGTGCAATTCCCAGGTTGAGCCCAGGGCTTTCACATCAGACTTAACAAACCACCTACGCACGCTTTACGCCCAGTAATTCC
+
F,FFFFFFFFFFFFFFFFFFFFFFFFFFFFFFFFFFFFFFFFFFFFF:FFFFFFFFFFFFFFFFFFFFFFFFFFFFFFFFFFFFFFFFFFFFFFFFFFFF,FFF:FF:F:FFFFFFF:FFFFFFFFFFF,FFFFFFFFFFFFFFFFFFF::FFFFFF:FFF:FFF:FFFFFFFFFF,FFFFFFFFFFFFF:FFFFFFF:FF:FFFFFFFFFFFFFF:FFFF:F:FF:FFFFFFFFFFFF::,FFF,FFFF
@A00920:152:HGHKKDRXX:2:2107:15239:36683 2:N:0:CGCGTTCA+TAAGACAC
GGACTACTGGGGTTTCTAATCCTGTTTGCTCCCCACGCTTTCGTGCATGAGCGTCAGTGCAGGCCCAGGGGATTGCCTTCGCCATCGGTGTTCCTCCGCATATCTACGCATTTCACCGCTACACCTGGAATTCCATCGACCTCTCCCGAACTCAAGATTGGCAGTATCAAAGGCAATTTCACGGTTAAGCCGTGAGATTTCACCCCTGACTTACCAATCCGCCTGCGCACCCTTTACACCCAATAATTCC
+
FFFFFFF,FFFFFFFFFFF:FFFFFFFFFFFFFFFFFFFFFFFFFFFFFFFFFFFFFFFFFFFFFFFFFFFFFFFFF:FFFFFFFFFFFFFFFFFFFFFFFFFFFFFFFFFFFFFFFFFFFFFFFFFFFFFFFFFFFFFFFFFFFFFFFFFFFFFFFFFFFFFFFFFFFFFFFFF,FFFFFFFFFF:FFFFFFFFFFFFFFFFFFF:F:FFFFFFFFFFFFFFFFFFFFF:FFFFFF:FFFFFF,FFF:F
@A00920:152:HGHKKDRXX:2:2107:11080:36714 2:N:0:CGCGTTCA+TAAGACAC
GGACTACCAGGGTTTCTAATCCTGTTTGCTCCCCACGCTTTCGCGTCTCAGCGTCAGTCACTGTCCAGAAGGCCGCCTTCGCCACCGGTGTTCCGCTCGATATCTACGAATTTCACCTCTACACCGAGCATTCCACCTTCCTCTCCAGGACTCTAGCTCAGCAGTTTCGAGTGCCCTTCCACGGTTGAGCCGTGGGCTTTCACACCCGACTTGCCATGCCGCCTACACGCGCTTTACGCCCAGTAATTCC
+
:F:FFFFFFFFFFFFFFFFFFFFFFFFFFFFFFFF:FFFFFFFFFFFFFFFFFFFFFFFFFFFFFFFF,FFFFFFFFFFFFFFFFFFFFFFFFFFFFFFFFFFFFFFFFFFFFFFFFFFFFFFFFF:FFFFFFFFFFFFFFFFFFFFFFFFFFFFFFFFFFFFFFFFFFFFFFFFFFFFFFFFFFFF:FFFFFFFFFFF:FFF:FFFF:FFFFFFF:FFF:FFFFFFF:FFFFFFFFFFFFFF:FFFFFF
@A00920:152:HGHKKDRXX:2:2108:21875:1110 2:N:0:CGCGTTCA+TAAGACAC
GGACTACTAGGGTTTCTAATCCAGTTTGCTCCCCTGGCCTTCGTGCCTCAGTGTCAGGAACTGCCCAGAGATCCGCCTTCGCAACTGGTCTTCCTCACGATATCTACGCATTTCACTGCTACACCGTGAATTCCGATCTCCTCTACAGTCCTCGAGTCACGCAGTATCCGGTGCCATTTCGGAGTTGAGCTCCGAGATTTCACACCAGACTGGCGTCACCACCTACGCACCCTTTACGCCCAATGAATCC
+
FFFFFF:FFFFFFFFFFFFFFFFFFFFFFFFFFF:FFFFFFFFFFFF:F:FFFFFFFFFFFFFFFFFFFFFFFFFFFFFFFFFFFFFFFFFFFFFFFFFFFFFFF:FFFFFFFFFFFFFFFFFFFFFFFFFFFFFFFFFFFFFFFFFFFFFFFF,FFFFFFFFFFFFFFFFFFFFFFFFFFFFFFFF:FFFFFFFFFFFFFFF:FFFFFFFFFFFFFFFFFFFFFFFFFFFFFFFFFF:FFFFFF:FFFF
@A00920:152:HGHKKDRXX:2:2108:11532:1517 2:N:0:CGCGTTCA+TAAGACAC
ATAATACAGGGGTTTATAATACTTTTTGATACCAAAACTTTCGTGCCTCAGCGTCAATTTAATTAAAGTAACATGTCTACACTATAGGTGTTCTTGACTATATCAAAGAATTTCAAAGCTACACCGTCAATAAAGCCTACATCTAATCCAATCAAGCCCATAATTATAAATGCCAACCTCCCCGTTAAACCCGGATATTACAGCACAGAATTAATAGGCCGACTAAGAACACTAAAAAAACAAAAAATAA
+
,F,FF:::,F,,FFF,,FF,,,F,FFFF:,,FF,F,,F,FF:,:,FF,,FFF:FFF,F:,,F,,,,F,,FF,,F,,,::,:F:,,,,F:,,FFFFFFF,:FF,F,FF,,:FF,,,,,,F,,F,FF,,F:,,,,,,F,,FF,,:,,:FF,F,:,FF,,,,F,,F:,FF,F::,FFF,:FFF::,FF,:,,,F,FFFFF,F,:F,,F,,,F,FF,,:F:,,,,,:,F,,FFFF,,:,,FFF,FFFF,FF,:,
@A00920:152:HGHKKDRXX:2:2108:24496:1736 2:N:0:CGCGTTCA+TAAGACAC
GGACTACCGGGGTTTCTAATCCTGTTTGCTCCCCACGCTGTCGCGCCTCAGCGTCAGCCACTGCCCAGCAGGCCGCCTTCGCCACCGGTGTTCTTCCGGATCTCTACGCATTCCACCGCTACACCCGGAATTCCACCTGCCTCTACAGTGCTCAAGTGAAGCAGTTCGCACGGCCGATCCGGGGTTGAGCCCCGGACTTTCACCACACGCTTACCCCACCGCCTACGCGCCCTTTACGCCCAGTGATTCC
+
FFFFFFFF,FFFFFFFFFFFFFFFFFFF,FFFFFFFFFFFFFF:FFFFFF:FFFFFFFFFFFFFF:FFFFFFF,F:FFFFFFFFFFFFFFFFFFFF::FFFFFFFF,FFFFFFFFFF,FFFFFFFF,:FFFFFFFFF:FFFFF:FFFFFFFF,FFFF,FFFF:FF,,F:FFFFF,,F:,F::FFFFFFFF,FFF:FFFFFFFFFFFFF:FFFF:,FFFFFF:FFFF,FFFFFFFFFF,FF::F::F,FFF
@A00920:152:HGHKKDRXX:2:2108:18936:1877 2:N:0:CGCGTTCA+TAAGACAC
GGACTACACGGGTATCTAATCCCATTCGCTCCCCTAACTTTCGACTCTCAGTGTCAGTGACAGCCAAGAAAACTGCTTTCGCACTAGGTGTTCTATGACATCTCTAAGAATTTCACCACTACAACTCAAATTCCCACACCCCCAACACTACTCCAGCTAGAAAGTATCAAACGCAAGTACACAGTTAAGCACAGAGATTTCACGCCGGACTTAAAAAGCCACCTACAGACCCTTTAAGCCCAATCAATCC
+
FF:FFFF::FFFF,FFFFFFFF:,FF,F,FFFFF:,,FFFFFF,:,FFFFFFFFFFFF,,,,F,,,,F,:,,,FFF,FFFFF:,F:FFFFFFFFFF,,,:FFFFFF:F,FFFFFFFF,FF,FF,F,,F:FFFFFF:F:,F:,F:,F,,FFFFF:FFF,,,,,:FF,FFFF,,FF,,FF,F,,,FFF,FFF,:,F,FFFFF,FF,,F,FFFFFF,FF,FFFFFFFFF:,,F,FF:FFF,FFFF:F,FFFFF
@A00920:152:HGHKKDRXX:2:2108:22028:2472 2:N:0:CGCGTTCA+TAAGACAC
GGACTACTGGGGTATCTAATCCCGTTCGCTCCCCATGCTTTCGCACACCAGCGTCGGTAGAGACCCAGAGAGCTGCCTTCGCTTTTGGCGTTCCTTCGTAGATCCGTAGATTTCACCCCTCCACACGAACTTCCACTCTCCTCTGTCTCACTCAAGTTCAGTGGTTTCGAAAGCATTCCGCCACTTTTTGACGACTTTCACTTTCAACCCGATGAACCGCCTACGTGCCCTTTACGCCTAGTCATTCCGA
+
:FFFFFFFFFFFFFFFFFFFFFFFFFFFFFFFFFFFFFFFFFFFFFFFFFFFFFFFFFFFFFFFF:FFFFFFFFFFFF:FFFFFFFFFFF,FFFFFFFF:FFFFFFFFF:F,F:FF:FFFFFFFFFFF:FF:F:FFFFF:FFFFFFFF:F:FFF,FFFFFFFFF:FFFFFFFFFFFFFFFFFFF:FFFFFFFFFFFFFFFFFFFFFFFF:FFFF,FFFFFFFFFFFFFF:FFFFFFFF:FFFFFFFFFFF
@A00920:152:HGHKKDRXX:2:2108:16297:3161 2:N:0:CGCGTTCA+TAAGACAC
GGACTACCGGGGTTTCTAATCCTGTTTGCTCCCCACGCTTTCGCGCCTCAGCGTCAGAACCGGTCCAGGTAGCCGCCTTCGCCACTGGTGTTCCTCCCAATATCTACGCATTTCACCGCTACACTGGGAATTCCGCTACCCCCTCCCGGCCTCAAGCCAGACAGTTTCAAAGGCAGTTCCTCGGTTGAGCCGAGGGATTTCACCTTTGACTTTCCTGGCCGCCTACGCGCCCTTTACGCCCAATAATTCC
+
FFFFFFFF:FFF:FFFFFF:FFFFFFFFF:FFFFFFF:F,FFFFF:FFFFFFFFFFFF,FFFFFFFFF:FFFFFF:FFFFF:F,FFFFFFFFFFFFFFFFFFFFFFFFFFFFFFFFF:F:F,:FFFFF::FFFFFFFF::F,FFFFFFFFFFFFFFFF,FFFFFFFFFF,F,FFFFFFFFFFFFFFFFFFFFFFFFFFFFFFF,FFF:FF:FFF,FFFFFFFFFFF,FFFFF:FFFFFFFFFFFFFFFFF
@A00920:152:HGHKKDRXX:2:2108:28691:3176 2:N:0:CGCGTTCA+TAAGACAC
GGACTACCCGGGTTTCTAATCCTGTTTGCTACCCACGCTTTCGTATCTCAGCGTCAGTCGTGGTCCAGAAAGCCGTCTACACCGCCGGTGTTCCTCCTGATATCTACGCATTTCACCGCTACACCAGGAATTCCGCTTTCCTCTCCCACACTCGAGCGGCCCAGTTTCCGGCGCACCCTCCCAGTTAAGCCGGGAGATTTCACACCAGACTTGGACCACCGCCTACATACTCTTTACGCCCAGTAACTCC
+
FFFFFFFFFFFFFFFFFFFFFFFFFFFFFFFFFFFFFFFFFFFF:FFFFFFFFFFFFFFF:FFFFFFFFFFFF:FFFFFFFF:FFFFFFFFFFFF,FF:FFFFFFFFFFFFFFFFFFFFFFFFFF::FFFFFFFFFFFFFFFFFFFFFFFFFFFFF:FFFF:FFFFFFFFFFFFFFFFFFFFFFFFFFFFF:FFFFFF:FFFFF,FFFFFFFFFFFFFF:,FFFFFFFFFFFFFFFFFFFFFFFFFFFFF
@A00920:152:HGHKKDRXX:2:2108:18141:3286 2:N:0:CGCGTTCA+TAAGACAC
GGACTACTAGGGTTTCTAATCCTGTTTGCTCCCCACGCTTTCGAGTCTCAGCGTCAGTATCGGTCCAGAGAGCCGTCTTCACCGCCGGTGTTCCTCCTGATATCTACGCATTTCACCGCTACACCAGGAATTCCACTCTCCTCTCCCGAACTCTAGTCCGCCAGTTTCGACCGCACCCTCCCAGTTGAGCCGGGAGATTTCACAATCGACTTGGCGGACAGCCTACACTCGCTTTACGCCCAGTAATTCC
+
FFFFFFF,FFFFFFFFFFFFFFFFFFFFFFFFFFFFFFFFFFFFFFFFFFFFFFFFFFFFFFFFFFFFFFFFFFFFFFFFFFF:FFFFFFFFFFFFFFFFFFFFFFFFFFFFFFFFFFFFFFFFFFFFFFFFFFFFFFFFFFFFFFFFFFFFFFFFFFFFFFFFFF,FFFFFFFFFFFFFFFFFFFFFFFFF:FFFFFFFFFFFFFFFFFFFFFFFF,,FFFFFFFF:FFFFFFFFFFF:FF:FF,FFFF
@A00920:152:HGHKKDRXX:2:2108:23393:3302 2:N:0:CGCGTTCA+TAAGACAC
GGACTACTGGGGTTTCTAATCCCATTCGCTACCCACGCTTTCGTGCACCAACGTCAGTTGTGTCCCAGCGAGCCGCCTTCGCCTCTGGTGTTCTTGCCAATATTAACGCATTTTACCGCTACACTGGCAATTCCGCTCGCCTCTTCCACACTCTAGCTCTACAGTTTCCGTGGCAGTTCCGAGGTTGAGCCCCGGGGTTTAACCATAGACTTATAAAGCCGTCTGCGCACTCTTTACGCCCAATCAATCC
+
FFF:FF:FFF:F,F:F:FF,FFFFFFFFFFFFFF:FFF,FF,FF:FFFF,FFF,FFFFFFF,:F:FFF::FFFFFF:,FFFFFFFFFFF:FFFFFFFFFFFF,FFFFFFFF::,FFFFFFFF,:,FF,FF:FFF:F:FFFFFF:FFFFFF:FFF,FFFFFFFFFFF,:F:FF:F,F,F,F,:F,F,FFF,F,FFF,FFF::FFFFF:FFF::FF,FF::,FFF::,FFFFFF,,::F:FFFFF,FFFFFF
@A00920:152:HGHKKDRXX:2:2108:22101:3317 2:N:0:CGCGTTCA+TAAGACAC
GGACTACAAGGGTTTCTAATCCCGTTTGCTCCCCTGGCTTTCGTGCCTCAGTGTCAGGAATTGTCCAGAGACTCGCCTTCGCCACTGGTGTTCCGCTTGATATCTACGCATTTCACTGCTACACCAAGCATTCCAGTCTCCCCTCCAATCCTCTAGCGGAGTAGTTTCCAATGCCATTTCGGAGTTGAGCTCCGAGCTTTCACATCCGACTTACTCCACCACCTACGCACCCTTTACGCCCAGTGAATCC
+
FFFFFFFFFFFFFFFFFFFFFFFFFFFFFFFFFFFFFFFFFFFFFFFFFFFFFFFFFFF:FFFFFFFFFFFFFFFFFFFFFFFFFFFFFFFFFFFFFFFFFF:FFFFFFFFFFFFFFFFFFFFFFFFFFFFFFFFFFFFFFFFFFFFFFFFFFFFFFFFFFFFFFFFFFFFFFFFFFFFFFFFFFFFFFFFFFFFFFFFFFFF,FFFFFFFFFFFFFFFFFFFFFFFFFFFFFFFFFFFFFFFF:F,:FF
@A00920:152:HGHKKDRXX:2:2108:13503:3458 2:N:0:CGCGTTCA+TAAGACAC
GGACTACCGGGGTATCTAATCCTGTTTGATCCCCACACTTTCGTGCCTCAGCGTCAGTTGAAATCTAGTAAGCTGTCTACACTATCGGTGTTCTTGACGATATCTAAGCATTTCACCGCTACACCGTCAATTCCGCCTACCTCGAGTCCACTCAATCCCATCAGTATCAATCCCACCCTCCCGGTTAAGCCGGGATATTTCAGAACTGACTTAATAGGCCGCCTACGCACCCTTTAAACCCAATAAATCC
+
FF,,F:FFFFFFFFFF:FF:FFFF,FFFFFFFFFFFFFFFFFFFF:FFFFFFFFFF:FFF:FFFFF:,FFFFFFFFFFFFFFFFFF,:,:FF:FFF::FFFFFFF,FFFFFFFFF:::FFF,FFFF:FF,FFF:FFFFF:FF,:FFFFFFFFFFF,FFFFFFF,FFFFFFFFFFF:F:FFF,FF::F:FF:FFF:F:FFFFFF,,FFFF,,:,F::FF,FFF:FF,F:FFFFFFFF:F,FFFF,,FFFFF
@A00920:152:HGHKKDRXX:2:2108:16495:3693 2:N:0:CGCGTTCA+TAAGACAC
GGACTACCCGGGTATCTAATCCTGTTTGCTCCCCCGGCTTTCGTGCCTCAGTGTCAGGTGTTGTCCAGGGACTCGCCTTCGCCACTGGTGTTCCTCTTGATATCTACGCATTTCACTGCTACACCAAGAATTCCAGTCCCCCCTCCAAACCTCCAGCACAGTAGTATTCAATGCCATTTCAGGGTTGAGCCCTGAGCTTTCACATCAAACTTACCATGCCACCTACGCACCCTTTACGCCCAGTGAATCC
+
FFFFFFFFFFFFFFFFFFFFFFFFFFFFFFFFFFFFFFFFFFFFFFFFFFFFFFFFFFFF,FFFFFFFFFFFFFFFFFFFFFF:FFFF:F::FFF:FFFFFFFF:FFFFFF,FFFFFFFFFFFFFFFFFFFFFFFFFFFFFFF:FFFF,FFFFFFFFFFFFFFFFFFFF,:FFFFFF:FF::FFFFFFF:FFFFFFFF:FFFF:,FF,FF,FFFFF:FFFFFFFFFFFFFFFFF,FFFFFF:FFFFF::F
@A00920:152:HGHKKDRXX:2:2108:12373:3756 2:N:0:CGCGTTCA+TAAGACAC
GGACTACCCGGGTTTCTAATCCCATTCGCTCCCCTGGCTTTCGCGCCTCAGCGTCAGTTCCGGTCCAGATAGCCGCCTTCGCCACCGGTGTTCCACTTGATATCTACGAATTTCACCTCTACACCAAGTATTCCACCTTCCTCTCCGGGACTCTAGCTACGCAGTTTCGAGTGCACTTCCACGGTTGAGCCGTGGGCTTTCACGCCCGACTTGCATAGCCGCCTACACGCGCTTTACGCCCAGTAAATCC
+
FFFFFFFFFFFFFFFFFFFFFFFFFFFFFFFFFFFFFFFFFFFF,FFFF:FFFFFFFFFFFFFFFFFFFFFFFFFFFFFFFFFFFFFFFFFFFFFFFFFFFFFFF:FFFFFF:FFFFFFFFFFFFFFFFFFFFFF,:FFFFFFFFFFF,FFFFFFFFFFFFF:FFF,FFFFFFFFFFF,FF:FFFFF,FFFFFFF,FFFFFFFFFF:FFFF:FFFFFFFFFFFF:FFFFFFFFFFFFF:FFFFFFFFFFF
@A00920:152:HGHKKDRXX:2:2108:16143:4116 2:N:0:CGCGTTCA+TAAGACAC
GGACTACAGGGGTATCTAATCCTGTTTGCTACCCATGCTTTCGCTCCTCAGCGTCAGTTTCGGCCCAGAGTGGCGCCTTCGCCACCGGTGTTCCTCCTAATATCTGCGCATTTCACCGCTACACTAGGAATTCCCCACTACCCTACCGAACTCAAGTCACAGCAGTATCGGATGCACGCTTTGGGTTAAGCCCAAAGTTTTCACAACCGACTTACTGAAACGCCTACGAGCTCTTTACGCCCAATAAATA
+
FFF:FFFFFFFFFFF,FFFFF:,FFF:FFFFFF,FFFFFFF:FFF:FFFFFFFFFFFFF:FFFFFFF,FFFFFFFFFFF:F:FFFFFF,FF,:FFFF:FFFFFFFFFFFFFFF,FF:FF:F,FFFFFFFFF:F,FFF:::FF,:F,FF:::FFFF:FF:FF,FF:F:FF:FFFFFFFFF:FF:FF:FFFFF,FFFFFFFF:FFFF:FFF:F,F:FFFFF:F,FF,,::FFFFFF,:FF,FF::,FFF,:F
@A00920:152:HGHKKDRXX:2:2108:4725:4288 2:N:0:CGCGTTCA+TAAGACAC
GGACTACTAGGGTTTCTAATCCTGTTTGCTCCCCACGCTTTCGCGTCTCAGCGTCAGTATCCAACCAGGGGGCCGCCTTCGCCACCGGTGTTCCTCCCGATATCTACGCATTTCACCGCTACACCGGGAATTCCACCCCCCTCTTTGGTACTCTAGCTTGCCAGTTTCATGCGTCGTTCCTCGGTTAAGCCGAGGGATTTCACACATGACTTAGCAGACCGCCTACACGCCCTTTACGCCCAATAATTCC
+
FFFFFFFFFFFFFFFFFFFFFFFFFFFFFFFFFFFFFFFFFFFFFFFFFFFFFFFFFFFFFFFFFFFFFFFFFFFFFF,FFFF:FFFFFFFFFFFFFFFFFFFFFFFFFFFFFFFF:FFFF:FFFFFFFFFFFF:FFFFFFFF,FFFFF::FFF:FFFFFFFFFFFFFFFF:FFFFFFFFFFFFFFFFFFFFF:F,FFF,FFF:F:F:,:FFFFFFFFFF,FFFFFFFFFFFFFFFFFFFFF::FF:FFF
@A00920:152:HGHKKDRXX:2:2108:8811:4319 2:N:0:CGCGTTCA+TAAGACAC
GGACTACACGGGTATCTAATCCCGTTTGCTCCCCTGGCTTTCGCTCCTCAGCGTCAATGTCGGTCCAGGATGCCGCCTTCGCCACCGGTGTTCCTCCAGATATCTACGCATTTCACCGCTACACCTGGAATTCTGCATCCCTCTCCCGAATTCAAGCCATCCAGTATCGGACGCAGTTCCCAGGTTGAGCCTGGGGATTTCACGTCCGACTTAGTTGGCCGCCTACGAGCCCTTTACGCCCAGTAATTCC
+
FFFFFFFFFFFFFFFFF:FFFFFFFFFFF:FFFFFFFFFFFF:FFFFFFFFFFFFFFFFFFFFFFFFFFFFF:FFFFFFFFFFFFFFF:FFFFFFFFFFFFFFFFFFFF,FFFFFFFFFFFFFFFFFFFFF:FFFFFFFFFFFFFFF:FFFFFFFFFFFFFFFFFFFFFFFFFFFFFFFFFFFFFFFFFFFFFFFFFFFFFFFFFFFFFFFFF:FFFF:F::FFFFFFFFFFFFFFFFFFFFFFFFFFFF
@A00920:152:HGHKKDRXX:2:2108:31792:4601 2:N:0:CGCGTTCA+TAAGACAC
GGACTACTCGGGTTTCTAATCCTGTTCGCTCCCCACGCTTTCGTGCCTCAGCGTCAATCAAGACCCAGTTAGCTGCCTTCGCAATCGTTATTCCACGACATATCTATGCATTTCACCGCTACATGTCGCATTCCACTAACCTCTATCTGATTCAAGTTACACAGTTTCAAAGGCCATCTCACAGTTAAGCTGTGACCTTTCACCTCTGACTTACATAACCGCCTACGCACCCTTTAAACCCAGTGATTCC
+
FFFFFFFFFFFFF:FFF::FFFF:FFFFFFF:FFFFFFF,F,FF,FFFFFFF,FFFFFFFFFFFFFFFFFFFFFFFFFF::FFFF:F,FFFFFFFFFFF:,::F:FFFFF,FFFFFFF,,:F,FFFFFFFFFFFFFFFFF,F:FFFFFFF:FFFFFFFFFF,F:FFF:FF:FFFFFF:FFFFFF,FFFFFFFFF,FFFFFFF,FFFFF:FFFFFFF,FFFFFFFFFFFF:FF:,FFF:FFFFFF,F,FFF
@A00920:152:HGHKKDRXX:2:2108:24523:5697 2:N:0:CGCGTTCA+TAAGACAC
GGACTACCGGGGTATCTAATCCTGTTTGATCCCCACACTTTCGTGCCTCAGCGTCAGTTACAGTCTAGTAAGCTGCCTACGCTATTGGTGTTCCTGACGATATCTATGCATTTCACCGCTACACCGGAAATTCCACTTCCCTCTACCGTACCCTAGCTATTCAGTCTCGAATGCAATTCCCAGGTTGAGCCCGGGGCTTTCACACCCGACTTAAATAACCGTCTACGCACGCTTTACGCCCAGTAATTCC
+
FFFFFFFFFFFFFFFFFFFFFFFFFFFFFF:FFFFFFFFF:FFFFFFFFFFFFFFFFFFFFFFFFFFFF:FFFFFFFFFFFF,F:FFFFFFFFFFFFFFFFFFFFFFFFFFFFFFFFFFFFFFFFFFFFFFFFF,FFFFFFFFFFFFFFFFFFFFFFF,FFFF:FFFFFFFFFFF:FFFF:F:FFFFFFFF::FFFFFF:FFFFF:,F:FFFFFFFF,FFF:FFFFFF:FFF,FFFFFFFFFFFFFFFFF
@A00920:152:HGHKKDRXX:2:2108:4056:5729 2:N:0:CGCGTTCA+TAAGACAC
GGACTACAAGGGTTTCTAATCCTGTTTGCTCCCCACGCTGTCGCGCCTCAGCGTCAGCAACGGCCCAGCAGACCGCCTTCGCCACTGGTGTTCTTCCAGATCTCTACGAATTCCACCGCTACACCGGGAATTCCATCTGCCTCTACCGTGCTCTAGTCCGCCAGTCTCGAAGGCAGGTCCACGGTTGAGCCGAGGAAATTCACCCCCTACTTACCCAGCCGCCTACGCGCCCTTTACGCCCAAGTAAAAC
+
FFFFFFF:F:FF:FFFFF:FFF:F,FFFF,FFFFFFFFF,FFFF,FFFFFFF::FFFFF:FFF:FFFF:FFF:FFFF:FF:FF,F,FFFF,FFFFFF,,FFFFFF:F:::,F,,FFF,FFFFFF:,FFF:FFFFF,F,:FFFFF,FFFF,FFF,FF,FF,,FFFFFF,,FFFFFF,FFFFF,FFFFFFFFF,::FFF,FFFFFFF,FF:FFF,,,,:,FFF,F:FF::,FF:FFFF:::FFF,::,FF,F
@A00920:152:HGHKKDRXX:2:2108:30653:5729 2:N:0:CGCGTTCA+TAAGACAC
GGACTACTGGGGTTTCTAATCCTGTTTGCTCCCCACGCTTTCGCACCTCAGCGTCAGTAATGGTCCAGGATGCCGCCTTCGCCACCGGTATTCCTCCAGATATCTACGCATTTCACCGCTACACCTGGAATTCTACATCCCTCTCCCATACTCAAGCCTTCCAGTATCAGACGCAGTTCCCAGGTTAAGCCCGGGGATTTCACATCTGGCTTACAAAACCGCCTGCGCACGCTTTACGCCCAGTAATTCC
+
FFFFFFFFFFFFFFFFFFFFFFFFFFFFFFFFFFFFFFFFFFFFFFFFFFFFFFFFFFFFFFFFFFFFFFFFFFFFFFFFFFFFFFFF:FFFFFFFFFFFFFFFFFFFFFFFFFFFFFFFFFFFFFFFFFFFFFFFFFFFFFFFFFFFFFFFFF:FFFFFFFFFFFFFFFFFFFFFFFFFFFFFFFFFFFFFFFFFFFFFFFFFFF:FFFFFFFFFFFFFFFFFFFFFFFFFFFFFFFFFFFFFF,FFFF
@A00920:152:HGHKKDRXX:2:2108:29306:6089 2:N:0:CGCGTTCA+TAAGACAC
GGACTACTAGGGTTTCTAATCCTGTTTGCTCCCCACGCTGTCGCGCCTCAGCGTCAGCAACGGCCCAGCAGACCGCCTTCGCCACTGGTGTTCTTCCCGATCTCTACGCATTCCACCGCTACACCGGGAATTCCATCTGCCTCTACCGTGCTCCAGCCCGACAGTTCAGAAGGCAGCCTTGCGGTTGAGCCGCAAGATTTCACCCCCTGCTTATCGGGCCGCCTACGCGCCCTTTCCGCCCAGTGATTCC
+
F:FF:FFFFFFFFFFFF:,F:FFF,FFFFFFFFFF:FFFFFFFFFFFFFFF:FFFFF:FFFFFFFFFFFFF:FFFFFFFFF:F:FFFFFFFFFFFFFF::FFFFFFFFFFF:FFFFFFFFFFFFFFF:,,:FFFFFFFFFFFFFFFFFFFF:FFFFFF:FFFFF,FFFFFFFFF:FFFFFF:FFFFF,FFF:FFFFFFFFFFFFFF,F::,,FFFFFFFFF:FFFFFFFFFFF,F,FF,FF:F:FFFF:F
@A00920:152:HGHKKDRXX:2:2108:17309:6668 2:N:0:CGCGTTCA+TAAGACAC
GGACTACCGGGGTTTCTAATCCTGTTTGATCCCCACGCCTTCGTGCCTGAGCGTCAGTTATGGTTTAGTAAGCTGCCTGCGCAATTGGAGTTCCTCGTGATATCTATGCATTTCACCGCTACACCACAAATTCCGCCTACTTCATCCATACTCAAGAAAACCAGTATCAATGGCACTTTTACAGTTGAGCTGCAAAATTTCACCACCGACTTAATCTTCCGCCTACGCACACTTTAAACCCAATAAATAC
+
:FFFF,FFFFFFFFFFFFF:,FFFFF::F,:FFFFF:FFFFFFFFFFFF:FFFFFFFFF:FFFF:FFFFFF:FFFF:FFFFFFFFF:FF:FFFFFFFFFFFFFFF:FFFFFFFFFFFFFF:F::,FFF,FFF:F,FFFF,FFFF:FFF,FFF:F,FF:::F,:FFF::,FFF:F:FFFF,F::,,FFFF,F:FFFFF,F:,F:FFFFF:FF:FFFFFFFFF,FFFFF::F,FF:F,FFF,FFFF,FFF,F
@A00920:152:HGHKKDRXX:2:2108:6171:7012 2:N:0:CGCGTTCA+TAAGACAC
GGACTACACGGGTTTCTAATCCTGTTTGCTCCCCACGCTTTCGCGTCTCAGCGTCAGTTGGTGTCCAGTAAGTCGCCTTCGCCACCGGTGTTCCTCCTGATATCTACGCATTTCACCGCTACACCGGAAATTCCACCGCCCTCTACCGTACTCTAGTCGCGCAGTCTCGGACGCAATTCCCAGGTTAAGCCCGGGGAGTTCACCCCTGTCTTACACACCCGCCTGCGCACGCTTTACGCCCAGTAAATCC
+
FFFFFFF,FFFFFFFFFFFFFFFFFFFFFFFFFFFFFF:FFFFFF,:F:F,F::,:FFFF,FF,FF,F,F,,FFFFFFFFFFFFFFFFFFFFFFFFFFF:F::FF:,FFFFFFFFF:FFFFFFFFFF,:F,FFFF,,FFFF::F,:FF:,FF::FFFFFF,F,FFF,FF:F,FF,,FFFF,FFF,F,,FFFFFF:F,,,,FF:,,F,FFFFFFF::F,FFFFFFFFFFFFFF:,FFFFFF:FFF,,F,FF
@A00920:152:HGHKKDRXX:2:2108:14986:7247 2:N:0:CGCGTTCA+TAAGACAC
GGACTACTCGGGTTTCTAATCCGGTTCGCTCCCCACGCTTTCGCGTCTCAGCGTCAGGTAGGGCCCAGAGAGCCGCCTTCGCCACTGGTGTTCCTCCCGATATCTACGCATATCACCACTACACCGGGAATTCCACTCTCCTCTACCCTCCTCAAGTCTGCCAGTATCCAAGGACCTCTCCCAGTTGAGCCGGGAGCTTTCACCCTGAACTTAACAAACCGCCTGCACGCCCTTTACGCCCAGTAAATCC
+
FFFFFF:FFFFFFFFFFFFFFFFFFFFFFFF:FFFFFFF:FFFFFFFF:FFFFFFFF:FFFFFFFFFF:FFFFFFFFFFFFFF:FFFFFFFFFFFFFFFFFFFFFFFFFFFFFFFFFFFFF::FFFFFF:FFFFFFFFFFFFFF:FFFFFFFFFFF,FFFFFFFFFFFF,FFFFFFFFFFFFFFFF:FFFFFFFFFFFFFFFFFF,FFFFFF:FFFFFFFFFFF:F:FFF:F:FFFFFFFF:FFF:FFFF
@A00920:152:HGHKKDRXX:2:2108:18475:8406 2:N:0:CGCGTTCA+TAAGACAC
GGACTACTAGGGTTTCTAATCCCGTTTGCTCCCCTAGCTTTCGCTCCTCAGCGTCAATGTCGGTCCAGGATGCCGCCTTCGCCACCGGTGTTCTTCCACATATCTACGCATTTCACCGCTACTTGTGGAATTCCGTTTTCTCCTTCTACCCTCAAGGGATATAGTTTCAAATGCAGTTCTGAGGTTGAGCCCCCGGATTTCACATCTGACTTATATCTCCGCCTACGCGCCCTTTACGCCCAATAACTCC
+
FFFFFFFFFFFFFFFFFFFFFFFFFFFFFFFFFFFFFFFFF:FFFFFFFFFFFFFFF,FFFFFFFFFFFFFFFFFFFFFFFFFFFFFFFFFFFFFFF:FF:FFFFFFFFFFFFF,FFFF,,F:FFFFFF,FF:FFF:FF,FFF,FFF,FFF:F:FFFF::FF:F:FF:F,,FF:FFF::FFFFFF:FFFF:FF,FFFFFFFFF:,F:FF:F,,F,:FFFFFFFFF::FF:FF,:F:FFF:F,:,FF,FFF
@A00920:152:HGHKKDRXX:2:2108:1777:8954 2:N:0:CGCGTTCA+TAAGACAC
GGACTACTGGGGTTTCTAATCCTGTTTGCTCCCCACGCTTTCGTACCTCAGCGTCAGTATCGGGCCAGTGAGCCGCCTTCGCCACTGGTGTTCTTGCGAATATCTACGAATTTCACCTCTACACTCGCAGTTCCACTCACCTCTCCCGAACTCAAGACTTCCAGTTTCGAAGGCAGTTCCGGAGTTGAGCTCCGGGATTTCACCCCCGACTTAACGATCCGCCTACGTGCGCTTTACGCCCAGTAACTCC
+
FFFFFFFFFFFFFFFFFFFFFFFFFFFFFFFFFFFFFFF,FFFFFFFFFFFFFFFFF:,FFFFFFF:FFFFFFFFFFF:FFFFFFFFF:FFFFFFFFFF:FFFFFFFFFFFFFFFFFFFFFF,FFFFFFFFFFF,FFFFFFFFFFF:FF,FFFFFFFFF:FFFFFFFFFFFFFFFFFFFFFFFFFF:FFFFF:FFFFFFFFFFFFFF:FFFF,FFFFF:FFFFFFFFF,FFF,:FFFFFFFFFFF,,FFF
@A00920:152:HGHKKDRXX:2:2108:18991:9236 2:N:0:CGCGTTCA+TAAGACAC
GGACTACTGGGGTTTCTAATCCTGTTTGATCCCCACACTTTCGTGCATCAGCGTCAGTTAGAGTTTAGTTAGCTGCCTTCGCTATCGGTGTTCTTGACGATATCTAAGCATTTCACCGCTACACCGTCAATTCCGCCAACCTCAATTCCACTCAAGCCCTACAGTATCAATGCCACCCTCCCGGTTAAGCCGGGATATTTCAGCACTGACTTAAAAGGCCGCCTACGCACCCTTTAAACCCAATAAATCC
+
FF:FFFFFFFFFFFFFF:FFFFFFFFFFFFFFFFFFFFFFFFFFF:FFFFFFFFFFFFFFFFF:FFFFFF,FFFFFFFFFFFF:FFFFFFFFFFFFFFFFFF:FFFFFF:FFFFFFFFFFFFFFF:FFFFFFFF::FF,FF,FFF,FFFFFFFFFFFFFFFF:FF:FFFFFFFFFF:FFFFFFFFF:FFFFFFFF,FF:FFFF:FFFFFFFFF,FF:FFFFFFFFFFFFFFFFFFFF:FFFFF:FFF,:F
@A00920:152:HGHKKDRXX:2:2108:21974:9706 2:N:0:CGCGTTCA+TAAGACAC
GGACTACCGGGGTTTCTAATCCCGTTCGCTCCCCTAGCTTTCGCATCTGAGCGGCAGAAACGGTCCAGAAGGTCGCCTTCGCCACGGGTATTCCTCCCGATATCTACGCATTTCACCACTACACCGGGAATTCTACCATCCTCAACCGCCCTCGAGCCGCCCAGTTTTGAACGTCCCCACCCAGTTGAGCCGGGAGATTTCACCTCCAACTTGTGCGGCCGCCTGCATGGCCTTTACGCCCCGTGAATTC
+
:FF:F,FFFFF:FFFFFFFFFFFFF,F:FFFF,F,F:FFFFFFF:,F:F:FF,,FFF:FF:,FFFFF:F:FFF:F,F,FF,FFFF,,FFFFF,F:F:F::F,FF,,F::FFF:FFFFF,FFF:::FFF,,:F,F:FF::FFFF,F:,F:FF,F:,,FFFF:FF:,F:::F,,F,F,FF,:FF:,:,,F:FFFF,F:F,::F:F,FFFF,,,FFF:FFF:F,,F:FF:FF,,::,FF,F:,FFF:F,::,:
@A00920:152:HGHKKDRXX:2:2108:18747:10285 2:N:0:CGCGTTCA+TAAGACAC
GGACTACTGGGGTATCTAATCCTGTTTGCTCCCCACGCTTTCGTGCCTCAGTGTCAGTGCTGGTCCAGGCAGTCGCCTTCGCCACAGATGTTCCTCCCGATCTCTACGCATTTCACTGCTACACGCGGAATTCCATCCCCCTCTGCCGCACTCCAGCCTTGCAGTCACAAATGCAGTTCCCAGGTTAAGCCCGGGGATTTCACACCTGTCTTACAAAACCGCCTGCGCACGCTTTACGCCCAGTAAGTCC
+
FFFFFFFFFFFFFFFFFFFFFFFFFFFFFFFFFFFFFFFF:FFFFFFFFFFFFFFFFFFFFFFFFFFFFFFFFFFFFFFFF:FFFFFFFFFFFFFFFFFFFFFFFFFFFFFFFFFFFFFFFFFFFFFFF:F,FFFFFFFFFFFFFFFFF::FFFFFFFFFFFFFFFFFFFFFFFFF,FFFFFFFFF:FFF,FF,:FFFFFFFFFFFFFFFFFFFFFFFFFFFF,FFFFF,FFF,:FFFF:,FFFF,:FFF
@A00920:152:HGHKKDRXX:2:2108:12328:10441 2:N:0:CGCGTTCA+TAAGACAC
GGACTACCGGGGTTTCTAATCCCGTTTGCTCCCCTGGCTTTCGCGCCTCAGCGTCAATGCCGGTCCAGGATGCCGCCTTCGCCACCGGTGTTCCTCCAGATATCTACGCATTTCACCTCTACACTCGGAATTCCACTCGCCTCTCCAAGATTCTAGCGCTGCAGTTTCAAGGGCAGTTCCGGGGTTGAGCCCCGGGATTTCACCCCTGACTTAAATGTCCGCCTACGTGCGCTTTACGCCCAGTAATTCC
+
FF:FFFFFFFFFFFFFFFFFFFFFFFFFFFFFFFFFFFF:FFFFFFFFFFF:FFFF:F:F:FF,FFFFFFFFF,FF,FFFFFFF,FFFFFFFFFFFF:FFFFFFFFFFFFFFFFFFFFFFFFFFFFFFFFF:FFFF,:FFFFFFFF,:,:,FFFFFFF,:::FFFFFFF:FFFFFF,F,F,FFFFF:FFFFFFF,:FFFF,FF,,FFFFFFFF:,:::FF:FFFFF,,,FFFFFFFFFFFFF:F,FFFFF
@A00920:152:HGHKKDRXX:2:2108:9462:10958 2:N:0:CGCGTTCA+TAAGACAC
GGACTACCGGGGTTTCTAATCCTGTTCGCTCCCCACACTTTCGCTCCTCAGCGTCAGGTAATGCCCAGAGAACCGCCTTCGCCACCGGTGTTCCTCCTGATATCTGCGCATTTCACCGCTACACCAGGAATTCCGTTCTCCCCTGCATACCTCTAGTCTGCCCGTATCAGAAGCAGGCTCGGGGTTAAGCCCCGAGTTTTCACTCCTGACGCAACAGACCGCCTACGAGCCCTTTACGCCCAATAATTCC
+
FFFFFFFF:FFFFFFFFFFFFFFFFFFFFFFFFFFFFFFFFFFFFFFFFFFFFFFFFFF:FFFFFFFFFFFFFFFFFFFFFFFFFFFFFFFFFFFFFFFFFFFFFFFFFFFFFFFFFFFFFFFFFFFFFFFFFFFFFFFFFFFFFFFFFFFFFFFFFFFFFFFFFF:FFFFFFFFFFFFFFFFFFFFFFFFFFFFFFFFFFFFFFFFFFFF:F,FF:FFFFFFF,FFFFFFFFFFF:F:FFFFFFFF:FF
@A00920:152:HGHKKDRXX:2:2108:11595:11303 2:N:0:CGCGTTCA+TAAGACAC
GGACTACTAGGGTTTCTAATCCTGTTTGCTCCCCTAGCTTTCGTGCCTCAGCGTCAGTAATGGTCCAGTGAGCCGCTTTCGCCACAGGTGTTCCTTCCGATATCTACGCATTTCACCGCTACACCGGAAATTCCACTCACCTCTCCCATACTCAAGCCCGGCAGTTTCTTATGCAGGCTTTGGGTTGAGCCCAAAGATTTCACACAAGACTTGCCAAACCGCCTACGCACCCTTTACGCCCAATAAATCC
+
FF:FFFFFFFFFFFFFFFFFFFFFFFFFFFFFF:FFFFFFFFFFFFFFFFFFFFFFFFFFFFFFFFFFFF:FFFFFFFFFFFFFFFFFFFFFFFFFFFFFFFFFFFFFFFFFFFFFFFFFFFFFFFFFFFFFFFFFFFFFFFFFFFF:FFFFFFFFFFFFFFFFFFFFFF,FFFFFFFFFFFFFFFFFFFFFF::F:FFFFFFFFF:,FFFFFFF,FFFFFFFFFFFFFFFFF:FFFFFFFFFFF::FFF
@A00920:152:HGHKKDRXX:2:2108:2148:11600 2:N:0:CGCGTTCA+TAAGACAC
GGACTACTGGGGTTTCTAATCCTGTTCGCTACCCACGCTTTCGTTCCTCAGCGTCAGTTACTGCCCAGAGACCCGCCTTCGCCACCGGTGTTCCTCCTGATATCTGCGCATTTCACCGCTACACCAGGAATTCCGTTCTCCCCTGCATACCTCTAGTCTGCCCGTATCGGAAGCCAGCTCAGAGTTAAGCCCTGAGTTTTCACTCCCGACGCGACAAACCGCCTACGAGCCCTTTACGCCCAATAATTCC
+
FF:FFFFFFFFFFFFFFFFFFFFFFFFFFFFFFFFFFFFFFFFFFFFFFFFFFFFFFFFFFFFFFFFFFFFFFFFFFFFFFFFFFFFFFFFFFFFFFFFFFFFFFFFFFFFFFFFFFFFFFFFFFFFFFFFFFFFFFFFFFFFFFFFFFFFFFF:FFFFFFFFFFFFFFFFF:FFFFFFFFFFFFFFFFFFFFFFFFFFFFFFFFFFFFF,FFFF:FFFFFFFFFF:FFFFFF:FFFFFFFFFFFFFFFF
@A00920:152:HGHKKDRXX:2:2108:28465:11647 2:N:0:CGCGTTCA+TAAGACAC
GGACTACTCGGGTATCTAATCCTGTTTGCTCCCCACGCTTTCGTGCATGAGTGTCAGTGTTGGCCCAGGAGGCTGCCTTCGCCATTGGTGTTCCTCCACATCTCTACGCATTTCACCGCTACACGTGGTATTCCACCTCCCTCTGCCACACTCTAGCCACGTAGTTTCGAGCGCCATTCCCAAGTTAAGCCCGGGGCTTTCACACTCGACTTGCGCGGCCACCTGCGCACACTTTACGCCCAGGAATTCC
+
FFFFF,FFFFFFF:FFFF,FFFFF:FFFFFFFFFFFFFFFFFFF:FFFFFFFFFFFFFF:F:FFFFFFFFF:FFFFFFFFFFFFFFFFFFFFFFFFF,F,FFFF::FFFFF,FFFFFFFFFFFFFFFF,,F:F:F:FFF:FFF,FF:FFF,FFFFF:,FFFF,FFF,FFFFFFF,,F,FFFFFFF::,FF:,FFFFF,FF:F:FFF:F,,:,F,F:FF:F:,FF:FFFF,F:F:F,:F,F,FF,,,FFF,
@A00920:152:HGHKKDRXX:2:2108:4779:11710 2:N:0:CGCGTTCA+TAAGACAC
GGACTACTCGGGTTTCTAATCCCGTTCGCTCCCCTAGCTTTCGCGCCTCAGCGTCAGTGTCAGCCCAGCAACCCGCCTTCGCCGCAGGTGTTCCTCTCGATATCTACGCATTTCACCGCTACACCGAGAATTCCAGTTGCCCCTTCTGCACTCTAGCCCCGCAGTATCGGCTGACCGTTCTGGGTTAAGCCCAGAGATTTCACAGTCGACTTGCGGTGGCCGCCTACGCGCCCTTTACGCCCAGTAAATC
+
FFFFFFFFFFFFFFFFFFFFFFFFFFFFFFFFFFFFFFFFFFFFFFFFFFFFFFFFFFFFFFFFFFFFFFFFFFFFFFFFFFFFFFFFFFFFFFFFFFFF:FFFFFFFFFFFFFFFFFFFFFFFFFFFFFFFFFFFFFFFFFFFFFFFFFFFFFFFFFFFFFFFFFFFFFFFFFFFFFFFFFFFFFFFFFFFFFFFFFFFFFFFFFFFFFFFFFFFFFFFFFFFFFFFFFFFFFF:FFFFFFFFFFFFFF
@A00920:152:HGHKKDRXX:2:2108:30807:12070 2:N:0:CGCGTTCA+TAAGACAC
GGACTACTAGGGTTTCTAATCCCGTTCGCTCCCCATGCTTTCGCCTCTCAGCGTCAGGTCAGGCCCAGCTTGTCGCCTTCGCCACTGGTGTTCCTCCTGATCTCTACGCATTACACCACTCCACCAGGAATTCCACTCCCCTCTGCTGCCCTCAAGCTTTCCAGTTTCGAACGGAATCTCCCGGTTGAGCCGGGATATTTCACTTACGACTTGAAAAGCCGCCTGCCCGCGCTTTACGCCCAGTAAATCC
+
FFFFFFF,FFFFF:FFFFFFFFFFFFFFFFFFFFFFFFFFFFFFF::FFFFFFFFFF,,FFFFFFFFFF,FF:F:FFFFFFFFFF:FFFFFFF,FFF,,FF,FFF:FFFFFF,,FFF:FFFFFFF,FFFFFFFFF::FFFFFFF,F,,F,FFF,FFF,,FFFFFF,FFF,FF:,,,F:,F:FF:FFFFFFF,,FF,:FFFFFF,,,FFFFFF:FF,F,FFF:,FF,FFFFFF:F,F,,,F,:FF:FF,F,
@A00920:152:HGHKKDRXX:2:2108:26747:12774 2:N:0:CGCGTTCA+TAAGACAC
GGACTACAGGGGTTTCTAATCCCGTTCGCTCCCCATGCTTTCGCATCTCAGCGTCAGGTCAGGCCCAGCGTGTCGCCTTCGCCACTGGTGTTCCTCCGGATCTCTACGCATTTCACCACTACACCCGGAATTCCACACGCCTCTACCTACCTCTAGTCGCGCAGTTCGATTGCGTCCTCGCCCGGTTGAGCCGGGCGCTTTCACGCCTCACTTGCACGACCGCCTACACGCGCTTTACACCCAGTCAATC
+
FFFFFFFFFFFFFFFFFFFFFFFFFFFFFFFFFFFFFFFFFFFFFFFFFFFFFFFFFFFFFFF:FFFFFFFFFFFFF:FFF:F::FFFFFFFF:FFFF:F:FFFFFFF:FFFFF,FFFF:,FFF:FFF:FFFFFFFFFFFFFFFFFFF::FFFF:FFFFFFFFFFFFFFFFFFFFFFFFFFFFFFFFFFFF:FFFFFFFF:FFFFFFFFF:FFFFFFFFFFFF:F,FF:F:FF,,F,FFFFFFFFFF:FF
@A00920:152:HGHKKDRXX:2:2108:7211:13448 2:N:0:CGCGTTCA+TAAGACAC
GGACTACTGGGGTTTCTAATCCCGTTCGCTACCCTAGCTTTCGTCCCTCAGCGTCAGAACTGCCCCAGCAGGCCGCTTTCGCCACTGGTGTTCCTCCCGATATCTACGCATTTCACTGCTACACCGGGAATTCCACTCTCCTCTACCGCACTCAAGCCAGCCAGTATCCATCGCCATTCCCAGGTTGAGCCCGGGGCTTTCACGACAGACTTAACGAACCACCTACGCACGCTTTACGCCTAGTAATTCC
+
FFF:F:F,FFFFF,FFFFFFFFFFFFFFFFFFFFFFFFFF:FFF:FFFFFFFFFFFFFFFF::,FFFF,F:FFFFFFF,FFFFFFFFFFFFFFFFFFFFFFFFFFFFF,FFFF:FF:,,FFFFFF:F:FFFFFFFFFFFFFFFFFFFF::FFF,FFFF,FFF,FFF,:FFFF:FFFFFFFF:FFFF,:F,FFF:FF:FFFFFF::FF:,::FFF::::F:F:FFF,F:FFFFFFFFFFFFF,FF::,FFF
@A00920:152:HGHKKDRXX:2:2108:15248:13463 2:N:0:CGCGTTCA+TAAGACAC
GGACTACTGGGGTTTCTAATCCTGTTTGCTCCCCACGCTTTCGAACCTCAGCGTCAGTATATTCCCAGATCGCCGCCTTCGCCACTGGTGTTCCTCCCGATATCTACGAATTTCACCTCTACACCTGGAATTCCGCGAACCTCTTAAGTACTCCAGCTCTGCAGTTTCGGATGCACTTCCTTGGTTGAGCCGAGGGATTTAACATCCGACTTGCCAAGACGCCTACGTGAGCTTTACGCCCAATAATTAC
+
FFFFFFFFFFFFFFFFFFF:FFFFFFFFFFFFFFFFFFF:FFF,FF,F:FFFFFFFFF,,,,FFFFFFF,FFF,FFFFFFFFF:::FFFFFFFFFFF,FF:FFFFFFF:F,FFFF,,FFFFF,FF,FF,FFF:FFF:,,FFFFF:FF,,FFFF,:,:F,,:FF,FFF::FF:,:FF,F:FFF,FFFFFF,FFF:FF,FFF,F:F:FFFFF,FF,:F,:,F:FFFFFFFF,F,,FF,F:FFFFFFFF,FFF
@A00920:152:HGHKKDRXX:2:2108:22083:14278 2:N:0:CGCGTTCA+TAAGACAC
GGACTACTGGGGTTTCTAATCCTGTTTGCTACCCACGCTTTCGCTCCTCAGCGTCAGTTTCGGCCCAGTCGCTTGCCTTCGCCTTTGGCGTTCCAGTTGATATCTACGCATTTCACCGCTCCACCAACTGTTCCAGCGACCCCTACCGACCTCAAGACATGCAGTCTACCAAGCAGTTCCCGGGTTGAGCCCGGGGATTTCACAAGGCACTTGCACATCCACCTACGCACCCTTTAAGCCCAGGGATTCC
+
FFFFFFFFFFFFFFFFFFFFFFFFFFFFFFFFFFFFFFFFFFFFFFFFFFFFFFFFFFFFFFFFFFFFFFFFFFF:FFFFFFFFFFFFFFFFFFFFFFFFFFFFFFFFFFFFF:FFFFFFFFFFFF,FFFFFFFFFFFFFFFFFFFFFFFFFFFFFFFFFFFFFFFFFFFFFFF:FFFFFFFFFFFFFFFFFFFFFFFFFFFFFFFFF:FFFFFFFFFFF,,F:FF::FFFFFFFFFFFFF,F,::FFFF
@A00920:152:HGHKKDRXX:2:2108:31204:15327 2:N:0:CGCGTTCA+TAAGACAC
GGACTACTGGGGTTTCTAATCCCGTTCGCTACCCTGGCTTTCGCGGCTCAGCGTCAGGTGCAGCCCAGGGCGCCGCCTTCGCCTCTGGTGTTCCTCCGGATCTCTACGCATTTCACCACTCCACCCGGAAGTCCACGCCCCTCTGCTGCCCTCTAGCTGTCCAGTTTCGAACGGCCTCTCCCGGTTGAGCCGGGAGCTTTCACGTCCGACTTGACAAGCGGCCTGCCCGCGCTTTACGCCCAGTAAATCC
+
FFFFFF:FFFFF:,,FF:FFFFFFFFFF:FFF,FFFFFFFFFF,FF,:F:FFFF,:FFFFFF:F:FFFF:FF:FF:FFFFFF:FFFFFFFFFF:FFFFFFFFFFFFFFFFFFFFF:F:FFF:FFFFFFFFFFF,FFFFF::::FF:F:FF:,FFFFFFFFFF,F::FFFF,:,FFFFFF,:FFF,:F,F::FF:FF::F,F:,FF,FF:FFFFF,,:FF,FFFFFF::FF:FF::FFFF:,F,,:F::F,
@A00920:152:HGHKKDRXX:2:2108:18295:15577 2:N:0:CGCGTTCA+TAAGACAC
GGACTACAAGGGTTTCTAATCCTGTTTGCTCCCCTGGCTTTCGCGCCTCAGCGTCAGTGTCAGCCCAGCAACCCGTCTTCACCTCAGGTGTTCCTCTTGATATCTACGCATTTCACCGCTACACCAAGAATTCCGATTGCCCCTTCTGCACTCTAGCACATCAGTATCAGCTGACAGTTCCGAGTTAAGCTCGGAGATTTCACAGCTGACTTAATATGCCGCCTACGCGCCCTTTACGCCCAGTAAATCC
+
FFFFFFFFFFFFFFFFFF:FFFFFFFFFFFFFFFFFFFFFFFFFFFFFFFFFFFFFFFFFFFFFFFFFFFFFFFFFFFFFFFFFFFFFFF:FFFFFFFF:FFFFFFFFFFFFFFFFFFFFFFFFFFF:FFFFFFFFFFFFFFFFFFFFFFFFFF:FF:FFFFFFF:FFFFF,FFFFFFFF:FFFFFFFFFFF:FFF::FFFFFFFFFFFFFFFFF:F,FFFFFFFFF:FFFF:FFFF:FF:,F,FFFFF:
@A00920:152:HGHKKDRXX:2:2108:5972:15718 2:N:0:CGCGTTCA+TAAGACAC
GGACTACTCGGGTTTCTAATCCTGTTTGCTACCCACGCTTTCGTGCCTCAGCGTCAGTGGCGGTCCAGTAAGCCGTCTACACCACAGGTGTTCCTCCCGATATCTACGCATTTCACCGCTACACCGGGAATTCCGCTTACCTCTCCCGCACTCCAGCAGCCCAGTTTCCGGCGCACCCTCCCGGTTGAGCCGGGAGATTTCACACAAGACTTGGACTGCCGCCTACGCACGCTTTACGCCCAGTAACTCC
+
FFFFFFFFFFFFFFFFFFFFFFFFFFFFFFFFFFF:FFFFFFFFFFFFFFFFFFFFFFFFFFFFFFFFFFFFFFFFFFFFFFFFFFFFFFFFF:FFFFFFFFFFFFFFFFFFFF:FF,FFFFFF,FFFFFFFFFF,FFFFFFFF:F,F:FFFF:FFFF:FFF:FFFFFF:FFFFFF:FFFF,F:FFFFFFFFFFFFFFFFFFFFF,FF:FFF:FFF,FFFFFFFF,FFFFFFFFFFFFFFFFFFFF,FF:
@A00920:152:HGHKKDRXX:2:2108:20690:15843 2:N:0:CGCGTTCA+TAAGACAC
GGACTACTCGGGTTTCTAATCCTGTTTGCTCCCCACGCTTTCGTGCATGAGCGTCAGTGCTGGCCCAGGGGGCTGCCTTCGCCATCGGTGTTCCTCCACATCTCTACGCATTTCACTGCTACACCAGGAATTCCACTACCCTCTACCGTACTCTAGCCCGCCAGTTTCCAAAGCAATTCCCAGGTTGAGCCCAGGGCTTTAACATCAGACTTAACGAAACACCAACGCACGCTTTACGCCCAATAAATAC
+
FFFFFFFFFFFFFFFFFFFFFFFFFF,FFFFFFF:,FF:FFFFF:FFFFFFFFFFFFFFFFF,FFFFFFF:F,FFFFFF:FFFFFFFFFFFFFFFFF:FFFFFFFFFFFFFFFFFFF,,FFFFF,:FFFFFF,FFFFFFF:FFFF,:FFFFFFFF,F,FF,:,:FF,,,F,,:FF,FF,:FF,,,F,F,:FFF,:,F:,F,F,F:FF,FF,FFFF,FF,,FF:,FF:,F:,F,:F,,FFFFFF:FFF,,F
@A00920:152:HGHKKDRXX:2:2108:18394:16814 2:N:0:CGCGTTCA+TAAGACAC
GGACTACCAGGGTTTCTAATCCCGTTTGCTCCCCTAGCTTTCGCGCCTCAGCGTCAGTGTCAGCCCAGCAACCCGCCTTCGCCGCAGGTGTTCCTCTCGATATCTACGCATTTCACCGCTACACCGACAGTTCCGTCTGCCCCTACCTGCCTCAAGATCGGGAGTTCGCCCCGCTATTCCCCGGTTGAGCCGGGGGCTTTCACAAGACGCTTTCCGATCCGCCTGCGCACCCTTTAAGCCCAGTGATTCC
+
FFFFFFFFFFFFFFFFFFFFFFFF:FFFFFFFFFFFFFFFFFFFFFFFFFFFFFF:FFFFFFFFFFFFFFFFFFFFFFFFFFFFF,FF:FFFFFFFFFFFFFFFFFFFFFF:FFFFFFFF,FFFFFFF:FFFFFF:FFFFFFFFFF:FFFFFFFFFFFFFFFFFFFFFFFFFF,F:FFFFFFFFFFFFFFFFFFFFFFFFFFFFFFFFFFFF:FFF::FFFFFFFFFFFFFFFFF,FFFFFFFFFFFFFF
@A00920:152:HGHKKDRXX:2:2108:24478:18145 2:N:0:CGCGTTCA+TAAGACAC
GGACTACAGGGGTTTCTAATCCTGTTCGCTCCCCACGCTTTCGCGTCTCAGCGTCAGTACCGTCCCAGAGAGCCGCCTTCGCCACGGATATTCTTCCCGATATCTGCGCATTTCACCGCTACACCGGGAATTCCACTCTCCTCTTCCGGACTCTAGCCAGATAGTTTCCACCGACCTCTCGAGGTTAAGCCTCGAGTTTTCACAGCGGACTTACCTGGCCGCCTACACGCTCTTTACGCCCAATAAATCC
+
FFFFFFFFFFFFFFFFFFFFFFFFFFFFFFFFFFFFFFFFFFFFFFFFFFFFFFFFFFFFFFFF:FFFFFFFFFFFFFFFFFFFFFFFFFFFFFFFFFFF,:FFFFFFFFFFFFFFFFFFFF:FFFFFF:FFFFFFFFFFFFFFFFFFFFFFFFFFFFFF,FF,FFFFFFFFFFFFFFFFFFFFFFFFFFFFFF:FFFFF:FFFFFFFFFFFFFFFFFFFFFFFFFFF,:FFFFFFFFFFFFFFF,FFFF
@A00920:152:HGHKKDRXX:2:2108:16333:18349 2:N:0:CGCGTTCA+TAAGACAC
GGAAAAAACGGTTACAAAAACACGTTTCAACCCAAACATTACTCACCTAACCTAAAACACTGGCCAATGTACACCCATACCCCACTGTGTTAAATCCAAAAAAAAACTAATTAAACTAATAAAACACAAATACAAAACACAAAACCCAAAAACAAACCTTCCATATAAAAATCAAATAACCAGGTTGACACCCGGACTTAAACCCATAAAACAACAAACCCCAAACCCACGATTAACCCCCATTAATACC
+
FF:,,:::,FF:F,,F::F::,F,F:F:,:,:F,FF,:F:,,:F,:,,:FFFF,:,:,::,,F,,,F:F,FFFF,F,F,:::,,FFF,,FF,F,:,F,FF,F:F,,F,,::F,,FF,,:,:,F:,,,:F,FF,,FFF,F,FF:F:,:F,:F,,FF,,F,FF,F,:,,F::,F:F,F:,FF:FF,FF,,,,::,F:,,F::,F::FF,F,FFFFF:F,F::FFF:::,,F,,,F:,,:F,F,,,,:F:F,:
@A00920:152:HGHKKDRXX:2:2108:15185:18396 2:N:0:CGCGTTCA+TAAGACAC
GGACTACTAGGGTATCTAATCCTGTTCGCTCCCCACGCTTTCGCGTCTCAGCGTCAGTACCGTACCAGAGAGCTGCCTTCGCCATCGGTGTTCTTCCTGATATCTGCGCATTTCACCGCTACACCAGGAATTCCACTCTCCTCTTCCGGACTCTAGCCAAATGGTTTCGGATGACCTCTCGAGGTTGAGCCTCGAGTTTTCACATCCGACCTACCTGGCCGCCTACACGCTCTTTACGCCCAATGAATCC
+
FFFFFFFFFFFFFFFFFFFFFFFFFFFFFFFFFFFFFFFFFFFFFFFFFFFFFFFFFFFFFFFFFFFFFFFFFFFFFFFFFFF:FFFFFFFFFFFFFFF:FFFFFFFFFFFFFFFFFFFFFFFFFFFFF:FFFFFFFFFFFFFFFFFFF:::FFFFFFFFFFFFFFFFFFFFFFFFFFFFFFFFFFFFFFFFFFFFFFFFFFFFFFFFFFFFF:FFF:FFFFF:F,F:FFFFFFFFF:FFFFFF:FFFF:
@A00920:152:HGHKKDRXX:2:2108:19063:18881 2:N:0:CGCGTTCA+TAAGACAC
GGACTACCCGGGTATCTAATCCTGTTTGCTACCCACGCTTTCGCGTCTCAGCGTCAGTAATCGTCCAGAAGGCCGCCTTCGCCACCGGTGTTCCGCTTGATATCTACGAATTTCACCTCTACACCAAGCATTCCACCTTCCTCTCCAGGACTCGAGCTCGGCAGTTTCGAGTGCACGTCCAGGGTTGAGCCCTGGGATTTCACACCCGACTTGCCAAGCCGCCTACACCCGCTTTACGCCCAGTGATTCC
+
FFFFFFFFFFFFF:FFFFFFFFFFFFFFFFFFFFFFFFFFFFFFFFFFFFFFF:F:FFFFFFFFFFFFFFFFFFFFFFFFFFFFFFFFFFF:FFFFFFFFFFFFFFFFFFFFFFFFFFFFFFFFFFFFFFFFFFFFFFFFFFFFFFFFFFFFFFFFFFFFFFFFFFFFFFFFFFFFFFFFFFFFFFFFFFFFFFFF,FFFFFFFFFF:FFFFFFF,FFFFFFFF,FFFFFFFFFFFFFFFFFFFFFFFFF
@A00920:152:HGHKKDRXX:2:2108:14742:19132 2:N:0:CGCGTTCA+TAAGACAC
GGACTACAAGGGTATCTAATCCTGTTTGATCCCCACGCTTTCGCGCCTCAGCGTCAGTACCAGTCCAGTGAGCCGCCTTCGCCACTGGTGTTCCTCCCAATATCTACGCATTTCACCGCTACACTGGGAATTCCACTCACCTCTCCTGGTCTCAAGCCAAACAGTCTGGAAGGCAGTTCCTCGGTTAAGCCGAGGGATTTCACCTTCCACTTGACTGGCCGCCTACGCGCGCTTTACGCCCAATAATTCC
+
FFFFFFFFFFFF:FFFFFFFFFFFFFFFFFFFFFFFFFFFFFFFF,:FFFF:FFFFF:FFFFFFFFFF,FFFFFFFFFF:FFFFFFFF:FF,FFFFF:FFF:FFFFFFFFFFFFFFFFFFFF:F::FFFFFFF:FFFF,FFFFF,FF,FFFFFFFFFFF:FFFFFFFFF:FF:FF:,FFFFFFFFFF:FFFF:FFFFFFFFFFF:FFF:FFF,FFFFFFFFFFF,FFFFF,FFFFFFFFFF,F,,FFFFF
@A00920:152:HGHKKDRXX:2:2108:11595:19194 2:N:0:CGCGTTCA+TAAGACAC
GGACTACTGGGGTTTCTAATCCCTTTTGCTCCCCTGGCCTTCGAGCCTCAGCGTCAGATGTTGTCCAGTAGCTCGCCTTCGCCACGAGTGTTCCTCTCGATATCCACGCATTTCACTGCTACACCGAGAATTCCAGCTACCTCTCCAACCCTCAAGCACGGCAGTATCGGATGCAGTTCCGGGGTTGAGCCCCGGGATTTCACATCTGACTTACCGCGCCGCCTACGCTCCCTTTACGCCCAGTGATTCC
+
FFFFFFFFFFFFFFFFFFFFFFFFFFFFFFFFFFFFFFFFFFFFFFFFFFFFFFFFFFFFFFFFF:FFFFFFFFFFFFFFFFFFFFFFFFFFFFFFFFFFFFFFFFFFFFFFFFFFFFFFFFFF:FFFFFFFFFFFFFFFFFFFFFFFFFFFFFFFFFFFFFFFFFFFFFFFFFFFFFFFFFFFFFFFFFFFFFFFFFFFFFFFFFFFFFFFFFFFFFFFFFFFFFFFFFFFFFFFFFFFFFFFFFFFFF
@A00920:152:HGHKKDRXX:2:2108:20681:19272 2:N:0:CGCGTTCA+TAAGACAC
GGACTACTGGGGTATCTAATCCTGTTTGCTACCCACGCTTTCGCTCCTCAGCGTCAGTTTCGGCCCAGAGTGGCGCCTTCGCCACCGGTGTTCCTCCTAATATCTGCGCATTTCACCGCTACACTAGGAATTCCCCACTCCCCTACCGAACTCAAGTCACAGCAGTATCGGATGCAGGCTTTGGGTTGAGCCCAAAGGTTTCACATCCGACTTACTGAACCGCCTACGAGCTCTTTACGCCCAATAAATC
+
FFFF,FFFFF,F:,FFFFF:FFFF,:FF,FF:FFFF:FFFFFFFFFFFFFFFFFFFFFFFFFFFFFFF:FFF:FFFFFF,::FFFFF:FFFFFFFFFFFFFFFFFFFFFFF:FFF,F,FFFF,FF:F,FFFFFFF:FFFFFF:FFFFFFFF:FFFFF:FFFFFF:F,FFFFFFFFFFF:FF:F:F::FFF:FFFF:FF::FFFFFFF,FFF,,FFFFFFF,F::FFFFFF,F,FFFFF,FFF:,FF:,FF
@A00920:152:HGHKKDRXX:2:2108:13376:20024 2:N:0:CGCGTTCA+TAAGACAC
GGACTACAGGGGTATCTAATCCCGTTTGCTCCCCTGGCTTTCGCTCCTCAGCGTCAATGCCGGTCCAGGATGCCGCCTTCGCCACCGGTATTCCTCCAGATATCTACGCATTTCACCGCTACACCTGGAATTCTGCATCCCTCTCCCGGATTCAAGCCATCCAGTATCGGATGCAGTTCCCAGGTTGAGCCTGGGGATTTCACATCCGACTTAGCTGGCCGCCTACGAGCCCTTTACGCCCAATAATTCC
+
FFFFFFFFFFFFFFFFFFFFFFFFFFFFFFFFFFFFFFFFFFFFFFFFFFFFFFFFFFFFFFFFFF:FFFFFFFFFFFFFFFFFFFFFF:FFFFFFFFFF:FFFFFFFFFFFFFFFFFFFFFFFFFFFF:FFFFFFFFFFFFFFFFFFFFFFFFFFFF:FFFFFFFFFFFFFFFFFF:FFFFFFFFFFFFFFFFFF:FFFFFFFFFFFFFFFFFFFFFFFFFFFF:FFFFFFFFFFFFFFFFFFFFFFFF
@A00920:152:HGHKKDRXX:2:2108:4634:20102 2:N:0:CGCGTTCA+TAAGACAC
GGACTACCAGGGTATCTAATCCTGTTTGCTCCCCACGCTTTCGTGCCTCAGCGTCAACAACGGTCCAGTAAGCCGCCTTCGCCACTGGTGTTCTTCCGAATATCTACGAATTTCACCTCTACACTCGGAATTCCACTTACCTCTCCCGTGTTCAAGCTACCTAGTTTCAAGGGCAATTCTGAGGTTGAGCCCCAGGCTTTCACCCCTGACTTGAGTAGCCGCCTACGCACGCTTTACGCCTCGTGATTCC
+
FFFFFFF::FFFFFFFFF:FFF,:FFFFFFFFFFFF:FFFFFFFF:FFFFFFFFFFFFFFFFFFFFFFFFFFFFF:F:FFFFFFFFFFFFFFFFFFFF:FFFFFFFFFFFFFF,FFFFFFFFFF:FFFF,FFFFFFFFFFFFFFFFFF,,:FF::FFF:FFF:FFFFFFFFFFF:F:,FF:F,FFFFFFF:F:FF,F:FFF,FFFF,FF,FFFFF,,FFFFFFF,FF:FFFFFFFFF:FFF,,FFFFFFF
@A00920:152:HGHKKDRXX:2:2108:7265:20181 2:N:0:CGCGTTCA+TAAGACAC
GGACTACTAGGGTTTCTAATCCTGTTTGCTCCCCACGCTTTCGCTCTTCAGCGTCAGTATCGGCCCAGAGTGCTGCCTTCGCCGTTGGTGTTCCTCCTGATATCTGCGCATTTCACCGCTACACCAGGAATTCCACACTCCTCTACCATACTCGAGTCAGGCAGTATCGAATGCAATTCCCCGGTTGAGCCCGGGGCTTTCACATCCGACTTACCAAACCGCCTACGCGCGCTTTACGCCCAGTAATTCC
+
FFFFFFFFFFFFFFFFFFFFFFFFFFFFFFFFFFFFFFF::FFFFFFFFFF:FFFFFFFFFFFFFFFF,FFFFFFFFFFFFFFF:FFFFFFFFFFFFF:::F:FFFFFFF::FFFFFFFFFFFFFFFFF,FFFFFFFFFFFFF,FFFFF:F:FFFFFFFFFFFFFF:FFFFFFFF,FFF:F,FFFF:FFF:FFFFFFF,FF,FF,FFF:FFFFFF,F,F:F:F,F,FFF:FF,FF:FFFFFFF:,,,FFF
@A00920:152:HGHKKDRXX:2:2108:18096:20619 2:N:0:CGCGTTCA+TAAGACAC
GGACTACACGGGTTTCTAATCCTGTTTGCTCCCCACGCTTTCGCACCTCAGCGTCAATATGTGTCCAGTGAGTCGCCTTCGCCACTGGTGTTCTTCCGAATATCTACGAATTTCACCTCTACACTCGGAATTCCACTCGCCTCTCCAAGATTCTAGCTACCTAGTTTCGAGGGCAGTTCCGGGGTTGAGCCCCGGGCTTTCACCCCCGACTTGAGTAGCCGCCTACGTGCGCTTTACGCCCAGTAATTCC
+
FFFFFFFFFFFFFFFFFFFFFFFFFFFFFFFFFFFFFFFFFFFFFFFFFFF:FFFFFFFFFFFFFFFFFFFF:FFFFFFFFFFFFFF:FF::FFFFF:FFFFFFFFFFFFFFFFFF:FFFFF:FFFFFFFFFFFFFFF:FFFFFFFFFFFFFFFFFFFFFFFFFF:FFFFF,FFFFFFF:FFFFFFFFFFFFFFFFFFFFFFFFFFFFFFFFFFFFFFFF:FFFF::FFF:F:,,:FFF:FFFFF,FFFF
@A00920:152:HGHKKDRXX:2:2108:31873:20713 2:N:0:CGCGTTCA+TAAGACAC
GGACTACTCGGGTTTCTAATCCCGTTCGCTCCCCTAGCTTTCGCGGCTCAGCGTCAGGTGCAGCCCAGGGCGCCGCCTTCGCCTCTGGTGTTCCTCCGGATCTCTACGCATTTCACCACTCCACCCGGAATTCCACGCCCCTCTACTGCCCTCTAGCGGCCCAGTTTCGAACGACCTCTCCCAGTTGAGCCGGGAGCTTTCACGTCCGACTTGGACCACCGCCTGCCCGCGCTTTACGCCCAGTAAATCC
+
FFFFFFFFFFFFFFFFFFFFFFFFFFFFFFFFFFFFFFFFFFFFFFFF:FF:FFFFF:FF:FF,:FFFF,FFFFFFFFFFFFFFF:FFFFFFF,F:FFFFFFFFFFFFFFFFFFFFFFFFFFFFFFFFFFFFFFFFFFFFFFFFFFFF:FFFFFFFFFFFFF:FF,FF:,FFFFFFFFFF,F:FFFFFFFFF:FF:FFFFF:F:FFFFFFFFF:FF,,FFFFFFFFFFFFFFFFFFFFFFFFFF,:FFFF
@A00920:152:HGHKKDRXX:2:2108:26512:20729 2:N:0:CGCGTTCA+TAAGACAC
GGACTACTGTTGTTACTAAACCTCTTTGCTCCCCACTCTAAATTGCCTCACTGTCAGAGCAGGTCCAGATGGCCGCCTTCTCAACGGATGTTCCTCCCGATCTCTACGCATTTCACTGCTACACCGGGAATTCCGCCATCCTCTACCGCACTCTAGCCCGCCAGTATCCAATGCAATTCCCAGGTTGAGCCCAGGGCTTTCACATCAGACTTAACGAACCACCTACGCACGCTTTACGCCCAGTAATTCC
+
F::F,:,F:,,,,F,F,FF,,F,,FFF,F,,F,,FF,:F,,,FF,F:,,:,F,F:FF,:F,,,FF:F,FF:FFF,,,F,F,F,:FF,F:F,FFFF:,::FFFFFFFFFFF::FFFFFF,FF,FF:FFFFFFFFFFFFFFFFFFFFFFFF:FFFFFFFFFFFF,FF:FFFF,FF:,FFF:FFFFF,,F:FFFFFFFFF,FFF,F,FFFFFFF::,FF:FFFFFFF,FFFFFFF:FF:FFFFF:F:F,F:FF
@A00920:152:HGHKKDRXX:2:2108:19072:20964 2:N:0:CGCGTTCA+TAAGACAC
GGACTACAGGGGTATCTAATCCCGTTCGCTCCCCAAGCTTTCGCTCCTCAGCGTCAAGACAGGGCCAGATAGACGCCTTCGCCGCTGGTGTTCCTCCAGATATCTGCGCATTTCACCTCTACACCAGGAATTCCGCTCCCCCCTCCCGGATTCTAGCCCCGCCGGTATCGGGGCGCTTTACACGGTTGAGCGGGAGATTTTACCACGCGACTGACCAGCCCCCAGCGCGCCGTTTTCGCCCCATAAATAC
+
FF:FF:FFFFFF,FFFF:FFFF,FFFFFFFFFFF:,FFFFFFF:,FFFFFFFFFFF,FF:,FFFFFFF:,FF,:FFF:FFFFF,:F:FFFF:FFFFF,FFF,FFF,FFFFFFFFFFF,FF:FFFF,FFFF,FF:,F,,,FF,FF,FF,,,,FF,FF,F,,,,:,FF,,F:,:,,,,,F,,F,,:,:,,,,F::,,:,FFF,,,F,FF:,,,:FFF,,,FF,,F,F,,:,,,,,FF,:,,FF:,,:FF,,F
@A00920:152:HGHKKDRXX:2:2108:18421:21465 2:N:0:CGCGTTCA+TAAGACAC
GGACTACAGGGGTTTCTAATCCTGTTTGCTCCCCACGCTTTCGCTCCTCAGCGTCAGTACCGGCCCAGAGCACCGCCTTCGCTACTGGTGTTCCTCCTGATATCTGCGCATTTCACCGCTACACCAGGAATTCCGTGCTCCTCTACCGGACTCGAGTCATGGCAGTATCGAGTGGCCTCTCAGAGTTGAGCCCTGAGTTTTCACTCCCGACTAACCAAACCGCCTACGAGCTCTTTACGCCCAATGAATC
+
FFFFFFFF,FFFFFFFFFFFFFFFFF,FFF,FFFF:FFFFFFF:FFFFFFFFFFF:FFFFF,F:FFFFFFFFFFFFFFFFFFFFFFFFFFFFFFFFF:FFFF:FFFFFFFFF,FFFFFFF:FFFF:FFFFFFFFFFFFFFFFFF:F,FFFFFFFFFFFFF,FFFFFFFF:FFFFFF,:FFFFFFFFFFFF:,FFFFFFFFF:FF,F,FFFFFFFF,FF:FFFF::FFFFF:,FFFFFFFFFFF,,FFFFF
@A00920:152:HGHKKDRXX:2:2108:6732:21605 2:N:0:CGCGTTCA+TAAGACAC
GGACTACAAGGGTATCTAATCCCGTTTGCTCCCCTAGCTTTCGCTCCTCAGCGTCAATGTCGGTCCAGGATGCCGCCTTCGCCACCGGTATTCCTCCAGATATCTACGCATTTCACCGCTACACCTGGAATTCTGCATCCCTCTCCCGAATTCAAGCCATCCAGTATCGGATGCAGTTCCCAGGTTGAGCCTGGGGATTTCACATCCGACTTAGTTGGCCGCCTACGAGCCCTTTACGCCCAGTAATTCC
+
FFFFFFFFFFFFFFFFFFFFFFFFFFFFFFFFFFFFFFFFFFFFFFFFFFFFFFFFFFFFFFFFFFFFFFFFFFFFFFFFFFFFFFFFFFFFFFFFFFFFF,FFFFFFFFFFFFFFFFFFFFFFFFFFFF,FFFFFFFFFFFFF:FFFF:FFFFFFFFFFFFFFF,FFFFFFFFFFFFFFFFFFFFFF:FFFFFFF,FFFFFFFFFF::FFFFFFFFFFFFFFFF,FFFFFFFFFFFFFFF:FFFFFFFF
@A00920:152:HGHKKDRXX:2:2108:7084:21684 2:N:0:CGCGTTCA+TAAGACAC
GGACTACTGGGGTATCTAATCCCGTTCGCTCCCCTAGCTTTCGCGTCTCAGCGTCAAGACCTGTCCAGCGGGTCGCCTTCGCCACTGGTGTTCTTCCGAATATCTACGAATTTCACCACTACACCCGGAATTCCACAACCCTCTACTCGATTCAAGAACCCCAGTATCAAACACCCTAACCCGGTTGAGCCCAGAGATTTCACGCCAGACTTGACACTCCGCCTCAAAACGCTTTACGCCCAGTATTTCC
+
FFFFFFFFFFFFF:FFFFFFFF:FFF,FFFF:FF,FF:FF:FF,,,,:,FF:FFFF:,,F,,FFFFFFF:,F,FFF,FFFFFFFFFFF,FFFF,FF:F,,FFFFFFFF,FF,FFFFF:F:FFFF,FFFF,:FFFFF,,,FFF:F:F,,,,,FF:F,,:,F,FFFF,:F,,,,:,,FF,,FF,F:FFFFFFF:,F,F,FFFFF,,FF,FF,F:F,,,,,FFFFFFF:,F,:FFFFFF:,FFFFF:F,,FF:
@A00920:152:HGHKKDRXX:2:2108:10456:21856 2:N:0:CGCGTTCA+TAAGACAC
GGACTACTGGGGTTTCTAATCCTGTTTGCTACCCACGCTTTCGCGCCTCAGCGTCAGTTACAGTCCAGGAAGTCGCCTTCGCCACTGGTGTTCCTCCTAATATCTACGCATTTCACCGCTACACTAGGAATTCCACTTCCCTCTCCTGCACTCAAGCCAAGCAGTTTCATGTGCAATGCCTCGGTTAAGCCGAGGCTTTTCACACTTGACTTGCTCGGCCGCCTACACGCCCTTTACGCCCAGTAATTCC
+
FFFFFFFFFFFFFFFFFFFFFFFFFFFFFFFFFFFFFFFFFFFFFFFFFFFFFFFF:FFFFFFFFFFFFFFFFFFFFFFFFFFFFFFFFF:FFFFFFFFF,FFF:FFFF:FFFFFFFFFFFFFFFFFFF:FF::FFFFFFFFFFFFFFF:FFFF:FFF,FFFFFFFFFFFFFFFFFFFFFFFFFFFFFFFFFFFFFFFFFF::FFFFFFFFFFFFFFFFFFFF:FFFFFFFFF:,FFFF:FFF:FFFFFF
@A00920:152:HGHKKDRXX:2:2108:26558:22060 2:N:0:CGCGTTCA+TAAGACAC
GGACTACTCGGGTATCTAATCCTGTTCGCTACCCATGCTTTCGCTCCTCAGCGTCAGTTACGGCCCAGAGATCCGCCTTCGCCACCGGTGTTCCTCCTGATATCTGCGCATTTCACCGCTACACCCGGAATTCCGCACCCCTCTATCCGCCTCTAGATGAGCAGTCTAGTTCGTCCTCGCCCGGTTTAGCCCGGCGCTTTCACGACCCACTTACCCATCCGCCTACGCACGCTTTACGCCCAGTAACTCC
+
FFFFFFFFFFFFFFFFFFFFFFFFFFF::FF:FFFFFFFFFFFFFFFFFFFFFFFFFFFFFFFFFFFFFFFFFFFFFFFFFFFFFFFFFFFFFFFFFFFF,FFFFFFFFFFFFFFFFFFFFFFF:FFFFFFFFFFFFFFFFFFFFFFFFFFFFFFFFFFFFFFFFFFFFFFFFFFFFFFFFFFFFFFFFFFFFFFFFFFFF:FFFFFFFFFFFF:FFFFFFF:FFFFFFFFFFF:FFFFFFFFFF::FFF
@A00920:152:HGHKKDRXX:2:2108:23619:23109 2:N:0:CGCGTTCA+TAAGACAC
GGACTACAGGGGTTTCTAATCCCGTTTGCTCCCCTAGCTTTCGCGTCTGAGCGTCAGGTACGGTCCAGAAGGCCGCTTTCGCCACGGGTGTTCCTCCCGATATCTACGCAGTTCACCACTACACCGGGAATTCCACCTGCCTCTACCGTCCTCTAGCCAGGCGGTGTTGAGCGGCGTCTCCCGGGTGTGCCGGGAGCTTGCACAGCCAGCTTCCCTTGCCGCCGGCACGCGCTGTACGCCCTGTGCAGTC
+
FFFFFFFFFFFFFF:FF:F,FF::FFFFFFFFFF,FFFFF:FFFFFF:FFFFFFF,FF:FFFF,:FFFFFFFF,FFFFFF:FFFF:FFFFFFF:FFF::F,,,,F,:FF,,FFFFF,F:FFFF:,FFF,:F,FF,FFF,:F,F,,:F:,F:FF:,F:FFFFF,FF,FF:FF:FFF,,FFFFF,F,F:,F,FFF,,F,,,,F,F,,F:,,FFF,FFFF,:FFFF,::::,,F,F:F,:F:,F:F,F,:F::
@A00920:152:HGHKKDRXX:2:2108:26539:23375 2:N:0:CGCGTTCA+TAAGACAC
GGACTACCAGGGTATCTAATCCCGTTCGCTCCCCCAGCTTTCGCGCCTGAGCGTCAGGACAGGCCCAGCGAGCCGCCTTCGCCACCGGTGTTCCTCCCGATATCTACGAATTTCACCTCTACACTGGGAATTCCGCCATCCTCTCCCGGACTCACAGCCCGGCAGTCTTAAGCGCAGTTCCCGGGTTGAGCCCGGGCCTTTCACGCCTAACTTACCGAACCGCCTCCGCGCCCTTTACGCCCAGTCAGTC
+
FFFFFFFFFFFFFFFFFFFFFFFFFFFFFFFFFFFFFFFFFFFFFFFFFFFFFFFFFFFFFFFFFFFFFFFFFFFFFF:FFFFFFFFF:FFFFFFFFFFF:FFFFFFFF:FFFFFFFFFFFFFFFFFFF:FFFFFFFFFFFFFFFFFFFFFFFFFFFFFFFFFFFFFFFFFFFFFFFFFFFFFFF,FFFFFFFFFFFF:,FF:FFFFF,FFFF:FFF:FFFFFFF,FFF:FFFF,FFFFFFFF::,:,FF
@A00920:152:HGHKKDRXX:2:2108:24478:23469 2:N:0:CGCGTTCA+TAAGACAC
GGACTACTCGGGTTTCTAATCCTGTTTGATCCCCACACTTTCGTGCATCAGCGTCAGTTAGAGTTTAGTTAGCTGCCTTCGCTATCGGTGTTCTTGACGATATCTAAGCATTTCACCGCTACACCGTCAATTCCGCCAACCTCAATTCCACTCAAGCCCTACAGTATCAATGCCACCCTCCCGGTTAAGCCGGGATATTTCTGCACTGACTTATAAGGCCGCCTACGCACCCTTTAAACCCAATAAATCC
+
FFFFFFFFFFFFFFFFFFF,FFFFFFFFFFFFFFFFFFFFFFFFFFFFF:FFFFFFFFF:FFFFFFFFFFFFFFFFFFFFFFFFFFFFFFFFFFFFFFF:,:FFFFFFFF,FFFFFFF:,FFFFFFFFF,F,:FFF::F::FFFFFFFFF:FFFFFFFFFFFFFFF:,F,FFFFFF:FFFFFFFF,F:FFFFFFFFFF,FF,FFF:FF:FFFFFFFFFFFFFFFFFFFFFFFF,F,FF,FFFFF:FFFFF
@A00920:152:HGHKKDRXX:2:2108:25943:23563 2:N:0:CGCGTTCA+TAAGACAC
GGACTACTGGGGTATCTAATCCTGTTTGCTCCCCACGCTTTCGTGCATGAGCGTCAGTGCAGGCCCAGGGGATTGCCTTCGCCATCGGTGTTCCTCCGCATATCTACGCATTTCACTGCTACACGCGGAATTCCATCCCCCTCTGCCGCACTCCAGCTGTGCAGTCACAAGTGCAGTTCCCAGGTTAAGCCCGGGGATTTCACACCTGTCTTGCACAACCGCCTGCGCACGCTTTACGCCCAGTAATTCC
+
FFFFFFFFFFFFFFFFFFFFFFFFF:FFFFFFFFFFFFFFFFFFFFFFFF,FFFFFFF:FFFFFFF:FFFFFFFFFFFFFFFFFFFFFFFFFFF:FFFFFFFFFFFFFFFFFFFFFFF:FFF:FFFFFFFFFFFFFFFFFFFFFFF:FFFFFFFFFFFFFFF:FFFFFFFFFFFFFFFFFFFFFFFFF:FFFFFFFFFFFFFFFFFFFFFFFFFFF,FF:F:FFF:FFFFFFFFFFFFFFFFFFFFFFFF
@A00920:152:HGHKKDRXX:2:2108:20546:23641 2:N:0:CGCGTTCA+TAAGACAC
GGACTACTGGGGTTTCTAATCCTGTTTGATCCCCACGCTTTCGTGCCTCAGAGTCAATATATGTGTAGCGAGCTGCCTTCGCAATTGGTGTTCTATGTCATATCTAAGCATTTCACCGCTACATGACATATTCCGCTCACCTCCACAATATTCAAGACAGATAGTATCAACGGCAGTTTCCGAGTTGAGCCCGGAGATTTCACCACTGACTTACCTACCCTCCTACGCACCCTTTAAACCCAGTGAATCC
+
::FFFFFFFF:F:FFFFFFFFFFFFFFF::F:FFFFFFFFFFFF:FFFF:FFFFFFFFFFFF:FFFFFF:F,F:FFFFFF:FFFFFFFFFFFF:F:FF:FFFFFF:FFFFFFFF,:F:FFFF:F:FFF::FFF,,,FFF,F:FFFFFF,FFFFFF::FF:FFF,FFFFFF,F,:FF:FF,FFFFFFFFFFFFFFFF:FFFFFFFFF:FFF::FF,F::FFFFF,FF,FFFFFFF:,:F,FFFFFFF,:FF
@A00920:152:HGHKKDRXX:2:2108:16360:23688 2:N:0:CGCGTTCA+TAAGACAC
GGACTACCAGGGTATCTAATCCCGTTTGCTACCCACGCTTTCGTGCCTTAGTGTCAGGAATGAGCCAGTCGCCTGCCTACGCCATCGGTGTTCCTCCCTATATCTACGGATTTCACTCCTACACAGGGAATTCCAGCGACCTCTCTCATCCTCTAGCTGAGCAGTTTAGATAATGTAAATGAGGTTGAGCCCCATGCTTTCACTATCTACTTACTCTGCCACCTACGCAACTCTTTACGCCCAGTAAGTC
+
F,FFFFFFFF:FFFFFF,FFFFFFF:FFFFFFFF:FFFFFFFFFFFFFF:FFFFFFFFFFFFFFFFFFFFFFFFFFFF:FFFFFFFFFFFFF:FFFFFFFFFFFFFFFF:FFFF:FFF,F:F:FFFFFFF:FFFFFFFFFF:FFFFFFFF:FFFFFFFFFFF,FF:FFFFFFFF:FF,FFFFFFF,FFF,:FFFFFF::,F,FF:FFF,,FFFF:FFFF,FFF::FFFF,F,F:,FFFF:,::FF,F,F,
@A00920:152:HGHKKDRXX:2:2108:9923:23938 2:N:0:CGCGTTCA+TAAGACAC
GGACTACTGGGGTTTCTAATCCTGTTTGATCCCCACGCTTTCGTGCATGAGCGTCAGTTACTGTCCAGTTAGCTGCCTACGCCATTGGTGTTCCTCCGAATATCTGCGAATTTCACCTCTACACTCGGAATTCCGCTAACCTCTCCAGTACTCTAGTCATGAAGTTTCAAAAGCAATTCCAAGGTTGAGCCCTGGGATTTCACTTCTGACTTTCATAACCGCCTGCGCACGCTTTACGCCCAGTGATTCC
+
FFFFFFFFFFFF:F,FF::FFFFFFFFFFFFFFFFFFFFFFFFFFFFFFFFFF:FFFFFFFFFFFFFFFFF:FFFFFFFFFFF:,FFFFF:FFFFFFFFFFFFFFFFF:FF:FFFFFFFFFFFFFFFFFFFFFFFFFFFFFFF:FFFFF:FFFFFF:FFFFF:FFFFFFFFFFFFFFFFFF:FF:FFFFF:,:FFFFFFFFFFFFFFF,FF,FF,FF:FFF:FF:::F,F:FFFF:FFFF:,F,F:FFFF
@A00920:152:HGHKKDRXX:2:2108:26539:24158 2:N:0:CGCGTTCA+TAAGACAC
GGACTACAGGGGTATCTAATCCTGTTTGCTCCCCACGCTTTCGCACCTCAGCGTCAGTACCGGGCCAGTGAGCCGCCTTCGCCACTGGTGTTCTTGCGAATATCTACGAATTTCACCTCTACACTCGCAGTTCCACTCACCTCTCCCGGACTCAAGTCTTCCAGTATCGAAGGCAGTTCTGGAGTTGAGCTCCAGGATTTCACCCCCGACTTAAAAGACCGCCTACGTGCGCTTTACGCCCAGTAATTCC
+
FF:FFFFFFFFFFFFFFFFFFFFFFFFFF:FFFFFFFFFFFFFFFFFFFFFFFFFFFFFFFFFFFFFFFFFFFFFFFFFFFFFFFFFFFFFFFFFFFF:FFFFFFFFFF,FF:FFFFFFFFFFFFFFFFFFFFFFFFFF:FFFFFFFFFFFFFF,FFFFFFFFFF,FFFFFFFFFFFFFF:FFFFFFFFFFFFFFF,FFFFFF:FFFFFFFFF,FFF:FFFFFFFFFFFFFFF:FFFFFF:FFF,,FFFF
@A00920:152:HGHKKDRXX:2:2108:25156:24205 2:N:0:CGCGTTCA+TAAGACAC
GGACTACTGGGGTTTCTAATCCTGTTCGCTCCCCACGCTTTCGCTCCTCAGCGTCAGTTCCAGCCCAGAGCGCCGCCTTCGCCGCTGGTGTTCCTCCTGATATCTGCGCATTTCACCGCTACACCAGGAATTCCACGCTCCCCTACTGGACTCTAGCCACAGCAGTATCGGATGGCGTCTCCAGGTTGAGCCTGGAGGTTTCACACCCGACTTACTGAGCCGCCTACGAGCTCTTTACGCCCAATGAATC
+
FFFFFFFFFFFFFFFFFFFFFFFFFFFFFFFFFFFFFFFFFFFFFFFFFFFFF:F:FFFFFFFFFFFFFFFFFFFFFFFFFFFFFFFFFFFFFFFFFFFFFFFFFF:FFFFFFFFFFFFFFFFFFFFFF:FFFFFFFFFFFFFFFFFFFFFFFFFFFFFFFFFFFFFFFFFFFFFFFFF:FFFFFFFFFFF,FFFFF:FFFFFFFFFFFFFFFFFFF:FFFFFFFFFF,FFFFFF:FFFF::FF,:FFFF
@A00920:152:HGHKKDRXX:2:2108:14452:24330 2:N:0:CGCGTTCA+TAAGACAC
GGACTACTAGGGTTTCTAAGCCTGTTTGCTCCCCACCCTTTCGCTCCTCAGCGTCAGTTACGGCCCAGAGATCTGCCTTCGCCATCGGTGTTCCTCCTGATATCTGCGCATTCCACCGCTACACCAGGAATTCCAATCTCCCCTACCGCACTCTAGTCTGCCCGTACCCACTGCAGGCCCGAGGTTGAGCCTCGGGATTTCACAGCAGACGCGACAAACCGCCTCCGAGCTCTTTACGCCCAATAATTCC
+
FFFFFFF:FFFF:FFFFFFFFFFFFFFFFFFFFFFFFFFF:FFFFFFFFFFFFFFFF:FFFFFFFFFFFFFFFFFFFFFFFF:FFFFFFFF:FFFFF:FFFFFFFFFFFFFFFFFFFFFFFFFFFFFFFF:FFFFFFFFFFFFFFFFFFFFFFFFFFFFFFFFFFFFFFFFF,FFFFFFFFFFFFFFFFFFFFFFFFFFFFFFFFFFFFFFFFFFF:FF:FFFF:FFFFFFFF:FFFFFFFFF,::FFF:
@A00920:152:HGHKKDRXX:2:2108:14082:24408 2:N:0:CGCGTTCA+TAAGACAC
GGACTACCCGGGTTTCTAATCTGTTTCGCTACCCTAGCTTTCGTGCCTCAGTGTCAGGAAGAGCCCAGATGCCTGCCTTCGCCATCGGTGTTCCAGTATATATCAACGCATTTCACTGCTACACATACTGTTCCAGCCTCCCTGCCAATCCTCAATCTTGTCCGTATCCTATCCAATCCCGAGGGTAAGCCTCGGTCTTTAAGATAAGACGCGACAAGACACCTACGCACACTTTACGCCCAATAAATCC
+
FFFFFFFFFFFFF,FFFFFFFFFFFFFFFFFFFFFFFFFFFFFF:FFFFFFFFFFFFFFFF:FFFFFFFFFFFFFFFFFFFFFFFFFFFFFFFFFFF:FFF,FFFFFFFFFFFFFFFFFFFF:FFFFFFFFFFFFFF,FFFFFFFFFFFFFFFFFFFFF:FFFFFF:FF:,FFFFF:F:FFFF:FFFF:FF:FFFFFFFF:FFFFF:,:FFFFFFFFF:FFFF,F,FF:FFFF:FF:::F:FFF:F,FFF
@A00920:152:HGHKKDRXX:2:2108:26304:24502 2:N:0:CGCGTTCA+TAAGACAC
GGACTACTGGGGTATCTAATCCTGTTTGATCCCCACACTTTCGTGCCTCAGCGTCAGTTACAGACTAGTAAGCAGCCTTCGCTATAGGTGTTCTTGACGATATCTAAGCATTTCACCGCTACACCGTCAATTCCGCCTACCTCATCAGTACTCTAGCCCATCAGTATCAATGCCACCCTCCCGGTTAAGCCGGGATATTTCAGCACTGACTTAAGAGGCCGCCTACGCACCCTTTAATCCCAATAAATCC
+
FFFFFFFFFFFFFFFFFFFFFF,FFFFF:F,FFFF,:FFFFFF,FF,FFFFFFFFF,F:FFFF,FFFF:FFFF,FFFFFFFF::,,FFFFFFFFFFF:FFFFFFFF:FFFFFFFFFFFFFFFFFF,:FFFFFFFFF:F,FFFF:,F,F,F,FF,FFFFF,,FFFFFFFF:,:FFFFF,,FFFFFFF,FFFFF,F::FFFFFF,FF,FFFFFFF,,FFFFFFFFFF:F:,F:FFFFF,,FFF:,FFF,FFF
@A00920:152:HGHKKDRXX:2:2108:29848:25786 2:N:0:CGCGTTCA+TAAGACAC
GGACTACAAGGGTTTCTAATCCTGTTTGCTCCCCACGCTTTCGTGTCTCAGCGTCAGTACTCGTCCAGTTGGCCGCCTTCGCCACCGGTGTTCCTCTCGATATCTACGAATTTCACCTCTACACCGAGAATTCCACCAACCTCTCCGGTACTCTAGCCTTGCAGTTTCGAGTGCTCGTGCAGGGTTGAGCCCTGGGCTTTCACACCCGACTTACACGACCGCCTACACACGCTTTACGCCCAGTAATTCC
+
FFFFFFFFFFFFFFFFFFFFFFFFFFFF:FFFFFFFFFFFFFFF:FFFFFFFFFFFFF,FFFF:FF:FFFFFF,F:FFFFFF:F:FFF,F,FF,FFFFFFFFFFFF,FF:FFFFFF:FFFFF:FFFFFF::F:F:FFFFFFFFFFFFFFF:FFFFF:,:FFFFFFFFFFF:FFF,F:F,,FFFFF:F,FF,FFFFF,F,FF:F,FFFFFFFF,F,,:FF,FFF,F,FFFFF,FF,::FFF:FF:F,F,FF
@A00920:152:HGHKKDRXX:2:2108:26756:26224 2:N:0:CGCGTTCA+TAAGACAC
GGACTACTGGGGTTTCTAATCCTGTTTGCTACCCACGCTTTCGTAGTTGAGTGTCAGTTGCTGTCCAGTCCGCCGCCTTCGCCTCTGGTATTCCTCCCGATCTCTACGCATTTCACCGCTACACCGGGAATTCTGCGGACCTCTCCAGCACTCTAGTAATAAAGTTTCCAAGGCACGTCCTGAGTTGAGCTCAGGGATTTCACCCCAGACTTTTATTACCACCTACCTACCCTTTACGCCCAATAATTCC
+
FF:FFFFFFFFFFFFFFF:FFFFFFFFFFFFFFFFFFFFFFFFFFFFFF:FFFFFFFFFFFFFFFFFFFFFFFFFFF:FFFFFFFF:FFF,FFFFF,FFFFFFFFFFFF::FFFFFFFFFFFFFFFFFFFFFF:FFFFFFFFFFFFFFF:FFFF:FFFFFFF:FFF:FFFFFFFFFFFFFFFFFFF,FFFF:FFFFFFFFFFFFFFFFFF::FFFFFFFFFFFFFF:F::FFFFF:::F:FFF:FFFFFF
@A00920:152:HGHKKDRXX:2:2108:28438:26412 2:N:0:CGCGTTCA+TAAGACAC
GGACTACTGGGGTATCTAATCCTGTTCGCTACCTACGCTTTCGTCCATCAGCGTCAGTAAATTATTAGTGATCTGCCTTCGCAATCGGTATTCTATGTAATATCTATGCATTTCACCGCTACACTACATATTCTAACAACTTCATAATTACTCAAGGTATGCAGTATCAATGGCAGTTCTACAGTTGAGCTGCATACTTTCACCACTGACTTACGTACCCGCCTACGGAACATTTAAACCCAATGATTCC
+
,:FFFF:FFF:,FFF::FFFFFF,FFF:FFFFFFF:,FF,F:FFFFFFFFFFFFFFFFFFFFFFFFFF:FFFF::FFF:FFFFFFF::F:FFFFFFFFFFF::FF::F,FFFF::F:FFFFFFF,F:FFFFF,FFFF,F:FFFFFFF:FFFFF:FFFFFFF,FFF:F,FFFFFFFFFFFFFF,FFF:FFFFF,F,FFFF:FFF,FFF,F:F,FF,FFF,FF:F::::FF,,,,FF,FFF,FF:F,F::,F
@A00920:152:HGHKKDRXX:2:2108:20428:26569 2:N:0:CGCGTTCA+TAAGACAC
GGACTACAGGGGTATCTAATCCTGTTTGATCCCCACACTTTCGTGCCTCAGCGTCAGTTACAGTCTAGTTAGCTGCCTTCGCAATAGGTGTTCTTGACGATATCTAAGCATTTCACCGCTACACCGTCAATTCCGCCTACCTCGACTCCACTCAAGTCCTGCAGTATCAATCCCACCCTCCCGGTTAAGCCGGGATATTTCAGAACTGACTTACAAGACCGCCTACGCACCCTTTAAACCCAATAAATCC
+
FFFFFFFFFFFFFFFFFFF:FFFFFFFFFFFFFFFFFFFFFFFFFFFFFFFFFFFFFFFFFFFFFFFFFFFFFFFFFFFFFFFFFFFFFFFFFFFFFFFFFFFF:FFFFF:FFFFFFF:FFFFF::FFFFFF::FFFFFFFFFFFFFFFFFFFFFFFFF:F:FFF:FFFFFF:FF,FFFFFFFFFF,FFFFF::FFFFFF::FFFFFF:FFFF:FF,:FFFFFFFFFFFF:FFF:FFFFFFFF:FFFF,F
@A00920:152:HGHKKDRXX:2:2108:18493:26976 2:N:0:CGCGTTCA+TAAGACAC
GGACTACTAGGGTATCTAATCCCGTTTGCTCCCCTGGCTTTCGTTCCTCAGTGTCAGTTACAGTCCAGAATGCCGCCTTCGCCACCGGTGTTCCTCCAGATATCTACGCATTTCACCGCTACACCTGGAATTCCGCATTCCTCTCCTGCACTCAAGCCAACCAGTATCAGAAGCAGTTCCCCAGTTAAGCTGAGGGATTTCACATCTGACTTAGTTGGCCACCTACGAACCCTTTACGCCCAGTAATTCC
+
FFFFFFFFFFFFFFFFFFFFFFFFFFFFFFFFFFFFFFFFFFFFFFF,FFFFFFFFFFFFFFFFFFFFFFFFFFFFFFFFFFFFFFFFFFFFFFFFFFFFF:FFFFFFFFF,FFFFFFFFF:FFFF:FFF:FFFFFFF,FFFF,FFFFFFF,FFFFFF,:FF,F:FFFFFFFFFFFF:FFFFFFFFF,FFFFFFFFF:FFF:FFFF,FFF,,FFFFFFFFFFF:,FFF,FFF,F,:FFFFF,F,,:,FFF
@A00920:152:HGHKKDRXX:2:2108:28429:26991 2:N:0:CGCGTTCA+TAAGACAC
GGACTACTGGGGTTTCTAATCCTGTTCGCTCCCCTAGCTTTCGCGCCTGAGCGTCAGGTAAGGCCCAGAGATCCGCCTTCGCCACCGGTGTTCCTCCTGATATCTGCGCATTTCACCGCTACACCAGGAATTCCGATCTCCCCTACCTACCTCTAGCCTGACAGTATCGAATGCAGTCACGGGGTTGAGCCCCGGGATTTCACATCCGACTTACCAAGCCGCCTGCGCGCTCTTTACGCCCAATGAATCC
+
FFFFFFFFFFFFFFFFFFFFFF:FFFFFFFFFFFFFFFF:FFFFFFFFFFFFFFFFFFFF,FFFFFFFFF:F,FFFFFFFFFF:FFFFFFFFFFF:FF::FFFFFFFFFFFFFF,FFFFFFF,FFFFFFFFFFFF:,FFFFFFFF:F:,FFFFF,FF:FFFFFFFFF,F,FFFFFFF:,FF,FFFF:FFF:,:FFF:F,FFF:,F,,,,FFF,F,,,F,:F:F,FFF:FF,F,,F,:F:,F,,F:,,:FF
@A00920:152:HGHKKDRXX:2:2108:13376:27414 2:N:0:CGCGTTCA+TAAGACAC
GGACTACCGGGGTTTCTAATCCTGTTTGCTCCCCACGCTTTCGTGCCTCAGTGTCAGTGCTGGTCCAGGCAGTCGCCTTCGCCACAGATGTTCCTCCCGATCTCTACGCATTTCACTGCTACACCGGGAATTCCACTGCCCTCTACCGCACTCTCGCCCGCCAGTATCCCATGCCAGTCCCAGGTTGAGCCCAGGGCTGTCACATCGGACTTAACGTCCCACCTACGCACGCTTTACGCCCAGTAATTCC
+
FFFFFFFFFFFFFFFFFFF:FFFFFFFFF:FFFFFFFFFFFFFFFFFF:FFFFFFFFFFFFFFFF:FFFFFFFFFFFFFFFFFFFFFFFFFFFFFFFFF:F:FFFFFF::,FFF:FFFFF:F,FFFFFF,FFFFFFFFF,FFFF,FFFF::FF:,FFFFFFF:FFFFFFF:FF:FF,FF:F,FFFFF:FF::FFFF:F,FF::FFFF:F::F,,FF,,FFF,FFF:FF:,FF,,FF:::FFFFFFF,FF:
@A00920:152:HGHKKDRXX:2:2108:7166:27461 2:N:0:CGCGTTCA+TAAGACAC
GGACTACTCGGGTTTCTAATCCTGTTTGCTACCCACGCTTTCGCGCATCAGCGTCAGTTCCGGTCCAGGTAGCCGCCTTCGCCACCGGTGTTCCTCCCAATATCTACGAATTTCACCTCTACTCCTGGAATTCCGCTCACCTCTCCTGCACTCTAGTCTGACAGTATCCAATGCGCTTCCTGGATTGAGTCCAGGGCTTTCACATCAGACTTATCAAACCGCCTACACCCTCTTTACGCCCAATAATTCC
+
FFFFFFF:FFFFFFFFFFFFFFFFFF:FFF:FFFFFFFFFFFFFFFFFF:FFFFFFFFF:FF:FFFFF:FFFFF:F:FFFFFFFFFFFFFFFFFFFFFFFFFF:FFFFFFFFFFFFFFFFFFFFF,FFF:F:FF:FF,FFFFFFFFFFFFFFFFFFFFFFFFFFFFFFFFFFFFFFFFFFFFFFFFFFFFFFFF,F,FFFFFFFFFFFFFFF,FFFFFFF::FF:FF:,F:FFFFF:::FFF:FFFFFFF
@A00920:152:HGHKKDRXX:2:2108:31485:28244 2:N:0:CGCGTTCA+TAAGACAC
GGACTACTGGGGTTTCTAATCCTGTTTGCTCCCCACGCTTTCGAGCCTCAGCGTCGGATCCGGCCCAGTCGGCCGCCTTCGCCACGGGTATTCTTCCCGATCTCTACGCATTCCACCGCTACACCCGGAATTCCGCCTGCCCCTACAGTACTCGAGCCTGACAGTCGGCATGGCCGACCCGGGGTTGAGCCCCGGGCTTTCACCACACCCTTATCACGCCACCTACGCGCCCTTTACGCCCAGTGATTCC
+
FFFFFFFFFFFFFFFFFFFFFFFFFFFFFFFFFFFFFFFFFFF,FFFFFFFFFFFFFF::FFFFFFFFFFFFFFFFFFFFFFF:FFFFFFFFFFF:FF:FFFFFFFFF::FF:FFFFFFFFFFF:FF,FFFFFFFFFFFFFFFFFFFF,FFFFFFFFFF:FFFFFFFF:FFFFFF:FFF:FF:F:,FFFF,FF,:FF,FF:FFFFFFFFFFFFFFFFFF:FFF::,FF:FFFFFFFF:F:F:FFFFFFF:
@A00920:152:HGHKKDRXX:2:2108:19750:28307 2:N:0:CGCGTTCA+TAAGACAC
GGACTACTGGGGTTTCTAATCCTGTTCGCTCCCCACGCTTTCGTCCATCAGTGTCAATGCAATGTTAGTGATCTGCCTTCGCAATTGGTATTCTATGTAATATCTATGCATTTCACCGCTACACTACATATTCTAACCACTTCACATTGATTCAAGAAAACCAGTATCAAGGGCAATTCTCCAGTTGAGCTGCAGACTTTCACCCCTGACTTAACCTTCCACCTACGGACCCTTTAAACCCAATGAATCC
+
FFFFFFFFFFFFFFFFFFFFFFFFFFFFFFFFFFFFFFFFFFFFFFFFFFFFFFFFFFFFFFFFFFFFFFFFFFFFFF:FFF::FFFFFFFFFF:FFF:FFFFFFFFFFFFFFF,FFFFFFFFFF:FFFFFFFFFFFFFFFFFFF:FFFFFFFFFFFFFFFFFFFFFFFFFFFFFFFFFF,F:FFFFFFFFFFFFFFFFFFFFFFFFFFFFFFFFFFFFFFFFFFFFFFF,FFFF:FFFFFF:FFF:FFF
@A00920:152:HGHKKDRXX:2:2108:8847:28588 2:N:0:CGCGTTCA+TAAGACAC
GGACTACTGGGGTTTCTAATCCTGTTCGCTCCCCTAGCTTTCGCGCCTCAGCGTCAGGACAGGTCCAGAGAGCCGCCTTCGCCACCGGTGTTCCTCCCCATATCTGCGCATTTCACCGCTACACCGGGAATTCTACCTTCCTCTACCGCCCTCGAGCCGCACAGTTTTGAACGTCCCCTCCCAGTTGAGCCGGGAGATTTCACATCCAACTTGTGCGGCCGCCTGCATGCGCTTTACGCCCAGTGAATTC
+
:F:FFFF:F:F,FFFFFF:FFFF,:FF:,F,FFF:F:FFFFFFFFFFF,:F:,F,::F::FF:FFF:F,,,FF:,FFFF:,FF::F:FFFF::FF:F:,FFFF:FFFF,F,FFFFFFFFFF::FF,FFFFFF:FFFFFF:FFFF,FF:F:FFFFFF,F,FF::FFFFFFFFFFFFFFFF:FFFF:FFF:FFFF:FFF,FF::FFFF,,FFFFFFFF:FFFFFFFFFFFFFFFF,FFFFFFFFFFF:,,FF
@A00920:152:HGHKKDRXX:2:2108:20726:28745 2:N:0:CGCGTTCA+TAAGACAC
GGACTACAAGGGTATCTAATCCTGTTTGCTCCCCACGCTTTCGCGCCTCAGCGTCAGTACCGTCCCAGCGAGCTGCCTTCGCCATCGGTGTTCCTCCTGATATCTGCGCATTCCACCGCTACACCAGGAATTCCACTCGCCTCTTCCGGACTCGAGCCCGACAGTATCCACCGGCTTTCCAGGGTTGAGCCCTGGACTTTTACAGCGGACTTACCGGGCCGCCTACGCGCGCTTTACGCCCAATAATTCC
+
FFFFFFFFFFFFFFFFFFFFFFFFFFFFFFFFFFFFFFFFFFFFFFFFFFFFFFFFFFFFFFFFFF:FFFFFFFFFF:FFFFFFFFFFFFFFFFFFFFFFFFFFFFFFFFFFFFFFFFFFFFFFFFFFFFFFFFFFFFFFFFFFFFFFFFFFFFFFF:FFFFFFFFFFFFFFFFFFFFF:FF,FFFFFFFFFFFF:FFFFFFFFFF:FFFFFFF,FFFFFFFFF:FF,FFFFF:FFFFFFFFFFF:,FFF
@A00920:152:HGHKKDRXX:2:2108:18186:29074 2:N:0:CGCGTTCA+TAAGACAC
GGACTACAAGGGTATCTAATCCCGTTTGCTCCCCTGGCTTTCGCTCCTCAGCGTCAGTAATGGTCCAGAATGCCGCCTTCGCCACCGGTGTTCCTCCAGAGATCTTCGGATTTCACCGCTACCCCTGGAATTCCGCATTCCTCTCCCACACTCAAGCCATCCGGTCTCCCTCGCAGTTCCACGGTTGAGCCGTGGGAGTTCACGTGGGACTTCGTTGGGCGCCTCCGAGCGGGTTACGCCCCGTCAGTCG
+
[truncated: 44,931,105 more chars]
