# Supplementary material for: Biochar’s role in improving pakchoi quality and microbial community structure in rhizosphere soil
Source: PeerJ. 2024 Mar 18;12:e16733. doi: 10.7717/peerj.16733 (PMC10956520; doi:10.7717/peerj.16733)
Supplement: Supplemental Information 28 — T4, treated with 7% biochar. 1, 2, and 3 represent three replications. [file peerj-12-16733-s028.gz › T42_1.fq]

@A00920:152:HGHKKDRXX:2:2101:8006:1892 1:N:0:CGCGTTCA+CTAATCGA
ACTCCTACGGGAGGCAGCAGTGGGGAATATTGGACAATGGGGGCAACCCTGAACCAGCCACGCCGCGTGGGTGAAGAAGGCCATCGGGTAGTAAAGCCCTTTCGGACGGGAAGAAAAGCCGCGAGCTAATACGTCGGGGTCATGACGTAACCCACCAAAGAAGCACCGGCTAACTCAGTGCCAGCAGCCGCGGTCATACAGAGGGTGCAATCGTTATCCGGATTAACTGGGTTTAAAGGGTGCGAAGGAG
+
FFFFFFFFFFFFFFFFFFFFFFFFFF,F,:FFFFFF:FFFF,F,FF,FFFFF,FFFFF:F,FFFFFFFF,FFFFFFFFFFFF,,FFFFF,FFFFF,F,FFFFFFF:,FF,F,FF,FF:::,FFF,FFFFFF,,FF,,F,:F,FF:F:FF,FF,,:,,F,FF:FFFFFF,FFFFFF:FFF:FF:,FF:::,F::,FFFFF,,FFFFF,F,,,FF,F,F,F:,,FF,F:F,FF,:F,FF,FFF:FF,FF,:F
@A00920:152:HGHKKDRXX:2:2101:13386:2159 1:N:0:CGCGTTCA+CTAATCGA
ACTCCTACGGGAGGCAGCAGTGGAGAATCTTGCACAATGAGCGCAAGCTTGATGCAGCCACGCCGCGTGAGGGAAGAAGGCCTTCGGGTTGTAAACCTCTTTCAGTAGTGAAGAAGCGAAAGTGACGGTAACTACAGAAGAAGCCCCGGCCAACTACGTGCCAGCAGCCGCGGTAATACGTAGGGGGCGAGCGTTGTCCGGACTCATTGGGCGTACAGGGCGTGTAGGCGGCCCTGTAAGTCGGATGTGA
+
,:F:F,FF:FFFFFFFFFFF:FFFFFF:FFFFF:FFFFFFFFFFF,F:F::FF:FF:FFFFFF:FFF,FFFFF::FF:FFFFFFFFFFFFFF:FFFFFFFF:FFF:FFFFFFFFF:FFFFFFFFF:FFFFFFFFFFFFFF:FFFFFFFFFFFFFFFFFFFFFFFFFFFFFFFFFF,FFFFFFFFFFFFFFFFF,,F,F:FFF::FFFFFFF:F:F,:FFFFFFF:FFFFFFF:F,FFFFFFFFF:FFFFF
@A00920:152:HGHKKDRXX:2:2101:32045:2347 1:N:0:CGCGTTCA+CTAATCGA
ACTCCTACGGGAGGCAGCAGCAAGGAATTTTACCCAATGGGCGCAAGCCTGAGGGAGCAACGTCGCGTGGAGGATGACGGCCTTCGGGTTGTAAACTCCTTTTCGGGGGGAAGATACAGACGGTACCCCCGGAATAAGCCCCGGCTAACTCCGTTCCAGCAGCCGCGGTAATACGGAGGGTGCAAGCGTTGTACGGAATCACTGGGTGTAAAGGGTGTGTAAGCGGGGCAGTAAGTCAGTGGTGAAAGCC
+
FFFFFFF,FFFF:FFFFF:FFFFFFF:FFFF,F::F::F:FFFFFFFFFFFF:F:F:FFFFFFFFFFFFFFFFFFFFFFFFFFF,F,FFFFFFFF:FFFF:FF,FF:F:FFFFFFF:FFF:FFFFF::FFFFFFFFFFFFF:FFFFFFFFFFFF,FFFFFFFFF,FFFFF:FFFF:FFFFFFFFFFFFFFFF,FFFF:FFF:F:FF:FFF,F:FFFFFFFF::FFF,FF:FFFFFF:FFFFFFFFFF:FF
@A00920:152:HGHKKDRXX:2:2101:30255:2848 1:N:0:CGCGTTCA+CTAATCGA
ACTCCTACGGGAGGCAGCAGTGGGGAATATTGCACAATGGGCGAAAGCCTGATGCAGCGACGCCGCGTGAGGGATGACGGCCTTCGGGTTGTAAACCTCTTTCAGTCGGGAAGAAGCGAATGAGACGGTACCTGCAGAAGAAGCGCCGGCTAACTACTTGCCAGAACCCGCGGAAATACGTATGGCGCACGCGTTATACGGAAGTATAGGGCGTAAATAGCTCTTAGGCGGTTTGAAGCGTCTGACGTGA
+
FFFFFFFFFFFFFFFFFFFFFFFFFFFFFFFFFFFFF:FFFFFFFFFFFFFFF:FFFF:F:FFFFFFFFFF,FF,FFFFFFFFFFFFFFFFFFFFFFFFFFF,,,,,FF,FFF::F,F,,,:,F::,,,F,F,:F:FFF,:F,F:FFF,FFF,:FF:,::,,F:F:,FFF,,:,FF,:,F,,,F,:FFF,,FFF,:F,FF,FF,FF,,,,F:FFF,:,:FF,F,FF::F:F,FF,,,F:FFF,FFFF:,F
@A00920:152:HGHKKDRXX:2:2101:27109:3317 1:N:0:CGCGTTCA+CTAATCGA
ACTCCTACGGGAGGCAGCAGTGGGGAATCTTGCGCAATGGCCGCAAGGCTGACGCAGCGACGCCGCGTGCGGGAGGACGCCCCTCGGGGTGTAAACCGCTGTCGCCCGGGGCGAACCGGGGGTTTCGACCCCCCTGACGGTCCCGGGTGAGGAAGCGCCGGCTAACTCCGTGCCAGCAGCCGCGGTAATACGGAGGGCGCGAGCGTTGTCCGGAATCACTGGGCGTAAAGGGCGCGTAGGCGGCGCGTCG
+
F:FFFFFF,FFFF:FFFFFFFFFFFFFFF:FFFFFFFFFFFFFFFFFFFFFFFFFFFFFFFFFFFFFFFFFFFFFFFFFFFFFFF:FFFFFFFF:FFFFFFFFFFFFFFFFFFF:FFFFFFFFFFFF:FFFFFFFFF:FF:,FFFFFF:FFF::::FFFFFF:FFF:FFFFF:F:F::FFFF:FFFFFF:FFFF:FFFF:FFFFFFFFF::F:::F:FFFFFFFFFFFFFFF:FFFFF:F:FFFF:FF::
@A00920:152:HGHKKDRXX:2:2101:18295:3740 1:N:0:CGCGTTCA+CTAATCGA
ACTCCTACGGGAGGCAGCAGTGAGGAATATTGCACAATGGGCGCAAGCCTGATGCAGCGACGCCGCGTGGGCGAAGAAGGTCTTCGGATCGTAAAGCCCTTTTCTGTGTGACGAGAGAGGACGGTAGCACAGGAATAAGCGTCGGCTAACTACGTGCCAGCAGCCGCGGTACAACGTAGGACGCAAGCGTTATCCGGAATTACTGGGCGTAAAGGGCGAGCAGGCGGTTGGGTAAGTGAGGCGTGAAATC
+
FFFFFFFFFFFFFFFFFFFFFFFFFF,FFFFFF:FFFFFFFFFFFFFFF:FFFFFFFFFFFFFFFFF,FFFFFFFFFFFFFFFFFFFFFFFFFFFF,FFFF,FFFFFFFFFF:FF:FFFFFFFFFFFFFFFFFF:FFFFFFFFFFFFFFFFFF::FFFFFFFFFFFFFFFF,FFFFFFFFFF:FFFFFFFFFFF:FFF,FF:FFF,,F:FFF,,FFF,FFFFFFFFFF,FFF,:,FFFF:,FFF::,F,:
@A00920:152:HGHKKDRXX:2:2101:15835:4147 1:N:0:CGCGTTCA+CTAATCGA
ACTCCTACGGGAGGCAGCAGTAGGGAATATTGGTCAATGGGTGAGAGCCTGAACCAGCCATGCCGCGTGCAGGAAGACGGCCTTCTGGGTTGTAAACTGCTTTTGTCAGGGGATAAAATTTCCTTGCGAGGAAAATTGAAGGTACCTGGCGAATAAGCCACGGCTAACTACGTGCCAGCAGCCGCGGTAATACGTAGGTGGCAAGCGTTGTCCGGATTTATTGGGTTTATAGGGTGCGTAGGCGGCCTAT
+
FFFFFFFFFFFFFFFFFFFFFFFFFF,:FFFFFF:FFFFFFFFFFFFFFFFF:FFFFFFFFFFFFFFFFFFFFFFF:FFFFFFFFFFFFFFFFFFFFFFFFFFFFFFFFFFF,FFF:F::FFFFFFFFFFFFFFFFFFFFFFFFFFFFFFFFFFF:FFFFFFFFFFFFFF,FFFFFFFFFFFFFFF,FFFFFF:FFFFF,FF,FFFFFF,FFFFFFF,FFFFFFFF:FF,,FF:F,FFFFF,F,F:FFFF
@A00920:152:HGHKKDRXX:2:2101:30210:4210 1:N:0:CGCGTTCA+CTAATCGA
ACTCCTACGGGAGGCAGCAGTTAGGAATATTGGACAATGGGCGCAAGCCTGATCCAGCCATGCCGCGTGAGCGATGAAGGCCTTCGGGTTGTAAAGCTCTTTAGCCGACGAATATAATGACTGTAGTCGGAGAATAAGCCCCGGCTAACTTCGTGCCAGCAGCCGCGGTAATACGAAGGGGGCGAGCGTTATTCGGAATCACTGGGCGTAAAGCGTGCGTAGGCTGTCTTGAAAGTTGGAAGTGAAAGCC
+
F,FFFFFFFF:FF:FFF,FFFFFFFF::FF:FFFFFFFFFFF:FFF:FFFFF::F:FFFFFFFF,FFFFF::FFF:FFFF:FFFFFFFFF:FFFFF:FF,FFFFF:FFFFFFF,FFFFFFFFFFFF,FFFFFFF:FFFFFFFFFFFFFFFFFF:FF:FF:FFFFFFFFFFFFFFFFFF,:FFF:FF:FFFFF:FF,FFF,FF:FF:FF::F:FFFFF::F:FF::FFFFFFFFFFFFFF::,:,F,F::F
@A00920:152:HGHKKDRXX:2:2101:30165:4288 1:N:0:CGCGTTCA+CTAATCGA
ACTCCTACGGGAGGCAGCAGTGGGGAATTTTGGGCAATGGCCGCAAGGCTGACCCAGCGACGCCGCGTGCGGGAGGAAGCCTTTCGGGGTGTAAACCGCTGTCAGGGGGGACGAACCCTCACGGGACGAACAGGCCCGTGAGCTGACGGTACCTCCAGAGGAAGCGCCGGCTAACTCCGTGCCAGCAGCCGCGGTAATACGGAGGGTGCAAGCGTTATCCGGAATCACTGGGCGTAAAGGGCGCGTAGGC
+
FFFFFFFFFFFFFFF:FFFFFFFFFFFFFFFFFFFFFFFFFFFFFFFFFFFFFFFFFFFFFFFFFFFFFFFFFFFFFFFFFFFFFFFFFFFFF,FFFFFFFFFFFFFFFFFFFFFFFFFFFFFFFFFFFFFFFFFFFFFFFFFFFFFFFFFFFFFFFF:FFFFFFFFFFFFFFFFFFFFFFFFFFFFFFFFFFFFFFFFFFFFFFFFFFFFFFFFFFF:F:FFFFFFFFFFFFFF:FFFFFFFFFF,FFF
@A00920:152:HGHKKDRXX:2:2101:29487:4429 1:N:0:CGCGTTCA+CTAATCGA
ACTCCTACGGGAGGCAGCAGTGGGGAATCTTGGACAATGGGCGAAAGCCTGAACCAGCGACGCCGCGTGGGTGATGAAGGCCTTCGGGTTGTAAACCCCTGTTGACCGGAAGGAAAAAGTCGTGCCGGGATAGATCACGAAATATACAGTAGAATTACAGACAGAAAACGAGAAAGCTGACCCAGAAGACCAGTTAATACAGCGGTTGATAACAATTATAGGTCGTACTGCGCGCAAAGCCCGAGTAGCC
+
:FFFFFFFFFFFFFFFFFFFFF:FFFFFFFFFF,FFFFFFFFFF,FFFFFFF,:FFFFFFFFF:FFF:FFF,FFFFF,FF,,,FFFF,FF:,FFF:FF,,FFF,F:,FF,:,:F,F::,F:FF:,,,,,,F:,,F,:,F:F,,:,FF,F:,:,,:F:FF:,F,,,F,,,F,:,F,,:,FF,,F,F,,,::FF:,,,,,,F,,,,F,FF:,:,F,,FFF,FFF,F,FFFF::FF:,F,FFF,,F,FF,:,,
@A00920:152:HGHKKDRXX:2:2101:6361:4523 1:N:0:CGCGTTCA+CTAATCGA
ACTCCTACGGGAGGCAGCAGTAAGGAATATTGGACAATGGGCGCAAGCCTGATCCAGCCATCCCGCGTGCAGGATGACTGCCCTATGGGTTGTAAACTGCTTTTATTAGGGAAGAAACCCCTGGATTTATCCGGGGCTGCCGGTAACTAATGAATAAGCACCGGCTAACTCCGTGCCAGCAGCCGCGGTAATACGGAGGGTGCAAGCGTTATCCGGAATAACTGGGTTTAAATGGTGCGTAGGCGGCGTC
+
FF::FFF,FF:FFFFFFFFFFFFF::F,F:FF:FFF::,F:F:F:F,FFFFF:FFFFF,F:F:FF,F::,FF:F,,F,FFF,FFFF:F,FFFF,FF:F,FF,,:FF:F:F,F:F:FFFF,,FFFFFFFFF:FFFF,FFFFFFFFF,:FFFF:FFFFFF,FF:,FF:FFF,F,FFFFFFF,FFFF,F,F:FF,FF,FFF,,FFFFFF,:F:FF:FF,FFF,FFF,FFFFFFFF:F:FF:,FF:,F:,FFFF
@A00920:152:HGHKKDRXX:2:2101:15067:4539 1:N:0:CGCGTTCA+CTAATCGA
ACTCCTACGGGAGGCAGCAGTGGGGAATCTTGGACAATGGGGGCAACCCTGATCCAGCCATGCCGCGTGAGCGATGAAGGCCTTAGGGTTGTAAAGCTCTTTCACCCGTGAAGATAATGACGGTCGCGGGAGAAGAAGCCCCGGCTAACTCTGTGCCAGCAGCCGCGGTCATACAGGGGGGGCAAGCGTTGTTCGGAATTCCTGGGCGTAAAGGGATCGTAGGTGGCCAACTAAGTCAGTTGTGAAATCC
+
,FFFFFFF::F,FFFFF:F:,:FFFF,FFF:F:FFFFF:FFFFFFFFFFFFFFFFFFFFFFF,FFFFFFF:FFFFFF,FFFFFFFFFFFF:FFFFFFFFFFFFFFFFFFFFFFFFFFFFF:FFF,::FFFFFF,FFFF:FFF::FFFFFFF:FFF:FFFFFFFFFFFF:,FFFF:F::FFFF:FFFFF,FFF:FFFF:FF:FFF:FFFFFF:FF,,F::FFFF,FF,F:,,FFFFFF:F,:::FFFF::F
@A00920:152:HGHKKDRXX:2:2101:12798:4617 1:N:0:CGCGTTCA+CTAATCGA
ACTCCTACGGGAGGCAGCAGTAAGGGATATTGCACAATGGGCGCAAGCCTGATGCAGCAACGCCGCGTGCAGGAAGAAGGGTTTCGGCTCGTAAACTGCTTTTCGGTGGGACGATGATGACGGTACCGCCGGAAGAAGTCTCGGCTAACTACGTGCCAGCAGCCGCGGTAAAACGTAGGAGGCAAGCGTTATCCGGATTTACTGGGTGTAAAGCGCGTGTAGGCGGTCCTGCAAGTGGCGCGTGAAAGCG
+
FFFFFFFFFFFFFFFFFFFFFF:FFFFF:FFFFFFFFFFFFFFFFFFFFFFFFFFFFFFFFFFFFFF:FFFFFFFFFFFFFFFFFFFFF:FFFFFFFFFFFFFF:FFFFFFFFFFFFFFFFFFF,FF,F,FFFFFFFFFFFF:FFFFFFFFFFFFFFFFF,FFFFFFFF:F:FFFFFFFFFFF:,FFFFFFFFFFFFFFFFFFFFFFFFFFFFFFFFFFFFF:FFFFF:FFFF:F::FFFFFFFFFF:,F
@A00920:152:HGHKKDRXX:2:2101:11858:5274 1:N:0:CGCGTTCA+CTAATCGA
ACTCCTACGGGAGGCAGCAGTGAGGAATATTGCTCAATGGGCGCAAGCCTGAAGCAGCGACGCCGCGTGGGCGATGAAGGTTTTCGGATCGTAAAGCCCTTTTCTCTGGGACGAGACAGGACGGTACCAGAGGAAAAAGTGTCGGCTAACTACGTGCCAGCAGCCGCGGTAAAACGTAGGACGCAAGCGTTATCCGGAATTACTGGGCGTAAAGCGCGTGTAGGCGGATCATTAAGTCACTGGTGAAAGC
+
FFFFFFFFFFFFFFFFFFFFFFFFFFFFFFFFFFFFFFFFFFFFFFFFFFFFFFFFFFF:FFFFFFFFFFFFFFFFFFFFFFFFFFFFFFFFFFFF:FF:FFFFFFFFFFFFFFFFFFFFFFFFFFFFFFFFFFF::F:FFFFFFFFFFFFFFFFFFF,:FFFFFFFFFFFFFFFFFFFFFFFFFFFFFFFFF:,FFF:FFFFFFFFFFFFFFF:FFFFFFFFFFFFFFF:FFFFFFFFFFFFFFFFFFF
@A00920:152:HGHKKDRXX:2:2101:18801:5337 1:N:0:CGCGTTCA+CTAATCGA
ACTCCTACGGGAGGCAGCAGTAAGGAATATTGCACAATGGGCGCAAGCCTGATGCAGCAACGCCGCGTGCCCGAGGACGGCCTTCGGGTTGTAAAGGGCTTTTCTGGCTGACGAGGAAGGACGGTAGGCCAGGAATAAGCGTCGGCTAACTACGTGCCAGCAGCCGCGGTAAAACGTAGGACGCGAGCGTTATCCGGATGTACTGGGCGTAAAGCGCGGGCAGGCGGTGGTCCAAGTCGGACGGGAAAGC
+
FFFFFFFFFFFFFFFFF:FFFF,FFFFFFFFFFFFFFFFFFFFFFFFFFFFFF:FFFFFFFFFFFFFFFFFFFFFFFFFFFF:,FFFFFFFFFFFFFFFFFFF:FFFF:FFFFFFFF:FFFFFF:FFFFFFF:FFFF::FF:FFFFF,FFF,FFFFFFFFFF:FFFFFFFFFFFFFFFFFF:FFFF:FFFF,FFFF,F:,F:F,FFFFFF:F,,FFFF:FF:F:FFFFF,FFFFFF,FFFFF,,:FFFFF
@A00920:152:HGHKKDRXX:2:2101:6352:8015 1:N:0:CGCGTTCA+CTAATCGA
ACTCCTACGGGAGGCAGCAGTAAGGAATATTGGTCAATGGACGCAAGTCTGAACCAGCCATGCCGCGTGAAGGATGAAGGTCCTCTGGATTGTAAACTTCTTTTATAGGGGACGAAACCCGGGTATTCTTACCCGATTGACGGTACCCTAGGAATAAGAACCGGCTAACTCCGTGCCAGCAGCCGCGGTAATACGGAGGGTGCAAGCGTTATCCGGATTCACTGGGTTTAAAGGGTGCGTAGGAGGGCTG
+
FFF,F,:FFFFF:FF:FFFFFFFFFFFFFFFFFFFFFFFFFFFFFFFFFFFFFFFFF:F:FFF:FFFFFFFFFFFFFFFFFFFFFFFFFFFFF:FFF,FFFF,FFFFFFFFFFFFFF::F:F:F,FF:FFF:F,FFFFFFF,F,FFF:,F:F:,,FFF,F,FF:,:F:FFFFFFF,FFFFFFF:,FFFF,FF:F,FF:FFFFFFFFFFFFFF:FFFF,FFF:FF,FFF:FF:FFFFFF:FFFFFFF:F,F
@A00920:152:HGHKKDRXX:2:2101:27398:8171 1:N:0:CGCGTTCA+CTAATCGA
ACTCCTACGGGAGGCAGCAGTGGGGAATATTGGACAATGGGCGAAAGCCTGATCCAGCAATGCCGCGTGAGTGATGAAGGCCTTAGGGTTGTAAAGCTCTTTTACCCGGGATGATAATGACAGTACCGGGAGAAGAAGCCTCGGCTAACTCCGTGCCAGCAGCCGCGGTAAGACGGAGGAGGCTAGCGTTGTTCGGAATTACTGGGCGTAAAGCGTGCGTAGGCGGCCTGGTTAGTCGGAGGTGAAATCC
+
FFF:FFFFFFF,FFFFFFFFFFFFFF:FF,,FF:FFFF:FFFFFFFFFFFFFFF::FFFFF:FFFFFFFFFFFFFFFFFF::FFFFFF,:FFFFFFFFFFFFFFFF,FFFFFFFFFF:FFFFFF:FFF,FF:FFFFFFFFFFFFFFFFF,FFFFFF:F:FFFFF:FFFFFF:FFFFFFF:FFFF,FFF,F,FFFF:FF:,,FFFFFFFFFFFFF,F,F:FF,FFFFFFFFFF:FFFFFFFF::FFFFFFF
@A00920:152:HGHKKDRXX:2:2101:32181:8312 1:N:0:CGCGTTCA+CTAATCGA
ACTCCTACGGGAGGCAGCAGTGGGGAATTGTTCGCAATGGGCGCAAGCCTGACGACGCAACGCCGCGTGGAGGATGAAGGTCTTCGGATTGTAAACTTCTGTTGGGTGGGAAGAACTGCCTCCGGGTTAATACCCTGGAGGTTTGACGGTACCACCTGAGGAAGCCCCGGCTAACTCTGTGCCAGCAGCCGCGGTAATACAGAGGTGGCAAGCGTTGTTCGGAATTACTGGGCGTAAAGGGCGCGTAGGC
+
:FF,F:FFFFFFFFFFFFFFFFFFF,FFFFFFFFFFFFFFFFFFFFFFFFFFFFFFFFFF,FFFFFFFFFFFFFFFF:FF,FFFFFF,F:FFFFFFF,FFFFFF,FFFFFFFFFFFFFFFFFFFF:F,F::FFFF,:FFF,,FFFFFFFFFF:F:,FFFFFFFFFF,FFF,:FFFFFF:F,FFFFFFFF,FFFFFFFFFF,FF:F,FFFFFFFFF,FFFFFFFFFFFFFFFFFFFFFFFFFFFFFFFFFF
@A00920:152:HGHKKDRXX:2:2101:18231:9455 1:N:0:CGCGTTCA+CTAATCGA
ACTCCTACGGGAGGCAGCAGTGGGGAATTGTTCGCAATGGGCGAAAGCCTGACGACGCAACGCCGCGTGGAGGATGAAGAATTTCGGTTCGTAAACTCCTGTCGAGCGGGACGAAAGATGCGCGGGTTAATACCCCGCGCAAGTGACGGTACCGCTAAAGGAAGCCCCGGCTAACTCCGTGCCAGCAGCCGCGGTAATACGGGGGGGGCACGCGTTGTTCGGAATTACTGGGCGTAAAGGGCTCGTAGGC
+
FFFFFF:FFFFFFFFFFFFFFFFFFFFFFFFFF:FFFFFFFFFFFFFFF:FFFFFFFFF:FFFFFFF:FFFFFFFFFFFFFFFFFFFFFFFFFFFFFFFFFFFFFFFFFF:FFFFFFFFFFFFFFFFFFFFFFFFFFFFFFFFFFF:F:FFFFFFFFFFFFFFFFFFFFFFFFFFFFFFFFFF:F:FF:FFFFFF,FFFFFFFFFFFFF:,FFFFFFFF:FF,FFFFFFFFFFFFFFF:F::F:FFFFFF
@A00920:152:HGHKKDRXX:2:2101:10248:9596 1:N:0:CGCGTTCA+CTAATCGA
ACTCCTACGGGAGGCAGCAGCAAGGAATTTTCCGCAATGGGCGCAAGCCTGACGGAGCGACGCCGCGTGGGGGATGACGCATTTCGGTGTGTAAACCCCTTTTCTGGGGGAAGAAGACAGTGACGGTACCCCAGGAAGAAGGACCGGCTAACTACGTGCCAGCAGCCGCGGTAAGACGTAGGGTCCGAGCGTTGTCCGGAGTTACTGGGCGTAAAGGGCGCGTAGGCGGTCTTCTGCGTCACACGTGAAA
+
FF::FFFFFFFFFFFFFFFFFFFFFFFFFFFFFFFFFFFFFFF:FFFFFFFFFFFFFFFFFFFFFFFFFFFFFFFFFFFFFFFFFF:FFFFFFFFFFFFFFF,FFFFFFFFFFFFFFFFFFFF,FFFFFFFFFFFFFFFFFFFFFFFFFFFFFFFFF:FF:FFFFFFFFFFFF,FFFFFFFFFFFF:FFFFFFFFFFFFFFFFFFF:FF,FFF:,FF:FFFFFFFFF::,,::FFFF::FFF:F,FFFFF
@A00920:152:HGHKKDRXX:2:2101:27100:9972 1:N:0:CGCGTTCA+CTAATCGA
ACTCCTACGGGAGGCAGCAGTGGGGAATCTTGCGCAATGGGCGAAAGCCTGACGCAGCAACGCCGCGTGGGGGATGAAGGCTTTCGGGTTGTAAACCCCTTTCAGCAGGGACGATTGTGACGGTACCTGCAGAAGAAGCCCCGGCCAACTACGTGCCAGCAGCCGCGGTAATACGTAGGGGGCAAGCGTTGTCCGGATTTATTGGGCGTAAAGAGCTCGTAGGCGGCTCACTAAGTCGGATGTGACAACT
+
FFFFFFFFFFFFFFFFFFFF:FFFFFFFFFFFFFF:FFFFFFFFFFFFFFFFFFFFFFFFFFFFF:FFFFFFFFFFFF,FFFF:FFFFFFFFFFFFFFFFFFFFFFFFFFFFFFF:FFFFFFFFFFFFFFFF:FFFF,FFFFFFFFFFFFFFFFFFFFFF:FFFFFFFFFFFFFFFFFFFFF:FFFF:FFFFFFFFFFFFFFFFFFFFFFF,:FFFFFFFFFFFFFFFFFFFFFFFFFFFFFFFF,:FFF
@A00920:152:HGHKKDRXX:2:2101:26350:10739 1:N:0:CGCGTTCA+CTAATCGA
ACTCCTACGGGAGGCAGCAGTGGGGAATTGTTCGCAATGGGCGCAAGCCTGACGACGCAACGCCGCGTGGAGGATGAAGGTCTTCGGATTGTAAACTCCTGTTGCCCGGGACGAAAAGCTTTGACCCAACACGTCAAAGTCTGACGGTACCGGGTGAGGAAGCCCCGGCTAACTCTGTGCCAGCAGCCGCGGTAATACAGAGGGGGCAAGCGTTGTTCGGAATTACTGGGCGTAAAGGGCGCGTAGGCGG
+
FFFFFF:FFFFFFFFFFFFFFFFFFFFFFFFFFFFF:FFFFFFFFFFFFFFFFFFFFFFFFFFFFFFFFF:FFFFFFFFFFFFFFFFFFFFFFFFFFFFFFFFFFFFFFFFFFFFFFFFFFFFFFFF:FFFFFFFFFFFFFF:FFFFFFFFFFFFFFFFFF:FFFFFFFFFFFFFFFFFFFFFFFFFFFFFFFFFFFFFFFFFFFFFFFFFFFF:FF:,:F,F:FFFFFFFFFF:,FFFFFFFFFFFFFF
@A00920:152:HGHKKDRXX:2:2101:12373:10770 1:N:0:CGCGTTCA+CTAATCGA
ACTCCTACGGGAGGCAGCAGTGGGGAATCTTGCGCAATGGGCGAAAGCCTGACGCAGCAACGCCGCGTGCGGGATGAAGGCCCTCGGGTTGTAAACCGCTTTCAGTGGGGACGAACCAAGACGGTACCCACAGAAGAAGCCCCGGCCAACTACGTGCCAGCAGCCGCGGTAACACGTAGGGGGCAAGCGTTGTCCGGATTCATTGGGCGTAAAGAGCTCGTAGGCGGTTCGGTAAGTCGGGTGTGAAACC
+
FFFFFFFFFFFFFFFFFFFFFFFFFFFFFFFFFFFFFFFFFFFFFFFFF:FFFFFFFFFFFFFFFFFFF:FFFFFFFFFFF:FFFFFFFFFFFFFF:FFFFFFFFFFFFFFFFF:FFFFFFFFFF:FFFFFFFF:FFFF:FF:F::FF:F:F:FFFFF:FF,FFFF:FFFF,F:FFFFFFFFFFF:FFF:FFFF:FFFFFFFFFFFFFFFF,FF:F:::FF:FFFFFFFFFFF:,F::FFF:::F:FFF,
@A00920:152:HGHKKDRXX:2:2101:18539:11240 1:N:0:CGCGTTCA+CTAATCGA
ACTCCTACGGGAGGCAGCAGTGGGGAATATTGCACAATGGGCGAAAGCCTGATGCAGCGATGCCGCGTGAGCGATGAAGGCCTTCGGGTTGTAAAGCTCTGTGGATGGAGACGAATAAGCCATGGTTAATACCCATGGTGATGACGGTATCCATTTAGCAAGCACCGGCTAACTCTGTGCCAGCAGCCGCGGTAAGACAGAGGGTGCAAACGTTGTTCGGAATTACTGGGCGTAAAGCGCGTGTAGGCGG
+
FFFFFFFFFFFFFFFFFFFF,FFFFF,F:FFFFFFF:FFFFFFFFFFFFFFFFFFFFFFFFFFFFFFFFFFFF:FFFFFFFFF:FFFFF:FFFF,FFF:FF:FFFFFFFFFFFFF:FF:FFFFFFFFFFFFFFFFFFFFFFFFFFFF:F:FFFFFFFFFF,:FFFFFFFFFFFFFFFFFFFFFFFFFFFFFFFFFFFFFFFFFFFFFF,FF,F,FF:FFFF,FFFFFFFFF:FFFFFFFFFFFFFFFFFF
@A00920:152:HGHKKDRXX:2:2101:15673:11256 1:N:0:CGCGTTCA+CTAATCGA
ACTCCTACGGGAGGCAGCAGTAGGGAATATTGGACAATGGGTGCAAGCCTGATCCAGCCATGCCGCGTGCAGGAAGACGGCCTTCTGGGTTGTAAACTGCTTTTGCCAGGGGATAAAAAGCTCGTGCGCGTGAACTGGAAGGTACCTGGTGAATAAGCCACGGCTCACTACGGGCCAGCAGCCGCGGGAACACGTAGGTTCAGAGCGGTATCCGGATTTTCTGGGCGGAAAGCGCGTGCGGGTGGTCTGA
+
FFFFFFFFFFFFFFFFFFFFFF,FFFFFFFFFF,F:FFFF::FFFFF:F:FFFFFFFFFFF:FFFFFFFFFFFFFFFFFFFF,FFFFFFFFFFFFFFFFFFFFFF:FFFFF,FFFFFFF:FFFF,FFF,F,F,,,F,F,FF,F:F:FF:FFF,:F:FF,,:,,,FF,F,F,F,F,F,FF,FF,,FF:,FFFF,,F,F:,,F,F,FFF,FFFF,,:,FF,,FF:FF:F,,FFFFF:F:FF,F,,FF:,,F,
@A00920:152:HGHKKDRXX:2:2101:10872:12367 1:N:0:CGCGTTCA+CTAATCGA
ACTCCTACGGGAGGCAGCAGTGAGGAATATTGCTCAATGGGCGAAAGCCTGAAGCAGCGACGCCGCGTGGGTGAAGAAGGTTTTCGGACTGTAAAACCCTTTTCTGCGTGACGAGAGTGGACGGTAGCGCAGGAATAAGTCTCGGCTAACTACGTGCCAGCAGCCGCGGTAAAACGTAGGAGTCAAGCGTTATCCGGAGTTACTGGGCGTAAAGCGCGTGCAGGTGGATTGGTAAGTTACTTATGAAAGC
+
FFF,FFFF:FFFFFF,FFFF:,FF:FFFFFFFFFFFFFF:FF,FF:FF:FFFFFFFFF::FFFFFF:FFFFFFFFFFF:FF:FFFF:FFF:FFF:FFF,FFF:F,,F::FFFFFF,,FF:FFFFFFFF:FFFFF,FF:F,::FFFFF::F::FFFF,FFFFFFFFFF:FFF:FFFF::F:FF,FFFF,FFFF:F,:FFFFF:FFF,:FFFFF:,,F::,,F,FFFFFFFF,FF::FFFFFFFFF,,FF::
@A00920:152:HGHKKDRXX:2:2101:18692:12759 1:N:0:CGCGTTCA+CTAATCGA
ACTCCTACGGGAGGCAGCAGTGGGGAATATTGCACAATGGGCGCAAGCCTGATGCAGCAACGCCGCGTGCCCGAGGAAGGCCTTCGGGTTGTAAAGGGCTTTTCTGGCTGAAGAGCAAGGACGGTAGGCCAGGAATAAGCGTCGGCTAACTACGTGCCAGCAGCCGCGGTAAAACGTAGGACGCGAGCGTTATCCGGATTTACTGGGCGTAAAGCGCGGGCAGGCGGCTGTTCAAGTCGGACGTGAAAGC
+
FFFFFFFFFFFFFFF:FFFFFFFFFFF,FFFFFFF,FFFFFFFFF:FFFFFFFFFFFFFFFFF:FFF:FFFFFFFF:,FFFF:FFFFFF:F,FFFFFFFFFFFFFFFFFFFFFFF:F:FFFFFFFFFFF:FFFF::FFFFFF:FFFFFFFFFFFFFFFFF:FFFFFFFFF,FF:FFFFFFFFFFFF:FFFFF:F:FFFFF:FFFFFFFFFF:FF:F:FFFFF:FFFFF:::FFFFFF::FFFFFFFFFF:
@A00920:152:HGHKKDRXX:2:2101:11776:12962 1:N:0:CGCGTTCA+CTAATCGA
ACTCCTACGGGAGGCAGCAGTGGGGAATCTTGCGCAATGGGCGAAAGCCTGACGCAGCGACACCGCGTGGGGGATGAAGGCCTTTCAGGTCGTAAACCCCTTTCGGCAGGGACGAAGCGATCTCGTGACGGTACCTGCAGAAGAAGCCTCGGCTAACTACGTGCCAGCAGCCGCGGTAACACGTAGGAGGCGAGCGTTATCCGGAGTTACTGGGCGTAAAGCGCATGTAGGCGGTTGGATAAGTTGCGTG
+
FFFFFFFFFFFFFFFFFFFFFFFFFFF:FFFFFFFFFFFFFFFFFFFFFFFFF:FFFFF:FFFFFFFFFFFFFFFFFFFFFFFFFFFFFFFFF:,FFF,FFFFFF:FFF:FFFFF:FFF::FFFFFFFF:FFFF,FFFFFFF:FFFFFFFFF:FFFFFF,F:FFFFFFFFF:FF:,FFFFFF:FF,FFFF:FF::FFF,FFFFFFFFF:FFFFFFFFFFFFF:FFFFF:::::FF,FFFFF:FFFFFF:F
@A00920:152:HGHKKDRXX:2:2101:32009:12994 1:N:0:CGCGTTCA+CTAATCGA
ACTCCTACGGGAGGCAGCAGTGGGGAATATTGCACAATGGGCGCAAGCCTGATCCAGCAATGCCGCGTGGGTGAAGAAGGCCTTCGGGTTGTAAAGCCCTTTTGTACGGGAAGAAATCCCATTCGTTAATACCGGGTGGGGATGACGGTACCGTAAGAATAAGCACCGGCTAACTTCGTGCCAGCAGCCGCGGTAATACGAAGGGTGCAAGCGTTAATCGGAATTACTGGGCGTAAAGCGTGCGTAGGTG
+
FFF,FFFFFFFFFFFFFFFFFFFFFFFFFFFFFFFFFFFFFFF:FFFFFFFFFFFFFFFFFFFFFFFFFFFFFFFFFFFFFFFFFFFFFFFF:FFFFFF:FFFF:FFFFFFFFFFFFFFFFFFF:FFFFFFFFFFFFFFFFFFF:FFFFFFFFFFFFFFFFFFFFFFFFFFFFFFFFFFFFFFFFFFFFFFFF:FFFFFF::FFFFF:FFFFFFFFFFFFFFFFFFFFFFFFFFF:FFFFFFFFFFFFFF
@A00920:152:HGHKKDRXX:2:2101:29369:13213 1:N:0:CGCGTTCA+CTAATCGA
ACTCCTACGGGAGGCAGCAGTGGGGAATCTTGGTCAATGGGGGAAACCCTGAACCAGCGACGCCGCGTGACCGATGAAGGCCCTCGGGTCGTAAAGGTCTTTCGACGGGGACTATAATGAATGTACCCGTAAAAGCAGGAGCGGCTAACTATGTGCCAGCAGCCGCGGTAATACATAGGCTCCAAGCGTTGTTCGGAATAACTGGGCGTAAAGCGAGTGTAGGCTGTCCGCCAAGTCGATTGTGAAATCT
+
FFF,FFFFFFF,FFFFFF:FFFFFFF:FFFF:FFFFFFFFFFFF,FFFFFFFFF:,FFF,FFFFFFFFFFFFFFFFFFFF,FFFFFFFFFFFFFFFFFFFFFFFFF,FFFFFF:FFF,FFFFFFFFF:F:FFFF:FFFFF,FFFF:FF,::FFFFF,FFFFFFF,:FFFFFF:FFFFF,F:FF,,FF:,FFFF:F,FFF,,FFF,::F,F:FFF,F:F,FFF,FFFFFFFFF,FF,FFFFFF:F::FFFF
@A00920:152:HGHKKDRXX:2:2101:21712:13761 1:N:0:CGCGTTCA+CTAATCGA
ACTCCTACGGGAGGCAGCAGTGGGGAATCTTGCGCAATGGGCGAAAGCCTGACGCAGCGACGCCGCGTGGGGGAAGAAGGCCTTCGGGTTGTAAACCTCTTTCAGCAGGGACGAAGCCACTCGGGTGAATAGCCCAGAGGGTGACGGTACCTGCAGAAGAAGCCCCGGCTAACTACGTGCCAGCAGCCGCGGTAATACGTAGGTTGCGAGCGTTGTCCGGATTTACTGGGCGTAAAGCGCGCGCAGGCGG
+
FFFFFFFFFFFFFFFFFFFFFFFFFFFFFFFFFFFFFFFFFFFFFFFFFFFFFFFFFFFFFFFFFFFFFFFFFFFFFFFFFFFFFFFFFFFFF::FFFFFFFF:FFFFFFFFFF::FFFFFFFFFFFFF:FFFFFFFFFFFFFFFFFF:FFFFFFFFFFFFFFFFFFFFFFFFFFFFF:FFFFFFFFFFFFFF,FFFFF:FFFFFFFFFFFFFFFFFFFF:FFFFF:FFFFFFFFFF:F:FF:FF:F:FF
@A00920:152:HGHKKDRXX:2:2101:8693:13917 1:N:0:CGCGTTCA+CTAATCGA
ACTCCTACGGGAGGCAGCAGTCGGGAATTTTGCCCAATGGACGAAAGTCTGAGGCAGCAACTCCGCGTGAGGGACGAAGGCTCTAGGGTCGTAAACCTCTTTTCTCAGGGAAGATCCAAGACGGTACCTGAGGAATAAGCCACGGCTAACTACGTGCCAGCAGCCGCGGTAATACGTAGGTGGCAAGCGTTGTCCGGATTTACTGGGCGTAAAGAGCGCGCAGGCGGCTGGTCAAGTCCGATGTGAAATC
+
FFFFFFFFFFFFFFFFFFFFFFFFFFFFFFFFFFFFFFFFFFFFFFFFFFFFFFFFFFFFFFFFFFFFFFFFFFFFFFFFFFFFF:FFFFFFFFFFFFFFFFFFFFFFFFFFF:FFFFFF:FFFFF:FFFFFFF:FFF::FFFFFFFFFFFFFFFFFFFFFFFFFFFFFFF:FFFFFFFFFFFFFFFFFFFFFFFFFFFFFFFFFFFFFFFFFFFF:FFF::FFFFFFFFFFFFFF:FF,FFFFFFFFFF
@A00920:152:HGHKKDRXX:2:2101:8250:14904 1:N:0:CGCGTTCA+CTAATCGA
ACTCCTACGGGAGGCAGCAGTCAGGAATATTGGGCAATGGGCGAAAGCCTGACCCAGCAACGCCGCGTGAACGAAGAAATCCCTCGGGATGTAAACTTCTAAACTACCTGAAGAGTAAGTAAGATTAAATATCACTAACTATCACCGAACTCAGTGTAAGCTCCGGCTAACAACGTTACAGCACCAGCGGTAAAACGAGGTGATCAACCTAATTTCGTCATAACAGGGCGTAAACGGCGCGTATGACCCC
+
:FFFFFFFFFFFFF:FFFFFF,,FF,F:,FF:,FFFF:FFFFFFFFFFFFF,,FFFFFF,FFFFFFF:F,,:FF,FFFFFFF:FFF:FFFFFF:FFF:F,,FF,,::,:FFFFF,FF:FFF,FF,,:,,,FFF,,FFFF:,FFF,,,FFFF,,,:F,,FFF:::,FFFF,,,,,,,,,FF,F:,,,FFF:F,F,F,F,F,,,F,F,F,,,:,,:FF,,,FF,,,FFF,F:F,:F,F,FFFF,FFF,:,,F
@A00920:152:HGHKKDRXX:2:2101:22815:15107 1:N:0:CGCGTTCA+CTAATCGA
ACTCCTACGGGGGCAGCAGTGGGGAATATTGGACAATGGGCGCAAGCCTGATCCAGCCATGCCGCGTGAGTGAATAAGGCCTTAGGGTTGTAAATCTATTTCGGCGGGGAAGATAATGACGGTACCCGCAGAAGAAGCCCCGGCTAACTCCGTGCCAGCAGCCGCGGTAATAAGGAGGGGGCTAGCGTTGTTCGGAATTACTGGGCGAAAAGTGCACGAAGGCTGGCTGTTAATTCGGGGGTGAAATCCT
+
FFFFFF:FFFFFFFFFFFF:F,FFFFFFFF:F:FFFFFFFFFFFFFFFFF:FFF,FFFF:FFFFFF:FFFFFF,,:F,FFFFFFFFFFFFFFFFFFF,FFFF,F,FFFF:FF::FF::F,:F:,FF:FF,,FF,F:F,FFF,:FFF,F:F:F:FFF,:,:F:F,FF,F:FFF,::FF:FFFFF,F,F,F:FFFF:F:FFF,FFFFFF,:FF:,:FF:F:F:,F:FF:,:FFF:,,F,F:F:FFFFFFF:F
@A00920:152:HGHKKDRXX:2:2101:21504:15123 1:N:0:CGCGTTCA+CTAATCGA
ACTCCTACGGGAGGCAGCAGTGGGGAATATTGGACAATGGGCGAAAGCCTGATCCAGCAATGCCGCGTGTGTGAAGAAGGCCTGCGGGTTGTAAAGCACTTTCAGTTGGGAAGAAAAGCTCGGGGCTAATACCTTCGGGCCTTGACGTTACCAACAGAAGAAGCACCGGCTAACTCCGTGCCAGCAGCCGCGGTAATACGGAGGGTGCAAGCGTTAATCGGAATTACTGGGCGTAAAGCGCACGCAGGTG
+
:FFFF,FFFFFFFFFFFFFFFFFFFFFFFFFFFFFFFFFFFFFFFFFFFFFFFF:FFFFFFFFFFFFFFFFFF:FFFFF,FFFFFFFFFFFFFFFFF:FF:FFFFFFFFFF:FFFFFFFFFFFFFFFFFFFFFFFFFFFFFFFFFFFFFFFF:FFFFFFF:FFFFFFFFFFFFFFFFFFFFFFFFFFFFF::,FFF:FF,,FFFFFFF:FFFFFF:FFF,FFFFFFFFFFFFFF,:F:F,::FF::FFFF
@A00920:152:HGHKKDRXX:2:2101:18656:16454 1:N:0:CGCGTTCA+CTAATCGA
ACTCCTACGGGAGGCAGCAGTAAGGGATCTTGCGACAATGGGCGAAAGCCTGACGCAGCAACGCCGCGTGCGGGATGACGGCCTTCGGGTTGTAAACCGCTTTTCGGGGGGAAGAGGAAGGACGGTACCCCCGGAATAAGTCTCGGCTAACTTCGTGCCAGCAGCCGCGGTAATACGAAGGGGGCTAGCGTTGCTCGGAATTACTGGGCGTAAAGCGCACGTAGGCGGATTGTTAAGTCGGGGGTGAAAT
+
,FFFFFFFFFFFFFFFFFFFFF:FFFFFFFFFFF,::FFFFFFFFFFFFFFFFFFFFFFFFFFFFFFFFFFFFFFFFFFFFFFFFFFFFFFFFF,FFFFFFFFFFFFFFFFFFFFFFFFF:FFFFF:FFFFFFFF,FFFFFFFFFFFF:FFFFFFFFF:FFFFF:FFFFFFF:F::FFFFFFFFFF,FFFFFFFFFFFFFFF:FFFFFFFFF:FF:FFF:F:FFFFF:FFFFFF:FFFF:FFFFFFFFFF
@A00920:152:HGHKKDRXX:2:2101:2826:17660 1:N:0:CGCGTTCA+CTAATCGA
ACTCCTACGGGAGGCAGCAGTGGGGAATATTGCGCAATGGGCGCAAGCCTGATGCAGCCACGCCGCGTGAGGGAAGAAGGCCTTAGGGTTGTAAACCTCTTTCAGTAGCGAAGAAGCGAAAGTGACGGTAGCTACAGAAGAAGCCCCGGCCAACTACGTGCCAGCAGCCGAGGTAATACGGAGGGGGCTAGCGTTGTTCGGAATTACTGGGCGTAAAGCGCGCGTAGGCGGCTTTGTAAGTTAGAGGTGA
+
FFFFFFFFFFFFFFFFFFFF:FFFFF:FFFFFFFFF,FFFFFFFF:FFFFFFFFF:FFFFFFFFFFFFFFFFFFFFFFFFFFFFFFFFF:FFFFFFFFFFFF,FFFFFFFFFFFFFFFF:FFFFFFFFFF:FFFFFFFFFFFFFFFF:FFFFFFFFFFFFFFFFFFFFFF,FFFF,,FFFF,,,FFFFF:FFFF:FFF:,FF,FFFFFF:,FFFF:FFFFFFFF,FF:FFFFFF,FFFFFF:,,FFFFFF
@A00920:152:HGHKKDRXX:2:2101:11939:17816 1:N:0:CGCGTTCA+CTAATCGA
ACTCCAACGGGAGGAAGCAGAGGGGAATCTTACGCAATGGGAGAAAGCCTGACGGAGCGACACCGCGTGAAGGACGAAGTACTTCGGGTTGTAAACTACTCACACAAATTAAGAATGGTCAGCTTAAAACAGAATTAGACAATGACGTAATCTCGAGAGCAACAACTGAAAAACACTGTGCAAGCACCAGCGTTAAACAAAAAAGTCCAAAAGAGCTACTTAAATACTAGGATAAAAGAGAAAGAAGTCG
+
FFF::,:,F:::,:,F:FFF,,,,FFFF:,F,:FFFFF,F,,,:FF,,,F,:F,,FF,,F:,,,,F,F:,FFF:F,FF:,F,FF,,:,,FFFFFF,F,,FF,,FF,F,,F,FFFF,:,F,,,F,,,,::,F,FF,,F,F:F:FFFF:,::,F:,FFFF,,FF,,F,FF,::F:F,,,F,:F,F:,::F:,,FF,FF,,FF,F,FFF,,FFF,F:,,FFF,,FF,,FFF,,,F:FF:F,:,::F,,:,:,,
@A00920:152:HGHKKDRXX:2:2101:26621:18286 1:N:0:CGCGTTCA+CTAATCGA
ACTCCTACGGGAGGCAGCAGTAGGGAATATTGGTCAATGGGTGAGAGCCTGAACCAGCCATGCCGCGTGCAGGAAGACGGCCTTCTGGGTTGTAAACTGCTTTTGCCAGGGGATAAAATTTCTTTGCGAAGAAAATTGAAGGTACCTGGTGAATAAGCCACGGCTAACTACGTGCCAGCAGCCGCGGTAAAACGTAGGAGGCGAGCGTTATCCGGATTTACTGGGTGTAAAGCGCGTGTAGGCGGTCCTG
+
F:F:FF,:FFFFF:FFFFFFFFFFFFF:FFFF:FFFFFFFFF:FFFF:FFFFFFFFFFF,FFFFFFFFFFFFFF:FFFFFFFF:,FFFFFFFFFF,FFFFFFFFF,FFFFFFFFFFFFFFFFFFFFFFFFFFF,F,FFF,FFF,FFFFF:FFFFF:FFF:FFFFF,FFF:FFFFFFFFFFFFFFFFFFF,:FFFF:FFFFFFFFFFFFF,FFFF:F::FFFFFFF:FFF,FFFFFFFFF:FFFFF,FF:F
@A00920:152:HGHKKDRXX:2:2101:13196:18364 1:N:0:CGCGTTCA+CTAATCGA
ACTCCTACGGGAGGCAGCAGTGGGGAATCTTGGACAATGGGCGAAAGCCTGACGCAGCCATGCCGCGTGAATGATGAAGGTCTTAGGATTGTAAAATTCTTTCACCGGGGACGATAATGACGGTACCCGGAGAAGAAGCCCCGGCGAACTCAGTGCCAGCAGCCGCGGTAAGACAGAGGGGGCTAGCGTTCATCGGAATTACTGGGCGTAAAGCGCGCGTAGGCGGCTGTGTAAGTGAGAGGTGAAAGCC
+
FFFFFFFFFFFFF:FFFFFF::FFFFFF:FFF,:FFFFFFFFFFFFFFFFF:FFFFFFFFFFFFFFFFFFFFFFFFF:FFFFF:FFFF:FFFFFFFF:FFFFFFFF,FFFF::FFFFFFFFF:FFFFFFFFFFF:FFFF:FFFFF,FFFF,,FFFFFFFF:FFFFFFFFFFF,F,FFFF:,FF,FFFFFF,,FF:F,F:FFFFFFFFFFFFFFFFFF,F:FFFF:F,F:F,:FFF,,F:,FFFFF,FF:,
@A00920:152:HGHKKDRXX:2:2101:2040:18740 1:N:0:CGCGTTCA+CTAATCGA
ACTCCTACGGGAGGCAGCAGTAGGGAATCTTCCGCAATGGGCGAAACCCTGACGGAGCAATGCCGCGTGAGGGAAGACGGCCTTCGGGTTGTAAACCGCTTTCAGCAGGGACGAAATAGACGGAACCAGAACAAGAAGCTCCGGACAACTACGTGCGAGCAGCCGCGGTAAGACGAAGGGCGCGAGCGAGCTCCCGAATTATTGGGCGTAAAGGGCTCCTAGGATGTTCAGTAAGACGACTGAGAAAATC
+
FFFFFFFFFFFFFFFFFFFFFFFFFFFF,FF,FFFFFFFFF,FFFF,FFFFF:F:FFFFFFFFFFFF:F:FFFFFFFFFFFFFFFFFFFFFFFFFFF,FFFFFFFF,FF,FFFFFFF:FFF:::FF:,,,F,::F:,,,F,,:F,F:,,,,FF,,F,F::F:FF,F,F,,:,FFF:,F,F,,:F:FF,:,,,F,,,:F,:F,FFF::,FF,FF,F,FFF::,,,,,,FFFF,FF,,,FF:FFFFFF,,F:
@A00920:152:HGHKKDRXX:2:2101:27127:19100 1:N:0:CGCGTTCA+CTAATCGA
ACTCCTACGGGAGGCAGCAGCAGGGAATCTTGCGCAATGGGCGAAAGCCTGACGCAGCAACGCCGCGTGGGGGAAGAAGGCCTTCGGGTTGTAAACCCCTTTCAGGAGGGAAGAAAATGACGGTACCTCCAGAAGAAGCACCGGCCAACTCCGTGCCAGCAGCCGCGGTAATACGGAGGGGGCTAGCGTTGTTCGGAATTACTGGGCGTAAAGCGCGCGTAGGCGGCTTTGTAAGTTAGAGGTGAAAGCC
+
FFFFFFFFFFFFFFFFFFFFFFFFFFFFFFFFFFFFFFFFFFFFFFFFFFFFFFFFFFFFFFFFFFFFFFFFFFFFFFFFFFFFFFFFFFFFFFFFFFFFFFFFFFFFFFFFFFFFFFFFFFFFFFFFFFFFFFFFFFFFFFFFFFFFF:FFFFFFFFFFFFF,FFFFF,FFFFFFFFFFFFFFFFFFFFFFFFFFFFF:FFFFFFFFFFFF:FFFFFFFFFFFFFFFFFFFFFFFFFFF:F:FFFFFFF
@A00920:152:HGHKKDRXX:2:2101:25572:19695 1:N:0:CGCGTTCA+CTAATCGA
ACTCCTACGGGAGGCAGCAGTGAGGAATTTTGGACAATGGGGGAAACCCTGATCCAGCGACGCCGCGTGAAGGATGAAGGTCTTCGGATTGTAAACTTCTTTTGCCTGGGAATAACGGCCCCGTAGAAATACGGGGAATGAATGTACCAGGCGAATAAGCCACGGCTAACTTCGTGCCAGCAGCCGCGGTAATACGAAGGTGGCAAGCGTTACTCGGACTTACTAGGCGTAAAGGGCAGGTAGGTGGTTT
+
FFFFFFFFFFFFF:FFFFFFFFFFF,FFFFFFFFFFF:FFF:FFFFFFFFFFFFFFFFF:FFFFFFFFFFFFF,FF:FF:FFFFFFFFFFFFF,FFFFFFFFFFFFFFFFFFFFFFFFFFFF:FF:FFFFFFFFFFFFFFFFFFFFFFFFFFFFFFFFFFFFF:FFFFFFFFFFFFFFFFF:FFFFFFFF,FFF:FFFF:FFFFF,FFFFFFFF:FFF,FFFFFF:FFF:FFFFFFF,F,FFFFFFFFFF
@A00920:152:HGHKKDRXX:2:2101:15203:19774 1:N:0:CGCGTTCA+CTAATCGA
ACTCCTACGGGAGGCAGCAGCGAGGAATTTTGCACAATCGACGCAAGTCGGATGCAGCAACGCCGCGTGCGGGAAGAAGGCCCTCGGGTTGTAAACCGCTTTTGTGGGGGAAGAAGATCTGACGGTACCCCACGAATAAGTCACGGCTAACTACGTGCCAGCAGCCGCGGTAATACGTAGGTGGCGAACGTTGTCCGGATTCACTGGGCGTAAAGCGCGCGCAGGCGGATTGGTCAGTCCGAGGTTAAAG
+
:FFFF:FFFFFFFFFFFF:FFFFFFFFFFFFFFFFFFFFFFFFFF:FFFFFFFFFFFFFFFFFFFFFFFFFFFFFFFFFFFFFFFFFFFFFFFFF:FFFFFFFFFFFFFFFFFFFFFFFFF:FFFFFFFFFFFFF,FFFFFFFFFFFF,FFFFFFFFFF,FFFFFFFFFF:FFFFFFFFFFFFFFFFF:F:FFFFFFFF:FFFF:FFFFFFFF:FFFFFF:F,FFFFFFFFFFFF,:FFF:FFFF:FFFF
@A00920:152:HGHKKDRXX:2:2101:6234:19867 1:N:0:CGCGTTCA+CTAATCGA
ACTCCTACGGGAGGCAGCAGTGGGGAATATTGGACAATGGGCGAAAGCCTGATCCAGCCATGCCGCGTGAGTGATGAAGGCCTTAGGGTTGTAAAGCTCTTTCAGTGGGGAAGATAATGACGGTACCCACAGAAGAAGCCCCGGCTAACTTCGTGCCAGCAGCCGCGGTAATACGAAGGGGGCTAGCGTTGTTCGGATTTACTGGGCGTAAAGCGCACGTAGGCGGATTGTTAAGTCAGGGGTGAAATCC
+
FF:,F:FF:FFFF:FFFFF:FFFFFFFFFFFF:FFFFFFFFFFFF:FF:FFFFFFFFFFFFFF:FFF:FFFFFFFFFF,FF:FFFFFFFFFFFFFF,FFFFFFFFFFF:FFF::FFFFF:FFFFFF,FFFFFFFF:FFFFFFFFFFFFF:FFFFFFFFFFF:,FFFFF:FFFFFFFF:FFFFFFFFF:FFFFFFFFF:F:FFFFFFFFFF,FF:FFF:FFF,FFFFF:FFF:FFFFFF:FFFFFFFF::F
@A00920:152:HGHKKDRXX:2:2101:27407:20055 1:N:0:CGCGTTCA+CTAATCGA
ACTCCTACGGGAGGCAGCAGTGGGGAATTGTTCGCAATGGGCGCAAGCCTGACGACGCAACGCCGCGTGGACGATGAAGGTCTTCGGATTGTAAACTACTGTTGATCCGGAAGAATGGCCCCCGGGTTAATAAGCAGGGTGAGTGACGGTACCGAGTGAGGAAGCCACTGATAACTCTGTGCCAGCAGAACCGCTAATAAGAAGGGTGCAAGCGTAACTCGGAATTACTGGTCGTAAAGAGTGCGTAGGT
+
FFFFFFFFFFFFFFFFFFFFFFFFFFFF,FFFF:FFFFFFFFFFFF,FFFFF:FFFFF:FFFFFFFFFF,F,FFFFFFF,,FFFFFF:,FFFFFFF,,FF,F,F:,F,F,F:FF:,,:F,FFFFFFF,:F,F,,,,:FF,F:FF,,,,,FFFF,:,:::::FF,FFFF,,,FFFFF,FFF,,FF,F,F,,,:,,F,F,FF:FFFFF,F:FF,F,F,FFF::FFFFFF,F,F,F:,,:F,,FFF,,:FF,:
@A00920:152:HGHKKDRXX:2:2101:23430:20400 1:N:0:CGCGTTCA+CTAATCGA
ACTCCTACGGGAGGCAGCAGTCGGGAATTTTGCCCAATGGACGAAAGTCTGAGGCAGCAACTCCGCGTGAGGGATGAAGGCTCTAGGGTCGTAAACCTCTTTTCTCAGGGAAGATCCAAGACGGTACCTGAGGAATAAGCCACGGCTAACTACGTGCCAGCAGCCGCGGTAATACGTAGGGTGCGAGCGTTAATCGGAATTACTGGGCGTAAAGCGTGCGTAGGTGGTGGTTTAAGTCTGATGTGAAAGC
+
FF:FFFFFFFFFFFFFFFFFFFFFFFFFFFFFFFFFFFFFFFFFFFFFFFFFFFFFFFFFFFFFFFFFFFFFFFFFFFFFFFFFFFFFFFFFFFFFFFFFFFFFFFFFFFFFFFFFFFFFFFFFFFFFFFFFFFFFFFFFFFFFFFFFFFFFFF:FFFFFFFFFFFFFFFFFFFFFFFFFFFFFFFFFFFFFFF,FFFFFF:FFFFFFFF:FFF:F,FFFFFF:FFFFFFF:FFFFFFFF:FFFFFFF:F
@A00920:152:HGHKKDRXX:2:2101:29369:21449 1:N:0:CGCGTTCA+CTAATCGA
ACTCCTACGGGAGGCAGCAGTGGGGAATATTGGACAATGGGCGCAAGCCTGATCCAGCAACGCCGCGTGGAGGATGAAGGTCTTCGGATCGTAAACTCCTGTCAGACGGGACGAAGGTTTGCGGGTGAATAGCCCGTAGGCTTGACGGTACTGTCAGAGGAAGCCCCGGCTAACTCCGTGCCAGCAGCCGCGGTAAGACGGAGGGCGCGAGCGTTGTCCGGAATCACTGGGCGTAAAGGGCGCGTAGGCG
+
FFFFFFFFFFFFFFFFFFFFFFFFFFFFFFFFFFFFFFFFFFFFFFFFFFFFFFFFFFFFFFFFFFFFFFFFFFFFFFFFFFFFFFFFFFFFFFFFFFFFFFFFFFFFFFFFFFFFFFFFFFFFFFFF:FFFFFFFFFFFFFFF:FFFFFFFFFFFFFFFFFFFFFFFFFFFFFFFF:FFFFFFFFFFFFFFFFFFFFFFFFFFFFFFFFFFFFFFF:FFF:FFF,:FFFFFFFFFFFFFFFFFF:,FFF
@A00920:152:HGHKKDRXX:2:2101:26458:21699 1:N:0:CGCGTTCA+CTAATCGA
ACTCCTACGGGAGGCAGCAGTGAGGAATATTGCTCAATGGGCGCAAGCCTGAAGCAGCGACGCCGCGTGGACGATGAAGGTCTTCGGATCGTAAAGTCCTTTTCTGTGTGACGAGGAAGGACGGTAGCACAGGAATAAGTGTCGGCTAACTACGTGCCAGCAGCCGCGGTAACACGTAGGACGCAAGCGTTATCCGGAATTACTGGGCGTAAAGAGCGTGTAGGCGGTGCTGTAAGTCAACCGTGAAAGC
+
::FFFFFFFFFFFFFFFFFFFFFFFFFFFFFFFFFFFFFFFFFFFFFFFFFF:FFFFFFFFFFFFFFFFFFFFFFFFFFFFFFFFFFFFFFF:FFF:FFFFFFFFFFFFFFFFFFFF:FF:FFFFFFFFFFFFFFFFFFFFFFFFFFFFFFFFF,FFF:FFFFFFFFFFFFFFFFFFFFFFF:FFFFFFFF:F:,FFF:FF:FFFFFFFFFFFFFFFFFFFFFFF:FFFF::FFFFFFFFFFFFF:FFFF
@A00920:152:HGHKKDRXX:2:2101:14136:21934 1:N:0:CGCGTTCA+CTAATCGA
ACTCCTACGGGAGGCAGCAGTGAGGAATATTGGTCAATGGACGGAAGTCTGAACCAGCCATGCCGCGTGAAGGAATAAGGCCCTACGGGTCGTAAACTTCTTTTGTGGTGGAGCAATAAGACGTACGTGTACGTCGATGATAGTACATCACGAATAAGCATCGGCTAACTCCGTGCCAGAAGCCGCGGTAATACTGAGGATTCAAGCTTTATCCGGATTTATTGGGTTTAAAGTGTGCGTAGGCGGCCCG
+
:F:FFFF::FF:FFFFFFFFFFFFFFFF::,F::FF:FFFFF::F::,FFFFFFF:F:FFFFFFFFFF:F:FFFFFFFFFFF,FFFF:FFFFF,,FFFFFF,,F,F,F,F,F,FFFFFFF::FFFFFFF:FFF:F,FF,F,FF,FFFF,FFFFFF:FF:FF::,F,FFFF:FFF:FFF,,F,,FFF:,:FFFF,,:FF,FF,FF:,F:FFFFFF,FFFFFFFF:FFFFF:F:F,F:FF,FF,F,,FF,F:
@A00920:152:HGHKKDRXX:2:2101:19651:21997 1:N:0:CGCGTTCA+CTAATCGA
ACTCCTACGGGAGGCAGCAGTGGGGAATCTTGCGCAATGGGCGAAAGCCTGACGGAGTGACGCCGCGTGGGGGACGAAGGCCTTCGGGTCGTAAACCCCTGTCAGAGGGAAAGAAGGGTCGGCGCGTGAATAGCGCGTCGATCTGACGGTACCTTCAGAGGAAGCCCCGGCCAACTCTGTGCCAGCAGCCGCGGTAAGACAGAGGGGGCAAGCGTTGCTCGGAATCACTGGGCGTCAAGGGCGCGTAGGC
+
F:F,FF:F:FFFFFFFFFFFFFFFFFFFFF:FFFFFFFFFFFFFFFFFFFFFFFF,FFFFFFFFFFFFFFFFFFFF,FFFFFFFFFFFFFFFFFFFFFFFFFFF:FFFFF,FFFFFFFFFFFFFFFFFFFFFFFFFFFF:::FFFFFFFFFFFFFFFF,FFFFFFFFFFFFFFFFFFFFFFFFFFFFFFFFF:,FFFF:FF:,FFFFFFF:FFF:FFFFFFFF:F:FFFFFFFFF,FFFFFFFFFFFF,F
@A00920:152:HGHKKDRXX:2:2101:26395:22592 1:N:0:CGCGTTCA+CTAATCGA
ACTCCTACGGGAGGCAGCAGTCGAGAATCTTCCGCAATGGACGAAAGTCTGACGGAGCGACGCCGCGTGGTGGATGAAGTCCTTAGGGACGTAAACACCTTTTATGAGGGAGGAAGTTTATTGACGTTACCTCATGAATAAGGGGCTCCCAACTCTGTGCCAGCAGGAGCGGTAATACAGAGGCCCCGAGCATTACCCGGATTTACTGGGCGTAAAGGGTGCGTAGGCGGCTATATTAGTCGGTTGTTAA
+
FFFFFFFFFFFFFFFFFFFFFFFFFFFFFFFFFFFFFFFFFFFFFFFFFFFFFFFFFFFFF:FFFFFFFFFFFFFFFFFFFFFFFFFFFFFFFFFFFFFFFFFFFFFFFFFFFF:,FFFFFF:FFFFFFFFFF:FFFFFFFFFFFFFFFFFFFFF:FFFFFFFFFFFF:FFFF:FFFFFF,FFF,FFF:FFFFFFFF,FFFFFF,FFFFFFFFFFF:FFFFFF:,FFFFF:F:FFFFFFFFFFF,:FF,F
@A00920:152:HGHKKDRXX:2:2101:27290:22639 1:N:0:CGCGTTCA+CTAATCGA
ACTCCTACGGGAGGCAGCAGTGGGGAATATTGCGCAATGGACGAAAGTCTGACGCAGCGACGCCGCGTGTGGGATGAAGCCTTTCGGGGTGTAAACCACTGTTGCCCGGGACGAAATGCCCTTTCGAGGGAATTGACGGTACCGGGTGAGGAAGCACCGGCTAACTCCGTGCCAGCAGCCGCGGTAATACGAAGGGTGCAAACGTTGCTCGGAATTATTGGGCGTAAAGCGCGCGTAGGTGGTTTGTTAA
+
FFFFFFFFFFFFFFFFFFFFFFFFF:FF,FFFF:FFF,FFFFFFFFFFFFFFFFFFFFFFF:FFFFFFFFFFFFFFFFFFFFF:F:FFFFFFFFFFFFFF:FFFFFFFFFFFFFFFFFFFFF:FFFFFFF:,FFFFFFFF:FF:FFFFFFFF:FFFFFFFFFFFFFFFFFFFFFFFFFFFFFFFF:FFFFFFFFFFFFFFFFFFFFFF:FFFFF:F,FFFF:FF,F,FFF:FFFFFF:FFFFFFFFF:FF
@A00920:152:HGHKKDRXX:2:2101:29053:22654 1:N:0:CGCGTTCA+CTAATCGA
ACTCCTACGGGAGGCAGCAGTTTCGAATCATTCACAATGGGCGAAAGCCTGATGGTGCGACGCCGCGTGAGGGATGAAGGTCTTCGGATTGTAAACCTCTGTCACCGGGGAAGAAACGCTTCAAGTTAATAGCTTGAAGCCTGACTTAACCCGGAGAGGAAGCAGTGGCTAACTCTGTGCCAGCAGCCGCGGTAATACAGAGACTGCAAGCGTTATTCGGATTCACTGGGCGTAAAGGGTGCGCAGGCGG
+
FFFFFFFFFFFFFFFFFFFFFFFFFFFFFFFFFFFFFFFFFFF:FFFF:FFFFFFFFFFFFFFFFFFFFFFFFFFF:FFFFFFFFFFFFFFFF,FFFFFFFFFFFFF:FF:FF,F,FFFFFFFFFFFF:FFFFF:FFFFFFFFFFFFFFFFF:FFFFFFF,FFFFFFFFF:F:FFFFFFFFFFFFFFFFFFFF:FFFFFFFFF:F:F,:F::FF,FFFFFFFF:,FFFFF:FF,,,FFF:FFFF,FFFFF
@A00920:152:HGHKKDRXX:2:2101:28537:23265 1:N:0:CGCGTTCA+CTAATCGA
ACTCCTACGGGAGGCAGCAGTGGGGAATATTGGACAATGGGCGCAAGCCTGATCCAGCAATGCCGCGTGAGTGAAGAAGGCCTGCGGGTTGTAAAGCACTTTCAGTTGGGAAGAAAAGCTCGGGGCTAATACCTCCGGGTCATGACTAAACCTACAGAAGAAGCACCGGCTAACTCCGTGCCAGCAGCCGCGGTAATACGGAGGGTGCAAGCGTTAATCGGAATTACTGCGAGTAAAGCGCACGCAGGTG
+
F:,FF,FFF:FFFFFFFFF:,:,:F:FFFFF,,FFFFFFFFFFFFFFFFFFF,FF:FFFF,FFFFFFFF,FFFFFFFFF:FFFFFFF:,F,,FFFF:FFFFF,,FFFFFFFFFFF:F,FF,,,F,,:,FFFF::FF,:F,F:,FFF,,,FFFFF:FFF:F:FFF::FFF:FFF,:FF,FFFFF,FFFFF,FFF,,FFFF,,F::FFFFFF,,,FFF,FFF,:FF,FF:F,F,:F:FF,F:,FF,FFF,F,
@A00920:152:HGHKKDRXX:2:2101:2130:23281 1:N:0:CGCGTTCA+CTAATCGA
ACTCCTACGGGAGGCAGCAGTGGGGAATTTTGCGCAATGGACGCAAGTCTGACGGAGCAACGCCGCGTGAGCGAAGAAGGTTTTCGGATCGTAAAGCTCTGTTGTGAGGGAAGAACACGTATGAGAGTAACTGTTCATACGCTGACGGTACCTCACCAGAAAGCCACGGCTAACTACGTGCCAGCAGCCGCGGTAATACGTAGGTGGCAAGCGTTGTTCGGAATTACTGGGCGTAAAGCGTGCGCAGGCG
+
FFFFFFFFFFFFFFFFFFFFFFFFFFF:FFFFFFFFFFFFFFFFFFFFFFFFFFFFFFF:FFFFFFFFFFFFFFFFFFFFFFFFFFFFFFFFFFFFFFFFFFFFFFFFFFF,FFFFFFFFFFF:FFF:FFFFFF:FFFFFFFFFFFF:FFFFFFFFFFFFFFFFFFFFFFFFFFFFFFFFFFFF:FFFFFFFFFFFF:FFFFFFF:FFFFFFFFFFFFFFFFFFF:FFFFFFFFFFFFFFFF:FFFFFFF
@A00920:152:HGHKKDRXX:2:2101:32551:24737 1:N:0:CGCGTTCA+CTAATCGA
ACTCCTACGGGAGGCAGCAGCAAGGAATTTTCCACAATGGGCGCAAGCCTGATGGAGCAACGCCGCGTGGGGGATGACGCACTTCGGTGTGTAAACCCCTTTTCGGGGGGACGAAGCCAATGACGGTACCTCTTGATTAGCACCGGCTAACTCCGTGCCAGCAGCCGCGGTAATACGGAGGGTGCGAGCGTTATCCGGAATCACTGGGCGTAAAGGGCGCGTAGGCGGTTTGTTAAGTCCGTTGTTAAAG
+
FFFFFFFFFFFFFFFFFFFFFFFFFF::FFF,FFFFFFFFFFFFFFFFFFFFFFFFFFFFFFFFFFFFFFFFFFFFFFFFFFFF:FFFFFFFFFFFFFFFFFFFFFFFFFFFFFFFFFFFFFFFFFFFF:FFFFFFFF:FF:FFFFFFFFFFFFFFFFFFFFFFFFFFFFFFFFFFFFFFFFFF:FFFFFFFFFFFFFFFFFFFFF:FFFFF:FFFFF:FFFFFFFFFFFFFF,F,FFFFFF,FF:F::F
@A00920:152:HGHKKDRXX:2:2101:20509:25050 1:N:0:CGCGTTCA+CTAATCGA
ACTCCTACGGGAGGCAGCAGTGGGGAATATTGCACAATGGGGGAAACCCTGATGCAGCCATGCCGCGTGGGTGAAGAAGGCCCTCGGGTTGTAAAGCACTTTCAGTAGGGAGGAAGGGATGCGGGCTAATATCCAGTGTCATTGACGTTACCTAAAGAAGAAGCACCGGCTAACTCCGTGCCAGCAGCCCCGGTAATACGGAGGGTGCGAGCGTTAATCGGAATTACTGGGCGGAAAGCGCGCGTAGGCG
+
FFFFFF,FFFFFFFFFFFFFF,FFFFF::FFFF:FFFFFFFFFFFFFFFFFF:,FFFFF,FFFFFFFFF,F,FF,FFFFF:,F,FFF:F,FFFFFFFFFF,FFFF:FFFF:FFF,FFF,FF:,FFF:F,FF:F:FF,,,F:F,FF:,,,FFF,,,FF,FFFF:F,F::FF,FFF,F,,FFFF:,FFFFF,F,F:FFF,,,FFF:F::FFF::,,:FFFFFFFFFFFF::::FF::F::FFF:F:,,,F:,
@A00920:152:HGHKKDRXX:2:2101:4616:25238 1:N:0:CGCGTTCA+CTAATCGA
ACTCCTACGGGAGGCAGCAACTGGGAATATTGCGCAATGGGCGAAAGCCTGACGCAGCGACGCCGCGTGGAGGAAGACGGCCTAAGGGTTGTAAACTCCTTTTGCCAAGCCGTTCACAGCTTGGAGAATAAGCCTCTACTAACTACGTGCCAGAAGTCTCGGTAATACGTAGGAGGCAAGCATTATCCGGATTTATTGGGCGTAAAGTGTGCGTAGGTGTCTTGTCGCGTCTTATCTTAAAGACCGAGGC
+
,:,,F:FFFFFFFFFFFFFFFFFFFFFF:FFFFFFFFFFFFFFFFFFFFFFFFFFFF,FF:FFFFFFFFFFFFF,FFFFFFF,FFFFFF,FF,F,FFFFFFFFFFFFF:FFFFFFFFFFFFFFFFFFFFFFFFF::FFFFFFFFFFFFFFFFFFFF,FFFFFFF:FFFF:FFF:FFFF::FF:FFFFFF:F,FFFFFFFFFF:FFFF:FFFFF:FFFF::FF:FF:F,,,FFFFFF:FFFFF:,FFFFFF
@A00920:152:HGHKKDRXX:2:2101:16007:26929 1:N:0:CGCGTTCA+CTAATCGA
ACTCCTACGGGAGGCAGCAGTGGGGAATATTGGACAATGGGCGAAAGCCTGATCCAGCAATGCCGCGTGCGTGATGAAGGCCTTAGGGTTGTAAAGCTCTTTTACCCGGGATGATAATGACAGTACCGGGAGAATAAGCACCGGCTAACTCCGTGCCAGCAGCCGCGGTAATACGGAGGGAGCTAGCGTTGTTCGGAAATACTGGGCGTAAAGCGCACGTAGGCGGCGCCGCAAGTCAGGGGTGACATCC
+
FFFFFFFFFFFFFFFFFFFFFFFFFFFFFFFFFFFFFFFFFFFFFFFFFFFFFFFFFF:FFFFFFFF:F,FFFFFFFFFFFFF,FFFFFFFFFFFFFFFFFFFFF:,FFFFFFFF,FFFFFFFFFFFFF:FFF,FFFFF,FFFFF:F:FF,FF:FFFFFFFFFFFFFFFF,FF:FFFF:FFFFFFF:FFFFFFFF:FF:FFFFFFFFFFF,:FFFFFFFFF:FFFFF:FFFF:FFFFF,FFFFF::FFF:
@A00920:152:HGHKKDRXX:2:2101:16143:27132 1:N:0:CGCGTTCA+CTAATCGA
ACTCCTACGGGAGGCAGCAGTGGGGAATTGTTCGCAATGGGCGCAAGCCTGACGACGCAACGCCGCGTGGAGGATGAAGGTCTTCGGATTGTAAACTCCTGTTGATCGGGACGAATGACCCTCGGTCTAATACATCGGGGGAGTGACGGTACCACCTGAGGAAGCCCCGGCTAACTCTGTGCCAGCAGCCGCGGTAATACAGAGGGGGCAAGCGTTGTTCGGAATTACTGGGCGTAAAGGGCGCGTAGGC
+
FF,F,:FFFFFFFFFFFFFF:FFF,FFFFFFFFFFFFFFFFFFF:F:FFFFF:FFFFFFFFF::FF,::FFFFFFFFFF,FFF:F,,FF,F:FFFFFF:F:FFFFFFFFFFFFFFFF:FFFF,:FF:,F:FF:FFFFFFFFFFF:FFFF::F:FFFFFFFFF:FFFFFFFF,FFF:FFFF,FFF,FF,FF:F,FFFFFF:FFFF:F:FF,FFFFFFFFF:FFF:FFFF:FFFFFF:FFFF,FFF,F:F:F
@A00920:152:HGHKKDRXX:2:2101:23999:27242 1:N:0:CGCGTTCA+CTAATCGA
ACTCCTACGGGAGGCAGCAGTGGGGAATATTGGACAATGGGCGCAAGCCTGATCCAGCCATGCCGCGTGAGTGACGAAGGTCTTCGGATTGTAAAGCTCTTTTGGCGGGGACGATAATGACGGTACCCGCAGAATAAGCCCCGGCTAACTTCGTGCCAGCAGCCGCGGTAATACGAAGGGGGCTAGCGTTGTTCGGAATTACTGGGCGTAAAGCGCACGTAGGCGGCTTTGTAAGTCAGGGGTGAAATCC
+
FFFFFFFFFFFFFFFFFFFFF:FFFFFFFFFFFFFFFFFFF:FFFF,FFFFFFFFFFFFFFFFFFFFFFFFFFFFFFFFFFFFF,FF:FF:FFFFFFFFFFFFFFFFFFFF:FFFFFFFFF,FFFF:FFFFFF,FFFFFFF:FFFFFFFFFFFFFFF:FFFFFFFFFFFFFFFFF:FFFFFFFFFFFFFFFF:F:FF,FFFFFFFFFFFF,FF:FFFFFFFFFFFF,::F,FFFFFFFF,FFFFFFFF:F
@A00920:152:HGHKKDRXX:2:2101:3323:27445 1:N:0:CGCGTTCA+CTAATCGA
ACTCCTACGGGAGGCAGCAGTGGGGAATATTGGACAATGGGCGAAAGCCTGATCCAGCAATGCCGCGTGTGTGAAGAAGGCCTGCGGGTTGTAAAGCACTTTCAGTGGTGAAGATGGGTGGACGGATTAATACTCCGATCACTTGACGTTAACTACAGAAGAAGCACCGGCTAACTCCGTGCCAGCAGCCGCGGTAATACGGAGGGTGCGAGCGTTAATCGGAATTACTGGGCGTAAAGCGCACGTAGGT
+
FFFFFFFFFFFFFFFFFFFFFFFFFFFFFFFFFFFFFFFFFFFFFFFFFFFFFFFFFFFFFFFFFFFFFFFFFFFFFFFFFFFFFFFFFFF:FFFF,FFFFFFFFFFFFFFFFFFFF:F,FFFFFFFFFFFFF:F:FFFFFFFFF:F,:FFFFFFFFFF:FFFFFFFFFFFFFFFFFFFFFFFFFFFFFFFFF,FFF,FFFFFFFFFFFFFFFFFFFFFFFFFFFFFFFFFFF:FFFFFFFFFFF:FF:F
@A00920:152:HGHKKDRXX:2:2101:1244:28729 1:N:0:CGCGTTCA+CTAATCGA
ACTCCTACGGGAGGCAGCAGCGGGGAATATTGCGCAATGGGCGAAAGCCTGACGCAGCAACGCCGCGTGAGGGATGAAGGCCTTCGGGTTGTAAACCTCTTTCAGTAGGGACGAATGTCACGGGACCGGAGGAACAAGCGCCGGCCAACTCCCAGCCAGCCCACGCGCAGACAGGGAGCGGAGGGTCGGAGACAGGAGATCTATGGGGGTAAGAGCTCGTAGCGGGGGCGGTAAGTCGCGTGTGAAAACA
+
,FFFFFFFFFFFFFFFFF:F:FFFFF,FFFFFF,FF:FFFFFFFFFFFFFFF,FF:FF,:FFFFFFFFFFFFFFFFF,FFF,FFFFFFFFFFF:FFFFFF:FF::FFFFFF,F::,,F,F,F:,FFF,F,,F,F,FF,,,,,FFFF,:F,,,,,,,FFFFF,,,,,F,,,F:,,,,:,,F:,,F,,F,F,F,,,FF,,,F,F:,F,,,,,,FF:,F:,F,,:::F,,FFFFF,FFFF:::F,FF,,,::,
@A00920:152:HGHKKDRXX:2:2101:27181:28870 1:N:0:CGCGTTCA+CTAATCGA
ACTCCTACGGGAGGCAGCAGTGGGGAATCTTGGTCAATGGGGGAAACCCTGAACCAGCGACGCCGCGTGACCGATGAAGGCCCTCGGGTCGTAAAGGTCTTTCGACGGGGACTATTATGAAGGTACCCGTAAAAGCAGGAGCGGCTAACTATGTGCCAGCAGCCGCGGTAATACATAGGCTCCAAGCGTTGTTCGGAATTAATGGGCGTAAAGCGAGTGTAGGCTGTCCGCCAAGTCGATTGTGAAATCT
+
FFFFFFFFFFFFFFFFFFFFFFFFFFFFFFFFFFFFFFFFFFFFFFFFFFF:FFF,FFFFFFFFFFFFFFFFFFFFFFFFFFFFFFFFFFFFF:FFFFFFFFF,:FFFFF:F:F,F:FFFFFFFFFFFF,FFFFFFFF,FFFFFFF:FF:F:FFFFFFFFFFF:FFFFFFFF:FFFFFFFFFFF:FFFFFFF,FFFFFFF:,FFFFFFFFFFFFF:::FFFFFFFF,FFFFFF,FFFFF,:FFFFFF,FF
@A00920:152:HGHKKDRXX:2:2101:30626:29794 1:N:0:CGCGTTCA+CTAATCGA
ACTCCTACGGGAGGCAGCAGTGGGGAATATTGGACAATGGGCGAAAGCCTGATCCAGCCATGCCGCGTGAGTGATGAAGGCCTTAGGGTTGTAAAGCTCTTTCAGTGGGGAAGATAATGACGGTACCCACAGAAGAAGCCCCGGCTAACTTCGTGCCAGCAGCCGCGGTAATACGAAGGGGGCTAGCGTTGTTCGGATTTACTGGGCGTAAAGCGCACGTAGGCGGATTGTTAAGTCAGGGGTGAAATCC
+
FFFFFFFFFFFFFFFFFFFFFFFFFFFFFFFFFFF:FFFFFFFFFFFFFFFFFFFFFFFFFFFFFFFFFFFFFFFFFFFFFF,FFFFFF:FFFF:FFFFFFFFFFFFFFFFFFFFF:FFFFFFFFFFFFFFFFFFFFFFFFFFFFFFFFFFFFFFFFFFFFFFFFFFFFFFFFFFFFFFFFFFFFFFFFFFFFFFFF:FFFFFFFFFFFFFFFFF:FFFFFFFFFFF,FFFFFFFFFFFFFFFFFFFFFF
@A00920:152:HGHKKDRXX:2:2101:11288:30373 1:N:0:CGCGTTCA+CTAATCGA
ACTCCTACGGGAGGCAGCAGTGGGGAATCTTGCGCAATGGGCGAAAGCCTGACGCAGCAACGCCGCGTGCGGGATGAAGGCCCTCGGGTTGTAAACCGCTTTCAGTGGGGACGAACCAAGACGGTACCCACAGAAGAAGCCCCGGCCAACTACGTGCCAGCAGCCGCGGTAACACGTAGGGGGCAAGCGTTGTCCGGATTCATTGGGCGTAAAGAGCTCGTAGGCGGTTCAGTCAGTCGGGTGTGAAAAC
+
FFFFFF::FFFFFFFFFFFFFFFFFFFFFFFF,FF:FFFFFFFF:FFFFFFFFFFFFFFFFFFFFFFFFFFFFFFFFFFFFFFFFFFFFFFFFF:FFFFFFFFFFFFFFFFFFFFFFFFF:FFFFFFFFFFFFFFF:FFFFFFFFFFFFFFFFFFFFFFFFFFFFFFFFFFFFFFFFFFFFFFFF,FFF,FFFFFFFFFFFFFFFFFFFFFFFFFFFFFFFFF::FFFFFFFFF:FFF:FFFFFFFFFFF
@A00920:152:HGHKKDRXX:2:2101:8910:30953 1:N:0:CGCGTTCA+CTAATCGA
ACTCCTACGGGAGGCAGCAGCAGGGAATCTTGCGCAATGGGCGAAAGCCTGACGCAGCAACGCCGCGTGGGGGATGACGGCCTTCGGGTTGTAAACCCCTTTCAGGAGGGAAGAAATTGACGGTACCTCCAGAAGAAGCCCCGGCCAACTACGTGCCAGCAGCCGCGGTAATACGTAGGGTCCGAGCGTTGTCCGGATTTATTGGGCGTAAAGAGCTCGTAGGCGGCTCAGTAAGTCGGATGTGAAAACT
+
FFFFFFFFFFFFFFFFFFFFFFFFFFFFFFFFFFFFFFFFFFF:FFFFFFFFF:FFFF:FFFFFFFFFFFFFF:FFFFFFFFFFFFFFFFFFFFFFFFFFFFFFFFFFFFF,FFFFFFFFFFFFFFFFFFFFFFFFFFF:FFFFFF:FFFFFFFFFFFFFFFFFFFFFFF:FFFFFFFFFFFFFFFFFFFFF:FFFFFFFFFFFFFFFF,FFFFFFFFFFFFF,FFF:FFFFFF:FFFF::FFFFFFFFF
@A00920:152:HGHKKDRXX:2:2101:2266:31125 1:N:0:CGCGTTCA+CTAATCGA
ACTCCTACGGGAGGCAGCAGTGAGGAATATTGGACAATGGGCGCAAGCCTGATCCAGCCATGCCGCGTGAAGGATGACTGCCCTATGGGTTGTAAACTTCTTTTATGTAGGAAGAAACCCCTTCTCGTGAGAAGGGCTGACGGTACTACAAGAATAAGGACCGGCTAACTCCGTGCCAGCAGCCGCGGTAATACGGAGGGTCCAAGCGTTATCCGGATTTATTGGGTTTAAAGGGTGCGTAGGCGGGAAA
+
:FFFFFFFFFFFFFFFFFFFFFFFFFFF:FFFFFFFFFFFFFFFFFFFFFFFFFFFFFFFFFFFFFFFFFFFFFFFFFFFFFF,FFFFFFFFFF,F:FFFF::FFFFFFFFFFFF:FFFFFFFFFFFFFFFFFFFFFFFFFFFFFFF::FFFFFFFFFFFFFFFFF:FFFFFFFFFFFFFFFFFFFFFFFFFFFF::FFFF:FFFFFFF:,FFFF,F,FFFF,FFFFFFFF:FFFFFF:FFF:FFFF:FF
@A00920:152:HGHKKDRXX:2:2101:25726:31328 1:N:0:CGCGTTCA+CTAATCGA
ACTCCTACGGGAGGCAGCAGTCGGGAATTTTGCCCAATGGACGAAAGTCTGAGGCAGCAACTCCGCGTGAGGGACGAAGGCCTTCGGGTTGTAAACCTCTTTTCTCAGGGAAGATCCAAGACGGTACCTGAGGAATAAGCCACGGCTAACTACGTGCCAGCAGCCGCGGTAATACGTAGGTGGCGAGCGTTGTCCGGATTTACTGGGCGTAAAGAGCGCGCAGGCGGCTGGGTAATTCCGATGTGAAAGC
+
::F::FFF,F,FFFFFFFFFF,FFFFFFFFFFFFFFFF:FFFFFFFFFFFFFF:FFFFFFF,FFFFFFFFFFFF:FFFF:FF,:F:FF:,FFFFFFFFFFFFFF:F:FFFFF:FFFFFF:F:FF:FF,:FFFFFF:FFFFF:,F:,FFF:,FF:FFFFFFFF,:FFFFFFFFF:FF:FF:FFFFFFF:F,F,FFFF,F:F,FFFF,FFFF:FFFFF:F:F:FFFFF,FFFFFFF,,,FF,FFF:FFFF,,
@A00920:152:HGHKKDRXX:2:2101:15284:31814 1:N:0:CGCGTTCA+CTAATCGA
ACTCCTACGGGAGGCAGCAGTAAGGGATCTTGCGACAATGGGCGAAAGCCTGACGCAGCAACGCCGCGTGCGGGATGACGGCCTTCGGGTTGTAAACCGCTTTTCGGGGGGAAGAGGAAGGACGGTACCCCCGGAATAAGTCTCGGCTAACTACGTGCCAGCAGCCGCGGTAAAACGTAGGAGGCGAGCGTTATCCGGAATCACTGGGCGTAAAGGGCGCGTAGGCGGTTGGATAAGCGTGTGGTGAAAG
+
FFFFFFFFFFFFFFFFFFFFFFFFFFFFFFFFFFFFFFFFFFFFFFFFFFFFFFFFFFFFFFFFFFFFFFFFFF:FFFFFFFFFFFFFFFFFFFFFFFFFF,FFFFFF:FFFFFF:FFFFFFFFF:FFFFF:FFFFFFFFFFFFFFFFFFFFFFFFFFFFFFFF:FFFFFF,:F:FFFFFFFFFFFFFFFFFF:F:FFFFFFFFFFFFFFFFFFFFFFF:FFF:FFFF:FFF::::FFFFFFF::FFFFF
@A00920:152:HGHKKDRXX:2:2101:24334:32268 1:N:0:CGCGTTCA+CTAATCGA
ACTCCTACGGGAGGCAGCAGTGGGGAATATTGCGCAATGGCCTAAGGGCTGACGCAGCGACGCCGCGTGTGGGAGGACGCCCCTAGGGGTGTAAACCACTGTTGCCCGGGACGAATCCTGGATTAGCTCCAGGTTGACGGTACCGGGTGAGGAAGCACCGGCTAACTCCGTGCCAGCAGCCGCGGTAATACGGAGGGTGCGAGCGTTGTCCGGAATCACTGGGCGTAAAGGGCGCGTAGGCGGCAGGCCA
+
FFFFF:FFFFFFFFFFFFFFFFFFFFFF:,FFFFFFFFFFFFFFFFFFFFFFFFFFFFFFFFFFFFFFFFFFFFFF:FFFFFFFFFFFFFFFFFFFFFFFFFFFFFFFFFFFFFFFFFFFFFFFFFFFFFFFFFFFFFFFFFFFFFFFFFFFF,F:FFFFFFFFFF:FFFFFFFFFFFFFFFFFFF:F:FFFFFFFFFFFFFFFFFFFFFF:FFFFFFF:FFFF:FF,FFFFFF:FFFFFFFFF:FF:FF
@A00920:152:HGHKKDRXX:2:2101:3079:33066 1:N:0:CGCGTTCA+CTAATCGA
ACTCCTACGGGAGGCAGCAGTGAGGAATATTGCACAATGGGGGAAACCCTGATGCAGCGACGCCGCGTGGGTGATGAAGGTTTTCGGATCGTAAAGCCCTTTTCTGCATGACGAGCAAGGACGGTAGTGCAGGACTAAGTGTCGGCTAACTACGTGCCAGCAGCCGCGGTAAAACGTAGGACACAAGCGTTATCCGGAATTACTGGGCGTAAAGGGCGTGCAGGCGGTTGCGTAAGTTAGGCGTGAAAGA
+
F,,FF:FF::,FF,FFF:FF,FFFFFFFFFFF,F,FF,:FFF,F:FFFFFFFFF:F:F:FF,FFFF:,FFF:FFF,F::FFFF:FF:FF::FF,F::FFFFFFFFFFFF:F,FFFFFFF:FFFFFF:F,FFFFF,FFFF:FF::F:FFF,FF,F:FFFFF:F,F:F:FF:FF:::FF:F:FFFF:F,,:FFF::,,,::F:F::FFFFFFFFFF:FFFFFFFFF:FFFF,:F::,FFFF:,FFFF:F:,:
@A00920:152:HGHKKDRXX:2:2101:27823:33990 1:N:0:CGCGTTCA+CTAATCGA
ACTCCTACGGGAGGCAGCAGTGGGGAATCTTGCGCAATGGTCGAAAGACTGACGCAGCGACGCCGCGTGCGGGATGACGCTTTTCGGAGTGTAAACCGCTGTCAGAGGGGACGAAGACCTGGAGTGCGAATAGTGCTTCAGGCTGACGGTACCTTCAGAGGAAGCGCCGGCTAACTCTGTGCCAGCAGCCGCGGTAATACAGAGGGCGCGAGCGTTGTCCGGAATCACTGGGCGTAAAGGGCGCGTAGGT
+
FFFFFFFFFFFFFFFFFFFFFFFFF,FFF:FFFFFFFFFFFFFFFFFFFFFFFFFFFFFFFFFFFFFFFFFFFFFFFFFFFFFFFFFFFFFFFFFFFFFFFFFFFFFFFFFFFFFFFFFFF,FFFFFFF,FFFFFFFFFFFFFF:FFFFFFFFFFFFFFFF,FFFFFFFFFFFFFFFFFFFFFFFFFFFFFFFFFFFFFFFFFFFFFFFFFFFFFF:::FFFF,FFFFFFFFFFFF,:FFFFFFFF:FFF
@A00920:152:HGHKKDRXX:2:2101:19180:34272 1:N:0:CGCGTTCA+CTAATCGA
ACTCCTACGGGAGGCAGCAGTGGGGAATATTGCGCAATGGGGGAAACCCTGACGCAGCAACGCCGCGTGGGTGAAGAAGGCCTTCGGGTTGTAAAGCCCTGTCAGGTGGAACGAACGTGGAGCTGGTTAAGAGCTGGCTCCAGTGACGGTACCATCAGAGGAAGCACCGGCTAACTACGTGCCAGCAGCCGCGGTAATACGTAGGGTGCGAGCGTTAATCGGAATTACTGGGCGTAAAGCGTGCGCAGGC
+
FFFFFF:FFFFFFFFFFFFFFFFFF:F,,:FFFFF:FFFFFFFF:FFFFFFFFFFFFFF,FFFFFFF,FFFFFF:F:FFFFFFFFFFFFFFFFFFFFFFFFFFFFFFFF:,FFFFFFFFF:FFFFFFFFFF:FFFFFFFFFFFFF:FFFFFFFF:FFFFFFFFFFFFFFFFFFFFF:FFFFFFFFFFFFFFFFFF,FFFFF:FFFFFFFFFFFFFF:FFFFF,FFFFFFFFFF:F,FFFFFFF:FFFFFF
@A00920:152:HGHKKDRXX:2:2101:8368:34428 1:N:0:CGCGTTCA+CTAATCGA
ACTCCTACGGGAGGCAGCAGTGGGGAATATTGGTCAATGGATGGAAGTCTGAACCAGCAATGCCGCGTGCAGGAAGAAGGCCTTCTGGGTTGTAAACTGCTTTTGCCGGGGGATAAAATTACCATGCGTGGGACATTGAAGGTACCCGGTGAATAAGCCACGGCTAACTACGTGCCAGCAGCCGCGGTAATACGGAGGGTGCAAGCGTTATCCGGATTCACTGGGTTTAAAGTGTGCGTAGGAGGGCAGG
+
FF:FFF:F,::FFFFF,FFF:F::FFFFFFF:F,FFFF,,F:FFFF,FFF,F:FFFF:,,F::F,F,FFF::FF,,,FFF,:F,FF::FFFFF:F,FF,FFFFF:FF:,FFF:FFF:FF,,:FFFFFFFF,F:FF,FFFFFFFFF:F:F:FFFFFFFFFFFFFFFFFFFFF:FFFFFFFF,FF:FFFFF,FFFFFFFF:FFFFF:FFFFFFFF:FF,,FFF,FF:,,FFFFF,FFF,FFFFFFF,FFFF,
@A00920:152:HGHKKDRXX:2:2101:21432:36072 1:N:0:CGCGTTCA+CTAATCGA
ACTCCTACGGGAGGCAGCAGTGGGGAATCTTGCGCAATGGCCGAAAGGCTGACGCAGCGACGCCGCGTGCGGGAGGACGCTTTTCGGAGTGTAAACCGCTGTCGGGTGGGACGAAGGTCCCGGGAAGGAAATGTCCTGGGGATGACGGTACCACCAGAGGAAGCACCGGCTAACTTCGTGCCAGCAGCCGCGGTAATACGAAGGGTGCGAGCGTTGTTCGGAATTATTGGGCGTAAAGCGCACGTAGGCG
+
FF,,F,FFF:FFFFFFFFFFFFFFFFFFF,FF:FFFFF:FFF::FFFFFFFFFFFFFFFF:FF:FFFFFFFFFF:FFFFFF:FFFFFFFF:F,FFFFFFFFFFFFFFFF,FFFFF:FFFFFFFFF:FFF:FFFFFFF:,FFFFFFF,FFFF,:FFFFFFFFFFFFF:FFFFFFF::FFFFFFFFFFFFFF:FFFFFFFFFFFFFFFFFFFFFFF:FF,FFFFFF,FFF,FFFFFFFFF,:::F:::F:FF
@A00920:152:HGHKKDRXX:2:2101:16387:36605 1:N:0:CGCGTTCA+CTAATCGA
ACTCCTACGGGAGGCAGCAGTAGGGGATCTTGCACAATGGGCGCAAGCCTGATGCAGCGATGCCGCGTGAGGGATGAAGGCCTTCGGGTCGTAAACCTCTTTCAGTAGGGAAGAAGCCACGGGTCACCGTGGTGACGGTACCTGCAGAAGAAGCCCCGGCTAACTACGTGCCAGCAGCCGCGGTAAAACGTAGGGGGCGAGCGTTGCCCGGATTCACTGGGCGTAAAGCGGGTGTAGGCGGTTCTTTAAG
+
FFFFFFFFFFFFFFFFF,FFFFFFFFFFFFFFFFFFFFFFFFFFFFFFFFF:FFFFFFF,FFFFFFFFFFF:FFFFFFFFFFFFFFFFFFFFFFFFFFFF:FFFFFFFFFFFFFFFFFFFFFFFFFFFFFFFFFFFFFFFFFFFFFFFFFFFFFFFFFFFFFFFFFFFFFFFFFFFFFFF:FFF,F:FF:F,FFFFF:F:FFFFFFFF:F,FFFFFFFFFFFFFFFFFFFFFFFFFFFF:FFFFF,:F:F
@A00920:152:HGHKKDRXX:2:2102:4029:1705 1:N:0:CGCGTTCA+CTAATCGA
ACTCCTACGGGAGGCAGCAGTCGAGAATAATTCACAATGGGGGCAACCCTGATGGTGCAACGCCGCGTGGAGGATGACGGTCTTCGGATTGTAAACTCCTGTCATCCGGGAGTAAGACCTGGTCGTTAATAGCGAACAGGGTTGATAGTACCGGAAGAGGAAGGGACGGCTAACTTCGTGCCAGCAGCCGCGGTAATACGAAGGTCCCGAGCGTTGTTCGGAATCACTGGGCGTACAGGGAGCGTAGGCG
+
FFF,FFFFFFFFFFFFFFFFFFFFFFFFFFF:FFF,F:FFFFF:FFFFFFFFFFFFFFFFF:FFFFFFFFFFFFFFFFFFFFFFF:FFFFF:FFFFFFFFFFFFFFFFFF,FFFFFFFFFFFFF:FFFFFF:FF,FFFFFFFFFFFFFFFFFF:FFFFFFFFFFFFF:FF:FFFFFFFFFFFFFFFFFFFFFFFFFFFFFFFFFFFFFFFFFFFF:F:FFFFFFFFFFFFFF:,F,FF:FFFFFFFFFFF
@A00920:152:HGHKKDRXX:2:2102:13738:1861 1:N:0:CGCGTTCA+CTAATCGA
ACTCCTACGGGAGGCAGCAGTGGGGAATTTTTCGCAATGGGCGGAAGCCTGACGAAGCAACGCCGCGTGCGGGATGAAGGCCTTCGGGTTGTAAACACCTTTCGCCAGGGACGAATCGAGCGTGACTGAAAAGTGTGAGTAAGCACTTGCCAGCTGCGTGACCCCAGCCGCACTGATTGGAAGGCTGCGAGGGTAGTCCGGAGGTCTGAGGCGTGTACGGCACTTAGGGGGCTGAAAGCGTCCGTAGTCG
+
F:F:FFFFFFFFFFFFFFFFFFFFFFFF,,FFF,F:FFFFF:F,FFFFFFFF,F,,FFFFFFFFFFFFF,,FFFFF::FF,F,FFFF,FFFFFFFF,,FF,F,F:F,F,FFFFFF,,F,,,,,,,FF,,,F,F:,,,F,,F,F,FF,,,,,:,,F,,:,:FF,,F,F,F,,,,F,,F:,,,,F,,,FF:,F,:FFF:FFFFF,FF,,,,:FF:F,FF,,:F,,,,,,,FF:,:,F,FF:F,::F,FF,,,
@A00920:152:HGHKKDRXX:2:2102:16297:1939 1:N:0:CGCGTTCA+CTAATCGA
ACTCCTACGGGAGGCAGCAGCAAGGAATTTTCCACAATGGGCGCAAGCCTGATGGAGCAACGCCGCGTGCGGGATGACGCTCTTCGGAGTGTAAACCGCTTTTCGAGGGGACGAAGGCAATGACGGTACCCTCGGAAGAAGGATCGGCTAACTACGTGCCAGCAGCCGCGGTAAGACGTAGGATCCGAGCGTTGTCCGGAGTTACTGGGCGTAAAGCGCGCGCAGGCGGTTGATCGCATCGGCGGTGAAA
+
FFFFFFFFFFFFFFFFFFFFFFFFFFFFFFFFFFFFFFFFFFFFFFFFFFFFFFF:FFFFFFFFFFFFFFFFFFFFFFFFFFFFFFFFFFFFFFFFFFFFFFFFFFFFFFFFFFFFFFF:FFFFFFFFFFFFFFFF,FFFF:FFFFFFF::FF:FFFF:FFFFFFFFFFFFFFFF:FFFFFFFFFFFFFFFFFF:FFFFFFFFFFFFFFFFFFFFFFFFFFFFF:FFFFFFFFFFFFFF:,FFFFFFF:F
@A00920:152:HGHKKDRXX:2:2102:7428:1986 1:N:0:CGCGTTCA+CTAATCGA
ACTCCTACGGGAGGCAGCAGTGGGGAATATTGGACAATGGGCGAAAGCCTGATCCAGCCATGCCGCGTGAGTGATGAAGGCCCTAGGGTTGTAAAGCTCTTTCAACGGTGAAGATAATGACGGTAACCGTAGAAGAAGCCCCGGCTAACTTCGTGCCAGCAGCCGCGGTAATACGAAGGGGGCTAGCGTTGTTCGGAATTACTGGGCGTAAAGCGCACGTAGGCGGATTGTTAAGGGAGGGGTGAAATCC
+
FF:FF:FFF:F::::FFFF:FFFFF:FFFF::FFF,FFFFFFFFFFFFFFFFFFFFFFFFFFFFFFFF:FFFFFFFFFF:F:FFFFF::FFFFFFFFFF:FF,FFFFF,F,FFFFFF:FFFFFFF:FF:,FFFFFFF,FFF:FFFFFFFFFFF,FFFFFFFFFFFFFFFF:FFFFF,FF:,FFFF:FFFFFFFFFFFFFFF:F:::FFFFFF,F:F:FFFF:FFF:F::FF,F:F,:FFFFFFFF,F:FF
@A00920:152:HGHKKDRXX:2:2102:4463:2237 1:N:0:CGCGTTCA+CTAATCGA
ACTACAACGGGAGGCAGCAGTGGGGAATATTGCGCAATGGGCGAAAGCCTGACGCAGCGACGCCGCGTGCGGGATGAAGGCCTTCGGGTCGTAAACCGCTGTCGGGAGGGACGAATTCATGACGGTACCTCCAAAGGAAGCACCGGCTAACTCTGTGCCAGCAGCCGCGGTAATACAGAGGGTGCGAGCGTTGTCCGGAATCACTGGGCGTAAAGGGCGCGTAGGTGGCTTGGTAAGTAGGGGGTGAAAT
+
F,F,F,,FF,:F:,FF:FFF,:F:F:FFFFF,FFFFF,FFFF,FF:,FF::FF,F,F:FFFFFFFFFFFFFF,,FFF:,::F,:FFF,:,:,FFFFFFF,FFFFF:FF:FFFFF:F:FF,FFFF:FFFFFFFFFFFFF:FFF,::FFF:F::FFFF:FF:FFFFFFFFF:FFFFFFF,F:FFF,:F:,F::FFFF:F,:FFF:F,FFFFFF:FF:,:F,FFFFF:FFFFFFFF,FF,F:,FFF,F:FFFF
@A00920:152:HGHKKDRXX:2:2102:29053:2487 1:N:0:CGCGTTCA+CTAATCGA
ACTCCTACGGGAGGCAGCAGCAAGGAATTTTCGTCAATGGGGGCAACCCTGAACGAGCAACGCCGCGTGGTGGATGACGGCCTTCGGGTTGTAAACACCTTTTGGGGGGGACGATGATGACGGTACCCTCCGAATCAGGCTCGGCTAACTCTGTGCCAGCAGCCGCGGTAAAACGTAGGTTCCGAGCGTTATCCGGATTTACTGGGCGTAAAGCGCGTTCAGGCGGCTGGTCAAGTCGGGCATGAAATCT
+
FFFFFFFFFFF:FFFFFFFFFFFFFFFFF:FFFFFFFFFFFFFFFFFFFFFFFFFFFF:FFFFFFFFFFFFFFFFFFFFFFFFFFFFFFFFFFFFFFFF:F:FFFFFFFFFFFF:FFFFF:FFFFF:FFFFFFFFF:FF:FF,FFFFFFFFFFFFFF::FFFFFFFFFF:FFFFF:FFF:FFFFFFF::F,FFFF:FFF:F,F:F,FFFFFFF:FFFFFFFFFFFFFFFFFF:FFFF:F:FFF:FFF:F:
@A00920:152:HGHKKDRXX:2:2102:9444:3599 1:N:0:CGCGTTCA+CTAATCGA
ACTCCTACGGGAGGCAGCAGTGAGGAATATTGCACAATGGGCGCAAGCCTGATGCAGCGACGCCGCGTGGGCGAAGAAGGTTTTCGGATCGTAAAGCCCTTTTCTGTGTGACGAGAAAGGACGGTAGCACAGGAATAAGTGTCGGCTAACTACGTGCCAGCAGCCGCGGTAAAACGTAGGACGCAAACGTTATCCGGAGTTACTGGGCGTAAAGCGCGAGTAGGCGGTTGAATAAGTTACCTATGAAAGC
+
FFFFFFFFFFFFFFFFFFFFFFFFFFFFFFFFFFFF:FFFFFFFFFFFFFFFFFFFFFFFFFFFFFFFFFFFFFFFFFFFFFFFF:FFFFFFFFFFFFFFFFFFFFFFFF:FF,F:FFFFFFFFFFFF,,FFFFF:FF:FFFFFFFF:FFFFFFFFFFFFF::FFFFFFFFFF,FFFFFFF:FF:FFFFFFFFFFFF:FFF:FFFFFFFFF:FFFFFFFFFF:FFFF:FF:FFFF:FFFFFFFFFFFFFF
@A00920:152:HGHKKDRXX:2:2102:1226:3615 1:N:0:CGCGTTCA+CTAATCGA
ACTCCTACGGGAGGCAGCAGTGGGGAATATTGCACAATGGGCGAAAGCCTGATGCAGCGACGCCGCGTGCGGGATGACGGCCTTCGGGTTGTAAACCGCTTTCAGCTCTGACGAAGCTTTTTGTGACGGTAGGAGCAGAAGAAGCACCGGCTAACTACGTGCCAGCAGCCGCGGTAATACGGAGGGGGCAAGCGTTGTCCGGATTTAGTGGGCGTAAAGCGCTCGCAGGTGGTCCGTCGCGTCGTGCGTG
+
FFFFFFFFFFFFFFFFFFFFFFFFFF,FFFFFFFFFFFFFFFFFFFFFFFF:FFFFFFFFFFFFFFFFFFFFFFFFFFFFFFFFFFFFFFFFF:FFFFFF:FFFFFFFFFFFFF,FFF,FFFFFFFFFFFFFFF:F:FFFFFFFFFFFFFF,:FFF,FFFFFFFFFFFFFFFFFF,,FFFF,FFFFF:FFFFFFFFF:FFFFFFFFF,FFFFFF:FFFFFFFFFFF,FFFFFFFFF:FF:FFFFFFFFF:
@A00920:152:HGHKKDRXX:2:2102:30228:3865 1:N:0:CGCGTTCA+CTAATCGA
ACTCCTACGGGAGGCAGCAGTGGGGAATCTTGCGCAATGGTCGAAAGACTGACGCAGCGACGCCGCGTGGAGGATGACGCCCTTCGGGGTGTAAACTCCTGTTGCCCGGGACGAACCTCCCCTTTCGAGGGGACTGACGGTACCGGGTGAGGAAGCACCGGCTAACTCCGTGCCAGCAGCCGCGGTAATACGGAGGGTGCAAACGTTGCTCGGAATCATTGGGCGTAAAGCGCACGTAGGCGGACTGTTA
+
FFFFFFFFFFFFFFFFFFFFFFFFFFFFFFFFFFFFFFFFFFFFFFF:FFFFFFFFFFF:FFFFFFFFFFFFFFFFFFFFFFFFFFFFFFFFFFFFFFFFFFFFFFFFFFFFFFFFFFFFFFFFFFF:FFFFFFFFFFFFFFFFFFFFFFFFF,FFFFFFFFFFFFFFFFFFFFFFFFFFFFFFFFFFFFFFFFFFFFFFF:FFFFFFFFF:FF:FFFFFFFFFFFFF:::FF,FFF,:FFFF:FFFFFF
@A00920:152:HGHKKDRXX:2:2102:11568:4116 1:N:0:CGCGTTCA+CTAATCGA
ACTCCTACGGGAGGCAGCAGTGGGGAATATTGGACAATGGGCGAAAGCCTGATCCAGCAATGCCGCGTGAGTGATGAAGGCCCTAGGGTTGTAAAGCTCTTTTACCCGGGAAGATAATGACTGTACCGGGAGAATAAGCCCCGGCTAACTCCGTGCCAGCAGCCGCGGTAAGACAGCGGGTGCAAACGTTGTTCGGAATCACTGGGCGTAAAGCGCGTGTAGGCGGCTTGGCAAGTCGGGTGTGAAATCC
+
FFFFF:FFFFFFFFFFFFF:FFFFFFFFF:FFFFFFFFFFFFFFFFF:FFFFFFFFFFFFFFFFFFFFFFFFFFFFFFFFFFFFFFFFF,FFFFFF,FFFFFFF::FFFFF,F:FFFFFFFFFFFFFFFF,F:FFFFFFFFFFFF:FF:FFFFFFFFFFFFFF,FF,F,F,FFFFF,FFFF,FF:FFFFFFFFF:FFF:FFFFFFFF:FFFFF:FFFFFF,FF:FFF::FFFF,FFFFFFFFF:F:FFFF
@A00920:152:HGHKKDRXX:2:2102:25391:4131 1:N:0:CGCGTTCA+CTAATCGA
ACTCCTACGGGAGGCAGCAGTGGGGAATCTTGGACAATGGGGGAAACCCTGATCCAGCGACGCCACGTGACCGATGAAGGCCCTCGGGTCGTAAAGGTCTTTCGACGGGGAAAATAGTGATGGTACCCGTATAAGAAGGAGCGGCTAACTACGTGCCAGCAGCCGCGGTAATACGTAGGCTCCAAGCGTTGTTCGGAATTACTGGGCGTAAAGCGAGTGTAGGCGGTCCGCCAAGTTGGTTGTGAAATCT
+
:FFFFFFFFFF:FFFFFFFFFFFFFFFF::FFFFFFFFFFFFFFFFFFFFFFFFFFFFFFFFFFFFFFFFFFFFFFFFFFFFFFFFFFFFF:F,:FFFFFFFFFFFFFFFFFFFFFFFFFFFFF:FFFFFFFF:FFFFFFFFFFFFFFFFFFFFFFFFFFFFFFFFFFF::FFFFFFFFFFFFFFFFFFFFFFFFFF:FF,FFFFFFFF:FFFF,:FFFF,FFFFFFFFFFFF:FF:FFFFFFFFF,FFF
@A00920:152:HGHKKDRXX:2:2102:11713:4304 1:N:0:CGCGTTCA+CTAATCGA
ACTCCTACGGGAGGCAGCAGTGGGGAATATTGGACAATGGGCGCAAGCCTGATCCAGCCATGCCGCGTGAGTGATGAAGGCCCTAGGGTTGTAAAGCTCTTTCAGCGGGGAAGATAATGACGGTACCCGCAGAAGAAGCCCCGGCTAACTTCGTGCCAGCAGCCGCGGTAATACGAAGGGGGCTAGCGTTGCTCGGAATCACTGGGCGTAAAGCGCACGTAGGCGGGTCTTTAAGTCAGGGGTGAAATCC
+
FFFFFFFFFFFFFFFFFFFFFFFFFFFFFFFFFFFFFFFFFFFFFFFFFFFFFFFFFFFFFFFFFFFFFFFFFFFFFFFFFFFFFFFFFFFF:FFFFFFFFFFFFFFFFFFFFFFFFFFFFFFFFFFFFFFFFFFFFFFFFFFFFFFFFFFFFFFFFFFFFFFFFFFFFFF:FFFFFFFFFFF::F:FFFFFFFFFF,:FF:FFFF:::FF,F:F:::FF:F:FFFFFFFFFFFF:FFF:FFFFFFFFFF
@A00920:152:HGHKKDRXX:2:2102:14624:4586 1:N:0:CGCGTTCA+CTAATCGA
ACTCCTACGGGAGGCAGCAGTGGGGAATCTTGGACAATGGGCGAAAGCCTGATCCAGCCATGCCGCGTGGATGATGAAGGCCCTAGGGTTGTAAAATCCTTTCGTTGGGGACGATAATGACGGTACCCAAAGAAGAAGCTCCGGCTAACTTCGTGCCAGCAGCCGCGGTAATACGAAGGGGGCTAGCGTTGTTCGGATTTACTGGGCGTAAAGCGCGTGTAGGCGGACTTGTAAGTTGGGGGTGAAATCC
+
FFFFF:FFFFFFFFFFFFFFFFFFFFFFFFFFFFFFFFFFFFFFFFFFFFF:FFFFFFFFFFFFFFFFFFFFFFFFFFFFFFFFFFFFFFFFFFFFFFFFFFFFFFFFFFFFFFFFFFFFFFFFFFFF:FFFFFFF:FFF:FFFFFFFFFFFFFFFF,FFFFFFFFFFF:FFFF:FFFFFFFFFFF:FFFFFFFFFFFFFFFFFFFFFFFFFF:FFFFFFFFF::F,F:F,FF,FFFF:F,FFFF:FFFF
@A00920:152:HGHKKDRXX:2:2102:19795:4930 1:N:0:CGCGTTCA+CTAATCGA
ACTCCTACGGGAGGCAGCAGTGGGGAATCTTGGTCAATGGGGGAAACCCTGAACCAGCGACGCCGCGTGACCGATGAAGGCCCTCGGGTCGTAAAGGTCTTTCGACGGGGACTATAATGAAGGTACCCGTAAAAGCAGGAGCGGCTAACTATGTGCCAGCAGCCGCGGTAATACATAGGCTCCAAGCGTTGTTCGGAATTACTGGGCGTAAAGCGAGTGTAGGCGGTGAGGTAAGTCGGGTGTGAAATCC
+
FFFFFFFFFFFFFFFFFFFFFFFFFFFFFFFFFFFFFFFFFFFFFFFFFFFFFFFFFFFFFFFFFFFFFFFFFFFFFFFFFFFFFFFFFFFFFFFFFFFFFFFFFFFFFFFFFFFFFFFFFFFF:FFFFFFFFFFFFFFFFFFFFFFFFFFFFFFFFFFFFFFFFFFFFFFF:FFFFFFFFFFFFFFFFFFFFF:FFFFFFFFFFFF:FFFFFFFFFFFFFFF:FFFFFFFFF:FFFFFFFFFFFFFFFF
@A00920:152:HGHKKDRXX:2:2102:20347:5321 1:N:0:CGCGTTCA+CTAATCGA
ACTCCTACGGGAGGCAGCAGTGGGGAATTTTGGACAATGGGCGCAAGCCTGATCCAGCCATGCCGCGTGAGTGAAGAAGGCCTTCGGGTTGTAAAGCTCTTTCGGCGGGGACGAAACGGTCCGTGCTAATACCACGGACTAATGACGGTACCCGCAGAAGAAGCACCGGCTAACTACGTGCCAGCAGCCGCGGTAATACGTAGGGTGCAGGCGTTAATCGGAATTACTGGGCGTAAAGCGTGCGTAGGCG
+
FFFFFFFFFFFFFFFFFFFFFFFFFFF:FFFFFFFFFFFFFFFF,FFFFFFFFFFFFFF:FFFFFFFFFFFFFF::F:FFFFFFFFFFFFFFFFFFFFFF:FFFFFFFFFFFFFFFFFFFFFFFFFFFFFFFFFF:FFFFFFFFFFFFFFFFFFFFFFFFF,FFFF:FFFFFFFFFF:FFFFF:FFFFFFF:FFFFFFFFF:FFFFFFFFFFFFFF,FFFFFFFF:FFFFFFFFF,FF:FFFFFFF:FFF
@A00920:152:HGHKKDRXX:2:2102:18665:5572 1:N:0:CGCGTTCA+CTAATCGA
ACTCCTACGGGAGGCAGCAGTAGGGAATATTGGACAATGGGGGCAACCCTGATCCAGCCATGCCGCGTGAGTGAAGAAGGCCTTCGGGTTGTAAAGCTCTTTCAGTAGTGAAGATAATGACGGTAACTACAGAAGAAGCCCCGGCTAACTTCGTGCCAGAAGCCGCGGTAATACGAAGGGGGCGAGCGTTGTTCGGACTCACTGGGCTTAAAGCGTGCGTAGGCGGAAAGACAAGTCCGATGTGAAATCC
+
FFFFFF:FFFFFFFFFFFFFFFFFFF,FFFFFFFFFFFFFFFFFFFFFFFFFFFFFFFF:FFFFFFFFFFFFFFFF:FFFFFFFFFFF:FF,FFF:FFFFFFFFFF:FFF:F:FF,F,FFFFFFFFFF:FFFFFFFFFFF::FFF:FFFFFFFFF:F:,,FFF::,FFF:FF:FFFFFFFFFFFFFFFF,,,FFFFF,FFFF:FFFFFF:FFFFFF:FFFFFFFFF:FF,:,:,F,F,FF,FFFF,FF:F
@A00920:152:HGHKKDRXX:2:2102:5511:5776 1:N:0:CGCGTTCA+CTAATCGA
ACTCCTACGGGAGGCAGCAGTAAGGGATCTTGCGACAATGGGCGAAAGCCTGACGCAGCAACGCCGCGTGCGGGATGACGGCCTTCGGGTTGTAAACCGCTTTTCGGGGGGAAGAGGAAGGACGGTACCCCCGGAAGAAGTCTCGGCTAACTACGTGCCAGCAGCCGCGGTAAAACGTAGGAGGCGAGCGTTATCCGGATTTACTGGGTGTAAAGCGCGTGTAGGCGGTCCTGCAAGTGGCGCGTGAAAG
+
:F:FFFFFFFF:FFFFFFFFFFFFFFFFFFFFFFFFFFFFFFFFFFFFFFFFFFFFFFFFFFFFFFFFFFF:FFFFFFFFFFFFFFFFFFFF:FFFFFFFFF:FFFFFFFF:FF:FFFFFFFF,FF:FFFFFFFFFFF,FFFFF,::F:FFFFFFFFFF:FF:FFFFFFFFFFFFF,FFFFFF,F:FFF:FFFFFFFFFF,F:FF:FFFFFFFFF:FFFFF:F:FFFFFFFFF::F,FFF:F:FFFFF,F
@A00920:152:HGHKKDRXX:2:2102:13892:6637 1:N:0:CGCGTTCA+CTAATCGA
ACTCCTACGGGAGGCAGCAGTTTCGAATCATTCACAATGGGCGAAAGCCTGATGGTGCGACGCCGCGTGAGGGATGAAGGCCTTCGGGTTGTAAACCTCTGTCACCGGGGAAGAAACGCTTCAAGTTAATAGCTTGAAGCCTGACTTAACCCGGAGAGGAAGCAGTGGCTAACTCTGTGCCAGCAGCCGCGGTAATACAGAGACTGCAAGCGTTATTCGGATTCACTGGGCGTAAAGGGTGCGCAGGCGG
+
,FFFFFFFFFFFFFFFFFFFFFFFFFFFFF:FFFFFFFFFFFFFFFFFFFFFFFFFFFFFFFFFFFFFFFFFFFFFFFFFFFFFFFFF:FFFFFFFFFFFFFFFFFFFFFFFFFFFFFFFFFFFFFFFFFFFFFFFFFFFF,FFFF:FFFFFFFFFFFFF,FFFFFFFFF:FFFFFFFFFFFFFFFFFFFFFFFFF,FF,FFFFFFF:FFFF,FF:FFFFF::FFFFFFFFFFF:,FFFFFFFFFFFFFF
@A00920:152:HGHKKDRXX:2:2102:13458:6887 1:N:0:CGCGTTCA+CTAATCGA
ACTCCTACGGGAGGCAGCAGTTTCGAATCATTCACAATGGGCGAAAGCCTGATGGTGCGACGCCGCGTGAGGGATGAAGGCCTTCGGGTTGTAAACCTCTGTCACCGGGGAAGAAACGCTTCAAGTTAATAGCTTGAAGCCTGACTTAACCCGGAGAGGAAGCAGTGGCTAACTCTGTGCCAGCAGCCGCGGTAATACAGAGACTGCAAGCGTTATTCGGATTCACTGGGCGTAAAGGGTGCGCAGGCGG
+
FF:FFFFFFFFFFFFFFFFFFFFFFFFFFFFFFFFFFFFFFFFFFFFFFFFFFFFFFFFFFFFFFFFFFFFFFFFFFFFFFFFFFFFFFFFFF:FFFFFFFFFFFFFFFFF,F,FFFFFFFFFFFFFFFFFFFFFFFFFFFFFFFFFFFFFFFFFFFFFFFFFFFFFFFF::FFFFFFFFFF:FFFFFFFFFFFFFF:FFFFFFFFFFFFFFFFFFF:FFFFFFFFFFFFFFFFFFFFFFFFFFFFFFFF
@A00920:152:HGHKKDRXX:2:2102:29478:7670 1:N:0:CGCGTTCA+CTAATCGA
ACTCCTACGGGAGGCAGCAGTGGGGAATCTTGCGCAATGGGCGAAAGCCTGACGCAGCGACGCCGCGTGGGGGAGGAAGGTTTTCGGATCGTAAACCCCTGTTGCCCGGGACGAATCCACCGATTCATCGGTGTTGACGGTACCGGGTGAGGAAGCACCGGCTAACTCCGTGCCAGCAGCCGCGGTAATACGGAGGGTGCGAGCGTTGTCCGGAATCACTGGGCGTAAAGGGCGCGTAGGTGGCTTGGTA
+
:F:FFF:FFFFFF:FFFFFFFFFFFF,FFF::FFFF,,,FFFFFFF::FFFFF,FFF,F:FF:FFF:F:FFF:FFFFF:FFF:FF,:FFFFFFFFFFFFF:FFFFFFFF:FF,FFFF:FFF:FFF:FFF:FFFFFFFFFF,FF:FFF,FFFFF,:FFFFFFFFFFF,FFFFFFFFFFFFFFFFFF:FF::FFFFFFFFFFFFFFF,FFF:FFFF,FFFF,:FFFF,F:F:F:FFFFF:F,FFFFF:F:FF
@A00920:152:HGHKKDRXX:2:2102:4689:7795 1:N:0:CGCGTTCA+CTAATCGA
ACTCCTACGGGAGGCAGCAGTGGGGAATCTTGCGCAATGGGCGAAAGCCTGACGCAGCGACACCGCGTGGGGGACGAAGGCCTTTCAGGTCGTAAACCCCTTTCGGCAGGGACGAAGCGATCTCGTGACGGTACCTGCAGAAGAAGCCTCGGCTAACTACGTGCCAGCAGCCGCGGTACCACGTAGGAGGCGAGCGTTGTCCGGAATCAGTGGGCGTAAAGAGCGCGCAGGCGGTTTCTTAAGTCTGATG
+
FFFFFFFFFFFFFFFFFFFFFFFFF:FFFFFFFFFFFFFFFFFFFFFFFFFFFFFFFFFFFFFFFFFFFFFFFF,FFFFFFF:FFF,FFFFFFFFFFFFFFF,,FFFFFFFF:F:FFFF:FFF:,FF:F:FFF:FFF:FFFFFFFFFF,FF:FFFFFFF:FF:F:FFFFFF,FFF:FFFF,FF,FFFFF:F::FFFF:FFFFFFF:FFF,F:F:F,FFFFFFFFFFFF:FFFFF,:,:F,F:FF::FF,F
@A00920:152:HGHKKDRXX:2:2102:16224:7858 1:N:0:CGCGTTCA+CTAATCGA
ACTCCTACGGGAGGCAGCAGTGGGGAATATTGCGCAATGGGCGAAAGCCTGACGCAGCGACGCCGCGTGTGGGATGACGGCCTTCGGGTTGTAAACCACTGTCGGGAGGGACGAATGCGCCGCAAGGCGAGTGACGGTACCTCCAAAGGAAGCACCGGCTAACTCCGTGCCAGCAGCCGCGGTAATACGGAGGGTGCGAGCGTTGTCCGGAATCACTGGGCGTAAAGGGCGCGTAGGCGGCCTGGTAAGT
+
FFFFFFFFFFFFFFFFFFFFFFFFFF,FFFFFFFFFFFFFFFFFFFFFFFFFFFFFFF::FFFFFFFFFFF:FFFFFFFFFFFFFFFFFFFFFFFFFFFFFFF:FFFFFFFFFFFFFFFFFFFFFFFFFFFFFFFFFFFFFFFFFFFFFFFFF:FFFFFFFFFFFFFFFFFFFFFFFFFFFFFFFFFFFFFFFFFFF:FFFF,FFFFFFFFFF,F,FFFFFFFFFFFFFF:FF:FFF:FFFF:FF,,FF,
@A00920:152:HGHKKDRXX:2:2102:21630:9424 1:N:0:CGCGTTCA+CTAATCGA
ACTCCTACGGGAGGCAGCAGTCGGGAATATTGCGCAATGGAGGAAACTCTGACGCAGTGACGCCGCGTATAGGAAGAAGGTTTTCGGATTGTAAACTATTGTCGTTAGGGAAGAAAAAAGACAGTACCTCAGGAGGAAGCTCCGGCTAACTACGTGCCAGCAGCCGCGGTAATACGTAGGGAGCGAGCGTTATCCGGATTTATTGGGTGTAAAGGGTGCGTAGACGGGTTAGCAAGTTAGTTGTGAAATC
+
FFFFFFFFFFFFFFFFFFFFFFFFFFFFFFFFF:FFFFFFFFFFFFF,FFFFFFFFFFFFFFFFFFFFFF:,FF:FF:F,FFFFFFF,,FFFFFF:,FFFFFF,F,FFFFFFFFF,FF:FFF:FFFFFF,:,F:::FFFF,FFFFFFFF,FFFFFFFFFFFFFFFFFFFFFFFFFFFF:FF,FFFFFFFFFFFFFFFFFFFF,FFFFFFFFFFFFF:FFF,FF:FFF:F,FFFFFFF:FF,FFFFFFFFF
@A00920:152:HGHKKDRXX:2:2102:11288:10019 1:N:0:CGCGTTCA+CTAATCGA
ACTCCTACGGGAGGCAGCAGTGGGGAATATTGGTCAATGGGCGCAAGCCTGAACCAGCCATGCCGCGTGCAGGAAGACGGTGCTCTGCATTGTAAACTGCTTTTATACCAGAATAACCTCCCGATCGTGATCGGGACTGCAAGTATGGTAAGAATAAGGATCGGCTAACTCCGTGCCAGCAGCCGCGGTAATACGGAGGATCCGAGCGTTATCCGGATTTATTGGGTTTAAAGGGTGCGTAGGCGGCCTT
+
FFF,F:F:FFFFFFFFFFFFFFFFFFFFFFFFFFFF,FFFFFFFF,FFF:FFFFF:FFFFFFFFF:FFFFFFFFFFFFFFFFFFF:FFFFFFFFFFFFFFFFFFF:FFFFFFFFFFFFFFF:FFFFFFFFFFFFFFFFFFFFFFFFFFFFFFFFFFFF:FFF:FFFF,F:FFF:FFFFFF:FFF:FFFFFFFFFFFFFFFF:FFFFFFFFFFF,FFF:F::FFFFFFFF:FFFFFFFFFFF:FFF:FFFF
@A00920:152:HGHKKDRXX:2:2102:29252:10097 1:N:0:CGCGTTCA+CTAATCGA
ACTCTACGGGAGGCAGCAGTCGAGAATTTTTCTCAATGGGGGAAACCCTGAAGGAGCGACGCCGCGTGGAGGATGAAGGTCTTCGGGTTGTAAACTACTGTCATTTGGGAACAAGGTGTGCGCGTTAACTGCGCGCGCATTGATAGTACCAGAAGAGGAAGAGACGGCTAACTCTGTGCCAGCAGCCGCGGTAATACAGAGGTCTCAAGCGTTGTTCGGATTCATTGGGCGTAAAGGGTGCGTAGGCGGC
+
FFFFFFFFFFFFFFFFFF:FFFFFFFFFF,F:FFFFFFFFFFF:FFFFFFFFFFF:FFFF:FFFFFFFFFFF:F:F:FFFFFF,:FFF:FFFFF:::F:FFF:FFFFFFFFF,FFF,FFFFFFF,F:FF:,::F:FFF:,FFFFF,:FF:FF:::FFFFFFFFFF::FFFFF,:,F,FFFFFFFFFFFFF:,FFF:FFFFFFFFFFFF,:FF:FFFF,F::F,FFF,:FFF,FFF,:FFFFF:FFFFFFF
@A00920:152:HGHKKDRXX:2:2102:10294:10676 1:N:0:CGCGTTCA+CTAATCGA
ACTCCTACGGGAGGCAGCAGTTAGGAATCTTCCGCAATGGGCGAAAGCCTGACGGAGCGACACCGCGTGAAGGATGAAGCCCTTTCTGGGTGTAAACTTCTGTTGTGAGGGACGAAATTTTTGACGGTACCTCACGAGAAAGCACCGGCTAATTCTGTGCCAGCAGCCGCGGTAAGACAGAAGGTGCAAGCGTTACTCGGAATTACTGGGCGTAAAGCGTCTGTAGGTGTCTTGCCACGTCTGATCATAA
+
FFFFFFFFFFFFFFFFFFFFFFFFFFFFFFFFFFFFFFFFFFFFFFFFFFFFFFFFFFFFF:FFFFFFFFFFFFFFFFFFFFFFFFFFFFFFFFFFFFFFFFFFFFFFFFFFFF:FFFFFFFFFFFFFFFFFFF,FFFFFF:FFF:FFFFFFFFFFFFFFFF,FFFFF:FFFF:FF::F,FFF,FF:,FFFFFFFFFF:FFFFFFFFFFFFFFFFFFFF,FFFFFFFFFF:F,FFFFF,FF,,:FFFFF,
@A00920:152:HGHKKDRXX:2:2102:28221:11694 1:N:0:CGCGTTCA+CTAATCGA
ACTCCTACGGGAGGCAGCAGTGGGGAATATTGCGCAATGGGCGGAAGCCTGACGCAGCGACGCCGCGTGGGTGATGACGGCCTTCGGGTTGTAAACCTCTTTCGACCTTGACGAAGCCTCTTTGGGGGTGACGGTAGGGGTAGAAGAAGCACCGGCCAACTACGTGCCAGCAGCCGCGGTAACACGTAGGGTGCGAGCGTTGTCCGGAATTATTGGGCGTAAAGAGCTCGTAGGCGGTGTGTCGCGTCGG
+
FFFFFFFFFFFFFFFFFFFFFFFFFFFFFFFFFFFFFFFFFFFFFFFFFFFFFFFF:FFFFFFFFFFFFFFFFFFF,FFFFFFFFFFFFFFFF:FFFFFFFFFFFFFFFFFFFFFFFFFFFFF:FFFFFFFFFFFFFFFFFFFFF:FFFFFF:FFFFFFFF:FF:FFF:FFFFFFFFFFFFFFFFFFFF:FFFFFFFFFFFFFFFFFF:FF:FFFFFFFF,FFFFFFFFFFFFF:FFFFFFFFFF:FF:F
@A00920:152:HGHKKDRXX:2:2102:4526:11898 1:N:0:CGCGTTCA+CTAATCGA
ACTCCTACGGGAGGCAGCAGTCGAGAATCATTCGCAATGGGCGAAAGCCTGACGGTGCGACGCCGCGTGGAGGATGAAGGCCCTAGGGTCGTAAACTCCTGTCATCAGGGAGTAAAGACTCATGTAGTCACTGACATGGGTCCTGATAGTACCTGAAGAGGAAGGGACGGCAAACTTCGTGCCAGCAGCCGCGGTAATACGAAGGTCCCAAGCGTTGTTCGGATTTACTGGGCGTAAAGAGTCTGTAGGC
+
FF:FFFFFFFFFF::FFFF:FFFFFF:FFFFFFF:FFFFF::FFFFFFFFFFFFFFFFFFFFFFFFFF:FFFFF:FFFFFFFFFF:,FFFFFFFFFFFFFFFFFF,F::FFFFFFFFFF:FF:FFFFFFFFFFFFFFFFFFFFFFFFFFFF:FFFF,F,:FF:,FFFFFFFF:FFFFFFFFFFFFFFFFFFF:FFFFFFFFFFFFFFFFF:FFFFF:F:FF,FFFF,FFFFFFFFF:FFFFFFFFFFF:F
@A00920:152:HGHKKDRXX:2:2102:12283:12148 1:N:0:CGCGTTCA+CTAATCGA
ACTCCTACGGGAGGCAGCAGTCGGGAATATTGCCCAATGGACGAAAGTCTGAGGCAGCAACGCCGCGTGCGCGATGAAGGCCTTCGGGTCGTAAAGCGCTTTTCGGGAGGATGAGGAAGGACAGTACTCCCGGAATAAGGTACGGCTAACTACGTGCCAGCAGCCGCGGTAAAACGTAGGTACCGAGCGTTATCCGGAGTTACTGGGCGTAAAGCGTGCGTAGGCGGATGGGTAAGTGGGTCGTGAAAGC
+
FFF:FFFF:FFFFFFFFFFFFFFFFFFFFFFFFFFFFFFFFFFF:FFFFFF:FFFFFFFFFFFFFFFFFFFFF:FFFFFFF:FFFFFF:FFFFF:FFFFFFFFFFFFFFF:FFFFFF,FF:FFFFFFFFFF:FFFFFFFFFFFFFFF:FFFFFFFFFFFFFFFFFFFFFFFFFFFFFFFF:FFFFFFFFFFFFFFFFFFFFFFFFFFFFFFFFFFFFF:FFFFFFFFFFF,FFFFFFFFFFF:FFFFFFF
@A00920:152:HGHKKDRXX:2:2102:3387:12305 1:N:0:CGCGTTCA+CTAATCGA
ACTCCTACGGGAGGCAGCAGTGGGGAATATTGCACAATGGGCGAAAGCCTGATGCAGCGACGCCGCGTGAGGGATGACGGCCTTCGGGTTGTAAACCTCTTTAAGCCGGGAAGAAGCGAAAGTGACGGTACCTGCAGAATAAGCGCCGGCTAACTAAGAGCCAGCAGCCGCGGTAATACGTAGGGCGCAAGCTTTGTCCGGAATAATGGGGCGTCAAGAGCTCGTAGGCGGCTCGGTAAGTCGGGTGTGA
+
FFFFFFFFFFFFFFFFFFFFF:FFFFF:FFFFFFF:FFFF:FFFFFFFFFFF::FFFF:FF,FFFFFFFF:FFFFFFFFFFF,F:FFFFF:F:FF:F:::FF,F:,,FFF,FF:FFF,,:FFFFF,,,FFFF:::FF:F,:FFF,FFFFFF::FFF,F,FFF:FF,:,F,FFFF,F,,:,,,FFFFFF:,,:,,FF:,:FF,F:::,,FFF,,,:F,F:FFFFFF,FFFFF,F:FFF,:F:,:F,F::FF
@A00920:152:HGHKKDRXX:2:2102:3378:12477 1:N:0:CGCGTTCA+CTAATCGA
ACTCCTACGGGAGGCAGCAGTAAGGGATCTTGCGACAATGGGCGAAAGCCTGACGCAGCAACGCCGCGTGCGGGATGACGGCCTTCGGGTTGTAAACCGCTTTTCGGGGGGAAGATGAAGGACGGTACCCCCGGAAGAAGTCTCGGCTAACTACGTGCCAGCAGCCGCGGTAAAACGTAGGAGGCGAGCGTTATCCGGATTTACTGGGTGTAAAGCGCGTGTAGGCGGTCGTGCAAGAGATGCGTGAAAG
+
FFFFFFFFFFFFFFFFFFFFFFFFFFFF,FFFFFFFFFFFFFFFFFFFFFFFFFFFFF:FFFFFFFFFF:FFFFFFFFF,FFFFF:FF,FFFFF:FFFFFFFFFF:FFF:FF,FF,FFFFFFFFFFF:FFF:,FFF:F:,FFFFFFF,FF:FFFF,FFF:FFFFFF,,F,:FFFFFFFF,,:F:FFFF,FFFF,FF,FFFFFFFFF:FFFFFFFFFFFFF:F:FFFFFFF::FFF:F,FF,FFFFFFFFF
@A00920:152:HGHKKDRXX:2:2102:19262:12806 1:N:0:CGCGTTCA+CTAATCGA
CTCCTACGGGAGGCAGCAGTGGGGAATATTGCACAATGGGCGCAAGCCTGATGCAGCGACGCCGCGTGGGTGAAGAAGGATTTCGGTCTGTAAAGCCCTTTTCTGTGTGACGAGAGTGGACGGTAGCACAGGAATAAGTCTCGGCTAACTCCGTGCCAGCAGCCGCGGTAAAACGTAGGAGGCAAGCGTTCTCCGGAGTTACTGGGCGTAAAGCGCGTGCAGGTGGATCGATCAGTTGGTTATGAAAGCT
+
FFFFF,FFFFFFFFFFFFFFFFFFFFFFFFFFFFFFFFFFF:FF:FF::FFFFFFFFFFFFFFFFF:FFFFFF,FFFFFFF:FFFFFF:FFFFFFFFFFFFFFFFFFFFFFFFFFFFFFFFFFFFFFFFFFFFFFFFFFFFFFFFFFFFF,FFFFFFFFFFFFFFFFFFFF,FFF,FFFFFFF,FFFF:F:FFFFF,FFF:FFFFFFF:FFFFFFFFFF:FFFFF:FF:FFFFFF::FFF,F:F,,FFFF
@A00920:152:HGHKKDRXX:2:2102:18204:13072 1:N:0:CGCGTTCA+CTAATCGA
ACTCCTACGGGAGGCAGCAGCAAGGAATTTTCCGCAATCGACGCAAGTCGGACGGAGCAACGCCGCGTGCGGGAAGAAGGCCCTCGGGTTGTAAACCGCTTTTGTGAGGGAAGAAGATCTGACGGTCCCTCACGAATAAGTCACGGCTAACTACGTGCCAGCAGCCGCGGTAATACGGAGGTGGCGAACGTTGTCCGGATTCACTGGGCGTAAAGCGCGCGCAGGCGGACCGGTAAGTCTGAGGTGAAAG
+
FFFFFFFFFFFFFFFFFFFFFFFFFFFFFFFFF:FFFFFFF:FFFF:FFFFFFFFFFFFF:FFFFFFFFFFFFF:FFFFFFFFFFFFFFFFFFF::F,FFFFFFFF,FFF:FFFFFFFFF:FF,:F,FFFF,:FF,FFF,FFFF:,FFF:,F,FF,FFFFFFFF:,FF,FFFF:FF,,:FFFF,F:F,F:FFF,,FFFFF,F:FFF,:F::F:,FFF:F:,FF:FFF:FF,FF,FFF,F::F:FFF:FF,
@A00920:152:HGHKKDRXX:2:2102:5773:13902 1:N:0:CGCGTTCA+CTAATCGA
ACTCCTACGGGAGGCAGCAGTGGGGAATATTGCGCAATGGGCGAAAGCCTGACGCAGCGACGCCGCGTGTGGGATGACGGCCTTCGGGTTGTAAACCACTGTCGGGAGGGACGAATGCGCCGCAAGGCGAGTGACGGTACCTCCAAAGGAAGCACCGGCTAACTCCGTGCCAGCAGCCGCGGTAATACGGAGGGTGCGAGCGTTGTCCGGAATCACTGGGCGTAAAGGGCGCGTAGGCGGCCTGGTAAGT
+
FFFFFFFFFFFFFFFFFFFFFFFFFF,FFFFFFFFFFFFFFFFFF:FFFFFFFFFFFFFFFFFFFFFFFFF:FFFFFFFFFFFFFFFFFFFFFFFFFFFFF:FFFFFFFFFFFFFFFFFFFFFF:FF:FFFF:FFFFFFFFFFFFFFFFF:F:FF:FFFF:F:F:FFFFFFFFFFFFF::FFF:FFF:FFF:FFFFFFFFFFFFF:FFFFFFF:FFFF:FFFFF:,:FFFFF:FFFFF:FFF:FF,FFFF
@A00920:152:HGHKKDRXX:2:2102:3631:14011 1:N:0:CGCGTTCA+CTAATCGA
ACTCCTACGGGAGGCAGCAGTGGGGAATATTGCACAATGGGGGAAACCCTGATGCAGCAACGCCGCGTGAGTGATGACGGCCTTCGGGTTGTAAAGCTCTGTCTTCAGGGACGATAATGACGGTACCTGAGGAGGAAGCCACGGCTAACTACGTGCCAGCAGCCGCGGTAATACGTAGGTGGCGAGCGTTGTCCGGATTTACTGGGCGTAAAGGGAGCGTAGGCGGATTTTTAAGTGAGATGTGAAATAC
+
FFFFFFFFFFFFFFFFFFFFFFFFFFFFFFFFFFFFFFFFFFFFFFFFFFFFFFFFFF:FFFFFFFFFFFFFFFFFFFFFFFFFFFFFFF:FFFFFFFFFFFFFFFFFFFFFFFFFFFFFFFFFFFFFFFF,F:FFFFFF:FF:FF:FFF,FFFF,FFFFFF:FFFFFFFFFFFFFF:FFF:FF:FFFFF,FFFFFFFFFFFFFFFFFFFF:FFFFFF:FFF,FFFFFFFFFFFFFFFFFFFFFFFFF:,
@A00920:152:HGHKKDRXX:2:2102:24722:14622 1:N:0:CGCGTTCA+CTAATCGA
ACTCCTACGGGAGGCAGCAGCAGGGAATATTGCACAATGGGCGAAAGCCTGATGCAGCAACGCCGCGTGGGGGATGAAGGCCTTCGGGTTGTAAACCCCTTTCAGGAGGGAAGAAATTGACGGTACCTCCAAAAGAAGCCCCGGCCAACTACGTGCCAGCAGCCGCGGTAATACGTAGGGGGCGAGCGTTGTCCGGAATCATTGGGCGTAAAGAGCTCGTAGGCGGCTCAGTAAGTCGGCTGTGAAATCC
+
:FFFFFFFFFFFFFFFFFFFFFFFFFFFFFFFFFFFFFFFFFFFFFFFFFFFFFFFFFFFFFFFFFFFFFFFFFFFFFFFFFFFFFFFFFFFFFFFFFFFFFFFFFFFFFFFFFFFFFFFFFFFFFFFFFFF:F,FFFFFFFFFFFFFFFF,FFFFFFFFFF:F:FFFFFFFFFF:FFFFF:FFFFFF,FFFFFFFFFFFFFFFFFFFFFF:FFFFFFFFFFFFFFFFFFFFFFFFF,F,,FFFFF:FFF
@A00920:152:HGHKKDRXX:2:2102:24478:15577 1:N:0:CGCGTTCA+CTAATCGA
ACTCCTACGGGAGGCAGCAGTGGGGAATCTTGGACAATGGGGGAAACCCTGATCCAGCGACGCCGCGTGACCGATGAAGGCCCTCGGGTCGTAAAGGTCTTTCGACGGGGACAATAATGATGGTACCCGTATAAGAAGGAGCGGCTAACTACGTGCCAGAAGCCGCGGTAATACGTAGGCTCCAAGCGTTGTTCGGAATTACTGTGCGTAAAGCGAGTGTAGGCGGTCTGTCAAGTCGGCTGTGAAATCT
+
FFFFFFFFFFFFFFFFFFFFF,F:FFFFFFF,FFFFFFFFFFFFFFFFFFFFFF:,FFFFFFFFFFFFFFFFFFF,FFFFF,FF:FFFF:,F,FF:F:FFFF:FF:FFFF,:F,:FFF:FFF,FFF::FFFF,F:FF,FFFFFFFFF:FFF:,F,FFFF,F,F,FFFFF::,FF,,F:,FFF,FFF,F:F:FFF,FFFF,FFF:,:,,F:F,:FFFF:FF:FFFF:,FF:FFFFFFF:,F,,,FFFFF:F
@A00920:152:HGHKKDRXX:2:2102:27434:16125 1:N:0:CGCGTTCA+CTAATCGA
ACTCCTACGGGAGGCAGCAGTGGGGAATATTGGACAATGGGCGCAAGCCTGATCCAGCCATGCCGCGTGAGTGATGAAGGCCCTAGGGTTGTAAAGCTCTTTCACCGGTGAAGATAATGACGGTAACCGGAGAAGAAGCACCGGCTAACTACGTGCCAGCAGCCGCGGTAATACGTAGGGTGCGAGCGTTAATCGGAATTACTGGGCGTAAAGCGTGCGCAGGCGGTTGTGTAAGACAGGTGTGAAATCC
+
FFFFFFFFFFFFFFFFFFFFFFFFFFFFFFFFFFFFFFFFFFFFFFFFFFFFFFFFFFFFFFFFFFFFFFFFFFFFFFFFFFF:FFFFFFFFFFFFFFFFFFFFFFFFFFFFFFFFFFFFF:FFF:FFF:FFFFFF,FFFFFFFFFFFFF::FFFFFFFF:,:FFFFFFFFF,FFFFFFFFFFFFFFFFFFFFFFF,FFFFFFFFFFFFF:FFFFFFFFFFFFFFFFFFFFFFFFFFFFFFF:FFFFFFF
@A00920:152:HGHKKDRXX:2:2102:28791:16658 1:N:0:CGCGTTCA+CTAATCGA
ACTCCTACGGGAGGCAGCAGTGGGGAATATTGGACAATGGGCGAAAGCCTGATCCAGCCATGCCGCGTGTGTGAAGAAGGCCTTCGGGTTGTAAAGCACTTTCAGTGGGGAGGAAGGCTGTTTACTTAATACGTAAGCAGATTGACGCTACCCACAGAAGAAGCACCGGCTAACTCCGTGCCAGCAGCCGCGGTAATACGGAGGGGGCTAGCGTTGTTCGGAATTACTGGGCGTAAAGCGCGCGTAGGCG
+
FFFFFFFFFFFFFFFFFFFFFFFFFFFFFFFFFFFFFFFFFFFFFFFFFFFFFFFFFFFFFFFFFFFFFFFFFFFFFFFFFFFFFFFFFFFFFFFFFFFFFFFFFFFFFFFFFFFFFFFFFFFFFFF,FFFFF:FFFFFFFFFFFFFFFFFFFFFFF:FF,FFFFFFFFFFFFFFFFFFFFFFFFFFFFFFFFFFFFFFFFFFFFFFFF:FFFFFFFFFFFF,FF:FFF:FFFFF:FF:FFF:FFFFFFF
@A00920:152:HGHKKDRXX:2:2102:6470:16955 1:N:0:CGCGTTCA+CTAATCGA
ACTCCTACGGGAGGCAGCAGTGGGGAATATTGGACAATGGGCGCAAGCCTGATCCAGCCAGGCCGCGTGAGTGATGAATGCCTTAGGGCTGTAAAGCTCTTTCACCTGAGAAGATAATGACGGTATACGGAGAAGAAGCCCAGGCACACTACGAGCAAGCAGCCGCGGTAATAACAAGGCGTCGAGCGGTGTTAGGAATTACTGGGCGTCAGGAGCACGTAGGCGGACCTGTAAGTGAGTGGTGAAGACC
+
FFF:FFFFFFFFFFFFFFFFF,F,FFFF,FF,:,FFFFFFFFF,FFFFFFFF,F:FFF:F,FFFFFF:F,F:F::F:F,F,FFF,FF:,,FFFFFFF,FFFFFF,F,FFFF,,FFF,,,,F:,,,,,,,:F::,::F,,:F,F,,,:,FF,:F,,,,FFFFF:,,FFF,:F,,,,,,,F,,,,,FFFF,,F,F,,,F::FFFF,,:F,F,,,F,FFFFF,F,,F,F,:,:,F:FFF,:F,F,,,F,,:::
@A00920:152:HGHKKDRXX:2:2102:19117:17409 1:N:0:CGCGTTCA+CTAATCGA
ACTCCTACGGGAGGCAGCAGCAAGGAATCTTGGGCAATGGGCGCAAGCCTGAAGGAGCGACGCCGCGTGGGGGATGAAGGGTTTCGATCCGTAAACCCCTGTCATTTGTGAACAATGGTTATCCGTGAATAACGGATGACTTGATAGTAATGAAAGAGGAAGGGACGGCTAACTCTGTGCCAGCAGCCGCGGTCATACAGAGGTCCCAAGCGTTGTTCGGCATTACTGGGCGTAAAGGGCTCGTAGGCGG
+
FFFFFFFFFFFFFFF:FFFFFFFFFFFF::FFFFFFFFFFF:FFFFFFF,FFFFFFFFFFFFFFFFFFFFFFFF,FFFFFFFFFFFFFFFFFFFFFFFFFFFFFF,FFFFFFFF,FFFFFF:FFFFFF:FFFFF:FF:FFFFFF,:FFF:FF,,FF:FFF,FFF,FFFFF,FFFFFFFFFF:FFFFFFFF,:F:FFFFFFF:,FFFFFFFFFFFFF:FFF,FFFFFF,FF,FF,FF,:FFFF:F:FFF:,
@A00920:152:HGHKKDRXX:2:2102:28881:18129 1:N:0:CGCGTTCA+CTAATCGA
ACTCCTACGGGAGGCAGCAGTGGGGAATTTTGGACAATGGGGGCAACCCTGATCCAGCCATGCCGCGTGCGGGAAGAAGGCCTTCGGGTTGTAAACCGCTTTTAGCCGGGAAGAAAAGGCGCGGGCTAATACCTTGCGTTTTTGACGGTACCGGCGGAATAAGCACCGGCTAACTACGTGCCAGCAGCCGCGGTAATACGTAGGGTGCGAGCGTTCATCGGAATTCCTGGGCGTCAAGCGTGCGCAGGCG
+
F:FFF:F:FF:FFFFFFFFFFFF:FFFFFFFFFF:FF:FF,FFFF,F,F,FF:FFFFFF:FFFF:FFFFFFFFFFF:FF:FF,FF::,FFF,:FFFF:,,FFFF,F:FFF:FF,,F:FFFFFFFFFFFFFFFFFFFFFFFFFF,FFFFFF:FFFFFFF:,FFFFF:FFFFF,,FFFFFFF,:FFF:FF::,F:,,,FF::FF:,FFFF,FFFFFF,F:F,:F:FF:,FFFF,FF,,FFF,F:FFF:F:FF
@A00920:152:HGHKKDRXX:2:2102:29686:18396 1:N:0:CGCGTTCA+CTAATCGA
ACTCCTACGGGAGGCAGCAGTGGGGAATATTGCGCAATGGCCGAAAGGCTGACGCAGCGACGCCGCGTGTGGGATGAAGCCTTTCGGGGTGTAAACCACTGTCAGAAGGGAAGAAACTCGTGCTTTCGAATAGGGAGTGCGATTGACGGTACCTTCAGAGGAAGCACCGGCTAACTCCGTGCCAGCAGCCGCGGTAAGACGGAGGGTGCAAGCGTTGTTCGGAATTACTGGGCGTAAAGCGCGCGCAGGC
+
F:FFF:FFFFFFFFFFFFFFFFFFFF,F:FFFFFFFFFFFFFFFFFFFFFFFFFFFFFFFFFFFFFFFFFFFFFFFFFFFFFFFFFFF,FFFFF:FFFFF,FFFFFFFFFFFFFF:FFFFFFFFFFFFFF,F,F:FFFFFFFFFFFF,FFFF:FFFFFFFFFFFFFFFFFFF:FFFF:FF:FFFFFFF:FFF:FFFFFFFF:FFFF:FFFF,FFFFFFFF,FF,FFF,FFF:FFFF,FFF,FFFF:FF,F
@A00920:152:HGHKKDRXX:2:2102:24831:18599 1:N:0:CGCGTTCA+CTAATCGA
ACTCCTACGGGAGGCAGCAGTGGGGAATATTGCGCAATGGGCGAAAGCCTGACGCAGCGACGCCGCGTGTGGGATGAAGGCCTTCGGGTTGTAAACCACTGTCGGGAGGGACGAATATCTGACTGTACCTCCAAAGAAAGCACCCTCTAACTCTGAGCCAGCAGCCGCGGTAATACAGAGGGCGCAAGATTTGTTCGGAAATACTGGGAGTAAAGGGCGAGTACGCGGCATGCTCAGTCGAACGAGAAAT
+
FFFFFFFFFFFFFFFFFFFFFFFFFF:FFFFFFFFFFFFFFFFFFFFFFFFFFFFFFFFFFFFFFFFFFFFFFFFFFFF,FFFFFFFFFFFFFFFFFFFF,FFFF,FFFFFFFFF,FFF,,FF,,,,:F,,FFFF,,FF,FFFF,,,,,,F,FFF,,,F,,F:,FFFFF:::,,F:FF:,:F,:,,:F,::F:,FF::FF,,FFFF,F,F,FFFF,F:F,,F,,FF:F,,F,,:,,F,F,F,:F,:FF,,
@A00920:152:HGHKKDRXX:2:2102:8811:18818 1:N:0:CGCGTTCA+CTAATCGA
ACTCCTACGGGAGGCAGCAGTAAGGAATATTGGTCAATGGACGCAAGTCTGAACCAGCCATGCCGCGTGGAGGATGAAGGCCCTCTGGGTTGTAAACTTCTTTTATCTGGGAAGAAATCCGGAAATTCTTTTCCTGTTGACGGTACCGTATGAATAAGCACCGGCTAACTCCGTGCCAGCAGCCGCGGTAATACGGAGGGTGCAAGCGTTGTCCGGAATCACTGGGTGTAAAGGGTGTGAAGGCGGGGCA
+
FFFFFFFFFFFFFFFFF:FFFFFFFF,FFFFFFFFFFFFFFFFFFF:FFFFFFFFFFFFFFF::FFFFFFF:FFFFFFFFF::FFFFFFFFFFF:FFFFF::FFFFFFF:F:FF,FFFF:FFFFFFFFFFFF::,,FFFFFFFF,:,FFFFFFFFFF,FF,FFFFFFF:F:FFFFF,FFFF,FF:FFFFFFFFFF:FFF,FFFF,F:FFFFFFFFFFFFFFFF:::FFFFFFF,FF::F,:,:F:FFFFF
@A00920:152:HGHKKDRXX:2:2102:17300:19210 1:N:0:CGCGTTCA+CTAATCGA
ACTCCTACGGGAGGCAGCAGTGAGGAATATTGCGCAATGGACGAAAGTCTGACGCAGCAACGCCGCGTGCAGGATGACGGCCCTCCGGGTTGTAAACTGCTGTAGCAGGGGAATAATACTCGCTTATGGCGAGTTGAAGGTACCCTGAAAGTAAGCTCCGGCTAACTACGTGCCAGCAGCCGCGGTAATACGTAGGGAGCAAGCGTTGTCAGGATTTACTGGGTGTAAATGGTGCGCAGGCGGATTAGTA
+
FFFFFFFF,F:FFFFFFFF:FFFFFF:::FFFFFFF:F:FFF,FFFF:FF::FFFFFF,FFF::F:FFFFFFFFFFFFF,FFFFFFFFFFFFFFFF,FFFFFFFFFFFFFFFFFFFFFFFFFFF::FFFFFFF,FFFFF:FFF,FF:F:FFFFFFFFF:,FFF,FFFFF,FF:FFFFFF:FFFF,F:FFF,:FFFFFFFFFFFFFF:FF:,FFFFFFFFF,FFF:FFF:,F:FFFFF,FFFF:FFFF:FF
@A00920:152:HGHKKDRXX:2:2102:26232:19210 1:N:0:CGCGTTCA+CTAATCGA
ACTCCTACGGGAGGCAGCAGTGGGGAATATTGGACAATGGGCGAAAGCCTGATCCAGCAATGCCGCGTGAGTGATGAAGGCCTTAGGGTTGTAAAGCTCTTTTACCCGGGATGATAATGACAGTACCGGGAGAATAAGCTCCGGCTAACTCCGTGCCAGCAGCCGCGGTAATACGGAGGGAGCTAGCGTTGTTCGGAATTACTGGGCGTAAAGGGAGCGTAGGCGGACATTTAAGTCAGGGGTGAAATCC
+
FFFFFFFFFFFFFFFFFFFFFFFFFFFFFFFFFFFFFFFFFFFFFFFFFFFFFFF:FFFFFFFFFFFFFFFFFFFFFFFFFFFFFFFFFFFFFFFFFFFFFFFFFFFFFFFFF:FFFFFFFFFF,FFFFFFFFFFFFFFFFFFFFFFFFFFFFFFFFFFFFFFFFFFFFFFFFFFFFFFF:FFFFFFFFFFFF,FFFFFFFFFFFFFFFF:FFFFF,F:FF::FFFF:FFF:FFFFFFFFF:F,FFFFFF
@A00920:152:HGHKKDRXX:2:2102:13440:19225 1:N:0:CGCGTTCA+CTAATCGA
ACTCCTACGGGAGGCAGCAGTGGGGAATTGTTCGCAATGGGCGCAAGCCTGACGACGCAACGCCGCGTGGAGGATGAAGGTCTTCGGATTGTAAACTCCTGTTGCCCGGGACGAAACGCTCCGACCTAACACGTCGGAGCCTGACGGTACCGGGGGAGGAAGCCCCGGCTAACTCTGTGCCAGCAGCCGCGGGAATAACGAGGGGGCGAGCGTTGTTCGGAATTACTGGGCGTAAAGTGCGCGTCGGCGG
+
F:FFFFFFFFFFFFF:FFFFFFFFFFFFFFFFFFFFFFFFFFFFFFFFFFFFFFFFFFFFFFFFFFFFFFFFFFFFFF:FFFFFFFFFFF:FFFFF:FF,FFF,FF,F:FFFFFFFFFFFF:FFFFFF,FFFF:FFFF,FFFFFFFFFFFF,FF,FFFFFF:FFFFFFFF:,F:,,FF:FFFFFF:F:F,F::F,F,,FF::,:F:FF,FFFFF:FFFFFFFF:,FFFFFF:::FFF,,FFF:F,FFFF,
@A00920:152:HGHKKDRXX:2:2102:23285:19335 1:N:0:CGCGTTCA+CTAATCGA
ACTCCTACGGGAGGCAGCAGTTAGGAATTTTGGGCAATGGGCGCAAGCCTGACCCAGCAACGCCGCGTGGGCGACGAAGCCCTTCGGGGTGTAAAGCCCTTTTCCCAGGGACGAATCTGACGGTACCTGGGGAATAAGCCCCGGCTAACTACGTGCCAGCAGCCGCGGTAATACGTAGGGGGCGAGCGTTGTCCGGATTCATTGGGCGTAAAGCGCGCGCAGGCGGCAGTCGGAGCCCGGCGTGAAAGCT
+
:FFFFFFFFFFFFFFFFFFFFFFFFFF:FFFFFFFFFFFFFFFFFFFFFFFFFFFFFFFFFFFFFFFFFFFFFFFFFFFFFFFFFFFFFFFFFFFFFFFFFFFFFFFFFFFFFFFFFFFFFFFFFFFFFFFFF:FFFFFFFFFFFFFFFFFFFFFFFFFF,FFFFFFFFF:FFFFFFFFFFFFFFFFFFFFFFFFF:FFFFFFFFFFFFFFFFFFFFFF:FFFFFFFFFF:FFFFFFFF:FFFFF:FFF:
@A00920:152:HGHKKDRXX:2:2102:30101:19993 1:N:0:CGCGTTCA+CTAATCGA
ACTCCTACGGGAGGCAGCAGTGGGGAATTGTTCGCAATGGGCGCAAGCCTGACGACGCAACGCCGCGTGGAGGATGAAGAATCTCGGTTCGTAAACTCCTGTCGAGCGGGAAGAATGGTCCGCCGGTTAATACCCGGTGGAAGTGACGGTACCGCTAAAGGAAGCCCCGGCTAACTCCGTGCCAGCAGCCGCGGTAATACGGGGGGGGCAAGCGTTGTTCGGAATTACTGGGCGTAAAGGGCTCGTAGGC
+
FFFFFFFFFFFFFFFFFFFFFFFFFFFFFFFFFFFFFFFFFFFFFFFFFFFFFFFFFFFFFFFFFFFFFFFFFFFFFFFF:FFFFFFFFFFFFFFFFFFFFFFFFFFFFFF:FFFFFFFFFF:FFFFFF:FFFFFFFFFFFFF:FFFFFFFFFFFFF:FFFFFFFFFFFFFFFFFFFFFFFFF,FFFFFFFFFFFF:FFFFFFFFFFFF,FFFFFFFFFFF:F:FFFF:FFFFFFFFFFFFFFFFF:FFF
@A00920:152:HGHKKDRXX:2:2102:19108:20149 1:N:0:CGCGTTCA+CTAATCGA
ACTCCTACGGGAGGCAGCAGTGAGGAATTTTGCGCAATGGGGGAAACCCTGACGCAGCGACGCCGCGTGGAGGATGACGTCCTTCGGGATGTAAACTCCTGTCAGAGGGGATGATGATGACAGTACCCTCAGAGGAAGCACCGGCTAACTCCGTGCCAGCAGCCGCGGTAAGACGGAGGGTGCAAGCGTTGTTCGGAATTACTGGGCGTAAAGCGTACGTAGGCGGCGGATTAAGTCGAATGTTAAAGCC
+
FF,,,FFFFFFF:FFFF:F:FFFFFFF::FFFFFFF:FFF:FFF,F:FF,FFFFFFFFFFFFFFFFF:FFFFFF:F,FF:FF:FFFFF,F,,F:FFFFFFFFFFFFFFFF:FFFF,FFFFF:FFFFFFFFFFFFFFFFFFFFFFFF,FFFFFFFFFFF:FFFFFFFFFFF:FFFFFF:FFFFFFFF:FF:FFFFFFF,F::FFFFF:FFFFF:FFFFFF,FFFFF,FFF:F:FFFFFF:FFFFF:F:F:F
@A00920:152:HGHKKDRXX:2:2102:12961:21120 1:N:0:CGCGTTCA+CTAATCGA
ACTCCTACGGGAGGCAGCAGTGGGGAATATTGCGCAATGGACGAAAGTCTGACGCAGCGACGCCGCGTGTGGGAGGAAGCTCTTCGGGGTGTAAACCACTGTCAGGAGGGAAGAAACTCGCCGTACCGAATAGGGCCGGCGATTGACGGTACCTCCAAAGGAAGCGCCGGCTAACTCCGTGCCAGCAGCCGCGGTAAGACGGAGGGCGCAAGCGTTGTTCGGAATTACTGGGCGTAAAGGGCGCGTAGGC
+
FFFFFFFFFFF,FFFFFFFF,FFFFF,F,FFFFFFF:FFFFFFFFFFFFFFFFFFFFFF:FFFFFFFFFFFFFFFFF,FFFFFFFFFFFFFFFFFFFFFFFFFFFFFFFFF:FF:FFFFFFFFFFFFF:FFFFFFFFFFFFFFFF:FFFF:FFFFFFFFFFF:FFFFFFFFF,FFFFFFFFFFF:FFFFFFFFFFF:FFFFFFFFFFFFFFFFFF:FFF:FF:,FFFFFFFFFFFF,::FFFFFFFFFFF
@A00920:152:HGHKKDRXX:2:2102:13928:22169 1:N:0:CGCGTTCA+CTAATCGA
ACTCCTACGGGAGGCAGCAGTGGGGAATCTTCCACAATGGGCGAAAGCCTGATGGAGCGACACCGCGTGAGGGATGAAGGCCTTAGGGTTGTAAACCTCTAAAAGAGGGACGATAATGACGGTACCTCTGGAGAAGCACCGGCTAACTCCGTGCCAGCAGCCGCGGTAATACGGAGGGTGCAAGAGATATCATGACTCACTGGGCGTAAAGGGCGCGTAGGCGGTCTGTTAAGTCCGATGTCAAATCCCG
+
FFFF:,FFFFFFFFFFFFFFFFFFFFFF:FFFFFFFFFFFF:F:FF,FFFFFFFFFFF:FFFFFFFF:FFFFF,FFFFFFFFFFFFF:F,F:FFFF:,FFFFF:::FFFFFFFFFF,,F,,FFF:F:FF,,FF:F,FFF:,,FFFF,,:F:::FFF,,F::F:FFFFFFF:,F,::FF,F,F,F,F,FFFF,,::,F:FFFF,FFF:FFF,,:FFFF,F,,FFF::F:,FFF,,FFFFFFFFFFF,:,F:
@A00920:152:HGHKKDRXX:2:2102:14308:22451 1:N:0:CGCGTTCA+CTAATCGA
ACTCCTACGGGAGGCAGCAGTGGGGAATATTGGACAATGGGGGCAACCCTGATCCAGCCATGCCGCGTGAGTGAAGAAGGCCTTCGGGTTGTAAAGCTCTTTTGGCGGGGACGATGATGACGGTACCCGCAGAATAAGCCCCGGCTAACTTCGTGCCAGCAGCCGCGGTAATACGGAGGGAGCTAGCGTTAATCGGAATTACTGGGCGTAAAGCGTGCGCAGGCGGTTTTGTAAGTCAGATGTGAAATCC
+
FFFFFFFFFFFFFFFFFFFFFFFFFFFFFFFFFFFFFFFFFFFFF:FFFFFFFFFFFFFFFFFFFFFFFFFFFFFFFFFFFF:FFFFFF,F,FFFFFFFFFFFFFFFFFF:FFFFFFFFFFFFFFFFFFFFFFFFFFFFFFFFFFFFFFFFFFFFFFFFFFFFFFFFFFF:FFFFFFFFFFFFFFFFFFFFFFFFFFFF:FFFF:FFFF,:FFFFFFFFFFFFFFFFFF:FFFFFFFFFF:FFFFFFFFF
@A00920:152:HGHKKDRXX:2:2102:4047:22498 1:N:0:CGCGTTCA+CTAATCGA
ACTCCTACGGGAGGCAGCAGTCGAGAATCTTCCGCAATGCGCGAAAGCGTGACGGAGCGACACCGCGTGATGGATGACACCCCTCGGGGCGTAAACATCTTTTATGAAGGAGGAAATTTTTGACGTTACTTCATGAATAAGGGGCTCCTAATCTCGTGCCAGCAGGAGCGGTAATACGAGAGCCCCAAGCGTTCTCCGGAATTATTGGGCGTAAAGGGTGCGTAGGTGGTTTGGTTAGTCTCCCGTTAAA
+
FFFFFFFFFFFFFFFFFFFFFFFFFFFFFFFFFFFFFFFFFFFFFFFFFFFFF:FFFFFFF:FFFFFFFFFFFFFFFFFFFFFFF:FFFFFFFFFFFFFFFFFFFFFFFFFFFFFFFF:FFFFF:FFFFFFF:FFFFF:FFFFFFFFFF:FFFF:FFFFFFFFFFFFFFFFFFFFFFFFFFFFFFFF,FF:FF,FFFFFF,:,:FF:FFFFFFFFFF:F:F,FFFFFFFFFFFFFFFFFFFFFFFFF,FF
@A00920:152:HGHKKDRXX:2:2102:18936:22764 1:N:0:CGCGTTCA+CTAATCGA
ACTCCTACGGGAGGCAGCAGCAAGGAATTTTCCGCAATGGGCGAAAGCCTGACGGAGCAACGCCGCGTGGGGGATGAAGGCCTTCGGGTTGTAAACTCCTTTTGCGAGGGAAGAAGATCTGACGGTACCTCGCGAATAAGCCACGGCTAACTACGTGCCAGCAGCCGCGGTAATACGTAGGTGGCAAGCGTTGTCCGGATTTACTGGGCGTAAAGCGCGCGCAGGCGGACTGGGAAGTCTGGGGTGAAAT
+
FFFFFFFFFFFFFFFFFFFFF:FFFFFFFFFFFFFFFFFFFFFFFFFFFFFFFF:FFFFFFFFFFFF:FFFFF,FFFFFFFFFFFFFFFFFFFFFF:FFF,F:FFFFFFF:FFF,FFFFFFFFFFF::FFFFFFF:FFFFF,,FFFFFFFFFFFFFFFF:FFFFFFFFFF,FFFFFF,:FFFFFFFFFFFFFFFF:FFF,FFFFFFFFFFF:FFFFFFF:F::FF:FF:FFFF,:,FFFF:FFFFFF:FF
@A00920:152:HGHKKDRXX:2:2102:3251:22842 1:N:0:CGCGTTCA+CTAATCGA
ACTCCTACGGGAGGCAGCAGTCGAGAATCTTCCGCAATGGACGAAAGTCTGACGGAGCGACGCCGCGTGGTGGATGAAGTCCTTAGGGACGTAAACACCTTTTATGAGGGAGGAAGTTTATTGACGTTACCTCATGAATAAGGGGCTCCCAACTCTGTGCCAGCAGGAGCGGTAATACAGAGGCCCCGAGCATTACCCGGATTTACTGGGCGTAAAGGGTGCGTAGGCGGCTATATTAGTCGGTTGTTAA
+
:,F:FFFFFFFFFFFFFFFF:FFFFFFFFFFFFFFFFFFFF,FFFFFFFF:FFFFFFFFFFFFFFFFFFFFFF:FFF:FFFFFFFFFFFFFFFFF:FFF:FFF:FFFFFFFFFF:FFFFFFFFFFFFFFFFFFFFFFFFFFFFFFFFFFFF:FFFFFFFFFFFF,FFFFFFFFFFFFFF:FFFFFFFFF:FFF:FFFFFFFFFFFFFFFFFF:FF:FFFFFFFF,FFFFFFFFFF:FFFFF,FFFFFFFF
@A00920:152:HGHKKDRXX:2:2102:29568:23171 1:N:0:CGCGTTCA+CTAATCGA
ACTCCTACGGGAGGCAGCAGTGGGGAATTGTTCGCAATGGGCGCAAGCCTGACGACGCAACGCCGCGTGGAGGATGAAGGTCTTCGGATTGTAAACTCCTGTTGCCCGGGACGAATGGCTCCAACCTAATACGTTGGAGTGTGACGGTACCGGGTGAGGAAGCCCCGGCTAACTCTGTGCCAGCAGCCGCGGTAATACGGAGGGGGCAAGCGTTGTCCGGAATTATTGGGCGTAAAGAGCTCGTAGGCGG
+
FFFFFFFFFFFFFFFFFFFFFFFFFFFF:FFFFFFFFFFFFFFFFFFFFFFFFFFFFFFFFFFFFFFFFFFFFFFFFFFFFFFFFFFFFFFFFFFFFFFFFFFFFFFFFFFFFF,,FFFFFFFFF:FFF:FFFFFFF:FFFFF:FFFFFFFFF:FFFFFFFFFFFFF:FFFFFFFFFFFFFFFFFFFF:FFFF,FFFFF,FFFFFFFFFFFFFFFFFFFFFFFF,FFFFFFFFFFF,FFFF::,FFFFFF
@A00920:152:HGHKKDRXX:2:2102:19922:23625 1:N:0:CGCGTTCA+CTAATCGA
ACTCCTACGGGAGGCAGCAGTGGGGAATATTGGACAATGGGCGAAAGCCTGATCCAGCAACGCCGCGTGAGGGATGACGGCCTTCGGGTTGTAAACCTCTTTCACCTCTGACGAAGCGAAAGTGACGGTAAGGGGAGAAGAAGGACCGGCCAACTACGTGCCAGCAGCCGCGGTACTACGTAGGTGGCGAGCGTTATCCGGAATTACTGGGCGTAAAGCGCACGCAGGCGGTCTGTCAAGTCTGACGTGA
+
FFFF,FFFFFFF:FFFFFFFFFFFFFFFFF,:FFFFFFFFFFF:FFFFFFFF:FFFFFFFFFFFFFFFFFFFFFFF:FFF:FFFFFF,:FFFFFFFFFFFFFFFFFFFFF:F:FFFFF:,FFFFFF:F:FF:,FFFFFFFFF:FFFFFFFFFFFFFFFFFF:FF:FFFFFFFFFFF:FF,FFFFF,FF:F:FFF:FF,:F:F,FFFF:F,FFFFF::,FFFFFFFF:FF:FFFFFFFF,,,,:FFFFF,F
@A00920:152:HGHKKDRXX:2:2102:3125:23750 1:N:0:CGCGTTCA+CTAATCGA
ACTCCTACGGGAGGCAGCAGTAGGGAATCTTGCGCAATGGGCGAAAGCCTGACGCAGCAACGCCGCGTGCGGGATGAAGGCCTTCGGGTTGTAAACCTCTTTCAGCAGGGACGAAATTGACGGTACCTGCAGAAGAAGCCCCGGCTAACTTCGTGCCAGCAGCCGCGGTAATACGAAGGGGGCTAGCGTTGTTCGGATTTACTGGGCGTAAAGGGAGTGTAGGCGGCCGATCAAGTCTGATGTGAAAGCC
+
:,FFF::,:FFF:FFFF:FFFFFFFFFFFFFFFFFFFFF:FFFFFF,FFFFF,F:FFFFF,F,FFF:FFFF:FF,FF:FFFFFF::FFFFFFFFF,F,FFFFFFFFFFFFFFFFFFFFFFF:FF,FFFFF:FFFFFF:FF:FFFFFFFFF:FFFFFFFFFFFF:FF,FF:FFFFFFFF::FFFFF:,FF:FF:F:FFFFF,FFFFFFF,FF:F,F:F,FFF:F:FFFF:F:::FFF,FFFF:FFFFF,FF
@A00920:152:HGHKKDRXX:2:2102:10782:24862 1:N:0:CGCGTTCA+CTAATCGA
ACTCCTACGGGAGGCAGCAGTAAGGGATCTTGCGACAATGGGCGAAAGCCTGACGCAGCAACGCCGCGTGCGGGATGACGGCCTTCGGGTTGTAAACCTCTTTCGACCTTGACGAAGCCTTTCGGGGTGACGGTAGGGGTAGAAGAAGCACCGGCCAACTACGTGCCAGCAGCCGCGGTAATACGTAGGGTGCGAGCGTTGTCCGGATTTATTGGGCGTAAAGAGCTCGTAGGCGGCCACGTAAGTCGGA
+
FFFFFFFFFFFFFFFFFFFFF:FFFFFFFFFFFFFFFFFFFFFFFFFFFFFFFFFFFFFFFFFFFFFFFFF:FFFFFFFFFFFFFFFFFFFFFF:FFFFFFFFFFFFFFFFFFFFFFFFFFF:FFFFFFFFFFFFFFFFFFF:FFF:FFFFFFFFFFFFF:FF:F:F:F::FFFF:FFF:::FF,FFFFF:F:FFF:FFF:FF,FFFFFFFF:FF:F:FFFF,:F:FF,,FFFFFFFF:F:F:::::,F:
@A00920:152:HGHKKDRXX:2:2102:5068:24893 1:N:0:CGCGTTCA+CTAATCGA
ACTCCTACGGGAGGCAGCAGTGGGGAATCTTGCGCAATGGGCGAAAGCCTGACGCAGCCATGCCGCGTGAATGATGAAGGTCTTAGGATTGTAAAATTCTTTCACCGGGGACGATAATGACGGTACCCGGAGAAGAAGCCCCGGCTAACTTCGTGCCAGCAGCCACGGTAATACGAAGGGGGCTAGCGTTGCTCGGAATTACTGGGCGTAAAGGGCGCGTAGGCGGACATTTAAGTCAGGGGTGAAATCC
+
FFF:FFFFFFFFFFFFFFFFFFFFFFFFF,FFFFFFFFFFFFFFFFFFFFFFFFFFFFFFFFFFFFF:FF,FFF,FF:FF,:,FFFFF:FF:FFFF:FFFFF:FFFFFFFF,FFFFFF,FFFFFFFFFFFFFFFFFFFFFF,F:FF:FFFF:FFFFFFFFFFF,FFF,FFFF:FFF,F,FFFFFFFF,FFFFFFF:FFFFFF:FFFFFF,FFFF,FF:FFFFFFFF:F,F:FFF::FF,FFF,:FFF:F,
@A00920:152:HGHKKDRXX:2:2102:28809:25238 1:N:0:CGCGTTCA+CTAATCGA
ACTCCTACGGGAGGCAGCAGTAAAGAATCTTCCGCAATGGGCGAAAGCCTGACGGAGCAACACTGCGTGGAGGATGAAGGCTTTCGGGTCGTAAACTCCTTTTCTGGGGGAAGAAGTTCTGACGGTACCCCAGGAATAAGCGACGGCAAACTACGTGCCAGCAGCCGCGGTAATACGTAGGTCGCGAGCGTTATCCGGAATTATTGGGCGTAAAGCGTCCGTATGCGGTTTTGTTAGTCCGTGGTTAAAT
+
FFFFFFFFFFFFFFFFFFFFFFFFFFFFFFFFFFFFFFFFFFFFFFFFFFFFFFF:FFF:FFFFFFFFFFFFFFFFFFFFFFFFFFFFFFFFFFFFFFFFFFFFFFFFFFFFFFFFFFFFFFFFFFFFFFFFFFF:FFFFFFFF:FFFFFFFFFFFFFFFFFFFFFFFFFF:,FFFFF:FFFFFFFFFFFFFFFFFFFF:FFFFFFFFFFFFFFFFFF:FFFFFFFFFFFFFFFFFFFFFFFFF:FFFFF
@A00920:152:HGHKKDRXX:2:2102:13241:25457 1:N:0:CGCGTTCA+CTAATCGA
ACTCCTACGGGAGGCAGCAGCAGGGAATCTTGCGCAATGGGCGCAAGCCTGATGGAGCAACGCCGCGTGGGGGATGACGCACTTCGGTGTGTAAACCCCTTTTCGAGGGGACGAAGGCAATGACGGTACCCTCGGAATAAGGATCGGCTAACTACGTGCCAGCAGCCGCGGTAAGACGTAGGATCCGAGCGTTGTCCGGAGTTACTGGGCGTAAAGCGCGCGCAGGCGGACACGCGCATCGGCGGTGAAA
+
FFFFFFFFFFFFFFFFFFFFFFFFFF:FFFFFFFFFFFFFFFFFFFFFFFFFFFFFFFFFFFFFFFFFFFFFFFFFFFFFFFFFFFFFFFFF:FFFFFFFF:FFF:FF:FFFFFFFF:F:FFFFFFFFFFFFFFFFFFFFFFFFFFFFFFFFFFFFFFFF,FFFFFFFFFFFF,FFFFFFFFFFFFF:FFFFFFFFFFFFFFFFFF:FFFFFF::FFFFFFFFF:FFFFFFFFFF:FF:FFFFF:,FF,F
@A00920:152:HGHKKDRXX:2:2102:7889:26271 1:N:0:CGCGTTCA+CTAATCGA
ACTCCTACGGGAGGCAGCAGTGGGGAATATTGGACAATGGGCGAAAGCCTGATCCAGCAATGCCGCGTGAGTGATGAAGGCCTTAGGGTTGTAAAGCTCTTTTACCCGGGATGATAATGACAGTACCGGGAGAATAAGCTCCGGCTAACTCCGTGCCAGCAGCCGCGGTAATACGGAGGGAGCTAGCGTTGTTCGGAATTACTGGGCGTAAAGGGCGCGTAGGCGGCCGAGCAAGTCTTGGGTGAAATCC
+
FFFFFFFFFFFFFFFFFFFFFFFFFFFFFFFFFFF,FFFFFFFFF:FFFFFFFFFFFFFFFFFFF,F:FFFF::FFFFFFFF:FFFFFFFFFFFFFFFFFFFFFFFFFFFFFFFFFFFF:FFFFFFFFFFFFFFFFFFFFFF:FFF,FFFFFFFFFFFFFFF,FFFFFFFFF:FFFFFFFFFFFFFFFFFFFFFFFFFFFFFFFFFFFF,FFF::FFFFFFFFFFFFFFF:FF,FFFFFFFFFFFFFFFF
@A00920:152:HGHKKDRXX:2:2102:11116:27289 1:N:0:CGCGTTCA+CTAATCGA
ACTCCTACGGGAGGCAGCAGTGAGGAATATTGGGCAATGGACGCAAGTCTGACCCAGCCATGTCGCGTGAAGGATGAAGGCGTTCTGCGTTGTAAACTTCTTTTATTAGGGAAGAAACCTCCGTTTTCTAATGGAGCAGACGGTACCTAACGAATAAGAACCGGCTAACTTCGTGCCAGCAGCCGCGGTAATACGAAGGGTGCAAGCGTTAATCGGAATTACTGGGCGTAAAGGGTGCGTAGGCGGTTTG
+
F,FFF,FF,F,FFFF,FFFF:FF:FFFFFFFF:FFFFFFFFF:F,FFFFFFFFFFFF::FF:FFF::FFFFFFFFFFFF:FF:FFFFFFFFF:FFF:F:FFFFFFFFF:FFFF::FF:FF,FF:FFFFFFF:FFFFF,FFFF:F:FFFFF,FFF:FFF,FF,FFFFFF::FF,,FF,F:FFFFFFFF:FFF,:F:F,F:FFFFFFFF,:F:F::FFFF,FFFFF,FFFFFFF:,,F,F:,FFF,F,F:FF
@A00920:152:HGHKKDRXX:2:2102:26115:28119 1:N:0:CGCGTTCA+CTAATCGA
ACTCCTACGGGAGGCAGCAGTGGGGAATATTGCACAATGGGCGCAAGCCTGATGCAGCGACGCCGCGTGAGGGATGACGGCCTTCGGGTTGTAAACCTCTTTCAGCAGGGAAGAAGCGGAAGTGACGGTACCTGCAGAAGAAGCACCGGCTAACTACGTGCCAGCAGCCGCGGTAATACGTAGGGTGCGAGCGTTGTCCGGAATTATTGGGCGTAAAGAGCTTGTAGGCGGTTTGTCGCGTCTGCTGTGA
+
FFFFFFFFFFFFFFFFFFFFFFFFFFFFFFFFFFFFFFFFFFFFFFFFFFFFFFFFFFFFFFFFFFFFFFFFFFFFFFFFFFFFFFFFFFFFFFFFFFFFFFFFFFFFFFFFFFF:FFFFFFFFFFFFFFFFFFFFFFFF:FFFFFF::FF:FFFFFFFFFFFFFFFFFFFFF,FFFFFFF:FF::FFFFFFF:FFFFFFFF,FFFF,F:FFFFF,FFFFFFFFFFF,FFFF,FFFFFFFF:FFF,FFFF
@A00920:152:HGHKKDRXX:2:2102:18466:28150 1:N:0:CGCGTTCA+CTAATCGA
ACTCCTACGGAGGCAGCAGTGGGGAATCTTGCGCAATGGGCGAAAGCCTGACGCAGCGACGCCGCGTGCGGGATGACGGCCTTCGGGTTGTAAACCGCTTTCAGCAGGGACGATAGTGACGGTACCTGCAGAAGAAGCCCCGGCCAACTACGTGCCAGCAGCCGCGGTAATACGTAGGGGGCGAGCGTTGTCCGGAATTATTGGGCGTAAAGAGCTCGTAGGCGGGTTGGTGAGTCGGGTGTGAAATCTC
+
FFFFFFFFFFFFFFFFFFFFFFFFF,FFFFFFFFFFFFFFFFFFFFFFFFFFFFFFFFFFFFFFFFFFFFFFFFFFFFFFFFFFFFF,FFFFFFFFFFFFFFFFFFFFF,FFFF,FFFFFFFF:FFFFFFFF:FFFFFFFFFFFFFFFFFF:FFFF:FFFFFFFFFFFFFFFFFFFF:FFFFFFFFF,F:FFFFFF:FF:FFFFFFFFFFFFFFFFF:FFFFFFF,FFFFFFFFFFFFFFFFFFFFF:F:
@A00920:152:HGHKKDRXX:2:2102:1334:28166 1:N:0:CGCGTTCA+CTAATCGA
ACTCCTACGGGAGGCAGCAGTGGGGAATTGTTCGCAATGGGCGCAAGCCTGACGACGCAACGCCGCGTGGAGGATGAAGATCTTCGGGTCGTAAACTCCTGTCAGGCGGGACGAAGGCTGCGGGGCGAATAGTCCCGTAGCTTGACGGTACTGCCAGAGGAAGCCCCGGCTAACTCCGTGCCAGCAGCCGCGGTAATACGGAGGGGGCTAGCGTTATTCGGAATTATTGGGCGTAAAGGGCGCGTAGGCG
+
FFFFFFFFFFFFFFFFFFFFFFFFFF::FFFFFFFFFFFFFFFFFFFFFFFFFFFFFFF,FFFFFFF:FFFFFFFF:FFFFFFFFFFFFFFFFFFFFFFFFFF:FFFFFFFFFFFFFFFFFFFFF:FF,F:FFFFFFF:FFFFFFFFFFFFFFFF:FFFF:FFFFFFFFFFFFFFFFFFFFFFF:FFFFFFFFFF,F:FFFFFF:FFFFFFFF:F,:,FFFFFFFF:FFFFFF,FFFFFFFFFFFFFFFF
@A00920:152:HGHKKDRXX:2:2102:1922:28995 1:N:0:CGCGTTCA+CTAATCGA
ACTCCTACGGGAGGCAGCAGCTAGGAATCTTGGGAATGGGCGAAAGCCTGACCCAGCAACGCCGCGTGGGCGATGAAGGCCTTCGGGTTGTAAAGCCCTTTTGCAGGGGACGATGATGACGGTACCTTGCGAATAAGCCACGGCAAACTACGTTCCAGCAGCCGCGGTAATACGTAGGGTGCAAGCGTTAATCGGAATTACGGGGCGTAAAGCGTGCGCAGGCGGTGATGTAAGACAGATGTGAAAACCC
+
FFFFFFFFFFFFFFFFFFFFF,,FFFFFFFFFFFF:FFFFF,,:FFFF,:,FFFFFF,,:FFFFFF,FFFF,:F:::FFFF,FF,FFFFF:FFFF:FF,F:FFFF::FF:FFFF,F,FFF,,FF,F,:FFFFFFFF,FFFF,FF,FF,,::FF,FFF:F,FFF,F,F,F:,FFF,F:FFFFF,F,F:FF:FFF,FF,:FFF,,FFF::FFF,F:F,:FF,,FF,FFF::FFF:,FF:FF:FFFFF:,FFF
@A00920:152:HGHKKDRXX:2:2102:21269:29403 1:N:0:CGCGTTCA+CTAATCGA
ACTCCTACGGGAGGCAGCAGTAACGAATCTTCCGCAATGGACGAAAGTCTGACGGAGCAATGCCGCGTGTGGGATGAAGCGTCTTCGACGTGTAAACCACTGTCAGGGTTTAGGAACAATGACCAGACCCAAAGGAAGGGCCGGCTAACTCTGTGCCAGCAGCCGCGGTAATACAGAGGGCCCGAGCGTTAATCGGAATCACTGGGCTTAAAGCGTACGCAGGCGGGCCTGAAGGCATCGTGTGAAATCC
+
FFFFFFFFFFFFFFFFFFFFFFFFFF:FFFFFFFFFFFFFFFFFFFFFFFFFFFFFFFFFFFFFFFFFFFFFFFFFFFFFFFFFFFFFFFFF:FFFFFFFFFFF:FFFFFFFFFF,:FFFFFFF:FFFFFFFFFFFFFFFFFFFFFFFFFFFFFFFFFFFFFFFFFFFFFFFFFFFF:FFFFFFFFFFFFFFFFFFF:FFFFFFFFFFFFF::FFFFFFFFFF:FFFFFF:FFFF:FFFFFFFF:F,FFF
@A00920:152:HGHKKDRXX:2:2102:11812:29528 1:N:0:CGCGTTCA+CTAATCGA
ACTCCTACGGGAGGCAGCAGTGGGGAATATTGGACAATGGGGGCAACCCTGATCCAGCCATGCCGCGTGCGTGACGAAGGCCTTAGGGTTGTAAAGCGCTTTCACTGGTGAAGATGATGACGGTAGCCAGAGAAGAAGCCCCGGCTAACTCCGTGCCAGCAGCCGCGGTAATACGGAGGGGGCAAGCGTTGTTCGGAATTACTGGGCGTAAAGGGCGCGTAGGCGGAACCTTAAGTTAGGGGTGACAGGC
+
:::FFF,F:FFF,,:FF:F::FFFFFF,FFF::FFFFFFF,FFFFF,,::FFFF:,FFFFFFF:FFFF:FFF:F,,:F:,::,FFF:,,FF,:FF,FFF:FFF:FFF,F:FFF:FFFFFF:FFFFFFFFFFF::FFFFF:F::F:FFFFFFFF:F:F,F:,FFFF:,FF,FFFF,F:F::FFFF,FFFFF,F,::FFFF:FFF,FFF,FFFFFFF:,FFF:F,F:FFFF,:F:FFFF,FF::FFF,FF:F
@A00920:152:HGHKKDRXX:2:2102:9028:30154 1:N:0:CGCGTTCA+CTAATCGA
ACTCCTACGGGAGGCAGCAGTGGGGAATCTTGCGCAATGGTCGAAAGACTGACGCAGCGACGCCGCGTGCGGGAGGAAGCTCTTCGGGGTGTAAACCGCTGTTGCCCGGAACGAAACGCCTTTTTCGAGAGGCTTGACGGTACCGGGTGAGGAAGCGCCGGCTAACTCTGTGCCAGCAGCCGCGGTAATACGTAGGGCGCAAGCGTTATCCGGAATTATTGGGCGTAAAGAGCTCGTAGGCGGTTTGTCG
+
FFFFFFFFFFFFFFF:FFFFFFFFFFFFFFFFFFFFFFFFFFFFFFFFFFFFFFFFFFFFFFFFFFFFFFFFF:FFF,FFFFFFFFFFFFFFFFFFFFFFFFFFFFFFFFFFFFFFFFFFFFFFFFFFF,FFFFFFFFFFFFFFFFFFFFFFFFFFFFFFFFF:FFFFFFFFFFFFFFFFFFFFFFFFFFFFFFFFF:FFFFFFFFF,FFFFFF:FF:FFFFFFFFFFF,FFFFFFFFFFF:FFFFFFF:
@A00920:152:HGHKKDRXX:2:2102:31458:30264 1:N:0:CGCGTTCA+CTAATCGA
ACTCCTACGGGAGGCAGCAGTGGGGAATCTTGCGCAATGCGCGAAAGCGTGACGCAGCAACGCCGCGTGAGGGAAGAAGGCCTTCGGGTTGTAAACCTCTTTCAGGAGGGACGAAGGTTCAGGCGCGAATAGCGTCCTGGACTGACGGTACCTCCAGAAGAAGCCCCGGCTAACTACGTGCCAGCAGCCGCGGTAATACTTAGGGTGCAAGCGTTAATCGGAATTACTGGGCGTAAAGTGTGAGCAGGTG
+
,F::FFFF::FFFFF:FFFFFFFFFFFFFFFFFFFFFFFFFFFFFFFFFFFF:FFFFFF,FFFFFFFFFFFFFFFFFFFFFFFF,FFFFFFFFFFFFFFFFFFF,FFFFFFFFFFFFFFFFFF:FFFF:F,FFFFF:FFFFFFFFF:FFFFFFFFFFFFFFFFFFFFFFFFF:FFFFFFFFFFFFFFFFFFF:F:FFFF,FF,FFFFFFFF:FFFFFFF:,FFFFFFF,F,F:FFFF,F,F:,F,,:FF,
@A00920:152:HGHKKDRXX:2:2102:24442:30326 1:N:0:CGCGTTCA+CTAATCGA
ACTCCTACGGGAGGCAGCAGTTTCGAATCATTCACAATGGGCGAAAGCCTGATGGTGCGACGCCGCGTGGGGGACGAAGGTCTTCGGATTGTAAACCCCTGTCACCGGGGACAAAACGTTGTTTGTTAATAGCAGACGACCTGATTTAACCCGGAGAGGAAGCAGTGGCTAACTCTGTGCCAGCAGCCGCGGTAATACAGAGACTGCAAGCGTTGTTCGGATTCACTGGGCGTAAAGGGTGCGCAGGCGG
+
FFFFFFFFFFFFFFFFFFFFFFFFFF:FFFFFFFFFFFFFFFF:FFFFFFFFFFFFFFFFFFFFFFFFFFFFFFFF:FFFFFFFFFFFFFFFFFFFFFFFFFFFFFFFFFFFFFFFFFFFFFFFFFFFFFFFFFFFFFFFFFFFFFFFFFFFFFFFFFFF:FFFFFFFFFFFFFFFFFFFFFFFFFFFFFFFFFFFFFFFFFFFFFFFFFFFFFFFFFFFFFFFFFFFFFFFFFFFFFFFFFFFFFFFFF
@A00920:152:HGHKKDRXX:2:2102:20311:30906 1:N:0:CGCGTTCA+CTAATCGA
ACTCCTACGGGAGGCAGCAGTGAGGAATATTGCACAATGGGCGCAAGCCTGATGCAGCGACGCCGCGTGGGTGATGAAGGCCTTCGGGTCGTAAAGCCCTTTTCCAGGTGACGAGAACGGACGGTAGCCTGGGAATAAGTGTCGGCTAACTACGTGCCAGCAGCCGCGGTAAAACGTAGGACACAAGCGTTATCCGGAGTTACTGGGCGTAAAGGGCGTGCAGGCGGATTGGTAAGTCTACTCTGAAAGC
+
FFFFFFFFFFFFFFF:FFFF:FFFFFFFFFFFFFFFFFFFFFFFFFFFFFFF:FFFFFFFFFFFFFF:FFFFFFFFFFFFFFFFFFFFFFFFFFFFFFFFFFFFFFFFFFFFFFFFFFFFFFFFFFFFF:FFFF,FFF:FFFFFFFFFFFFFFFFFFFFFFFFFFFFFFFFF:FFFFFFFFFFFFFFFFFFFFFFFFFFFFFFF:FFFF:FFFFFFFFFFFF:FFFFF,FFFFFFFFFFFFF:FFFFFFF
@A00920:152:HGHKKDRXX:2:2102:19524:32017 1:N:0:CGCGTTCA+CTAATCGA
ACTCCTACGGGAGGCAGCAGTGGGGAATATTGGACAATGGGCGCAAGCCTGATCCAGCCATGCCGCGTGAGTGAAGAAGGCCCTAGGGTTGTAAAGCTCTTTCACCTGCGAAGATGATGACGGTAGCAGGATAAGAAGCCCCGGCTAACTCCGTGCCAGCAGCCGCGGTAATACGGAGGGGGCTAGCGTTGCTCGGAATTACTGGGCGTAAAGGGCGCGCAGGCGGAACACATAGTCAGGCGTGAAAGCC
+
FF::FF:F:FFFFFFFFFFFF:FFFFFFFF:FFFFFFFFF:FF:FF:,FFFF,FFFFFFFFFFFFFFFFFFFFFFFFFFF:FFFF,FF:F:FFF:,FF:FFFFFFFF,FFFF,FFFFF,FFF:FF:FF:FFFF,FF,,F:FFFF,,F,,:FF,FF,FF::::FF::::,F,FFFFFF,F::FF,,FFFF:,:,:FF:,FFFF,,:FFFFF:F,:F:FF:FFFFFFFFFF::FFFFFF:FF:FFFF,FF:F
@A00920:152:HGHKKDRXX:2:2102:3143:32362 1:N:0:CGCGTTCA+CTAATCGA
ACTCCTACGGGAGGCAGCAGTGGGGAATCTTGCGCAATGGCCGAAAGGCTGACGCAGCGACGCCGCGTGGGGGAGGAAGGGCTTCGGCTCGTAAACCCCTGTCGCCCGGGGCGAACATCCCGTTTCGACCGGACTGACGGTAACGGGTGAGGAAGCTCCGGCTAACTCCGTGACAGCATCCGCTGAAAAACGAAGGGGGCTAGCGTTGTTCGGAATTACTGGGCGAAAAGGGCGCGTAGGCGGCACTGAT
+
F,F:FFFF,FFFF:FFFFFFF:FFFF::FFFFFFFFFFFF:FF,FF:FFFFFFF,FF,,FFF:FF:FF:FFFFF:F:,FF:FFFFFFFFFFFFFFF:FFFFFFFF,FFFFF:FFFFF:,FFF:F,:,FF,:FFFF,F:,F:,,F,::FFF::FF:F,FFFFFFFFFFFFFFF,FF,,F,FF:F,,,FF,FFFF,,FFF,F,:FFFF,FFFF,FFFF:F,,,:,,F,FF:FF,FF,:F:,FFFFF,FF,FF
@A00920:152:HGHKKDRXX:2:2102:5538:32409 1:N:0:CGCGTTCA+CTAATCGA
AATCCTACGGGAGGCAGCAGTGGGGAATCTTGCGCAATGGCCTAACGGCTGACGCAGCGACGCCGCGTGTGGGATGAAGCTCCTCGGAGTGTAAACCACTGTTGCCCGGGACGAATAGCTCGATTAATCGAGCCTGACGGTACCGGGTGAGGAAGCACCGGCTAACTCCGAGCCAGCAGCCGCGGTAATACGGGGGGTGCGAGCGTTGTCCGGAATCACTGGGCGTAAAGGGCGCGGAGGGGGTTTGAGA
+
F,F:,,F:FF:F,F,F,F::F,F::FFFF::F,:::F,FFF,FFFF,F,,FFFFFFFFFFFFF:F:F:FF:,,:FFFFF:F,::FF:FFF:FFFFF,F,F,,,FFFFF:FFFF:FFF,F:F,F:FFFFFF::F,F,FF:,FFF,FF,:FFFFFFFFFFFF:F:FFFF:F,,:FFFF:FFFFF:,,FF,FFF,FFFF,,F:FF,FFFFFF:,,,FF:FFFF,FFFF,FFF,FFF:FF,FFF,FFF:F,F,F
@A00920:152:HGHKKDRXX:2:2102:9055:32706 1:N:0:CGCGTTCA+CTAATCGA
ACTCCTACGGGAGGCAGCAGTGGGGAATATTGCGCAATGGGCGAAAGCCTGACGCAGCAACGCCGCGTGAGTGATGAAGGCCTTCGGGTCGTAAAGCTCTGTCGGAGGGAACGAATGCTCTTGAGGTTAATAGCCTCGAGAGGTGACGGTACCCTCAAAGGAAGCACCGGCTAACTCTGTGCCAGCAGCCGCGGTAATACAGAGGGTGCAAGCGTTGTTCGGAATCATTGGGCGTCAAGGGCGGGTAGGC
+
FFFFFFFFFFFFFFFFFFFFFFFFFFFFFFFFF:FFFFFFFFFFFFFFFFFFFFFFFF::FFFFFFFFFFFFFF:FFFFFFFFFFFFFFFFFFFFFFFFF:FFFFF:FFFF:FFFFF,F,F:FFFFFFFFFFFFF:FFFFF:F,F::FFFFF:FFFFFFFFFFF,,F,:FFFFFFFF,FFFFFFFF:FFFFFFFFFFFFFFFFF:FFFFFFFF,FFFFF,F:,FF:FFFFFFFFF,FFFFFF,,FF,F,F
@A00920:152:HGHKKDRXX:2:2102:6705:32737 1:N:0:CGCGTTCA+CTAATCGA
ACTCCTACGGGAGGCAGCAGCAGGGAATCTTGCGCAATGGGCGAAAGCCTGACGCAGCAACGCCGCGTGTGGGATGAATGCCTTCGGGTTGTAAACCACTTTCAGCAGGGACGAAATTGACGGTACCTGCAGAAGAAGCCCCGGCCAACTACGTGCCAGCAGCCGCGGTAATACGTAGGGGGCGAGCGTTGTTCGGAATTATTGGGCGTAAAGCGCACGTAGGCGGCCCGTTAAGTCTCATGGTGAAAGG
+
FFFFFFFFFFFFFFFFFFFFFFFFFFFFFFFFFFFFFFFFFFFFFFFFFFFFFFFFFFF:FFFFFFFFFFFFFFFF:FFFFFFFFFFFFFFF:F,FFFFFFFFFFFFFFFFFFF:FFFFFFFFFFFFFFFFFFFFFFFFFFFFFFFFFFFFFF:FFF:FFFFFFFFFFFFFFFFFFFFFFFFFFFFFFF:FFFFFFF:FFFFFFFFFFFFFFFFFFFFFFFFFFFFFFFFFFFFFFFFFFFF:FFFFFFF
@A00920:152:HGHKKDRXX:2:2102:18304:32972 1:N:0:CGCGTTCA+CTAATCGA
ACTCCTACGGGAGGCAGCAGTGGGGAATATTGGACAATGGGCGAAAGCCTGATCCAGCCATGCCGCGTGAGTGATGAAGGCCCTAGGGTTGTAAAGCTCTTTCACCGGGGAAGATAATGACGGTACCCGGAGAAGAAGCCCCGGCTAACTTCGTGCCAGCAGCCGCGGTAATACGAAGGGGGCTAGCGTTGTTCGGAATTACTGGGCGTAAAGCGCACGTAGGCGGATGGTTAAGTCGGGGGTGAAATCC
+
:F:FFF:FFFFFFFFFF:FFF,FFFFFFFFFFFFFFFFFFFFFFFFFFFFFFFFFFFFFFFFFFFFFFFFFFFFFFF:FFFFFFFFFFFFFFFFFFFFFF:FFFFFFFFFFFFFF:FFFFFFFFFFFFF,FF:F,FFFFFFFFFFFFFFFFF:F,FF:FFFFFFFFFFFFFFFFF:FFFFFFF:,F:FF,FF,FFFFFFFFFFFFFFFFFFFFF:FFFFFFFFFFFFF,FFFFFFFFFFF:FFFF,F:FF
@A00920:152:HGHKKDRXX:2:2102:23357:33051 1:N:0:CGCGTTCA+CTAATCGA
ACTCCTACGGGAGGCAGCAGTGGGGAATATTGGACAATGGGGGCAACCCTGATCCAGCCATGCCGCGTGTGTGACGAAGGCCTTCGGGTTGTAAAGCACTTTCAGTAGGGAGGAAAGCCTGGTGGCTAATATCTGCCGGGATTGACGTTACCTACAGAAGCAGCACCGGCTAACTTCGTGCCAGCAGCCGCGGTAATACGAAGGGTGCAAGCGTTAATCGGAATTACTGGGCGTAAAGCGCGCGTAGGCG
+
FFFFFFFFFFFFFFFFFFFFFFFFFFFFFFFFFFFFFFFFFFFFFFFFFFFFFFFFFFFFFFFFFFFFFFFFFF,FFFFFFFFFFFF,FFFFF:FFFFFFFFFFF::FFFFFFF,FFFFFFFFFFFFFFFFFFFFFFFFFFFF:FFFFFFFFF,FF:FFFFFFFFFFFFFF,FFFFFFFFFFFFFFFFFFFFF,FFF,FFFFFF,FFFF:FFFFFFFF::FF,FFFFFFFF::FFFFF:FF:FFFFFFF:
@A00920:152:HGHKKDRXX:2:2102:5249:33066 1:N:0:CGCGTTCA+CTAATCGA
ACTCCTACGGGAGGCAGCAGTAGGGAATCTTCGGCAATGGGCGAAAGCCTGACCGAGCAACGCCGCGTGAAAGATGAAGGCCTTCGGGTAGTAAAATTCTGTACTCAGGGAAGAAAGACTTTAGACTGAAATGGCTAGACACTGAAGATACCTTAAGAGAAAGCCACGTCTAACTACGTGCCAGAAGCATCTGACAAACTAAGGTGGCTATCGGTATCCGGAACTCAAGGGAGACAATAGCGCGCAGGTG
+
F:FFF,,FFFFFFFFFFF,:F:FFFFFF:FFF,,FFF:FFFFFFFFFFFFFF,F::FF::FFFFFFFFFFF,FFFFFF:FFFFFFFFFF,FFF,FF,FFFFF:,F,F,,FFFFFF,:F,,,F:F,,,::F,:,FF::FF,,,FF,:,,,F,,FF,,,FF,F,,F,::F:F,FFFFF,F,:FFFF,F,F,,::,:,F,F,F,FF:FF,F,,,,,,FF:FF,:,F,:,,,::,,:F,F:,:,:FFF,F,F,,
@A00920:152:HGHKKDRXX:2:2102:5927:33082 1:N:0:CGCGTTCA+CTAATCGA
ACTCCTACGGGAGGCAGCAGTAGGGAATATTGGTCAATGGGCGGAAGCCTGAACCAGCCATGCCGCGTGCAGGAAGACGGCCTTCTGGGTTGTAAACTGCTTTTATCAGGGAAGAAAGAACTTTTGCGAGAGTTGATGACGGTACCTGAGGAATAAGCACCGGCTAACTACGTGCCAGCAGCCGCGGTAATACGTCGGGTGCTCGCGGTGTCCGGAGTTATTGGGTTTAAAGGGTGCGTAGGCGGCCGGA
+
FFFFFFFFFFFFFFFFFFFFFFFFF:FFFFFFFFFFFFFFFFFFFFF:F,FFFFFFFFFFFF:FFFFFFFFFFFFFFFFFFF,F:FFFF:FFFFFFFFFFFFFFFFFFFFF:FF,FFFFFFFFFFFFF:FFF,FFFFFFFFFFF:FFFFFFF:FFFFFFFFFFFF:FFFFFFFFFF:FF,FF:F,FFF:FFFFFF,FFF,,F,FFFF::F::FF:,,:,F,FFFF::F,F:FFFFF,F,:FFFFF,:,,:
@A00920:152:HGHKKDRXX:2:2102:2492:33677 1:N:0:CGCGTTCA+CTAATCGA
ACTCCTACGGGAGGCAGCAGTAAGGAATATTGGTCAATGGACGCAAGTCTGAACCAGCCATGCCGCGTGCAGGATGACTGCCCTATGGGTTGTAAACTGCTTTTGCCGGGGGATAAAATTCCCATGCGTGGGACATTGAAGGTACCCGGTGAATAAGCCACGGCTAACTACGTGCCAGCAGCCGCGGTAATACGTAGGTGGCAAGCGTTGTCCGGATGTATTGGGTTTAAAGGGTGCGTAGGCGGCCTAT
+
,FFFFFFFFFFFFFFFFFFFFFFFFFF:FFFFFFFFFFFFFFFFFFFFFFFFFFFFFFFFFFFFFFFFFFFFFFFFFFFFFFFFF:FFFFFFFFFFFFFF:FFFFFFFFFFFFFFFFFFFFFFFFFFFFFFFFFF,FFFFFFFFFFFFFFFF,FFFFFFFFFFFFFFFFFFFFFFFFFFFFFFFFFFFF,FFFFFFFFFFFF,FFFFF,FFFFFFF:,F,FFFFFF:FF:FFFFFFFFFFFFF:FFFF:F
@A00920:152:HGHKKDRXX:2:2102:28357:34632 1:N:0:CGCGTTCA+CTAATCGA
ACTCCTACGGGAGGCAGCAGTGGGGGATATTGCGCAATGGGCGAAAGCCTGACGCAGCGACGCCGCGTGGGTGATGAAGGCCTTCGGGTCGTAAAGCCCTGTCGAGGGGAACGAAACGGTCTCGACCCAATACGTCGAGGCCCTGACGGTACCCCTAAAGGAAGCACCGGCTAACTCCGTGCCAGCAGCCGCGGTAATACGGAGGGTGCAAGCGTTGTTCGGAATCACTGGGCGTCAAGGGCGTGTAGGC
+
FFFFFFFFFFFFFFFFFFFFFFFFFFFF,FFFFFFFFFFF:FFFFFFFFFFFFFFFFFFFFFFFFFFFFFF:FFFFFFFFFFFFFFFFFFFFFFFFFFF:FFFFFFFFFFFFFFFFFFFFFFFFFFFFFFFFFFFFFFFFFFFFFFFFFFFFF:FFFF:FFFFFFFFFFFFFFFFFFF:FFFFFFFFFFFFFFFFFFFFFFFFFFF:FFFFFFFFFFFFFFFFFFFFFFFF:FFF,F:FFFFF:FF,FFF
@A00920:152:HGHKKDRXX:2:2102:12409:34726 1:N:0:CGCGTTCA+CTAATCGA
ACTCCTACGGGAGGCAGCAGCTAGGAATCTTGGGAATGGGCGAAAGCCTGACCCAGCAACGCCGCGTGGGCGATGAAGGCCTTCGGGTCGTAAAGCCCTTTTGAGGGGGACGATGATGACGGTACCCCTCGAATAAGCCACGGCTAACTACGTGCCAGCAGCCGCGGTAAGACGAAGGGGGCTAGCGTTGTTCGGAATTACTGGGCGTAAAGCGTGCGTAGGTGGTTCGTTAAGTCTGTCGTGAAAGCCC
+
FFFFFFFFFFFFFFFFFFFFFF:FFFFFF:FFFFFFFFFFFFFFFF:FFFFFFFFFFFF:FFFFFFFF:FFFFFFF:FF:,FFFF:F:FFF:F::F,FFFFFFF:F:::FFFFFFF::F,FF:FFF,FFFFFFFFFFFFFFFFFFFF::F::F:FFF:FFFFF:F:FFF::FF:FF,F,FFFFFFF:FF::F,:F:FF,FF,F:F,:FF::F,FFF,F,F:,,:FFFF,FFFF,,:F:FF,F,FFF,FF:
@A00920:152:HGHKKDRXX:2:2102:4960:35383 1:N:0:CGCGTTCA+CTAATCGA
ACTCCTACGGGAGGCAGCAGTGGGGAATATTGGGCAATGGGCGCAAGCCTGACCCAGCGACGCCGCGTGCGGGATGACGCTTCTCGGAGTGTAAACCGCTGTCAGAGGGGACGAACGGCCGGAGTGGGAATACTGCTCCGGATTGACGGTACCCTCAAAGGAAGCGCCGGCTAACTCCGTGCCAGCAGCCGCGGTAATACGGAGGGCGCAAGCGTTGTTCGGACTTACTGGGCGTAAAGCGCGTGTAGGC
+
:FFF,FFFFFFFFFFFFFFFFFFFFFFFFFFFFFFFFFFFFFFFFFFFFFFFFFFFFFFFFFFFFFFFFFF:FFFFFFFFFF:FFFF:FFFFFFFF:FFFFFF:FFFFFFFFFFFFFFFFFFFFFFFFF:FFFFFFFFFFFFFFFFFFFF::FFFFFFFFFFFFFFFFFFFF:FFFF:FFFFF,:F:FFFFFFF:F,F,FFFFF:FFFFF:FFF::FFF:FFF,FFFFFFFFFFFFFFFF:FF:FFFFFF
@A00920:152:HGHKKDRXX:2:2102:4752:35556 1:N:0:CGCGTTCA+CTAATCGA
ACTCCTACGGGAGGCAGCAGTGGGGAATTTTGGACAATGGGCGCAAGCCTGATCCAGCCATGCCGCGTGTGTGAAGAAGGCCTTCGGGTTGTAAAGCACTTTCGGACGGAACGAAATCGCGCGGGTGAATATCCCGCGTGGATGACGGTACCGTAAGAAAAAGCACCGGCTAACTCTGTGCCAGCAGCCGCGGTAATACAGAGGGTGCGAGCGTTAATCGGAATTACTGGGCGTAAAGCGCGCGTAGGCG
+
,FFF:FFFFFFFFFFFFFFFFFFFFFFFFF:FFFFFFFFFFFFFFFFFFFFFFFF:FFFFFFFFFFFFFF:F:FFFFFFFFFFF:FFFFFFFFFFFFFFFFF,FFF:FFFFFF,FFFFFFFFFFFFFF,F:F,F:FFF:FFFFF,,FFFFF:FF::FFFFFFF:FFFF,:FFFFF:FFFFFFF,FFFF:FFFFFFFF:FF,FF,FFFFF:FFFFF,FF:F,::FF:FF::FF,FF::F:F,F:F,FF,FF
@A00920:152:HGHKKDRXX:2:2102:9245:35634 1:N:0:CGCGTTCA+CTAATCGA
ACTCCTACGGGAGGCAGCAGTGGGGAATATTGGACAATGGGCGAAAGCCTGATCCAGCAACGCCGCGTGAGGGATGACGGCCTTCGGGTTGTAAACCTCTTTCAGCAGGGACGAAGCGAAAGTGACGGTACCTGCAGAAGAAGGACCGGCCAACTACGTGCCAGCAGCCGCGGTAATACGTAGGGTCCGAGCGTTGTCCGGAATTATTGGGCGTAAAGGGCTCGTAGGCGGTTTGTCACGTCGGGAGTGA
+
FFFFFFFFFFFFFFFFFFFFFFFFFFFFFFFFFFFFF,FFFFFFFFFFFFFFFFFFFFFFFFFFFFFFFFFFFFFFFFFFFFFFFFFFFFFFFFFFFFFFFFFFFFFFFFFFFFFFFFFFFFFFFFFFFFFFFFFFFFFFFFFFFFFFFFFFFFF:FFFFFFFFFFFFFFFFFFF:FFFFFFFFFFFFFFFFF:FFFFFFFF,:F:FFFFFFFFFFFFFFF::FFFFFFFFFFFFFFFFFFFFFF:FFFF
@A00920:152:HGHKKDRXX:2:2102:18087:35634 1:N:0:CGCGTTCA+CTAATCGA
ACTACTACGGGAGGCAGCAGTGGGGAATCTTGCGCAATGGGCGAAAGCCTGACGCAGCAACGCCGCGTGGAGGATGAAGGCCCTTGGGTTGTAAACTCCTGTCGGCTGGGAAGAAGTCGTTCGCGACTAATACTCGCGGACGTTGACTGTACCAGCAAAGGAAGCCCCGGCTAACTCTGTGCCAGCAGCCGCGGTAATACAGAGGGGGCCAGCGTTATTCGGAATTACTGGGCGTAAAGGGCGCGTAGGC
+
,:F,,FF:F,:FFFFF:FF:FFFFFFFFFFFF,FFFF:FFFFFFFFF,:FFF:FFFFFF:,F,FFFFF,FFF:FF::FFFFFFF:F,FFF:::FFF:FFFF,FFFFF:F,FFFF,FFFFF::FFFFFFFFF:FFFFFFF::,F::::FFFFFF::FF::FFFFF:FF:FFFFF::FFFF,F:,:F:FF:FF::FF,:F::FFF:FFFF::FF:FFF:F,:F::F:FFFF,FFF:F,F:FFF,F:FFFFF:
@A00920:152:HGHKKDRXX:2:2102:30138:36338 1:N:0:CGCGTTCA+CTAATCGA
ACTCCTACGGGAGGCAGCAGTAGGGAATATTGCACAATGGAGGAAACTCTGATGCAGCGACGCCGCGTGAGTGATGAAGGCCTTCGGGTTGTAAAGCACTTTAAGCAGGGAAGAATCCAGTTTGACCTAACACGTCAGACCTTGACGGTACCTTCAGAGGAAGCACCGGCTAACTCCGTGCCAGCAGCCGCGGTAAGACGGAGGGTGCGAGCGTTGTTCGGAATTACTGGGCGTAAAGCGCGCGCAGGTG
+
FFFFFFFFFFFFFFFFFFFFFFFFF,FFFFFFFFFF:FFFFFFFFFFFFFFFFFFFFFFFFFFFFFFFFFFFFFFF:FFFF:FFFFFFFFFFFFFFFFFF:FF:FFFFFFFFFFFFFFF:FFFF:FFFFFFFFFFFFFFFFFFFFFFFF:FFFFFFFFFFF:FFFFFFFFFFFFFFF:FFFFFFFFFFF:FFFFFF:FFFFFFFFFFFFFFFFF:FFFFFFFFFFFFFFFFF:,FF:FFFFFFFFFFFFF
@A00920:152:HGHKKDRXX:2:2102:3450:36714 1:N:0:CGCGTTCA+CTAATCGA
ACTCCTACGGGAGGCAGCAGTCGGGAATTTTGCCCAATGGGCGAAAGTCTGAGCCAGCAACGCCGCGTGAGGGACGAAGGCTCTAGGGTCGTAAACCTCTTTTCTCAGGGAAGATCCAAGACGGTCCCTGAGGAATAAGACACGGCTAACGACGGGCCAGAAGCCGCGGTAATACGTAGGTGGCAAGCGTGGTCCGGATTTAGTGGGCGTAATGAGCGCGCAGGCGGCTGGTCAAGTCCGATGGGACAGC
+
FFFFFFFFFFFFFFFFFFFFF:FFFFFFFFFF,:FFFFFF,FFF:FF,FFFFF,FFFF:F,,FFFFFFFFFFFFFFFFFFF:,FFFFFF,FFFFFFFFFFFFFF,F,FFFFFFFF,FF,,F,F:,,FF:FFF:FFFF:,,F::F,,,FF:,,,,:,F,:,,FFF,,FF,,FFF,,F,:FF:FFFFF,:FF,:,FFFFFFF:F,FF,FF,,:F,,:,FFFFFFF,FF,F,FF,FFFF,FFF::F,,F,F,:
@A00920:152:HGHKKDRXX:2:2103:11758:1689 1:N:0:CGCGTTCA+CTAATCGA
ACTCCTACGGGAGGCAGCAGTTAGGAATTTTGGGCAATGGCCGCAAGGCTGACCCAGCAACGCCGCGTGGGGGACGAAGGCCTTCGGGTTGTAAACCCCTTTTCCCGGGGACGATGATGACGGTACCCGGGGAAGAAGCCCCGGCTAACTACGTGCCAGCAGCCGCGGTAATACGTAGGGGGCGAGCGTTGTCCGGATTCATTGGGCGTAAAGGGCGCGTAGGCGGTGGGGTAAGCGTGTGGTGAAAGTC
+
FFFFFFFFFFFFFFFFFFFFFFFFFFFFFFFFFFFFFFFFFFFFF,FFFFFFFFFFFFFFFFFFFFFFFFFFFFFFFFFFFFFFFFFFFFFFFFFFFFFFFFFFFFFFFFFFFFFFFFFFFFFFFFFFFFFFFFFF,FFFFFFFFFF:FFFFFFFFFFFFFFFFFFFFFF,FFFFFFFFFFFFFFFFFFFFFFFFFFFFFFFFF,FFF:FFFFFFFFFFFFFFFFFFF:FFFFFFFFFFF:,FFFFFFFF
@A00920:152:HGHKKDRXX:2:2103:6207:2127 1:N:0:CGCGTTCA+CTAATCGA
ACTCCTACGGGAGGCAGCAGTAGGGAATCTTGCGCAATGGGCGAAAGCCTGACGCAGCAACGCCGCGTGCGGGAAGAAGGCCTTCGGGTTGTAAACCGCTTTTAGCAGGAACGAAAATGACGGTACCTGCAGAATAAGGTGCGGCCAACTACGTGCCAGCAGCCGCGGTGACACGTAGGCACCAAGCGTTGTCCGGATTTATTGGGCGTAAAGAGCTCGTAGGCGGTTCAGTAAGTCGGGTGTGAAAACT
+
FFFFFFFFFFFFFFFFFFFFFFFFFFFFFFFFFFFFFFFFFFFFFFFFFFFFFFFFFFFFFFFFFFFFFFFFFF,FFFFFFFFFFFFFFFFFFFFFFFFFFFFFFFFFFF,FFF,FFFFFFFFFFFFFFFFFFFFFFFFFF:FFFFFFFFFFFFFFFFFFFFFFFFFFFFFFFFFFFFFFFF:FFFFFFFFFFFFFFFF:FFFFFF:FFFFFFFFFFFFFF,FFFFFFFFFFFF,FF:FFFFFFFFFFFF
@A00920:152:HGHKKDRXX:2:2103:25753:2127 1:N:0:CGCGTTCA+CTAATCGA
ACTCCTACGGGAGGCAGCAGTGGGGAATATTGGACAATGGGCGCAAGCCTGATCCAGCCATGCCGCGTGAGTGAAGAAGGCCTTCGGGTTGTAAAGCTCTTTTGTTGGGAAAGAAAAGCTTTCGGTTAATACCCGGTTGTCCTGACGGTACCCAAAGAATAAGCACCGGCTAACTTCGTGCCAGCAGCCGCGGTAATACGAAGGGTGCAAGCGTTACTCGGAATTACTGGGCGTAAAGCGTGCGTAGGTG
+
FFFFFFFFFFFFFFFFFFFFFFFFFFFFFFFFFFFFFFFFFFFFFFFFFFFF:FFFF,FFFFFFFFFFFFFFFFFF:FFFFFFFFFFFFFFFFFFFFFF,F,FFFFFFFFFFFFFFFFFFFFFFFFFFFFFFFFFFFFFFFFFFFFFFFFFFFFFFFFFFFFFFFFFFFFFFFFFFFFFFFFFF:FFFFFFFFF,FFFFFFFFFFFFFFFFFFFF:FFFFFFFFFFFFFFFFFF:FFF:,FFF:FFF,FF
@A00920:152:HGHKKDRXX:2:2103:29107:2237 1:N:0:CGCGTTCA+CTAATCGA
ACTCCTACGGGAGGCAGCAGTGGGGGATATTGCACAATGGGGGAAACCCTGATGCAGCGACGCCGCGTGAGGGATGACGGCCTTCGGGTTGTAAACCTCTTTCAGTTGGGAAGAAGCCCCTTTTTGGGGTGACGGTACCTTCAGAAGAAGCACCGGCTAACTACGTGCCAGCAGCCGCGGTACTACGTAGGGTGCGAGCGTTATCCGGAATTATTGGGCGTAAAGAGCTCGTAGGCGGTTTGTCACGTCT
+
:FFFFF,:FFFFFFFFFFFFFFFFFFF::FF:FFFFF,FFFFFFFF:FFFFFFFFFFFFFFFFFFFFFFFFFFFFFFFFFFF:,F:FFFFFFFF,FFFFF,FFFFFFFFF:FF,FFFFFFFF,FFFFFFFFFFFFFFFF:FFFF:FFFFFFFFFFFFF:FFFFFFFFFFFFFFFFFFFFFFF,FFFFFFFFFFFFF:FFFF,FFFFFF,FFFFFFFFF:FF,::F:FFFFFFFFF:F:F:FFFFF:FFFF
@A00920:152:HGHKKDRXX:2:2103:1470:2347 1:N:0:CGCGTTCA+CTAATCGA
ACTCCTACGGGAGGCAGCAGTTAGGAATCTTCCACAATGGGCGAAAGCCTGATGGAGCGACGCCGCGTGAAGGATGAAGGTCCTCGGATCGTAAACTTCTAAAAGAGGGACGATAATGACGGTACCTCTTGAAAAGAACCGGCTAACTCCGTGCCAGCAGCCGCGGTAATACGGAGGGTGCTAGCGTTATCCGGAATAACTGGGCGTAAAGGGCGCGTAGGCGGTTTGTTAAGTCCGATGTTAAAGACTG
+
,FFFFFFFFFFFFFFFFFFFFFFFFFFFFFFFFFFFFFFFFFFFFFFFFFFF::FFFFFFFFFFFFFFFFF:FFFFFFFFFFFF,FFFFFFFFFFFFFFFFF,F,FFFF:F:FFFF:,:,F:FFFF:FF:FFFFFF,FFF:FFFFFFFF,F:F:F:F,,F:::FFFFFF:F:FF:FFFFF,FFF,F,F,FF,F:,F,,:FFFFFFF,,FFF,FFFFF,:FFFFF,F:F,FF:FF:FFF,F,:,FF,F,:F
@A00920:152:HGHKKDRXX:2:2103:28944:2769 1:N:0:CGCGTTCA+CTAATCGA
ACTCCTACGGGAGGCAGCAGTGGGGAATATTGCGCAATGGGCGGAAGCCTGACGCAGCGACGCCGCGTGGGGGATGACGGCCTTCGGGTTGTAAACCTCTTTCGACCGGGACGAAGGGATACTGACGGTACCTGTAGAAGAAGCACCGGCCAACTACGTGCCAGCAGCCGCGGTAAGACGTAGGGGGCGAGCGTTGTCCGGAATTATTGGGCGTAAAGTGCTCCTAGGTTGTTAAGTCCGTCGACTGTGA
+
FFFFFFFFFFFFFFFFFFFFFFFFFF:FFFFF,,FFFFFFFFFFFFFFFFFF:FF:FFFFFFFFFFFFF:FFFFFFFFFFFFFF:FFFFFFFFFFFFFFFFFF:,F:FFFFFF:FF,F,,,,FFFFFFFFFF,F,:FFFFFFFF:FFFFFFFFFFFFFFFFFFFFFFFFFFFFFFFFFFFFFFFF,FFFFFFFF:FFFFFFF,FFFFFFFFFFFFFFF,FFFF,FFFF,:FFF,,,:,,FF:FFFFFFF:
@A00920:152:HGHKKDRXX:2:2103:13349:2973 1:N:0:CGCGTTCA+CTAATCGA
ACTCCTACGGGAGGCAGCAGTGGGGAATTTTGCGCAATGGGCGAAAGCCTGACGCAGCAACGCCGCGTGGAGGATGAAGGTCTTTGGATTGTAAACTCCTGTCAGCAGGGAAAAAGGGACTGGACCTCATACGTCCGGGACTTGATTGTACCTGCAGAGGAAGCCCCGGCTAACTCTGTGCCAGCAGCCGCGGTAATACAGAGGGGGCAAGCGTTCTTCGGAATTATTGGGCGTAAAGGGCGCGTAGGCG
+
F:FFFFFF:,FF,FFFFFFFFFFFFFFFFF:FFFFF,FFFFFF:FFFFFFFFF:FFFFFFFFFFFFFFFFFFFF:FFFFFF:FFFFFFF:FFFF:FFF,FFF:FFFF::FFFF:,FFFFFFFFFFFF:FF:FFFFFF:FFFFFFFF:FFFF,FFF:FFFFFFFFF:FFFFF:FFFFFFFFFFFFFF:FFFFFF:FFFFFFFFF:FFFFFFFFFFF,FFFF:FFFFF::FFFFFF,FFF:F:FFF,F:F:F
@A00920:152:HGHKKDRXX:2:2103:24017:3630 1:N:0:CGCGTTCA+CTAATCGA
ACTCCTACGGGAGGCAGCAGTGGGGAATATTGGACAATGGGCGCAAGCCTGATCCAGCCATGCCGCGTGGATGATGAAGGCCTTAGGGTTGTAAAGTCCTTTTAACGGGGAAGATAATGACGGTACCCGTAGAATAAGCCCCGGCTAACTTCGTGCCAGCAGCCGCGGTAATACGAAGGGGGCTAGCGTTGCTCGGAATTACTGGGCGTAAAGCGCACGTAGGCGGATTGTTAAGTCGGGGGTGAAATCC
+
FFFF:FFFFFFFFFFFFFF:F:FFFFFFFFFFFFFFFFFFFFFF:FFFFFFFFFFFFFFFFFFFFFFFFFFFFFFFFFFFFFFF::FFFFFF:FFFFF:FFFFFFFFFFFFFFFFFFFFFFFFFFFFFFFFFFFFFFFFFFFFFFFFFFFFFFFFFFFFFFFFFFFFFFF:FFFFFFFFFFFFFFFFFFFFFFFFFF,FFFFFFFFFF:F:FFFFFFFFFFFF:FF::,F:,,,FFFFFFFFFF::FFF:
@A00920:152:HGHKKDRXX:2:2103:2184:3709 1:N:0:CGCGTTCA+CTAATCGA
ACTCCTACGGGAGGCAGCAGTAGGGAATTGTTCGCAATGGGCGCAAGCCTGACGACGCAACGCCGCGTGGAGGATGAAGACCCTCGGGTCGTAAACTCCTTTCGACCGAGATGAACATCTCCGGGGCTAATATCTCCGGAGACTGACAGTATCGAGGGAAGAAGCCCCGGCTAACTCCGTGCCAGCAGCCGCGGTAATACAGAGGGTGCGAGCGTTGTCCGGAATCACTGGGCGTAAAGGGCGCGTAGGT
+
FFFFFFFFFFFFFFFFFFFFF:F:FFFFF:F,FFF:FFF,FFFFFFFFFFFFFF:FFFFFFFFFFFFFFFF:FFFFFFFFFFFFFFFFFFFFFFFFFFFF,F,:FF,,F,FFFFFFF:FFFFFFF,:FFFFF:FFFFF:F:,FFFFFFF,FFFF:FFFFFFF,FFFFFFFFFFFFFFFFF:FFFFFFFFFFFFFFFFF:FFFFFFFFFFF,FFFFFFF:FFFFFFF:FFFF:FFFFF,FF:FF:F,FFFF
@A00920:152:HGHKKDRXX:2:2103:2636:3834 1:N:0:CGCGTTCA+CTAATCGA
ACTCCTACGGGAGGCAGCAGTGGGGAATATTGGGCAATGGGCGAAAGCCTGACGCAGCGACGCCGCGTGAGGGAAGAAGGCCTTCGGGTTGTAAACCTCTGTCAGGGGGGAAGAACCCGGAGTCGGAGAATAACCGGCTCCGCTGACGGTACCCCCAGAGGAAGCACCGGCTAACTCTGTGCCAGCAGCCGCGGTAATACAGAGGGGGCCAGCGGTAGTCGGAATTCTTGGGCGTAAAGGGCGCGTAGTC
+
FF,FF:FFFFFFFFFFFFFFFFFFFF:FFFFFFFFFFFFFFFFFFFFFFFFF,:FFFFFF,,FFFFF,FFFFFF,FFFFFFFFFFFF:FFFFFFFFF,FFFFFFFFFFFFFFF:FFF,F::FFFF:,FFFFFFFFF:F:FFFFF:FF::FFFFFFF:FFF:F,FFF:F,:FFFFFFFF:FFFF:FFFFFFFF,:F,FF,FFFFFFF:FFFFFFF,,,,,::F,:,F,,FF::FF:,:FFFFF,FFFF:::
@A00920:152:HGHKKDRXX:2:2103:17788:3897 1:N:0:CGCGTTCA+CTAATCGA
ACTCCTACGGGAGGCAGCAGTCGAGAATTTTTCTCAATGGACGAAAGTCTGAAGGAGCGACGCCGCGTGGGGGATGAAGGGCTTCGGTCCGTAAACCCCTGTCATTTGCGAACAAACCTCATCATTGAACATTTGATGAGCTGATTGTAGCAGAAGAGGAAGGGACGGCTAACTCTGTGCCAGCAGCCGCGGTAATACAGAGGTCCCGAGCGTTGTTCGGATTCACTGGGCGTAAAGGGTGCGTAGGTGG
+
FF::F,F:FF:,:F:FFFFFFFFFF:FF:FF,:F:FFFF:FFF:FFF:FF:FF:FFFFFFFFFFF:F,FFFFFFFFFFFFFFFFFF:FF:FFFF:FFF:FFFFFFFFFF,FFFFFFF:FFFFFFFF,FFFFFFFFFF,FFFFFFFFFF:FFFF:FFFFFFF::FFF,::FFFFFFFFFFFFFFFFFFFFFFFF::FF:FFFFF:FF,FFF,F:F:F::FFFF,:FFF:FFFFF:FF:F:FF:FFF:FF:F
@A00920:152:HGHKKDRXX:2:2103:28592:4100 1:N:0:CGCGTTCA+CTAATCGA
ACTCCTACGGGAGGCAGCAGTAAGGAATATTGCACAATGGGCGCAAGCCTGATGCAGCAACGCCGCGTGCCCGAGGACGGCCTTCGGGTTGTAAAGGGCTTTTCTGGCTGACGAGGAAGGACGGTAGGCCAGGAATAAGCGTCGGCTAACTACGTGCCAGCAGCCGCGGTAAAACGTAGGACGCGAGCGTTATCCGGATTTACTGGGCGTAAAGCGCGGGCAGGCGGTGGTCCAAGTCGGACGTGAAAGC
+
FFFFFFFFFFFFFFFFF:FFFFFFFFFFFFFFFFFFFFFFFFFFFFFFF:FFFFFFFFFFFFFFFFFFFFFFFFFFFFFFFFFFFFFFF,FFFFFFFFFFFFFFFFFFFF:FF:FFF:FFFFFFFFFFFFFFF:FFFFFFFFFFFFFFFFFFFFFFFFFF:FFFFFFFFFF:FFFFFFFFFFFFFFFFFFFFFFFFFFFFFFFFFFF:FFFFFFFFFFFFFFFFFFFF:FFFFFFFFFFFFFFFFF:FFF
@A00920:152:HGHKKDRXX:2:2103:30373:4147 1:N:0:CGCGTTCA+CTAATCGA
ACTCCTACGGGAGGCAGCAGTAAGGAATATTGGTCAATGGACGCAAGTCTGAACCAGCCATGCCGCGTGAAGGATGAAGGTCCTCTGGATTGTAAACTTCTTTTATATGGGACGAAACCCGGGCATTCCTGCCCGATTGACGGTACCATAGGAATAAGCACCGGCTAACTCCGTGCCAGCAGCCGCGGTAATACGGAGGGTGCAAGCGTTATCCGGATTCACTGGGTTTAAAGGGTGCGTAGGAGGGTAG
+
FFF:FFFFFFFFFFFFFFFFFFFFFFFF:,FFFFFFFFFFFFFFFFFFFFFFFFFFFFF:FFFFFFFFFFFFFFFFFFFFFFFFFFFFFFFFFFFFF:FFFFFFFFFFFFFFFFFFFFFFFFFFFFFFFFFFFFFFFFFFFFFFFFFFFFFFFFFFFFFFFFFFFFFFFFFFFFFFFFFFFFFFFFFF:FFFFFFFFFFFFFFF,FFFFFFFFFFFFFFF,FFFF:F:FFFFFFFFFF:F,FFFF:FFFF
@A00920:152:HGHKKDRXX:2:2103:14299:4210 1:N:0:CGCGTTCA+CTAATCGA
ACTCCTACGGGAGGCAGCAGTGGGGAATTGTTCACAATGGGCGCAAGCCTGATGACGCAACGCCGCGTGGGGGATGAAGGTCTTCGGATCGTAAACCCCTGTCGAATGGGACGAATGACTCGCGCGCTACCAGTGCGCGAGATTGACGGTACCGTTAAAGGAAGCCACGGCTAACTCTGTGCCAGCAGCCGCGGTAATACAGAGGTGGCAAGCGTGGTTCGGAATTACTGGGCGTAAAGGGCGCGTAGGC
+
F:F,F:FFFFFFFFFFFFFF,F:FF:FFFFFFFFFFFFFFFFFFFFFFFFFFFFFFFFFFFFFFFFFFFF,,FF:FFFFFFFFFFFFFFFFF:,FF:FFFFFFFF,FFFFFFFF:FFFF:FFFFFFFFF,,FFFF,FFF:FF,FFFFFFF:FFFFF:F:FFFFFF::FF,FF,FFFF:FF:FFF,FFFF,F::,FFF::,FFFFFFFFFFFF,F:,FFFF:,FFFFF,F::FF,FFF::FFFF:FFFFFF
@A00920:152:HGHKKDRXX:2:2103:31150:4617 1:N:0:CGCGTTCA+CTAATCGA
ACTCCTACGGGAGGCAGCAGTGGGGAATATTGGACAATGGGCGAAAGCCTGATCCAGCAATGCCGCGTGAGTGATGAAGGCCTTAGGGTTGTAAAGCTCTTTTACCAGGGATGATAATGACAGTACCTGGAGAATAAGCTCCGGCTAACTCCGTGCCAGCAGCCGCGGTAATACGGAGGGTGCTAGCGTTATCCGGAATCACTGGGCGTAAAGGGCGCGTAGGCGGTCTGTTAAGTCCGATGTTAAAGAC
+
FFFFFFFFFFFFFFFFFFFFFFFFFFFFFFFFFFFFFFFFFFFF:FFFFFFFFFFFFFFFFFFFFFFFFFFFFFFFFFFFFF:FFFFFFFFFFFFFFFFFFFFFFFFFFFFFFFF:FFFFF:FFFFFFFFFFFFFFFFFFFFFFFFFFFFFFFFFFFF:FFFFFFFFFFF:FFFFFFFFFFFFFFFFFFFFFFFF:FFF:FFFFFFFF::FFFF:FFFFFF:FFFFF:FFFFFFF:FF:F::FFF,,FFF
@A00920:152:HGHKKDRXX:2:2103:1479:4648 1:N:0:CGCGTTCA+CTAATCGA
ACTCCTACGGGAGGCAGCAGTGGGGAATATTGCACAATGGGCGCAAGCCTGATGCAGCAACGCCGCGTGGGGGATGAAGGCCTTCGGGTTGTAAACCCCTTTTAGCAGGGAAGAAGCGAAAGTGACGGTACCTGCAGAAAAAGCGTCGGCTAACTACGTGCCAGCAGCCGCGGTAATACGTAGGACGCAAGCGTTGTCCGGACTTATTGGGCGTAAAGAGCTCGTAGGCGGTTTGTCGCGTCTGCTGTGA
+
,F,:F,FFF:,FFFFFFF,F:FFFFFFFFFFFFFFF:FFFFFFFFFFFFFFFFFF,FFFFFFFFFFFFFFFFF,FF:FFFFFFFFFFF:FF::,FFFFFFF:FFFFFFFFFFFFFFFFFFFFFFFFFFFFFFFFFFFFFFFFFFFFFFFFF:FFFFFFFFFFFFFFFFFFFFFFF,FFFFFFFFFFFFFFFFF:FF:F:FFF,F:F,FFFFFFFF,FFFFFFFFFFFFFFF::FFF:FFF,F,FF:F:FF
@A00920:152:HGHKKDRXX:2:2103:8929:4993 1:N:0:CGCGTTCA+CTAATCGA
ACTACAACGGGAGGCAGCAGTGGGGAAAATTGGACAATGGTCGCAAGCCTGATCCAGCAACGCCGCGTGGAGGACGAAGGTCTTCGGATCGTAAACTCCTGTCAGACGGGACGAAGGATTCAGGGTAAACAATCCTGGATCTTGAAGGTACTGTCAGAGGAAGCACCGGCTAAATCCGTGCCAGCAGCCGCTGTAATAAGGAGGGGGCGAGCGTTATACGGAATTATGGGGCGTAAAGTGCGCGAAGGCG
+
,F,:F:,::FF:FFFF:,F,FF:F,::,F:F:F:,:,:FF,F,:,F:FFF,F:::F,:FFF,FFFFF::FF:FFF:FF:FFF:F,FFF:F,F:FF:F,,F:FFFFFFF,,FFF,FFFFFFFFFFF:F,,FFFFF:FFFFFFF:FF,F,FFF:F:FFF,,FFF,F,F,:,FFF::F,F,:FF,F,FF:,:FF,,:FFFF,,FF,F:FFF:FFFF,F:F,,FF,FFFF:,:,,:,:F:F,,FFFFF,F,F:F
@A00920:152:HGHKKDRXX:2:2103:11134:5055 1:N:0:CGCGTTCA+CTAATCGA
ACTCCTACGGGAGGCAGCAGTGGGGAATTTTGCGCAATGGGCGAAAGCCTGACGCAGCAACGCCGCGTGTGTGATGAAGGTCTTCGGATTGTAAAGCACTTTCGACCGGGACGAACACCCCTTGGCTAACATCCAAGGGCTTGACGGTACCGGGAGAAGAAGCACCGGCTAACTCTGTGCCAGCAGCCGCGGTAATACAGAGGGTGCAAGCGTTGTTCGGAATCATTGGGCGTAAAGAGCTCGTAGGCGG
+
FFFFFF,FFFFFFFFFFFFFFFFFFFFFFFFFF:FFFFFFFFFFF:FFFFFFFFFFFFFFFFFFFFFFFFFFFFFFFFFFFFFF:FFFFFFFFFFFFFF:FFFFFFFFFFFFFFFFFFFFFFFFFFFFFFFFFFFFFF::FF:FFFFFFFFFFFFFFFFFF,FFFFFFFFF,FFFFFF:F:FFFFFFF:FFFFFFFFFFFFFFFFFFF:FFFFFFFFFFF,FF,FFFFFFFFF,FF:F:FFFFFFFFF:F
@A00920:152:HGHKKDRXX:2:2103:4218:5447 1:N:0:CGCGTTCA+CTAATCGA
ACTCCTACGGGAGGCAGCAGTAGGGAATTTTCCACAATGGACGAAAGTCTGATGGAGCAACGCCGCGTGCAGGATGACGGCCTTCGGGTTGTAAACTGCTTTTATGAGTGAAGATTATGACAGTAGCTCAAGAATAAGGGTCGGCTAACTACGTGCCAGCAGCCGCGGTACTACGTAGGGAGCAAGCGTTGTTCGGATTTACTGGGCGTAAAGGGCGCGTAGGCGGCCTGTCAAGTCAATTGTGAAATCT
+
FFFFFFFFFFFFFFFFFFFFFFFFFF:F:FFFFFFFFFFFF:FFF:FFF:FFFFFFFFFFFFFFFFFFFFFFFFFFFFFFFFFFFFFFFFFFFFFFFFFFFFFFFFFFFFFFFFFFFFFF:FFFFFFFFFF:F::F::FFFFFFFF,FFFFFF,,FFFFFFFFFFFF:,FFFFFFF:FFFFFFFFFFFF:FF,F:FFFFFF,FF,F:FF:FFFF,FFFFFFFF:FFFFFFFFFFFFF:FFF::FFF:FF:
@A00920:152:HGHKKDRXX:2:2103:14570:5713 1:N:0:CGCGTTCA+CTAATCGA
ACTCCTACGGGAGGCAGCAGTAGGGAATATTGGTCAATGGGTGCAAGCCTGAACCAGCCATGCCGCGTGCAGGAAGACGGCCTTCTGGGTTGTAAACTGCTTTTACCAGGGGATAAAAGGCCCATGCGTGGGACATTGAAGGTACCTGGTGAATAAGCCACGGCTAACTACGTGCCAGCAGCCGCGGTAATACGTAGGTGGCGAGCGTTGTCCGGATTTATTGGGTTTAAAGGGTGCGTAGGCGTCCTGA
+
FFFFFFFFFFFFF,FFFFFFFFFF:FFFFFFFFF:FFFFFFFFFFFFFFFFFFFFF:FFFFFFFFFFFFFFFFFFFFFFFFFFFFFFFFFFFFF:FFFFFFFFF:FFFFFFFFFFFFFFFFFFFFFFFFFF,FF:FFFFFFFF:F:FFFFF:FFFFFFFFFFFFFFFFFFFFFFFFFFFFFFFFFFFF:FFFFFFFFFFFFFFFFFFFFFFFFFF:FFF:FFFF:FFF:F:FFFFF:FF:F,:,FFFFFF
@A00920:152:HGHKKDRXX:2:2103:19099:7169 1:N:0:CGCGTTCA+CTAATCGA
ACTCCTACGGGAGGCAGCAGTAGGGAATTGTTCGCAATGGGCGCAAGCCTGACGACGCAACGCCGCGTGGAGGATGAAGACCCTCGGGTCGTAAACTCCTTTCGACCGAGATGAACATCTCCGGGGCTAATATCTCCGGAGACTGACAGTATCGAGGGAAGAAGCCCCGGCTAACTCCGTGCCAGCAGCCGCGGTAATACGGGGGGGGCAAGCGTTGTTCGGAATTACTGGGCGTAAAGCGCACGTAGGC
+
,FFFFFFFFFFFFFFFFFFFFFFFFFFFFFFFFFFFFFFFFF:FF:FFFFFFFFFFFF::FFFFFFFFFFFFFFFFF,:FFFFFFFFFFFFFFFFFFFFFFFFFFFFFFFFFFFFF,FFFFFFFFFFFFFFFFFFFFFFFFFFFFFFFFFFFFFFFFFFFFFFF:FFFFFFFFFFFF:FFFFFFFFFFF:FFFFF,FF,:FFFFFFFFF,FFFF::FFFFFFFFFFFFFFFFFFFFF:F:FFFFFFFFFF
@A00920:152:HGHKKDRXX:2:2103:24252:7263 1:N:0:CGCGTTCA+CTAATCGA
ACTCCTACGGGAGGCAGCAGTTCAGAATCTTGCACAATGGGCGAAAGCCTGATGCAGCGATGCCGCGTGGGTGAAGAAGGCCTTCGGGTCGTAAAGCCCTGTCAGGGGGAAAGATAATGACGGTACCCCCAAAGGAAGCCACGGCTAATTACGTGCCAGCAGCCGCGGTAATACGGAGGGCGCGAGCGTTGTTCGGAATTATTGGGCGTAAAGCGCACGTAGGCGGCTCGGTAAGTCTCACTGTGAAAGC
+
FF:FFFFFFFFFFFFFFFFFFFFFFFFFFFFFFFFFFFFFFFFFFFFFFFFFFFFFFFFFFFFFFFFFFFFFFFFFFFFFFFFFFFFFFFFFFF:FFFFFFFFFFFFFFFFFFFFFFFFFFFFFFFFFFFFFFFFFFFFFFFFFFFFFFFFFFFFFFFFFFFFFFFFF:FFFFFFFFFFFFFFFFFFFFFFFF:FFFFFFFFFFFFFFFFFFFFFFFFFFFFFFFFFFF:FFFFFFFFFFFF:FFFFFFF
@A00920:152:HGHKKDRXX:2:2103:14633:7513 1:N:0:CGCGTTCA+CTAATCGA
ACTCCTACGGGAGGCAGCAGTGGGGAATTTTGGACAATGGGGGCAACCCTGATCCAGCCATTCCGCGTGAGTGAAGAAGGCCTTCGGGTTGTAAAGCTCTTTTGTCCGGAACGAAACGGCTACGGTGAATACCCGTGGCTACTGACGGTACCGGAAGAATAAGCACCGGCTAACTACGTGCCAGCAGCCGCGGTAATACGTAGGGTGCGAGCGTTAATCGGAATTACTGGGCGTAAAGCGTGCGCAGGCG
+
FFFFFF:FFFFFFFFFFFFFFFFFFFFFFFFFFFFFFFFFFFFFFFFFFFFFFFFFFFFFFFFFFFFFFFFFFFF:FFFFFFFFFFFF,FFFFFFFFFFFFFFFFFFFFFFFFFFFFFFFFFFFFFF:F,FF:FFF:FFFFFFFFFFF:FFFFFFFFFFFFFFFFFFF::FFFFFFFFFFFFFFFFFFFFFFFFFFF:FFFFFFFFFFFFFFFF:FFFFFFF,FFFFFFFFFFF:FFFFFFF:FF:FFFF
@A00920:152:HGHKKDRXX:2:2103:29143:7999 1:N:0:CGCGTTCA+CTAATCGA
CCTCCTACGGGAGGCAGCAGTGGGGAATATTGGACAATGGGCGAAAGCCTGAACCAGCAATGCCGCGTGAGTGATGAAGGCCTTAGGGTTGTAAAGCTCTTTTACCAGGGATGATAATGACAGTACCTGTAGAATAAGATCCGTCTAACTCCGTGCAAGCAGCCGCGGAAATCAGGAGGCAGCAAGCGTTGTTCGGAAATACTGGGCGAAAAGCGCACGTAGGCGGCGATTCAAGTCAGAGGTGAAAGCC
+
::,FF:FFFFFFFFFFFFFFFF:FFFFF:FFF,:FFFFFFFFFFFFFFFFFF:FFFFF,FFFFFFFFFFFFFFFFFFF::FFF,FF,:,FF,FFFFFFFF:FFFF:FF,FFFFFFF:FFFFFFFFF::F,F,,FFFF,,FF:F,FF,,F,F,:FF::,,,F,FF,,F:,:F,,,FF:FF,F,:,F:FFF,FFF::FFF,FFFFFF,F,FFF,FFFFFF,,:F,FFFFFFF,,:FFFFF,FF,::F:,FF,
@A00920:152:HGHKKDRXX:2:2103:10836:9111 1:N:0:CGCGTTCA+CTAATCGA
ACTCCTACGGGAGGCAGCAGTGGGGAATCTTGCACAATGGGGGAAACCCTGATGCAGCGACGCCGCGTGAGCGATGAAGCCCTTCGGGGTGTAAAGCTCTTTCGGCCCGAACGATAATGACGGTACGGGAAGAAGAAGCTGCGGCTAACTACGTGCCAGCAGCCGCGGTAATACGTAGGCAGCGAGCGTTGTTCGGAGTTACTGGGCGTAAAGCGTGCGTAGGCGGTGTCCTAAGTTTGGTGTGAAATAT
+
FFFFF:FFFFF:FFFFFFFFFFFFFFFFFFFFFFFFFFFFFFFFFFF:FFFFFFFFFFFFFFFFFFFFFFFFFFFFF:FFFF:FFFFFFFFF,FFFFF:FFFFFFFFFFFFFFFF:FFF:FFFFFFFFFFFFFFFFFFF:FFFFFF:FFFFFFF,FFFFFFFFFFFFFFF:FFFF:FFFFFFFF::FFFFF::FFF:FF:FFF:FFFFFF:FFFFFFFFFF,FFFFFFFFF:FFFFFFFFFFFFFF:F,F
@A00920:152:HGHKKDRXX:2:2103:21522:9111 1:N:0:CGCGTTCA+CTAATCGA
ACTCCTACGGGAGGCAGCAGTGGGGAATCTTGCGCAATGGGCGAAAGCCTGACGCAGCAACGCCGCGTGCGGGATGAAGGCCCTCGGGTTGTAAACCGCTTTCAGTGGGGACGAACCAAGACGGTACCCACAGAAGAAGCCCCGGCCAACTACGTGCCAGCAGCCGCGGTAACACGTAGGGGGCAAGCGTTGTCCGGATTTATTGGGCGTAAAGAGCTCGTAGGTGGTTCGGTAAGTCGGGTGTGAAACC
+
FFFFFFFFFFF:FFFFFFFFFFFFFFFFFFFFFFFFFFFFFFFFFFFFFFFFFFFFFFFFFFFFFFFFFFFFFFFFFFFFFF:FFFFFFFFFFFFFFFFFFFFFFFFFFFFFF:FFFFFFFFFFFFFFFFFFFFFFFFFFFFFFFFFFFF,FF,FFFFFFFFFFFFFFFFFFFFFFFFFFFFFFFF:FFFFFFFFFFFFF:FFFF::FFFFFFF:FFFFF,::,FFFFFFFFFFFFFFFFFFFFF::FFF
@A00920:152:HGHKKDRXX:2:2103:11740:9267 1:N:0:CGCGTTCA+CTAATCGA
ACTCCTACGGGAGGCAGCAGTAGGGAATATTGGTCAATGGATGCAAGTCTGAACCAGCCATGCCGCGTGCAGGAAGAAGGCCTTCTGGGTTGTAAACTGCTTTTGCCGGGGGATAAAATTCACAAGCGTGGGACATTGAAGGTACCCGGTGAATAAGCCACGGCTAACTACGTGCCAGCAGCCGCGGTAATACGTAGGTGGAAAGCGTTGTCCGGATTTATTGGGTTTAAAGGGTTCGTAGGCGGCCTGG
+
FFFFFFFFFFFFFFFFFFFFFFFFFFFFFFFFFFFFFFFF:FFFFFF,FFFFFFFFFFFFFFFFFFFFFFFFFFFFFFFFFFFFF,FF:FFFFFFF,FFFF:FF,FFFFFFF:FFFFFFFF,F,,FFF,,FFF,,FFFFFFFFFFFFFFFFFFFFFFFFFFF:FFFF:::F,FF:FFFF,F:F:FF,FFF:::F::FFFFF,:FF:F:F:F,:FF,FF:FFFF:FF,F:,::,,F,FF,FFFFF,FFF,:
@A00920:152:HGHKKDRXX:2:2103:5565:9408 1:N:0:CGCGTTCA+CTAATCGA
ACTCCTACGGGAGGCAGCAGTAGGGAATTGTTCGCAATGGGCGCAAGCCTGACGACGCAACGCCGCGTGGAGGATGAAGACCTTCGGGTCGTAAACTCCTTTCGACCGAGATGAACACCTGCCGACCTAATACGTCGGCAGGCTGACAGTATCGAGGGAAGAAGCCCCGGCTAACTCCGTGCCAGCAGCCGCGGTAATACGAAGGTGGCAAGCGGTGTTCGGATTTACTGGGCGTCAAGGGAGCGTAGGC
+
:FFFFFFFFFFFFFFFFFFFF:FFFFFFFFFFFFFFFFFFFFFFFFFFFFFFFFFFFFFFFFFFFFFFFFF:FFFFFFFFFFFFFFFFFFFFFFFFFFFFFFFFFFFFFFFFFFFFFFF,FFFFFFFFFFFFFFFFFFFFFFFFFFFFF:FFFFFFFFFFFFF,FFFFFFFFFFFFFFFFFFFFFFF:FFFFFFFFFFFFFFFFFFFFF:FFFF,FFF:FFFFFFF:FFF,FFFF,F:FFFFFFFFFFFF
@A00920:152:HGHKKDRXX:2:2103:9118:10175 1:N:0:CGCGTTCA+CTAATCGA
ACTCCTACGGGAGGCAGCAGCAAGGAATTTTCCGCAATGGGGGAAACCCTGAAGGAGCGACGCCGCGTGGGGGATGAAGGGCTTCGGCTCGTAAACCCCTGTCATTTGCGAACAATGGTTATCTTTTAATAGGGGATGACTTGATAGTAGCGAAAGAGGAAGGGACGGCTAACTCTGTGCCAGCAGCCGCGGTAATACAGAGGTCCCAAGCGTTGTTCGGATTCACTGGGCGTAAAGGGTGCGTCGGTGG
+
FFFFFFFFFFFFFFFFFFFFFFFFFFFFFFFFFFFFFFFFFFFFFFFFF:FFFFFFFFFFFFFFFFFFFFFFFFFFFFFFFFFFFFFFFFFFFFFFFFFFFFFFFFFFFF:FFFFFFFFFFFF:FFF,:FFFFFFFFFFFFFFF,FFFFFFFFFFFF:FF:FFFFFFFFFFFFFFFFFFFFFFFFFFFFFFFF:FFF:F:FF:FFFFFFFFFFFFFFFFFFFFFFFFFFFFFFFFFFFFFFFFF,FFFFF
@A00920:152:HGHKKDRXX:2:2103:31494:10473 1:N:0:CGCGTTCA+CTAATCGA
ACTCCTACGGGAGGCAGCAGTCGGGAATTTTGGGCAATGGGCGAAAGCCTGACCCAGCAACGCCGCGTGAAGGATGAAATCCCTCGGGATGTAAACTTCGCAAGAACGGGAAGAATAAGTCTGCGTGAACATCGCAGGCGATGACGGTACCGTTTGTAAGCTCCGGCTAACTCCGTGCCAGCAGCCGCGGTAATACGGGGGGAGCAAGCGTTGTTCGGATTTATTGGGCGTAAAGAGCTCGTAGGCGGTT
+
FFFFFFFFFFFFFFFFFFFFFFFFFFFFFFFFFFFFFFFFFFFFFFFFFFFFFFFFFFFFFFFFFFFFFFFFFFFFFFFFFFFFFFFFFFFFFFFFFFFF:FFFFFFFFF:FFFFFFFFFFFFFFFFF::FFFFFFFFFFFFFFF,FFFFFFFFFFFFFFFFF:FFFFFFFFFFFFFFFFFFFFFFFFFFFF:FF,FFFFFF:FFFFFFFFFFFFF:FFFFFFFFF:FFFF:FFFFFFFFFF::FFFFFF
@A00920:152:HGHKKDRXX:2:2103:8006:11819 1:N:0:CGCGTTCA+CTAATCGA
ACTCCTACGGGAGGCAGCAGTGGGGAATATTGGACAATGGGCGCAAGCCTGATCCAGCCATACCGCGTGAGTGAAGAAGGCCTTCGGGTTGTAAAGCTCTTTTGTTGGGAAAGAAATCCTGCCGGTTAATACCCGGTAGGGATGACGGTACCCAAAGAATAAGCACCGGCTAACTTCGTGCCAGCAGCCGCGGTAATACGAAGGGTGCAAGCGTTAATCGGACTTACTGGGCGTAAAGCGCGCGTAGGTG
+
FFFFFFFFFFFFFFFFFFFFFFFFFFFFFFFFFFFFFFFFFFFFFFFFFFFFFF:FFFFFFFFFFFFFFFFFF::FFFF,FFFFFFFFF,FFFFFFFFFFFFFF:F:FFFFFFFFFFFFFFFFF::FFFFF:FFF,FFFFFFF:::FFFFFFFFFFF:FFFF,FFFFFFFFFFF,FF,FFFFFFF:FFFFFFF:F,FFFFF,FFFFF:::,FFFFF,F,::F,,FFFFFFFFF,,,FFFFFFF:FF:FF,
@A00920:152:HGHKKDRXX:2:2103:26087:12226 1:N:0:CGCGTTCA+CTAATCGA
ACTCCTACGGGAGGCAGCAGTGGGGAATATTGGGCAATGGGCGCAAGCCTGACCCAGCGACGCCGCGTGCGGGATGACGCTTCTCGGAGTGTAAACCGCTGTCAGAGGGGACGAACGGCCGGAGTGGGAATACTGCTTCGGATTGACGGTACCCTCAAAGGAAGCGCCGGCTAACTCCGTGCCAGCAGCCGCGGTAATACGGAGGGCGCAAGCGTTGTTCGGAATCACTGGGCGTAAAGCGCGCGCAGGC
+
FFFFFFFFFFFFFFFFFFFFFFFFFFFFFFFFFFFFFFFFFFFFFFFFFFFFFFFFFFFFFFFFFFFFFFFFFFFFFFFFF,:FFFFFFFFFF:FFFFFFFFFFFFFFFFFFFFFFFFFFFFFFFFFFF:FF:FFFFFFFFFFFFFFFFFFFFFFFFF,FFF:F:FFFFFFFFFFFFFFFF:FFF:FFFFFFFFFFFFFFFFFFFFFF:F:FFFFF:FF:FFFFF:FFFFFFFFF,FFFFFFF:F:FFF:
@A00920:152:HGHKKDRXX:2:2103:23918:12727 1:N:0:CGCGTTCA+CTAATCGA
ACTCCTACGGGAGGCAGCAGTGGGGAATTGTTCACAATGGGCGCAAGCCTGATGACGCAACGCCGCGTGAGGGATGACGGCCTTCGGGTTGTAAACCTCTTTCAGCTCCGACGAAGCGAAAGTGACGGTAGGGGCAGAAGAAGCGCCGGCCAACTACGTGCCAGCAGCCGCGGTAATACAGAGGTGGCAAGCGTTGTTCGGAATTACTGGGCGTAAAGGGCGCGTAGGCGGCCATCTAAGTCAGACGTGA
+
FFFFFFFFFFFFFFFFFFFFFFFFF:FF:FFFFFFFFFFFFFF,FFFFFFFFFFFFFF,FFFFFFFFFFFFFFFFFFFFFFFFFFFFFFFFFFFFFFFFFFFFFFFFFFFFFFFFFFFFFFFFFFFFFFFFFFFFFFFFFFFFFFFFFFFFFFFFFFFFFFFFFFFFFFFFFFFF:FFFFFFFFFFFFF:FFF:FFFF:FF,FFFFFFFFFFFFFFFFFFFFFFFFFFFFFFF,FFFFFFFFFFFFFFFF
@A00920:152:HGHKKDRXX:2:2103:25446:13369 1:N:0:CGCGTTCA+CTAATCGA
ACTCCTACGGGAGGCAGCAGTGGGGAATCTTGCGCAATGGGCGAAAGCCTGACGCAGCCATGCCGCGTGTATGATGAAGGTCTTAGGATTGTAAAATACTTTCACCGGTGAAGATAATGACTGTAGCCGGAGAAGAAGCCCCGGCTAACTTCGTGCCAGCAGCCGCGGTAATACGAAGGGGGCTAGCGTTGCTCGGAATTACTGGGCGTAAAGGGAGCGTAGGCGGACATTTAAGTCAGGGGTGAAATCC
+
FFFFFFFFFFFFFFFFFFFFFFFFFFFFFFFFFFFFFFFFFFFFFFFFFFFFFFFFFFFFFFF:FFFFFFFFFF,F:FFFF:FFFFFFFFFFFFFFFFFF:FF:FFFFFF:FFFFFFFF:FFFFF,FFFFFFFFFFFFFFFFFFFFFFFFFFFFFFFFFF,,F,FF,FFFFF:FFFFFF:FF:FFFFF:FFFFF,FF:FFFFFFFF:F,FFFFFFFFFFFFFFF,,FFF,F:FFFFF:FF:FFFF::FFF
@A00920:152:HGHKKDRXX:2:2103:13584:14403 1:N:0:CGCGTTCA+CTAATCGA
ACTCCTACGGGAGGCAGCAGTGGGGAATATTGGACAATGGGGGCAACCCTGATCCAGCAATGCCGCGTGTGTGAAGAAGGCCTGCGGGTTGTAAAGCACTTTCAGTAGAGAAGAAAAGCCTGGCGTTAATACCGCCGGGTCTTGACGTAACCTACAGAAGAAGCACCGGCTAACTCCGTGCCAGCAGCCGCGGTAATACAGAGGGTGCGAGCGTGGTCCGGACTCACTGGGCGGAAAGGGCGCGTAGGCG
+
,:F:F:F,FFFFFFFFFFFFFFFFFFF:FFFFFF:FFFFF,FFFFFF:FFF::FFFFFFFF,F,F,F,FFFFFF,FF,F,FFFFFFFFFFFFFFFFFFF:FFFF:FFFFF:FFFFF:F:F::FFFFFF:FFFFFFF:FFFFFFF:FFFF:F:FFFFFFFFFFFFFFFFFFFFFFFFF:FFFFFFFF:FFFFF:F,FF,F,FFF,FFFF,FFFFF,FFFF:FF,FFF:FFFFF:,F,FF:FFFFFF,F:::
@A00920:152:HGHKKDRXX:2:2103:13494:14747 1:N:0:CGCGTTCA+CTAATCGA
ACTCCTACGGGAGGCAGCAGTGGGGAATATTGGACAATGGGGGCAACCCTGATCCAGCCATGCCGCGTGCGTGAAGAAGGCCTTAGGGTTGTAAAGCGCTTTCACTGGTGAAGATGATGACGGTAGCCAGAGAAGAAGCCCCGGCTAACTCCGTGCCAGCAGCCGCGGTAATACGGAGGGGGCACGCGTTGTTCGGAATTACTGGGCGTAAAGGGCGCGTAGGCGGAATGTCAAGTTAGGGGTGAAAGGC
+
FFFFFFFFFFFFFFFFFFFFFFFFFFFFFFFFFFFFFFFFFFFFFFFFFFFFFFFFFFF:FFFFFFFFFFF,FFFFFFFFFFFFFFFFFFFFFFFFFFFFFFFFFFFFFFFFFFFF,F:FFF,FFFFFFFFFF,FFFFFFFFFFFFF:FFFFFFFFFFFFFFFFFFFFFFFFF::FFFFFFFFF,FFFFF,F:FFFF:FFFFF::FFFFFFFFFFFFFFFFFFF:FFFFFFFFFFFFFFFFFFFF:FFFF
@A00920:152:HGHKKDRXX:2:2103:7500:14763 1:N:0:CGCGTTCA+CTAATCGA
ACTCCTACGGGAGGCAGCAGTCGAGAATCTTCCGCAATGGGCGAAAGCCTGACGGAGCGACGCCGCGTGGTAGATGAAGTCCTTCGGGGCGTAAATACCTTTTCTGAGGGAGGAAGTTTATTGACGTTACCTCAGGAATAAGAGGCTCCTAACTCTGTGCCAGCAGGAGCGGTAATACAGAGGCCTCAAGCATTATCCGGAATTATTGGGCGTAAAGGGTGCGTAGGCGGTCTAGTTAGTCGATAGTTAA
+
FFFFFFFFFFFFFFFFFFFFFFFFFFFFFFFFFFFFFFFFFFFFFFFFFFFFFFFFFFFFFFFFFFFFFFFFFFFFFFFFFFFFFFFFFFFFFFFFFFFFFFFFFF:FFFFFF:FFFFFFFFF:FFFFFFFFFFFFFFFF:FFFFFFFFFFFFFFFFFFFFFFFFFFFF:FFFFFFFFFFFFFFFF::FFFFFF:FFFFFFFFFFFFFFFFFFFFFFFFFFFFFFFFFFFFFF:FFF:F:::FF,FFF:F
@A00920:152:HGHKKDRXX:2:2103:9833:15452 1:N:0:CGCGTTCA+CTAATCGA
ACTCCTACGGGAGGCAGCAGTGGGGAATATTGGACAATGGGCGCAAGCCTGATCCAGCCATGCCGCGTGAGTGATGAAGGCCTTAGGGTTGTAAAGCTCTTTCAGTGGGGAAGATAATGACGGTACCCACAGAAGAAGCCCCGGATAACTTCGTGCCAGCAGCCGCGGTAATACGAAGGGGGCTAGCGTTGTTCGGATTTACTGGGCGTAAAGCGCACGTAGGCGGTTTGTTAAGTCAGAGGTGAAATCA
+
FFFFFFFFFFFFFFFFFFFFFFFFFFFF,FFFFFF:F,FFFFFFFFFFFFFFFFFFFFFFFFFFFFFFFFFFFFFFF,FFFFF,FFFFFFFFFFFFFFFFFFFFFFF,:FFFFFF,:F,FF:FFFFFFFFFF,F:FFF,:FFFF,,FFF,FF,:,,FFFF,FFF,,F,,F,FF::FF,,FF,FFF,FFF,F,F:FFF:,FFF::F,F:FFFFFFF:FFFFFF:F:::F,FF:F:FFFFFF,,FF:,FFF,
@A00920:152:HGHKKDRXX:2:2103:22788:16720 1:N:0:CGCGTTCA+CTAATCGA
ACTCCTACGGGAGGCAGCAGTGGGGAATATTGGACAATGGGCGAAAGCCTTATCCAGCAATGCCGCGTGAGAGATGAAGGCCCTAGGGTTGTAAAGCTCTTTTACCCGGGATGATAATGACAGTACCGGGAGAATAAGCTCCGGCTAACTACGTGCCAGCAGCCGCGGTAATACGGAGGGAGCTAGCGTTGTTCGGAATTACTGGGCGTAAAGCGCACGTAGGCGGCTTTGTAAGTTAGAGGTGAAAGAC
+
FFFFFFF,,FF,:F:F,FF,F,FFFF:,FFFF,,F:F,FFFF::FF,FF,,F:FFFF:FF,FFF,:FFFFF,F,,F,F:FFFFFF,FFFF,F:FFFFFF,FFFFFFF,FF:F,FFFFFFFFF:,FFFFF:F:FF::FFF:FFF,FFF,FF,:,:FFF::FF,F:FF:F,:F,:,,,F,,FF:FFFFFFF::FFF:FFFF,FFFFFF:FFFFFFFFFFF::,:,,,FFF,FFFF,FFFF,FF:,FFFF:,F
@A00920:152:HGHKKDRXX:2:2103:32515:16814 1:N:0:CGCGTTCA+CTAATCGA
ACTCCTACGGGAGGCAGCAGCAAGGAATTTTCCGCAATGGGCGCAAGCCTGACGGAGCGACGCCGCGTGGAGGACGACACATTTCGGGGCGTAAACTCCTTTTCTGGGTGATGAATACTGACAGTACCCCAGGAAGAAGGACCGGCTAACTACGTGCCAGCAGCCGCGGTAAGACGTAGGGTCCAAGCGTTGTCCGGAGTTACTGTGCGTAAAGGGCGCGTAGGCGGTTATACTCGTCGTACGTGAAAGC
+
::FFFFFF,:FFFFFFFFFFFFFFF:FFFFFF:FFFFF,FFFFFFFFFFFFFFFFFFFF,FFFFFFFFFFF:,FFFFF:F,FFFF:F:,FFFFFF::F,:FFFFFFFF,FFFFF:F,FFFF,FFFF,F,FFF,FF,,FF,:F,FF,:FFF,:F,FF::,FFFFFFFFFFF,FFFFFFFF:,FFFFFF,FF,FF:F,FFFFF:FFF,F,:FFFFF,F:FFFFFFFF,,FFFF,F,F,FFF::F:FF:F::,
@A00920:152:HGHKKDRXX:2:2103:31232:17347 1:N:0:CGCGTTCA+CTAATCGA
ACTCCTACGGGAGGCAGCAGTGGGGAATATTGGACAATGGGGGGAACCCTGATCCAGCAATGCCGCGTGTGTGAAGAAGGCCTTCGGGTTGTAAAGCACTTTAGGCTGGGAGGAAGATGTGATGTTTAAGAGATGTCACGTTTGACAGTACCAGCAGAATAAGCACCGGCTAACTCTGTGCCAGCAGCCGCGGTAATACAGAGGGTGCAAGCGTTAATCGGAGTTACTGGGCGTAAAGGGCGCGTAGGCG
+
FFFFFFFFFFFFFFFFFFFFFFFFFFFFFFFFFFFFFFFFFFFFFFFFFFFFFFFFFFFF:FFFFFFFFFFFFFFFFFFFFF:FFFFFFFFFFFFFFFFFFFFFFFFFFFFFFFFFFFFFFFFFFFFF,FFFFFFFFFFFFFFFFFFFFFFFFFFFF:FFF:FF:FFFFFF:FF:FFFFFFFFFFFFFFFFFFF:F:FFFFFFFFFFFF,,FFFFFF:FFF::::FFFFFFFFFFF:F:FFFF:FFFF:F
@A00920:152:HGHKKDRXX:2:2103:3079:17722 1:N:0:CGCGTTCA+CTAATCGA
ACTCCTACGGGAGGCAGCAGTAGGGAATCTTCCGCAATGGACGAAAGTCTGACGGAGCAACGCCGCGTGAGTGATGAAGGTTTTCGGATCGTAAAACTCTGTTGTTAGGGAAGAACAAGTACCGGAGTAACTGCCGGTACCTTGACGGTACCTAACCAGAAAGCCACGGCTAACTACGTGCCAGCAGCCGCGGTAATACGGAGGTGGCAAGCGTTGTCCGGAATTATTGGGCGTAAAGCGCACGTAGGCG
+
FFF:FFFFFFFFFFFFFFFFFFFFFFFFFFF:FFFFFFFFFFFFFFFFF,FFFFFFFFFFFFFFF:FFFFFFFFFFFFFFFFFFFFFF:FFF:F:FFFFFF:FFFFFFFFFFFFFFFFFFFFFF,FFFFFFFFF:FFF:FFFF:FFFFFFFFFFFFFFFFFF:FFFFFFFF:FFF,FFFFFFFFFFFFFFFFFFFFFFF,,FFFF:FFF,F:F:FFF,FFFF::,FFFFFFFFF,F,FFFF:FF:,F:FF
@A00920:152:HGHKKDRXX:2:2103:28565:18239 1:N:0:CGCGTTCA+CTAATCGA
ACTCCTACGGGAGGCAGCAGTGGGGAATATTGGACAATGGGCGCAAGCCTGATCCAGCCATGCCGCGTGGATGATGAAGGCCCTAGGGTTGTAAAGTACTTTCGCCGGGGATGATAATGACGGTACCCGCAGAATAAGCCCCGGCTAACTTCGTGCCAGCAGCCGCGGTAATACGAAGGGGGCTAGCGTTGCTCGGAATCACTGGGCGTAAAGCGCACGTAGGCGGCATCATAAGTCGGTGGTGAAATCC
+
F,FFF:FFF,FF:FFFFFFFFFFFFFFFFFFFFFFFFF:F:FF,FFFFFFF:FFFFFF,F:FFF:FFFFFF:FFFFFF,FFF:FFFF:FFF:FFF:,,FFFF,,,FFF:FF,FFFFFF,FF,FFFFF::,FFFF,FFFFFFFFFFFFFFF,FFFFFFF,FFFFF:,FFF:F:FFF:F:FF,FFF:FFFFFFFFFF:FFF:FFFF:FFFFFFFFFFFFFFFFFFFFFF:F:,FFFFF:F:FFF:FFFFFFF
@A00920:152:HGHKKDRXX:2:2103:7672:18255 1:N:0:CGCGTTCA+CTAATCGA
ACTCCTACGGGAGGCAGCAGTGGGGAATATTGGACAATGGGGGCAACCCTGATCCAGCAATGCCGCGTGCGTGATGAAGGCCTTCGGGTTGTAAACTCCTTTTCCAGGGGATGAGAGAGGACAGTACCCTGGGAATAAGCCCCGGCTAACTTCGTGCCAGCAGCCGCGGTAATACGAAGGGGGCTAGCGTTGCTCGGAATCACTGGGCGTAAAGCGCACGTAGGCGGATTCCTAAGTCGGGGGTGAAATC
+
FFFFF,FFFFFFFFFFFFFFFFFFFFFFFFFFFFFFFFFFFFFFFFF:FFFFFFFFFFFFFFFFFFFFFFFFFFFFFFFFFFF::FF:FFFFFFFF::FFFFFFFFFFFFFFFF:FFFFFFFFFFFFFFFFFFF,FF::FF,:FFFFFFFFFFFFFFFF,FFFFFF:F:FFFFFFF:F,:FF:FFFF,FFFFF:FFFFFFFFFF::FFFFFFFF,FFFFFFFFF:FF:FFFFFFF:FFF,FFFFFFFFFF
@A00920:152:HGHKKDRXX:2:2103:13829:18490 1:N:0:CGCGTTCA+CTAATCGA
ACTCCTACGGGAGGCAGCAGTGGGGAATTTTGGACAATGGGGGCAACCCTGATCCAGCCATGCCGCGTGCGGGAAGAAGGCCTTCGGGTTGTAAACCTCTTTTGTCAGGGAAGAAATCTTCTGGGTTAATACCTCGGGAGGATGACGGTACCTGAAGAATAAGCACCGGCTAACTACGTGCAAGCAGCCGCGGTAATACGTAGGGTGCGAGCGTTAATCGGAATTACTGGGCGTAAAGCGTGCGCAGGCG
+
:FFF:FFF:FFFFFFFFFFFF:F:FFFFFFFF,FFF,FFFF:F:FFFF:FFFFFFFFF,::FFFFFF:FFFF:F,FFFFFFFFFFFFFFFFFFFFFF,FFFF,FFFFFFFF:FFFF,FFF:F:FF,F,::FF,:F:FFFFFFF,FFFFF:FFF:FFF:::F,,FFFFF,FFFFFFFFFFFF,,F::FFFFF:FFFFFFF,:FFF:,FFF:FFFF,FFF,F,FFFFF:,F:FFFF:FFF:FF,FFF:F,F,
@A00920:152:HGHKKDRXX:2:2103:10257:18568 1:N:0:CGCGTTCA+CTAATCGA
ACTCCTACGGGAGGCAGCAGTAAGGAATATTGCACAATGGGCGCAAGCCTGATGCAGCAACGCCGCGTGCCCGAGGAAGGCCTTCGGGTTGTAAAGGGCTTTTCTGGCTGAAGAGTAAGGACGGTAGGCCAGGAATAAGCGTCGGCTAACTACGTGCCAGCAGCCGCGGTAAAACGTAGGACGCGAGCGTTATCCGGATTTACTGGGCGTAAAGCGCGGGCAGGCGGCTGTTCAAGTCGGACGTGAAAGC
+
::FFFFFFFFFFFFFFFFFFFFFFFFFFFFFFFFFFFFFFFFFFFFFFFFFFFFFFFFFFFFFFFFFFFFFFFFFF,:FFFF,FFFFFFFF,FF:FFFFFFFFFFFFFFFFFFFFFFFFFFFFFFFFFFFFFFF:FFFFFFFFFFFFFFFFFFFFFFFF:FFFFFFFFFF,F,:FFFFF:FFFFFFFFFFF:FFFFFFFFF::FFFFF::F:FF:F:::F:FFFFFFF:FFFFFFFFF,FFFFFF:FFFF
@A00920:152:HGHKKDRXX:2:2103:20455:18881 1:N:0:CGCGTTCA+CTAATCGA
ACTCCTACGGGAGGCAGCAGTAGGGAATCTTGCGCAATGGGCGAAAGCCTGACGCAGCGACGCCGCGTGCGGGAAGAAGGCCTTCGGGTTGTAAACCGCTTTCAGGAGGGACGAAGCCACTCGGGTTAATAGCCCAGAGGGTGACGGTACCTCCAGAAGAAGCCCCGGCTAACTACGTGCCAGCAGCCGCGGTAATACGGAGGGGGCACGCGTTGTCCGGATTCATTGGGCGTAAAGAGCGTGTAGGCGG
+
FFFFFFFFFFFFFFFFFFFFFFFFFFFFFFFFFFFFFFFF:FFFFFFFFFFFFFFFFFFFFFFFFFFFFFFFFF,FFFFFFFFFFFFFFFFFFF:F:FFFFFFFFFFFFFFFFF:FFFFFFFFFFFFF::F:FFFFFFF:FFFFFFFFFF:FFFFFFF,FF:FF:,:FFF,FF::FFFF,F,F,FF:FFFF,F,FF:FF,FFFFFF:F,FFF:FF:FFF,FFF:FFF,FFF:F,::FFF:FFF,F:FF::
@A00920:152:HGHKKDRXX:2:2103:14814:19507 1:N:0:CGCGTTCA+CTAATCGA
ACTCCTACGGGAGGCAGCAGTGGGGAATTTTGGACAATGGGCGCAAGCCTGATCCAGCAATGCCGCGTGCAGGAAGAAGGCCTTCGGGTTGTAAACTGCTTTTGTACGGAACGAAACGGTCCGGGTTAATACCCTGGGCTAATGACGGTACCGTAAGAATAAGCACCGGCTAACTACGTGCCAGCAGCCGCGGTAATACGTAGGGTGCAAGCGTTAATCGGAATTACTGGGCGTAAAGCGTGCGCAGGCG
+
FF:FFFFFFFFFFFFFFFFFFFFFFF:FFFFFFFFFFFFFFFFFFFFFFFFFFFFFFFFFFFFFFFFFFFFFFF,FFFFFFFFFFFFFFFFFFFFFFFFFFFFFFFFFFFFFFFFFFFFFFFFFFFFFFFFFFFFFFFF:FFFF:FFFF:FFFFFFFFFFFFFF:FFFFFFFFFFFFFFFFFFFFFF:FFFFF,FFFFF:FFFFFFFFFFFFFFFFFFFFFFFFFFFFF:FFF:F:FFF:FFFFFFFFFF
@A00920:152:HGHKKDRXX:2:2103:11559:19758 1:N:0:CGCGTTCA+CTAATCGA
ACTCCTACGGGAGGCAGCAGTGGGGAATATTGGGCAATGGGCGCAAGCCTGACCCAGCGACGCCGCGTGCGGGATGACGCCTTTCGGGGTGTAAACCGCTGTCACCGGGGACGAACCTGCCTGGTTCGAATAGGTCCAGGCACTGACGGTACCCGGAGAGGAAGCACCGGCTAACTCTGTGCCAGCAGCCGCGGTAAGACAGAGGGTGCGAGCGTTGTTCGGAATTACTGGGCGTAAAGCGCGCGCAGGC
+
FFFFFFFFFFFFFFFFFFFFFFFFFF:FFFFFFFFF:FFFFFFFFFFFFFFFFFFFFFFFFFFFFFFFFFFFFFFF:FFFFFFFFFFFFFFFFFFFFFFFFFFFFFFFFFFFFFFFFFFFFFFFFF:FFFFFFFFFFFFFFFFFFFFFFF:FFF:FFFFFFFF:FF:FFFFFFFFFFF:FFFFFFFFFFFFFFFFF,FFFFFFFFFFFFFFFFFFFFFF:FFF:F:FFFF:F:FFFF,FFFFFFFFFFFF
@A00920:152:HGHKKDRXX:2:2103:15456:19836 1:N:0:CGCGTTCA+CTAATCGA
ACTCCTACGGGAGGCAGCAGTAGGGAATCTTCCACAATGGACGAAAGTCTGATGGAGCAATGCCGCGTGAGTGAAGAAGGTTTTCGGATCGTAAAGCTCTGTTGTGAGGGAAGAACAAGTACGGGAGTAACTGCCCGTACCTTGACGGTACCTCATTAGAAAGCCACGGCTAACTACGTGCCAGCAGCCGCGGTAATACGTAGGTGGCAAGCGTTGTCCGGAATTATTGGGCGTAAAGCGCGCGCAGGCG
+
FFFFFFFFFFFFFFFFFFFFFFFFFFFFFF:FFFFFFFFFFFFFF:FFFFFFFFFFFFFFFFFFFFFFFFFFFFFFFFFFFFFFFFFFFFF:FFFFFFFFFFFFFFFFFF,F:FFFFFFFFFFFFFFF:FFFFFFFFFFFFFFF:FFFFFFFFFFFFFFFFFFFFFFFFFFFFFFFFFFFFFFFF,FFFFFFF:FFF,F:FFF:FFFFFFFFFFFFFFFFFF,FF:FF,:FFFFF,:FFFFFFFFF:FFF
@A00920:152:HGHKKDRXX:2:2103:5900:19852 1:N:0:CGCGTTCA+CTAATCGA
ACTCCTACGGGAGGCAGCAGTAGGGAATATTGCGCAATGGACGAAAGTCTGACGCAGCCACGCCGCGTGCACGATGAAGGTCTTCGGATCGTAAAGAGCTTTTATGTGGGAAGAGAACGGACGGTACCACATGAATAAGGATCGGCTAACTAAGTGACAGCAGCCGCGGTAACACGTAGGATCCCAGCGTTATCCGGAGTTACTGGGCGTAAAGAGAGTGCAGGGGGTTTGGCACGGTGGGTGTGACAGC
+
:FFFFFFFFFF:FFFFFFFFF,FFFF,F,FFFFFFFFFFFFFFF,FFFFFFFFFFFFF,FFFFFFFFFFFFFFFFFFFFFFFFF:FFF,FF:FFF:,:::FFFF,F,:FF,F:,:FFF,FFFF:F,F,,F::F::FFFFF:FFFF:FFFFFF,:F:,F,FFFF:F:,,:FF,FFFF,FF,FFFF,FF::F,FFFFFFF,:FFFFF,F:,FFFF:,F:,,FF,FF,FF,,FFF::F,,,FF:FFF::,FFF
@A00920:152:HGHKKDRXX:2:2103:27037:20040 1:N:0:CGCGTTCA+CTAATCGA
ACTCCTACGGGAGGCAGCAGTGGGGAATCTTGCGCAATGGCCGAAAGGCTGACGCAGCGACGCCGCGTGCGGGATGACGCTTTTCGGAGTGTAAACCGCTGTCGGGTGGGACGAAGGTCCCGGGAAGGAAATGTCCTGGGGATGACGGTACCACCAGAGGAAGCACCGGCTAACTTCGTGCCAGCAGCCGCGGTAATACGAAGGGTGCGAGCGTTGTTCGGAATTATTGGGCGTAAAGCGCACGTAGGCG
+
FFFFFFFFFFFFFFFFFFFFFFFFF:FFFFFFFFFFFFFFFFF,FFFFFFFFFFFFFFFFFFFFFFFFFFFFFFFFFFFFFFFFFFFFFFFFFFFFFFFFFFFFFF:FFFFFFFFFFFFFFFFFF:FFFFFFFFFF:FFFFFFF:FFFF,FFFFFFFFFFF:FFFFFFFFF,FFFFFFFFFFFFFFFFFFFFFFFFFFFFFFFFFFFFFFFFFFFFFF:,::,FF:FFFFFFFF:,FF:F:FFFFF:FFF
@A00920:152:HGHKKDRXX:2:2103:16071:20118 1:N:0:CGCGTTCA+CTAATCGA
ACTCCTACGGGAGGCAGCAGTAGGGAATTTTCCACAATGGGCGAAAGCCTGATGGAGCAACGCCGCGTGCAGGATGAATGCCTTCGGGTTGTAAACTGCTTTTACCAGGGGATAAAAGGCCCATGCGTGGGACATTGAAGGTACCTGGTGAATAAGCCACGGCTAACTACGTGCCAGCAGCCGCGGTAATACGGAGGGGGCTAGCGTTGTTCGGAATTACTGGGCGTAAAGCGCACGTAGGCGGCTTTGC
+
FFF:FFFFFFFFFFFFFFFFFFFFFF:FFFFFFFFFFFFFFFFFFFFFFFFFFFFFFFFFFFFFFFF:FFFFFFFFFFFFFFFFFFFFF:FFFF:FFFFFFFFFFFFFFFFFF:FFFFFFFFFFF:FFFFF:FFFF:FFFFF:FFFFFFFFFFFFFFFFFFFFFFFFFF:FFF:FFFFFFFFFFFFFFFFFFF:FFFFFFFF,FF:FF::FFFFF:FFFFFFFFFFFF:FF:FFFFFFFFF:FFFFF:FF
@A00920:152:HGHKKDRXX:2:2103:20455:20196 1:N:0:CGCGTTCA+CTAATCGA
ACTCCTACGGGAGGCAGCAGTGGGGAATATTGGGCAATGGCCGAAAGGCTGACCCAGCGACGCCGCGTGCGGGATGACGCTTTTCGGAGTGTAAACCGCTGTCAGAGGGGAAGAAGTCTTTCGAGGTGAATAATCTCGAGAGCTGACGGTACCTTCAGAGGAAGCACCGGCCAACTACGTGCCAGCAGCCGCGGTAATACGTAGGGTGCGAGCGTTATCCGGAATCATTGGGCGTAAAGAGCTCGTAGGC
+
FFFFFFFFFFFFFFFFFFFFFFFFF:FFFFFFFFF,FFFFFFF:F,FFFFFFFFFFFFFFFFFFFFFFFFFFFFFFFFFFFFFFFFFFF:FFFFFFFFFFFF:FFF:FFFFFF:::FFFFFFFFFFFF:FFFFFFFFFFFFFFFFFFFFFFFF::FFF:FF,FFFFFFFFFFFFFFFFFFFFFFFFF:FFF:FFF,FFFF:FFFFFF:FFFFFFFFFFFFFFF:FFFFFFFFFF:,FFFFF:F::FFFFF
@A00920:152:HGHKKDRXX:2:2103:6831:20400 1:N:0:CGCGTTCA+CTAATCGA
ACTCCTACGGGAGGCAGCAGTGGGGAATATTGGACAATGGGCGAAAGCCTGATCCAGCAATGCCGCGTGAGTGATGAAGGCCCTAGGGTTGTAAAGCTCTTTCACCGGTGAAGATAATGACGGTAACCGGAGAAGAAGACCCGGCTAACTTCGTGCCAGCAGCCGCGGTAATACGAAGGGGGCTAGCGTTGTTCGGAATTACTGGGCGTAAAGCGCACGTAGGCGGCTACTCAAGTCGGGGGTGAAAGCC
+
FFFFFFFFFFFFFFFFFFFFFFFFFFFF:FFFFFFFFFFFFFFFFFFFFFFFFFF:FFF:FFFFFFFFFFFFFFFFF:FFFFFFFFFFFFFFFFF:FFFFFFFFFFFFFFFFFFFFFFFFFFFFFFFFFF,FFFFFFF,FFFFFFFFFFFFFFFFFFFFF,F:FFFFFF:FFFFFFFFF:FFFF:FFF,FFFFFFFFFFF:FFFF:FFFFFFFFFFFFFFFFFFF,:FFFFFFFF:FFFFFFFFF,FFFF
@A00920:152:HGHKKDRXX:2:2103:7554:21057 1:N:0:CGCGTTCA+CTAATCGA
ACTCCTACGGGAGGCAGCAGTTAGGAATCTTGCGCAATGGGCGAAAGCCTGACGCAGCAACGCCGCGTGGGGGATGAAGGCTCTCGGGTTGTAAACCCCTTTCAGCAGGGACGATTATGACGGTACCTGCAGAAGAAGGACCGGCCAACTACGTGCCAGCAGCCGCGGTAATACGTAGGGTCCGAGCGTTGTCCGGATTCATTGGGCGTAAAGAGCTCGTAGGCGGCTCGGTAAGTCGGATGTGAAAACT
+
FFF:::FFFFFFFFFFFF:FFF:FFFFFFFFFFF:FFFFFFFFFFFFFFFFFFFFFFFF:FFFFFFFF:FFFFFFFFFFFFFFFFFFFFFFF:FFFFFFFFF:FFFFFFFFFFFFFFF:FFFFFFFFFFFFFF,FFFFFFFFFFFFF::FFFFFFFFFFFFFFFFFFFFF:FFF:FFFFFFFFFFFF:F::FFFFFFFFFFFFFFFFFFFFF:FFFFFF:FFFFF:FFFF,FF:FFFFFFFFFFFF:F,F
@A00920:152:HGHKKDRXX:2:2103:23674:21543 1:N:0:CGCGTTCA+CTAATCGA
ACTCCTACGGGAGGCAGCAGTGGGGAATATTGGACAATGGGGGCAACCCTGATCCAGCAATGCCGCGTGCGTGATGAAGGCCTTAGGGTTGTAAAGCGCTTTCGGCGGGGAAGATGATGACGGTACCCGCAGAAGAAGCCCCGGCTAACTCCGTGCCAGCAGCCGCGGTAATACAGAGGGTGCAAACGTTGTTCGGAATTACTGGGCGTAAAGCGCGTGTAGGCGGCTTTGTAAGTCGGATGTGAAATCC
+
FFFFFFFFFFFFFFFFFFFFFFFFFFFFFFFFFFFFFFFFFFFFFFFFFFFFFFFFF:FF:FFFFFFFFFFFF:FFFFFFFFFFFFFF:FFFFFFFFFFFFFFFFFFFFFFFFFFFFF:FFFFFFFFFFFFFFFFFFFFFFFF:FF::FFFFFFFFFFFFFFFFFFFFFF,FFFFFFFFFFFFFFFFFFFFFFFFF,:FFFFFFFFFFFFFFFFFFFFFFFFFFFFFFFFFFFFFFFFFFFFFFF:FFFF
@A00920:152:HGHKKDRXX:2:2103:30129:21981 1:N:0:CGCGTTCA+CTAATCGA
ACTCCTACGGGAGGCAGCAGTGGGGAATATTGCACAATGGGCGAAAGCCTGATGCAGCGACGCCGCGTGAGGGATGACGGCCTTCGGGTTGTAAACCTCTTTCAGTAGGGAAGAAGCGAAAGTGACGGTCCCTGCAGAAGAAGCACCGGCCAACTACGTGCCAGCAGCCGCGGTAATACGTAGGGTGCGAGCGTTGTCCGGAATTATTGGGCGTAAAGAGCTCGTAGGCGGTTTGTCACGTCTGCTGTGA
+
::F:FFF,FFFF:FF,FFFFFFFFF:F,FFFFFFF:FFF:FFFFFFFFFFFFFFFFFFFFFFFFFFFFFFFFF:FFFFFFFFFFFFFFFFFFF:FFFFFFFF:FFF,FFF:FFF,FF:FFFFFFFFFFF,FFFFFFFFF:FFFFFFF:F:FFFF:FFFFFFFFFFFFFFFF:FFFFFFFFF:FFF:FF:FFFFFFF:FFFFFF,FFF,FFFF:F,FFFFFFF:FFFFFFFFFFFF,FFFFF:FFFFFFF,
@A00920:152:HGHKKDRXX:2:2103:28149:22748 1:N:0:CGCGTTCA+CTAATCGA
ACTCCTACGGGAGGCAGCAGTGGGGAATATTGGACAATGGGCGAAAGCCTGATCCAGCCATGCCGCGTGAGTGATGAAGGCCTTAGGGATGTAAAGCTCTTTCAGTGGGGAAGATAATGACGGTACCCACAGAAGAAGCACCGGCTAACTTCGTGCCAGCAGCCGCGGTAATACGAATGGGGCTAGCGATGTTCGGATTTACTGGGCGTAAAGCGCACGTAGGCGGATCGTTAAGTCAGGGGTGAAATCC
+
FFF,FFF:FF:FF,FFF:F,F::FFF:FFF:,,FFFF:F:FF,FFF,F:,FF:FFFFFFFFF:FF:F:FFF,FFF,F,,,F::FF,FF,:,:FFFF::F,FFFF::F,FFFFF:,FFFFFFFFFF:FFFFF,FF:F,FF:FFF:FFFFFFFFF:FFFFF:FFFFF::F,FF:,F,FF,F,,:FFFF::,FF::F,FFF,FF,,,,:,F,FFF,,:FF:,,F,F:FFF:,::F:::F:FF,F,FFFFFFF,
@A00920:152:HGHKKDRXX:2:2103:2799:22780 1:N:0:CGCGTTCA+CTAATCGA
ACTCCTACGGGAGGCAGCAGTAGGGAATATTGGTCAATGGGTGAGAGCCTGAACCAGCCATGCCGCGTGCAGGAAGACGGCCTTCTGGGTTGTAAACTGCTTTTGCCGGGGGATAAAATTCCCATGCGTGGGACATTGAAGGTACCCGGTGAATAAGCCACGGCTAACTACGTGCCAGCAGCCGCGGTAATACGTAGGTGGCAAGCGTTGTCCGGATTTATTGGGTTTAAAGGGTGCGTAGGCGGCCTAT
+
:FF:FFFFFFFFFFFFFFFF:FFFFFFFFF:FFFFFFFFFFFFFFF:FFFFF:FFFFFFFFFFFFFFFFFFFFFFFFFFFFFFF,FFFFFFFFFFF,FFFFF:FFFFFFFFFFFF:FFFFFFFF,FFFFF:FFFFF:FFFFFFFF:FFFFFF,FF:F:FFFFFFF:FFFFF:FF:FFFFF,FF:FFFFFFFFF:FFFFF::,FFFFFFFFFF:FF,F,FF,:FFFFFF:FFFFFFFF,FFFFFF::FF,F
@A00920:152:HGHKKDRXX:2:2103:13322:22999 1:N:0:CGCGTTCA+CTAATCGA
ACTCCTACGGGAGGCAGCAGTAGGGAATCTTCCACAATGGACGAAAGTCTGATGGAGCAACGCCGCGTGAGTGAAGAAGGTTTTCGGATCGTAAAACTCTGTTGTAAGGGAAGAATAAGTGTAGTAGTAACTGGCTGCACCTTGACGGTACCTTATTAGAAAGCCACGGCTAACTACGTGCCAGCAGCCGCGGTAATACGTAGGTGGCAAGCGTTGTCCGGATTTATTGGGCGTAAAGCGCGCGCAGGTG
+
FFFFFF:FFFFFFFFFFFFFFFFFFFFFFFFFFFFFFFFFF:FFFF:FFFFFFFFFFFF:FFFFFFFFFFFFFFFFFFFFFFFFFFFFFFFFFFFF,FFFFF,FFFFFFFFFFFF:FFFFFFF:FFFFFFFFFFFFFFFF,,FFFF:FFFFFFFFFFFFFFFFFFFF:FFFFFFFFFFF:FFFF:FFFFFFF:FF:FFFFFFFFFFFF,F:FFF,:FFFFF:,FFFFF,FFFF:FF:FF:FFFFF,FFF,
@A00920:152:HGHKKDRXX:2:2103:22137:23296 1:N:0:CGCGTTCA+CTAATCGA
ACTCCTACGGGAGGCAGCAGTGGGGAATATTGGACAATGGGGGCAACCCTGATCCAGCCATGCCGCGTGTGTGAAGAAGGCCTTCGGGTTGTAAAGCACTTTAAGTTGGGAGGAAGGCTTCAAACCTAATACGTTTGAGGATTGACGTTACCAACAGAATAAGCACCGGCTAACTCCGTGCCAGCAGCCGCGGTAATACGGAGGGTGCAAGCGTTAATCGGAATTACTGGGCGTAAAGCGCGCGTAGGCG
+
FFFFFF:FFFFFFFFFFFFFFFFFFFFFFFFFFFFFFFFFFFFFF:FFFFFFFFFFFFFFFFFFFFFFFFFFFFFFFFFFFFFFFFFFFFFFFFFFFFFFFFFFFF:FFFFFFF,FFFFFFFF,FFFFF:F:FF,F:FFFFFFFFFFFFFFFFFFFFFFFFFFFFFFFFFFFFFFFFFFFF:FFFFFFFFFFFFFFF,FFF:FFFFF:F:FFFFF,FFFFFFFFFFFFFFFFFFFFFFFFF:FFFFFFFF
@A00920:152:HGHKKDRXX:2:2103:17463:23312 1:N:0:CGCGTTCA+CTAATCGA
ACTCCTACGGGAGGCAGCAGTTAGGAATCTTCGGCAATGGGCGAAAGCCTGACCGAGCGACGCCGCGTGAAGGATGAAGGCCCTCGGGTCGTAAACTTCTAAAAGAGGGACGATAGTGACGGTACCTCTTGAAAAGCACCGGCTAACTCCGTGCCAGCAGCCGCGGTAATACGGAGGGTGCTAGCGTTATCCGGAATCACTGGGCGTAAAGGGCGCGTAGGCGGTCTGTTAAGTCCGATGTTAAAGACTG
+
FFFFFFFFFFFFFFF:FFF:FFFFFFFFFFFFFFFFFFFFFFFFFFFFFFF,FFFFFFFFFFFFFFFFFFFFFFFFFFF:F:FFFFFFFFFFFFFFFFFFFFFF:FFFFFFFFFF,FFFFFF:FF:FF:FFFFFFFFFFFFFFFFFFF,FFFFFFFFFF:FF:FFFFFFFFFFFFFFFF:FFFFFFFFFF:FFFFFFFFFFFFFFF:FFFF,FFFFFFF,FFFFFFFFFFFF:FF::FF,FFFFF,FFF:
@A00920:152:HGHKKDRXX:2:2103:19425:25582 1:N:0:CGCGTTCA+CTAATCGA
ACTCCTACGGGAGGCAGCAGTGGGGAATATTGCACAATGGGCGAAAGCCTGATGCAGCAACGCCGCGTGAGCGATGAAGGCCTTCGGGTCGTAAAGCTCTGTCCTCAAGGAAGATAATGACGGTACTTGAGGAGGAAGCCCCGGCTAACTACGTGCCAGCAGCCGCGGTAATACGTAGGGGGCTAGCGTTATCCGGATTTACTGGGCGTAAAGGGTGCGTAGGTGGTTTCTTAAGTCAGGAGTGAAAGGC
+
FFFFFFFFFFFFFFFFFFFFFFFFFFFFFFFFFFFFFFFFFFFFFFFFFFF,FFFFFFFFFFFFFFFFFFFFFFFFFFFFFFFFFFFFFFFFFFFFFFFFFFFFFF:FFFF,FFFFF:FFFFFF,FFFFFFFFFFFFFFFFFF:FFF,FFFFF:FFF,FFF::FFFFFFFFFFFFF:FFFF:FFFFFFFF:FFFFFF:FFFFFFFFFFFF:F::FFFFFF:FFFFF::FFFFF,FFF,FFFFFF::,FF:
@A00920:152:HGHKKDRXX:2:2103:1714:25692 1:N:0:CGCGTTCA+CTAATCGA
ACTCCTACGGGAGGCAGCAGTAAGGGATCTTGCGACAATGGGCGAAAGCCTGACGCAGCAACGCCGCGTGCGGGATGACGGCCTTCGGGTTGTAAACCGCTTTTCGGGGGGAAGAGGAAGGACGGTACCCCCGGAAGAAGTCTCGGCTAACTACGTGCCAGCCGCCGCGGTAAAACGTAGGAGGCGAGCGTTATCCGGATTTACTGGGGGTAAAGCGCGTGTAGGCGGTCCTGCAAGTGGCGCGTGAATG
+
,FFFFFFFFFFFFFF,F,FFFFFFFFFFFFFFFF:FF,:FFFFFF,FFFFFFFFFFFFFFFFFFFFFFFFFFFFFFFFF:FFFF:FFFF::FFF:,FFF:FFFFFFFF:FFFFF,:FFFFF:FFFF:FFFFFFFFF:FFFFFFFF,FFFFFF:FFF:FFFFF,FFF:FFF,,F,FFF::FFFFFFFFFFFFFFFFFFFF,FFF::FFF,FFFFFFFFFFFFF:::FF:FF:F:FF::FFFFFF::FF:FF
@A00920:152:HGHKKDRXX:2:2103:4110:26146 1:N:0:CGCGTTCA+CTAATCGA
ACTCCTACGGGAGGCAGCAGTGGAGAATCTTGCACAATGGGCGAAAGCCTGATGCAGCCACGCCGCGTGAGGGAAGAAGGCTTTCGAGTTGTAAACCTCTTTCAGCAGTGAAGAAGCGAAAGTGACGGTAACTACAGAAGAAGCCCCGGCCAACTACGTGCCAGCAGCCGCGGTAATACGTAGGGGGCGAGCGTTGTCCGGAATCATTGGGCGTAAAGGGCGTGTAGGCGGCCCTGTAAGTCGGATGTGA
+
FFFFFFFFFFFFFFFFFFFFFFFFFFFFFFFFFFFFFFFFFFFFFFFFFFFFFFFFFFFFFFFFFFFFFFFFFFFFFFFFFFFFFFFF:FFF:FFFFFFFFFFFFFFFFFFFFFFFFFFF::FFFFFFFFFFFFFFFFFFFFFFFFFFFFFFFFFFFFFFFFFFFFFFFFFFFFF,FFFFFFFFFFFFFFFFFFFFFFFFFFFFFFFFFFFFFFF,,FFFFF,F:FFFFFFFFFFFFF:FFFFFFFFFFF
@A00920:152:HGHKKDRXX:2:2103:1823:26349 1:N:0:CGCGTTCA+CTAATCGA
ACTCCTACGGGAGGCAGCAGTGGGGAATCTTGCGCAATGAGCGAAAGCTTGACGCAGCGACGCCGCGTGCGGGACGAAGGCCTTCGGGTTGTAAACCGCTTTCAGGAGGGACGAAGCCACTCGGGTTAATAGCCCAGAGGGTGACGGTACCTCCAGAAGAAGCCCCGGCTAACTACGTGCCAGCAGCCGCGGTAATACGTAGGGGGCAAGCGTTGTCCGGATTTATTGGGCGTAAAGAGCGTGTAGGCGG
+
:FFFF:,FF:,FFFFFFFFFFFFFFFFFFFFFFFFFF:FFFFFFFFFFFFFFFFF,FFFFFFFFFFFFFFFFFF,FFFFFF:FFFFFFFF::FFFFFFFFFFFFFFFFFFF:FFF:FF:FFF:FFFFFFF,:FFF,FFFFFFFFFFFFFFFFFFFFF,FF,FFFFFFFFF:FFFFFF,,FFFFFFFFF:FFFFF:FFFFF:FFFFFFF,FFFFFFFFFFF:,FFFFFFFFFFF,:FFFFFFF,FF:FF,F
@A00920:152:HGHKKDRXX:2:2103:30942:26490 1:N:0:CGCGTTCA+CTAATCGA
ACTCCTACGGGAGGCAGCAGTGGGGAATCTTGCGCAATGGCCGAAAGGCTGACGCAGCGACGCCGCGTGCGGGAGGACGCTCTTCGGGGTGTAAACCGCTGTCGGGGGGGACGAAGGTCCTGACGAGGAAATGCGTTGGGGATGACGGTACCCTCAGAGGACGCACCGGCTAACTCCGTGCCAGCAGCCGCGGTAATACGGAGGGTGCGAGCGTTGTTCGGAATTACTGGGCGTAAAGCGTGCGTAGGTG
+
:FFFFFFFFFFFFFFFFFFFFFFFFFFFFFFFFFFFFFFFFFFFFFFFFFFFFFFFFFF,FFFFFFFFFFFFFFFF::FFFFFFFFFFFFFFFFFFFFFFFFFFFFFFFFFFFFFFFFFFFFFFFFFFFFFFFFFFFFFFFFFFFFFFFFFFFFFFFFFFF,FFFFFFFFFFFFFFFFFFFFFFFFFFFF:F:F:FFFFF:F:FFFFFFFFF:FFFFFFFF:FFFFF:FFFFFFFFFFFFFF::FFFFFF
@A00920:152:HGHKKDRXX:2:2103:23999:27649 1:N:0:CGCGTTCA+CTAATCGA
ACTCCTACGGGAGGCAGCAGTGGGGAATATTGCGCAATGGGCGGAAGCCTGACGCAGCGACGCCGCGTGGGGGATGACGGCCTTCGGGTTGTAAACCTCTTTCGCTATCGACGAAGCTTTTCGGAGTGACGGTAGGTAGAGAAGAAGCACCGGCCAACTACGTGCCAGCAGCCGCGGTAACACGTAGGGTGCGAGCGTTGTCCGGAATTATTGGGCGTAAAGAGCTCGTAGGCGGTGTGTCGCGTCGGCC
+
FFFFF:FFFFFFFFFFFFFFFFFFFFFFFFFFFFFFFFFFFFFFFFFFFFFFFF:FFFFFFF:FFFF,FFFFF:FFFFFFFFFFFFFFFFFFFFFFFFFFFFFFFFFFFFFFF:::F:FFFFFFFFFFFFFFFFFFFFFFF:F:FFFFFF:FFFFFFF:FFF:FFF:FFFF:FFFFFFF,F:FFFFFFF:FFFFFFFFFFFFFFFF:FFFFFF:FFFFFFFFFFFFFFFFFFFF:FFFFFF::FFFFFFF
@A00920:152:HGHKKDRXX:2:2103:5204:27696 1:N:0:CGCGTTCA+CTAATCGA
ACTCCTACGGGAGGCAGCAGTTAGGAATCTTCCACAATGGGCGAAAGCCTGATGGAGCGACGCCGCGTGAAGGATGAAGGTCCTCGGATCGTAAACTTCTAAAAGAGGGACGATAATGACGGTACCTCTTGAAAAGCACCGGCTAACTCCGTGCCAGCAGCCGCGGTAATACGGAGGGTGCTAGCGTTGTCCGGAATCACTGGGCGTAAAGGGCGCGTAGGCGGTGGGGTAAGCGTGTGGTGAAAGTCCG
+
FFFFFFFFFFFFFFFFFFFFFFFFFFFFFFFFFFFFF:FFFFFFFFFFFFFFFFFFFFFFFFFFFFFFF:FFFF:FFFFF:FFFFFFFFFFFFFFFFFFFFFFFFFFFFFFFFF:FFFFFFFFFFFFFFFFF,FFFFFFFF:FFF:FFFF:F,F:FFFF,FFFFFFFF:FFFFFFFFFFFFFFFFFF:FFFFFFF:FFF:FFFFF:FF,FFFFFF,:FFFFFFFFFFFFFF:FF,F:F:FF:F:FFFFFF
@A00920:152:HGHKKDRXX:2:2103:22146:27696 1:N:0:CGCGTTCA+CTAATCGA
ACTCCTACGGGAGGCAGCAGTCGAGAATCTTCCACAATGGGCGAAAGCCTGAAGGAGCTACACCGCGTGCAGGATGAAGGCCTTCGGGTCGTAAACTGCTGTCACGCTATAGGAACACACTTCTGAGAAAAGGCCCAGTGGTGAACCCACCGACAGGATGAGCCGGCTCACAATTTCCCCGCAGCCGCGGTCATACTGAGGTGGCCTCCGGGGTGAGGAAGAAAAGTGCGGATAGCTCGGGTAGTCGGCC
+
FFFFFFFFFFF,FFFFFFFFFFFFFFFFFFFFF,FFFF:FF,FFFF,FFFFF,FF:FF,FFFFFFFFFF:FFFFFFFFFF:,FFFFFFF,FFFFFFF,FFFFFFFFF,,FF:FF,,:FF,F,,,F,,FF,F,,,,,F:,,,F,,,F,,,,F,F:,,FF,F::,FF,FF:F:,,,,,,,,F,FFFF,FF:::,,FFF,:,F,:F::F,,:F,FFF,,F,,,,,F,,,F:::,,,,,F::F,,:FFFF:,F:
@A00920:152:HGHKKDRXX:2:2103:2013:27931 1:N:0:CGCGTTCA+CTAATCGA
ACTCCTACGGGAGGCAGCAGTAAGGAATATTGCACAATGGGCGCAAGCCTGATGCAGCAACGCCGCGTGCCCGAGGACGGCCTTCGGGTTGTAAAGGGCTTTTCTGGCTGACGAGGAAGGACGGTAGGCCAGGAATAAGCGTCGGCTAACTACGTGCCAGCAGCCGCGGTAAAACGTAGGACGCGAGCGTTATCCGGATTTACTGGGCGTAAAGCGCGGGCAGGCGGTGGTCCAAGTCGGACGTGAAAGC
+
FFFFFFFFFFFFFFFFFFFFFFFFFF:FFFFFFFFFFFFFFFFFFFFFFFFFFFFFFFFFFFFFFFFFFFFFFFFFFFFFFFFFFFFF:FFFFFFFFFFFFFFFFFFFFFFFFFFFF,FFFF:FFFFFFFFFFFFFFFFFFFFFFFF:FFFFFFFFFFFFFFFFFFFFFF:FFFFFFFFFFFFFFFFFFFFFFFFFFFFFFFFFFFFFFF:FFFFFFFFFFFFFFFFFFFFFFFFFFFFFFFFFFFFF,F
@A00920:152:HGHKKDRXX:2:2103:1289:28369 1:N:0:CGCGTTCA+CTAATCGA
ACTCCTACGGGAGGCAGCAGTAGGGAATATTGGACAATGGCCGAGACGCTGAACCAGCCATGCCGCGTGCACGAAGAAGGCCTTCGGGGTTGTAAACTGCTTTTAACTGGGAAGAAAACGCTCCTGCGGGGGAAAATGACGGTACCAGATGAATAAGCACCGGCTAACTCCGTGCCAGCCGCCGCGGTAATACGGAGGGTGCAAGCGGTGTCCGGATTGAATGGGTTTAAAGGGTGAGTAGGCGGATCGC
+
FFFFFFFFFFFFFFFFFF,FF,FFFF:FFF:F:,FFFFFFF,FF:F,,FFFF,FFFFF,F:FFFFFFFF,:,FFFFFFFF:,,FF,FF:F:F:FF:FFFF,F,,::,:FF:FF:FFFFF,FFFF,,F,F,,F,FF,,FFFF,F,F,F:FF:F:FFF,,FF,F,FF:FFFF,:,,,FF:F,FFF,FF:::F,FF:FFF:FFF::FFF,,F,:::F:F:F,,:,,,F,,,::F,,,F:,:,FF::F,,:,F,
@A00920:152:HGHKKDRXX:2:2103:20799:28494 1:N:0:CGCGTTCA+CTAATCGA
ACTCCTACGGGAGGCAGCAGTGGGGAATTGTTCGCAATGGGCGCAAGCCTGACGACGCAACGCCGCGTGGAGGATGAAGATCTTCGGGTCGTAAACTCCTGTCGAGTGGGAAGAATAGCTTCCGGGCGAATATCCCGGGAGCCTGACGGTACCACTAAAGGAAGCCCCGGCTAACTCCGTGCCAGCAGCCGCGGTAATACGGGGGGGGCAAGCGTTGTTCGGAATTACTGGGCGTAAAGGGCTCGTAGGC
+
FF:FFFFFFFFFFFFFFFFFFFFFFFFFFFFFFFFFFFFFFFFFFFFFFFFFFFFFFFFFFFFFFFFFFFFFFFFFFFFFFFF,FFFFF:FFFFFF:FFFFFFFFFFFFFF:FFFFFFFF:FFFFFFFFFFF:FFFFFFFFFFFFFFFFFFFF:FFFFFFF:FFFFFFFFFF:FFFF:FFFFFFFFFF::F:FFFF:FF:FFFFFFFFFFFFFFF:FFF:FF::FF:FFFFFFFFFFFFFF,F:F:FFFF
@A00920:152:HGHKKDRXX:2:2103:3830:28698 1:N:0:CGCGTTCA+CTAATCGA
ACTCCTACGGGAGGCAGCAGTGAGGAATCTTGGACAATGGGGGAAACCCTGATCCAGCGACGCCGCGTGAAGGATGACGGTCTTCGGATTGTAAACTTCTTTTGCCTGGGAATAAGACCCCTGTGGAAACATGGGGGGTGAATGTACCAGGCGAATAAGCCACGGCTAACTTCGTGCCAGCAGCCGCGGTAATACGAAGGTGGCAAGCGTTACTCGGAATTACTAGGCGTAAAGGGCAGGTAGGTGGTTC
+
FFF,FFFFF:FFFFFFFFFFFF:FFFFFFFFFFFFFFFF:FFFF,FFFFF:F,:F,FFFFFFFFFF::FFFFFFFFFFF:FFFFFFFFFFFFFFF,FFFFFFFFFFFFFFFF:F:FFFFFFFF:FFFF:FFFFFFFFFFFFFFF:FFFFFFFFFFFFFFFFFFFF:FFF:F:FFFFF,::F:FFFFFFFFFFF:FF:FFFFFFF,:FFFFF:F:FFFF:F:FFFF,:FFF:FFFF:FFF,,FF:FFFFF,
@A00920:152:HGHKKDRXX:2:2103:8829:29058 1:N:0:CGCGTTCA+CTAATCGA
ACTCCTACGGGAGGCAGCAGTGGGGAATTTTTCGCAATGGGCGCAAGCCTGACGACGCAACGCCGCGTGGAGGAAGAAGGACTTCGGATTGTAAACTACTTTAGACCGGAAAGAATTGTGTACGACTAAATACGACGCAGCAATCACTGAACCGATTTAGAAACACACGCATAAGGACTTCCCACAGCCGCCGTAAAAAAGTCGGTGGCAAGCGTATTCCGAAATACTTGGCCGTAAACCGAGAGCCGTC
+
FFFF:,,FFFFFFFFFFFFFFFFFFFFF,,FF:,FF:FFFFFF,,FFFFFFF,F,:FF,FFFFFFFFFF,::FF,FFFFF,FF:FF:,FF:FFFFF,,FF,FFFF,,FF,FFFFF:,F,,F,,F,FF,F,,FF,F,F:,,,,FF,:,,,,,,F,,F:,FF,F:,,F::F,:,F,,,,:FF,F,:F:,,F,:,F,,F,,,FF,F,FFF,,F,,F,F,FFFFF,FFF,:F:FF,,,,FF,::F:,,F,,F,,
@A00920:152:HGHKKDRXX:2:2103:30843:29074 1:N:0:CGCGTTCA+CTAATCGA
ACTCCTACGGGAGGCAGCAGCAAGGAATCTTCCGCAATGGGGGCAACCCTGACGGAGCAACGCCGCGTGGGGGATGAGGCGCTTCGGCGTGTAAACACCTTTTCTGCGGGAAGAAGGGCAGGCGTGAGTCTGCCTTGACGGTACCGGAGGAAGAAGGACAGGCTAACTACGTGCCAGAAGCCGCGGAAATACGTATGGTCCGAGCGATGTCCGGAGTTACTGGGCGTAAACTGTGAGCAGGCGTCCGCGC
+
FFFFFFFFFFFFFFFFFFFFFFFFFFFF,:F,FFFFFFFFFFFFF:FFFFFFFF,:FFFFFFFFFFFFFF,FFFFFFFFF:FFFFFFFFFFFFFFF:FFFFFFF,,FFFFF,FFFFFFFFFFFF,FF,FF:,:,FF:FF,:FF,FFFFFFF:FFFF,,F,,FFF,FFF:,,,:,FFF,:,FFFFFF,F,,FFF,F,F,,FFF,FFF,:,FFFFFFFF,FF::,,F:F,F:,FF::,FF::::F,FFFFFF
@A00920:152:HGHKKDRXX:2:2103:26223:29371 1:N:0:CGCGTTCA+CTAATCGA
ACTCCTACGGGAGGCAGCAGTGGGGAATATTGGACAATGGGCGCAAGCCTGATCCAGCCATGCCGCGTGAGTGATGAAGGCCCTAGGGTTGTAAAGCTCTTTCACCGGTGAAGATAATGACGGTAACCGGAGAAGAAGCCCCGGCTAACTTCGTGCCAGCAGCCGCGGTAATACGGGGGGGGCAAGCGTTGTTCGGAATTACTGGGCGTAAAGGGCGCGTAGGCGGCCTACTAAGTCGGACGTGAAATCC
+
F,FFFF::FFFFF::FFFFFF:F:FFFFFFFFFFFFFF::FF:FFFFFF:F:FFFFF:F:FFFFFFFFFFFFFFFFFF,FFFFFFFFFFFFF,FFFFFFFFFFFFFFFFFFF:FFFF:FFFFFFFFFFFFFFFF:FFFFFFFFFFFFFFFFFFFFFFFFFFFFFFFFFF:FFFF,FFFFFF:FFFFFFFFFFF:::F,FFFFF,FFFF,FF:FFFFFFFFFFFF:FFFF,FFFFFFFFF:FF:F:FF:F:
@A00920:152:HGHKKDRXX:2:2103:29414:29387 1:N:0:CGCGTTCA+CTAATCGA
ACTCCTACGGGAGGCAGCAGTGGGGAATTTTCCGCAATGGGCGAAAGCCTGACGGAGCAACGCCGCGTGAGGGAGGAAGGCCTGTGGGTTGTAAACCTCTTTTCTCAGGGAAGAAGATCTGACGGTACCTGAGGAATCAGCATCGGCTAACTCCGTGCCAGCAGCCGCGGTAAGACGGAGGATGCAAGCGTTATCCGGAATTATTGGGCGTAAAGCGTCCGCAGGCGGCTCAGCAAGTCTGCTGTCAAAG
+
FFFFFFFFFFFFFFFFFFFF,FFFFFFFFFFFFFFFFFFF:FFFF:FFFFF,FFF:FFFF:FFFFFFFFFFF:FFFF,FFFFFF:FFFFFFFFFFFFF:FFFFFFFFFFFFFF,FF:F,FFFFFFFF,F:FFFFF:FFFFF,FFFFFFFFFFFFF:FFFFFFFFFFFFFFFF:FFFFFFF:FFFFFFFFFF,,FFFFF:,FFFFFFF,::,FF,FFFF:FFFFFFFFFFFFFFF:FFFF,FFF:FFFF,F
@A00920:152:HGHKKDRXX:2:2103:13675:31438 1:N:0:CGCGTTCA+CTAATCGA
ACTCCTACGGGAGGCAGCAGTGGGGAATATTGCACAATGGGCGAAAGCCTGATGCAGCGACGCCGCGTGAGGGATGACGGCCTTCGGGTTGTAAACCTCTTTCAGTCGGGACGAGACGAAGACGGTACCGACAGAAGAAGCATCGGCTAACTACGTGCCAGCAGCCGCGGTAAGACGTAGGATGCAAGCGTTATCCGGAATTATTGGGCGTAAAGCGTACGTAGGCGGTTTCTTAAGTCTGGGGTTAAAG
+
FFFFFFFFFFFFFFFFFFFFFFFFFFFFFFFFFFFFFFFFFFFFFFFFFFFFFFFFFFFFFFFFFFFFFFFFFFFFFFFFFFFFFFFFFFFFFFFFFFFFFFFFFFFFFFFFFFFFFFFF:FFFFFFFFFFFFFFFFFFF:FFFFFFFFFFFFFFFFFFFF:FFFFFFFFFFFFFFFFFFFFFFF:FFFFFFFFFFFFF,FFFFFFFFFFFFFFFFFFFFFFFFF:F:FFFFFFF::FFFFFFFFFFF:F
@A00920:152:HGHKKDRXX:2:2103:12337:31782 1:N:0:CGCGTTCA+CTAATCGA
ACTCCTACGGGAGGCAGCAGTGGGGAATATTGGACAATGGGCGAAAGCCTGATCCAGCAATGCCGCGTGAGTGATGAAGGCCTTAGGGTTGTAAAGCTCTTTTACCAGGGATGATAATGACAGTACCTGGAGAATAAGCTCCGGCAAACTTCGTGCCAGCAGCCGCGGTAAAACGTAGGTGGCGAGCGTTATCCGGATTTACTGGGCGTAAAGGGTGTGCAGGCTGCCCCTCAAGTGGTGTATGAAAGGG
+
FFFFFFFFFFFFFFFFFFFF:FFFFFFFFFFFFFFFFFFFFFFFFFFFFFFFFFFFFFFFFFFFFFFFFFFFFFFFFFFFFFFFFFFFF:FFF:FFFFFFFFFFFFFFFFFFFFFFFFFFFFFFFFFFFFFFFFFFFF:FFFFFFFFFFFFFFFFFFFFFFFFFFFFFFFFFFFFFF::FFFFFFFFFFFFFFFFFFFF:F,:FF::FFFFFFF:FFFF:F:FFFF::FFFF,FFFF,FFFF:FF:FF:F
@A00920:152:HGHKKDRXX:2:2103:24080:31798 1:N:0:CGCGTTCA+CTAATCGA
ACTCCTACGGGAGGCAGCAGTGGGGAATATTGGGCAATGGCCGCAAGGCTGACCCAGCGACGCCGCGTGCGGGAGGAAGCCCTTCGGGGTGTAAACCGCTGTCAGGGGGGACGAACCTTCCGGAGTCGAACAGGCTTCGGAACTGACGGTACCCCCAGAGGAAGCGCCGGCTAACTCCGTGCCAGCAGCCGCGGTAAGACGGAGGGCGCAAGCGTTGTTCGGAATTACTGGGCGTAAAGGGCGCGTAGGC
+
FFFFFFFFFFFFFFFFFFFFFFFFFFFFFFFFFFFFFFFFFFFFFFFFFFFFFFFFFF:FFFFFFFFFFFFFFFFFFFFFFFFFFFFFFFFFFFFFFFFFFFFFFFFFFFFFFFFFFFFFFFFF:FFFFFFFFFFFFFFFF:FFFFFFF:,FFFFFFFFFFFFFFFFFFFFFFFF,FF:FFFFF:FFFFF:F:FFFFFFFFF::FFFFFFFFFFF:FFFFFFFFF,FFFFFFFFFFFFF,F,FFFF,FFF
@A00920:152:HGHKKDRXX:2:2103:30011:31861 1:N:0:CGCGTTCA+CTAATCGA
ACTCCTACGGGAGGCAGCAGTCGAGAATCTTCCGCAATGGACGAAAGTCTGACGGAGCGACGCCGCGTGGTGGATGAAGTCCCTAGGGACGTAAACACCTTTTATGAGGGAGGAAGTTTATTGACGTTACCTCATGAATAAGGGGCTCCCAATTCTGTGCCAGCAGGAGCGGTAATACAGAAGCCCCGAGCATTACCCGGATTTACTGGGCGTAAAGGGTGCGTAGGCGGTTATATTAGTCTTGTGTTAA
+
F,FFF,FF,,FFFF:,F,FFFFFFFFF,FF,F:FFF:::FFFFFFFF:,:::F:FF:,F:FFF:F,:FFFF,:FF:F,,:F:F:F:FFF::FFF:FFFF,:,FF,FFFF,FFF,F:F:,FFFFFFFF:FFF:F:FFFF:F:FFFF,FFFFFFFFF:FFFFFFFFFF:F:F:FFFF:FFFFFF:,FFFFFFFF,,FFF:F:::F::,::FF::FFFF,,FFFFFFF:FFF,FF,F,F,F::FF,,FFFFF:
@A00920:152:HGHKKDRXX:2:2103:18114:32957 1:N:0:CGCGTTCA+CTAATCGA
ACTCCTACGGGAGGCAGCAGTTAGGAATCTTGCGCAATGGGCGAAAGCCTGACGCAGCAACGCCGCGTGGGGGATGAATGCTCTCGGGTTGTAAACCCCTTTCAGCGGGGACGATTATGACGGTACCCGCAGAAGAAGGACCGGCCAACTACGGGCCAGCAGCCGCGGTAATACGTAGGGTCCAAGCGTTGTCCGGATTTATTGGGCGGAAAGAGCTCGTAGGCGGTGTCGTAAGGCGGATGTGAAAACT
+
:FFFFFFFFFFFFFFFFFFFFFFFFFF:F,F,FFFFF:FFFFFFFFFFFFFFFFF:FFF,FFFFFFFFFFFFFF,F,FF::FFFFFFFFFFFFFFF,FFF:FFF:FFFFFFFFFFF:FFFF:FFFFFFFFFFF,F,FFFF,FFF:FFFFFFFF:FFF,FF:FFFF:FF,,FF:FFFF::FFFFFFFFF,,F,F:FFF,FF:FFFFFFF,,,FFFFFFFFFFFFFFF,,FFF:F,F,FF::FFFF,:FFF:
@A00920:152:HGHKKDRXX:2:2103:8567:33176 1:N:0:CGCGTTCA+CTAATCGA
ACTCCTACGGGAGGCAGCAGTGGGGAATCTTGCACAATGGGGGAAACCCTGATGCAGCGACGCCGCGTGAGCGATGAAGCCCTTCGGGGTGTAAAGCTCTTTCGGCAGGAACGATAATGACGGTACCTGCAGAAGAAGCTGCGGCTAACTACGTGCCAGCAGCCGCGGTAATACGTAGGGTCCGAGCGTTGTCCGGAATTATTGGGCGTAAAGAGCTCGTAGGCGGCTTGTCGCGTCGGTTGTGAAAGCC
+
:FFFFFFFFFFFFFF:FFFFFFFFFFFFFFFFFFFFFFFFFFFF:FFFF,FFFFFFFFFFFFFFFFFFF:FFFFFFFFFFFFFFFFFFF,FFF:FFFFFFFFFFFFFFFFFFFFFFFFFFFFFFFFFFFFFFFFF:,FF:FFFFFFFFFFFFFFFFFFFFFFFFFF:FFF:FFFF::FFF:FFFFFFFFFFF:FFFFF:FFFFFFFFFF:FFF,FF:F::::FFFFF::FFFFF:F:FFF,FFFFFFFFF
@A00920:152:HGHKKDRXX:2:2103:8368:35587 1:N:0:CGCGTTCA+CTAATCGA
ACTCCTACGGGAGGCAGCAGTGGGGAATATTGGACAATGGGGGCAACCCTGATCCAGCCATGCCGCGTGTGTGAAGAAGGCCTTCGGGTTGTAAAGCACTTTAAGTTGGGAAGAAGGCCTTATGGCTAATATCCATGAGGATTGACATTACCAACAGAATAAGCACCGGCTAACTCCGTGCCAGCAGCCGCGGTAATACAGAGGGCGCGAGCGTTGTCCGGAATCACTGGGCGTAAAGGGCGCGTAGGCG
+
FFFFFFFFFFFFFFFFFFFF,FFFFFFFFFFFFFFFFFFFFFFFFFFFFFFFFFFFFFFFFFFFFFF:FFFFFFFFFFFFFFFFFFFFF:FFFFFFFFFFFFFFFFFFFFFFFFFFFFFFFFFFFFFFFFFFFFFFFFFFFFF:FFFFFFFFFFFFFFFFFF:FFFFFFFF:FFFFFFFFFFFFFFFFFFFFFF,FFFFFFFFFFFFFF,FFF:FFFF,FFFFFFFFFFFFFFFFFFFF,F:FFFFFFFF
@A00920:152:HGHKKDRXX:2:2103:24361:35978 1:N:0:CGCGTTCA+CTAATCGA
ACTCCTACGGGAGGCAGCAGTGAGGAATATTGCACAATGGGCGGAAGCCTGATGCAGCGACGCCGCGTGAGTGATGAAGGCCTTCGGGTCGTAAAGCTCTTTTCTAGGTGACGAGAATGGACGGTAGCCTAGGAATAAGTGTCGGCTAACTACGTGCCAGCAGCCGCGGTAAAACGTAGGACACAAACGTTATCCGGAGTTACTGGGCGTAAAGGGCGTGTAGGCGGATGTGTAAGTCTACTCTGAAAGC
+
:FF:FFFFFFFFFFFFFFFF:FFFFFFFFFFFFFFFFFFFFFFFFFFFFFF:FFFFFFFFFFFFFFFFFFFFFFFFFFFFFFFFFFFFFFFF:FFFFFFFFFFFFFFFFFFFFFFFFFFFFFFFFFFFFFFFFFFFFFFFFFFFFFFFFFFFF,FFFF,FFF,FFFFFFFFFFFFFFFFFFFFFFFFFFFFFFFFFFFFFF:FFFFFFFFFF:FFFFFFFFFFFFFFFF:FFFFF,:,FF:FF:FF:FF:
@A00920:152:HGHKKDRXX:2:2103:28818:36245 1:N:0:CGCGTTCA+CTAATCGA
ACTCCTACGGGAGGCAGCAGCAAGGAATTTTCCGCAATGGGGGAAACCCTGACGGAGCAACGCCGCGTGCGGGATGACGCTTTTCGGAGTGTAAACCGCTTTTCTCGGGGACGATGGAGGACGGTACCCGAGGAATAAGGCCCGGCTAACTACGTGCCAGCAGCCGCGGTAATACGTAGGGGCCGAGCGTTGTCCGGAGTTATTGGGCGTAAAGCGCGCGCAGGCGGCTTCGCGCGTCCGACGTGAAAGC
+
FFFF:FFFFFFFFFFFFFFF:FFFFFFFFFFFFFFFFFFFFFFFFFFFFFFFFFFFFF:FFFFFFFFFFFFFFFFFFFFFFFFFFFFFFFFFFFF:FFFFFFFFFFFFFFFFFFFFFFFFFFFFFFFFFFFFFF,FFFFFFFFFFFFFFFFFFFFFFFFFFFFFFFFFFFF:FFFFFFFF:FFFFFFFFFFF:FFFFF::FF:FFFFFF:F:FFFFFFFFFFFFFFFFF,FFF:FF,:FFFFFFFFFFF:
@A00920:152:HGHKKDRXX:2:2103:24035:36260 1:N:0:CGCGTTCA+CTAATCGA
ACTCCTACGGGAGGCAGCAGTGGGGAATTGTTCGCAATGGGCGCAAGCCTGACGACGCAACGCCGCGTGGAGGATGAAGGTCTTCGGATTGTAAACTCCTGTTGATCGGGACGAACAACCATCGGGACAATACCCCGGTGGTCTGACGGTACCGATTGAGGAAGCCCCGGCTAACTCTGTGCCAGCAGCCGCGGTAATACAGAGGGGGCAAGCGTTGTTCGGAATTACTGGGCGTAAAGGGCGCGTAGGC
+
FFFFFF:FFFFFFFFFFFFFFFFFFFFFFFFFFFFFFFFFFFFFFFFFFFFFFFFFFFFFFFFFFFFFFFFFFFFFFFFFFFFFFFFFFFFFFFFFFFFFFFFFFFFFFFFFFF:FFFFFFFFFFFFFF,FFFFFFFFFFFFFFFF:FFFFF:FFFFFFFFFFFFFFFFFFFFFFFFFFFFFFFFFFFFFFFFFF:FFFFFFFFFFFFF:,FFF:FFFFFFFFFFFF:F:,FFFFFF:FFFFFFFFFFFF
@A00920:152:HGHKKDRXX:2:2103:4453:36354 1:N:0:CGCGTTCA+CTAATCGA
ACTCCTACGGGAGGCAGCAGTGGGGAATATTGCGCAATGGGCGAAAGCCTGACGCAGCGACGCCGCGTGAGGGACGAAGGCCTTCGGGTCGTAAACCTCTTTCAGCAGGGACGAAGCGAAAGTGACGGTACCTGCAGAAGAAGCACCGGCTAACTACGTGCCAGCAGCCGCGGTAATACGTAGGGTGCAAGCGTTGTCCGGAATTATTGGGCGTAAAGAGCTCGTAGGCGGTTTGTCGCGTCTGCTGTGA
+
FFFFFFFFFFFFFFFFFFFFFFFFF::FFFFFFFFFFFFFFFFFFFFFFFFFFFFFFFFFFFFFFFFFFFFFFFFFFFFFFFFFFFFFFFFFFFFFFFFFFFFFFFFFFFFFFFFFFFFFFFFFFFFFFFFFFFFFFFFFFFFFFFFFFFFFFFFFFFFFFFFFFFFFFFFFF::FFFFFFFFFFFF:F::FFFF:F:FFFFFFFFFFFFFFFF:FFFFFFFFFFFFFFFFFFFFFFF:FFFFF::FFFF
@A00920:152:HGHKKDRXX:2:2103:18810:36417 1:N:0:CGCGTTCA+CTAATCGA
ACTCCTACGGGAGGCAGCAGTAAGGGATCTTGCGACAATGGGCGAAAGCCTGACGCAGCAACGCCGCGTGCGGGATGACGGCCTTCGGGTTGTAAACCGCTTTTCGGGGGGAAGAGGAAGGACGGTACCCCCGGAAGAAGTCTCGGCTAACTACGTGCCAGCAGCCGCGGTAAAACGTAGGAGGCGAGCGTTATCCGGATTTACTGGGTGTAAAGCGCGTGTAGGCGGACCTGCAAGTGGCGCGTGAACG
+
FFFFFFFFFFFFFFFFFFFFFFFFFFFFFFFF:FFFFFFFFFFFFFF:FFFFFFFFFFFF,FFFFFFFFFFFFFFF::FFFFFF:FFFF:FFFFFFF,FFFF:,FFFFFFFFFFFF:FFFFFFFF:,FFFFFFFFFFFFFFFFFF:FFFFF:FFFFFFFF,FFFFF:FFFFF,FFF:F:F:FFFF,F:F,F,:FFFF:FFF,,,F:F,,FF:FF,FFFF:FFFFF:FF,FFFF,F:,F,FF:FF,F::,,
@A00920:152:HGHKKDRXX:2:2104:31611:1407 1:N:0:CGCGTTCA+CTAATCGA
ACTCCTACGGGAGGCAGCAGTGGGGAATTTTGCGCAATGGGCGAAAGCCTGACGCAGCAACGCCGCGTGGAGGATGAAGGTCCTTGGATTGTAAACTCCTGTCAGCAGGGAAGAAATGCGCCGGCCTAATACGTCGGTGAGTTGACTGTACCTGCAGAGGAAGCCCTGGCTAACTCTGTGCCAGCAGCCGCTGTAATACAGAGAGTGCAAGCGTTGTCCGGAATGACTGGGCGTAAAGCGCGCGCAGGCG
+
F,FF::FFFFFFF:FFFFFFF,FF:FFF:FFF:FFF:FFF:::FFFFFFF,FFFFFFFFFF:F:FFFFFFF:FFFFFFFFFFFFFFFFFFFFFFFFF:FFFF:F,F:FFFFFFFFFF,,F:FFFFFFFFFFF:FF,F:FFFFFFFFFFFFF::FFFFFF:FFF,F,,FFFFFF::FFFFFFFFFFFF,FFF,FFFF::FF:FFFF,:FFFFFFFFFFFFF:FFFFF,FFFFF,FFFFF,F:::,FFFFFF
@A00920:152:HGHKKDRXX:2:2104:31268:1532 1:N:0:CGCGTTCA+CTAATCGA
ACTCCTACGGGAGGCAGCAGTGGGGAATATTGCGCAATGGCCGAAAGCCTGACGCAGCGACGCCGCGTGGAGGACGAAGGTCTTCGGATCGTAAACTCCTGTCGAGCGGGACGAAGCCGGGGCGGTGAATAGCCGCTTCGGTTGACGGTACCGCTAAAGGAAGCCCCGGCTAACTCCGTGCCAGCAGCCGCGGTAAAACGTAGGACGCGAGCGTTATCCGGATTTACTGGGCGTAAAGCGCGGGCAGGCG
+
FFFFFFFFFFFFFFFFFFFFFFFFFFFFF:F:F:FFFFFFFFFFFF,FFFFF:F:FFF:FFFFFFFFFFFFFF:FFFFFFFFFFFFFFFFFFFFF,FFFFFFF:F:FFFFFF:FFFFFF:FFFFFF,FF,F:FFFFFFFFFFF:F,FF:FFFFFFFFFF:FF::FF:F::FFF,F,FFF:FFF:,FFFFFFF,:FF:FFFFFFFFFF::FFFFFFFFFFFFF,::F,:FFFF:FFF,FFF::,FFFF:FF
@A00920:152:HGHKKDRXX:2:2104:9317:1814 1:N:0:CGCGTTCA+CTAATCGA
ACTCCTACGGGAGGCAGCAGTCGAGAATCTTCCGCAATGGGCGCAAGCCTGACGGAGCGACGCCGCGTGGAGGACGAAGGTCGTTAGATTGTAAACTCCTGTCACGGGTTTTGAATGTGCAGTAGCGAATAGTTGCTGCATTGACGTATGCCCGAGAGGAAGCACCGGCTAACTCTGTGCCAGCAGCCGCGGTAATACAGAGGGGGCAAGCGTTGTTCGGAATTACTGGGCGTAAAGGGCGCGTAGGCGG
+
FFFFFFFFFFFFFFFFFFFFFFFFFFFFFFFFFFFFFFFFFFFFF,FFF,FFFFFFFFFFFFFFFFFFFFFFFFFFFFFFFFFF,FFFFFFFFFFFFFFFFFFFFFFFFFFFFFFFFFFFFFFFFFFFFFFFFFFFFFFFFFFFFFFFFFFFFFFFFFFFFFFFFFFFFF:FFFFFFFFFFFF:FFFFFFFFFFFF:FFFFFFFFFFFFFFFFFF:FFFF,FFFFFFFFF:FFF:FFFFFF::F:FF:FF
@A00920:152:HGHKKDRXX:2:2104:30192:1830 1:N:0:CGCGTTCA+CTAATCGA
ACTCCTACGGGAGGCAGCAGTGGGGAATTGTTCGCAATGGGCGCAAGCCTGACGACGCAACGCCGCGTGGAGGATGAAGACCTTCGGGTCGTAAACTCCTTTCGACCGAGATGAATTCTCGCCGACCTAACACGTTGGCGGGGTGACAGTATCGAGGGAAGCAGCCCCGGCTAACTCCGTGCCAGCAGCCGCGGTAATACGGGGGGGGCAAGCGTTGTTCGGAATTACTGGGCGTAAAGGGCTCGTAGGC
+
FFFFFFFFFFFFFFFFFFFFFFFFFFFFFFFFFFFFFFFFFFFFF:FFFFFFFFFFFFFFFFFFFFFFFFFFFFFF::FFFFFFFFFFFFFFFFFFFFFFFFFFFFFFFF:FFFFFFFFFFFFFFFFF:F:FFFFFFFFFFFFFFFFFFFFFFFFFFFF:FFFFFFFFFFFFFFFFFFFFFFFFFFFFFFFFFFFF:F:F:FFFFFFFFFFFFFFFFFFFFFF,FFFFFFFFFFFF::FFFFFFFFFFFF
@A00920:152:HGHKKDRXX:2:2104:23032:2174 1:N:0:CGCGTTCA+CTAATCGA
ACTCCTACGGGAGGCAGCAGTCGGGAATTTTGGGCAATGGGCGAAAGCCTGACCCAGCAACGCCGCGTGAAGGATGAAATCCCTCGGGATGTAAACTTCGCAAGAACGGGAAGAATAAGCCGGTGTAAATATCACCGGTGATGACGGTACCGTTTGTAAGCTCCGGCTAACTCCGTGCCAGCAGCCGCGGTAATACGGGGGGAGCAAGCGTTGTTCGGATTTACTGGGCGTACTGGGCGCGTAGGCGGCC
+
FFFFFFFFFFFFFFFFFFFFFFFFFFFFFFFFFFFF:FFFFFFFFFFFFFFFFFFFFFFF:FFFFFFFFFFFFFFFFFFFFFFFFFFFFFFFFFFFFFFFFFFFFFFFFFFFFFFFF,FFFFF:F:FFFFFFFFFFFFFFFF,FFFFFFFF:F::FFFF,FF:FFFF:,:FFFFF:FFFF:FFFF:FFFF:F,FFF,FFFFF:FFF,FF:::FFFFFFFFFF,FFFF:FF:F,,F:FFF:F,:FFFFFFF
@A00920:152:HGHKKDRXX:2:2104:19217:2237 1:N:0:CGCGTTCA+CTAATCGA
ACTCCTACGGGAGGCAGCAGTGGGGAATCTTGCACAATGGGCGAAAGCCTGATGCAGCAACGCCGCGTGCGGGAAGAAGGCCCTAGGGTTGTAAACCGCTTTCAGCAGGAACGAAACTGACGGTACCTGCAGAAGAAGGTGCGGCCAACTACGTGCCAGCAGCCGCGGTGACACGTAGGCACCAAGCGTTGTCCGGATTTATTGGGCGTAAAGAGCTCGTAGGCGGTTCGGTAAGTCGGGTGTGAAACCT
+
,FFFFFFFFFFFFFF:FFFFFFFFFFFFFFFFFFFFFFFFFFFFFFFFFFFFFFFFFFFFFF:FFFFF:FFFFF:FF,FFFFFFFFFFFFFFFFFFFFFFFFFFFFFF,F:FFFFFFFFFFFF:FFFFFF:FFFFFFFFFFFFFFFFFFFFFFFFFFFFFFFFFFFFFFF,FF,FF:FFFFFFFFFFF,F:FFFFF,F,:FF,FFFFFF,F,FFFFFFF,:FFFFF:,::F,,,F,FFFFFF,F,,:,,F
@A00920:152:HGHKKDRXX:2:2104:16143:2863 1:N:0:CGCGTTCA+CTAATCGA
ACTCCTACGGGAGGCAGCAGTGGGGAATCTTGCACAATGGGGGAAACCCTGATGCAGCGACGCCGCGTGAGCGATGAAGCCCTTCGGGGTGTAAAGCTCTTTCGGCCCGAACGATAATGACGGTACGGGAAGAAGAAGCTGCGGCTAACTACGTGCCAGCAGCCGCGGTAATACGTAGGCAGCGAGCGTTGTTCGGAGTTACTGGGCGTAAAGCGTGCGTAGGCGGTTTGTCGCGTCTGGTGTGAAAACT
+
FFFF:,FFFFFFF:FFFFFFFFFFFFFFFFF,FFFFFFFFFFFFFFFFFFFFFFFFFFFFFFFFFFFFFFFFFFFFFFFFFFFFFFFFFFFFFFFFFFFFFFFFFFF:FFFFFFF:FFFFFFFFFFFFFFFFFFFFFFFFFFFFFFFFFFFFFFFFFFFFFFF:FFFFF::FFFFFFFFFFF,FFF,FF:FF:FFFFFFFFFFFFFFFFF,,FFF:FFFFFFFFFFF:FFFF,F,FFFFFFFFF:FF:FF
@A00920:152:HGHKKDRXX:2:2104:17996:3255 1:N:0:CGCGTTCA+CTAATCGA
ACTCCTACGGGAGGCAGCAACTAGGAATTATGCGCAATGGACGAAAGTCTGACGCTGCGACATCGCGTGGAGGATGAAGGTCTTAGGATCGTAAACTCCTTTTCTGAGGGAGCAAGCTCTGAGAGTACCTCAGGAATAAGTGCCTGCTAACCACGTGCCAGAAGCATCGGTAATACGTGGGGCACAAGCGTTATCCGGATTTACTGGGCGTAAAGAGATGCGTAGGCGTCTTGGTAAGTTTGGTGTTAAA
+
FFFFFFFFFFFFFFFFFFFFFFFFFFFFF::FFFFFFFFFFFFFFFFFFFFFF:FFFFFF:F:FFFFFFFFFFFFFFFFFFFFFFFFFFFFFFFFF:FFFFFFFF:FFFFFFFFFFFFFFFFFFFFFFFF:FFFFFFFFFFFFFF:FF:FFFFFFF:FF,F:F:FFFFFFF,FFFFFFF:FF:FFFFFFFFF,:FFFFF:FFFFFFFFFFF,FFFF,FFFFFFF:FFFFFFFFFF,FFFFFFFFFFFFFF
@A00920:152:HGHKKDRXX:2:2104:6714:3411 1:N:0:CGCGTTCA+CTAATCGA
ACTCCTACGGGAGGCAGCAGTTAGGAATCTTGCGCAATGGGCGAAAGCCTGACGCAGCAACGCCGCGTGGGTGATGAAGGCTCTCGGGTTGTAAACCACTTTCAGCAGGGACGAAGCGCAAGTGACGGTACCTGCAGAAGAAGAGCCGGCCAACTACGTGCCAGCAGCCGCGGTAAGACGTAGGGCGCGAGCGTTGACCGGATTTCTTGGGCGTCAAGAGCGTGTAGGCGGCTAGGTAGGTCCGTTGTTA
+
FFFFFFFFFFFFFFFFFFFFFFFFFFFFFFFFFFFFFFFFF:F:FF:FFFFFFFFFFF,FFFFFFFFFFFF,FFFFFFFFF::FFFFFFFFFFFFFF,FF:FFF:FFFF:FF:FFF,FFFF,FF,FF:FFFFF,F,:FFFFFF,F::F,:FFFFF,FF,,F:F,FFFFF,F:FFFFFFF::FF:FFFFFFFF,FFF,FFF:FFFF,F,FF,F,F,:FFFF,:FF:F::FF:F:,,FF,F,FFFFF::,,F
@A00920:152:HGHKKDRXX:2:2104:15691:4272 1:N:0:CGCGTTCA+CTAATCGA
ACTCCTACGGGAGGCAGCAGTGGGGAATTGTTCGCAATGGGCGCAAGCCTGACGACGCAACGCCGCGTGGAGGATGAAGACCTTCGGGTCGTAAACTCCTTTCGACCGAGATGAATTCCTGCCGACCTAATACGTCGGCAGGGTGACAGTATCGAGGGAAGAAGCCCCGGCTAACTCCGTGCCAGCAGCCGCGGTAATACGGGGGGGGCAAGCGTTGTTCGGAATTACTGGGCGTAAAGGGTTCGTAGGT
+
FFFFFFFFFFFFFFFFFFFFFFFFFFF:FFFFFFFFF:FFFFFFFFFFFFFFFFFFFFFFFFFFFFFFFFFFFFFFFFFFFFFFFFFFFFFFFFFFFFFFFFFFFFFFFFFFFFFF:FFFFFFF:FFFFFFFFF:FFFFFFFFFFFFFFFFFFFFFFFFFF:FFFF:FFFFFFFF:FFFFFFFFFF:FFFFFFFFFFFFFFFFFFFFFFF:FFFFFFFFFFFF:FFFFFFFFFFFFFFFF,FFFFF,F:F
@A00920:152:HGHKKDRXX:2:2104:13485:4742 1:N:0:CGCGTTCA+CTAATCGA
ACTCCTACGGGAGGCAGCAGTGGGGAATATTGCGCAATGGACGAAAGTCTGACGCAGCGACGCCGCGTGTGGGATGAAGCCTTTCGGGGTGTAAACCACTGTTGCCCGGGACGAAACTCCTTTTTCGAGAGGATTGACGGTACCGGGTGAGGAAGCAACGGCTAACTCTGTGCCAGCAGCCGCGGTAATACAGAGGGTGCGAGCGTTGTCCGGAATCACTGGGCGTAAAGGGCGCGTAGGTGGCTTGGTA
+
FFFFFFFFFFFFFFFFFFFFFFFFFFFFF,FFFFFFFFFFFFFFFFFFFFFFFFFFFFFF,FFFFFFFFFF:FF:FFFFFFFFFFFFFFFFFF:FFF:FF:FFFFFFFFFFFFFFFF,FFFF,,F,,F:F,:,:F:FFFFFFFF:,FF,FFFF,:FF,:FFFF::FFFF:FF:F:FFF,FFF,F:FFFFFFFF,,,:::FFF:FFFF,:FF,:,F:FFFFF,F::F:FFFF:F:,:,F,F:::,:::FFF
@A00920:152:HGHKKDRXX:2:2104:2446:4914 1:N:0:CGCGTTCA+CTAATCGA
ACTCCTACGGGAGGCAGCAGTGGGGAATTTTGGACAATGGGGGCAACCCTGATCCAGCCAAGCCGCGGGTGTGAAGAAGGCCTTCGGGTCGTAAAGCACTTTCGGACGGAACGAAATCGCGCGGGTGAAAATCCCGCGTGGAAGACGGTACCGTAAGAAGAAGCACCGGCTAACAACGTGCCAGCAGCCGCGGTACTACGTAGGGTTCGAGCGTTAATCGGAATTACTGGGCGTAAAGTCTGCGCAGGTG
+
FF::F:FFFFFFFFF:FFFFFFFFFFFF,,FF,:F,FFFF,FF:F,F,FFFF,FFFFFFF,FFFFFF,FFFFF::FFFFFFF:FFFFFF,FFFFFFFFFF:FF:F,FFFF,FFFFFF:,:F,,,,,,FF,,,FFFF:F,,FF,,:::F:FFF:,FFFFFFFF,FF:F,FF,,F,,:FFF:FF,,F,,:FFF,F,F,,FF:,:,FFF,F,,F:,FFFF,:,FF,,FF,,F:FFF,F,F,F,:,F,FF:F,F
@A00920:152:HGHKKDRXX:2:2104:28601:5274 1:N:0:CGCGTTCA+CTAATCGA
ACTCCTACGGGAGGCAGCAGTCGGGAATTGTTGGCAATGGGCGCAAGCCTGACCACGCAACGCCGCGTGAAGGATGAAGTATTTCGGTATGTAAACATCGAAAGAATGGGAAGAATAAATGACGGTACCATATATATGGTCCTGCTAACTACGTGACAGCAGACGCGGTCCTACGTATGGACCAACCGCTGTGCGGATATACTGGTCGGAAAGGTCGCTAAGGCGTAATGGTAAGTCAGCTGGGAAATCT
+
,FFFFFFFFFFFFFFFFFFFFFFFFF:FF,F,::FFFFFFFFF,FFFFFFF:,F:,FFFFFFFFFFF:F:,FFFFFFFFFF,FFFFF:FFFFFFFF,,F,:,:FF,FFFFF:FFF,FFFF:FFF,F,,FF,,F,FF,,,F:,,,FF,:FF,F,FF,,F:F,,,F,F,,F,,,F,F::,,,F:FF::FF::F:,,F,:F,FF:,FF:,F,F,F:F,FF,,:,F,FF,,,FF,F,F::F,:F,:,,,FF:,:
@A00920:152:HGHKKDRXX:2:2104:17942:7607 1:N:0:CGCGTTCA+CTAATCGA
ACTCCTACGGGAGGCAGCAGTAGGGAATATTGGTCAATGGGTGAGAGCCTGAACCAGCCATGCCGCGTGCAGGAAGACGGCCTTCTGGGTTGTAAACTGCTTTTGTCAGGGGATAAAATTTCCTTGCGAGGAAAATTGAAGGTACCTGGCGAATAAGCCACGGCTAACTACGTGCCAGCAGCCGCGGTACTACGTAGGTGGCAAGCGTGGTCCGGATTTATTGGGCGTAAAGCGCGCGCAGGCGGTCCTT
+
FFFFFFFFFFFFFFFFFFFFFF:FFFFFFFFFFFFFFFFFFFFFFFFFFFFFFFF:FFFFFFFFFFFFFFFFFF:FFFFFFFF:FFFFFFFFFFFFFFFF:FFFFFFFFFFFFFFFFFFFFFFFF:FFFFFF:FF:FFFFFFF:,FFFFFFFFFFFFFFFFFFFFFFFFFFFFFFFFFFFFFFFFFFF:,F,FF:FFFFFFFFFFFFF,F,FFF:F,:FFFFFFF,FFF:,FFFFFFFFFF,FFF::FFF
@A00920:152:HGHKKDRXX:2:2104:10050:7654 1:N:0:CGCGTTCA+CTAATCGA
ACTCCTACGGGAGGCAGCAGTGAGGAATATTCGGCAATGGGGGCAACCCTGACCGAGCAACGCCGCGTGGAGGATGACGGTTTTTGGATTGTAAACTCCTTTTCTGTGGGAAGAGCAAGGACGGTACCACAGGAATAAGTCACGGCTAACTACGTGCCAGCAGCCGCGGTAATACGTAGGTGGCAAGCGTTATCCGGAATTACTGGGCGTAAAGCGCACGCAGGTGGTTTGCTAAGTTTGACGTGAAAGC
+
FF:FFFFFFFFFFFFFFFFFFFFFFFFFFFFFFFFF,FFFFFFF,FFFFFFFFFFFFFFFFFFFFFFFFFFFFFFFFFFFFFF,FFFFFFFFFFFFFFFFFFFFFFFFFFFFFFFFFFFFFFFFFFFF,FFFFF:FFFFFFFFFFFFFFFFFFFFF:FFFF:FFFFFFFFFFF,FFFFFFF:FFFFFFFFFFFFF:FFFFFFFFFFFFFFFFFFFFFFFFFFFFFFFFF::FFFFFFFFFFFFFF:FFFF
@A00920:152:HGHKKDRXX:2:2104:23122:8782 1:N:0:CGCGTTCA+CTAATCGA
ACTCCTACGGGAGGCAGCAGTGGGGAATATTGGACAATGGGCGAAAGCCTGACGCAGCAACGCCGCGTGCGGGATGACGGCCTTCGGGTTGTAAACCGCTTTTCGGGGGGAAGAGGAAGGACGGTACCCCCGGAAGAAGTCTCGGCTAACTACGTGCCAGCAGCCGCGGTAAAACGTAGGAGGCGAGCGTTATCCGGAGTTACTGGGCGTAAAGGGCGTGTAGGCGGCGTCTCAAGTTCGTCGTGAAATT
+
FFFFFFFFFFFFFFFFFFFFFFFFFFFFFFFFFFFFFFFFFFFFFFFFFFFFFFFFFF:FFFFFFFFFFFFFFFFF,FFFFFFFFFFFFFFFFFFFFFFFFFFFFFFFFF:FFFFFF,FFFFFFFFFFFFFFFFFFF:FFFFFFFF:,:::FFFFFFFFFFFFFFFFFFFFFFFFFFFFFFFFFFFFFFFFFFFFFFFFF:FFFFFFFFF:FFFFFFFFFFFFFF:FFFFF::FFFFFFFF:FFFFFFFF
@A00920:152:HGHKKDRXX:2:2104:12355:8829 1:N:0:CGCGTTCA+CTAATCGA
ACTCCTACGGGAGGCAGCAGTGGGGAATATTGGACAATGGGCGAAAGCCTGATCCAGCAATGCCGCGTGAGAGATGAAGGCCTTAGGGTTGTAAAGCTCTTTTACCCGGGATGATAATGACAGTACCGGGAGAATAAGCTCCGGCTAACTCCGAGCCAGCAGCCTCGGTAATACGGAGGGTGAAAGCGTTAATCGGAATTACTGGGCGTAAAGGGTGCGCAGGCGGCCCCGCATGTCAGGCGTGAAATCC
+
FFFFFFFFFFFFFFFFFFFFFFFFFFFFFFFFFFFFFFFFFFFFFFFFFFFFFFFFFFFFFFFFFFFFFFF,FFFFFFFFFF,FFFFFFFFFFFFFFFFFFFFFFFFFFF:FFFFFFFFFFFFFFF:FFFFFFF,FFF:,F,FF:FFFF:FF,,:F:FFFFFFF,FFFF:FFFF,FFF,F:F,F:FFF:FFFFF,,:,:,F,FFFF:FF:FFF,,F:,FF::,,,F,FFFFFF:FF,F:FFFF::FFFFF
@A00920:152:HGHKKDRXX:2:2104:3495:9048 1:N:0:CGCGTTCA+CTAATCGA
ACTCCTACGGGAGGCAGCAGTAGGGAATCTTCCGCAATGGACGAAAGTCTGACGGAGCAACGCCGCGTGAGTGATGAAGGTTTTCGGATCGTAAAGCTCTGTTGCCAGGGAAGAACGCTATGGAGAGTAACTGCTCCATAGGTGACGGTACCTGAGAAGAAAGCCCCGGCTAACTACGTGCCAGCAGCCGCGGTAATACGTAGGGGGCGAGCGTGGTCCGGAATTATTGGGCGTAAAGGGCGCGCAGGCG
+
FFFFFFFFF,FF::FFFFFF:,FFF:FFFFFF:FFFFFFFFF:,FFFFF,FFFFFF:FF:FFFFF:FFFFFFFFFF,FFFF:FFFFFFFFFFF,FFFFFFFFFFFFFFF:F,:FFFFFFFFF:FFFFFFF:FFFFFFFFFFFFFFFFFFF,F:FFFF:FF::FFFFFFFFF:FFFFFFFF,FFFFFFFFFFFF:F,F:FFFFFFFFFFF:FFFF,,FFF:FF,,::FFFFFFFFF,F,FFFFFFFF:FFF
@A00920:152:HGHKKDRXX:2:2104:17400:10113 1:N:0:CGCGTTCA+CTAATCGA
ACTCCTACGGGAGGCAGCAGTGGGGAATATTGCGCAATGGCCGAAAGGCTGACGCAGCGACGCCGCGTGCGGGAGGAAGCCCTTCGGGGTGTAAACCGCTGTCAGGGGGGAAGAAACCTGTCCACGAGAACATCCTGGGCAATTGACGGTACCCCCAGAGGAAGCACCGGCTAACTCCGTGCCAGCAGCCGCGGTAATACGGAGGGTGCAAGCGTTGTTCGGAATTACTGGGCGTAAAGCGCGGGCAGGC
+
FFFFFFFFFFFFFFFFFFFF:FFFFF,F,FFFFFFFFFFFFFFFFFFFFFFFFFFFFFFFFFFFFFFFFFFFFFFFF,FFFFFFFFFFFFFFFFFFFFFFFFFFFFFFFFF:FFFFFFFFFFFFFFFFFFFFFFFFFFFFF:F,FFFFFF:FFFFFFFFFFF,F::FFFFFF,FFF:FFFFFFFFFFFFFFFFFFF,FFFFFFFFFFFFF,F:FFFFF:F:FF,FFFFFFFFFFFF,:F:FFFFFFFFFF
@A00920:152:HGHKKDRXX:2:2104:26214:10911 1:N:0:CGCGTTCA+CTAATCGA
ACTCCTACGGGAGGCAGCAGTCGGGAATTTTGCCCAATGGACGAAAGTCTGAGGCAGCAACTCCGCGTGAGGGACGAAGGCTCTAGGGTCGTAAACCTCTTTTCTCAGGGAAGATCCCAGACGGTACCTGAGGAATAAGCCACGGCTAACTACGTGCCAGCAGCCGCGGTCATACGTAGGGTGCGATCGTTAATAGGAAATACTGGGCGTAAAGGGGGCGCGGGCGGTTTTGTAAGACAGAGGTGAAATC
+
:FFFFFF:F:FFFF,FFFFFFFFFFFFFFFF:FFF:FFFFFFFFFF:FFFFFFFFFFFF:FFFFFFFFFFFFFFFFFFFFF:FFFFFFFFFFFFFFFFFF:F,FFF,FFFFFF,FF:,FFF,FFF:F,:,:FF,FFF:F,FFF,FFFFFF:F:FF,FFFFFF::F,F,FF,F,FFFFF::FFF:FF,,::F,,F,FFFF,F,,F:F:F:F,FFF:,,:,FF,,,FFFFFFFF:FFF,FF,:,:FFFF:FF
@A00920:152:HGHKKDRXX:2:2104:15176:11083 1:N:0:CGCGTTCA+CTAATCGA
ACTCCTACGGGAGGCAGCAGTAAGGGATCTTGCGACAATGGGCGAAAGCCTGACGCAGCAACGCCGCGTGCGGGATGACGGCCTTCGGGTTGTAAACCGCTTTTCGGGGGGAAGAGGAAGGACGGTACCCCCGGAATAAGTCTCGGCTAACTACGTGCCAGCAGCCGCGGTAAAACGTAGGAGGCGAGCGTTATCCGGATTTACTGGGTGTAATGCGCGTGTAGGCGGTCGTGCAAGTGAGGCGTGAAAG
+
FFFFFFFFFFFFFFFFFFFFFFFFFFFFFFFFFFFFFFFFFFFFFFFFFFFFFFFFFFFFFFFFFFFFFFFFFFFFFFFFFFFFFFFFFFFFFFFF:FFFFFFFFFFFFFFFFFFFFF:FFFFFFFFFFFFFFFFFFFF,FFFFFFFFFFFFFFFFFFFFFFFFFFFFFF,FF:FFFF,FFFFFFFFFFFFFFFFFFFFFFFFFFFFFFFF,F,FF:FFFFFFFFFF:FFFFFFF:FFFFFFFFFF:F,F
@A00920:152:HGHKKDRXX:2:2104:25843:12148 1:N:0:CGCGTTCA+CTAATCGA
ACTCCTACGGGAGGCAGCAGTGGGGAATATTGCGCAATGGACGAAAGTCTGACGCAGCGACGCCGCGTGGGGGATGAAGCCTTTCGGGGTGTAAACCACTGTTGCCCTGGACGAACAACTGGTTTCGACCAGTCTGACGGTACCGGGTGAGGAAGCACCGGCTAACTCCGTGCCAGCAGCCGCGGTAATAAGGAGGGTGCACGCGTTATCCGGAATCACTTGGATTAAAGGGTGCGTCGGCGGTTCTGTA
+
FFFFFFFFFFFFFFFFFFFFF:F:F,FF,FF:FFFFF:FFFFFFFFFFFFFFFF:FFFFFF:FFFFFFF,FFFF,FFFFFFFFFFFFFFFFFFFFFF,FFFF,FFFF,F,FFFFFFF,FFFFFFF:FF:F:F:FFFFFFFFFF:FFF,F,FFF,:FFFFFFFFF:FF,,:::F,,,FF:FF:FF,:F:F,,:,F::FF,FF:F::::FFF:,FFFFFF,F,::,FFFFF::,,:F:F,:FFFF,FFFFFF
@A00920:152:HGHKKDRXX:2:2104:5059:12226 1:N:0:CGCGTTCA+CTAATCGA
ACTCCTACGGGAGGCAGCAGTGGGGAATATTGCGCAATGGGCGAAAGCCTGACGCAGCAACGCCGCGTGGGGGACGAAGGCCTTCGGGTTGTAAACCCCTTTCAGCAGGGACGATTGTGACGGTACCTGCAGAAGAAGCCCCGGCCAACTACGTGCCAGCAGCCGCGGTAATACGTAGGGGGCGAGCGTTGTCCGGATTTATTGGGCGTAAAGAGCTCGTAGGCGGTTTGGCAAGTCGGGTGTGAAAACT
+
FFFFFFFFFFFFFFFFFFFFFFFFFF:FFFFFFFFFFFFFFFFFFFFFFFFFFFFFFF:FFFFFFFFFFFFFFFFF:FFFFFFFFFFFFFFF:FFFFFFFFFFFFFFFFFFFF:FFFFFFFFFFFFFFFFFFFFFFFFFFFFFFFF:FFFFFFFFFFFFFFFFFFFFFF,FFF:F:FFFFFFFF:FFFFFFFFFFFFFF::FFFFFFFFFFFFFFFFF:FFF,FFFFFFFF:F:FFF:FFFFF:FFF:FF
@A00920:152:HGHKKDRXX:2:2104:29035:12226 1:N:0:CGCGTTCA+CTAATCGA
ACACCTACGGGAGGCAGCAGTCGAGAATAATTCACAATGGGGGAAACCCTGATGGTGCAACGCCGCGTGGAGGATGAAGGTCTTCGGATTGTAAACTCCTGTCATCTGGGAGTAAGACCTGGTCGTGAATAGCGGACAGTGTTGATAGTACCAGAAGAGGAAGGGACGGCTAACTTCGTGCCAGCAGCCGCGGTAATACGAAGGTCCCAAGCGTTGTTCGGAATCACTGGGCGTAAAGGGTGCGTAGGCG
+
FF,::FFFFF:FFFFFFFFF:F:FF,FFFFFF:FFFF:FFFFFFFF::FFFFFFFF:FF,F:FFFFFFFFF:FF:FFFFF:F:F:FF::FFFFFFFF::FFFFFF::FFFFFF,FFFF,FF,FFFFFFFFF,FFF:FFF,,:FFF,F:F,:FFFFFF:F:FFFF,FFFFFFFFFFFFF:FFFFFFFFFF:,FFFFFF,FFFFF:FFFFFFF,FFF,FFF:FF:F:::FFF:F,FFF::,FFF:FFF:FFF
@A00920:152:HGHKKDRXX:2:2104:32045:12242 1:N:0:CGCGTTCA+CTAATCGA
ACTCCTACGGGAGGCAGCAGTGGGGAATATTGGACAATGGGCGAAAGCCTGATCCAGCAATGCCGCGTGAGTGATGAAGGCCCTAGGGTTGTAAAGCTCTTTTACCCGGGATGATAAGGACATTACCGGGAGAAAAAGCCCCGGAAAAAACCTTGCCAGCAGCCGCGGTAATACGTAGGGGGCTACCGTTGTTCGGAATTACTGGGCGTAAAGCGAACGTAGACTGCTTTGTCAGTTAGATGTGAAAGCC
+
F::::FFFFFFFFFFFF:FFFFFFFFFFFFFFFFFFFFFFF,FFFFFFFFFFFFFFFFFFFFFFFFFFF,:FF,,FFFFF:F:F,FFFFFFFF:,FFF:FFFF:,::F:FF::F:,F,,,FF,FF::,,,FFFF,,F,FFFFF:,:F:,,FF,:,,FF,FF:FF,F,F::F,F:F,FF:,,:F:F,,:F:,FFFF,FF,,,FF,FFFFFF,FFFF,,F,,F:,,,F,F:F:,,:F:F,FF:F,,:,,F,,
@A00920:152:HGHKKDRXX:2:2104:7500:12289 1:N:0:CGCGTTCA+CTAATCGA
ACTCCTACGGGAGGCAGCAGTGGGGAATCTTGCGCAATGGCCGAGAGGCTGACGCAGCGACGCCGCGTGGAGGATGACGCCCCTCGGGGTGTAAACTCCTGTTGCCCGGGACGAACACGTGGTTTCGACCACGCTGACGGTACCGGGTGAGGAAGCACCGGCTAACTCCGTGCCAGCAGCCGCGGTAATACGGAGGGTGCGAGAGTTGTCCGGAATCACTGGGCGTAAAGGGCGCGTAGGCGGTGGGGTA
+
FFFFFFFFFFFFFFFFFFFFFFFFFFFFFF:FFFFFFFFFFFFFFF:FFFFFFFFFFFFFFFFFFFFFFFFFFFFFFFFF,:FFFFF,:FFF:FFFFFFF,FFFFF:FFFFFFFFFFFFFFFFFFFFFF:FFF:FFFFF:FFFFFFF,FFF,FFFFFFFF,FF:FFFF:F:FF:FF,FFFFFFFFF:FFFFF,FFFFFFF:FF,FFF,FFFFFFFFF:FFF:FFFF:FFFF::FFFF::F,F,FFFFF:F
@A00920:152:HGHKKDRXX:2:2104:26476:12430 1:N:0:CGCGTTCA+CTAATCGA
ACTCCTACGGGAGGCAGCAGTGGGGAATATTGCACAATGGGGGAAACCCTGATGCAGCAACGCCGCGTGAGTGATGACGGCCTTCGGGTTGTAAAGCTCTGTCTTCAGGGACGATAATGACGGTACCGGAGGAGGAAGCCACGGCTAACTACGTGCCAGCAGCCGCGGTAATACGTAGGTGGCGAGCGTTGTCCGGATTTACTGGGCGTAAAGGGAGCGTAGGCGGATTTTTAAGTGAGATGTGACATAC
+
FFFFFFFFFFFFFFFFFFFFFFFFFFFFFFFFFFFFFFFFFFFFFFFFFFFFF:FFFF:FFFFFFFFFFFFFFFFFFFFFFFFFFFFFFFFFFFFFF:FFFFFFFFFFFF:FFFF,FFFFFFFFFFF,F,FFFFF:FFFF,FFFFFFFFFFFFFFFFFFFFFFFFFFFFF,FFFFFFFFF,FFFFFFFFFFFFFFFFFFFFFFFFFFFFFFFFF:FFFFFFFFFFFF,:FFFFFFF:FF,FFFF,,F:F,
@A00920:152:HGHKKDRXX:2:2104:26621:12461 1:N:0:CGCGTTCA+CTAATCGA
ACTACAACGGGAGGCAGCAGTGGGGAATATTGCGCAATGGACGAAAGTCTGACGCAGCGACGCCGCGTGTGGGATGAAGCCTTTCGGGGTGTAAAGCTCTTTCGGCAGGGACGATAATGACGGTACCTGAAGAAGAAGCTGCGGCTAACTACGTGCCAGCAGCCGCGGTCATACGTAGGCAGCTAGCGTTGTTCGGAGTTACTGGGCGTAAAGAGTGCGTAGGCGGTGTTCCAAGTCTGGTGTGAAATCT
+
FF:,,,FF:::F:F:F,FFFF:FF,F::,F:F,FFFFF::F:FFFF:FFFF:FFFFFFFFFFFFFFF:FFFFFFFFFF:F:FF::F,F:FFFFFFFFFFF,FFFFFFFFFFFFFF:FF,FFFFFFF:FFFFFFF,FF:,FFF:,FFF,FFFF,,,F,:,FFFFFFFFF:,FFFFFFFFF:FFF,FF,:F,F:F:FFFFF,FFF,F,F:FFFF,F:FF:,:F:,:F,,FFFF:FFFFFFFFF,FFFFF,F:
@A00920:152:HGHKKDRXX:2:2104:19108:14669 1:N:0:CGCGTTCA+CTAATCGA
ACTCCTACGGGAGGCAGCAGTGGGGAATATTGCACAATGGGCGAAAGCCTGATGCAGCAACGCCGCGTGCGGGAAGAAGGCCCTAGGGTTGTAAACCGCTTTCAGCAGGGAAGAAAATGACGGTACCTGCAGAAGAAGGTGCGGCCAACTACGTGCCAGCAGCCGCGGTGACACGTAGGCACCAAGCGTTGTCCGGATTTATTGGGCGTAAAGAGCTCGTAGGCGGTTTTGTAAGTCGGGTGTGAAAACT
+
FFFFFFFFFFFFFFFFFFFFFFFFFFFFFFFFFFFFFFFFFFFFFFFFFFFFFFFFFFF:FFFFFFFFFFFFF,FFFFFFFFFFFFFFFFFFFFFFFFFFFFFFFFFFFFFF:FFFFFFFFFFF:FFF:FFFFFFFF:FFFF,FFFFFFFFFFFFFFFFFFFFFF:FFFFFFFFF:FFFFFFFF,FFFFFFFFFFF:FFF,F:FFFFFFFFFFFFFFFFF:FFFF:FFFFFFFFFFFFFFFFFFFF,FF:
@A00920:152:HGHKKDRXX:2:2104:13955:15013 1:N:0:CGCGTTCA+CTAATCGA
ACTCCTACGGGAGGCAGCAGTAGGGAATATTGCGCAATGGAGGAAACTCTGACGCAGCGACGCCGCGTGGGTGACGAAGGCTTTCGGGTCGTAAAGCCCTGTCGGAGGGGACGAAAGACTCGGTGATAATACCACCGAGGGATGACGGTACCCTCAAAGGAAGCACCGGCTAACTACGTGCCAGCAGCCGCGGTAATACGTAGGGTGCAAGCGTTGTTCGGAATCATTGGGCGTAAAGCGTGTGTAGGTG
+
,FFFF:FFFFFFFFF,FFFFFFFFF:FFF:FFFFFFFFFFFFFFFFFFFFFFFFFFFFF:FFFFFFF:FFF:FF:FF:FFFF:FFFFFFFFFFFFF::FFFFFFFFFFFF,FFF,FFFFF:FFFFF::FFFF:FF:FFFF::F:F:FFF:FFFFFFFFFFF,FFFFFFFFFF:FFFF,FFFFFFF:F:FFFFFFFFFFFFFFFFFFFFF,,FFFFFFFFFFF:FFFFFFFFF:FF:FF:FFFFFFFFFFF
@A00920:152:HGHKKDRXX:2:2104:26241:15280 1:N:0:CGCGTTCA+CTAATCGA
ACTCCTACGGGAGGCAGCAGTGGGGAATTTTGGGCAATGGCCGAAAGGCTGACCCAGCGACGCCGCGTGCGGGAGGACGCCCTTCGGGGTGTAAACCGCTGTCAGAGGGGACGAATGACACATGCGGGAATACTGCATGGGAGTGAAGGTACCCTCAGAGGAAGCACCGGCTAACTCTGTGCCAGCAGCCGCGGTAATACAGAGGGTGCGAGCGTTCTTCGGAATCACTGGGCGTAAAGCGCGCGCAGGC
+
FFFFFF::F:FFFFFFFFFFF,FFFF:F:FF,F,FFFFFFF:FFFF,FFFFFFFFFFFFFFFFFFFF:FF:FFFF:FFFFF,FFFF,,FFF:FF:FFFF:F,:FFFF:FFFFFFF,FFF,FF:FF,FFF::,FF:FFFFFFF,FFF,FF:FF:,FF:FFFF:F,F::FFF,,FFFFFFF:F::FFFF:F:FF:,FF,F:,FF:F,FF:FF,FFFFF,FFFFFFF,:FFFFFFFFFF,FFFFFFFF:FFFF
@A00920:152:HGHKKDRXX:2:2104:9697:16188 1:N:0:CGCGTTCA+CTAATCGA
ACTCCTACGGGAGGCAGCAGTAGGGAATATTGGTCAATGGGTGAGAGCCTGAACCAGCCATGCCGCGTGCAGGAAGACGGCCTTCTGGGTTGTAAACTGCTTTTGCCGGGGGATAAAATTCCCATGCGTGGGACATTGAAGGTACCCGGTGAATAAGCCACGGCTAACTAAGTGCCAGCAGCCGCGGTAAAACGTAGGGTGCGAGAGATAATCGGAATAACTGGGCGGAAAGTGTGCGCAGGCGGCCGCG
+
FFFFFFFFFFFFFFFFFFFFFFFFFFFFFFFFFFFFFFFFF,FFFFFFFFFFFFFFFFFFFFFFFFFFF,FFFFFFFFFFFFFFFFFFFFFFFFFFFFFFFFF:,F:FFFFFFFFFFFFFFF:F,,F:FFFFFFF,F,:F:FFF:FFFFFFFFFFFF:FFF,:FF,FF,F,F:F,F::,,,:F,FF:F:F,FF,,F,:FFFFF:F,F,FFFFFFF,FF,:F,:,FFF,,FFFF,:FFFF:F,FFF:,F:F
@A00920:152:HGHKKDRXX:2:2104:26033:16266 1:N:0:CGCGTTCA+CTAATCGA
ACTCCTACGGGAGGCAGCAGTGGGGAATTGTTCGCAATGGGCGCAAGCCTGACGACGCAACGCCGCGTGGAGGATGAAGGTCTTCGGATTGTAAACTCCTGTTGATCGGGACGAATGGGCTCCGGGTTAATACACCGGGGCAGTGCCGGTACCGATTGAGGAAGCCACGGCTAACTCTGTGCCAGCAGCCGCGGTAATACAGAGGTGGCACGCGGTGTTCGGAATTACTGGGCGTAACGGGCGCGTAGGC
+
FFFFFF:FFFFFFFFFFFFFFFFFFFFFFFFFF:FFFFFFFFFFFFFFFFFFFFFFFFFFFFFFFFFFFFFFFFFFFFFFFFFFFFFFFFFFFFFFFF:FFFFF,FFFFFFFFFF:FF,,FFFFFFF:F,F:FFF::,FFF,::F,F::,::FF:::FF,:F:FFF:FF,FFF,:F:FF,F,:,FFF::FFFF:FFF:FFFFFFFFFFF:,FFF,FF,FF,,,FF:FFF:FF:,F:,,F:FFF,F,FFF,
@A00920:152:HGHKKDRXX:2:2104:28375:16344 1:N:0:CGCGTTCA+CTAATCGA
ACTCCTACGGGAGGCAGCAGCAAGGAATTTTGCACAATCGACGAAAGTCGGATGCAGCAACGCCGCGTGGGGGAAGAAGTGCTTCGGCTTGTAAACCCCTTTTGCGAGGGAAGAATATCTGACGGTACCAAGCCAATAAGACCCGGCTAAATACGTGCAAGCAGCCGCGGGAATAAGAATGTGGCAAACGTTGTACGGAATTACTGGGCGGAAAGAGAGCGCAGGCGGATTGGTCAGTCCGGGGTGAAAT
+
FFFF:FFFFFFFFFFFFFFFF::FFFFFF,F,F:FFFF:FF:FFFFFFF:FF,F,FFFFFFFFFFFFFFF:FFF,F,FF,FFFFFFFFF:FFFFFF,FFF,F,FFF:FFFF,FFF,F:FF,:FFFFFF,,,,:,,:,::F,F,:F,FFFF,,F,,F,::FF,FFFF:FFF,FFF:,F,F,F,F,:,F:F,F,F:,:FFF,F:FFFFFFF,,,:,F:F:FFFF:,::,:FFFF,:,F,::FF,,,F:F,,,
@A00920:152:HGHKKDRXX:2:2104:7238:16438 1:N:0:CGCGTTCA+CTAATCGA
ACTCCTACGGGAGGCAGCAGTGGGGAATCTTGGTCAATGGGGGAAACCCTGAACCAGCGACGCCGCGTGACCGATGAAGGCCCTCGGGTCGTAAAGGTCTTTCGACGGGGACTATTATGAAGGTACCCGTAAAAGCAGGAGCGGCTAACTATGTGCCAGCAGCCGCGGTAATACATAGGCTCCAAGCGTTGTTCGGAATTACTGGGCGTAAAGCGAGTGTAGGCTGTCCGCCAAGTCGATTGTGAAATCT
+
FFFFFFFFFFFFFFFFFFFF,FFFFFFFFFFFFFFFFFFFFFFFFFFFFFFFFFFFFFF:FFFFFFFFFFFFFFFFFFFFFFFFFFFFFFFF:FFFFFFFFFFFFFFFFFFFF:FF::FFFF:FFFFFFFFFFFFFFFFFFFFFFFFFFFFFFFFFFFFFFFFFFF:FFFFFFFFFF:FFFFFFFFFFFFFFFFFFFFFFFF:FFFFFFFFFFFFFFFFFFFFFFFFFFF:FFF:F:F,F::FF,F:F::
@A00920:152:HGHKKDRXX:2:2104:28628:16877 1:N:0:CGCGTTCA+CTAATCGA
ACTCCTACGGGAGGCAGCAGTAGGGAATATTGGTCAATGGATGCAAGTCTGAACCAGCCATGCCGCGTGCAGGAAGAAGGCCTTCTGGGTTGTAAACTGCTTTTGCCGGGGGATAAAATTCCCATGCGTGGGACATTGAAGGTACCCGGTGAATAAGCCACGGCTAACTACGTGCCAGCAGCCGCGGTAATACGTAGGTGGCAAGCGTTGTCCGGATTTATTGGGTTTAAAAGGTGCGTAGGCGGCCTAT
+
FFFFFFFFFFFFFFFFFFFFFFFFFF:FFFFFFFFFFFFFF,FFF:FFFFFFFFFFFFFFFFFFFFFFFFFFFFFFF:FFFFFFFFFFF,FFFF:FFFFFFFFFFFFFFFFFFF:F:FFF:FFFFFFFFFFF,FFFFFFFFFFFFFFFFFFF:FFFFFFFFFFFFFFFFFFFFF:F,FFF:FF:FFFFFFFFFFFF:,FF,FF,FFFFFFFFFF:FFFFFFFFFFFFFF:F:FFFFF:FFFFFFFFFFFF
@A00920:152:HGHKKDRXX:2:2104:24578:17409 1:N:0:CGCGTTCA+CTAATCGA
ACTCCTACGGGAGGCAGCAGCAGGGAATTTTGCGCAATGGGCGAAAGCCTGACGCAGCAACGCCGCGTGGGGGATGAAGGCCTTCGGGTTGTAAACCCCTTTTAGGAGGGACGAAAATGACGGTACCTCCAGAAAAAGCCCCGGCCAACTACGTGCCAGCAGCCGCGGTAATACGTAGGGGGCGAGCGTTGTCCGGAATTATTGGGCGTAAAGAGCACGTAGGCGGCTTAGTAAGTCGGCGGTGAAATAC
+
:FFFFFFFFFFFFFFFFFFFFFFFFFFFFFFFFFFFFFFFFFFFFF:FFFF:F:FFFFFFFFFFFFFFFFFFFFFFF,F:FFFF:FFFFFFFFFFFFFFFFFF:FFFFFFFFFFFF:FFFFFFFFFFFFFFFFF,,F:F,:FFFFFFFFFFF:FFF:FFFFFFF:FFF:F:FF,F,,,FFFFF:,F:F:F:FFFFFFF,FFFFFFFFFF,FFFFFF,FFFFFF:FFF,FFF:FFF:FFF,FFF:FF:FFF
@A00920:152:HGHKKDRXX:2:2104:15293:17644 1:N:0:CGCGTTCA+CTAATCGA
ACTCCTACGGGAGGCAGCAGTAGGGAATATTGGTCAATGGATGGAAGTCTGAACCAGCCATGCCGCGTGCAGGAAGAAGGCCTTCTGGGTTGTAAACTGCTTTTGCCGGGGGATAAAATTCCCATGCGTGGGACATTGAAGGTACCCGGTGAATAAGCCACGGCTAACTACGTGCCAGCAGCCGCGGTAATACGTAGGTGGCAAGCGTTGTCCGGATTTATTGGGTTTAAAGGGTGCGTAGGCGGCCTAT
+
FFFFFFFFFFFFFFFFFFFFFFFFFFFFFFFFFFFFFFFFFFFFFFFFFFFFFFFFFFFFFFFFF:FFFF,FFFFFFFFFFFFFFFFFFFFFFF::FFFFFFFFFFFFFFFFFFFFFFF:FFFFFFFFFFFFFFFFFFFFFFFFFFFFFFFFFFF:FFFFF:FFFF:F:FFFFFFFFFFFFFFFFFFFFFFFFFFFFFFFFFFFFFFFFFFFFFF:FFFFFFFFFFFFFF:F,FFFFFFF:FFFFFFFFF
@A00920:152:HGHKKDRXX:2:2104:15429:18067 1:N:0:CGCGTTCA+CTAATCGA
ACTCCTACGGGAGGCAGCAGTGGGGAATATTGGACAATGGGCGAAAGCCTGATCCAGCCATGCCGCGTGTGTGAAGAAGGTCTTCGGATTGTAAAGCACTTTAAGTTGGGAGGAAGGGTATTCACCTAATACGTGAGTATTTTGACGTTACCGACAGAATAAGCACCGTCTAACTTCGTGCCAGCAGCCGCGGTAATACTAAGGGTGCAAGCGGTAATCGGAATTACTGGGCGTAAAGCGCGCGTAGGTG
+
FFFFFFFFFFFFFFFFFFFFFFFFFFFFFFFFFFFFFFFFFFFFFF,FFFFF::FFFFFF:FFFFFFFFF,FFFFFFFFFFFFF,FFF,FFFFFFF,FFFFFF:FFFFFFFFFFFFFFFFFFFFFF:FF,FF,FFF:FF,F,FFFF:,:F:FFFFF:F,,FFFFFF:F,FFFFFF:FFFFF,,::F:FFFF,F,,FFF,,F,FFFF,:FFF,F,FFF,FF,FFFFF:F,:,FF,FFFFF:FFF:,FF,FF
@A00920:152:HGHKKDRXX:2:2104:8612:18662 1:N:0:CGCGTTCA+CTAATCGA
ACTCCTACGGGAGGCAGCAGTAAGGAATATTGCGCAATGGGCGAAAGCCTGACGCAGCCACGCCGCGTGCAGGAAGACACCCCTCTGGGGCGTAAACTGCTTTAGTGTGAGAAGAAGGTCCCGCTCGGCGGGAATTGACGGTATCGCACGAATAAGGACCGGCTAACTCCGTGCCAGCAGCCGCGGTAATACGGAGGGTCCAAGCGTTGTCCGGAATCACTGGGTGTAACGGGTGCGTAGGCGGACTCGT
+
FFFFF:FFFFFFFFFFFFFFF:FFF,FF,FFFFFFFFFF:FFFFFFFFFFFFFFFFFFFFFFFFF:FFFFFFFF:FF::FF:FFFFFFFFF::FFFF,F:FFF,F:FFFFFFFF,FF:FFFFFFFFFF::,,F,:FFFFFFF,FF,F:F:::F,F:FF:F:FF:FFF,FF,:FFF:FF,FFFFF,F:FFFFFF:FFF,FFF,F:FF,FFFFFFF,:FFFFF:,:,F,FF,::F,F:FFF:,:FFF:FFFF
@A00920:152:HGHKKDRXX:2:2104:10628:18928 1:N:0:CGCGTTCA+CTAATCGA
ACTCCTACGGGAGGCAGCAGTGGGGAATATTGGACAATGGGCGAAAGCCTGATCCAGCAATGCCGCGTGAGTGATGAAGGCCTTAGGGTTGTAAAGCTCTTTTACCCGGGATGATAATGACAGTACCGGGAGAATAAGCCCCGGCTAACTCCGTGCCAGCAGCCGCGGTAATACGGAGGGGGCTAGCGTTGTTCGGAATTACTGGGCGTAAAGCGCGCGTAGGCGGCTTTGTAAGTTAGAGGTGAAAGCC
+
FFFFFFFFFFFFFFFFFFFFFFFFFFFFFFFFFFFFFFFFFFFFFFFFFFFFFFFFFFFFF,FFFFFFFFFFFFFFFFFFFFFFFFFFFFFFFFFFF,F:FFFFFF:FFFFFFFFFFFFF:F,::FF:FFFF:FFFFFFF,FFFFFFFFFF:::FFFF::FFF:FFFF,FFF:,,FF,FFF::FFFFFFFFFF,F,FF,FFFFFFFF,:F:F:F:F:FFFF:,FF,:::,,FFFFF:FF,F:F:FFFFFF
@A00920:152:HGHKKDRXX:2:2104:26395:19179 1:N:0:CGCGTTCA+CTAATCGA
ACTCCTACGGGAGGCAGCAGTAAGGGATCTTGCGACAATGGGCGAAAGCCTGACGCAGCAACGCCGCGTGCGGGATGACGGCCTTCGGGTTGTAAACCGCTTTTCGGGGGGAAGAGGAAGGACGGTACCCCCGGAATAAGTCTCGGCTAACTACGTGCCAGCAGCCGCGGTAAAACGTAGGAGGCGAGCGTTATCCGGATTTACTGGGTGTAAAGCGCGTGTAGGCGGTCGTGCAAGTGAGGCGTGAAAG
+
FF,FF,F,F:FFFFFFFFFF:FFFFFFFFFFFFFF:F:F:FF::FFFFF:FFFFFFFF,FFFFFFFFFFFFFFFFFFFFFFFFFFFFFFFFFFFFFFFFFFFFFFFFFFFFFFFFFFFFF:FFFFFFFFFF:FFF,FFFF::FFFFFFFFFFFFFFFF:FFFFFFFFFFFFFF:FFFFFFFFFFFFFF::F:FF,::FFFFFFFFF,FFFFF:FF:FFFFFFF:FFFFFFFFFFF,FFFF,FFFFFFF,F
@A00920:152:HGHKKDRXX:2:2104:2763:19335 1:N:0:CGCGTTCA+CTAATCGA
ACTCCTACGGGAGGCAGCAGTGGGGAATATTGGACAATGGGCGAAAGCCTGATCCAGCAACGCCGCGTGAGGGATGACGGCCTTCGGGTTGTAAACCTCTTTCAGCAGGGACGAAGCGCAAGTGACGGTACCTGCAGAAGAAGCACCGGCCAACTACGTGCCAGCAGCCGCGGTAATACGTAGGTGGCAAGCGTTGTCCGGAATTATTGGGCGTAAAGCGCGCGCAGGCGGTCCTTTAAGTCTGATGTGA
+
FFFFFFFFFFFFFFFFFFFFFFFFF:FFF:FFFFFFFFFFFFFFFFFFFFFFFFFFFFF:FFFFFFFFFFFFFFFFFFFFFFFFFF:F:FFFF:FFFFFFFFFFFFFFFFFFFF,FFFFFFFFFFFFFFFFFF:F:FFFFFFFFFF:FFFF:FFFFFFFFFF:FFFFFFFFFFFF:FFFFFFFFFF:FF,FFF,FFFFFFFF,FF:FFFFFFFFFFFFFFFFFF:FFFFFFFFFFFFFFFFFFFFFFFFF
@A00920:152:HGHKKDRXX:2:2104:24325:19601 1:N:0:CGCGTTCA+CTAATCGA
ACTCCTACGGGAGGCAGCAGTGGGGAATTTTTCGCAATGGGGGAAACCCTGACGAAGCAACGCCGCGTGGAGGATGAAGGCCTTCGGGTCGTAAACTCCTGTCGACCGGGACGAACGTAGTCCGGCCCAATACGCCGGGCTATCGACTGTACCGGTAAAGGAAGCCACGGCTAACTCTGTGCCAGCAGCCGCGGTCATACAGAGGTGGCAAGCGTTGTTCGGAATTACTGGGCGTATAGGGCGCGTAGGC
+
FFFFFFFFFFFFFFFFFFFFFFFFFFFFFFFFFFFFFFFFFF,FFFFFFFFFFFFFFFFFFFFFFFFFF,FFFFFFFFF:FFFFFFFFFFFFF:FFFFFFFF,FFFFFFFFFFFF,,F:,,FF:F:FFFF,,FFFFFFFFFFFFFFFFFF:,FFF,F:FFFFF::FFF:FFFFFFFFFF:,,FF:FFF,FFFFF,,FFFFFF,FFFFFFF:F:F,FFF:,FF,FFFFFFFFF:::,,,:FFF:FFF,FFF
@A00920:152:HGHKKDRXX:2:2104:18855:20337 1:N:0:CGCGTTCA+CTAATCGA
ACTCCTACGGGAGGCAGCAGTGGGGAATATTGCGCAATGGGCGAAAGCCTGACGCAGCAACGCCGCGTGCGTGAAGAAGTCCCTCGGGTTGTAAACCGCTATCAGAGGGGACGAACCAATACGGTACACACAGAAGAAGCACCGGATAACAACGTGCCACCAGCGGCGGTAATACGTAGGGTGCGAGCGTAAAACGGAATTACGGGGCGAAAAGCGTGCGCGGCCGCTATGATAAGCAGGAGGTGAACTC
+
:FF:FFFFFFFFFFFFFFFFFFFFFFFF,FFFF,F:FFFFFFFFFFFFFFFFFFFFFF,FFFFFFFFFF,F,FF,FF,F,F,FFFFF,,FFFFFF,F,FF,FFFF,:FFFFFFFFFF:,,FFFF,,F,:FFF,F,,FF,F,FFF,,,F,F,FFFF,F,,,,,,F,,FF,FFF,FF,:,FFF::F,,,FFF,F:,FF,,FF,F,,FF,F:,F:,FF,F,:,:,,:FFF,,,F,,F,,,F,,F,:,,FF,,F
@A00920:152:HGHKKDRXX:2:2104:19614:20431 1:N:0:CGCGTTCA+CTAATCGA
ACTCCTACGGGAGGCAGCAGTGGGGAATCTTGCCCAATGGGCGAAAGCCTGAGGCAGCAACGCCGCGTGTGGGATGACGGCCCTCGGGTTGTAAACCACTTTCAGCAGGGACGAAATTGACGGTACCTGCAGAAGAAGCTCCGGCCAACTACGTGCCAGCAGCCGCGGTAATACGTAGGGAGCGAGCGTTGTCCGGATTTATTGGGCGTAAAGAGCGCGTAGGCGGCTCAGTAAGCCGGGTGTGAAACCA
+
FFF:F:FFFFFFFFFFFFF:FFF,FFFFFF:FFFFFFFFFF:FFFFFFFF:FFF:FFF::,FFFFFFFFF:FF,FFFFF:F:FF::FFFFFFF,:FFFF:F:FFFFFFFFFFFFFFFFFF:FFFFFFFFFFFF,FFFF:FFFFFF:FFFFFFFFFFFFFFFFFFFFF,FFFFFF:FFF,FFFF:FFFF:F::FFFFFFFFFFF,F::FFFFF::F:FFFFFFF,FFFF:F:F:F,::FF:FF:FF:FF,,
@A00920:152:HGHKKDRXX:2:2104:6225:20666 1:N:0:CGCGTTCA+CTAATCGA
ACTCCTACGGGAGGCAGCAGTCGGGAATGTTGGGCAATGGGCGAAAGCCTGACCCAGCGACGCCGCGTGACGGATGAAAGCCCTCGGGATGTAAACTTCGCAAGTCCAGGAAGAAGAAGTGGGCGGTAATATCTCTCACGAAGACGGTACTGTTTGTAAGCTCCGGCTCACTCCGTGCCAGCAGCCGCGGTAATACGGGCGGAGCAAGCGTTGTTCGGATGTCCTGTGCGTCGAGCGAGCGTAGGCGGCA
+
FFFFFFFFFFFFFFFFFFFFFFFFFFFF,FFF,FFFFFFFFFFFFFFFFFFFF,FFFF,FFFFFFFFFFF,FFF,FF,,,F,FF:FFF:FFFFFFF:FF,,:::,,F,FFFFFF,,FF:,,F,,F,F:F,FFF::FF::,,,,FFFF:FF,FF,,FF,F:,:FFF::F,,:FF,,,,FFFFFFFFF:,F,,F:,,F:FF,:::F,F,F,,,:,,FFFF,:,F::,F,F:FFF,F,,F::::F,,:,:,F:
@A00920:152:HGHKKDRXX:2:2104:22878:20729 1:N:0:CGCGTTCA+CTAATCGA
ACTCCTACGGGAGGCAGCAGTGGGGAATATTGGACAATGGGCGAAAGCCTGATCCAGCCATGCCGCGTGAGTGATGAAGGCCTTAGGGTTGTAAAGCTCTTTCAGTAGGGAAGATAATGACGGTACCTACAGAATAAGCTCCGGCTAACTACGTGCCAGCAGCCGCGGTAAGACGTAGGTGGCAAGCGTTGTCCGGATGTATTGGGTTTAAAGGGTGCGTAGGCGGCCTATTAAGTCAGTTCTGAAATAT
+
F:FF,FFFFFFFFFF:FFFFFFFFFFFFFFFFFF:FFFFFFFFFFFFFFF:FF,F:FFFFFFFFF::FFFFFFF,FFF:FFFFFFFF,,F:FFFFFF,FFFF:FFFFFF,:F:F:FFF:FFF,:FFFFFFFFFF,:FFFFFF:F,FFFFFFFFFFFFFFFFFFFFFFFFFFF:FFF:FFFFFFFF,FF:F:F:,:FFF,F:FFFFFFFFF:FFF,F:FF:FFFFFFFF,F,F::FFF,FFFF,FFF,FFF
@A00920:152:HGHKKDRXX:2:2104:29559:22185 1:N:0:CGCGTTCA+CTAATCGA
ACTCCTACGGGAGGCAGCAGTGGGGAATATTGCACAATGGGCGCAAGCCTGATGCAGCGACGCCGCGTGGGGGATGACGGCCTTCGGGTTGTAAACCCCTTTCAGTATCGACGAAGCCGTGAGGTGACGGTAGGTACAGAAGAAGCACCGGCCAACTACGTGCCAGCAGCCGCGGTAATACGTAGGGTGCGAGCGTTGTCCGGAATTACTGGGCGTAAAGAGCTCGTAGGTGGTTTGTCGCGTTGTCCGT
+
::FFFFFFFFFFFFFFFFFFFFFFFFFFFFFFF:FFFFF:FFFFFFFFFFFFFFFFFFFFFFFFFFFFFFFFFFFFFFFFFFFFFFFFFFFFFFFFFFFFFFFFFFFFFF:FFFFFFFFFF:FFFFFFFFFFFFFFFFFFFF:FFFFFFFFFF:FFFFFF:FFFFF:FFFFFFFFFF:FFFFFFFFFFF:FFFFFFFFFF:FFF,FFFFFFFFFFFFFFFF:FF:FF:FFF:FFFFFFF:::::F:::FF
@A00920:152:HGHKKDRXX:2:2104:26621:23359 1:N:0:CGCGTTCA+CTAATCGA
ACTCCTACGGGAGGCAGCAGTGGGGAATTTTGCGCAATGGGCGGAAGCCTGACGCAGCAACGCCGCGTGGAGGATGAAGGTCTTTGGATTGTAAACTCCTGACAGCAGGGAAAAAGCGACTGGACCGAATACGTCCGGGAGTTGATTGTACCTGCAGAGGAACCCCCGGCTAACTCTGTGCCAGCAGCCGCGGTAATACAGAGGGGGCAAGCGTTATTCTGAATTATTGGGCGTAAACGGCGCGTAGGCG
+
FFFFFFFFFFFFFFFFFFFFF,FFFF:FFFFF:FFF:FFFFFF:FFFFFFFFF,FFFFFFFFFFFFFFF:FFFFFFFF:::FFFFFFF:FFFFFFFF,F,:,:FFFFFFFFFFFFF::FFF,FFF:FFFFF:FFF,:,,F:FF:F:F,,FF:F,F::FFF,F,F:FFF,,FF,FF:F,F:FFFFF:FFFF:FFFFFFF:FFFFF:,:F:FF,FF:::FF,,FFFFF,F:FF,:,,F,,F,F:,FF,FFFF
@A00920:152:HGHKKDRXX:2:2104:13413:23657 1:N:0:CGCGTTCA+CTAATCGA
ACTCCTACGGGAGGCAGCAGTGGGGAATATTGGACAATGGGCGCAAGCCTGATCCAGCCATACCGCGTGGGTGAAGAAGGCCTTCGGGTTGTAAAGCACTGTGGGTGGGAAAGAAATCCTTCGGCGTAAAAATCACAAGACATGAACGTAACCAAAGAAGAAGGCCCCGCCAAAATCTGGCCCACCGCCCCCGGAATGCCAGGGGGTCAAAACTTACAACGAATTACGTGGCGGAAACGCTCGTGACGTC
+
FFFFFFFFFFFFFFF,FFFFFFFFFFFFFFFFF,FFFFFFFFFFFFFFFFFF,FFFFF:F,,FFFFFFF,FFFF,FFFFFFF,FFFFFFFFFF,FFF,FFFF,F,,,FF,,FFFFF,F:F,,,F,,,,F,:,,F:,,FF,,,F,F,,FFF,FF,,,,,F,,F,,,,F,F,,FFF,FF,,F,F,,,:,,F,:,:F,,,,,,F,,FF:,,,::,,:F,::,,F,F,F,F,FFF,,F:,F,:,,:,,:F,:F:
@A00920:152:HGHKKDRXX:2:2104:2962:23876 1:N:0:CGCGTTCA+CTAATCGA
ACTCCTACGGGAGGCAGCAGTGGGGAATATTGGACAATGGGCGAAAGCCTGATCCAGCAATGCCGCGTGAGTGATGAAGGCACTAGGGTTGTAAAGCTCTTTTACCCGGGAAGATAATGACTGTACCGGGAGAATAAGCTCCGGCTAACTCCGAGCCAGCAGCCGAGGTAATACGGAGGGAGCTAGCGTTGTTCGGAATTACTGGGCGAAAAGCGCGCGAAGGCGGCTTCGCACTACAGAGGTGAAAGCC
+
F:FF,FFFF:FF,,FFFFFF,:F,FFFFFF:FF:FFFFFF:F:FFFF,:FFF,FFFF,F,::FFFFFFFFFFFFFFFFF,F,,FFFF:FFF:FFFFFFFF,F,FF,F,FFFFFFFFF,F:F,FFF:FFFFFFFFFFFFF:FFF,F:FFF:,FF,,FFF,:F,FFF,F,FF,FF::,:FF,,FFFFF,F:::F:F:,FFF,FFFF::F,:FFF,FF,FFF::FFFFF:FFF,F:,,,,F,F:,FF,,:FFF
@A00920:152:HGHKKDRXX:2:2104:2311:24471 1:N:0:CGCGTTCA+CTAATCGA
ACTCCTACGGGAGGCAGCAGTAAGGGATCTTGCGACAATGGGCGAAAGCCTGACGCAGCAACGCCGCGTGCGGGATGACGGCCTTCGGGTTGTAAACCGCTTTTCGGGGGGAAGAGGAAGGACGGTACCCCCGGAATAAGTCTCGGCTAACTACGTGCCAGCAGCCGCGGTAAAACGTAGGAGGCGAGCGTTATCCGGATTTACTGGGTGTAAAGCGCGTGTAGGCGGTCGTGCAAGTGAGGCGTGAAAG
+
FFFFFF:FFFFFFFFFFFFFFFFFFFFFFFFFFF:FF:FFFFFFFFFFFFFFFFFFFFFF:FFFFFFFFFFFFFFFFFFFFFF:FFFFFFFFFF,FFFFFFFFFFFFFFFFFFFFFFF:FFFFFFFFFFFF:FFF,FFFFFFF:FFFFFFFFFFFFFFFFFFFFFFFFF:FFFFFFFFFFFFFFFFFFF:FFFFFFFF:FFFFFFFFF:F:FFFF:FFFFFFFFFFFFF:FFFFF,F:FFFFFFFF:F,F
@A00920:152:HGHKKDRXX:2:2104:28510:24690 1:N:0:CGCGTTCA+CTAATCGA
ACTCCTACGGGAGGCAGCAGTGGGGAATCTTGCGCAATGGGCGAAAGCCTGACGCAGCAACGCCGCGTGCGGGATGAAGGCCTTCGGGTTGTAAACCGCTTTCAGTGGGGACGAACCAAGACGGTACCCACAGAAGAAGCCCCGGCCAACTACGTGCCAGCAGCCGCGGTAACACGTAGGGGGCAAGCGTTGTCCGGATTTATTGGGCGTAAAGAGCTCGTAGGTGGTTCAGTAATTCGGGTGTGAAAAC
+
FF:FF:FFFF:FFFFFFFFFFFFFFFFFFFFFFFFFFFFFFFFFFFFFFFF:FFFFFFFFFFFFFFFFFFFFF:FF:F:FFFFFFFFFFFFFFFFF:FFFFFFFFFFFFFFFFFFFFFFFFFFFFFFFFFFF:FFF,:FFFFFFFFFFFFFFFF:FFF,FFFFFFFFFFFFFFFFFFFFFF:FFF,FFF,FFFFFFFFFFFFFFFF:FF:FF:FFFFFFFFF,FFF:FFFFFFFF,FFFFFF:F:F:FFF
@A00920:152:HGHKKDRXX:2:2104:23891:24956 1:N:0:CGCGTTCA+CTAATCGA
ACTCCTACGGGAGGCAGCAGTGGGGAATATTGCACAATGGGGGAAACCCTGATGCAGCCATGCCGCGTGTGTGAAGAAGGCCTTCGGGTTGTAAAGCACTTTAAGCAGTGAGGAAGGGTTGAACGCTAATATCGTTCAACATTGACGTTAGCTGCAGAATAAGCACCGGCTAACTCCGTGCCAGCAGCCGCGGTAATACGGAGGGTGCTAGCGTTATCCGGAATCACTGGGCGTAAAGGGCGCGTAGGCG
+
FFFFFF,FFFFFFFFFFFFFFFFFFFFFFFFFFFFFFFFFFFFFFFFFFFFFFFFFFFFFFFFFFFFFFFFFFF,FFFFF:FF,FFFFFFFFFFFFFFFFFFFFFF:FFFFFFFFFFFFFFFFFFFFFFFFFFFFFFFFFFFF:FFFFFFFFFFFFFFFFFFFFFFFFFFFFFFFF,FFFFF:FFFFF:FFFFFFFFFFFFFFFFFFFFFFFFFFFFFFFF:FFFFFFFFFFFFFFFFFF:FFFF,FFFF
@A00920:152:HGHKKDRXX:2:2104:16007:25081 1:N:0:CGCGTTCA+CTAATCGA
ACTCCTACGGGAGGCAGCAGTGGGGAATATTGCACAATGGGCGAAAGCCTGATGCAGCGACGCCGCGTGAGGGATGACGGCCTTCGGGTTGTAAACCTCTTTCAGCAGGGAAGAAGCGAAAGTGACGGTACCTGCAGAAGAAGCGCCGGCTAACTACGGGCCAGCAGCCGCGGTACTACGTAGGAGGCGAGCGTTATCCGGATTTACTGGGTGTAATGCGCGTGGAGGTGGTCGTGCAAGTGAGGCGTGA
+
FFFFFFFFFFFFFFFFFFFF,:FFFFFF:FFFFFFFFFFFFFFFFFFFFFFFFF:FFFFFFFFFFFFFFFFFFFFFFFF:F:FFFFF,FFFFFFFFF:FFFFF,FF,FFFFFFFFFFFF,:FFF:,FFF:FFFF:FFFFFFF:FFFF:FF,FFFFF:F,F:FFFFFFFFF:FFFF,F:FF:FF,FFFF:FFFFF,F,FFF:FFFFF,F:FFFFFF,,F:F:FF:,,FF:::F:FFFFFFF:FFF:FFFF:
@A00920:152:HGHKKDRXX:2:2104:3775:25222 1:N:0:CGCGTTCA+CTAATCGA
ACACCTACGGGAGGCAGCAGTAGGGAATCTTCCGCAATGGACGAAAGTCTGACGGAGCGACGCCGCGTGGTGGATGAAGACCCTAGGGACGTAAACACCTTTTATGGAGGAGGAAGTTTATTGACGTTACTCCATGAATAAGGGGCTCCCAATTCTGTGCCAGCAGGAGCGGTAATACAGAAGCCTCAAGCGTTACCCGGATTTATTGGGCGTAAAGGATGCCTAGGCGGGTATATTAGTCTTGTGTTAA
+
FF,,:,FFF::FFFF:FFFF:F:::FF,FF:F:F:F:FFFF::,F:F::FFFFF:F:FF:FFFFFF:FFFF:F:FFF::,,FF,F:FFFFFFFFF:FF,F::,FFF:FF:FFFF,,F:,:,FFFF:FFFFF,FFF:FFFFF,FF,FFF::FFFFFF::FF:FFFFF,FF:FFFFFFFFFFFF,:FFFFFF:FF,F,,:,,F::,FFF,F:F,FF:FF:FFF,,FF::FFF,,FF:::F:FFFF,FF,:FF
@A00920:152:HGHKKDRXX:2:2104:4164:25426 1:N:0:CGCGTTCA+CTAATCGA
ACTCCTACGGGAGGCAGCAGTAAGGAATATTGGTCAATGGATGGAAGTCTGAACCAGCCATGCCGCGTGCAGGAAGAAGGCCTTCTGGGTTGTAAACTGCTTTTGCCAGGGGATAAAAAGACCATGCGTGGTTAATTGAAGGTACCTGGTGAATAAGCCACGGCTAACTACGTGCCAGCAGCCGCGGTAATACGTAGGTGGCAAGCGTTGTCCGGATTTATTGGGTTTAAAGGGTGCGTAGGCGGCCTTG
+
FF,,FFFF:FFFF:FFFFFFFFFFFFFFF:FFFFFFFFFFFF:FFF:FFF:FFFFFFFFFFFFFFFFFFFFFFF:FFFFFFFFFFF:FFFFFFFFFFF:FFFFFFFFFFFFFFFFFFFFF:FF:FFFFFFFFFFFFFFFFFFF:FFFFFFFFFFFF::FFFFFF:,F:FF:FFF:FFF::,F,:FFFFF,FFFF,FFFFF:FF:FFF:FFFFFF:FFFFFFFF,:FFFFFFF:F:FFFF:F,FFFFFFFF
@A00920:152:HGHKKDRXX:2:2104:21531:26412 1:N:0:CGCGTTCA+CTAATCGA
ACTCCTACGGGAGGCAGCAGTGGGGAATCTTGCCCAATGGGCGAAAGCCTGAGGCAGCAACGCCGCGTGTGGGATGAAGGCCCTTGGGTTGTAAACCACTTTCAGCAGGGACGAAAATGACGGTACCTGCAGAAGAAGCCCCGGCCAACTACGTGCCAGCAGCCGCGGTAAGACGTAGGGTGCAAGCGTTGTCCGGAATCATTGGGCGTAAAGAGCTCGTAGGCGGCTTAGTAAGTCGGGTGTGAAACCC
+
F,FFFF:FFFFFFFFFFFFFFFFFFFFFF:FFFFFFF:FFFFFFFFFFFFFFFFFFFFFFFFF:FFFFFFFFFF:FFFFFFFFFFFFFFFFFFFFFFFF:FFFFFFFFFFFFFFFF:FFFFFFFFFFFFFFFFFFFFFFFFFFFFF:FFFFFFFFFFFFF:FFFFFFFFFF:FFFFFFFFFFFF:FFFF::FFF:F,:FFF,FFFFFF,FFFFFFFFFFFFF:F:FFFF,:FFFFFFFFFF:FF:,,FFF
@A00920:152:HGHKKDRXX:2:2104:28980:27070 1:N:0:CGCGTTCA+CTAATCGA
ACTCCTACGGGAGGCAGCAGTGGGGAATCTTGGTCAATGGGCGCAAGCCTGAACCAGCGACGCCGCGTGAGTGATGAAGGCCTTCGGGTTGTAAAGCTCTGTGGGGAGGGACGAAAGACTGAGGTCTAATAGGCTTCAGGTTGACGGTACCTCCTTAGCAAGCACCGGCTAACTCTGTGCCAGCAGCCGCGGTAAGACAGAGGGTGCAAACGTTGTTCGGAATTACTGGGCGTAAAGCGAGTGTAGGCGG
+
FFFFFFFFFFFF:FFFFFFFFFFFFFFFFFFFFFFFFFFFFFFFFFFFFFF:FFFFFFFFFFFFFFFFFFFFFFFFFFFFFFFFFFFFF:FFFFFFFFFFFFFFFFFFFFFFFFFFFFFFFFFFFFFFFFFFFFFFFFFFFFFFFFFF:FFFFFFFFFFFFFFFFFFF:FFFFFFFFFFFFFFFFFFFFFFFFF,:FF:FFFFFFFFF:FFFFFFFF:,FF:FFFFFFFFFFFFFFFFFFFFFFFFFFFF
@A00920:152:HGHKKDRXX:2:2104:17662:28948 1:N:0:CGCGTTCA+CTAATCGA
ACTCCTACGGGAGGCAGCAGTGGGGAATATTGGACAATGGGCGCAAGCCTGATCCAGCCATGCCGCGTGTGTGAAGAAGGCCTTCGGGTTGTAAAGCACTTTTGTTGGGAAAGAAAAGACACCGGTTAATACCCGGGGTTTCTGACGGTACCCAAAGAATAAGCACCGGCTAACTTCGTGCCAGCAGCAGCGTTAATAAGAATGGTGCAAGCGATACACTGAATTACTGGGCTTAAAGCGTGCGTAGGTT
+
FF,F:,FFF:,FFF::FFFFFFF,FFFF,FFFFFFFF,FFFFFFFF,FFFFFFFFFFFFF,:FFFFF:FFF:FF,FFFF:FFFFF:FFFFFFFFFFFFFF:F,F,:,FF,F:FFFF:FF:FFF::F:FFFFFFFF::FF:FF:FFFF:,F:FFFFFFFFFFFF:FF::,,FFFFFF:F,,,FFF,FFF,:F,,,FF:F,:FF,F:,:FFF,,FF::F,F,,F,:FFFF:,,F,FFFFFFFFF,F,:,F:,
@A00920:152:HGHKKDRXX:2:2104:11198:29371 1:N:0:CGCGTTCA+CTAATCGA
ACTCCTACGGGAGGCAGCAGTGGGGAATATTGCGCAATGGGCGGAAGCCTGACGCAGCGACGCCGCGTGGGGGATGACGGCCTTCGGGTTGTAAACCTCTTTCGCTATCGACGAAGCTTTTCGGAGTGACGGTAGGTAGAGAAGAAGCACCGGCCAACTACGTGCCAGCAGCCGCGGTAATACAGGGGGGGCAAGCGTTGTTCGGAATTACTGGGCGTAAAGGGTTCGTAGGTGGCCAACTAAGTCATGC
+
FF:FFF:FFFFFFFFFFFFFFFFFFF:FFFFFFFF:FFFFFFFFFFFFFFFFFFFFFFF:FFFFFFFFFFFFFFFF:FFFFFFFFFFF:FFFFFFFFFFFFFFFFFFFFF,FFFFFFFFFFFFFFFFFFFFFFFFFFFFF::FF:F:FFFFFFFF:FFFFF:FFF:FFFFFFFFFFFFFFFFFFFFFFFFFFFFFFFFFFFF:,FFF:::FFFF:FFFFF:FFFFF:FFFFFFFFFFFF,FFFFFFF:FF
@A00920:152:HGHKKDRXX:2:2104:24849:29653 1:N:0:CGCGTTCA+CTAATCGA
ACTCCTACGGGAGGCAGCAGTGGGGAATATTGGACAATGGGCGAAAGCCTGATCCAGCAACGCCGCGTGAGGGATGACGGCCTTCGGGTTGTAAACCTCTTTCAGCAGGGACGAAGCGCAAGTGACGGTACCTGCAGAAGAAGCACCGGCCAACTACGTGCCAGCAGCCGCGGTAATACGTAGGGTGCGAGCGTTGTCCGGAATTATTGGGCGTAAAGGGCTCGTAGGCGGTTTGTCGCGTCGGGAGTGA
+
FFFF:FFFFFFFFFFFFFFFFFFFFFFFFFFFFFFFFF:FFFFFFFFFFFFFFFFFFFFFFFFFFFFFFFFFFFFFFF:FFFFFFFFF:FFFFFFFFFFFFFFFFFFFFFFFFFFFFFF,FFFFFFFFFFFFFFFFFFFF:FFFFFFFFFFFFFFFFFFFFFFFFFF:FFFFFFFFFFFFFFFFFFFFFFFFFFFFFFFFFF:F:FFFFFFFFFFFFFFFFFFFFFFFFFFF,FFFF:FFFFFFF:F::F
@A00920:152:HGHKKDRXX:2:2104:6768:30029 1:N:0:CGCGTTCA+CTAATCGA
ACTCCTACGGGAGGCAGCAGTCGGGAATTTTGGGCAATGGGCGAAAGCCTGACCCAGCAACGCCGCGTGAAGGATGAAGTATTTCGGTATGTAAACTTCGAAAGAATGGGAAGAATAAATGACGGTACCATTTATAAGCTCCGGCTAACTACGTGCCAGCAGCCGCGGTAATACAGAGGTCTCAAGCGTTGTTCGGAATTACTGGGCGTAAAGGGTGCGCAGGCCGCGCGGGCAGTCAAATGTGTAATCC
+
FFFFFFFF,FFFFFFFFFFFFFFFFF:FFFFF:FFFFF:FFFFFFFFFFFFFFFFFFF,FFFFFFFFFFFFFFF:FFFF:FF:FFFFFFFFFFFFFF,FFFFFFFFFF:FFF:FF:FFF,FFFFFFFFFFFFFFF:FFFF,::,FFFFFFFFFFFFFFF:FFFFFFFFFFFF:FFFF::FFFFFF:FFFFFF::F,FFF::FF,FFFFFFFFFF,FFF:FF,FFFFF:FFFFFFF,FF,FF:FF:FFFF:
@A00920:152:HGHKKDRXX:2:2104:18954:30279 1:N:0:CGCGTTCA+CTAATCGA
ACTCCTACGGGAGGCAGCAGTGGGGAATTGTTCGCAATGGGCGCAAGCCTGACGACGCAACGCCGCGTGGAGGATGAAGGTCTTCGGATTGTAAACTCCTGTTGCCCGGGACGAAACGCTTCGACCTAATACGTCGAAGTCTGACGGTACCGGGTGAGGAAGCCCCGGCTAACTCTGTGCCAGCAGCCGCGGTAATACGGGGGGGGCAAGCGTTGTTCGGAATTACTGGGCGTACAGGGCTCGTAGGTGG
+
FF:FFFFFFFF:FFFFFFFFFFFFFFFFFFFFFFFFFFFFFFFFFFFFFFFFFFFFFFF:FFFFFFFFFFFFFFFFFFFFFF,FFFFFFFFFF,FFFF:,FFF::FFFFFFFFFFFFFFFFF:FFFFFFFFFFFF::FFFFFFFFFFFFFFFFFFFFFFFFFFFFFFFF:FFFFFF:FFFFFFFFFFFF:FFF,:FFFFFF:FFFFF:FFFFFFF:F:FF:FFFFFFFFFFF:F:FFFFFFFFFFFFFFF
@A00920:152:HGHKKDRXX:2:2104:21838:30295 1:N:0:CGCGTTCA+CTAATCGA
ACTCCTACGGGAGGCAGCAGTGGGGAATATTGGGCAATGGGCGCAAGCCTGACCCAGCGACGCCGCGTGCGGGATGACGCCTTTCGGGGTGTAAACCGCTGTCACCGGGGACGAACCTGCCTGGTTCGAATAGGTCCAGGCACTGACGGTACCCGGAGAGGAAGCACCGGCTAACTCTGTGCCAGCAGCCGCGGTAAGACAGAGGGTGCGAGCGTTGTTCGGAATTACTGGGCGTAAAGCGCGCGCAGGC
+
FFFFFFFFFFFFFFFFFFFFFFFFFFFFFF:FF,FFFFFFFFFFF:FFFFFFFFF:FFFFFFFFFFFFFFF,FFFFFFFFFFFFFFFFF:FFFFFFFFFFFFFFFFFFFFFFFFFFFFFFFFFFFFFFFFFFFFFF:FFFFFFFF:FF,F,FFFFFF,FFFFFFFFFFF:FFFFFFFFFFFFFFFFFFFFFFFFFF,FFFFFFF:FFFFFFFFFFFF,FF,,F:FFFFF,FFFFFF,FF,:FFFFFFFFF
@A00920:152:HGHKKDRXX:2:2104:24297:30608 1:N:0:CGCGTTCA+CTAATCGA
ACTCCTACGGGAGGCAGCAGTTAGGAATTTTGGGCAATGGGCGAAAGCCTGACCCAGCAACGCCGCGTGGGTGATGAAGGCCCTCGGGTCGTAAAGCCCTTTTCCCAGGGAAGATAGTGACGGTACCTGGGGAATCAGCCCCGGCTAACTACGTGCCAGCAGCCGCGGTAATACGTAGGGTGCAAGCGTTGCCCGGATTTATTGGGCGTAAAGGGCGCGTAGGCGGTCACGCACGTCCGTTGTGAAATCG
+
:FFFFFFFFFFFFFFFFFFFFFFFFFFFFFFFFFFFFFFFFFFFFF:FFFFFFFFFFFFFFFFFFFFFFFFFFFFFFFFFFFFFFFFFFFFFFFFFFFFFFF,FFFFFFFF,FFFF:FFFFFF,FFFFFFFFFFFFFFFFFFFFFFFFFF:FFFFFFFFFFFFFFF:FF:FFFFFF,F:FFFF::FFFF:,F:,F,FF,FFFFFF,FFF,FFF::FFFF,FF:FFFFF:F:FFFF:FFFFFFFFFFFFF,
@A00920:152:HGHKKDRXX:2:2104:28122:30968 1:N:0:CGCGTTCA+CTAATCGA
ACTCCTACGGGAGGCAGCAGTAGGGAATTGTTCGCAATGGGCGCAAGCCTGACGACGCAACGCCGCGTGGAGGATGAAGACCTTCGGGTCGTAAACTCCTTTCGACCGAGATGAATACCTGCCGACCTAATACGTCGGCAGGCTGACAGTATCGAGGGAAGAAGCCCCGGCTAACTCCGTGCCAGCAGCCGCGGTAATACAGAGGTCCCAAGCGTTGTTCGGATTCACTGGGCGTAAAGGGTGCGTAGGT
+
FFFFFFFFFFFFFFFFFFFFFFFFFF,FFFFF:FF:FFFFFFFFFFFFFFFFFFFFFFFFFFFFFFFFFFFFFFFFFFFFFFFFFFFFFFFFFFFFFFFFFFFFFFFF:FFFFFFFFFF:FFFFFFFF,FFF:F:FFFFFF:FFFFFFFFFFFFFFFFFFF,FFFFFFFFFFF:FFFFFFFFFFFFFFFFFFFFFF:FFFFFFFFFFFFF,:FFFFFFFFFFFFFFFFFF,FFFFFFFF:,FFFFFFFFF
@A00920:152:HGHKKDRXX:2:2104:19497:31782 1:N:0:CGCGTTCA+CTAATCGA
ACTCCTACGGGAGGCAGCAGTAAGGAATATTGCACAATGGGCGGGAGCCTGATCCAGCAAACCCGCGTGCAGGACGAAGGACCTCCGGGTCGTAAACTGCTTTTGCAGGGGGAGAAACGCCCGGGCTTGCCCCGGTACTGACTGTACACTGAGAAGAAGCACCGGCTAACTCCGAGCCAGCAGCCGCGGTAAAACAGAGTGAGCGAGCGTTGATCGGAATCACTGGGCGTAAAGCGCGCGCAGGCGGGAC
+
FFF,FFFFFFFFFFFFFFFFFFFFFFFFF:F,,FFFFFFFFFFFFFFFFFFF,F,,FF,F,:FFFFFFFFFFFF:FFFFF,F,FFFF,,:FFFF,FF,:FFF,F,F,F:F,,FFFFFF:,FF,:F,,FF,FF:F,,,F,,FF,,:FF,FFF,,FF::,FF,FFFFFF:FF:F:F,,,F:,FFFFFFF,,,FF,F:FF,F,F,:,FFF:FFF:,,F,,FFFFF::FFFFF,F,:FFFFFF,FF:FFFF,FF
@A00920:152:HGHKKDRXX:2:2104:7202:32221 1:N:0:CGCGTTCA+CTAATCGA
ACTCCTACGGGAGGCAGCAGTGGGGAATATTTGACAATGGGCGCAAGCCTGAACCAGCCATGCCGCGTGAGTGACGAAGGTCTTCGGATAGTAAAGAACTTTTGGCGGGGACGATAAATACGGTACCCGCACAATAAGCCCCGGCTAACTACGTGACAGCAGCCGCGCTACTACCAAGGTCCCGAGAGTGGTTCGGAATCACTGGGCGTAAAGGGAGCGTAGGCGTCGTGGTACGACTGGCGTGGAAAGC
+
FFFF,FFFFFFFFFFFFFFFF,FFFFFF::F,F,FFFFFFFFF,FFFFFFFF,F:FFF:F,FFFFFFFFFFFF:FFFFF,FFFFFF:,F,FFFFF:,,FF:F,F:FFFFF:FFF:FF,,FFFFFF,FF,FF,FF,F,:FF,FF,,,F,:F:FF,,,FF,FF,F,,FF,,F,FF::F:,FFFF,:F,,F,,F,:F,,FF:F,FFFFF:F,:,:,:FF:,F,,F:,,,:FFFFF,,,,,FF,F,,,FFF,FF
@A00920:152:HGHKKDRXX:2:2104:24126:32252 1:N:0:CGCGTTCA+CTAATCGA
ACTCCTACGGGAGGCAGCAGTTAAGAATCTTGCTCAATGGGCGCAAGCCTGAAGCAGCGACGCCGCGTGGGGGAGGAAGCTTTTCGGAGTGTAAACCTCTGTCAGGGGGGAAGAACGGGCGCGGGAGGAAATGCCTGCGTTTTGACGGTACCTCCAAAGGAAGCACCGGCTAACTCTGTGCCAGCAGCCGCGGTAATACAGAGGGTGCGAGCGTTAATCGGAATTACTGTGCGTAAAGCGTGCGTAGGCG
+
FFFFFFFFFFFFFFFFFFFFF::,FFFFFFFF:FFFFFFFFFFFFFFFFFFFFFFFFFFF,FFFFFF:F:F:FFFFFFFFFFFFFFFFFFFFFFFFFFFF,F,FF:FFFFF,FF,FFFFFFFF:FF:FF,FFFFFFF:F:::FFF:F,FF:FF,FF,FF:F,,F:FFFF:,FFFF::F:FFFFF,::FF,F,,,F,FFFF:FFFFFFF,FFFFFF:F,F,:::,:,,,F,:FFF:FFF:FFFFF,F:FF,
@A00920:152:HGHKKDRXX:2:2104:11098:33051 1:N:0:CGCGTTCA+CTAATCGA
ACTCCTACGGGAGGCAGCAGTGGGGAATCTTGCGCAATGGCCTAACGGCTGACGCAGCGACGCCGCGTGAGGGATGACGCTCTTCGGAGTGTAAACCTCTTTTGCCCGGGACGAATTGCCAACTTTAGTTGGCTTGACGGTACCGGGTGAATAAGCACCGGCTAACTCCGTGCCAGCAGCCGCGGTAATACGGGGGGTGCGAGCGTTGTCCGGAATCACTGGGCGTAAAGGGCGCGTAGGTGGTCTTATA
+
,:F:FFFFFFFFFFFFFFFFFFFFF:FFFFFFFFFFFFFFFFFFFFF:FFFFFFFFFF:FFFFFFFFFFFFFFFFFFF:FFF:::FFFF:FFF,FFFFFFFFFFFFFFFFFFFFFFFFFF,F:FFFFFFFFF:FFF:F,FFFFFFFFF:FFF,F:F:FFFFFFFFF:F,:FFFFFFFFFF::FFFFFFFFFFFF:FFFFF:FFFFFF:FFFFFF:FFFFFFFFFFF,F:FFFFFFFF::FFFF:::FFFF
@A00920:152:HGHKKDRXX:2:2104:24966:33708 1:N:0:CGCGTTCA+CTAATCGA
ACTCCTACGGGAGGCAGCAGGGGGGAATATTGCACAATGGGCGAAAGCCTGATGCAGCGACGCCGCGTGAGGGATGACGGCCTTCGGGTTGTAAACCTCTTTCAGTAGGGAAGAAGCGAAAGTGACGGTACCTGCAGAAGAAGCGCCGGCTAACTACGTGCCAGCAGCCGCGGTACTACGTAGGGCGCAAGCGTTATCCGGACTTATTGGGCGTAAAGAGCTCGTAGGCGGTGTGTCGCGTCTGCGGTGA
+
FFF:FF:FFFF:FFFFFFFF,FFFFFFFFFFFFFFFF:FFFFFFFFFFFFF:FFFFFFFFFFFFFFF:FFFFFFFFFFFFFFFFFFFFFFFFFFFFFFFFF,FFF:FFFFFFFFFFFFFFFFFFFFFFF,FFFFFFFF:FFFFFF:FFFF:FFFF,:FFFFFFFFFFFFFFF:FF,FF:F,:FFFFFFFFFFF,F::FFFF,,F,FFFFFF,FFF,,FFFFFFF:FFF:FF,,:F,:FFF,FFF,,F:FF
@A00920:152:HGHKKDRXX:2:2104:3875:34068 1:N:0:CGCGTTCA+CTAATCGA
ACTCCTACGGGAGGCAGCAGTGGGGAATATTGGACAATGGGGGAAACCCTGATCCAGCAATGCCGCGTGAGTGATGAAGGCCTTAGGGTTGTAAAGCTCTTTCGGTGGTGACGATGATGACGGTAGCCACAGAAGAAGCCCCGGCTAACTCCGTGCCAGCAGCCGCGGTAATACAGAGACTGCAAGCGTTATTCGGATTCACTGGGCGTAAAGGGTGCGCAGGCGACCAAGTGTGTCAGGTGTGAAATCC
+
:FFFFFFFFFFFFFFFFFFFFFFFFFFFFFFFFFFFFFFFFFFFFFFFFFFFFFFFFFFFFFFFFFFFFFFFFFFFFFFFFFFFFFFFF,FFF:FF:FFFFF:FFFFFFF:FFFFFFFFFFFFFFFFFFFFFFFFFFFFFF,FFFFFFFFFFFFF:FFFFFFFFFFFFFFFF:FFFFFF:FFF:FFFFFFFFF:FFF:F:FFFFFFFFF:FFFFFFF:FFF:F:FFF:FF:,FFFFFFFFFFFF::FFF,
@A00920:152:HGHKKDRXX:2:2104:31946:34084 1:N:0:CGCGTTCA+CTAATCGA
ACTCCTACGGGAGGCAGCAGTCGGGAATATTGCCCAATGGACGAAAGTCTGAGGCAGCAACGCCGCGTGCGCGATGAAGGCCTTCGGGTCGTAAAGCGCTTTTCGGGAGGATGAGGAAGGACAGTACTCCCGGAATAAGGTACGGCTAACTACGTGCCAGCAGCCGCGGTAAAACGTAGGTACCGAGCGTTATCCGGATTTACTGGGCGTAAAGCGTGTTCAGGCGGTCTGTCAAGTCGGGCATGAAAGC
+
FFFFFFFFF:FFFFFFFFFFFFFFFFFFFFFFFFFFFFFFFFFFFFFFFFFFFFFFFFFFFF:FFFFFFFFFF:FFFFFFF:FFFFFFFFFFF:FFFFFFFFFFFFFFFFFFF:FFFFFFFFFFF:FFFFFFFFFFFFFFFFFFFFFFFFFFFFFFFFFFFFFFFFFFFFFF:FFFFFFFF::FFFFFFFFFFFFFFFFFF:FFFFFFFFFFFFFFFFFFF,FFFFFFFFFFFFFFFFFFFFF:F:FFFF
@A00920:152:HGHKKDRXX:2:2104:3531:34131 1:N:0:CGCGTTCA+CTAATCGA
ACTCCTACGGGAGGCAGCAGTGGGGAATTGTACGCAATGGGCGCAAGCCTGACGTCGCAACGCCGCGTGGAGGATGAAGGTCTTCGGATTGTAAACTCCTGTTGACCGGGAAGAATGGGCCTCGAGTGAATATCTCGAGGCAATGACGGTACCGGTTGAGGAAGCCACGGCTAACTCTGTGCCAGCAGCCGCGGTAATACAGAGGTGGCAAGCGTTGTTCGGAATTACTGGGCGTAAAGGGCGCGTAGGC
+
FFFFFFFF:FFFFFFFFFFFFFF:FFFFFFF,FFFFFFFFFFFFFFFFFFFFF,,FFFFFFFFFFFFFFFFFFF,FFFFFFFFFFFFFFFFFFFFFFFFFFFFFF,FFFFFFFFFFFF:FFFFFFF:F,,FFFF:FFFFFF,FFFFFFFFF:FFF,,F:FFFF,F::FFFF:FF:FF:FFF,FFF:FF,FFFFFF,F:FFFFF:,FF:FF::FF:FFFF::FFFFF,::F,F,F:F:FFF:F:FFF,:,F
@A00920:152:HGHKKDRXX:2:2104:14850:34444 1:N:0:CGCGTTCA+CTAATCGA
ACTCCTACGGGAGGCAGCAGTGGGGAATATTGGACAATGGGGGCAACCCTGATCCAGCCATGCCGCGTGTGTGAAGAAGGCCTTAGGGTTGTAAAGCACTTTCAGTGGGGAGGAAGGCCCGTTGGCTAATACCCATCGGGATTGACGTTACCCACAGAAGAAGCACCGGCAAACTCCGTGCCAGCAGCCGCGGTAATACGGAGGGTGCGAGCGTTAATCGGAATTACTGGGCGTAAAGCGCACGTAGGCG
+
FFFF:F:FFFFFF:FFFFFFFFFFF:FFFFFFFFFFFFFFFFFFFFFF:FFFFFFFFFFFFFF:FFFFFFFFFFFFFFFFFFFFFFFF:FFFFFFFFFFFFFFF:FFFFFFFFFFFFFFFFFFFFFFFFFFFFFFFFFF:F:FFFFFFFFFFFFFFFFFFFFFF:FFFFFFFFFFFFFFFFFFFFFFF:FFFFFFFF:FFFFFFFFFFFFFFFFFFFFFFFFFFFFFFFF,FFFFFFF::FFFFF,:F:F
@A00920:152:HGHKKDRXX:2:2104:24822:35305 1:N:0:CGCGTTCA+CTAATCGA
ACTCCTACGGGAGGCAGCAGCGACGAATCTTCCGCAATGGGCGCAAGCCTGACGGAGCGACGCCGCGTGTGGGATGAAGCGCCTTCGGCGTGTAAACCACTGTCAGGTGACAGAAACACTGATCGTCACCAGAGGAAGGGGCGACTAACTCTGTGCCAGCAGTCGCGGTAATACAGAGGCCCCGAGCGTTAATCGGAATCACTGGGCTTAAAGGGTGCGTAGGCGGATCCGCAAGCGTCCTGTGAAAGCC
+
FFFFFFFFFFFFFFFFFFFFFFFFFFFFFFFFFFFFFFFFFFFFFFFFFFFFFFFFFFFFFFFFFFFFF:FFFFFFFFFFFFFFFFFFFFF:FFFFFFFFF:,:FFFFFFFFFFFFFFF,FFFFFFFFFFFFFFFF:FFFFFFFF:FF,FFFFF:FFFF:FF,FFFFF:F:F:FFFFFFFF:FFFFF:FFFFF,:,F:FFFFFFFFFF,F,F:FFF,FFFF:FFFFFFFFFFFF:FFFFFF:FFF,,,FF
@A00920:152:HGHKKDRXX:2:2105:21838:1830 1:N:0:CGCGTTCA+CTAATCGA
ACTCCTACGGGAGGCAGCAGTGGGGAATATTGCGCAATGGGCGAAAGCCTGACGCAGCGACGCCGCGTGAGGGACGAAGGCCTTCGGGTCGTAAACCTCTTTCAGCAGGGACGAAGCGAAAGTGACGGTACCTGCAGAAGAAGCACCGGCTAACTACGTGCCAGCAGCCGCGGTAATACGTAGGGTGCAAGCGTAGTCCGGAATTATAGGGCGTAAAGAGCTCGTAGGCGGTTTTTCGCGTCTGCTGTGA
+
F:FFFFFF:FFF:FFFFFFF:FFFFFFFFFFFF:FFFFFFFFFFFFFFFFFFFFFFFFF,FFFFFFFFFF,F:FFF,FFFFFFFFFFFFFFFFF:FFFFF,FFFFFFFFFFFFFFFFFFFFFFFFFF:,FFFFFFFFFF:FFFFFFFF:F:FFF,FFFF,FFF:F:,FF,F:F,FFFF:F:F,FF,FFFF::FF,,FFFFFFF:FFF,FFFFFFFFF:FFFFF:FFF,FFF:FF,F,FFF,F,F,F,FFF
@A00920:152:HGHKKDRXX:2:2105:14217:1846 1:N:0:CGCGTTCA+CTAATCGA
ACTCCTACGGGAGGCAGCAGCAAGGAATTTTCCGCAATGGGCGCAAGCCTGACGGAGCAACGCCGCGTGCGGGATGACGCTTTTCGGAGTGTAAACCGCTGTTCGTGGGGACGAAGCACTGACGGTACCCACGGAGGAAGGCCCGGCTAACTACGTGCCAGCAGCCGCGGTAATACGAAGGGTGCAAGCGTTACTCGGAATTACTGGGCGTAAAGCGTGCGTAGGTGGTTTGTTAAGTCTGATGTGAAAG
+
FFFF:FFFFFFFF:FFFFFFFF:FF:FFFFFFFF:FFFFFFFFFFFFFFFFFFFFFFFFFFFFFFFFFFFFFFFFFFFFFFFFFFFFFFFFFFFFFFFFFFF:FFFFFFFFFFFFFFFFF:FFFFFFFFFFFFFFFFFFFFFFFFFFFFFFFFFFFFFFFFFFFFFFFFFFFFFFFFFFFFFFFFFFFFFFFFFFFFFF:FFFFFFFFFFFFFFFFF,FF,FFFFF:FF,FFFFFFFFFFFFFFFF,FFF
@A00920:152:HGHKKDRXX:2:2105:24786:2206 1:N:0:CGCGTTCA+CTAATCGA
ACTCCTACGGGAGGCAGCAGTGGGGAATCTTGGACAATGGGGGAAACCCTGATCCAGCCATGCCGCGTGAGTGATGAAGGCCTTAGGGTTGTAAAGCTCTTTCGCCAGGGAAGATAATGACGGTACCTGGATAAGAAGCCCCGGCTAACTCCGTGCCAGCAGCCGCGGTAATACGGAGGGGGCTAGCGTTGTTCGGAATTACTGGGCGTAAAGCGCACGTAGGCGGCTATCCAAGTTGGGGGTGAAATCC
+
,,,:FFFFFFFFFFFFFFFFFFFFFFFFFFFFFFF,FFFFFFFFF,FFFFFFFFFFFFFFFFFFFFF:FFFFFFFFFFFFFFFFFFFFFFFFFFFFFFFFFFFFFFFFFFFFFFFF:FFFFFFFFFFFFFFFF:FFFFFFFFFFFFFFF:FFFFFFFFFFFFFFFFFFF:FFFFFFFFFFFFFFFFFFF:FFF:FF:FF:,FFFFFFFFFFFF:F:FFF:FF:FFFFF,:FFFFFFF:FFF:FFFFF:F,
@A00920:152:HGHKKDRXX:2:2105:30337:2832 1:N:0:CGCGTTCA+CTAATCGA
ACTCCTACGGGAGGCAGCAGTGGGGAATTGTTCGCAATGGGCGCAAGCCTGACGACGCAACGCCGCGTGGAGGAAGAAGATCTTCGGGTCGTAAACTCCTGTCGAGCGGGACGAATGCTCTGTGGTTCAACACACCGCAGGGGTGACGGTACCGCTAAAGGAAGCCCCGGCTAACTCCGTGCCAGCAGCCGCGGTAATACGTGGGGGGCAAGCGTTGTTCGGAATTACTGGGCGTAAAGGGCTCGTAGGT
+
:FFFF:FFFFFFFFFFFFFFFFFFFFFFFFFFF:FFFFFFFFFFFFFFFFFFFFF::FFF,,FFFFF:F:F,F,,FFFF:,F,FFFFFF:FFFFFFF,FF,FFFF,FFF,FFFFFF,:F:F:FFF,FFFF:FFFF,,FF:,:,FFFF:FF,F:F::F:FFFFFFFFFFF,:FFFF:FFFFFFFFF::FFF,FFFFFF:FFF,FFFFFFF:F,FFFF:FFFFFFFFFFFFFFFFFFF:F,F:F,F,FFF,F
@A00920:152:HGHKKDRXX:2:2105:22480:3255 1:N:0:CGCGTTCA+CTAATCGA
ACTCCTACGGGAGGCAGCAGTGGGGAATATTGGACAATGGGGGAAACCCTGATCCAGCCATGCCGCGTGGGTGATGAAGGCCTTCGGGTTGTAAAGCCCTTTTGGCGGGGACGATGATGACGGTACCCGCAGAATAAGCCCCGGCTACTTAGTGCCAGCAGCCGCGGTAAAACGAAGGGGGCTAGCGTTGTTCGGAATTACTGGGCGTAAAGCGCGCGTAGGCGGCCCGCCAAGTCGGGCGTGAAAGCCC
+
FFFFFFFFFFFFFFFFFFFFFFFFFFFFFFFFFFF:FFFFFFFFFFFFFFFFFFFFFFFFFFFFFFFFFFFFFFFFFFFFFFFFFFFFFFFFFFFFFFFFFFFFF,FFFFFFFFFFFFF:FFFFFFFFFFFFF:FFFFFFFFFFFFFFFF,,FFFFF:::FFFFFFFFFF,FFFFFFFFFF:FFFF::FFFF,:FF:FFF:,,FFFF,FF,,F:FFF,FFFFFFFFFFFFF,FFFFFFFF:,:FF:,:FF
@A00920:152:HGHKKDRXX:2:2105:24831:4194 1:N:0:CGCGTTCA+CTAATCGA
ACTCCTACGGGAGGCAGCAGTAGGGAATTTTGCGCAATGGGGGAAACCCTGACGCAGCAACGCCATGTGTGGGATGAAGCATTTCGGTGTGTAAACCACTGTCGGCAGGGAATAAAGCCCGCATTTATGCGGGGGTGAATGTACCTGCAGAGGAAGCCCCGGCTAACTTCGTGCCAGCAGCCGCGGTAATACGAAGGGTGCTAGCGTTGTTCGGAATTACTGGGCGAAAAGCGCGCGCAGGCGGTTTGCC
+
FFFFFFFFFFFFFFFFFFFFFFFFFFF,FFFFFFFFFFFFFFFFFFFFFFFFFFFFFFFFFFFFFFFFFFFFFFFFFFFFFFFFF:FF::FFFFF:FFF:FFFFF,:FF,FFFFF,FF,F,FF:FFFF:,F:FF,FF:FF:FFFF:FFFFF,FFF::FFFF:FFFFFFFFFF:FFFF:FFFFFFF,FFFFFF,:FFFF,:FFF:FFFFFFFFFF:F:FFFFF::FF,FFF:FFF:FFFFF:::,FFFFFF
@A00920:152:HGHKKDRXX:2:2105:22010:5822 1:N:0:CGCGTTCA+CTAATCGA
ACTCCTACGGGAGGCAGCAGTGGGGGATATTGCACAATGGGGGAAACCCTGATGCAGCGACGCCGCGTGAGTGAAGAAGTATTTCGGTATGTAAAGCTCTATCAGCAGGGAAGAAAATGACAGTACCTGACCAAGAAGCCCCGGCTAACTACGTGCCAGCAGCCGCGGTAATACGTAGGGGGCAAGCGTTATCCGGATTTACTGGGTGTAAAGGGAGCGTAGACGGCTGTTTAAGTCAGAAGTGAAAGCC
+
FFFFFFFFFFFFFFFFFFFFFFFFFFFFFFFFFFFFFFFFFFFFFFFFFFFFFFFFFFFFFFFFFFFFFFF:FFFFFFFFFFFFFFFF:FFFFFFFFFFF:FFFFFFFFFFFFFFFFFFFFFFFFFFFFFF:FFFFFFFFFFFFFFFFFFFFFFFFFFFFFFFFFFFFFF,FFFFFFFFFFFFFFFFFFFFFFFFFFFFFFFFFFFFFFFFFFFFFFFFFF:FFFFFFF:F:FFFFFFFFFFFFFFFF:F
@A00920:152:HGHKKDRXX:2:2105:28203:6057 1:N:0:CGCGTTCA+CTAATCGA
ACTCCTACGGGAGGCAGCAGTGGGGAATCTTGCGCAATGGGCGAAAGCCTGACGCAGCGACGCCGCGTGGGGGAGGAAGGTTTTCGGATCGTAAACCCCTGTTGCCCGGGACGAATCCCTGGTTTTGACCAGGTTGACGGTACCGGGTGAGGAAGCACCGGCTAACTCCGTGCCAGCAGCCGCGGTAATACAGAGGTCCCAAGCGTTGTTCGGATTCACTGGGCGTAAAGGGTGCGTAGGTGGCTGGGTA
+
F:FFF:FFFFFFFFFFFFFFFFFFF:FFFFFFFFFFFFFFFFFFFFFFFFFFFFFFFFFFFFFFF:FFFFFFFFFFFFFFFFFFFFFFFFFFFFFFFFFFFFFFFFFFFFFFFFFFFFFFFFFFFFFFFFFFFFFFFFFFFFFFFFFFFFFFFFFFFF:FFFFFFFFFFFFFFFFFFF:FFFFFFFFFF:FFFFF,FFFF:FFFFFF:FFFFF:FFFFFFFFFFF,F:FFFFFFFFFFF:FFFFFFFFFF
@A00920:152:HGHKKDRXX:2:2105:12255:6277 1:N:0:CGCGTTCA+CTAATCGA
ACTCCTACGGGAGGCAGCAGTGGGGAATATTGGACAATGGGCGCAAGCCTGATCCAGCCATGCCGCGTGAGGGATGAAGGCCTTCGGGTTGTAAAGCTCTTTAGACGGGGACGAAAAAGTGACGGCCCCTGGCGGGGAAGCCTGAGCTAACCGCGACCAAGCCGCCGCGGCAACAAGGTGGGGGCTCGCTGGGTGAGGAGAGAGGGGGCGAAGAGCGCGGGGATGTGTGGGGGTAACGCGGGGGGGCTCG
+
F:FFFFFFFFFFFFFFFF:F:FFFFFFF:F,F,FFFFFFFF,FFFF:FFFFFF,FFFF:F,FFFFFFFF,F,FF,FFFFFFF:FFFFF,FFF:FF,F::F:F,F,F,FF:::F::,F,,,,,,::,FF,F,,,:,:,:F:F:F,,:,,FF,,F,:,,:,F:,,,FFF,,,,,:,,F,F,:,,,,F::F,:,,F,,,,,,,,,,,F,,F,,,F,,,F,FF,,,:,::FFF,,,::,:,,FF:,,,,,F:,,
@A00920:152:HGHKKDRXX:2:2105:9579:6621 1:N:0:CGCGTTCA+CTAATCGA
ACTCCTACGGGAGGCAGCAGTAGGGAATTGTTCGCAATGGGCGCAAGCCTGACGACGCAACGCCGCGTGGAGGACGAAGGGCTTCGGCTCGTAAACTCCTTTCGACCGAGATGAACATCCACGGGGCCAATACCCCTGTGGACTGACAGTATCGAGAGAAGAAGCCCCGGCTAACTCTGTGCCAGCAGCCGCGGTAATACAGGGGGGGCAAGCGTTGTTCGGAATTACTGGGCGTAAAGGGTTCGTAGGT
+
:FF::,,::,FFF:FFFFFF:FFFFFF,FFFFFFFFF:FFFFFFFFFFFFFFFFFFFFFFFFFFFFF:F:FFFFFFFFFFFFFF,FFFFFFF:FFF:FF:FFFFFFFFFFFFFFFFFFF:FFFFF:FFFF:FF:FFFFFFFFFFFFFFFFFF:FFFFFFFF,FFFFFF:FFFFFF:FFFFFFFFFFFFFFFF:FFFFFFFF,:FF:FFFFFFFF,:FFF:F:FFF:FFF,:F,FF,F:,FFFFF,,FF:F
@A00920:152:HGHKKDRXX:2:2105:9724:8093 1:N:0:CGCGTTCA+CTAATCGA
ACTCCTACGGGAGGCAGCAGTGAGGAATATTGGTCAATGGACGCAAGTCTGAACCAGCCATGCCGCGTGAAGGATGAAGGCGTTCTGCGTTGTAAACTTCTTTTATTAGGGAAGAAACCTGATTTTTCTAAATCAGCCGACGGTACCTAAGGAATAAGCACCGGCTAACTCCGTGCCAGCAGCCGCGGTAATACGGAGGGTGCAAGCGTTATCCGGATTTACTGGGTTTAAAGGGTGTGTAGGCGGACGT
+
,:F:F:FFFFFFFFFFFFFF,FFFFFFFFFFFFFFFFFFFFFFFF,FFFFFFFFFFFFFFFFFFFFFFFFF:FFFFFFFFFFFFFFFFF:FFFFFFFFFFF,FFFFFF:FFFFFFFF:FFFFFFFFFFFFFFFFF:FFFFFFFFF::FF:F,FFFFFFFFFFFF,FFF:FFFFFFFFF:FFFFFFFFFFFFFF,,FF:FFFFFFFFFFFF,FFFF,F,F:F:,F:FFF,F:,F,FFFFFF,,F,FF,:,F
@A00920:152:HGHKKDRXX:2:2105:11306:8296 1:N:0:CGCGTTCA+CTAATCGA
ACTCCTACGGGAGGCAGCAGTGGGGAATCTTGCGCAATGGGCGAAAGCCTGACGCAGCGATGCCGCGTGCGGGATGAAGGCCTTCGGGTTGTAAACCGCTTTCAGCAGGGACGAAATTGACGGTACCTGCAGAAGAAGCCCCGGCCAACTACGTGCCAGCAGCCGCGGTAATACGTAGGGGGCGAGCGTTGTCCGGATTTATTGGGCGTAAAGAGCTCGTAGGCGGTTTGGTAAGTCGGATGTGAAATCT
+
FFFFFFF,FFFFFFFFFFFFFFFFFFFFFFFFFFF:FFFFFFFF:FFFFFFFFFFFFFFFFFFFFFFFFFFFF:FF,FFFFFFFFFFFFFF:F:FFFFFFFFFFFF:FFFFFFF:FFFFFFFFFFFFFFFFF:F::FFFFFFFFF:FFFFFFFFFF:FFFFFFFFFFFFFFFFFFFFF:FFFFFFFFFFFF:F,FFFF,FFFFFFFFFFFF,F:FFFF:FFFFFFFFF,,FFFFFFF:FFFFFF:FFFF:
@A00920:152:HGHKKDRXX:2:2105:21721:8328 1:N:0:CGCGTTCA+CTAATCGA
ACTCCTACGGGAGGCAGCAGTAAGGGATCTTGCGACAATGGGCGAAAGCCTGACGCAGCAACGCCGCGTGCGGGATGACGGCCTTCGGGTTGTAAACCGCTTTTCGGGGGGAAGAGGAAGGACGGTACCCCCGGAAGAAGTCTCGGCTAACTACGTGCCAGCAGCCGCGGTAAAACGTAGGAGGCGAGCGTGATCCGGATTTACTGGGTGTAAAGCGCGTGTAGGCGGTCCTGCAAGTGGCGCGTGAAAG
+
FFFFFFFFFFFFFFFFFFFFFFFFFF:FFFF:FFFFFFFFFFFFFFFFFFFFFFFFFFFF:FFFFFFFFFFFFFFFFFFFFFF:FFF:F:FFFFFFFFFFF:FFFFFFFFFF:FFFF,,FFFFFFFFFFFF:FFF,::FFF:FFFFFFFF:FFF:FFFFFFFFFFFFF:FFFFFF:FFFFFFFFFFF,F,F,F:FF:,FFFFFFFF,F,FF,FF:,FFFFF:F:FFFFF:FFFFF,FFFFF,FF,FFF:F
@A00920:152:HGHKKDRXX:2:2105:20428:9095 1:N:0:CGCGTTCA+CTAATCGA
ACTCCTACGGGAGGCAGCAGTGGGGAATATTGGACAATGGGCGAAAGCCTGACGCAGCCATGCCGCGTGAATGATGAAGGTCTTAGGATTGTAAAATTCTTTCACCGGGGAAGATAATGACGGTACCCGGAGAAGAAGCCCCGGCTAACTTCGTGCCAGCAGCCGCGGTAATACGAAGGGGGCTAGCGTTGCTCGGAATTACTGGGCGTAAAGGGCGCGTAGGCGGACAGTTTAGTCAGAGGTGAAAGCC
+
F:F:FF:FFF:FF:FFFFFFFF:FFFFFFFFFFFFFF:FFFFFF:FFFFFFFFFFFFFFFFFFF:FFFFFFFF:FFFFFFFFF,F:FFF:FFFFF:FFF:FFFFFFF:FFFFFFF::FF:FFFFFFFFFFFFFFFFFFFFFFFFFFF,FFFFFFFFFFFF:::FFFFF:FFFFFFFFFFFF,FF:F:F:FFFF:FFFFFF:FFF,:FFFFF:FFF,FFF,F:::FF:F:FFFFFFF:FF::FFFF,F:FF
@A00920:152:HGHKKDRXX:2:2105:8522:9549 1:N:0:CGCGTTCA+CTAATCGA
ACTCCTACGGGAGGCAGCAGTAAGGAATATTGGTCAATGGACGCAAGTCTGAACCAGCCATGCCGCGTGGAGGATGAAGGCCCTCTGGGTTGTAAACTTCTTTTATAGGGGACGAAACCCTGGTATTCTTACCAGATTGACGGTACCCTAGGAATAAGCACCGGCTAACTCCGTGCCAGCAGCCGCGGTAATACGGAGGGTGCAAGCGTTATCCGGATTCACTGGGTTTAAAGGGTGCGTAGGAGGGCAG
+
FFFFFFFFFFFFFFFFFFFFFFFFFFFFFFFFFFFFFFFFFFFFFFFFFFFFFFFFFFFFFFFFFFFFFFFFFFFFFFFFFFFFFFFFFFFFFFFFFFFFFFFFFFFFFFFFF:FFFFFFFFFFFFFFFFFFFFFFFFF:FFFFFFFFFFFFFFFFFFFFFFFFFF:FFFFFFFF:FFFFFFFFFFFFFFFFFFF:FFFFFFFFFFFFFFF:FFFFFFFFFF:FFFFFF,FFFFFFF:F:FFFFF:FF:F
@A00920:152:HGHKKDRXX:2:2105:9118:10144 1:N:0:CGCGTTCA+CTAATCGA
ACTCCTACGGGAGGCAGCAGTAAGGGATCTTGCGACAATGGGCGAAAGCCTGACGCAGCAACGCCGCGTGCGGGATGACGGCCTTCGGGTTGTAAACCGCTTTTCGGGGGGAAGAGGAAGGACGGTACCCCCGGAATAAGTCTCGGCTAACTACGTGCCAGCAGCCGCGGTAAAACGTAGGAGGCGAGCGTTATCCGGATTTACTGGGCGTAAAGCGCGCGTAGGCGGAACGTTAAGTCTGGCCTGAAAG
+
F,FFFFFFFFFFFFFFFFFF:FFFFFFFF,FFFFFFFFFFFFFFFFFF:FFFFFFFFFFF::FF:FFFF:FFFFFFFFF:F,F,F:FFFFFFFF,:FFFFFFFFFFFFFFF:FFFFFFFFFFFFFFFFFFF:FFF,F,FFFFFFFFFFF:FFFFF:FFFFFFFFFF::FFFFFFF:FFFFFFFFFF:FFFF:FFFFFFF:FFFFFFFFFFFFFFFFFF:F,FFFFFFF:,FFFFFF:FFFFF:F:,:FFF
@A00920:152:HGHKKDRXX:2:2105:6008:10269 1:N:0:CGCGTTCA+CTAATCGA
ACTCCTACGGGAGGCAGCAGTAAGGAATATTGGTCAATGGGCGCAAGCCTGAACCAGCCATCCAGCGTGCAGGAAGAAGGCCCTATGGGTTGTAAACTGCTTTTGTCAGGGAATAAACCCCCGCATTGACTGCGGGGCTGAAGGTACCTGAAGAATAAGCACCGGCTAACTCCGTGCCAGCAGCCGCGGTAATACGGAGGGTGCGAGCGTTATCCGGAATTACTGGGTTTAAAGGGTGCGTAGGCGGCGT
+
F,:FFF:FFFFFFFFFFFFFFFF:FFFFFFFFFF:FFFFFFFFFFFFFFFFFFFFF:FFFFFFFFFFFFFFFFFFFFFFFFFF:FFFFFFFFFF:FFFFFFFFFFFFFFFFFFFF:FFFFF:FFF::FFFFFFF,FFFFFFFFFFF,FFFFFF::FFFFFFF:FF:FFF:F,FFFF:FFFFFF,FF:F:FFF:FF::FFF,FFFFF,FFFFFFFF:F:FF:FFF:FFFFF:FFF,F:FFFF:,F,F,FFF
@A00920:152:HGHKKDRXX:2:2105:24722:10708 1:N:0:CGCGTTCA+CTAATCGA
ACTCCTACGGGAGGCAGCAGTAAGGGATCTTGCGACAATGGGCGAAAGCCTGACGCAGCAACGCCGCGTGCGGGAGGACGGCCTTCGGGTTGTAAACCGCTTTTCGGGGGGAAGAGGAAGGACGGTACCCCCGGAAGAAGTCTCGGCTAACTACGTGCCAGCAGCCGCGGTAAAACGTAGGAGGCGAGCGTTATCCGGATTTACTGGGTGTAAAGCGCGTGTAGGCGGTCCTGCAAGTGGTGCGTGAAAG
+
FFFFFFFFFFFFFFFFFFFFFFFFFF:FFFF:FFFFFFFFFFFFFFFFFFFFFFFFFFFF:FFFFFFFFFFFFFFFFFFFFFFFFFF:FFFF:FFFFFFFFF,FFFFFFFFF:FFFFF:FFFF:FFF:FFF:FFF:FFFF,FF:FFFFFFFF,:F:FFF::FFF:FFFFFF:FFFFFFFF:FFF:F:FFF,FFF:FF,:FFFFFFF,FF:F:F,:FF:FF::F:,FFFFFFF:FF,FFFF:FFFFFFF,F
@A00920:152:HGHKKDRXX:2:2105:12337:11146 1:N:0:CGCGTTCA+CTAATCGA
ACTCCTACGGGAGGCAGCAGTGGGGAATATTGGACAATGGGCGCAAGCCTGATCCAGCAATGCCGCGTGGGTGAAGAAGGCCTTCGGGTTGTAAAGCCCTTTTGTACGGGAAGAAATCCCATTCGTTAATACCGGGTGGGGATGACGGTACCGTAAGAATAAGCACCGCCTACCTTCGTGCCAGCAGCCGCGGTAATACGAAGGGTGAAAGCGTTAATCGGAATTACTGGGCGTAAAGCGTGCGTAGGTG
+
F:,FF,FFFF:FFF:FFFFF,FFFFFFFFFF:FFFFFFFFFFFFFF:FFFFFFFF:FFFFFFF:FFFFFF,FF,FF,FFF,FFFF:F:,FFF,FF,,FF,,:FFFFFFFFFF:FFFFFFFFF:,F:FFF,:FF,FFFFF,FFF,,FF,FFF:FFFF,:F:FFFFF:F:,::F,,:FF,:,F:F::FFFF:FF:,FF,FFFFF:F:F,,FFFFFFFFF,F::FF:::,::F,F:F:FF:F:F,FF,,F:,F
@A00920:152:HGHKKDRXX:2:2105:13621:11146 1:N:0:CGCGTTCA+CTAATCGA
ACTCCTACGGGAGGCAGCAGTGGGGAATTGTTCGCAATGGACGCAAGTCTGACGACGCAACGCCGCGTGAAGGATGAAGGTCTTCGGATTGTAAACTTCTGTTGGGTGGGAAGAACTGCCTCCGGGTTAATACCCTGGAGGTTTGACGGTACCACCTGAGGAAGCCCCGGCTAACTCTGTGCCAGCAGCCGCGGTAATACAGAGGGGGCAAGCGTTGTTCGGAATTACTGGGCGTAAAGGGCGCGTAGGC
+
FFFFFFFFFFFFFFFFFFFFFFFFFFFFFFFFFFFFFFFFFFFFF:FFFFFFFFFFFFF,FFFFFFFFFFFFFFFFFFFFFF:FFFFFFFFFFF:FFFFFF:FFFFFFFFFFF:FFFFFFFFFFFFFFFFFFFFFFFFFFFFFFFFFFFFFFFFFFFFFFFFFFFFFFF:FFFFFFFFFFFFFFFFFFFFFFFFFFFFFFFFFF:FFFFF,:FF:FFFFFFFFFFFFFFFFFFFFFFF:FFF:FFFFFFF
@A00920:152:HGHKKDRXX:2:2105:6244:11428 1:N:0:CGCGTTCA+CTAATCGA
ACTCCTACGGGAGGCAGCAGTGGGGAATATTGCGCAATGGGCGAAAGCCTGAAGCAGCGACGCCGTGTGAGGGAAGAAGGCCTTCGGGTTGTAAACCGCTTTCAGCAGGGACGAAGCCAATCTGGGTATAAGACCAGAGGATGAAGCTCCCTCCAGAATAACACCCGCCTACCTACGTCCAAGCATCCGCGCTAATACGTATGGTCATAGCGTTCACCGGCTAGATTGCGCGTACACACCGAGTCTGCGA
+
,:F:F:FFFFFFFFFFFFF:F,FFFFFF,FFFF,FFFFFFFFFFFFFFFFFF,FFFFFFFFFFF::F:F,FF:,FFF,FFFFFFF,FFFFFFFFFF:,FFFFFFF,FFFF:,FFF:FF:,:F,F,,,,,,,,F,FFFF,F,,F,,,,F,F,,,F,,::,F,,,:F,F:F::,,FFF,,,F,FF::,:F,,:,FFFFFF,,,,:,,,,F:F,,,F,,,,,F,F,,F,FF,:F,F,,,,::F,,,F:,F,F,
@A00920:152:HGHKKDRXX:2:2105:4309:13745 1:N:0:CGCGTTCA+CTAATCGA
ACTCCTACGGGAGGCAGCAGTAAGGAATATTGGTCAATGGACGCAAGTCTGAACCAGCCATGCCGCGTGCAGGATGACGGCCCTATGGGTTGTAAACTGCTTTTATACGGGAAGAAACCCCTCTACGTGTAGAGGGCTGACGGTACCGTAAGAATAAGGATCGGCTAACTCCGTGCCAGCAGCCGCGGTAATACGGAGGATCCAAGCGTTCTCCGGATTTATTGGGTTTAAAGGGTGCGTAGGCGGATTA
+
FFFFFFFFFFF:FFFFFFFFFFFFFFFFFFFFFFFFFFFFFFFFFFFFFFFFFFFFFFFFFFFFFFFFFFFFFFFFFFFFFFF,FFFFFFFFFFFFFF:FFFFFFFFFFFFF,FFFFFFFFFFFFFFFFF,FFFFFF:FFFFF:FFF:FFFFFFFFFFFFFFFFFFFFFF:FF::FF::F,FFFFFFF:FF,FFFFFFFFFFFFFFFF:F,FFFF:FFF:FFF:,FFF:,FF:FFF,:FFFF:FFFF,F,
@A00920:152:HGHKKDRXX:2:2105:2736:14591 1:N:0:CGCGTTCA+CTAATCGA
ACTCCTACGGGAGGCAGCAGTGGGGAATCTTGCGCAATGGCCGAGAGGCTGACGCAGCGACGCCGCGTGGAGGATGACGCCCCTCGGGGTGTAAACTCCTGTTGCCCGGGACGAACACGTGGTTTCGACCACGCTGACGGTACCGGGTGAGGAAGCACCGGCTAACTCCGTGCCAGCAGCCGCGGTAATACGGAGGGTGCGAGCGTTGTCCGGAATCACTGGGCGTAAAGGGCGCGTAGGCGGTGGGGTA
+
FFFFFFFFFFFFFFFFFFFFFFFFFF,FFF:FFFFFFFFFFFF:FFFFFFFFFFFFFFFFFFFFFFFFFFFFFFFFFFFFFFFFFFFFFFFFFFFFFFF:FFFFFFFFFFFFFFFFFFF:FFFFFFFFFFFFFFFFFFFFFFFFFFFFFFFFF::FFFFFFFF:FFF:FFFFFFFFF:FFFFFFFF:FFFF:FFFFFFFFFFFFFF:FFFFFFFFFFFFFFFFFFFFFFFFFFFFFFFFFFFFFFFFFFF
@A00920:152:HGHKKDRXX:2:2105:19334:14591 1:N:0:CGCGTTCA+CTAATCGA
ACTCCTACGGGAGGCAGCAGTGGGGAATCTTGCGCAATGGGCGAAAGCCTGACGCAGCAACGCCGCGTGCGGGAAGAAGGCCCTCGGGTTGTAAACCGCTTTCAGAAGGAACGAAACTGACGGTACTTTCAGAAGAAGGTGCGGCCAACTACGTGCCAGCAGCCGCGGTGACACGTAGGCACCAAGCGTTGTCCGGATTTATTGGGCGTAAAGAGCTCGTAGGCGGTTCGGTAAGTCGGATGTGAAAACT
+
FFF:F,FFFFFFFFFF:F,FFFFFFFFFFFFFFFFF,FFFFFFFFFFFFFFFFFFFFFFFFFFFFFFFFFFFF:FFFF:FFFFFFFFFFFF:FFFFFFFF:FFFFFFFFFFFFF:FFFFFFF:F:FFFFFFFFFFFF:FF:F,FFFFFF:F:FFFFFFFFFF:FF:FFFF:FFF,FFF:FFFFFFFFF,,FFFFFFFFFF,F,:FFF:FFFFFFFFFFFFFFFFFFFFFFFFF:FFF:FFF:F:FFF:FF
@A00920:152:HGHKKDRXX:2:2105:7401:15969 1:N:0:CGCGTTCA+CTAATCGA
ACTCCTACGGGAGGCAGCAATTAGGAATCTTGCGCAATGGGCGAAAGCCTGACGCAGCAACGCCGCGTGGGTGAAGAAGGCCTTCGGGTTGTAAAGCCCTGTCGCCAGGGACGAACAAGCTCGGGTAGAAAGAGCTCTGACGGTCCCAGGAGAGGAAGCACCGGCTAACTCAGTGCCAGCAGCCGCGGTAATACACAGGGAGCTAGCGTTGTTCGGAAGTATTTAGCGTCAAGGGCGCGTAGGCGGCCTC
+
FFFFFFFFFF:FFFFF:FFFFFFFFFFFF:FFFFFFFFFFFFFFFFFFFFFFFFFFFF,FFFFFFFFFFFF,FF,FFFFFF,FFFFFFFFFFF,F:FFFF,FFF::,,FFFFFFFF,:,FFFF,F,F,FF,F,,F,:FF:,FF:,F:F:,,:::,FF:FF,F,,F,:FFF:,,F,F,FFFF,FF,FF,F,:::FF,FFF:,F:F:FFF,,:FF,,,:F,F,F,,,F,FF,F,FF,FFFF,,F:FFFFFFF
@A00920:152:HGHKKDRXX:2:2105:32488:16266 1:N:0:CGCGTTCA+CTAATCGA
ACTCCTACGGGAGGCAGCAGTAGGGAATCTTCCACAATGGGCGAAAGCCTGATGGAGCAACGCCGCGTGGGTGAAGAAGGTCTTCGGATCGTAAAACCCTGTTGTTAGAGAAGAAAGTGCGTGAGAGTAACTGTTCACGTTTCGACGGTATCTAACCAGAAAGCCACGGCTAACTACGTGCCAGCAGCCGCGGTAATACGTAGGGTGCAAGCGTTAATCGGAATTACTGGGCGTAAAGCGTGCGCAGGCG
+
FFF,FFFFFFFFFFFFFFFFFFFFFFFFFFFFFFFFFFFFFFFFFFFFFFFFFFFFFFFFFFFFFFFFFFF:FF:FF:FFFFF:FFFFFFFFFF:FFFFFFF::FFFFFFFFFF:FFFFFFFFFFFFFFFFFFFFF:FFFF:FFFFFFFFFFF:FFFFFFFFFFFFFFFFFFFFF:F:FFFFFF:FFFFFFFFF,FF:FFFFFFF:FF,FFFFFF:,FFFFFFF:FFFFFFFFFFFFFF,F::FFF:F:F
@A00920:152:HGHKKDRXX:2:2105:29930:16282 1:N:0:CGCGTTCA+CTAATCGA
ACTCCTACGGGAGGCAGCAGTGGGGAATCTTGCGCAATGGCCGAAAGGCTGACGCAGCGACGCCGCGTGCGGGAGGACGCTCTTCGGGGAGTAAACCGCTGTCACGCGGGAAGAAGGCCCCGGGGAGGCACAGCCCGTGGGAAGACGGTACCTCCACAGGAAGAAACGGCTAACTCCGAGCCAGCAGCCGCGGTAATACGGAGGGTGGCAGCGATGTTAGGACTTAATGGGCGAAAAGCGCGCGGCGGCG
+
FFFFFFFF:FFFFFFFFFFFFFFFFFFFFFFFFFFFFFFFFFFFF:FFFFFFFFFFFFFFFFFFFFFFFFFFFFFFFFF:,FFFFFFF:,FFFFFFFFFFFF::,:,FFFFFFFF:FFFF,,F,F,,FFF,FF,,F,,FF:F,FFF::::,:,:FF,F:F,F,,:,FFFF:F,,FF,F,,:F,F,F,,F:FF,:,FF,F:::FFFFF,:,::,,F,,,:FF,,FFF,:FFFFF,,:FFF:FFFF,,,FF,
@A00920:152:HGHKKDRXX:2:2105:2618:16329 1:N:0:CGCGTTCA+CTAATCGA
ACTCCTACGGGAGGCAGCAGTGAGGAATATTGCTCAATGGGCGAAAGCCTGAAGCAGCGACGCCGCGTGGACGATGAAGGTCTTCGGATCGTAAAGTCCTTTTCTGTGTGACGAGGAAGGACGGTAGCACAGGAATAAGTGTCGGCTCACTACGTGCCAGCAGCCGCGGTAACACGTAGGACGCAAGCGTTATCCGGAATTACTGGGCGTAAAGAGCGTGTAGGCGGTGCTGTAAGTCAACCGTGAAAGC
+
FFFFFFFFFFFFFFFFFFFFFFFFFFFFFFFFFFFFFFFFFFFFFFFFFFFFFFFFFFFFFFFFFFFFFFFFFFFFFFFFFFFFFFFFFFFFFFFFFFFFFFFFFFFFFFFFFFFFF,FFFFFFFFFFFFFFF,FFF:F,FFFFFFF,FFF:FF,FFFFFFFFFFFFFFF,FFFFFFFFFFFFFF::FFFF,FF:F:FF,FF:FFFFFFF:FFFFFFFFFF,FFF:FFFFFFFFFFFFFFFFFFF:FFFF
@A00920:152:HGHKKDRXX:2:2105:20048:17049 1:N:0:CGCGTTCA+CTAATCGA
ACTCCTACGGGAGGCAGCAGTGGGGAATATTGGACAATGGGGGCAACCCTGATCCAGCCATGCCGCGTGTGTGAAGAAGGCCTTCGGGTTGTAAATCACTTTAAGTTGGGAGGAAGGCTTCAAACCTATTACGTTTGAGGATTGACGTTACCAACAGAATAAGCACCGGCTAACTCCGTGCCAGCAGCCGCGGTAATACGGAGGGTGCAAGCGTTAATCGGAATTACTGGGCGTAAAGCGCGCGTAGGCG
+
FFFFFFFFFFF:FFFFFFFFFFF:FFF::FF,FFFFFFFFFFFFF:FFFFFFFF,FFFFF,FFFFFFFF,FFFFF:F:F,F:F,FF::F,FFFF:,FF,:F,:FFF,,F,:F:F,FFFFFFF:F:,FF,FFFF,,FFFFFFFFF,FFFFFFF:FFF,:F:FF:FFFFF::FFF,FFFF:,FF::FFFFF:FF:::FF,FF,FF,:F,:F::FFFFFFFF:F::FFF,FFFFF,FFF::FFFFFFF,F:FF
@A00920:152:HGHKKDRXX:2:2105:9254:17268 1:N:0:CGCGTTCA+CTAATCGA
ACTCCTACGGGAGGCAGCAGTGGGGAATCTTGCGCAATGGGCGAAAGCCTGACGCAGCAACGCCGCGTGCGGGAAGACGGCCTTCGGGTTGTAAACCGCTTTCAGCAGGGACGAAATTGACGGTACCTGCAGAAGAAGCTCCGGCCAACTACGTGCCAGCAGCCGCGGTAAGACGTAGGGGGCGAGCGTTGTCCGGAAGTATTGGGCGTAAAGCGCACGTAGGCGGCTCTTTAAGTCTGACTGTGAAATT
+
FFFFF,F:FFFFFFFFFFFFFFF:FFFFFFFFFFFFF:FFFF:FFF:FFFF:FFFF:FF,FFFFFFFFFFFFFFF:FF:FFFFFF,FFFFFF:F:FFFFFF:FFFFFFF,FFFFF,FFFFFFFFFFFFFFF:FFFFFFFFFFFFFFFFFFFFFFF:FFFFFFF:FFF,FFFFFF:F:,FFFFF,FFFF:FF:F:FF:F,FFFFFF:FFFFFFFFFFFF,FFFFFF:FFFF:F,FF,FFF,FF,FFFFF:,
@A00920:152:HGHKKDRXX:2:2105:19822:17315 1:N:0:CGCGTTCA+CTAATCGA
ACTCCTACGGGAGGCAGCAGTAGGGAATATTGGTCAATGGATGGAAGTCTGAACCAGCCATGCCGCGTGCAGGAAGAAGGCCTTCTGGGTTGTAAACTGCTTTTGCCAGGGGATAAAAAGACCATGCGTGGTTAATTGAAGGTACCTGGTGAATAAGCCACGGCTAACTACGTGCCAGCAGCCGCGGTAATACGTAGGTGGCACGCGTTGTCCGGATTTATTGGGTTTAAAGGGTGCGTAGGCGGCCCTG
+
FFFFFFFFFFFFFFFFFFFFFFFFFFFFFFFFFFFFFFFFFFFFF,FFFFFFFFFFFFFFFFFFFFFFFFFFFF:FFFFFFFFFFFFFFFFFFFFFFFFFFFFFFFFFFFFF:FFFF:FFFFFFFFFFFFF::FFFFFFFFFFFFFFFFFF:FFFFF:F:FFFFFFFFFFFFFFFFFF:FFFFFFFFFFFFFFFF:FFFFFFF,FFF,:FFFFFFFFFFFFFFFFFFFF:FFFFFFF:FFFFFFF:FF:F
@A00920:152:HGHKKDRXX:2:2105:14877:17863 1:N:0:CGCGTTCA+CTAATCGA
ACTCCTACGGGAGGCAGCAGTGAGGAATATTGGACAATGGGCGAGAGCCTGATCCAGCCATGCCGCGTGCAGGAAGACGGCCCTATGGGTTGTAAACTGCTTTTGCCGGGGGATAAAATTCCCATGCGTGGGACATTGAAGGTACCCGGTGAATAAGCCACGGCTAACTACGTGCCAGCAGCCGCGGTAATACGTAGGTGGCAAGCGTTGTCCGGATTTATTGGGTTTAAAGGGTGCGTAGGCGGTCTTG
+
FFFFFFFFFFFFFFFFFFFFFFFFFFFFFFFFFFFFFFFFFFFFFFFFFFFFFFFFFFFFFFFFFFFFFF,FFF:FFFFFFFF:FFFFFFFFFF,:FFFFFFFFFFFFFFFFFFFFFFFFFFFFFFFFFFFFFFFFFFFFFFFFFFFFFFFFFFFFFFFFFFFFFFFFFFFFFFFFFFFFFFFFFFFFFFFFFFFFFFFFFFFFFFFFFF:FFFFFFFFFFFFFFFFFFFFFFFFFFFFFFFFFFFFFFF
@A00920:152:HGHKKDRXX:2:2105:21007:18834 1:N:0:CGCGTTCA+CTAATCGA
ACTCCTACGGGAGGCAGCAGTGGGGAATTTTGGACAATGGGCGCAAGCCTGATCCAGCCATGCCGCGTGAGTGAAGAAGGCCTTCGGGTTGTAAAGCTCTTTCGCAAGGAAAGAAAACTTATCTACTAATACTAGGTGAGGTTGACGGTACCTTGATAAGAATCACCGGCTAACTACGTGCCAGCAGCCGCGGTAAAACGTAGGGTGCGAGCGTTAATCGGAAATACTGGGCGTAAAGCGTGCGCAGGCG
+
FFFFFFFFFFFFFFFFFFFFFFFFFFFF,FFF,:FF:FFFFFFFFFF:FFF:,:FFFFFF:FFFFFFFFFFFFFFF:FFF:FFFFFFFFFFFFFF,FFFFFF:FF:FFFFFFFFF:F:FFF,FF:,,:FFFFFFF,FF,FF,F,FFFFFFFFFF,FFFFFFF,FFFFFFF::FF,:F,F,:F,:F:,FF:FFFFFF,:FFFF,FFFFF:FFF:FFFFFF,:FF,F:,F:FF,:F,FF,FFF,FFFF,FF:
@A00920:152:HGHKKDRXX:2:2105:8919:18881 1:N:0:CGCGTTCA+CTAATCGA
ACTCCTACGGGAGGCAGCAGCGACGAATATTCCGCAATGCGCGAAAGCGTGACGGAGCAATGCCGCGTGTGGGATGAAGCGGTTTCGCCGTGTAAACCACTGTCAGGGGACAGGAAGAACTGACCATCCCCAAAGGAAGGGCCGGCTAACCTCGTGCCAGCAGCCGCGGTAATACGAGGGGCCCGAGCGTTAATCGGAATCACTGGGCTTAAAGGGTGCGCAGGCGGGCCTGCAGGCGTCTTGTGAAATC
+
FFFFFFFFFFFFFFFFFFFF:FFFFFFFFFFFFFFFFFFFFFFFFFFFFFFFFFFFFFFFFFFFFFFFFFFFFFFFFFFFFFFFFFFFFFFFFFFFFFFFFFFFFFFFFFFFFFFFFFFFFFFFFFFFFFFFFFFFFFFFFFFFFFF,FFFFFFFFFFFFFFFFFFFFFF:,FFFFFFFFFFFFFFFFFFF:FFFFFFFFFFFFFFFFFFFF:FFFFFF:FFFFFFFFFFF:FFFFFFFFFFFFFF:FFF
@A00920:152:HGHKKDRXX:2:2105:12111:18928 1:N:0:CGCGTTCA+CTAATCGA
ACTCCTACGGGAGGCAGCAGTGGGGAATATTGGACAATGGGCGCAAGCCGGATCCAGCCATGCCGCGTGAGTGAAGAAGGCCTTCGGGTTGTAAAGCTCTTTCGGCGGGGACGATGATGACGGTACCCGCATAAGAAGCCCCGGCAAACTTCGTGCCAGCAGCCGCGGTAATACGAAGGGGGCTAGCGTTGTTCGGAATTACTGGGCGTAAAGCGCACGTAGGCGGCCTATCAAGTCAGATGTGAAAGCC
+
FFFFFFFFFFFFFFFFFFFFFFFFFFFFFFFFFFFFFFFFFFFFFF:FFFFFFFFFFFFFFFFFFFFFFFFFFFFFFFFFFFFFFFFFFFFFFFFFFFFFFFFFFFFFFF:FFFFFFFFFFFFFFFFFFFFFFFFFFFFFFFFFFFFFFFFFFFFFFFFFFFFFFFFFFF:FFFFFFFFF:FFFFFFFFFF,:FFFFFFFFFFFFFFFF::FFFFF,FFFFF:FFFFF,FFFF,FF:FFFFFFFF,FFFF
@A00920:152:HGHKKDRXX:2:2105:19587:19664 1:N:0:CGCGTTCA+CTAATCGA
ACTCCTACGGGAGGCAGCAGTGGGGAATATTGCGCAATGGGCGGAAGCCTGACGCAGCCACGCCGCGTGAGCGATGAAGGTCTTAGGATCGTAAAGCTCTGTGGAGGGAGAAGAAGAAAGCCGGTGAAGAGCCGGCCTTGACGGTATCCCTTTAGCAAGCACCGGCTAACTCCGTGCCAGCAGCCGCGGTAATACGGAGGGTGCAAACGTTGCTCGGAATCATTGGGCGTAAAGCGCGCGTAGGCGGCGA
+
FFFFFFFFFFFFFFFFFFFFFFFFFF:FFFFFFFFFFFFFFFFFFFFFFFFF::FFFFFFFFFFFFFFFFFFFF:FFFFFFFF:FFF:FFFFFFFFF:FFFFFFFFFFFFFFFFFF:FF:,FFFFFFFFFFFFFFFFFF:FF,FF,FF,F::FFF,FF:FF,F,FF:,FFFF,,FFFFFFF,:FFFF,,FF:F,:F,F:FFFFFFFFFF,F:FF:,FF,FFF,F,,,:FFF:::,FF:FF:FFFFFFF,F
@A00920:152:HGHKKDRXX:2:2105:31015:20384 1:N:0:CGCGTTCA+CTAATCGA
ACTCCTACGGGAGGCAGCAGTCGGGAATTTTGGGCAATGGGCGAAAGCCTGACCCAGCAACGCCGCGTGAAGGATGAAGTATTTCGGTATGTAAACTTCGAAAGAATGGGAAGAATAAATGACGGTACCATTTATAAGCTCCGGCTAACTACGTGCCAGCAGCCGCGGTAATACGTAGGGAGCAAGCGTTGTTCGGATTTACTGGGCGTAAAGGGCGCGTAGGCGGCTGCGTAAGTCAGGGGTGAAATCC
+
FFF::FFFF:FFFFFFFFFFFFFFFFFFFFFFFFFFFFFFFFFFF:FFFF:FFFFFFFFFFFFFFFFFFFFFFFFFFFFFFFFFFFFFFFFFFFFFFFFFFFFFFFFFFFFFFFF:FFFFFFFFFFFFFFFFFFFFFFFFFFFFFFFFFFFFFFFFFFFFFFFFFFFFFFFFFFFFFFFFF:FFFFFFFFFFF:FFFFFFFFFF:FFFFF,FF:FFFFFF:,FFF:FFFFFFFFFFFFFFF:FFF:,F:F
@A00920:152:HGHKKDRXX:2:2105:21061:20556 1:N:0:CGCGTTCA+CTAATCGA
ACTCCTACGGGAGGCAGCAGTGGGGAATCTTGGACAATGGGCGAAAGCCTGATCCAGCGACGCCGCGTGGGTGATGAAGGCCTTCGGGTTGTAAAGCCCTTTCGACGGGGACGATGATGACGGTACCCGGCGAAGAAGCACCGGCTAACTCCGTGCCAGCAGCCGCGGTAAGACGGAGGGTGCTAGCGTTGTTCGGAATCACTGGGCGTAAAGGGCGCGTAGGCGGCCTTGGCAGTCGGCTGTGAAAGCC
+
FFFFF:FFFFFFFFFFFFFFFFFFFFFFFFFFFFFFFFFFFFFFFFFFFFFFFFFFFFFFFF:FFFFFFFFFFFFFFFFFFFFFFFFFFFFFFF:FFFFFFFFFFFFFFFFFFFFF,FFFF:FFFFFFFFFFFFFFF:FFFFFFFFFFFFFFFFF:FFFFFFFFF:FFFFFFFFFFFFFFFFFFFFF:FFFFFFFFFFFF:FFFFFFFF,FFFFFFFFFF:,FFFFFFFF:FFFFFFFFF:FFFFFFFFF
@A00920:152:HGHKKDRXX:2:2105:28556:20666 1:N:0:CGCGTTCA+CTAATCGA
ACTCCTACGGGAGGCAGCAGTAGGGAATCTTCCACAATGGACGAAAGTCTGATGGAGCAACGCCGCGTGAGTGAAGAAGGTTTTCGGATCTTAAAACTCTTTTGTAAGGGAAGAACACGTACGAGAGTAACTGCTCGTAACTTGACGGTACCTTATTAGAAAGCCACGGCTAACTACGTGCCAGCAGCCGCGGTAATACGTAGGTGGCAAGCGTTGTCCGGAAGTATTGTGCGTAAAGCGCGCGCAGGCG
+
,FFFFF:FFF,FFFFFFFFFFFFFFFFFFFFFFFFFFFFFF,:,F,FFF:FF,FFFFF,FFFFFFFF:FF:FFFFF:,FFFFFFF:,F::,F:FFFFF,,,,F:FFF,FF,FFFF:F:,F:,:FFF:FF,,FF,F,:FF,,FF,FF,FFFF,FFF:FF:FFFFF,F,F,:FFFFF,:F::FF::F:F:F,:F,FFF,FF:,FF,FFFFFF,FF:FFF:,FFF,,,FF:F:,,FFF,,:F,F:FFFFFFFF
@A00920:152:HGHKKDRXX:2:2105:10104:20807 1:N:0:CGCGTTCA+CTAATCGA
ACTCCTACGGGAGGCAGCAGTGGGGAATATTGGACAATGGGCGCAAGCCTGATCCAGCCATGCCGCGTGAGTGATGAAGGCCTTAGGGTTGTAAAGCTCTTTCAGTAGGGAAGATAATGACGGTACCTACAGAAGAAGCCCCGGCTAACTTCGTGCCAGCAGCCGCGGTAATACGAAGGGGGCTAGCGTTGTTCGGATTTACTGGGCGTAAAGCGCACGTAGGCGGATCGTTAAGTCAGGGGTGAAATCC
+
F:F:FFFFFFFFFFFFFFF:FFFFFFF:F:FFFFFFFFFFFFFFF:FFF:FFFF:FFFFF:FFFFFF,FFFFFFFFFF:FFFF,FFFFFFFFFFFFFFFFFFFF,FFF:FFF:FFF,FFFFFFFFFFFFFFFFF:FF,FF:FFFFFFFFFF:FFFFFFFFFFFFFFFF:FFFFFFFFFFF:FFFF:FFFFFFF:FFFFFFF:FF:,FFFFFFFFFFFF,:FFFFFF:F:FF:FFFFFFFFF,,FFFFFF:
@A00920:152:HGHKKDRXX:2:2105:31277:21151 1:N:0:CGCGTTCA+CTAATCGA
ACTCCTACGGGAGGCAGCAGTACAGAATCTTGCACAATGGGGGAAACCCTGATGCAGCGACGCCGCGTGAGCGATGAAGCCCTTCGGGGTGTAAAGCTCTTTCGACCCGGAAGATAATGACGGTAGCGGGAGAAGAAGCCCCGGCTAACTCCGTGCCAGCAGCCGCGGTAATGGGGAGGGGGCTAGCGGTGTGCGGAGTCACTGGGCGTGAAGCGCGCGTAGGCGGCGATTTAAGTTGGGGGGGACAGCG
+
,FFFFFF:FF:FFFFFFFFF,,FFFFFF:,FF:FF:FF:FF,FFFFF::FFFF:F::FFFFFFF,F::FFF,F:FF:,:FFF:FF,,FFF::FF::FF::::F:FF,FFF,,FFFFFFFFFFF:FF:FF:,F::FFF:F:F,F:,F,F,F:,::FF,:FF,F,:F,::F,,F,,FF,FFFFFFF,F,F,FF,,F:F,,:F,::F,F:FF,,,FFFFFF,F,FF,FF:,FF,F,,F,FFF:,F,F,,,F:,
@A00920:152:HGHKKDRXX:2:2105:25129:21402 1:N:0:CGCGTTCA+CTAATCGA
ACTCCTACGGGAGGCAGCAGTGGGGAATATTGGACAATGGGGGCAACCCTGATCCAGCCATGCCGCGTGTGTGAAGAAGGCCTTCGGGTTGTAAAGCACTTTAAGTGGGGAGGAAGGGGTGATCCTTAATACGGATCATCATTGACGCTACCCACAGAATAAGCACCGGCTAACTCTGTGCCAGCAGCCGCGGTAATACAGAGGGTGCAAGCGTTAATCGGAATTACTGGGCGTAAAGCGCGCGTAGGCG
+
FFFFFFFFFFFFFFFFFFFFFFFFFFFFFFFFFFFFFFFFFFFFFFFFFFFFFFFFFFFFFFFFFFFFF,FFFF,FFFFFFF:F:FFFFFFFFFFFFFFFFFFFFFFFFFFFFFFFFFFFFFFFFFFFFFFFFFFFFFFFFFFFFFFFFFFFF:FFFFFFFFFFFFFFFFFFF:FFFFFFFFFFFFFF:FFFFFFFF,FFFFFFFFFFFFFFFFFFFFF:FF:FFFFFFF:FFFFFFFFFFFFFFFFFFF
@A00920:152:HGHKKDRXX:2:2105:7157:21684 1:N:0:CGCGTTCA+CTAATCGA
ACTCCTACGGGAGGCAGCAGTGGGGAATATTGGACAATGGGCGGAAGCCTGATCCAGCAACGCCGCGTGAGGGATGACGGCCTTCGGGTTGTAAACCTCTTTCAGTACCGACGAAGCGAAAGTGACGGTAGGTACAGAAGAAGCACCGGCCAACTACGTGCCAGCAGCCGCGGTAATACGTAGGGTGCGAGCGTTGTCCGGAATTATTGGGCGTAAAGGGCTCGTAGGCGGTTTGTCGCGTCGGGAGTGA
+
FFFFF:FFFFFFFFFFFFFF:FFFFFFFFFFFFFFFFFFFFFFFFFFFFFFFFFFFFFFFFFFFFFFFFFFFFFFFFFFFFFFFFFFFFFFFFFFFFFFFFFFFFFFFFFFFF:FFFFFFFFFFFFFFFFF:F,FFFFFFFFFFFF:FFFFFFFFFFFFFFFFFFFFFFFFFF:::FFFFFFFF:FFFFFFFFFF:FFFFFFFFFFFFFFFFFFFFFFFFFFFFFFFFFFFFFFFFFFFFFFFFF,FFFF
@A00920:152:HGHKKDRXX:2:2105:25165:21840 1:N:0:CGCGTTCA+CTAATCGA
ACTCCTACGGGAGGCAGCAGTGGGGAATATTCGACAATGGGGGGAACCCTGATCCAGCAATGCCGCGTGTGTGAAGAAGGCCTGAGGGTTGTAAAGCACTTTCAGTGGGGAGGATGATTGATTGGTTAAGAGCTGATTGATTGGACGTTACCGACATAGGCAGCACCGGCTAACTCCGTGCCAGCAGCCGCGGTAATACGGAGGGTGCTAGCGTTGAACGGAATTACTGGGCGTAAAGGGTGCGTAGGTG
+
F:FFFFFFF:FFFFFFFFFFF,FFFFFF,FF,,FFFFFFF:FF,F:F:FFFFF,,FFFFFFFFFFFFFF,FFFFFFFFF:,,FFFFF,,,FFFF:FF,FF::,F,,FFFF:,FF,F,,,:,,FFF,FFF,FF,F:FFFFFF:F:FFFFF:FF,,F:,F,,F,FFF,:F:F,FFFF,FFFFF,:FF,,:FFFFFF,FFFF,FF,FF,FF,:FFFFF,,,F:,,FFFFF:FFF,FF::::FFFFFF,,FF,F
@A00920:152:HGHKKDRXX:2:2105:15655:22623 1:N:0:CGCGTTCA+CTAATCGA
ACTCCTACGGGAGGCAGCAGTAAGGGATCTTGCGACAATGGGCGAAAGCCTGACGCAGCAACGCCGCGTGCGGGATGACGGCCTTCGGGTTGTAAACCGCTTTTCGGGGGGAAGAGGAAGGACGGTACCCCCGGAATAAGTCTCGGCTAACTACGTGCCAGCAGCCGCGGTAAAACGTAGGAGGCGAGCGTTCTCCGGATTTACTGGGTGTAAAGCGCGTGTAGGCGGTCCTGCAAGTGGCGCGTGAAAG
+
F:FFFFFFFFFFFFFFFFFFFFFFFFFFFFFFFFF:FFFFF:FFFFFFFFFF:FFFFFF:FFFFFFFFFFFFFFFF,FFFFFFFFFFFFFFFFFFFFFFFF,FFFFFFFFFFFF:FFFFFFFFFFF,F:FFFF:FFFFFFFFFFFFFFFFFFF,FFFFFFFFFFF,FFFFFFFFFF:FFFFF::FFFFFFFF,FFFFFFFFF:FFFFFFFFFFFFFFF:FFF:FFF:FFFFF:FFFF:F,F:FF,FFFFF
@A00920:152:HGHKKDRXX:2:2105:5538:22889 1:N:0:CGCGTTCA+CTAATCGA
ACTCCTACGGGAGGCAGCAGTGGGGAATATTGGACAATGGGCGAAAGCCTGATCCAGCCATGCCGCGTGAGTGATGAAGGCCCTAGGGTTGTAAAGCTCTTTCACCGGGGAAGATAATGACGGTACCCGGAGAAGAAGCCCCGGCTAACTTCGTGCCAGCAGCCGCGGTAATACGAAGGGGGCTAGCGTTGTTCGGAATTACTGGGCGTAAAGCGTGCGCAGGCGGATTTCCAAGTCAGGAGTGAAATCC
+
FFFFFFFFFFFFFFFFFFFFFFFFFFFFFFFFFFFFFFFFFFFFFFFFFFFFFFFFFFFFFFFFFFFFFFFFFFFFFFFFFFFFFFFFFFFFFFF:FFFFFFFFFFFFFFFFFFFFFFFFFFFFFFFFFFFFFFFFFFFFFFFFFFFFFFFFFFFFFFFFFFFFFFFFFFFFFFFFFFFFFFFFFFFFFFFFFFFFFFFFFFFFFFFFFFFFFFFFFFFFFFFFFFFFFFF:FF:FFFFFFFFF:,FFFF
@A00920:152:HGHKKDRXX:2:2105:23782:23140 1:N:0:CGCGTTCA+CTAATCGA
ACTCCTACGGGAGGCAGCAGTGGGGAATCTTGCGCAATGCGCGAAAGCGTGACGCAGCAACGCCGCGTGGGGGAAGAAGGCCTTCGGGTCGTAAACCCCTTTCAGGAGGGACGAAGCCTCGGGAGTGAATAGCTCTCCGGGGTGACGGTACCTCACGAAGAAGCCCCGGCTAACTACGTGCCAGCAGCCGCGGTAATACAGAGGGGGCCCGCGTTATTCGGAATTATTGGGCGTAAAGGGCGCGTAGGCG
+
FF:FF,FF:F:F::FFFF,FFF,FFFFFFFFFFFF,FF:FFFFFF,::FF:FF:FFFFFFF:,FF:FFFFFFFFF,FFFFFFFFF:FFFFFFF,FFFFFF:FFFFFFFFFF:FFF:FFFF:FFFFFFFFF:FFFFFFFFFFFFFFFF:F:,F,,:FFFF,,F,F,FFF,,F,F,FFFF,FFFF:FFFF:,,FFFFFF,,,,F:F:F,:F,FFFFFFFFF,F:FFF,:FF:FFF:FFF::FF,FFF,FF::
@A00920:152:HGHKKDRXX:2:2105:32687:23218 1:N:0:CGCGTTCA+CTAATCGA
ACTCCTACGGGAGGCAGCAGTAGGGAATATTGGGCAATGGCCGAGAGGCTGACCCAGCCATGCCGCGTGCAGGAAGAAGGCCTTCTGGGTTGTAAACTGCTTTTATACGGGAAGAAAACGCTCTTGCGAGAGTAACTGACGGTACCGTATGAATAAGCACCGGCTAACTCCGTGCCAGCAGCCGCGGTAATACGGAGGGTGCAAGCGTTGTCCGGATTTATTGGGTTTAAAGGGTGCGTAGGCGGCCCGT
+
FFFFFF:FFFFF:FF:FFFFFFFFFFFFFFFFFFFFF:FFFFFFFFFFFFFFFFF:FFFFFFFFFFFFFFF:FFFFFFF:FFFFFFFFFFFFFF::FFFFFFFFFFFFFFFFFFFFFFFFFFFFF:FFFFFFFFF:FFFFFFFFFFFFFFF:FFFFF:FFF:FF:FFFFFFFFFF,FFFFFFFFFFFFFFFFFFFFFFFFFFFFFF:FFFFFFFF:FFFFFFFFFFFFF,:FFF:FF,FF:FF:FFFFFF
@A00920:152:HGHKKDRXX:2:2105:4679:23249 1:N:0:CGCGTTCA+CTAATCGA
ACTCCTACGGGAGGCAGCAGTGGGGAATATTGCACAATGGGCGAAAGCCTGATGCAGCAACGCCGCGTGCGGGAAGAAGGCCCTAGGGTTGTAAACCGCTTTCAGCAGGGAAGAAACTGACGGTACCTGCAGAAGAAGGTGCGGCCAACTACGTGCCAGCAGCCGCGGTGACACGTAGGCACCAAGCGTTGTCCGGATTTATTGGGCGTAAAGAGCTCGTAGGCGGTTCAGTAAGTCGGGTGTGAAAACT
+
FFFFFFFFFFFFFFFFFFFFFFFFF:FFFFFFFFFFFFFFFFFFFFFFFFFFFFFFFFFF:FFFF:FFFFFFFF:FFFFFFFFFFFFFFFFFFFFFFFF,FFFFFFFFFFFFFFF,FFFFFFFFFFFFFF:FFFFFFFFFFFFFFFF:FFFFFFFFFFFF:FFFFFFFFFFFFFFFFFFFFFFFFFFFFFFFFFFFFFFFFFFFFFFFFF:FFFFFFFF:FFFFFFFFFFFF:FFF:FFFFFFFF,:FFF
@A00920:152:HGHKKDRXX:2:2105:15176:23516 1:N:0:CGCGTTCA+CTAATCGA
ACTCCTACGGGAGGCAGCAGTGGGGAATATTGGACAATGGGCGCAAGCCTGATCCAGCCATGCCGCGTGGGTGAAGAAGGCCTTCGGGTTGTAAAGCCCTTGTGTTGGGAAAGAAAACTTTCCGATTAATACTCGGAGAGAATGACGGTACCCAAAGAATAAGCACCGGCTAACTTCGTGCCAGCAGCCGCGGTAATACGAGGGGTGCAAGCGTTACTCGGCATTACTGGGCGTAACGCGGGCGTAGGTG
+
FFFFFFFFFFFFFFFFFFFFFFFFFFFFFF,FFFFFFFFFFFFFFFFFFFFFFFFFFFFFFFF:FFFFFF:FFFFFFFFFFFFFFFF:,FFF:FF:FF,::,FFFFFFF,,:F,:,:FFFFFFF,::FFF:F:FFFFFFF:,FFFFFFF,FFFF::FFFF,FFFF,FFFF,FFFFFFF,:FF:FFFF,FFFFF,FF:F,F:,FFFFF:,FF:F,F,:,FFF,:,F:,FFFF,::,F,F,F,FFF,,FF,F
@A00920:152:HGHKKDRXX:2:2105:10004:24111 1:N:0:CGCGTTCA+CTAATCGA
ACTCCTACGGGAGGCAGCAGTGGGGAATTGTTCGCAATGGGCGCAAGCCTGACGACGCAACGCCGCGTGGAGGATGAAGGTCTTCGGATTGTAAACTACGGTTGATCGGGAAGGAGGGCCCCCGGGTTAATAAGCCGGGGGAGTGACGGTACAGAATGAGGAAGCCACGGCTAACTCTGTGCCAGCCGCCGCGGTACTACAGAGGTGGCAAGCGTGGTTCGGACGTACTGGGCGGACAGGGCGCGTCGGC
+
FFFFFFFFFFF:FFFFF:FFF:FFFFFFFFFF,:FFFFFF,FF:FF::FFFFF:FFFF:::FFFFFFFFFFFF:FFFFFFFF:FFFFF,FF::FF,,,,,F,FFFF::FF,F,,F,::FFFF:FFFF,,FFF,FF:F,F::,FFFF:,FF:,,:FF:F:,,,,:F,F:,F,F:,F,,FF,FFFFF,,,F,FF,F,F,F:,::::FF:,,,F,FF,,:,FFFF,,,:,:F::,F,FFF:F,FFF,FF,F:F
@A00920:152:HGHKKDRXX:2:2105:22878:24205 1:N:0:CGCGTTCA+CTAATCGA
ACTCCTACGGGAGGCAGCAGTGGGGAATATTGGACAATGGGCGAAAGCCTGATCCAGCAATGCCGCGTGAGTGATGAAGGCCTTAGGGTTGTAAAGCTCTTTTACCAGGGATGATAATGACAGTACCTGGAGAATAAGCTCCGGCTAACTCCGTGCCAGCAGCCGCGGTAATACGGAGGGAGCTAGCGTTGTTCGGAATTACTGGGCGTAAAGCGCGCGTAGGCGGCTTCTTAAGTCAGGGGTGAAATCC
+
FFFFFFFFFFFFFF:FFFFFFFFFFFFFFFFFFFFF:FFFFFFFFFFFFFFFFFFFFFFFFFFFFFFFFFFFFFFFFFFFFFFFFFFFFFFFFFFFFFFFFFFFFFFFFFFFFFFFFFFFFFFFFFFFFFFFF:FFFFFFFFFFFFFFFFFFFFFFFFFFFFFFFFFFFF:FFFFFFFFFFFFFFFFFFFFFFFFF:,FFFFFFFFFFF:FFFFFFFFFFFFFFFFFFFFFFFFFFFFFFFFFFF,FFFF
@A00920:152:HGHKKDRXX:2:2105:9182:24596 1:N:0:CGCGTTCA+CTAATCGA
ACTCCTACGGGAGGCAGCAGTCGGGAATTTTGCCCAATGAGCGAAAGCTTGAGGCAGCAACTCCGCGTGAGGGATGAAGGCTCTAGGGTCGTAAACCTCTTTTCTCAGGGAAGATACAAGACGGTACCTGAGGAATAAGCGACGGCTAACTACGTGCCAGCAGCCGCGGTAATACGTAGGTCGCGAGCGTTGTCCGGATTTACTGGGCGTAAAGAGCGCGCAGGCGGCTGGCCAAGTCCGATGTGAAAGC
+
FFFFFFFFFFFFFFFFFFFFFFFFF:FFFFFFFFFFFFFFFFFFFFFFFFFFFFFFFFF,FFFFFFFFFFFFFFFFFFFFFFFFFFFFFFFFFFFFFFFFFFFFFFFFFFF:FFFFF:FFFFFFF:FFFFFFFF:FFFF:FFFFFFF:FFF:FFFFFFFFFFFFFFFFFFF,FFFFFFFFFFFFFFFFFFFFFFFFFFFFFFFFFFFFFFFFFFFF:FFF:FFFFFFFFFFFFF:FFFFF:FFFFFF:F:
@A00920:152:HGHKKDRXX:2:2105:2772:24799 1:N:0:CGCGTTCA+CTAATCGA
ACTCCTACGGGAGGCAGCAGTGGGGAATCTTGCGCAATGGGCGAAAGCCTGAAGCAGCGAAGCCGCGTGGGGGATGAAGGCCCTCGGGTTGTAAACCACTTTCGGCAGGGACGAAGCCGCAAGGGGACGGTACCTGCACAAGAAGCCCCGGCTAACTACGTGCCAGCAGCCGCGGTAAGACGTAGGGGGCGAGCGTTGTCCGGATTTCTTGGGCGAAAAGCGCGCGTAGGCGGTTCGTTAAGTCGGGTGT
+
FFFFFFFFFFFFFFF::F,FFFFFFF:FFFFF,FFFFFFFFFF:FFFFFFFF,FFFFF,F,FFFFFFFF,F,FFFFFFFFFF,F:FF:FFF,FFFFF,FFFFFF:FFFFFF,FFF,::F:F:FF,FFFFFFFFFF:FF,FF:F,FFFFFFFFFFFF,FF:,,FFF,F::,FFFF,FF,FF:FFF:,F:,FFFFFF:F:FF,FFFF,F,F,FFF,:,FF,,FFFFFF,,FF,F:FFFF::FFF::FF,F:F
@A00920:152:HGHKKDRXX:2:2105:29288:24815 1:N:0:CGCGTTCA+CTAATCGA
ACTCCTACGGGAGGCAGCAGTGGGGAATCTTGCGCAATGCGCGAAAGCGTGACGCAGCAACGCCGCGTGGGGGAAGACGGCCTTCGGGTTGTAAACCCCTTTCAGGAGGGACGAAGGTTCGGCGGTGAATAGCCGTCCGGACTGACGGTACCTCCAGAAGAAGCTCCGGCTAACTACGTGCCAGCAGCCGCGGTAATACGTAGGGGGCGAGCGTTGTCCGGAATCATTGGGCGTAAAGCGCGCGTAGGCG
+
FFFFFFFFFFFFFFFFFFFFFFFFFFFFFFFFFFFFFFFFFFFFFFFFFFFFFFFFFFFFFFFFFFFFFFFFFFFFFFFFFFFFFFFF:FFFFFFFFFFF:FF:FFFFFFFFF,F,FFFFFFFFFFFFFFFF:F:FFFFFFFFFFFF:FFFFFFFFF:,FFFFFFFFFFFFFFFFFFFFFFFFFFFFFFFFFFF:FFFFFF,FFFFFFFFFFFFFFFFFFFFFFF:FFFFFFFFFFFFFFF:FFFFFFFF
@A00920:152:HGHKKDRXX:2:2105:17282:24846 1:N:0:CGCGTTCA+CTAATCGA
ACTCCTACGGGAGGCAGCAGTGGGGAATATTGCGCAATGGACGAAAGTCTGACGCAGCGACGCCGCGTGTGGGATGAAGCCTTTCGGGGTGTAAACCACTGTTGCCCGGGACGAAACTCCTTTTTCGAGAGGATTGACGGTACCGGGTGAGGACGCACCGGCTAACTCTGTGCCAGCAGCCGCGGTAATACAGAGGGTGCGAGCGTTGTCCGGAATCACTGGGCGTAAAGGGCGCGTAGGTGGCTTGGTA
+
FFFFFFFFFFFFFFFF:FFFFFFFFFF:FFFFFFFFFFFFFFFF::FFFFFFFFFFFFFFFFFFFFF:FFFFFFFFFFFFFF:FFF:FFFFFF,FF:F:FFFFFFFFFFFFFFFFFFFFFFFFFFFFFF,FFFF:F:FF:FFFFFFFFFFFFF,FFFFFFF:FF,FFFFFFFFFFFFFFFFFFFFF,FF:FF:FFFFFFFFFFFFF:FFFFFFFFFF,:FFFF::,F,FFFFFF:FF,FFFFFF,FFFFF
@A00920:152:HGHKKDRXX:2:2105:28004:25097 1:N:0:CGCGTTCA+CTAATCGA
ACTCCTACGGGAGGCAGCAGTAGGGAATATTGGGCAATGGAGGAAACTCTGACCCAGCCATGCCGCGTGCAGGATGACGGCCCTCTGGGTTGTAAACTGCTTTTATACGGGAAGAACAAGTGCTACGTGTAGCATACTGACGGTACCGTAAGAATAAGGATCGGCTAACTCCGTGCCAGCAGCCGCGGTAATACGGAGGATCCAAGCGTTGTCCGGAATCACTGGGCGTAAAGGGCGCGTCGGCGGCCGA
+
FFFFFFFFFFFFFFF:FFFFFFFFFFFFFFFFFF:FFFFFFFFFFFF:FFFFFFFFFFFF,FFFFFFFFFFFFFFFFFFFFFFFFFFFFFFFFFFFFFFFFFFFFF:FFFFF:F:F,:FFFFFF,F,FFFFFFFFFFFFFFFFFF:F:FF:FFFF,FFFFFF,FFFFFFFF:FFFF:FFFFFFFF:FF,FFFFFFFFF,F,:FF:F:FFF,F:FFFFF:F,F:FFFFFFFF:FFFFFFFF,F:F:,:FFF
@A00920:152:HGHKKDRXX:2:2105:24144:25238 1:N:0:CGCGTTCA+CTAATCGA
ACTCCTACGGGAGGCAGCAGTCGGGAATTTTGCCCAATGGACTAAAGTCTGAGGCAGCAACTCCGCGTGAGGGACGAAGGCTCTAGGGTCGTAAACAACTTTTCTCAGGGACGATCCAAGACGGTACCTGAGGAATAAGCCACGGCTAAATACGTGCCAGCAGCCGCGGTAATAAGTAGGTGGCAAGCGTTGTCCGGATTTACTGGGCGTAAAGAGCGCGCAGGCGGCTGGTCAAGTCCGATGTGAAATC
+
F::FFFFF,:F:FFFF:FF:FF:FFFFFF:FFFF:FFF:FFF,FF,FF,,,FFF,:,FF,::F:FF,,FFFF,FF,FF,,::,,:F,F:F::FFFF,,,FFF,FFFFF,,F,,FF,FFF:F:FF,::FF::,::F,FFF:FFFFF,FFF,FFFFF,,:F,,F:FF:FFFFFF,F,:FFFFFF:,FFFF,FF,,F,F,FF,::FF,,,F,:F:F,FF,:F,FFFFF::F:,FFFFF,:::,FFFFF:FFF,
@A00920:152:HGHKKDRXX:2:2105:30011:25316 1:N:0:CGCGTTCA+CTAATCGA
ACTCCTACGGGAGGCAGCAGTGGGGAATATTGGACAATGGGCGGAAGCCTGATCCAGCAACGCCGCGTGAGGGATGACGGCCTTCGGGTTGTAAACCTCTTTCAGCACCGACGAAGCGAGAGTGACGGTAGGTGCAGAAGAAGGACCGGCCAACTACGTGCCAGCAGCCGCGGTAATACGTAGGGTCCGAGCGTTGTCCGGAATTATTGGGCGTAAAGGGCTCGTAGGCGGTTTGTCGCGTCGGGAGTGA
+
FF:F::::FFFFFFFFFFFFFFFF:FFFFFFFF:FFFFFFFFFFFFFFFFFFF:FFFFFFFFF:FFFFFFFFFFFFFFFFFFFFFFFFFFFFFFF:F:F:FFFFFFFFF:FFF::FFFFFFFFFFFFFFFFFFFF:FFFFFFFF:FFFFFFFFFFFFFFFF:FFFFFFFFFFFFFFFFFFFFFFFFFFFFFFFFFF:FFF::FFFFFFFFFFFF:FFFFFFFFFFFFFFFFFFFFFFFFFFF:F,F:FFF
@A00920:152:HGHKKDRXX:2:2105:18041:26318 1:N:0:CGCGTTCA+CTAATCGA
ACTCCTACGGGAGGCAGCAACCAAGAATCTTGCGCAATAGGCGAAAGCCTGACGCAGCGACACCGCGTGTGGGAAGACGTATTTAGGTATGTAAACCACTGTGGCAGGGGAAGAAGATCTGACGGTACCCTGCTAGAAAGCACCTGCTAACCACGTGCCAGAAGCCTCGGTAATACGTAGGGTGCAGGCGTTAATCGGACTTACTGGGCGTAAAGCGTGCGTAGGCGGTTTGTTAAGACAGGTGTGAAAT
+
,FFFF,FF:FFFFFFFFFFFFFFFFFFFFFFFFFFFFF,FFFFFFFFFF:FF,FFFFFFF:FFFFFFFFFFFFFFFF:F,FFFF:FFFFFFFFFFFFFFFF:::FFFFFFF,FF,F:FFFFFFF:FFFF,FF::F:,FFFFF,FFFFFFFF:FF,FF,:FFFFFFF,FFFFF,F:F,FFFF,:FFFF:FFF:FF,FFFF,,,,,::F,FFF:F:,FFF,FFF,F,FFF:FF,FFFF:FFFF,:FFFF,:F
@A00920:152:HGHKKDRXX:2:2105:1533:27853 1:N:0:CGCGTTCA+CTAATCGA
ACTCCTACGGGAGGCAGCAGTGGGGAATTGTTCGCAATGGGCGAAAGCCTGACGACGCAACGCCGCGTGGAGGATGAAGATCTTCGGGTCGTAAACTCCTTTCGATCGAGACGAATGGCCTCCGGGTGAACAGCCCGGGGGAGTGACGGTACCGAGAGAAGAAGCCCCGGCTAACTCCGTGCCAGCAGCCGCGGTAATACGGGGGGGGCAAGCGTTGTTCGGAATTACTGGGCGTAAAGGGCTCGTAGGC
+
:FFFFFFFFFFFFFFFFFFF:FFFFF,FFFF,FFFF,FFFFFFFFFFFFFFFFFFFFFFFFFFFFFFFFFFFFFFFF:FFFFFFFFFFFFFFFFFFFFF:F,FFFFFFFFFFFF:FFFFFF:FFFFFFF,FFFFFFFFFFFFFFF,FFF:FFFFFFFFFF:FFFFFFFFFFF,FFF:FFFFFFFFFFFFFFFFF:F,FF:FFFFFFFFFFFFF:FFFFF:FF:,,FFFFFFFFF:FF:FF:FF:FF,FFF
@A00920:152:HGHKKDRXX:2:2105:17110:28087 1:N:0:CGCGTTCA+CTAATCGA
ACTCCTACGGGAGGCAGCAGTTAGGAATCTTCGGCAATGGGCGCAAGCCTGACCGAGCGACGCCGCGTGAAGGATGAAGGCCCTCGGGTCGTAAACTTCTAAAAGAGGGACGATAGTGACGGTACCTCTTGAAAAGCACCGGCTAACTCCGTGCCAGCAGCCGCGGTAATACGGAGGGTGCTAGCGTTATCCGGAATCACTGGGCGTAAAGGGCGCGTAGGCGGTCTGTTAAGTCCGATGTTAAAGACTG
+
FFFFFFFFFFFFFFFFFFFFFFFFFFFFFFFFFFF:F:FFFFFFFFFFFFFFFFFFFFFFFFFFFFFFFF,FFFFFFFFFFFFFFFFFFFFF:,FFF:FFF:FFFFFFFFFFFF,FFFF:FFF:FFFFF:FFFFFFF:F:FFFFFFFFFFFFFFFFFFFFFF:FFFFFFFFFFFFFFFFFFFFFFFFFFFFFF:F,FFFFFF::FFFFFFFFFFFFFFFF:F:F:FFFFFFFFFFFFFFFFFFF:FFFFF
@A00920:152:HGHKKDRXX:2:2105:27245:28447 1:N:0:CGCGTTCA+CTAATCGA
ACTCCTACGGGAGGCAGCAGTAGGGAATATTGGTCAATGGGTGAGAGCCTGAACCAGCCATCCCGCGTGCAGGATGACGGCCCTATGGGTTGTAAACTGCTTTTCTACGCCAAGAAACTACCGTTCGTGAACGGTACTGCCGGTAGCGTAGGAATAAGCATCGGCTAACTCCGTGCCAGCAGCCGCGGTAATACGGAGGATGCACGCGTGATCCGGATTCATTGGGTGTAAAGGGTGCGCAGGCGGGCTG
+
FFFFFFFFFFFFFFFFFFFFFFFFFFFFFFFFFFF:FFFFFFFFFFFFFFFF:FFFFFFFFFFFFFFFFFFFFFFFFFFFFFFFF:FFFFFFFFFFF:FFFFFFFFFFFFF:FF,FFFFFFFFFFFFFFFFFFFFF,FFFFFFF,FFF:FFFFFFFFFF,FFF:FF:FFFFFFFFFFFFFFFFFFFFF:F,F,FFFF,,FFFFF,FFFF,F:F:FF:FFFF,FFFFF,FFF,F,FFF,FFFFFFFFF:FF
@A00920:152:HGHKKDRXX:2:2105:4155:29042 1:N:0:CGCGTTCA+CTAATCGA
ACTCCTACGGGAGGCAGCAGTGGGGAATATTGGACAATGGGCGCAAGCCTGATGCAGCAACGCCGCGTGCCCGAGGAAGGCCTTCGGGTTGTAAAGGGCTTTTCTGGCTGAAGAGCAAGGACGGTAGGCCAGGAATAAGCGTCGGCTAACTACGTGCCAGCAGCCGCGGTAAAACGTAGGACGCGAGCGTTATCCGGATTTACTGGGCGTAAAGCGCGGGCAGGCGGTGGTCCAAGTCGGACGTGAAAGC
+
:FFFFF:FFFFFFFFFFFFFFFFFFFFFFFFFFFFFFFFFFFFFFFFFFFFFFFFFFFFFFFFFFFFFFFFFFFFFFFFFFF::FFFFF,FFFFFFFFFFFFFFFFFFFFFFFFFFFFFFFFFFFFFFFFFFFF:FFFFFFFF,FFFFF:FFFFFF::FFFFFFFFFFFFFFF:FFFFF,:FFFFFFFF:FFFFFFFFFFFFFFFFFFFFFFFFFFFF,FFFF:FFFFFFFFFFFF:FFFFFFFF:FFFF
@A00920:152:HGHKKDRXX:2:2105:9643:29183 1:N:0:CGCGTTCA+CTAATCGA
ACTCCTACGGGAGGCAGCAGTAGGGAATATTGGTCAATGGGTGAGAGCCTGAACCAGCCATGCCGCGTGCAGGAAGACGGCCCTATGGGTTGTAAACTGCTTTTACCAGGGGATAAAACGGTCTTGCGAGACACATTTAAGGTACCTGGTGAATAAGACACGGCTAACTACGTGACAGCAGCCGCGGTAATACGTAGGTGGCCAGCGTTGGCCGGATTTAGTGGGTGTCAAGGGAGCGTAGACGGTCAGG
+
FFFFFFFFFFFFFFFFFFFF,:FFFFFFFFFFF,FFFFFFF,F:FFFFFFFF:FFFFFFFF,FFFFFFFF:,FFFFFFFFFFFFF,FFFF:FFFF,F,FFF:FF::,FF:FF:FFFFFF:FFFF:F,:F,FF,,,,F,,,F:FFFF:F:F:F::FFF,:FFFFFFFFFF:,,,:,F:F:,:F,FFF:F:,,::,FFF:,,FF,,:FF,,,,F,F,,F,F,,FFFF:,:,:,FFFFFFF::::::FF:F:F
@A00920:152:HGHKKDRXX:2:2105:32877:29183 1:N:0:CGCGTTCA+CTAATCGA
ACTCCTACGGGAGGCAGCAGTGGGGAATCTTGCGCAATGGGCGAAAGCCTGACGCAGCAACGCCGCGTGGGGGATGAAGGCTTTCGGGTTGTAAACCCCTTTCAGCAGGGACGATTATGACGGTACCTGCAGAAGAAGGACCGGCCAACTACGTGCCAGCAGCCGCGGTAATACGTAGGGTCCAAGCGTTGTCCGGATTTATTGGGCGTAAAGAGCTCGTAGGTGGTTCAGTAAGTCGGATGTGAAAACT
+
FFFFFFFFFFFFFFFFFFFFFFFFFFFF,FFFFFFFFFFFFFFFFFFFFFF:FFFFFFFFF:FFFFF,F,F:FF:FFFFFFFFFFFFF:FFFFFFFFFFFFFFFFFFFFFFFFFFFFFFFFFFFFF,FFFF,::F:FFFFFFFFFFF,FF,,FFFFFFF:FFFFFFFFFFFFFFFFFFFFF:FFF:FFFF:FF:,:FF:FFFFFF:FFFF:FF:FFF,FF:FF:FF,FFF::FFFFF,FFF:FFFFF:F:
@A00920:152:HGHKKDRXX:2:2105:4571:29356 1:N:0:CGCGTTCA+CTAATCGA
AATAAAACGTTATGCATCATTGTGGAATCTTGATCAAAAAGCTAAACCCATAATCACAAACACATATATAGATATTAATTCCTAAGTGTTTAAAAACTATAACAGTATATAAGAATAAGTGCTTGCTAATACACCTCATGAAGAAGGTATATCCTAATCAAGAAACGACTAACACAGTTCCATCAGACCCTCTAAGACATACAGACAAAAAATTATACGCAAATACTGGAAGTAAATCAAGAGAATGCGC
+
,FFF::::F,F:,F:F:FF,::FFF,:FFF:F::F,::,,FFFF,F,:F,F,,,,F,:,F:,:,,,F,:FF:F:::,,::,,F,FFFFF,F:,:,,:F::,,,:,,:,FF,,F::,:FF,,:F,,F:,:F,,,FFF::,FF,F:F,,,F,,,FF,,:,,,,,,:F,,:,,,:,,F,,:::,,F,,,,:,,,::::,:,F,,F,F,:F,,F:,,,,FF,F,:,:,::FF::,F,,::F:,F:,,,::,,,,
@A00920:152:HGHKKDRXX:2:2105:20699:29356 1:N:0:CGCGTTCA+CTAATCGA
ACTCCTACGGGAGGCAGCAGTGGGGAATTTTGGGCAATGGCCGCAAGGCTGACCCAGCGACGCCGCGTGCGGGAGGACGCCTTTCGGGGTGTAAACCGCTGTCAGGGGGGACGAACCGCCGCAGGACGAACAGGTCTGCGGTCTGACGGTACCCTCAAAGGAAGCCCCGGCTAACTCCGTGCCAGCAGCCGCGGTAATACGGGGGGGGCAAGCGTTGTTCGGAATTACTGGGCGTAAAGGGCTCGTAGGC
+
FFFFFFFFFFFFFFFFFFFFFFFFFFF,FFFFFFF:FFFFFFFFFFFFFFFFFFFFFFFFFFFFFFFFFFFFFFFFFFFFFFFFFFFFFFFFFFFFFFFFFFFFFFFFFFFFFFFFFFFFFFFFFFFFF:FFFFFFFFFFFFFFFFFFFFFFFFFFFF:F::FFFFFFFFFFFFF:FFFFFFFFFFFFFFFFFFFFFFFFFFFFFFFFFFFFFFFFFFF:FFFFFFFFFF:FF:F:FF,FFFFF:FFFFF
@A00920:152:HGHKKDRXX:2:2105:10592:29543 1:N:0:CGCGTTCA+CTAATCGA
ACTCCTACGGGAGGCAGCAGTAAGGGATATTGCACAATGGGCGCAAGCCTGATGCAGCAACGCCGCGTGCATGATGAAGGCCTTCGGGTCGTAAAATGCTTTTCTGACTGAAGAGGAAGGACAGTAAGTCAGGAATAAGTGTCGGCTAACTACGTGCCAGCAGCCGCGGTAAAACGTAGGACGCAAGCGTTATCCGGAGTTACTGTGCGTAAAGAGCGGGCAGGCGGTCAGTCAAGTCTGATGTGAAAGC
+
FFFF:FFFFFF:FFFFF:,F:FFFFFFFF:FFFFFFFFF::FFFFFFFFFFFFFFFFFFFF:FFFFFFFFFFFFFFFF:FFFFFFFFFFFFFFFFFFFFFFFFFFFFFFFFFFFFFFFFFFFFFFFFFFFFFFF,FFFFFFFFFFFFFFFFFFFFFFFFFFFFFFFFFFFF,F:FFFFF:FFFFFFF,FFFFFFFFFFFFF,FF:,FF:FFFFF,F::FF:FFFFFF:FFFFFFF,FFFFFFFFF,,:F:
@A00920:152:HGHKKDRXX:2:2105:15609:29684 1:N:0:CGCGTTCA+CTAATCGA
ACTCCTACGGGAGGCAGCAGTGGGGAATTTTCCGCAATGGGCGAAAGCCTGACGGAGTGACGCCGCGTGTGCGACGAAGGCCTTCGGGTCGTAAACCACTGTCAGTGGGAAAGATGGGTGTCGGTGCTAATACCATCGGCATCTGACGGTACCTTCAGAGGAAGCCCCGGCCAACTCTGTGCCAGCAGCCGCTGTCATACTTAGGGTGCAAGCGTTAATCGGAATTACTGGGAGTCAAGCGTGCGCAGGC
+
F:FFFF:FFFFFFFFFFFFFF:FFFFFFFFFFF,FFFFFFFFF:F:FFFFFFFFFFFFFFFFFFFFFFF,:,FFFFFFF,FFFFFFFFFFFFFFF:,FFFFF:F,:F,FF,FFFFF:FFF:FFFFFFFF:FFF::F:FFFF:FFFFF,FF::FF,FFFFFFFFFFFFFF:F:,FFFF,FF:,FFF:F:FF,:,,:FF,,F,:F:FFFFFF:F,F,FFFF:,,FF,FFFF,F:,,F,:F:F,:FF,FFF:F
@A00920:152:HGHKKDRXX:2:2105:14516:30013 1:N:0:CGCGTTCA+CTAATCGA
ACTCCTACGGGAGGCAGCAGTGGGGAATATTGGACAATGGGCGCAAGCCTGATCCAGCAATGCCGCGTGTGTGAAGAAGGCCTTCGGGTTGTAAAGCACTTTTATCAGGAACGAAAAGCGACGGACTAATACTCTGTCGTGCTGACGGTACCTGAGGAATAAGCACCGGCTAACTTCGTGCCAGCAGCCGCGGTAATACGAAGGGTGCAAGCGTTAATCGGAATTACTGGGCGTAAAGCGTGCGTAGATG
+
:FFFFFFFFFFFFFFFFFFFFFFFFFFFFFFFFFFFFFFFFFFFFFFFFFFFFFFFFFFFFFFFFFFFFFFFFF:FFFFFFFF:FFFFFFFFFFFFFFFFFFFFFFFFFFFFFFF:FF:FFFFFFFFFFFFFFFFFFF:FFFFFFFFFF:FFFFFFFFF:FFFFFF:FFFF:F:FFFFFFFFFFFFFFFF:F:FFFF:FFFFF:FFF:FFF:FFF:FFFF:FFF:FF:FFF:FFFFFFFF,F::F,:FFF
@A00920:152:HGHKKDRXX:2:2105:25644:30342 1:N:0:CGCGTTCA+CTAATCGA
ACTCCTACGGGAGGCAGCAGTGGGGAATATTGCACAATGGGCGCAAGCCTGATGCAGCGACGCCGCGTGAGGGATGAAGGCCTTCGGGTTGTAAACCTCTTTCAGTAGGGAAGAAGCGAAAGTGACGGTACCTGCAGAAGAAGCGCCGGCTAACTACGTGCCAGCAGCCGCGGTAATACGTAGGGCGCAAGCGTTATCCGGAATTATTGGGCGTAAAGAGCTCGTAGGCGGTTTGTCGCGTCTGCCGTGA
+
:FFFFFFFFFFFFFFFFFFFFFFFFFFFFFFFFFFFFFFFFFFFF:FFFFFFFFFFFFFFFFFFFFFFF:FFF,FFFFFFFFFFFFFFFFFFFFFFFFFFFFFFF:FFFFFFFFFFFFFFFFFFFFFFFFFFFFFF:FFFFFF:FFFF:FFFF,FFFFFFFFFFFFFFFFFF:FFFFFFFFFFFFFFFFFFFF:F:FFFFFFFFFFFFFFFFFFFFFF:FFFFFFF:FF::FFFFFF:F:F:FFFFFFFF
@A00920:152:HGHKKDRXX:2:2105:11125:31626 1:N:0:CGCGTTCA+CTAATCGA
ACTCCTACGGGAGGCAGCAGTTGGGAATCTTGGACAATGGGGGAAACCCTGATCCAGCCATGCCGCGTGAGTGATGAAGGCCTTAGGGTTGTAAAGCTCTTTCGCACGCGACGATAATGACGGTAGCGTGAGAAGAAGACCCGGCTAACTTCGTGCCAGCAGCCGCGGTAATACGAAGGGGGCTAGCGTTGTTCGGAATTACTGGGCGTAAAGCGAGCGCAGGCGGGTCATCAAGTCAGAGGTGAAAGCC
+
FFFF:FFFFFFFFFFFFFFFFFFFFFFFFFFFFFFFFFFFFFFFFFFFFFFFF,FFFFFFFFF:FFFFFFFFFFFFFFFF:FFF:FFFFFFFFFFFFFFFFFFFFFFFF:FFFFFFF:,FFFFFF:FFF:FFF:FFFF,FFF,FFFFF:FFFFFF:FFF,F,FFFFFFFFFFFFFFFFF:FFFFF,FF::FFFF:,FFFFFFFFFFFFFFFFFFF,FFFF,FFFF,FFFFFFFF,F:::FF:FFFFFFFF
@A00920:152:HGHKKDRXX:2:2105:17770:31892 1:N:0:CGCGTTCA+CTAATCGA
ACTCCTACGGGAGGCAGCAGTCGGGAATTTTGCCCAATGAGCGAAAGCTTGAGGCAGCAACTCCGCGTGAGGGACGACGGCCTACGGGTTGTAAACCTCTTTTCTCAGGGAAGATACAAGACGGTACCTGAGGAATAAGCCACGGCTAACTACGTGCCAGCAGCCGCGGTAATACGTAGGTGGCAAGCGTTGTCCGGATTTACTGGGCGGAAAGAGCGCGCAGGCGGCTGGGTCAGTCCGATGTGAAATC
+
FFF:F:F,FFF:,:FF::FF,FF:F:FFFFFFFFFFF:FF,F:FFF,FFFFFF:FFFFFFFFFFFF:FFFF:FFF,FFFF,FF,:FFFFFFFFFFFFFFFFF:FF:FFFF,:F:FFFF:FFF,FF:FFFFF:FFFFFFF:FFFFFFF,FFFFFFFF:FF::FFFFFFFFFF,FFFF,FF:FFFFFFFF:FFFFFFFFFF::F:,FFFFF,:,F:FFFFFF:FFF:F:FF:FFF:FF:FFF:FFFFF:,,F
@A00920:152:HGHKKDRXX:2:2105:24768:32174 1:N:0:CGCGTTCA+CTAATCGA
ACTCCTACGGGAGGCAGCAATTAGGAATCTTGCACAATGGACGAAAGTCTGATGCAGCGACGCCGCGTGGAGGATGAAGGTTTTCGGATTGTAAACTCCTTTTATCGGGGAACAAGTTCTGAGTGTACCCGATGAATAAGGCCCCCCTAACTACGTGCCAGAAGGGTCGGTGATGCGTAGGGGTCAAGCGTTATCCGGAATTACTGGGCGTAAAGAGATACGTAGGCGTTTTCTTAAGTTCCTCGTGAAA
+
FFFFFFFFFFFFFFFFFFFFFFFFFFFFFFFFFFFFFFFFFFFFFFF:FFFFFFFFFFFFFFFFFFFFFFFFFFFFFFFFFFFFFFFFFFFFFFFFFFFFFFFFFFFFFFFFFFFFFFFFFFFFFFFFFFFFFFFFFFFFFFFFFFFFFFFFFFFFFFFFFFFFFFFFFFFF:FFFFFF:FFFFFFFFFFFFFFF:FFFFFFFFFFFFFFFFFFFFFFFFFFFFFFFFFFFFFFFFFFFFFF:FFFFFF:
@A00920:152:HGHKKDRXX:2:2105:23339:33082 1:N:0:CGCGTTCA+CTAATCGA
ACTCCTACGGGAGGCAGCAGTAACGAATATTCCGCAATGGACGAAAGTCTGACGGAGCAATGCCGCGTGCAGGATGAAGCCCCTCGGGGTGTAAACTGCTGTCAGGGTTTAGCAACACAATGAGCAGACCCAAAGGAAGGGCCGGCTAACTTCGTGCCAGCAGCCGCGGAAATACGAAGGGCCCGAGCGTTGCGCGGATTAATTGGGCTTAAAGGGTGCGTAGGCGGACCTGCAAGTGATTTGTGAAATC
+
FFFFFFFFFFFFFFFFFFFFFFFFFFF:FFFFFFFFFFFFFFF:FF:::FFFF,FFFFFFFFFFFFFFFFF:FFF:FFFFFFFFFFFFFFFFFFFFFFFFFFFF:FFFFFFFFFFFF:FFFFFFFFFFFFFFFFF,FFFF::FFFFF:FFF,FFFFFFFFF,FF:FFFF,:FF:F,FFFF:FFFFFFFFFFFFFFF:F:F,FFF:FFFFF:FFF:,FFF::FFF:F,FFFFF,F:F,:,FFFFF,FFF,F
@A00920:152:HGHKKDRXX:2:2105:23077:33160 1:N:0:CGCGTTCA+CTAATCGA
ACTCCTACGGGAGGCAGCAGTGGGGAATATTGGACAATGGGCGCAAGCCTGATCCAGCCATGCCGCGTGTGTGAAGAAGGCCTTCGGGTTGTAAAGCACTTTAAGTTGGGAGGAAGGTTGCTTGGCTAATATCCAAGCGAATTGACGTTACCAACAGAATAAGCACCGGCTAATTCCGTGCCAGCAGCCGCGGTAATACGGAAGGTGCGAGCGTTAATCGGAATTACTGGGCGTAAAGCGCACGTAGGCG
+
F:FF::FFFFFFFFFFFFFFFFFFFFFFFFFF:FFFFFFFF,FFFF,FFFFFFFFFFFFF,FF,FFFFF:FFFFF:FFFFFFFFFFFFFFFFFFFFFFF,FFFF:FFFF,:FFFFF:FF:FF:,,:,FFFFF:FFF:FFFF:,F::F,FFFFF:FFFFF:FF:FFFFF,F,FF:F,,FF:FFFF:FFF:F,F::FFFFF,,:F:FFFFFFFFFFFF:,F,FF:,FFF:FF,::FFF,,,F::FF::,::F
@A00920:152:HGHKKDRXX:2:2105:25581:34835 1:N:0:CGCGTTCA+CTAATCGA
ACTCCTACGGGAGGCAGCAGTGGGGAATATTGCACAATGGGCGAAAGCCTGATGCAGCAACGCCGCGTGCGGGAAGAAGGCCCTAGGGTTGTAAACCGCTTCCAGCAGGGAAGAAAATGACGGTACCTCCAGAAGAAGCCCCGGCCAACTACGTGCCAGCAGCCGCGGTAATACGTAGGGGGCGAGCGTTGTCCGGAATTATTGGGCGTAAAGAGCTCGTAGGCGGTCTTTTAAGTCGGGTGTGAAATCT
+
FFFFFFFFFFFFFFFFFFFFFFFFFFFFFFFFFFFFFFFFFFF:FFFFFFFFFFFFFFF:FFFFFFFFFFFFFFFFFFFF:FFFFFFFFFFFFFFFFFFFF,FFFFFFFFFFFFFFFFFFFFFFF:FFFFFFFFFFFFFFFFFFFFFFFFFFFFFFFFFFFFFFFFFFFFFFFF:F::FFFFFFFFFFFFFFFFFFF,FFFFFF,FFF,FFF,:FFFF:F::FFFFFF:FFFFFFFFFFFFFFFFFFFFF
@A00920:152:HGHKKDRXX:2:2105:5945:34992 1:N:0:CGCGTTCA+CTAATCGA
ACTCCTACGGGAGGCAGCAGTGGGGAATATTGGACAATGGGCGCAAGCCTGATCCAGCCATGCCGCGTGTGTGAAGAAGGCCTTCGGGTTGTAAAGCACTTTTGTCCGGAAAGAAATCCTGTCGGTTAATACCCGGCGGGGATGACGGTACCGGAAGAATAAGCACCGGCTAACTTCGTGCCAGCAGCCGCGGTAATACGAAGGGTGCAAGCGTTACTCGGAATTACTGGGCGTAAAGCGCGTGTAGGCG
+
::FF,F:FFFFFFFFFFFFF:FF:FF:F,FF,FFFF,FFFFFFFFFFF:FFFFFFFFFF:FFF:FFFFF,:FF,:FFFFF:,FFFFFF,FFFFFFFFF:FF::FFFFFF,F,F:F:FF:,FFFF:FFF,F,FFFFF:F:F,,F,FFFFF:FFFFFF:FFFFF:FFFFFFFF,FF,FF,FFFF,FFFFFFFFFFFFF,FFFFFFF:FFFFFFFFFFFFF:FFFF,,F,FFFFFF:FF,FFFFF::F,F:FF
@A00920:152:HGHKKDRXX:2:2105:21215:35039 1:N:0:CGCGTTCA+CTAATCGA
ACTCCTACGGGAGGCAGCAGTGGGGAATATTGGACAATGGGCGCAAGCCTGATCCAGCCATGCCGCGTGGATGATGAAGGCCTTAGGGTTGTAAAGTCCTTTTAACGGGGAAGATAATGACGGTACCCGTAGAATAAGCCCCGGCTAACTTCGTGCCAGCAGCCGCGGTAATACGAAGGGGGCTAGCGTTGCTCGGAATTACTGGGCGTAAAGCGCACGTAGGCGGATTGTTAAGTCGGAGGTGAAATCC
+
:FFFFF:FFFFFFFFFFFFFF:FFFFFFFF:FFFFFFFFFFFFFFFFFFFFFFFFFFFFFFFFFFFFFFFFFFF:FFFFFFFFFFFFFFF,FFFF,FFFFF:FFFFFFFFFFFF:FFFFFFF:FFFF:F:FFFF:FFF:FFFFFFFFFFFFFFF:FFFF:FF:FFF:FFFFFFFFFF:,:FFFFFFF,,,F:FFFFFFFFFF:,FFF:FFFF:F:FFF::F:FFFFFF,FFFFF:FFFFFFF:FFFFFFF
@A00920:152:HGHKKDRXX:2:2105:29089:36025 1:N:0:CGCGTTCA+CTAATCGA
ACTCCTACGGGAGGCAGCAGTGGGGAATTTTTGACAATGGGGGCAACCCTGATCCAGCCAAGCCGCGTGCGGGAATAAGGCCTTACGGTTTTAAAACGCTTTTGAAAGGGAAGAAATCTTCTGGGTTAATACCACGGGAGGAAGACTGTCCCTGAAGAATAAGCTCAGGCTAACTACGTGCCAGCAGACGCGGTAATAAGTAGGTAGCGAGCGTTAATCGGACATACTGGTCTTACAGCGTGCGACGGAG
+
FFFFF:FFFFFFFFFFFFFFF,F,FFFF,,F,,FFFFFFFFFF:,FFFFFFFFF::FF:F,FFFFFFFFFFFFF,,,F,FF,FF,,FF,F,F:FF,F,F,F,F,,:,,FF,FF:F,:,F,F,,,F,FFFFFFF,F::FF:FF:FF:,,FFF,,,,F:,FF,F,,,F,F,F,,,FFF,,,,,FFFFFF,F,,F,FFFF:,,F,,,,,::F,FF,,FF,,F,,:,,FFFFF,,F,FF:,F,,F::F:,,F,F
@A00920:152:HGHKKDRXX:2:2105:31412:36198 1:N:0:CGCGTTCA+CTAATCGA
ACTCCTACGGGAGGCAGCAGTGGGGAATATTGCGCAATGGCCGCAAGGCTGACGCAGCGACGCCGCGTGGGGGATGACGCATTTCGGTGTGTAAACCCCTGTTGCCCGGGACGAACAACTGGTTTCGACCAGTCTGACGGTACCGGGTGAGGAAGCACCGGCTAACTCCGTGCCAGCAGCCGCGGTAATACGGGGGGTGCGAGCGTTGTCCGGACTCACTGGGCGTAAAGGGCGCGTAGGCGGTTGGATA
+
:FFFFFFFFFFFFFFFFFFFFFFFF:FFFFFFFFFFFFFFFFFFFFFFFFFFFFFFFFFFFFFFFFFFFFFFFFFFFFFFFFFFFFFFFFFFF,FFFF:FFFFFFFFFFFFFFF,FFFFFFFFFFFFFFFFFFFFFFFFFFFFFFFFFFFFFF:FFFFFFFFFF:FFFFFFFFFFF:FFFFFFFFFFFFFFFFFFFFFFF:FFFFFFFF:FFFF,FFF,F:FFFFFFFFFFFFFF:FFFFF:F,:FF,:F
@A00920:152:HGHKKDRXX:2:2105:7175:36338 1:N:0:CGCGTTCA+CTAATCGA
ACTCCTACGGGAGGCAGCAGTAGGGAATATTGCGCAATGGGCGAAAGCCTGATCCAGCCATGCCGCGTGAGTGAAGAAGGCCTTAGGGTTGTAAAGCTCTTTTGGCAGGGACGATAATGACGGTACCTGCAGAATAAGCAACGGCTAACTACGTGCCAGCAGCCGCGGTAATACGTAGGGTGCAAGCGTTAATCGGAATTACTGGGCGTAAAGCGTGCGCAGGCGGTTGTGCAAGACAGATGTGAAATCC
+
FFFFFFFFFFFFFFFFFF:F:FFFFF,FFFFFFFFFFFFFFFFFFFFFFFFFFFFFFFFFFFFFFFFFFFFFFFFFFFFFFFFFFFFFFFFFFFFFFFF:FFFFFFFFFFFFFFFFF:,FF,FF:FFFFF,FF,FFFFFF,FF::FFF:FFFF:FFFF:F::FFFFF,F:,FFFFFFFF:FFFFFFFF,FFF,FF:,FFFFFFFFF:F,FFFFF:FFFFF:FFFF:FFF:FFFFFFFFFF,FF::FFFFF
@A00920:152:HGHKKDRXX:2:2105:31783:36338 1:N:0:CGCGTTCA+CTAATCGA
ACTCCTACGGGAGGCAGCAGTGGGGAATATTGGACAATGGGCGAAAGCCTGATCCAGCCATGCCGCGTGTGTGAAGAAGGCCTGCGGGTTGTAAAGCACTTTCAGAGGGGAAGAAAAAATCGGAGCTAATACCTCCGGTCTTGACGTTACCCATAGAAGAAGCACCGGCTAACTCCGTGCCAGCAGCCGCGGTAATACGGAGGGTGAAAGCGTTAATCGGAATTACTGGGCGTAAAGCGCACGCAGGGGG
+
:::FFFF:FF:FFFFFFFFFFF:FF:FFFFFFFFF:FFFFFFFFFFFFFFFFFFFFFF,FFFFFFFF:FFFFFFFFFFFFFFFFFF:FF,FFF,FFFFFF,FFF:FFFF:F,FF:FFFFF:FFFFFFFFFFFFFFF,FFF,FFFF:,FFF:F,FFFFF,FFF,FFF:FFF,FFFF,FFFFFFFFF:FFFFF,FFF,FF:FFF:FFF,F,FF,:FFFFF,,FFF,FFF:FFFFF,FF::FFFFFF,FF,FF
@A00920:152:HGHKKDRXX:2:2105:14724:36354 1:N:0:CGCGTTCA+CTAATCGA
ACTCCTACGGGAGGCAGCAGTGGGGAATCTTGCCCAATGGGCGAAAGCCTGAGGCAGCAACGCCGCGTGTGGGATGACGGCCCTCGGGTTGTAAACCACTTTCAGCAGGGACGAAATTGACGGTACCTGCAGAAGAAGCTCCGGCCAACTACGTGCCAGCAGCCGCGGTAATACGTAGGGAGCGAGCGTTGTCCGGATGTATTGGGCGTAAAGAGCGCGTAGGCGGCTCAGTAAGCCGGGTGTGAAACCT
+
FFFF:FFFFFFFFFFFFFFFFFFFFFFFFFFF:FFFFFFFFFFFFFFFFFFFFF:FFF,FFFFFFFFFFFF,FFFFFFFFFFFFFFFFFFFFFFFFFFFFFFFFFFFFFFFFFFFFFFF,F:FFFFFFFFFFFF,FFFFFFFFFFFFFFFFFFFFFFFFFFFFFFFFFF:FFFFF,FFFFFFFFFFFFFF:FF:FF:F,F,::,F:FFFFFFFFFFFFFFFFFFFFFFFFFF,FF:FF,FFFFFFF,FFF
@A00920:152:HGHKKDRXX:2:2106:15094:1454 1:N:0:CGCGTTCA+CTAATCGA
ACTCCTACGGGAGGCAGCAGTAGGGAATTTTCCACAATGGACGAAAGTCTGATGGAGCAACGCCGCGTGCAGGATGAATGCCTTCGGGTTGTAAAGTGCTTTTATCTGTGACGATGATGTCTGTAGCAGATGAATAAGGATCGGATAACTCCGTGCCAGCAGCCGAGGTCATACGGAGGATCCAAGCGTTATCCGGAATTACTGGGCGTAAAGAGTTGCGTAGGTGGCATCGTAAGTTGGACGTGAAAGC
+
FFFFFFFFFFFFFFFFFFFFFFFFFFFF,FFFFFFFFFFF:FF,FFF:FFFF:FFFFFFFF,FFFFFFF:,,FF,FFFFF:,FFFFFFF,FFFFF,F:FF,FF:F,:F,F::FFF,,F:,F,F,::F,:F,F,FFFFF:FF:,FF,F::,,FFF:FF:F,F::,F,:FFF,,FF:,FF,F,F::F:::,F,,F,F,FFFF,FFF:F:,FF:FFFF:F,:FFF,FF,,,,,,F,:F:FF,:,,,:,F:,FF
@A00920:152:HGHKKDRXX:2:2106:16694:1814 1:N:0:CGCGTTCA+CTAATCGA
ACTCCTACGGGAGGCAGCAGTAAGGAATATTGGTCAATGGACGCAAGTCTGAACCAGCCATGCCGCGTGAAGGATGAAGGTCCTCTGGATTGTAAACTTCTTTTATATGGGACGAAAAAGGGCTTTTCTAAGTCAACTGACGGTACCATATGAATAAGCACCGGCTAACTACGTGCCAGCAGCCGCGGTAATACGTAGGGTGCGAGCGTTAATCGGAATCACTGGGCTTAAAGGGTGCGCAGGCGGACCA
+
:FFFFFFFFFFFFFFFFFFFFFFFFF,F:FFFFFFFFFFFFFFFFFFFFF:FFFFFFFFFFFFFFFFFFFFFFFFFFFFFFFFF:FFFFFFFFFFF:FFF,FFFFFFFFFF:FFFFFFF:FFFFFFFFFFFFFF:F:FFFFFFFFFFFFFF:FFFFFFFFFFFFFFF,FFFFFFFFFF:FFFFFFFFFFFFFFFFF,FFFFFFF:FFF,F:,FFFF:FF:,FF:FFFF,FF,FFFF:F:F,FFFFFFFFF
@A00920:152:HGHKKDRXX:2:2106:14452:2033 1:N:0:CGCGTTCA+CTAATCGA
CCTCCTACGGGAGGCAGCAGTGGGGAATCTTGCGCAATGGGCGCAAGCCTGACGCAGCCATGCCGCGTGAATGATGAAGGTCTTAGGATTGTAAAATTCTTTCACCGGGGAAGATAATGACGGTACCCGGAGAAGTAGCCCCGGCTAACTTCGTGCCAGCAGCCGCGGTAATACGGGGGGGGGACGCGTTGTTCGGAATTAAGGGGCGTAAAGGGCTCGGAGGCGGCGAACTAAGTCGGAGGTGAAAACC
+
,:FF,FFF:FF:FFF:FFF:F::FFF:F:,:F:FFF:FFFFFF,FFFFF,FFF,FFFFF:FFFFFFFFFFFFFFFFFFFFF:::FFFF,F::F:FFFF:FF:,F,FFFFF:F,,:F,FF,F,FFF::FFF,F:FF,FFF,:F,FFFF:F:F,FFFFF,FFFFF:F:FFF,F,,,:FF,,F:F,:,:,,,F:F::FF,F,F,,,FFFF,:,,FFFF:FF,,:,FFFFF,:FF,,:F:,::,FF,F,,,,:,
@A00920:152:HGHKKDRXX:2:2106:1551:3490 1:N:0:CGCGTTCA+CTAATCGA
ACTCCTACGGGAGGCAGCAGTAGGGAATATTGGTCAATGGGTGGAAGCCTGAACCAGCCATGCCGCGTGCAGGAAGACGGCCTTCTGGGTTGTAAACTGCTTTTATCTGGGGATAAAATTCCCTTGCGAGGGAGACTGAACGTACCAGATGAATAAGCCAAGGCTAACTACGTGCCAGCAGCCGCGGTAATACGTAGGTGGCAAGCGTTGTCCGGATTTATTGGGCGTAAGGAGCTCGTAGGCGGCTTGT
+
FFFFFFFFFFFFFFFFFFFFFFFFFFFFFFFF::FFFFFF::FFFFF:FFFFFFFFFFF:FFFFFFFFF,F:FFFFFFFF,FFFF,F:F,F::FFFFFFFF::FF:FFFFFFFFFFFFFF:F:F:FFFF:FFFFFF,,FF,FFFFFFFFFFF,FFFF,FF,FFFF:,,FFF,,FF,:FF,,FFFFFF:FFFFF:,::,F,,:F,FF,,FF,FFFFFF:,::FFFFF::,F,,F,FFF,,,F::FFFFFFF
@A00920:152:HGHKKDRXX:2:2106:31928:4085 1:N:0:CGCGTTCA+CTAATCGA
ACTCCTACGGGAGGCAGCAGTTAGGAATTTTGGGCAATGGGCGGAAGCCTGACCCAGCAACGCCGCGTGGGTGACGAAGGCCTTCGGGTCGTAAAGCCCTTTTCTGGGGGACGATGATGACGGTACCCCAGGAAGAAGCACCGGCTAACTACGTGCCAGCAGCCGCGGTAATACGTAGGGTGCGAGCGTTGCCCGGATTCATTGGGCGTAAAGGGCGCGCAGGCGGCCCCGTGCGTCACGCGTGAAATCT
+
FF:FFFFFFFFFFFFFF:FFFFFFFFFFFFFFFFFFFFFFFFFFFF::FFFFFFFFFFFFFFFFF:FFFFFFFFFFFFFFF:FFFFFFFFFFFFFFFFFFFFFFFFFFFFFFFFFF:FFFFFFFFFFFFFFFFFF:FFFFFFFFFFFFFFFFFFFFFFFFFFFFFFFFFFFFFFFFFFFFFFFFFFFFF:FFFFFFFFFFFFFFFFFFFFF:FFFFFFFF:FFF:FFFFFFF:FFFF::FFFFFFFFFF:
@A00920:152:HGHKKDRXX:2:2106:17490:4163 1:N:0:CGCGTTCA+CTAATCGA
ACTCCTACGGGAGGCAGCAGTAAGGGATCTTGCGACAATGGGCTAAAGCCTGACGCAGCAACGCCGCGTGCGGGATGACGGCCTTCGGGTTGTAAACCGCTTTTCGGGGGGAAGAGGAAGGACGGTACCCCCGGAATAAGTCTCGGCTAACTACGTGCCAGCAGCCGCGGTAAAACGTAGGAGGCGAGCGTTATCCGGATTTACTGGGTGTAAAGCGCGTGTAGGCGGTCGTGCAAGTGAGGCGTGAAAG
+
:FFFF:F:FFFFFFFFFFFFFFFFFFFFFFFFFFFFFFFFFFF,FFFFFFFFFFFFFFFFFFFFFFFFFFF:FFFFFF::F:FFFFFFFFFFFFFFFFFFFFFFFFF:FFFF:FF::F:FFFFFF:FF::FFFFF:F:FFFF:FFFFFFFF:FFFFFFFFF:FF:FFFFFF:FF:FFFFFFF:FFFF:FF,F:F::FF:F::FFFFF::FFFF,F:FF:F:F,:F:FFFFFFFFF,FFFFFF:FFF:,:F
@A00920:152:HGHKKDRXX:2:2106:29713:5415 1:N:0:CGCGTTCA+CTAATCGA
ACTCCTACGGGAGGCAGCAGCAGGGAATCTTGCGCAATGGGCGAAAGCCTGACGCAGCAACGCCGCGTGTGGGATGAATGCCTTCGGGTTGTAAACCACTTTCAGCAGGGACGAAATTGACGGTACCTGCAGAAGAAGCCCCGGCCAACTACGTGCCAGCAGCCGCGGTAATACGTAGGGGGCAAGCGTTGTCCGGATTTATTGGGCGTAAAGCGCGGGCAGGTGGTCTGCTCAGTCGTTTGTGAAAATC
+
FFFFFFFFFFFFFFFFFFFFFFFFFFFFFFFFFFFFFFFFFFFFFFFFFFFFFFFFFFF:FFFFFFFFFFFFFFFFFFFFFFFFFFFFFFFFFFFFFFFFFFFFFFFFFFFFFFF:FFFFFFFFFFFFFFFFFFFFFFFFFFFFFFFFFFFFFFFFFFFFFFFFFFFFFF:FFFF:FFFFFFFFFFFFFFFFFFFFFF:FFFFFFFFFFFFFFFFFFF:FFFFFFFFFFFF:,FFFFFF:FFFFFFFFFF
@A00920:152:HGHKKDRXX:2:2106:20980:5447 1:N:0:CGCGTTCA+CTAATCGA
ACTCCTACGGGAGGCAGCAGTGGGGAATATTGGACAATGGGCGAAAGCCTGATCCAGCAATGCCGCGTGTGTGAAGAAGGCCTTCGGGTTGTAAAGCACTTTAAGTGGGGAGGAAGGGGTGACTGTTAATACCAGTCATCATTGACGCTACCCACAGAATAAGCACCGGCTAACTCCGTGCCAGCAGCCGCGGTAATACGGAGGGTGCGAGCGTTGTTCGGAATTATTGGGCGTAAAGCGCACGTAGGCG
+
FFFFFFFFFFFFFFFFFFFFFFFFFFFFFFFFFFFFFFFFFFF:F:FFFFFFFFFFFFF,FF,FFFF,FFFFFF,FFFFFF:,FFFFFFFFFF:FFFFFFFFF:FFFFFFFFFFFFFFFFFFFFFFFFFFFFFFFFFFFF:FFFFFFFFFFFFFFFFFFFFF:FFFFFFFFFFFFFFFFFFFFFFFFFFFFFFFFFFFFF:FFFFFFFFFFFFFFFFFFFFFFFFFF:FFFF,FFFFFFFFFFFFF:FFF
@A00920:152:HGHKKDRXX:2:2106:14751:5525 1:N:0:CGCGTTCA+CTAATCGA
ACTCCTACGGGAGGCAGCAGTGGGGAATATTGCGCAATGGGCGAAAGCCTGACGCAGCCACGCCGCGTGTGCGATGAAGGTCTTCGGATCGTAAAGAACTGTGGGGGGAGAAGAAACAAGCCGGTGAAGAGCCGGACATTACGGAATCCCGTAAGCAAGCAGCGGAAAAATCCGTCCCCCCAGCCGCGGAAAAACGCACGGTCCAAACTATGCTAGAAATCAAGGGTCGAAAAGCGCACCTAGGCTGCCA
+
F:FFFFFFFFFFFFF,FFFF:,F:FFFF:,F:FFFFFFFFFFFFFFFFFFFFFF,,FFF:FFFFFFFFFF,FFF,FFFFFFF,FFFF:FFFFFFFF,:FFFFF,,FFFFFF,,FFFF:F:,,F,,,FF,,FF:,F,::,,F,,,,F,:F:,F,:F::,F::,F,,:,::,FFF,F,FF,,:,FF,,F,,,,:,::,,F,,,F,:FF:,,,:F,,,F,FF:F,,,,,,:FF:,F,FF:,F,,:,,:,:,F,
@A00920:152:HGHKKDRXX:2:2106:31042:6527 1:N:0:CGCGTTCA+CTAATCGA
ACTCCTACGGGAGGCAGCAGTGGGGAATCTTGCGCAATGGGCGAAAGCCTGACGCAGCGACGCCGCGTGCGGGAGGAAGCTCTTCGGGGTGTAAACCGCTGTCAGAGGGGAAGAAGTCCGCGGGGAGGAAATGCCCTGTGGTTGACGGTACCCTCAGAGGAAGCACCGGCTAACTCTGTGCCAGCAGCCGCGGTAATACAGAGGGTGCGAGCGTTGTTCGGAATTACTGGGCGTAAAGCGCGCGCAGGCG
+
F:FFFFFFFFFFFFFFF:FFFFFFFFFFFFFFFFFFFFFFFFFFFFFFFFFFFFFFFFFFFFFFFFFFFFFFFFFFF:FFFFFFFFFFFFFFFFFFFFFFFFFFFFFFFF,FFFFFFFFFFF:FFFFFFFFFFFFF:FFFFFFFFFFFF::FFFFFFFFFF,FF::FFFFFFFFF::FFFFFFFFFFFFFFFFFF:FFFFFFFFFFFFF:FFFFFFFFFFFF,:FFFFFFFFFFFF,FFFFFF:FFFFFF
@A00920:152:HGHKKDRXX:2:2106:17481:6652 1:N:0:CGCGTTCA+CTAATCGA
ACTCCTACGGGAGGCAGCAGTCGAGAATAATTCACAATGGGGGAAACCCTGATGGTGCAACGCCGCGTGGAGGATGAAGGTCTTCGGATTGTAAACTCCTGTCATCCGGGAGCAAGACCTGGGCGTGAATAGCGCACAGGGTTGATAGTACCGGAAGAGGAAGGGACGGCTAACTTCGTGCCAGCAGCCGCGGTAATACGAAGGTCCCAAGCGTTGTTCGGAATCACTGGGCGTAAAGGGCGCGTAGGCG
+
FFF:FF,FFFFFFFFFFF:FFFFFFFFFFFFFFFFFFFFFFFF:FFFFF,F:,FFFFFFFFFFFFFFFFFFFFFFF:FFFFFFFF:FFFFFFFFFF:FFFFFFF:FFFFFFFFFFF:FFFFFFFFFFFFFFFFFFFFFFFFFFFFFF:FFFFFFFFFFFFF:FFFFFFFFFF:FFFF,FFFFFFFFFFFFFFFF:FFF:,FFF:FFFFFFF:FF:FFFF,F::F:FFFF:FFFF:FF,FFFFFFF:FFFF
@A00920:152:HGHKKDRXX:2:2106:27688:7044 1:N:0:CGCGTTCA+CTAATCGA
ACTCCTACGGGAGGCAGCAGTGGGGAATATTGGACAATGGGCGAAAGCCTGATCCAGCAATGCCGCGTGAGTGATGAAGGCCTTAGGGTTGTAAAGCTCTTTAACCAGGGATGATAATGACAGTACCTGGAGAATAAGCTCCGGCTAACTCCGTGCCAGCAGCCGCGGTAATACGGAGGGAGCTAGCGTTGTTCGGAATTACTGGGCGTAAAGCGCACGTAGGCGGCTTTTTAAGTCAGGGGTGAAATCC
+
FFFFFF:FFFF:FFFFFFFFFFFFFFFFFFFFFFFFFFFFFFFFFFFFFFFFFFFFFFFFFFFFFFFFFFFFFFFFFFFFFFF:FFFFFFFFFFFFFFFFFF,FFFFFFFFFFFF:FFFFFFFFFFFFFFFFF,FFFFFFFFFFFFFFFFFFF:F:FFFFFFFFFFFFFF,FFFFF:FFF:FFFFFFFFFFFFFFFF:FFFFFFFFFFFFFFFF:FFFFFFFFFFFFFFFFFFFFF:,FFF,FF::FF,F
@A00920:152:HGHKKDRXX:2:2106:4815:7451 1:N:0:CGCGTTCA+CTAATCGA
ACTCCTACGGGAGGCAGCAGTGGGGAATATTGGACAATGGGCGAAAGCCTGATCCAGCCATGCCGCGTGAGTGATGAAGGCCTTAGGGTTGTAAAGCTCTTTCAGTAGGGAAGATAATGACGGTACCTACAGAAGAAGCCCCGGCTAACTTCGTGCCAGCAGCCGCGGTAAAACGTAGGAGGCGAGCGTTATCCGGATTTACTGGGCGTAAAGGGCGTGCAGGTGGCTGTGTAAGTGGTGCGTGAAAGCG
+
FFFFFFFFFFFFFFFFFFFFFFFFFFFFFFFFFFFFF:FFFFFFFFFFF:FFFFFFFFFFFFFFFFF:FFFFFFFFFFFFF::,FFFFFFF:FFFFFFFFFFFFFFFF:FFFFFF:FFFFFFFFFFFFFFFFFFFFFFFFFFFFFFFFFFF:FFFFFFFFFFF:FFFFFFFFFFFFFFFFFFF:FFF:FF,FFF:FFFFF,FFFFFFF,FFFFF:FF:FFFFF:FF:FFFFFF,FFFFFFFFFFF,F:FF
@A00920:152:HGHKKDRXX:2:2106:7654:7451 1:N:0:CGCGTTCA+CTAATCGA
ACTCCTACGGGAGGCAGCAGTGGGGAATCTTGCGCAATGGGCGAAAGCCTGACGCAGCGACGCCGCGTGCGGGATGACGGCCTTCGGGTTGTAAACCGCTGTCGGGGGGGACGAACACAATGACGGTACCCCCAAAGGAAGCACCGGCTAACTCTGTGCCAGCAGCCGCGGTAATACGGAGGGTGCAAGCGTTATCCGGATTCACTGGGTTTAAAGGGTGCGTAGGAGGGTAGTTAAGTCAGTGGTGAAA
+
FFFF,F:FFFFFFFFFFFFFFFFFFFFF,FFFFFFFFFFFFFFFFFFFFFFFFFFFFFFFFFFFFFFFFF:FFFFFFFFF,FFFFFFFFFFF:FFFFFFFFFFFFFFFFFFFFFFFFFF,:FF:FFF:FFFFF,FFFFF:::FF,F:FFF:F,:F:FFFFFFFFF:F:FF::F,FFFFFFFFF,F:FFFF,FFFFFFFFFFFFFFFF,FF:FFFF::FFF:FFFF,FFFFF:F,F:FFFF,FFFF:F::F
@A00920:152:HGHKKDRXX:2:2106:6804:7513 1:N:0:CGCGTTCA+CTAATCGA
ACTCCTACGGGAGGCAGCAGTGGGGAATATTGGACAATGGGCGCAAGCCTGATCCAGCCACGCCGCGTGAGTGATGAAGGCCTTCGGGTCGTAAAGCTCTTTTCTCAGGGAAGATACAAGACGGTACCTGAGGAATAAGCCACGGCTAACTTCGTGCCAGCAGCCGCGGTAATACGGAGGGTGCAAGCGTTGTCCGGATTTATTGGGTTTAAAGGGTGCGTAGGCGGCCTTATAAGTCAGTGGTGAAAGC
+
FFFFFFFFFFFFFFFFFF:FFFFFFF:F:FFFFFFFFFFFFFFFFFFFFFFFFFFFFFFFFFFFFFFFFFFFF,FFFFFFFFFFFFFFFFFFFFFFFF:FFFFFFFFFFFFFFFFFFFFFFF:FFFFFFFFFF:FFFFFFFFFFFFFFFFFFFFFFFF:FFFFFFFFFFFFFFFFFFF:FFFFFFFFFFFFFFFF,FF,FFFFFFFFFFFFFFFFFFFFFF:,FFFFF:,FFFFFFFFFFFFFFFFFFFF
@A00920:152:HGHKKDRXX:2:2106:27561:7639 1:N:0:CGCGTTCA+CTAATCGA
ACTCCTACGGGAGGCAGCAGTAGGGAATTTTCCACAATGGGCGAAAGCCTGATGGAGCAACGCCGCGTGCAGGATGAATGCCTTCGGGTTGTAAACTGCTTTTATATGTGACGATTATGACGGTAGCATATGAATAAGGATCGGCTAACTACGTGCCAGCAGCCGCGGTAATACGTAGGTGGCAAGCGTTATCCGGAATTACTGGGCGTAAAGCGCACGCAGGTGGTTTGCTAAGTTTGACGTGAAAGCG
+
FFFFFFF::FFFFFFFF:FFFFFFFFFFFFFFFFFFFFFFFFFFFFFFFFFFFFFFFFF:FFFFFFFFFFFFFFFFFFFFFFFFFFFFFFFFFFFFFFFFFFFFFFFFFFFFFFF:FFFFFFFF:FFFFFFFFF,FFFFFF,FFFFFFFFFFFF:FFFFFFFFFFFFFFFFFF:FF,FFFFFFFFFFFFF,FFFF:FF:FFFF:FFFF:,:FFFFFFFFFFFFFF,FFFFFFF:F:FF,FFFF:FFFFF:
@A00920:152:HGHKKDRXX:2:2106:16703:8155 1:N:0:CGCGTTCA+CTAATCGA
ACTCCTACGGGAGGCAGCAGTAGGGAATCTTGCGCAATGGGCGAAAGCCTGACGCAGCCATGCCGCGTGAATGATGAAGGTCTTAGGATTGTAAAATTCTTTCACCGGGGACGATAATGACGGTACCCGGAGAAGAAGCTCCGGCTAACTTCGTGCCAGCAGCCGCGGTAACACGGAGGGGGCACGCGTTGTCCGGATTTCTTGGGCGTAAAGAGCTCGTAGGTGGTTCAGTAAGTCGGGTGTGATACCT
+
FFFFFFFFFFF:FFFFF:FFFFFFFFFFFFFFFFFFFFFFF:FFF:FFFFFFFFFFFFF,:FFFF:FFFFFFFFFFFFFF:F:FFFFF,FFFFFFFFFFF:FFFFFFFFFFFF:FFFFF:FFFFFFFFFF:F:FF:FFFFFF:FFF:FFFFFFFFFFFFF,FFFFFFFF:,F,FF,FFFFFF:F,F:F,,FF:FFF,,F:,,,:FF:F,:,FFFFFF,F,,FF,FF,,F:F,,FF::F::FFFFF,,F,F
@A00920:152:HGHKKDRXX:2:2106:19506:8437 1:N:0:CGCGTTCA+CTAATCGA
ACTCCTACGGGAGGCAGCAGTGGGGAATATTGCACAATGGGCGCAAGCCTGATGCAGCAACGCCGCGTGCGGGATGACGGCCTTCGGGTTGTAAACCGCTTTCAGTAGGGACGAAGGGTGACTGACGGTACCTACAGAAGAAGGACCGGCTAACTACGTGCCAGCAGCCGCGGTGATACGTAGGGTCCGAGCGTTGTCCGGAATTATTGGGCGTAAAGGGCTTGTAGGCGGTCCGTCGCGTCAGGAGTGA
+
FF,:FF,FFF:FFFFFF,FFFF::FFF:FFFFFFFFF:FFFFFF,FF:FF:,FFFFFFFFFFFFFFFF:FFFFF:FFFFFFFF,FF:FFFFFFFFFFFFF:FFFF:FFFFFFF:F:FFFFFFFFFFFFFFFFFFF:FF:FF::FFF:FFFFFFFFFFF,FFF,FFF:FFFFFFFFF:,F:FFF:FFFF,FFFF,FFFFFFFFFFFFFFFFFFF,,FFFFFFFFFFF::FF,FFFFFFFF:::FFFF:FFF
@A00920:152:HGHKKDRXX:2:2106:20329:8484 1:N:0:CGCGTTCA+CTAATCGA
ACTCCTACGGGAGGCAGCACCGCTGTGGGCGGACGCACCGCCCAGGGGGCGCCGGGCCAACCCGCAGGGCAGCCCCAGCGTTCCGAGAAACCCTAGTAGTC
+
FF,,F:F,FF:FF:FFFFF:,FFFFFFFFFFFF,F:F::FFFFFFFFFF:FFFFFF:FFFFF:FFFF::F,F::FF:FFFFFF:FF:F,:FFF:,FFFFF:
@A00920:152:HGHKKDRXX:2:2106:20428:8750 1:N:0:CGCGTTCA+CTAATCGA
ACTCCTACGGGAGGCAGCAGTGGGGAATATTGCACAATGGGCGCAAGCCTGATGCAGCGACGCCGCGTGCGGGATGAAGGCCTTCGGGTTGTAAACCGCTTTCAGCAGGGGCGAATCTTGACGGTACCTGCAGAAGAAGCGCCGGCTAACTCCGTGCCAGCAGCCGCGGTAATACGTAGGGCGCGAGCGTTGTCCGGAATTATTGGGCGTAAAGAGCTCGTAGGCGGCCTGTTGCGTCCGCTGTGAAATC
+
FFFFFFFFFFFFFFFFFFFFF,FFF:::FFFFFFFFFFFFFFFFFFFFFFFFF,FFFFF:FFFFFFFFFFFFFFFFFFFFFFFFFFF:FFFFF,FFFFFFFFFFFFFFFFFFFFFFF:FFFFFF::FFFF,FFFFF:F:FFFFFFFF:FFF,F:FFFFFF:F:FFFFFFFFF::FFFFF:FFFF:FFF,FFFFFFF:FFF:FFFFFFFFF,F,,FF,F::FFF:FFFFFFFFFFF:FFFFFFFF:FFF:F
@A00920:152:HGHKKDRXX:2:2106:18087:9392 1:N:0:CGCGTTCA+CTAATCGA
ACTCCTACGGGAGGCAGCAGTGGGGAATATTGGACAATGGGGGCAACCCTGATCCAGCCATGCCGCGTGAGTGACGAAGGCCCTAGGGTTGTAAAACTCTTTCGGCGGGGAAGATGATGACGGTACCCGCAGAAGAAGCCCCGGCTAACTTCGTGCCAGCAGCCGCGGTAATACGAAGGGGGCTAGCGTTGTTCGGAATTACTGGGCGTAAAGCGCACGTAGGCGGCCTTTCAAGTCGGACGTGAAAGCC
+
FFFFFFFFFFFFFF:FFFFFF:FFFFFFFFFF:,FFFFFFFFFFFFFFFFF:FFFFFFFFFFFFFFFFFFFFFFFFFFFFFFFFFFFFFFFFFFFFFFFFFFFFFFFFFFF,F:FFFFFFFFFFFF:FFFFFFFFFFFFFFFFFFFFFFFFFFFFFF:FFFFFFFFFFFF,FFFFFFFFFFFFFFFFFFFFFFFFFF,FFFFFFFFFFFF,FFFFFFFFFFFF:FFFFFFFFFFFFFFFF:FFFFFFFFF
@A00920:152:HGHKKDRXX:2:2106:2609:9925 1:N:0:CGCGTTCA+CTAATCGA
ACTCCTACGGGAGGCAGCAGTCGAGAATAATTCACAATGGGGGAAACCCTGATGGTGCAACGCCGCGTGGAGGATGAAGGTCTTCGGATTGTAAACTCCTGTCATCTGGGAGTAAGACCTGGTCGTGAATAGCGGACAGGGTTGATAGTACCAGAAGAGGAAGGGACGGCTAACTTCGTGCCAGCAGCCGCGGTAATACGAAGGTCCCAAGCGTTGTTCGGATTCACTGGGCGTAAAGGGTGCGCAGGCG
+
FFFF::FF:::FFFF,FFFFFFFFFFFF::::F,FFFFFFFF:FFFFFF:FFFFFFFFFFFFF:FFF:FFFFFFFFFFF,FFFFFFFFFFFFF:F,FFFFF:FFFFFFFFFFFFFFFFFFFFFFFF,F,FFFFFFFFFFFFF:FFFFFFFFFFFFFFFFFF:FFFFFFF:F:FFFFFFFFFF:FFFFFF:FFFFF:FFFFFFFFF::FF:FFFF:FFFFFFFFFFFFFF:FFFFF::F:FFF:FF:FFF:
@A00920:152:HGHKKDRXX:2:2106:17508:10175 1:N:0:CGCGTTCA+CTAATCGA
ACACCTACGGGAGGCAGCAGTGGGGAATCTTGCGCAATGGTCGAAAGACTGACGCAGCGACGCCGCGTGCGGGAGGAAGCCCTTCGGGGTGTAAACCGCTGTTACTCGGGACGAACTTCCCGATTCATCGGGATTGACGGTACCGGGGGAGGAAGCACCGGCTAACTCTGTGCCAGCAGCCGCGGTAATACAGAGGGTGCGAGCGTTGTCCGGAATCACTGGGCGTAAAGGGCGCGTAGGCGGCTTCTCA
+
FF,F,FF:::FFFFFFFFFFFFF:FFFFFFF:,FFFFFF:FF:FFFF:FFFF:F,FFFFF,F:FF::FFFFFFFF,:F:FFFFFFFFFFF:FF:FFFFFFFFFFF:F::FFF:F,FF:F:FFFFFFFFF:FF,:FFF:FFFFFFFF:FFFFFF:FFFFF:FF,FFFFFFF,FFFFF:FFFFFF,:F::::FF,FFF:FFFFFFFFF:F,F:FFFF:F:F,F,,FFF:F:FFFFFFFF:FFFFF:FFFFF:
@A00920:152:HGHKKDRXX:2:2106:29478:10238 1:N:0:CGCGTTCA+CTAATCGA
ACTCCTACGGGAGGCAGCAGTGGGGAATTTTGGACAATGGGGGCAACCCTGATCCAGCCATTCCGCGTGAGTGAAGAAGGCCTTCGGGTTGTAAAGCTCTTTCGGACGGAACGAAACGGTTACGGTGAATATCCGTGACTAATGACGGTACCGTAAGAAGAAGCACCGGCTAACTACGTGCCAGCAGCCGCGGTAATACGTCGGGTGCGAGCGTTAATCGGAATTACTGGGCGTAAAGCGTGCGCAGGCG
+
FFFFFFFFFFFFFFFFFFFFFFFFFFFFFFFFFFFFFFFFFFFFFFFFFFFFFFFFFFFFFFFFFFFFFFFFFF,FFFFFFFF:FFF:FFFFFFF:FFFF:FFFFFFFFF,FFFFFFFFFFFFFFFFF,F,FFFFFFFF:F,FFFFFFFFFFFFFFFF:FFFFFFFFFFF:FFFFFFFF:FFFFFFFFFFFF,FF:FFFFF,FFFFFFFFFFFFFFF,FFFF,FFFFFFFFFFFFFFFFFFF:FF,,FFF
@A00920:152:HGHKKDRXX:2:2106:9390:10394 1:N:0:CGCGTTCA+CTAATCGA
ACTCCTACGGGAGGCAGCAGTAAGGAATATTGCACAATGGACGCAAGTCTGATGCAGCAACGCCGCGTGCCCGAGGACGGCCTTCGGGTGGTAAAGGGCTTTTCTGGCTGAAGAGGCAGGACGGTAGGCCAGGAATAAGCGTCGGCTAACTACGTGCCAGCAGCCGCGGTAAAACGTAGGACGCGAGCGTTATCCGGATTTACTGGGCGTAAAGCGCGGGCAGGCGGTGGTCCAAGTCGGACGTGAAAGC
+
FFFFF:FFFF:FFFFFFFFF:FFFFFFFFFFFF,FFFFFFFFFFF:FF:FFFFFFFFF:FFFFFFFFFFFFFFFF:FFFFFFFFFFFFF,FFFFFFF:FFFFFFFFFFFFFFFFFFFFFFFFF:FFFFFFFFFF:FFFF:FFFFFFF::FFFFF:FFFFF,F,FFFFFFF:FF:FFF:FFFFFFFFFFFF,FF,F:F:FFFFFFFFF:F,F,F,:FFF:FFFFFFF,FFFFFF:F:FF:FFFF:FFFF:F
@A00920:152:HGHKKDRXX:2:2106:2067:10895 1:N:0:CGCGTTCA+CTAATCGA
ACTCCTACGGGAGGCAGCAGTCGAGAATCTTTCACAATGGGGGCAACCCTGATGGAGCGACGCCGCGTGGAGGATAAGGTCTTCGGATTGTAAACTCCTGTCATGCGTGAACAAGGTTGCCGGGATAATACCCTGGCAAATTGATGGTAACGCAAGAGGAAGAGACGGCTAACTCTGTGCCAGCAGCCGCGGTAATACAGAGGTCTCAAGCGTTGTTCGGAATCACTGGGCGTAAAGGGTGCGTAGGTGG
+
FFFF,FFFFFFFFFFFFFFFFFFF:FFFFFFFFFFFFF:FFFFFFFFFFFF,FFFFFFFFFFFFFFFFFFFFFF,FFFFFFFFFFFF:FFFFFFFFFFFF:FFFF:FFFFFFFFFFFFFFF,FFFFFFF,FFF:FFFF:FFFF:FFFFFFFFFFFFFFFFFFF,FF:FFF,,FFFFFFFFFFFFFFFFFFFFF,FFFFFFFFFFFFF:FFFFFFFFFFFFFFFFF::FFFFFF:FFF:F:FFFFFFFFFF
@A00920:152:HGHKKDRXX:2:2106:5222:11162 1:N:0:CGCGTTCA+CTAATCGA
ACTCCTACGGGAGGCAGCAGCCGAGAATATTCGACAATGGGCGAAACCCTGAAGGAGCGACGCCGCGTGGAGGATGAAGGTCTTCGGGTTGTAAACTCCTGTCATTTGGGAACAAGGTGTGCACGTTAACTGCGCTCGCATTGATAGTACCAGAAGAGGAAGAGACGGCTAACTCTGTGCCAGCAGCCGCGGTAATACAGAGGTCTCAAGCGTTGTTCGGATTCATTGGGCGTAAAGGGTGCGTAGGCGG
+
:FFFFFFFFFFFFFFFFFFFFFFFFFFFFFFFFFFFFFFFFFFFFFFFFFFFFFFFFFFFFFFFFFFFF:FFFFFFFFFF:FFFFFFF:F:FFFFFFFF:F,,FF:FFFFF:F:FFFFFF:FFFF,,FFFFFFF:,FF:FFF:FFFFFF:FFFF,FFFFFFFF,FFFFFFFF:F:,FFFFFFFFFFFFFFFFFFFFF,FFF,FFFF:FFFF::FF:F:FFFF:F:,:FF:FF,FFF,,FFF:FFF,FFFF
@A00920:152:HGHKKDRXX:2:2106:22209:11397 1:N:0:CGCGTTCA+CTAATCGA
ACTCCTACGGGAGGCAGCAGTGGGGAATATTGGACAATGGGCGAAAGCCTGATCCAGCAATGCCGCGTGTGTGAAGAAGGCCTTCGGGTTGTAAAGCACTTTAGGCCGGGAAGAAAAAGCCTCACTTAATACGTGAAGCCTTGACGGTACCGGCAGAATAAGCACCGGCTAACTCTGTGCCAGCAGCCGCGGTCATACAGAGGGTGCGAGCGTTGTCCGGAATCACTGGGCGTAAAGGGCGCGTAGGTGG
+
FFFFFF:FFFFFFFFFFF,FFFFFFFFFFFFFFFFFFFFFFFF,FFFFFFFFFFFFFFFFFFFFFFFFF:FFFFFFFFFFFFFF:FFFFFFFFFFF:FFFFFFFFFFFFFFFFFFF:FFF,FFF::FFFFFFFFF:,FF,FF:FFF,,FF:FFFFFFF:FFFFFFFFFFFFF::FFF:FF,FFFF:FFFF::F,FFF,FF,FFFFFFFFFFFFF:FFF,FFF,FFFFFF,FFF:,,,F,FF:FFFF:FFF
@A00920:152:HGHKKDRXX:2:2106:1696:12759 1:N:0:CGCGTTCA+CTAATCGA
ACTCCTACGGGAGGCAGCAGTGGGGAATTTTGCGCAATGGGCGGAAGCCTGACGCAGCAACGCCGCGTGGAGGATGAAGGTCTTTGGATTGTAAACTCCTGTCAGCAGGGAAAAAGGGAGGGGACCTAATACGTCTCCGACTTGATTGTACCTGCAGAGGAAGCCCCGGCTAACTCTGTGCCAGCAGCCGCGGTAATACGGAGGGTGCAAGCGTTGTCCGGATTTATTGGGTTTAAAGGGTGCGTAGGCG
+
FFFFFF:FFFFFFFFFFFFFFFFFF:F,FFFFF:FFFFFFFFFFFFFFFFFFFF:FFFFFFFFFFFFFFFF:FF:FF:FF,F:,FFFFFFFFFFFFFFFFFFF:FF:FFFFFFFFFFFFFFFFFFFF:FF:FFFFFFFFFFFFFFFFFFFFFFFFFFFFFF:FFFFFFF:FFFFFFFFFFFFFFFFFFFFFFFFFFFFFFF:FFFFFF::F:FF,F:FFF:F,FFF,FFFF:F,FFFF:FFF::FF:FF:
@A00920:152:HGHKKDRXX:2:2106:8567:13322 1:N:0:CGCGTTCA+CTAATCGA
ACTCCTACGGGAGGCAGCAGTGGGGAATTGTTCGCAATGGGCGCAAGCCTGACGACGCAACGCCGCGTGGAGGATGAAGATCTTCGGGTCGTAAACTCCTTTCGATCGAGACGAATTCCTCCGGGGTGAACAATCCCGGAGGTTGACGGTACCGAGAGAAGAAGCCCCGGCTAACTCCGTGCCAGCAGCCGCGGTAATACGGGGGGGGCAAGCGTTGTTCGGAATTACTGGGCGTAAAGGGCTCGTAGGT
+
F:,,FF:,F:,FFFF:FFFFF:F:F:FFFFFF:F:F:,FFFFFFF:,,,F:F,FF,::FF,:FFFFFF,FFF:FF,FFFFFFFFFF,,FF:FF,::FF:F:FFFFFF:FF:FFFFF:FFFFFF,F:FFF,FF,FFFF:FFFFFFFFFF:F:FFFF,FF:F,FFFFFFFFFFFFFF:FF:FFF:FFFFFFFFFFFF,FFFFF,FFFFFFFF,F::FFFF:FFFFFFFF,FFF,FFF:FF::FF::,FFFFF
@A00920:152:HGHKKDRXX:2:2106:26404:13338 1:N:0:CGCGTTCA+CTAATCGA
ACTCCTACGGGAGGCAGCAGTAAGGAATATTGGACAATGGGCGCAAGCCTGATCCAGCCATGCCGCGTGAAGGATGAAGGCCCTATGGGACGTAAAATTCTTTTATACGGGACAAAAACCCTCGATGCGTTGTGGGTTTATGGTAATGTAAGAATAAGGGTATGCTAACTAAGTGACAGAAGCAGCGGTAATACGAAGGACCCGAGCGATATCCGGAATCAGTGGTTTTAAACGGTCAGTAGGCGGGACA
+
:FFFFFFFFFFFFFFFFFFFFFFFFFFF,FF:FFFFFFFFFFFFFFFFFFFF,F,FFFFF:FFFFFFFF:FFFFFFF:FF,FFF:FF,F,FF,F:F,,FFFF,FF,FF,FF,FFF,F,FF:FFF,,,,:,F,,FF,FF,:FF:F,:::,:F,F,,,,F,:F,FFFF:FFF,,,,,:F:F:,,F,FF:F,F:,F,FFF,FFFFFF,FFF,FFFFF:,F:FF:,:,::,:FFF,,::FF:FF:,,FFFFF:,
@A00920:152:HGHKKDRXX:2:2106:24126:13589 1:N:0:CGCGTTCA+CTAATCGA
ACTCCTACGGGAGGCAGCAGTGAGGAATTTTGCGCAATGGGGGAAACCCTGACGCAGCGACGCCGCGTGGAGGATGAAGTATTTCGGTATGTAAACTCCTGTCAGAGGGGATGATGATGACAGTACCCTCAGAGGAAGCACCGGCTAACTCCGTGCCAGCAGCCGCGGTAAGACGGAGGGTGCAAGCGTTGTTCGGAATTACTGGGCGTAAAGCGTACGTAGGCGGCGGGTTAAGTCGAATGTTAAAGCC
+
FFFFFFFFFFFFFFFFFFFFFFFFFFFFFFFFFFFFFFFFFFFFFFFFFFFFFFFFFFFFFFFFFFFFFFFFFFFFFFFFFFFFFFFFFFFFFFFFFFFFFFFFFFFFFFFFFFFFFFFFFFFFFFFFFFFFFFFFFFFFFFFFFFFFFFFFFFFFFFFFFFFFFFFFFFFFFFFFFFFFFFFFFFFFFFFFFFFFF,FFFFFFFFFFFFF::FFF,FFFFFFFFFFFFFFF:F:FFFFFFFFFFF,:FF
@A00920:152:HGHKKDRXX:2:2106:26657:13777 1:N:0:CGCGTTCA+CTAATCGA
ACTCCTACGGGAGGCAGCAGTGGGGAATCTTGCGCAATGGGCGAAAGCCTGACGCAGCAACGCCGCGTGGGGGACGAAGGCCTTCGGGTTGTAAACCCCTTTCAGCAGGGACGAACATGACGGTACCTGCAGAAGAAGCCCCGGCCAACTACGTGCCAGCAGCCGCGGTAATACGTAGGGGGCGAGCGTTGTCCGGATTTATTGGGCGTAAAGAGCTCGTAGGCGGTTTGGCAAGTCGGGTGTGAAAACT
+
FFFFFFFFFFFFFF:FFFFFFFFFFFFFFFFFFFFFFFFFFFFFFFFFFFFFFFFFFFFFFFFFFFFFFFFFFFFFFFFFFFFFFFFFFFFFFFFFFFFFFFFFFFFFFFFFFFFFFFF,FFFFFFFFFFFFFFFFFFFFFFFFFFF:FFFFFFFFFFFFFFFFFFFFFF,FFFFFFFFFFFFFFFFFFFFFFFFFF:FFFFFFFFFFFFFFF:FFFFFFFFFFFFFFFFFFF:FFFFFFFFFFF,FFFF
@A00920:152:HGHKKDRXX:2:2106:1976:16250 1:N:0:CGCGTTCA+CTAATCGA
ACTCCTACGGGAGGCAGCAGTTAGGAATATTCCACAATGGGCGAAAGCCTGATGGAGCAATGCCGCGTGCAGGATGAAGGCCTTCGGGTTGTAAACTGCTTTTCTCTGCTAAGATTATGACGGTAACAGAGGAATAAGGGTCTGCTAACTACGTGCCAGCAGCCGCGGTCATACGTAGGACCCAAGCGTTATCCGGATTGACTGGGCGTAAAGCGTTGCGTAGGTGGTGATTTAAGCGAATAGTGAAATC
+
:F:,,:FF::,FFF,,FFFFFFFFF:FFF,F,FFFFF,F,:::FFFFF,FFF:F,:FFF:F:,:FFFF::FF:FFFFFF,F,F::F::F,,FFFFF:,FF,FFFF,FFF,:F,FFFFFFFFF:FFFFFF:,F:FF:FFFFFFF::,FFF:FF:F:,FFFFF,FFFFF,FFFFFF,FFFFFFF:FFF,FFFF,FFFFFFFFFFFF,::FF::F,FFF:FF,::FF,:F::FFFFF,F,:F:FF:F:FFFFF
@A00920:152:HGHKKDRXX:2:2106:24406:16548 1:N:0:CGCGTTCA+CTAATCGA
ACTCCTACGGGAGGCAGCAGTGGGGAATCTTGCACAATGGGCGAAAGCCTGAAGCAGCAACGCCGCGTGCGGGAAGAAGGCCTTAGGGTTGTAAAACGCTTTCAGCAGGGAAGAAACAGACGGTACCTGAAGACGAAGGTGCGGACAACTAAGTGACAGCAGCCGCGGTGACACGTAGGCACCACGCGTTGTCACGATTGATTGGGCGGAAAGAGCTCGTAGGAGGTTCGGTAATTAGCGTGTGAAAACT
+
F:FFFFFFFFFFFFFFFFFFFF:FFFFFFFF:F,FFF:FFF:FFFFFFFFFF,FFFFFFFFFFFFFFFFFFFFF:FFFFFFF,FF:FF,F,F,FF:F,,,FF,FF:FFFF,FF:FF,,:,F,:,:::FF,:,,:,,:,F,F:,F,F,,,,,:F,,,,FFFF,::FF::,F,FFF,,,F,F,F:,,:FF,,,,F,:F:,,,F:FFF:F,::,FFF:,FFFF,,F,F,,FF,F:F,,,,F:F,FFFF,FFFF
@A00920:152:HGHKKDRXX:2:2106:17734:16955 1:N:0:CGCGTTCA+CTAATCGA
ACTCCTACGGGAGGCAGCAGTGGGGAATTTTTCGCAATGGGGGAAACCCTGACGAAGCAACGCCGCGTGGAGGATGAAGGCCTTCGGGTCGTAAACTCCTGTCGACCGGGAAGAATGCACCTGACCTAATACGTCGGCGTGTTGACTGTACCGGTGGAGGAAGCCACGGCTAACTCTGTGCCAGCAGCCGCGGTAATACAGAGGTGGCGAGCGTTGTCCGGAATTACTGGGCGTAAAGGGCGTGTAGGCG
+
FFFFFF:F:FFFFFFFFFFFFFFFFFFFFFF:FFFFF:FFFFFF,FFFFFFFFFFFFFFFFFFFFFFFFFFFF:FFFFFFFFFFFFFFFFFFFF:FFFFFFFFFFFFF:FFFFFFFFFFFFFFFFF:FFFFFFFFF,FFFF,FFFFF:FFFFFF:FFFFFFFFFFFFFF:F::FFFF::FFFFF:FF:FFFFFFFFFF:FFFFFF:FFFFFFFFF,FF:FFF,FFFFF:FFFF:FFFF:FFF:FFFFFFF
@A00920:152:HGHKKDRXX:2:2106:32289:17425 1:N:0:CGCGTTCA+CTAATCGA
ACTCCTACGGGAGGCAGCAGTCGGGAATTTTGCCCAATGGACGAAAGTCTGAGGCAGCAACTCCGCGTGAGGGACGAAGGCTCTAGGGTCGTAAACCTCTTTTCTCAGGGAAGATACAAGACGGTACCTGAGGAATAAGCGACGGCTAACTACGTGCCAGCAGCCGCGGTAATACGGAGGGTGCGAGCGTTGTCCGGAATCACTGGGCGTAAAGCGCACGTAGGCGGATCGTTAAGTCGGGGGTGAAAGC
+
F,,FF:::FFFFFFFFFFFFFFF:FFFFFFFFFFFFFFFFF,F::FFF:FFFFFFFFFFFFF:FFFFFFFFFFFFFFFFFF:FFFFFFFFFFFFFFFF:FFFFFFFFFFFFFF,FF:FFF:FFFFFFFFFFFFFFFFF:F,FFF:FF:FFFF:FF,FFFFFFF,FF:FFFFFFFF:FF::FFFFFFFFFFFFFFFFFFFFFFF:FFF:FFFF:F::FFFFF:F:F,F:FF,:FF:::F:FFFFFFF::FF
@A00920:152:HGHKKDRXX:2:2106:2139:19006 1:N:0:CGCGTTCA+CTAATCGA
ACTCCTACGGGAGGCAGCAATGAGGAATATTGCGCAATGGGGGAAACCCTGACGCAGCGACGCCGCGTGGGTGAGGAAGTCCTTCGGGATGTAAAGCCCTTTTGTGGGGGACGAGACACGACGGTACCCCACGAATAAGCCCCGGCTAACTACGTGCCAGCAGCCGCGGTACTACGTAGGGGGCGAGCGTTGTCCGGAATTATTGGGCGTAAAGGGTTCGTAGGCGGTCCGATAAGCAGGGGGTGAAATC
+
F:FF:FFFFFFFFFFFFFFFFFFFF,:F:,FFFFFFFFFFFFFF:FFFFFFFFFFFFFFFFFFFFFFFFFFFF:FFFFFFFFFFFFFFF:FFF:FFFFFFF,FFFFFFFFFFFFFFFF:FFFFFF:FFFFFFFFFFFFFFFFFFFFF:FFFFFFFFFFFFFFFFFFFFFFF,FFFFFFFFFFFFFFFFFF:FFFFF:F:FFFFFFFFFFFFFFFFFFFFFFFFFFFFFFFFFF:F,FF::FFFF:F:FFF
@A00920:152:HGHKKDRXX:2:2106:26657:19006 1:N:0:CGCGTTCA+CTAATCGA
ACTCCTACGGGAGGCAGCAGTCGAGAATCTTTCGCAATGGGGGAAACCCTGACGAAGCGACGCCGCGTGCAGGATTAAGGCCTTCGGGTTGTAAACTGCTGTCAGCTGGGAAGAAAGCTTGCCGGTGAATAGCCGGAAAGTTTGACGGTACCAGCAGAGGAAGCCACGGCTAACTCTGTGCCAGCAGCCGCGGTAATACAGAGGTGGCAAGCGTTGTTCGGAATTACTGGGCGTAAAGGGCTCGTAGGCG
+
FFFFFFFFFFFFFFFFFFFFFFFFFFFFFFFFFFFFFFFFFFFFFFFFFFFFFF:,FFFFFFFFFFFFFFFFFF,FFFFFFFFFFFFFFFFFFFFFFFFFFFFFFFFFFFFFF:FFFFFFFFFFFFFFFFFFF:FF,FFFFFFFFFFFF:FFFFF:FFFFFFFFFFFFFFFFFFFFFFFFFFFFFFFFFFFFFFFFFFF:FFFFFFFF:FFFFFFFFFF:FFFFFF:FFFFFFFFFFFF:FFFFF,FFFF
@A00920:152:HGHKKDRXX:2:2106:28013:19476 1:N:0:CGCGTTCA+CTAATCGA
ACTCCTACGGGAGGCAGCAGCAGGGAATATTGCGCAATGGGCGAAAGCCTGACGCAGTAACGCCGCGTGGGGGATGAAGGCCTTCGGGTTGTAAACCCCTTTCAGCAGGGACGAAATTGACGGTACCTGCAGAAGAAGCACCGGCCAACTACGTGCCAGCAGCCGCGGTAAGACGTAGGGGGCGAGCGTTGTCCGGATTTATTGGGCGTAAAGAGCGCGTAGGCGGTTGGCAAAGTCGGATGTGAAAATC
+
FF,FFFFFFFFFFFFFFFFFF,FFFF,FFFFFFFF:FFFF:FF:FFF:FFF:FFFFFF:FFFFFFFFFFFF:FFFFF,::FF:FFFFFFFFFFFFF:FFFF:FFFF:FFF:FFF:F:F,FFFFF:FFFFFFFFFFFFFFFFFFFFFFFFFFFF:FFFFF,:FFFFFFFFFFFFFFFFFFFFFFFFFFF:FFFFFFFF,FF,FFFFFFFFFF,F:FFFFFFFF,FFFFFFFFFFFFFFFFF,FFFFFFFFF
@A00920:152:HGHKKDRXX:2:2106:26124:20995 1:N:0:CGCGTTCA+CTAATCGA
ACTCCTACGGGAGGCAGCAGTCGGGAATTTTGGGCAATGGGCGAAAGCCTGACCCAGCAACGCCGCGTGAAGGATGAAGTATTTCGGTATGTAAACTTCGAAAGAATGGGAAGAATCAATGACGGTACCATTTATAAGCTCCGGCTAACTACGTGCCAGCAGCCGCGGTAATACGTAGGGAGCAAGCGTTGTTCGGATTTACTGGGCGTAAAGGGCGCGTAGGCGGCCTGTCAAGTCACTTGTGAAATCT
+
F,,,FFFFF::F:,FF:FF,::FF:F,FF:FF:FFFFFFFFFFFFFFF,,FFFFFFFFFFF,FF,FF:FF::,FF::F:FFF:FFFFFFF,FFFFFFF:FF,F:FFF:FFFFFFFF,FFFF,F:FF:,FF::FFFFF:F,:FF:FFFFFFFFFF,F:FFFFFFFF::FF:FFFFFFF,FFFFFFF:FFFF:FF:FFFFF:F:F:F:F:,F:F,FFFFFFFFF,FF:FFFF,:F:FFFF,,:,F,FFF,F:
@A00920:152:HGHKKDRXX:2:2106:21974:21073 1:N:0:CGCGTTCA+CTAATCGA
ACTCCTACGGGAGGCAGCAGTGGGGAATCTTGCGCAATGGGCGAAAGCCTGACGCAGCGATGCCGCGTGAGCGATGAAGGCCTTCGGGTTGTAAAGCTCTGTGGATGGAGACGAATAAGTGTTGGTTAATACCCAGCATGATGACGGTATCCATTTAGCAAGCACCGGCTAACTCTGTGCCAGCAGCCGCGGTAATACAGAGGGTGCAAACGTTGTTCGGAATTACTGGGCGTAAAGCGCGTGTAGGCGG
+
FFFFFFFFFFFFFFFFFFFFFFFFFFFFFFFFFFFFFFFFFFFF:FFFFFFFFFFFFFFFFFFFFFFFFFFFFFFFFFFFFFFFFFFFFFFF:FFFFFF:FFFF:FFFFFFFFFF:F:F:FFFFFFFFFFFFFFFFFFFFFFFFFFFFFFFFFFFFFFFF::FFFFFFFFF:FFFFFFFFFFFFFFFFFFF:FFFFFFFFFFFFFFFF:FFFFFFFFFFFFFFFFFFFFFFFFFFFFFFFFFFFFF:FFF
@A00920:152:HGHKKDRXX:2:2106:12237:21371 1:N:0:CGCGTTCA+CTAATCGA
ACTCCTACGGGAGGCAGCAGTGGGGAATCTTGCGCAATGGGCGAAAGCCTGACGCAGCGACGCCGCGTGCGGGAAGAAGGCCTTCGGGTTGTAAACCGCTTTCAGTGGGGACGAACCAAGACGGTACCCACAGAAGAAGCCCCGGCCAACTACGTGCCAGCAGCCGCGGTAACACGTAGGGGGCAAGCGTTGTCCGGATTTATTGGGCGTAAAGAGCTCGTAGGTGGTTCGATAAGTCGGGTGTGAAACC
+
FF:FFFFF:FFFFFFFFFFFFFFFFFFFFFFFFFFFFFFFFFFFFFFFFFFFFFFFF,FFFFF:FFFFFFFFFF:FFFFF:::F:FFFFFFFFFFF:F::FFFFFFFFFF:FF:FFFFFF:FFFFFFFF:FFFFFFF:FFFFFFF:F:F::F:FFFFFF::FFFFFFFFFFFFFFFF:F:FFFFF,FFFFFFFFFFFFFFFFFFFF,FFFF::FFFFFFFFFFFF:F,FF,:F:FFF::FF:FFFFFFFF
@A00920:152:HGHKKDRXX:2:2106:26232:21433 1:N:0:CGCGTTCA+CTAATCGA
ACTCCTACGGGAGGCAGCAGTGGGGAATCTTGCGCAATGGGCGAAAGCCTGACGCAGCGACGCCGCGTGGGGGATGACGGGTTTCGGCTTGTAAACCCCTGTTGCCCGGGACGAACTTCCGCTTTCGAGCGGATTGACGGTACCGGGTGAGGAAGCACCGGCTAACTCTGTGCCAGCAGCCGCGGTAATACAGAGGGTGCGAGCGTTGTCCGGAATCACTGGGCGTACAGGGCGCGTAGGTGGCGCGACA
+
FFFFFFFFFFFFFFFFFFFFFFFFFFFFFF:FFFFF:FFFFFFFFFFFF:FFFFFFFFFFFFFFFFF,FFFFFFFFFFFFFFFFFFFFF:FFFFFFFFF:FFFFFFFFFFFFFFFFFFFFFFFFFFFFFFFFFFFFFFFFFFFFFFFFFFFFF,FFFFFFFFFFFFFFFFFFFFFFFFFF:FFFFF,F:F:FFFFFFFFFFFFF:FFFFFFFF,F,FF:FFFF:F:F,FFFFFFFF,F::,FFFFFFF:F
@A00920:152:HGHKKDRXX:2:2106:9263:22106 1:N:0:CGCGTTCA+CTAATCGA
ACTCCTACGGGAGGCAGCAGTGGGGAATATTGGACAATGGGGGCAACCCTGATCCAGCAATGCCGCGTGTGTGAAGAAGGCCTGCGGGTTGTAAAGCACTTTCGGTAGGGAAGAAAAGCGTCGGGCTAATATCCCGATGTCTTGACGTTACCTGCATAAGAAGCTCCGGCTAACTCCGTGCCAGCAGCCGCGGTAATACGGAGGGCGCAAGCGTTGTTCGGAATCACTGGGCGTAAAGCGCGCGCAGGCG
+
FFFFF,F,FFFFFFFFFFFFFFFFF::F:FFFFFFF:FFFFFFF:FFFFFFF,FFFFFFFF:F:FFFFFFFFFF:FFFF,FFFFF:FF,F,F:FFFFFFF::FFFF:F:FFF,FFF:FFFFFFFF::FFFFFFFFFFF,FFFFFFFFFFFFFFFFFFFF:FF,F,FF:FFFFFFFFFFF,FFFFF:FFFFFF,FFF:FFFFFFFF,F,,FFFFFF,FFFFFFFFFFF:FFF,FFFFFF::FF:F:FFFFF
@A00920:152:HGHKKDRXX:2:2106:21151:22968 1:N:0:CGCGTTCA+CTAATCGA
ACTCCTACGGGAGGCAGCAGTGGGGAATCTTGCGCAATGCGCGAAAGCGTGACGCAGCAACGCCGCGTGGGGGAAGAAGGCCTTCGGGTTGTAAACCTCTTTCAGTTGGGACGAAGGTTCGCTGGTTAATAGCCGGCTGGACTGACGGTACCTTCAGAAGAAGCCCCGGCTAACTACGTGCCAGCAGCCGCGGTAATACGTAGGGGGCAAGCGTTGTCCGGAATCATTGGGCGTAAAGAGCGTGTAGGCG
+
:FFFFFFFFFF:FFFFFFFF,FFFFFFFFFFFFFFFFFFFFFFFFFFFFFFFF:FF:FF:FFFFFFFFFFFFF,FF:,FFFFFFFFFF:FFFFFFFF:FFFFFFF:FFFFFFFFFFFF:FFFFF:FF:FFFFFFFFFFFFFFFFFF:FFFFFFFFFFFFFFF:FFFFFFFFFFFF,FFFFF,,FFFFFFFFF:FFFFFF:,FFFFFFFFFFFFFFF:FFF,F:,F,FF,FFFFF:FF,:FF,,FFFFFF:
@A00920:152:HGHKKDRXX:2:2106:31810:22983 1:N:0:CGCGTTCA+CTAATCGA
ACTCCTACGGGAGGCAGCAGTAGGGAATATTGGTCAATGGATGCAAGTCTGAACCAGCCATGCCGCGTGCAGGAAGAAGGCCTTCTGGGTTGTAAACTGCTTTTGCCGGGGGATAAAATTCCCATGCGTGGGAAATTGAAGGTACCCGGTGAATAAGCCACGGCTAACTACGTGCCAGCAGCCGCGGTAATACGTAGGTGGCAAGCGTTGTCCGGATTTATTGGGTTTAAAGGGTGCGTAGGCGTCCCTT
+
FFFF,FFFF:FFFFFF:FFFFFFFFFFFFFFFFFFFFFFFF,FFFF,:FFFFFFFF:FF:FFFFFFFF:FFFFF,FFFFFFFFFFFFFFFFFFFFFFFFFFFFFFFF,FFFFFFFF:FFF:FF:FFFFFFFFFFFFFFFFFFFF:FFFFFFFFFFFFFFFFFFFF:FFF:FFFFFFFFFFFFFFFFFFF:F::FFFFFFFF:FFFFF:FFFF:F:FFF:FFFFFFFFFFF:F,F,FFF,FF:FF:FFFFF
@A00920:152:HGHKKDRXX:2:2106:29640:23046 1:N:0:CGCGTTCA+CTAATCGA
ACTCCTACGGGAGGCAGCAGTAAGGAATATTGCGCAATGGGCGAAAGCCTGACGCAGCAACGCCGCGTGCGGGATGAAGGCCCTCGGGTTGTAAACCGCTTTCAGTAGGGAAGAAAATGACGGTACCTACAGAAGAAGCCCCGGCCAACTACGTGCCAGCAGCCGCGGTAACACGTAGGGGGCGAGCGTTGTCCGGATTTATTGGGCGTAAAGAGCTCGTAGGCGGTTTCGTAAGTCGGATGTGAAAACT
+
F:F:FFFFFFFFF:F:FFFFFFFFFFFFFFF:F:FFFFFFFFFFFFFFFFFF,FFFFFFFFFFFFF::FFFFFFFFFFFFFFFFFFFFFFFFFF,FFFFF:FFFF:FFFF:,FFF,:FFFFFFFF:FFFFFFFFFFFFFFFFFFFFFFFFFFFFFFFFFFFFFFFFFFFFFFFFFFFFFFFFFF::FFFFF,:FFFFFF:,FFFFFFF,:FFF:FFFFFFF,FFFFFFF,F:FFFFFFFFFFF,,FFFF:
@A00920:152:HGHKKDRXX:2:2106:8956:23390 1:N:0:CGCGTTCA+CTAATCGA
ACTCCTACGGGAGGCAGCAGTGGGGAATATTGGACAATGGGGGAAACCCTGATCCAGCAATGCCGCGTGTGTGAAGAAGGCCTGCGGGTTGTAAAGCACTTTCAGTTGGGAAGAAACAGCAGCCGGTTAATACCCGGTTGTCTTGACGTAACCAACAGAAGAAGCACCGGCTAACTCCGTGCCAGCAGCCGCGGTAATACGGAGGGTGCAAGCGTTAATCGGAATTACTGGGCGTAAAGCGTACGTAGGC
+
FFFFFFFFFFFFFFFFFFFFFFFFFFFFFFFFFFFFFFFFFFFFFFFFFFFFFFFFFFFFFFFFFFFFFFFFFFFFFFFFFFFFFFFFFFFFFFFFFFF:FFFFFFFFFFFFFFFFFFFFFFFFFFFFFFFFFFFFFFFFFFFFFFFFFFFFFFFFFFFFFFFF:FFFFFFFFF:FFFFFFFFFFFFFFFFFFFFFFFFFFFF:,FFFFFFFF:FFFFFF,F:FFFFFFFFFFFFFFFFF:FF:FFF:FF
@A00920:152:HGHKKDRXX:2:2106:27290:23484 1:N:0:CGCGTTCA+CTAATCGA
ACTCCTACGGGAGGCAGCAGTGGGGAATATTGCGCAATGGGCGGAAGCCTGACGCAGCGACGCCGCGTGCGGGATGGAGGCCTTCGGGTCGTGAACCGCTTTTGATTGGGAGCAAGCGAGAGTGAGTGTAGCTTTCGAATCAGGAACGGCTAACAACGTGCCAGCAGCCGCGGTAATACGGAGGATCCGAGCGTTATCCGGATTTATTGGGTTTAAAGGGTGCGTATGCGGACCGTAAAGTACGCGGGAA
+
:FF,:::FFFFFFFFFFFF:FF:FFFFFFFFFFFFFFFFFFFFFF:FFF,FFF,FFFFFFFFFFFFFFFFF,FFF:FFFFFFFFF:F:FFF,FFFFF,FFF:,FFFFFF,FFFF,FF,FFFFFFFFFFFF,F,:,FFFFF,FF,F,FFFFFFF,,,:,FFFF:FFFFFFFF,FFFF:F::FFF,FF,:F:FFF,FFF,:FFF,FF:FFFFFFFF:F:FF,FFF:F,,:FFF:FF:,,FFF:,,,F:,,FF
@A00920:152:HGHKKDRXX:2:2106:2826:23797 1:N:0:CGCGTTCA+CTAATCGA
ACTCCTACGGGAGGCAGCAGTGGGGAATTGTTCGCAATGGGCGCAAGCCTGACGACGCAACGCCGCGTGGAGGATGAAGGTCTTCGGATTGTAAACTCCTGTTGCCAGGGACGAATAGCTCCAACCTAATACGTTGGAGTGTGACGGTACCTGGTGAGGAAGCCCCGGCTAACTCTGTGCCAGCAGCCGCGGTAATACAGGGGGGGCAAGCGTTGTTCGGAATTACTGGGCGTAAAGCGCACGTAGGCGG
+
FFFFFFFFFFFFFFFFFFFFFFFFFFFF:FFFFFFF:FFFFFFFFFFFFFFFFFFFFFFFFFFFFFFFFFFFFFFFFFFFFFFFFFF:FFFFFFFFFFFFFF,FFFFFFFFFFFFFFFFFFFFFF,,::F,FFFFFFFF::FF:FFFF:FFFF::,FFFFFFFFFFF:FFFFFFFFFF:FFFFFFFFFFFFFFF:FFFFF,:FFFFFF,FFFFFFFF:FFF:FFF:FF,FFF:FFFFF,FFFFF:F::,,
@A00920:152:HGHKKDRXX:2:2106:32117:23985 1:N:0:CGCGTTCA+CTAATCGA
ACTCCTACGGGAGGCAGCAGCAAGGGATTTTCCGCAATGGGCGCAAGCCTGACGGAGCGACGCCGCGTGCGGGATGACGTCTTTCGGGATGTAAACCGCTTTTCGGGGGGAGGAGGACGGACAGTACCCCCGGAAGAAGTCTCGGCTAACTACGTGCCAGCAGCCGCGGTAAAACGTAGGAGGCGAGCGTTATCCGGATTTACTGGGTGTAAAGAGCGTGTAGGCGGTCCTGCAAGTGGCGCGTGAAAGC
+
FF,:::::FF,FFFFFFFFFFF:FFF,FFFFFFFFF::,FFFFFF::FFFFFFFFFF:F:FFFFFFFFF:FFF:FFFF:FFFFF,FF,FFFFFF:FFFF::FFFF:FF:FFF:,:FFFFFFFF:FFFFF,FFFF:FF:FFFFF:FFFFFFFFFFFFFF,,FFFFFFF,,FFF:FF:FFFFFFF,FFFFFFF,FFFFFFF:F,:FFFFFF:,FFF,FFFFF:FFFFFFFFFFFFFFFFFFF:FFFFF::FF
@A00920:152:HGHKKDRXX:2:2106:23204:24017 1:N:0:CGCGTTCA+CTAATCGA
ACTCCTACGGGAGGCAGCAGTCGAGAATAATTCACAATGGGCGAAAGCCTGATGGTGCAACGCCGCGTGGAGGATGAAGGTCATCGGATTGTAAACTCCTGTCATCTGGGAGTAAGACCTGGTCGTGAATAGCGGACAGGGTTGATAGTACCAGAAGAGGAAGGGACGGCTAACTTCGTGCCAGCAGCCGCGGTAATACGAAGTTCCCAAGCGTTGTTCGGAATCACTGGTCGTAAAGGGTGCGTAGGCG
+
FF:FFFFFF:::,,FFFFFFF,:F:FF,FFFFFFFFF:,:F::FFFFFF::F:FFF:FFFFFFFF:F:,FFFFFFF,FFFFF,F,:,F,:,FF,F::FF,FFFFFFF,FFFF::F:FFF:FFFFFFFFFF:F:FFFFF,FF:FFFFFFFFFFFFFFFFFF,FF,FF,,FFFFFFFFFF,:F,,:FFFFF,FFFFF:FFF:F:F,FFF,,F:FF,F,,,FF,:F:FF:F:,,F:FFFFFF:F:F,FFF,F:
@A00920:152:HGHKKDRXX:2:2106:5448:24267 1:N:0:CGCGTTCA+CTAATCGA
ACTCCTACGGGAGGCAGCAGTAGGGAATATTGGTCAATGGATGCAAGTCTGAACCAGCCATGCCGCGTGCAGGAAGAAGGCCTTCTGGGTTGTAAACTGCTTTTGCCGGGGGATAAAATTCCCATGCGTGGGACATTGAAGGTACCCGGTGAATAAGCCACGGCTAACTACGTGCCAGCAGCCGCGGTACTACGTAGGTGGCAAGCGTTGTCCGGATTTATTGGGTTTAAAGGGTGCGTAGGCGGCCTAT
+
:FFFFFFFFFF:FFFFFFFFFFFFFFFFF,FFFFFFFFFFFFFFFFFFFFFFFFFFFFFFFFFFFFFFFFFFFFFFFFFFFFFFFFFFFFFFFFFFFFFFFFFFFFFFFFFFFFFFFFFFFFFFFFFFFFFF:F::FFFFFFFFFFFFFFFF,FFFFFFFFFFFF:FFFFFFFFFFFFFFFFFFFFFFF,FFFFFFFFFF:FFFFFF,FFFFFFFF,FFF,FFFF,F,FF:FFFFFFFFFFFFFFFFFF,
@A00920:152:HGHKKDRXX:2:2106:9209:24298 1:N:0:CGCGTTCA+CTAATCGA
ACTCCTACGGGAGGCAGCAGTGGGGAATATTGGACAATGGGCGCAAGCCTGATCCAGCCATGCCGCGTGAGTGATGAAGGCCTTAGGGTTGTAAAGCTCTTTTACCAGGGAAGATAATGACGGTACCGGGAGAATAAGCCCCGGCTAACTCCGTGCCAGCAGCCGCGGTAATACGGAGGGGGCTAGCGTTGTTCGGAATTACTGGGCGTAAAGCGCACGTAGGCGGCTTTGTAAGTTAGAGGTGAAAGCC
+
:FFFFFFFFFFFFFFFFFFFFFFFFFFFFFFFFFF:FFFFFFFFFFFFFFFFFFFFFFFFFFFFFFFFFFFFFFFF,:FFFFFFFFFFFFFFFFFFFFFFFFFFFFFFFFFFFFF:,FFFFFFF:FFFFFFFFFFFFFFFFFFFFFF:FFFFFFFFFFFFFFFFFFFFFF:FFFFFFFFFFFFFFFFFFFFFFFFFF:FFFFFFFFFFFFFFFFF:FFFFFF:FFFF:,FFFFFFFFFFFFFF:FFFFFF
@A00920:152:HGHKKDRXX:2:2106:22625:24361 1:N:0:CGCGTTCA+CTAATCGA
ACTCCTACGGGAGGCAGCAGTGGGGAATATTGCGCAATGGACGAAAGTCTGACGCAGCGACGCCGCGTGTGGGATGAAGCCTTTCGGGGTGTAAACCACTGTTGCCCGGGACGAAACTCCTTTTTCGAGAGGATTGACGGTACCGGGTGAGGAAGCACCGGCTAACTCTGTGCCAGCAGCCGCGGTAATACAGAGGGTGCGAGCGTTGTCCGGAATCACTGGGCGTAAAGGGCGCGTAGGTGGCTTGGTA
+
FFFFFFFFF:FF:FFFFFFFFFFFFF:FFFFFF,FFFFFFFFFFF:FFFFFFFF:F:FFFFFFFFFFFFFFFFFFFFF:FFFF:F:F:FFFFFFFF:FFFFFFFF:FFFFFFFFFFFFFFFFFFFFFFFFFFFFFFFFFF,FFFFFFF:FFFFFFFFFFFFFFFFFFFFFFFFFFF,FFFFFFFFFFF:FFFFF:FFFFFFFFFFFFFFFFFFF:FFFFFFFFFFFFF,FFFFFFFFFF:FFFF:FFFF:
@A00920:152:HGHKKDRXX:2:2106:12500:24706 1:N:0:CGCGTTCA+CTAATCGA
ACTCCTACGGGAGGCAGCAGTGGGGAATTTTGGACAATGGGCGCAAGCCTGATCCAGCCATTCCGCGTGCAGGATGAAGGCCCTCGGGTTGTAAACTGCTTTTGTACGGAACGAAAAGGCTTTCTCTAATACAGAGGGCTCATGACGGTACCGTAAGAATAAGCACCGGCTAACTACGTGCCAGCAGCCGCGGTAATACGTAGGGTGCAAGCGTTAATCGGAATTACTGGGCGTAAAGCGTGCGCAGGCG
+
F:,FF:FFFFFF:FFFFFFFFFFF:F,FFFFFFFFFFFFFFFFFFFFFFFFFFFFF:FF:F:FFFFFFFFFFFFFFFFFFFFFFFFFFFFF::FFFFFF:FFFFFFFFFF:FFFFFFFFFFFFFFFFFFFFFFFFF:FFFFFFFFFFFFFFFFFFFFFFFFFFFFFFFFFFFFFFFFFFFF:FFFFFFFFFF:F,FFFFFFFFFF:F:,FFFFFFFFFF:FFFFFFFFFFF,F,,FFF,,FFF:FFFF:F
@A00920:152:HGHKKDRXX:2:2106:27425:25410 1:N:0:CGCGTTCA+CTAATCGA
ACTCCTACGGGAGGCAGCAGTCGGGAATATTGGGCAATGGGCGAAAGCCTGAACCAGCAAAGCCGCGTGGGTGAAGAAGTACTTCGGATTGTAAACAACTATCGAAGGGGACGAAGGAGAAGGTAAAAGAAGACCTAGCCACGGCGAAAATCGTGCAAGCCTCCGCGGTACTACGATCCGGCATCGCGTTTCTAGGACTGGCTGCGCGCGGTGGGCGCGTATCCTGCGCGGTAAGTCGGCCGAGACGTAC
+
FFFFFFFFFFFFFFFFFFFFF:FFFFFF,FFFF,FFFFFFFFF,FFFFFFFF,FFFFFFF,FFFFFFFF,,:FFFFFF,:,F,FFFF,,FFFFFF,:,F,,,,F,,,FFFF:FF,:,,F:,,F,,,,,:,F,:,,,:FF,,,F,F,,,,,F,,FF:,F,:::FFF,,,,FFF,FF:,:,,F,,:,,,,:,,:,,,,,F::,,,F,,,F,,,:F,,FF,,::,,F,F,FFF,,FFF,,,F,,F,F,F,:,:
@A00920:152:HGHKKDRXX:2:2106:14778:25457 1:N:0:CGCGTTCA+CTAATCGA
ACTCCTACGGGAGGCAGCAGTGGGGAATATTGGACAATGGGCGAAAGCCTGATCCAGCAATGCCGCGTGAGTGATGAAGGCCTTAGGGTTGTAAAGCTCTTTTACCCGAGATGATAATGACAGTATAGGGAGAATAAGCTCCGGCTAACTCCGTGCCAGCAGACGCGGTAATACGGAGGGAGCTAGCGTTGTTCGGAATTACTGGGCGTAAAGCGCACGTAGGCGGCTTAATAAGTCAGGGGTGAAATCC
+
FFFFF:FFFFFFFFFFFFFFFFFFFFFF:FF,FFFFFFFFFFFFFF:FFFFFFF,FFFFFFFFFFFFFF,FFFFFFFFFF,F,FFFF:FFFFFFF:,,FFFFFFF,:FFFFF:FFFFFFFFFF:FF,:,FF,,FFFFFFFF,F:F:,:F,F,F,:F:FFFFF,:,FFF,FF,F,,:F,F,::F,FFFFF,FFF,FFF::FFFF:::F:F:FF,:FFFFFFF,FF,:,,FF,FFF,,FF::F:FFFFFFF:
@A00920:152:HGHKKDRXX:2:2106:23303:25911 1:N:0:CGCGTTCA+CTAATCGA
ACTCCTACGGGAGGCAGCAGTGGGGAATATTGCGCAATGGGCGGAAGCCTGACGCAGCGACGCCGCGTGGGGGATGACGGCCTTCGGGTTGTAAACCTCTTTCGCTATCGACGAAGCTTTTCGGAGTGACGGTAGGTAGAGAAGAAGCACCGGCCAACTACGTGCCAGCAGCCGCGGTAACACGTAGGGTGCGAGCGTTGTCCGGAATTATTGGGCGTAAAGAGCTCGTAGGCGGTGTGTCGCGTCGGCC
+
FFFFFFFFFFFFFFFFFFFF:FFFFFFF,FFFFFFF:FFFFFFFFFFFFFFFFFFFFFFFFFFF:FFFFFFFFFFFFFFFFFFFFFFF:FF:FFFFFFFFFFFFFFFFFF:FFFFFFFFFFFFFFFF:FFFFFFFFFFFFFFFFFFFFFFFFFFFFFFFFFFFFFFFFFFFFFFFFFFFFFFFFFFFFFFFF:FFF:::FFFFFFFFFFFFFFFFFFFFF,F:FFFFFFF:FFFFF:F:F::FFFFFFFF
@A00920:152:HGHKKDRXX:2:2106:32181:26600 1:N:0:CGCGTTCA+CTAATCGA
ACTCCTACGGGAGGCAGCAGTGGGGAATATTGGACAATGGGGGAAACCCTGATCCAGCCATGCCGCGTGTGTGAAGAAGGTCTTCGGATTGTAAAGCACTTTAAGTTGGGAGGAAGGGTAGTAACTTAATACGTTGCTATTTTGACGTTACCGACAGAATAAGCACCGGCTAACTCTGTGCCAGCAGCCGCGGTAATACAGAGGGTGCAAGCGTTAATCGGAATTACTGGGCGTAAAGCGCGCGTAGGTG
+
FFFFFFFFFFF:FFFFFFFFFFFFFFFFFFFFFFFFFFFFFFFFFFFFFFFFFFFFFFFFFFFFFFFFFFFFFFFFFFFFFFFFFFFFFFFFFFFFFFFFFFF:FFFFFFFFFF::FFFFFFFFF:FF:FFFFFFFFFFFFFFFFFFFFFFFFFFFFFFFFFFF:FFFF:FFFFFFFFFF:FFFFFFFFFFF:FFFFFFF:FFFFFFFF::FFFFFFFFFFF,FFFFFFFFFFFF:FF,FFFFFFFFFFF
@A00920:152:HGHKKDRXX:2:2106:27335:26882 1:N:0:CGCGTTCA+CTAATCGA
ACTCCTACGGGAGGCAGCAGTGGGGAATATTGCGCAATGGGCGAAAGCCTGACGCAGCGACGCCGCGTGCGGGATGAAGGCCTTCGGGTCGTAAACCTCTGTCGGGAGGGACGAAATCATGACGGTACCTCCAAAGGAACCACCGGCTAACAATGTGCCAGCAGCCGCGGTAATAAAGAGGGTGCGAGCGTGGTCCGGAATCACTGGGCGTAAAGGGCGCGTAGGTGGCGTGGTAAGGAGGGGGTGAAAT
+
FFFFFF:FFFFFFFFFFFFFFFFFFFFF,FF,FFFFFFFF:FFFFFFFFFFFFFFFFFFFFFFFFFFFFFF,FF,FFFFFFFFFFFFFFFFFFFFFF,FFFF:F,FFFFFFFFFF,FFFF,FF,F,FFF:FFFF:FFF:,FFFF:FFFFFF,,,:,F:FFFFFFF:FF::FFFFF,FFFF:F,FFFF:FFF,FFFFF,F,FFFFFFFFFF:FFFFF:FFFFFF:FFFF::F:FFFFF,,:FF,FFFFFFF
@A00920:152:HGHKKDRXX:2:2106:10294:27023 1:N:0:CGCGTTCA+CTAATCGA
ACTCCTACGGGAGGCAGCAGTGGGGAATATTGGACAATGGGCGCAAGCCTGATCCAGCCATGCCGCGTGTGTGAAGAAGGCCTTCGGGTTGTAAAGCACTTTTGTTGGGGAAGAAAAGCCATGGGCTAATACCCTGTGGTTCTGACGGTACCCAAAGAATAAGCACCGGCTAACTTCGTGCCAGCAGCCGCGGTAATACGAAGGGTGCAAGCGTTACTCGGAATTACTGGGCGTAAAGCGTGCGTAGGTG
+
FFFFFF:FFFFFFFFFFFFFFFFFFFFFFFFFF:FFFFFFFFFFFFFFFFFFFFFFFFFFFFFFFFFFF,FFFF,FFFFFFFF:FFFFFFFFFFFF:FF,,FFFFFFFFFFFFFFFFFFFFFFFFFFFFF:FFFF::FFFFFFFFFFFFFFFFFFFFF:FFFF,FFFFFFFFFFFFFFFFFFFFFFFFFFFFFFFFFFFFFF:FFFFFFFFFF,FFFFFFFF,:FFFFFF,FF,F:F:FFFF,FF,FFF:
@A00920:152:HGHKKDRXX:2:2106:18141:27148 1:N:0:CGCGTTCA+CTAATCGA
ACTCCTACGGGAGGCAGCAGTGGGGAATATTGGACAATGGGCGCAAGCCTGATCCAGCCATGCCGCGTGTGTGAAGAAGGCCTTAGGGTTGTAAAGCACTTTCAGTGGGGAGAAAGGTCATTCACCTAATACGTGAGTGAATTGATGTTACCCACAGAAGAAGCACCGGCTAACTCCGTGCCAGCAGCCGCGGTAATACGGAGGGTGCAAGCGTTAATCGGAATTACTGGGCGTAAAGCGCACTGAGGTG
+
FFFFFFFFFFFFFFFFFF:FFFFFFFFF,FFFFFFFFFFFFFFFFFFFFFFFFFFFFFFF:FFFFFF:FFFFF:FFF:FFFFFFFFFFF:FFFFFF:FFFFFFF::FFFFFFFFFFFFFFFFFFFFFFF,:FFFFFFFFFFFF,FFFFF,FFFFFFFFFFFF:FFFF,FFFFFFFFFFF,FFFFFFFFF:FFFF:FFFFF:FFFFFFFFFFFFFFFFFFFF:FFFF:,FF:FFFFFFFFFFF,,,:FFFF
@A00920:152:HGHKKDRXX:2:2106:22797:27571 1:N:0:CGCGTTCA+CTAATCGA
ACTCCTACGGGAGGCAGCAGTGGGGAATATTGCGCAATGGGCGAAAGCCTGACGCAGCGACGCCGCGTGGGTGACGAAGGCCCTCGGGTAGTAAAGCCCTGTCAAGGGGGAAGAACATCTTGGGTGAAACCCCTCAGACTAGACGGTAAACAAGAAGCAAGCACTCGCTAACTAAGTGCCAGAAGACGCGGTAATCAGACTATATCACGCTTATTTCGGAATAACAGGGCGTAAACTGAGCGTATGCGTC
+
FFFF,,FF:::F,,,FFFF:FF,,FFF,:F:,,FFFF,:FF:F:FFFFF:FF:FFFFFFF::FFFF:FF,F,FF:FFFF:F::FF:F:F:FFFFF,FFF::FFF,F,FFFFF,:F:,:,FF,:F:,,:F:,,F,,,F,FF,,,FFF,F,,:,::F,F,F,FF::,,F,:FF,:F,,:,,FF,,F,,:FFF,FFF:,,F,,:,F,FF:,,::,,,,FF,FFFF,F,:FF,FFF::F,,F:FFFF,F,F:FF
@A00920:152:HGHKKDRXX:2:2106:12771:28025 1:N:0:CGCGTTCA+CTAATCGA
ACTCCTACGGGAGGCAGCAGTGGGGAATCTTGGACAATGGGGGCAACCCTGATCCAGCCATGCCGCGTGAGCGATGAAGGCCTTAGGGTTGTAAAGCTCTTTCAGCCGGGAAGATAATGACGGTACCCGCAGAAGAAGCCCCGGCTAACTCCGTGCCAGCAGCCGCGGTAATACGGAGGGGGCTAGCGTTGTTCGGAATTACTGGGCGTAAAGCGCACGTAGGCGGATGCTTAAGTCGGGGGTGAAATCC
+
FFFFFFFFFFF,FFFFFFFFFFFF:F,FFFFFFFFFFFFFFFFFFFFFFFFF:FFFFFFFFFFFFFF:FF:,FFFFFFFFFFFFF,FF:FFFFFF:FFFFFF,F,F,F:F:F,F:FFF,FF,FFFFFFFF:FFF,FFF,FFF:,FFFF:FF::FFFFFF:FFFF,F::F:FFFFFFFFF:FFFFFFF,FFFFFFF:FFFFFFF,F:F:FFFF:FFFFF,FF:FFFFF,,:FFFF:FFFF,FF,FFFFFF,
@A00920:152:HGHKKDRXX:2:2106:2519:28651 1:N:0:CGCGTTCA+CTAATCGA
ACTCCTACGGGAGGCAGCAGTAAGGAATATTGGTCAATGGGCGCAAGCCTGAACCAGCCATCCAGCGTGCAGGAAGAAGGCCCTACGGGTTGTAAACTGCTTTTGTCAGGGAATAAACCCTTGGATTTACTCCGAGGCTGAAGGTACCGGAAGAATAAGCACCGGCTAACTCCGTGCCAGCAGCCGCGGTAATACGGAGGGTGCGAGCGGTATCCGGAATTACTGGGGTTAAAGGGTGCGTAGGCGGCGC
+
FF,FFFFFFFFFFFFFFFFFFFFFFFFFFFFFFFF:FFFFFFFFFFFFFFFFFFFFFFFFFFFFFFFFFFFFFFFF:FFFFFFFFFFFF:FFFF:FFFFFFFFFFFF:FFFF:FFFFFFFFFFFF::FFFFFFFFFFF:FFFFFFFF:,FFFFFFFFFFFFFFFFFFFFFFFFFFFFF,FFFFFFFFFFF,,FFFFFFFFFFFFF:FFF,F,FFFFF::FFFFFFFF,FF,FFFFFFFFFFFF:F:FFFF
@A00920:152:HGHKKDRXX:2:2106:26973:29136 1:N:0:CGCGTTCA+CTAATCGA
ACTCCTACGGGAGGCAGCAGTGGGGAATATTGGACAATGGGCGAAAGCCTGATCCAGCAATGCCGCGTGAGTGATGAAGGCCTTAGGGTTGTAAAGCTCTTTTACCCGGGATGATAATGACAGTACCGGGAGAATAAGCTCCGGCTAACTCCGTGCCAGAAGCCGCGGTAATACGGAGGGAGCTAGCGTTGTTCGGAATTACTGGGCGTAAAGCGCACGTAGGCGGCTTTGTAAGTTAGAGGTGAAAGCC
+
FF:FFFFFFFF:FFFFFFFFFFFFFFFF:FFFFFFFFFFFFFFFFFFFFFFFFFFFFF,FFFFFFFFFFFFFFFFFFFFF,FFFFFF::FFFFFFFFFFFFF:FFF,FFFFFFFF,FF,FF:FFF:FFF,FF,,FFFF:F,F:FF:FFFFFFF:,FFFF,F,FFFF:FF:FFFFF:FF:FFFFF,FFF:FFFF:::FF:,FFFFF,FF:FFFFFF,,FFFFFFFFFFFFFFF,FFFFF,F,F:FF,,F,F
@A00920:152:HGHKKDRXX:2:2106:7735:29199 1:N:0:CGCGTTCA+CTAATCGA
ACTCCTACGGGAGGCAGCAGTAAGGGATCTTGCGACAATGGGCGAAAGCCTGACGCAGCAACGCCGCGTGCGGGATGACGGCCTTCGGGTTGTAAACCGCTTTTCGGGGGGAAGAGGAAGGACGGTACCCCCGGAATAAGTCTCGGCTAACTACGTGCCAGCAGCCGCGGTAAAACGTAGGAGGCGAGCGTTATCCGGATTTACTGGGTGTAAAGCGCGTGTAGGCGGTCGTGCAAGTGAGGCGTGAAAG
+
FFFFFFFFFFFFFFFFFFFFFFFFFFFFFFFFFFFFFFFFFFFFFFFFFFFFFFFFFFFFFFFFFFFFFFFFFFFFFFFFFFF:FFFFFFFFFFFFF:FFFFFFFF::FFFF:FFFFFFFFFFFFFFFFFFFF:F,FFFFFFFFF:F,FFFF:FFFFFFFFFFFFFFFFFFFFFFFF,FFFFFFFFFFFFF,FFFF,:FFFFFFFFFFFFFFFFFF::F:F:FFFFFFFFFFFFFFFFFFFFFF:FFFFF
@A00920:152:HGHKKDRXX:2:2106:27046:29293 1:N:0:CGCGTTCA+CTAATCGA
ACTCCTACGGGAGGCAGCAGTAAGGGATATTGCACAATGGGCGCAAGCCTGATGCAGCAACGCCGCGTGCCCGATGAAGGCCTTCGGGTCGTAAAGGGCTTTTCTGGCTGAAGAGGAAGGACAGTAAGCCAGGAATAAGTGTCGGCTAACTACGTGCCAGCAGCCGCGGTAAAACGTAGGACGCAAGCGTTATCCGGAGTTACTGGGCGTAAAGCGCGGGCAGGCGGCGGTCTAAGTCCGATGTGAAAGC
+
FFFFFFFFFFFFFFFFFFFFFFFFFFFFFFFFFFFFFFFFFFFFFFFFFFFFFFFFFFFFFFFFFFFFFFFFFFFFFFFFFFFFFFFFFFFFFFFFFFFFFFFFFFFFFFFFFFFFFFFFFFFFFFFFFF,FFFFFFFFFFFFFFFFFFFFFF::FFFFFFFFFFFFF:F:FF:FFFFFF:FFFFFFFFFF:FF:FF:FFFFFFFFFFFFFFFFFF:FFFFF:FFFFFFFFFF,FFFFFFFFFFFFF:FF
@A00920:152:HGHKKDRXX:2:2106:25961:29669 1:N:0:CGCGTTCA+CTAATCGA
ACTCCTACGGGAGGCAGCAGTGGGGAATATTGGACAATGGGGGCAACCCTGATCCAGCAATGCCGCGTGTGTGAAGAAGGCCTGCGGCTTGTAAAGCACTTTAAGAGGGGAAGAAAAAATCGAGGCTAACACCTTCGATCTTGACGTTACCATTAGAAGAAGAACCGGCTAACTCCGTGCCAGCAGCCGCGGTACTAAGAAGGGTGCAAGCGGTACTCGGAATTACTGGGCGTACAGCGTGCGTAGGGGG
+
FFFFFFFFFFFFFFFFFFFFFF,FFFFFFFF:FFFFFFFF:FFFFFFFFFFFFFFFFFFFFFFFFFFFFFFFFFFFF:F,:FF,FFF,,,,,,FF,FFF,F:,F,,F:F,FFFFFFFFFFF,:,FF:FFFFFFFFFFFFFFFF,FFF,F,F,F,::F:FFFF,F:FFFF,FFF:FFFFFFFF,FFFF,F,,F,F:FF,,,F:FF:FFFF,F,,FF:,F,::,F,,,,F:,F,,F,:F:FFF,F,,:F,,:
@A00920:152:HGHKKDRXX:2:2106:17942:30091 1:N:0:CGCGTTCA+CTAATCGA
ACTCCTACGGGAGGCAGCAGTGGGGAATCTTAGACAATGGGGGAAACCCTGATCTAGCCATGCCGCGTGGACGATGAAGGCCTTAGGGTTGTAAAGTCCTTTCGCTGGGGAAGATAATGACGGTACCCGCAGAAGAAGCCCCGGCTAACTCCGTGCCAGCAGCCGCGGTAATACGAAGGGTGCACGCGTTACTCGGAATTACTGGGCGTAAAGCGTGCGTAGGTGGTTCGTTCAGTCTGATGTGAAAGCC
+
FFFFFFFFFFFFFFFFFFFFFFFFFFFFFFFFFFFFFFFFFFFF:FFFFFFFFFFFFFFFFFFFFFFFFFFFFFFFF,FFFFFFFFFFFFFFFFFFFFFFFF:FFFFFFFFFFFFFFFFFFFFFFFFFFFFFFFFFFFFFFF,FFFFFFFFFF:FFFF:FFFFFFFFFFFFFFFF,FF,:FFF,,FFFFFFFFFFFFF,F,FFFF,FFFFF:FF:FFFFFFFFFFF,FFFFF,FFFFFFFFFFF,FFF:F
@A00920:152:HGHKKDRXX:2:2106:11089:31219 1:N:0:CGCGTTCA+CTAATCGA
ACTCCTACGGGAGGCAGCAGTGGGGAATCTTGCGCAATGGACGAAAGGCTGACGCAGCGACGCCGCGTGTGGGATGACGCATTTCGGTGTGTAAACCACTGTTGCCAGGGACGAACACCTCCTTTTGGGGAGGCTGAAGGTACCGGAAGAGGAAGGGAAGGCTAAATTCGTGCAAGCAGCCGCGGTAATACGAAGGTCCCGAGAGTTTTTCGGAATAACTGGGCGTAAAGGGAGCGTAGGCGGCGTGGTA
+
FFFFFFFFFFFFFFFFFFFFFFFFFFFFF:FFFFFFFFFF,FFFFFF,FF:FFFFFFFFFFFFFFFFFF,FFFF:,F,FF:,FFFFFFFFFFFFFFF,FF,FF,:F,FFFFFFF:F:,,F:FF,::FFF:FF,,,FF,:F:F:FFFFFFF,,F,,:FF,FFFFFFFF,FFFFF,::FF,F:,:F::F:FF,,:F,FF,F,FF:,,:F:FF::F:F,F,F,,F:,,::,FFFF:FFFFF::F,F:FFF,FF
@A00920:152:HGHKKDRXX:2:2106:22345:31360 1:N:0:CGCGTTCA+CTAATCGA
ACTCCTACGGGAGGCAGCAGTGGGGAATATTGGACAATGGGGGAAACCCTGATCCAGCAACGCCGCGTGGGGGATGAAGGTCTTCGGATTGTAAACCCCTGTTGGGAGGGACGAAGGCTCACGGGCAAACAGTCCGTGCGCTTGACGGTACCTCAAGAGGAAGCCCCGGCTAACTCTGTGCCAGCAGCCGCGGTAATACAGAGGGGGCGAGCGTTATTCGGAATTATTGGGCGTAAAGGGCGCGTAGGCG
+
FFFFFFFFFFFFFFFFFFFFFFFFFFFFFFFFFFFFFFFFFFFFFFFFFFFFFFFFFFFFFFFFFFFFFFFFFFFFFFFFFFFFFFFFFFFFFFFFFFFFFFFFFFFFFFFFFFFFFFFFFFFFFF,FFFF:FFFFFFFFFFFFFFFFFF:FFFFFFFFFFF:FFFFFF:FFFFFFFFFFFFFFF:FFFFFFFFFFF,,FFFFFFFFFFFFFFF:F:FFFFF,FFF:FFF:FF:FF:F,:FFFFFF::F:
@A00920:152:HGHKKDRXX:2:2106:8947:31485 1:N:0:CGCGTTCA+CTAATCGA
ACTCCTACGGGAGGCAGCAGTGGGGAATTTTGGACAATGGGCGAAAGCCTGATCCAGCAATGCCGCGTGAGTGAAGAAGGCCTTCGGGTCGTAAACCCCTGTCAGACGGAAAGAAGGTCATCAGCGTGCTAAGAGATGCTCCTTGACACTACCTTCAGACCAAGCCCCTCCCAACTCTGTGCCAACAGACGCTGTAAGACAGAGGGGGAAAGAGTAGCTAGGAATTACTGGTAGTAAAGGGCGTGTAGGC
+
F,F,FFFFF:FFFFFFFFFFFFFF:FFFFFF:FFF,FFFFFFF:FF:FFFFFFFFFFF,FFFFFFF:FFFFFFFF,FFFFFFFF,F:::F:FFFFF:F,FFF,F,F,FFF:F,FF,F,FFFFF,F,,FFFF,,,,:,F,F:,,F,,:,,FFFF,FFF,F:,FF,FF,F,,F,FF:F,,FF,::F,FFF,,F:,,,:F,F,F,,,FF,F,FF,,,,,:F:,,,F:::F::,F,:,F,F:,,:F,,,,FF,:
@A00920:152:HGHKKDRXX:2:2106:29008:31845 1:N:0:CGCGTTCA+CTAATCGA
ACTCCTACGGGAGGCAGCAGCAAGGAATTTTCCGCAATGGGCGAAAGCCTGACGGAGCAACGCCGCGTGGGGGATGAAGGCCTTCGGGTTGTAAACCCCTTTTGCGAGGGAAGAAGATCTGACGGTACCTCGCGAAAAAGCCACGGCTAAATACGTGCCAGCAGCCGCGCTAATAAGTAGGTGGCAAGAGTTGACCGGATTTACTGTGCGTAAAGCGCGCGCAGGCGGACTGGTAAGTCTGGTGTGAAAT
+
F,FF,FF:FF:F,F::,FFF:FF:FFF:FFF,,,FF,F:::F:FF,::,F,FFFF:,FF,F:F,,,:F,FFF:F,,F,F,F:F,:F,F:F,:FF,F,F:F:FFF,FF:F,FF:F,,FF:FFFF,:,FFFFFF::FF,F::FFFFF:F,F:,,F:F,:F,:FFF:FFFF:,F:F,:,,,:FF:,:,F:,:F,FF,FFF:FF,:FFFF,,FF,FFFFF:,,,,F,,F:F,:::F,FFF:FF,,F,F,FFFF:
@A00920:152:HGHKKDRXX:2:2106:31458:31861 1:N:0:CGCGTTCA+CTAATCGA
ACTCCTACGGGAGGCAGCAGTGGGGAATTTTGGACAATGGGCGCAAGCCTGATCCAGCCATGCCGCGTGTGTGAAGAAGGCCTTCGGGTTGTAAAGCACTTTCGGACGGAACGAAATCGCGCGGGTGAATATCCCGCGTGGATGACGGTACCGTAAGAAGAAGCACCGGCTAACTACGTGCCAGCAGCCGCGGTAATACGTAGGGTGCGAGCGTTAATCGGACTTACTGGGCGTAAAGTGTGCGCAGGCG
+
FFFFFFFFFFFFFFFFFFFFFFFFFFFFFFFFFFFFFFFFFFFFFFFFFFFFFFFFFFFFFFFFFFFFFFFFFFFFFFFFFFFFFFFFFFFFFFFFFFFFFFFFFFFFFFFFFF::FFFFFFFFFFFFF:FFFFFFFFFFFFFFFFFFFFFFFFFFFFFFFFFFFFFFFFF:FFFFFFFFFFFFFFFFFFFFFFFFFFFFFFFFFFFFFFFFFF:F:F:FF:,:FFFFFFFFFFFFFFFF:FFFFFFFFF
@A00920:152:HGHKKDRXX:2:2106:11297:32174 1:N:0:CGCGTTCA+CTAATCGA
ACTCCTACGGGAGGCAGCAGTAGGGAATATTGGTCAATGGATGCAAGTCTGAACCAGCCATGCCGCGTGCAGGAAGAAGGCCCTATGGGTTGTAAACTGCTTTTGCCAGGGGATAAAAAATCTCTGCGGATCGAATTGAAGGTACCTGGTGAATAAGCCACGGCTAACTACGTGCCAGCAGCCGCGGTAATACGTAGGTGGAAAGCGTTGTCCGGATTTATTGGGTTTAAAGGGTGCGTAGGCGGTCCTA
+
F,FFFF:FFFFFFFFF:FFFFFFFFFFFFFFF:FFFFFFFFFFFFFF:FFFFFFFF:FFFFFFFFFFFFFF,FFFFFFFFFFFFFFF:::FFFFFFFFF,FFFFFFF,FFFFFFFFFFFF,FFFFFFF:F,FFFFF:,F::F:FF:FF,::FFFFFF,FF:FFF:FFFFFFFFF,FFFFFFF,FF:FFF,FFFFFFFFFFF,FF:F,,FFFF,F,FFFFF:FF:,FFFFFFF:FFF:F:FF,FFFFF:FF
@A00920:152:HGHKKDRXX:2:2106:8133:32268 1:N:0:CGCGTTCA+CTAATCGA
ACTCCTACGGGAGGCAGCAGTGAGGGATCTTGCACAATGGGCGAAAGCCTGATGCAGCGACGCCGCGTGAGTGACGAAGGCCTTCGGGTCGTAAAGCACTTTTATGAGGGAAGAGCAAGGACTGTACCTCATGAATAAGGATCGGCTAACTACGTGCCAGCAGCCGCGGTAACACGTAGGATCCGAGCGTTATCCGGATTTACTGGGCGTAAAGCGCGTGCAGGTGGTTTGTTAAGTTGGGTGTTAAATC
+
FFFFFFFFFFFFFFFFFFFFFFFFFFFFFFFFFFFFFFFFFFFFFFFFFFFFFFFFFFFFFFFFFFFFFFFFFFFFFFFFFF::FFFFFFFF,FFFFFFF:FF:FFFFFFFFFFFFFFFFFFFFFFFFFFFFF:FFF:FFFFFFFFF:FFFFFFFFFFFF:FFFFFFFFF:FFFFFFFFFFFF:F:FF:FF,FF:FFFFFFFFFFFFF:F:FFFF:FFFFFF:FFFFFF,F::FFFF:F:FFF:::FFFF
@A00920:152:HGHKKDRXX:2:2106:2727:32894 1:N:0:CGCGTTCA+CTAATCGA
ACTCCTACGGGAGGCAGCAGTGGGGAATCTTGCGCAATGGCCGAAAGGCTGACGCAGCGACGCCGCGTGCGGGAGGAAGCCCTTCGGGGTGTAAACCGCTGTCAGGAGGGACGAAAGCCAGGGGGAGGGAATGCCCCCGGGAAGGACGGTACCTCCAGAGGAAGCACCGGCTAACTCCGTGCCAGCAGCCGCGGTAATACGGAGGGTGCGAGCGTTGTTCGGAATTATTGGGCGTAAAGCGCACGTAGGC
+
FF:FF:FFFFFFFFFFFFFFFFFFF:FFFFFFFFFFFFFFFFFFFFFFFFFFFFFFFFFFFFFFFFFFFFFFFFFFFFFFF:FFFFFFFFFFFFFFFFFFFFFFFFFFFF,FFF,FFFFFFFFFFFFFFF:FFFFFFFFFFF:FFFF:FFFFFFFFFFFFFF:FFFFFFFFFFFFFFFFFFFFFFF:FFFFFFFF:FFFFFFFFFFFFFFFFFF:F:FFFFFFFFFFFFFFFFFF,FFFFFFFF::FFFF
@A00920:152:HGHKKDRXX:2:2106:9688:33176 1:N:0:CGCGTTCA+CTAATCGA
ACTCCTACGGGAGGCAGCAGTGAGGAATCTTGCGCAATGGGGGAAACCCTGACGCAGCCACGCCGCGTGAAGGAAGACACTCCTATGGGGCGTAAACTTCTTTTATGTGAGAAGAAGATCCTGTTCGACAGGATTAGACGGTATCACATGAATAAGCACCGGCTAACTCCGTGCCAGCAGCCGCGGTAATACGGAGGGTGCAAGCGTTGTCCGGAATTATTGGGTGTAAAGGGTGTGTAGGCGGGATTGT
+
FFFFFFFFFFF:FFFFFFFFFFFFFFFFFFFFFFFFFFFFFFFFFFFFFFFFFFFFFFFFFFFFFFFFFFFFFFFFFFFFFFFFFFFFFFFFFFFFFFFFFFFFFFFFFFFFFFFFF:FFFFFFFFFFFFFFFFFFFFFFFFFFFFFFFFFFF:FFFFFF:FFFFFFFFFFFFFFFFFFFFFFFFF:FFFFFFFFFFFFFF:,FFFFFFFFFFF:,FFFFFFFFFFF:FFFFFFF:FFFFFFFFFF:FFF
@A00920:152:HGHKKDRXX:2:2106:15845:33379 1:N:0:CGCGTTCA+CTAATCGA
ACTCCTACGGGAGGCAGCAGTGGGGAATTGTTCGCAATGGGCGCAAGCCTGACGACGCAACGCCGCGTGGAGGATGAAGATCTTCGGGTCGTAAACTCCTGTCGAGTGGGAAGAATAGTCTCGGGGCAAATATCCTCGAGGCCTGACGGTACCACTAAAGGAAGCCCCGGCTAACTACGTGCCAGCAGCCGCGGTAATACGTAGGTGGCGAGCGTTGTCCGGATTTCTTGGGTTTAAAGGGTGCGTAGGC
+
FFF:FFFFFFFFFFFFFFFFFFFFFFFFFFFFFFFFFFFFFFFFFFFFFFFFFF:FFFF,FFFFFFFFFFFFFF,FFFFFFFFFFFFFFFFFFFFFFFFFFFFFFFFFFFFFF:FFFFFFFFFFFFFFFFFFFFFFFFFFFFFFFFFFFFFFFFFFF:FFFFFFFFFFFFFFF:FFFFFFFFFFFFFFFFFFFFFFFFFFFF:F:FFFFF:FFF,FFFFFFF:FFF,FFFFFF,FFFF:FFFFFFFFFF:
@A00920:152:HGHKKDRXX:2:2106:2618:34021 1:N:0:CGCGTTCA+CTAATCGA
ACTCCTACGGGAGGCAGCAGTGGGGAATTTTGGACAATGGGGGCAACCCTGATCCAGCCATGCCGCGTGTGTGAAGAAGGCCTTCGGGTTGTAAAGCACTTTCGGCCGGAACGAAATCGCGCGAGCTAACACCCCGCGTGGATGACGGTACCGGAAGAAGAAGCACCGGCTAACTACGTGCCAGCAGCCGCGGTAATACGTAGGGTGCAAGCGTTAATCGGAATTACTGGGCGTAAAGTGTGCGCAGGTG
+
FF:FFFFFFFFFFFFFFFFFFFFFFFFFFFFFFFF:FFFFFFFFFFFFFFFFFFFFFFFFFFFFFFFFFFFFF,FFFFFFFFFFFFFFFFFFFFFFF:FFFFFFFFFFFF,FFF:FFFFFFFF:FFF:FFFFFF:FFFFFFFFFFFFFFFFFFFF:FF,FF,FFFFF:FFF,FFFFFFFFFF:FF:FFFFFFFF:FFFFFF:FFFFFFF,FFFFFFFFFFFF,:FFFFFFFFFFFFFFFFFFFFF:FFFF
@A00920:152:HGHKKDRXX:2:2106:9932:34100 1:N:0:CGCGTTCA+CTAATCGA
ACTCCTACGGGAGGCAGCAGTAGGGAATCTTGCGCAATGGGCGAAAGCCTGACGCAGCGACGCCGCGTGGAGGATGAAGGTCTTCGGATTGTAAACTCCTGTTGCTCGGGACGAAGTGCTCTGACCTAACACGTCAGAGTTTGACGGTACCGAGTGAGGAAGCCCCGGCTAACTCTGTGCCAGCAGCCGCGGTCATACAGAGGGGGCAAGCGTTGTTCGGAATTACTGGGCGTAATGGGCGCGTAGGCGG
+
F::FFFFF:FFFFF:FFFFFFFFFFF:FFF:F,:F:FFFFF:FFFF:FFFFFF:FFF::F,FFFFF:FFFFFFF,FFFFFFFFFFFFF:FFF,FF,,:FF:F,FFFFFFFFFFF,,F:F,FFFF:F,F,FFF:FFFF:,FF,FFF::FF,FF,F:FFFFFFFFFF,FF,FFFF,FF:FF,:FF,:FF,F,FFF:,FFF,,FFFFFFF:F,F:F,FFF:F,F,:,,,FF,FFFF,:,F:FFFFFF,FFFF:
@A00920:152:HGHKKDRXX:2:2106:26512:34131 1:N:0:CGCGTTCA+CTAATCGA
ACCCTACGGGAGGCAGCAACTGGGAATCTTGCGCAATGGGCGAAAGCCTGACGCAGCGACACCGCGTGTGGGAAGAAGTATTTCGGTATGTAAACCACTGTGGCGAGGGATGAATTTTGACCGTACCTCGCTAGAAAGCACCTGCTAACTACGTGCCAGAAGCCTCGGTAATACGTAGGGTGCAAGCGTTATCCGGATTTATTGGGCGTAAAGCGTGCGCAGGCGGTTGTGCAAGACAGGTGTGAAATCC
+
FFFFFFFFFFFFFFFFFF,FFFFFFFFFFFFFFFF:FFFFFFFFFFFFFFFFFFFFFFFF:FFFFFFFFFFFF,FFFFFFFFFFFFFFFFFF:FFFF:FFFFFFFFFFF:FFF,FFFFFFFFFFFFFFFFFFFFFFFFFFFFFFFFFFFFFFFFFFFFFFFFFFFFFFF,:FF:F,FFFFF:FF:FF:,FFFFFFF::FF:FFFF,FFFFFFFFFFFFFFFFFFFF:FFF:FFFFFFFFFFF:FF:FFFF
@A00920:152:HGHKKDRXX:2:2106:30427:34366 1:N:0:CGCGTTCA+CTAATCGA
ACTCCTACGGGAGGCAGCAGTGGGGAATCTTGGTCAATGGGGGAAACCCTGAACCAGCGACGCCGCGTGACCGATGAAGGCCCTCGGGTCGTAAAGGTCTTTCGACGGGGACTATAATGAATGTACCCGTAAAAGCAGGAGCGGCTAACTATGTGCCAGCAGCCGCGGTAATACATAGGCTCCAAGCGTTGTTCGGAATTACTGGGCGTAAAGCGAGTGTAGGCTGTCCGCCAAGTCGATTGTGAAATCT
+
FFFFFFFFFFF:FFFFFFFF:FFFFFFFFFFFFFFFFFFFFFFFFFFFFFFFFFFFFFF:FFFFFFFFFFFFFF:FFFFFFFFFFFFFFFFFFFFFFFFFFFFFFFFFFFFFFFFFFFFFFFFFFFFFFFFFFFFFFFFFFFFFFFFFFFFFFFFFFFFFFF:FFFFFFF:F:FFFFFFFFFFFFFF:FFFFFFFFFFFFFFFFFFFFFFFFFFFFFFFFFFFFFFFFFFFFFFFFFFFFFFFFFFFFFF
@A00920:152:HGHKKDRXX:2:2106:12292:35305 1:N:0:CGCGTTCA+CTAATCGA
ACTCCTACGGGAGGCAGCAGTGAGGAATCTTCCACAATGGGCGAAAGCCTGATGGAGCAACTCCGCGTGCAGGACGAAGGCCTTCGGGTCGTAAAATGCTTTTATGAGTGAAGAATATGACGGTAACTCATGAATAAGGGTCGGCTAACTACGTGCCAGCAGCCGCGGACATACGTAGGACCCAAGCGTTATACGGAGTGACTGGGCGTAAAGAGTTGCGTAGGTGGACAAGTAAGCGAATAGTGAAATC
+
FFFFFFFFFFFFFFFFFFFFFFFFFFFFFF:FFFFFFFFFFFF::FFFFFFFF:F:FF,F,FFFFFFFFFFFF:F:FFFFFFF,,FFF,FF,,F:,:FF,FFF:F,FFFF,F,,FFF::FFFFFF:FFFFF:F,,FF,,FFF,FFFFFFFFF:,:F:FFFF,F:::,,,FFF::,,F,FFF,FF,FFF::F,,F,,F:FFFF:FFF:,:FFF:,FFFF::F,:FFFFF,:FFFF:,FF:FFFFF:FFFFF
@A00920:152:HGHKKDRXX:2:2106:6126:35368 1:N:0:CGCGTTCA+CTAATCGA
ACTCCTACGGGAGGCAGCAGTAGGGAATCTTGCGCAATGGGCGAAAGCCTGACGCAGCGACGCCGCGTGCGGGACGAAGGCCCTCGGGTTGTAAACCGCTTTCAGCAGGGACGAAGCGAAAGTGACTGTACCTGCAGAAGAAGGTCCGGCCAACTACGTGCCAGCAGCCGCGGTAATACGTAGGGACCGAGCGTTGTCCGGATTCATTGGGCGTAAAGGGCTCTTAGGCGGTTTTTCGCGTCGGGAGTGA
+
FF::FFFFFFFFFFFFFFFFF:FFFFFFFFFFFFFFFFFFFFFFFFFFFFFFF:FFFFFFFFFFFFFFFFF:F:FFFFFFFFFFFF:FFFFF::FFF,FFFF:FFFFFF,:FFFFF,FFFF,FFFF,F,FF:FFFFFFFFFFFFFFFFFF::FF:FFF:FFFF:,::FFFFF:FFFF:FFFFFFF:FFFFFF:FF,FF:FFFFFFFFF,FFFF,FFF:,FFFF,FFFFFFFFFF,,,F:FF:FFFFFF::
@A00920:152:HGHKKDRXX:2:2106:28230:35853 1:N:0:CGCGTTCA+CTAATCGA
ACTCCTACGGGAGGCAGCAGTAAGGGATCTTGCGACAATGGGCGAAAGCCTGACGCAGCAACGCCGCGTGCGGGATGACGGCCTTCGGGTTGTAAACCGCTTTTCGGGGGGAAGAGGAAGGACGGTACCCCCGGAAGAAGTCTCGGCTAACTACGTGCCAGCAGCCGCGGTACAACGTAGGAGGCGAGCGTTATCCGGATTTACTGGGTGTAAAGCGCGTGTAGGCGGTCCTGCAAGTGGCGCGTGAAAG
+
FFFFFF:FFFFFFFFFFFFFFFFFFFFF:FFFFFFFFFFFFFFFFFFFFFFFFFFFFFFFFFFFFFFFFFFFF:FFFFFF:FFFFFFFFFFFFFFF:FFFFFFFFFFFFFF:FFFFFFF:FFF:FFFFFFFFF:FFF:FFF,F,:FFFFFFFFFFFFFFFFFF::FFF:,FF:,FFFFF:,FF:,FFFFFFFFFFFF:FFFFFFFF:FFFF:FFFF,FFF:FFF:F,FFFFFFFF,F,F:FFFF:FFF:F
@A00920:152:HGHKKDRXX:2:2106:25229:36135 1:N:0:CGCGTTCA+CTAATCGA
ACTCCTACGGGAGGCAGCAGTGGGGAATTTTGGACAATGGGGGCAACCCTGATCCAGCCATGCCGCGTGTGTGAAGAAGGCCTTCGGGTTGTAAAGCACTTTCGGACGGAACGAAATCGCGCGGGCGAATATCCCGCGTGGATGACGGTACCGTAAGAAGAAGCACCGGCTAACTACGTGCCAGCAGCCGCGGTAATACGTAGGGTGCGAGCGTTAATCGGAATTACTGGGCGTAAAGTGTGCGCAGGCG
+
F,,FFFFF:FFFFFFFFFFFFFFFFFFFFFFFF:FFF,FFFFFFFF:FFF:FFFFFFFFFFFFFFFFFFFFFF,,FF,FFFFFFFFF:F:FFFFFFFFFFF:FFFFFFFF:FFFFFFFFFFFFFFFF:FFFFFFFFFFFFFFF,,FFFFFFFFFFFFFFFFFFFFF,FFFF:FFFFFFFFFFF:FFFFFFFFFF:FFFFFFFFFF,FFFF,F:FF::F:,::FFF,FFFFFF:,F,FFFFFFFFF:FF,F
@A00920:152:HGHKKDRXX:2:2106:7636:36949 1:N:0:CGCGTTCA+CTAATCGA
ACTCCTACGGGAGGCAGCAGTGGGGAATATTGGACAATGGGCGAAAGCCTGATCCAGCACTGCCGCGTGAGTGATGAAGGCCTTAGGGTTGTAAAGCTCTTTTACCCGGGATGATAATGACAGTACCGGGAGAATAAGCCCCGGCTAACTCCGTGCCAGCAGCCGCGGTAATACGGAGGGGGCTAGCGTGGTTCGGAATTACTGGGCGTAAAGCGCGCGTAGGCGGCTTTGTAAGTTAGAGGTGAAAGCC
+
FFF:FFFFFFFF:F:FFFFFFFFF:FFFFFFFFFF,FFFFFFFFFF:FFF:FFFFFFFF,FFFFFFFFFFFFFFFFFFFFFF:FFFFFFFFFFFFFFF:FFFFFFFFFFFFFFFFFFFFF:::FFFFFFFFFFFFFF::FF,FFFFFFFFFFF:FFF:,FFFFFFFFFFFFFFF,FFF:FF:,FFFF,F,FFFF,:F:F:FFFF:F:F:F,FFFFFFFFFFF,F:F:FFFF,FFFFFFFFF:FF:FFF,F
@A00920:152:HGHKKDRXX:2:2107:4001:1783 1:N:0:CGCGTTCA+CTAATCGA
ACACCTACGGGAGGCAGCAGTGGGGAATTTTGGACAATGGGCGCAAGCCTGATCCAGCAATGCCGCGTGTGTGATGAAGGCCTTCGGGTTGTAAAGCACTTTTAGTGGGAACGAAACGGTCCGGGCCAATACCCTGGGCTAATGACGGTACCCGCAGAATAAGCACCGGCTAACTACGTGCCAGCAGCCGCGGTAATACGTAGGGTGCAAGCGTTAATCGGAATTACTGGGCGTAAAGCGTGCGCAGGCG
+
FF,::,F,,:::::FFFF::::FF,FF,F,::FF:FFF,:F:,FFFFFF,:FF,,FFFFFF:F,F:F::FF,:F,FFF,F,,F:F,F:FF,FFFFF:F:F,:FF:FFFFFFFFFFFFFFFFFFFFFFFFFFFFFFFFFFFFFFFFFFFFFFFFFFFFF,FFFFFFF:FFFFFFFFFFFFFF:FFFFF:FFFFFFFFFFFF,FFFFFFFF,FFFFF,FF:FFF:F:FFF:::FFFFFFFFFF,FFF:F,FF
@A00920:152:HGHKKDRXX:2:2107:16731:1877 1:N:0:CGCGTTCA+CTAATCGA
ACTCCTACGGGAGGCAGCAGTGGGGAATCTTGCGCAATGCGCGAAAGCGTGACGCAGCAACACCGCGTGAGGGAAGACGGCCTTCGGGTTGTAAACCTCTTTCATGAGGGACGAAGGCCGGCCGGTGAATAGCCGTGCCGGCTGACGGTACCTCCACAAGAAGCTCCGGCTAACTCCGTGCCAGCAGCCGCGGTAAGACGTAGGGAGCGAGCGTTGTCCGGAAGCATTGGGCGTCAAGCGCGCGTAGGCG
+
FFFFFFFFFFFFFFFFFFFF,FFFFFFFFFFFFFFFFFFFFFFFF:FFFFFFFFFFFFFFFF,FFFFFF:FFFFFFFFFFFFFFFFFFF,FFFFF:FFFFFFFF,FFFFFFFFF::FFFFFFFFFFFFFFF::F:FFFFFF,,FFF,FFFF,,FF,FFFFFFFFF,FFF:FF:FF,:FFF,:F:FFFFFF,FF:,,,F:F:F:FFFFFFFFF:,:F::,F:FF,F,FFF,::FF,F:FFFF,:F,FFFFF
@A00920:152:HGHKKDRXX:2:2107:30716:2206 1:N:0:CGCGTTCA+CTAATCGA
ACTCCTACGGGAGGCAGCAGTGGGGAATTGTTCGCAATGGGCGCAAGCCTGACGACGCAACGCCGCGTGGAGGACGAAGATCTTCGGGTCGTAAACTCCTGTCGAGTGGGAAGAACATCTTTCCGTTGAATATTCGGGAAGACTGACGGTACCACTAAAGGAAGCCCCGGCTAACTCCGTGCCAGCAGCCGCGGTAATACGAAGGGGGCTAGCGTTGTTCGGATTTACTGGGCGTAAAGCGCGTGTAGGC
+
FFFFFFFFFFFFFFFFFFFFFFFFFFF:FFFFFFF:FFFFFFFFFFFFFFFFFFF:FFFFFFFFFFFFFFFFFFFFFFFFFF,:FFFFFFFFFFFFFFF:FFFFF:FFFFF:FFFFFFFFFFFFFF:FFFFFFFFFFFFFFFFFFFFFFFFFF:FFFFFFFFFFFFFFFFFFFFFFFFFFFF:FFFF:FFFFFFFF:FFFFFFFFFFF:F,F:FFFFF:FF::FFFFFFFFFF:FFFFFFF:F:FFFFF:
@A00920:152:HGHKKDRXX:2:2107:20627:2988 1:N:0:CGCGTTCA+CTAATCGA
ACTCCTACGGGAGGCAGCAGTGGGGAATATTGCACAATGGGGGAAACCCTGATGCAGCAACGCCGCGTGAGTGATGACGGTCTTCGGATTGTAAAGCTCTGTCTTTGGGGACGATAATGACGGTACCCAAGGAGGAAGCCACGGCTAACTACGTGCCAGCAGCCGCGGTAATACGTAGGTGGCAAGCGTTGTCCGGAATTATTGGGTTTAAAGGGTGCGCAGGCGGCGCGCCAAGTCAGCGGTCAAAGTT
+
F:FFFFFF:FFF,FFFFFFFFF:FF:F:FF:,FFFFF::FFFFFFFFFFFFFFFFFFFFFFFFFFFFFFFFFFFF::FFFF:FF:FFFFF:FFFFFFFFFFFFFF:FFF:FFFFFFFF,FFF:FFFFFFFFFFFFF:FFFFFFFFF:FFF:FFFFFFFFFFFFFFF,FFFFFF:FFFF::FFFFFFFFF:::FFFFFFFFFFFF,:FFFFFFF:FFFFF:FFF:,FFFFFFFFFFFFF,FFFFFFFFF:,
@A00920:152:HGHKKDRXX:2:2107:3360:3521 1:N:0:CGCGTTCA+CTAATCGA
ACTCCTACGGGAGGCAGCAGCTAAGAATCTTGCGCAATGGGCGAAAGCCTGACGCAGCAACGCCGCGTGGAGGACGAAGGCCCTCGGGTTGTAAACACCTTTTGCGAGGGACGAAGATCTGACGGTACCTCGCGAATAAGCCACGGCTAACAACGGGCCAGCAGCCGCGGTAATACCTAGGTGGCGACCGGGGTCCGGATGTGTTGGGTTTATATGGTGCGGAGGCGGGCGGGTAAGTCAGAGCTTCAAT
+
:FFFFFFFFFFFFF:FFFFFF::,FFFF,,FF,FFF:FFFFFF,FFFFFFFF,,FFFFF,:FFFF:F:FF:,FF:F,:F:FFFFFFFFFFFF,,FF,,::FF:F,:FFF:,,FFF,,F,FFF,F,FF:FF,FF::FF:FF::FF,F,FFFF,,:F,F,:FFF,F::F,F,,,:,,:,,FF:,FFF:,,FF,,FF,:::,,F:,:,FF,F,,,,:,F,F,,F,F,,FFF,,:,FF,::,F,:,,FF,,,,,
@A00920:152:HGHKKDRXX:2:2107:19967:4069 1:N:0:CGCGTTCA+CTAATCGA
ACTCCTACGGGAGGCAGCAGTGGGGAATATTGGACAAGGGGCGCAAGCCTGATCCAGCCATGCCGCGTGAGGGATGACGGCCCTAGGGTTGTAAAGCTCTTTTGTGCGGGAAGATGATGACGGTACCCACAGAAGACGCCCCGGCGCACTTCGTGCCGGCAGCGGCGGTTCGACGTCGGGGGGGAGAGTTGTTCGGATTGACTGGGCGTAAGGCGCACGTAGGCGGATCGTTAAGGCAGGGGTGTGATCT
+
FFFFFFFFFFFFF:FFFFFFFFFFFFFFFFFF,:FFF,FFFFFFFFFFFFF,FFFFF,,F:FFFFFFFF,F,FF:FF,FFFFF,,FFFF:FF:FFFFFFF,F,,,:FFF:F:FF:,,:F::FF,F:F,:F,F::FF,FFF::FF,,,,,:FF:,:FF:,::F:,F:F:,,FF::F,F::F::,,,,,:,,F,:,,F,,F::,,F,F,F,,F,F,F,,,,,,,:,:::,F:,,F,,,::F,F,,:,,,,,F
@A00920:152:HGHKKDRXX:2:2107:21423:5087 1:N:0:CGCGTTCA+CTAATCGA
ACTCCTACGGGAGGCAGCAGCAAGGAATTTTCCACAATGGGCGCAAGCCTGATGGAGCAACGCCGCGTGGGGGATGACGCTTTTCGGAGTGTAAACCCCTTTTCGAGGGGACGAAGGCAATGACGGTACCCTCGGAATAAGGTCCGGCTAACTACGTGCCAGCAGCCGCGGTAAGACGTAGGGACCGAGCGTTGTCCGGAATTACTGGGCGTAAAGCGCGCGCAGGCGGATTGTCGCATCGTCGGTGAAA
+
FFFF:FFFFFFFFFFFFFFFFF:FFFFFFFFFFFFFFFFFFFFFF,FFFFFFFFFFFFFFFFFFFFFFFFFFFFFFFFFFFFFFFFFFFFFFFFFFFFFFFFFFFFFFFFFFFFFFFFF:FFFFFFF:FFFFFFFFFFFFFFFFFFFFF:FFF:FFFFFF:FFFFFFFFFFF:FFFFFFF:FFFFFFF:FFFFFFFFFFF,FFFFF:FFFFFF:FF:FFFFFFFFFFFFFFFFF:FFFFF:FFFFFF:FF
@A00920:152:HGHKKDRXX:2:2107:12020:5713 1:N:0:CGCGTTCA+CTAATCGA
ACTCCTACGGGAGGCAGCAGTGGGGAATATTGCACAATGGGCGCAAGCCTGATGCAGCAACGCCGCGTGAGGGACGACGGCCTTCGGGTTGTAAACCTCTTTTAGTAGGGAAGAAGCGAAAGTGACGGTACCTGCAGAAAAAGCACCGGCTAACTACGTGCCAGCAGCCGCGGTAATACGTAGGGTGCAAGCGTTATCCGGAATTATTGGGCGTAAAGCGTGCGTAGGTGGATCGTTAAGTCTGCCGTGA
+
,F,FFFF:F:,F,FFFFFFFFFFFF:FF:FF:FFFFF,FFFF,FFFFFF:F,FFFFF,FFF,FF,FFF:F,:,FFFFFFF,FFF:,,FFFF:FFFFF:F::FFFFFFFF:FFFFF:FFFFFFFFFFFFFFF,FF,FFFFF:F,FF:,::FFFFFFF:FFFFFFFFFF,,::FFFF::F,FFF:FFFF,FF:FFF,FF,FFFF,F,:FF::FFFFFFF:F,FF:FFF,FFF:,FF:,F:F,FFFFFF,FFF
@A00920:152:HGHKKDRXX:2:2107:22968:5729 1:N:0:CGCGTTCA+CTAATCGA
AATCCTACGGGAGGCAGCAGTGAGGAATATTGCTCAATGTACGGAAGTCTGAAGCAGCGACGCCGCGTGGGTGAAGAAGGTCTTCGGATCGTAAAGTCCTTTTATGTGTGACGAGGAAGGACGGTAGCACAGGAATAAGTGTCGGCTAACTACGTGCCAGCAGCCGCGGTAACACGTAGGACGCAAGCGTTATCCGGAATTAATGGGCGTAAAGAGCGAGTAGGCGGTGCTGTAAGTCAACAGAGAAAGC
+
::F,,FF,FF:F,F,F,:::,FFFFF:FF:F:FFFF:,,,::FFF:,,FFFFF,FF,,:FFF,F::,:FFFFFFF,,F:,,FF,FF,:FFF:FFFF,F:F,F,,F::FF,FFFFF::F:FF:FFFF,F:FFF:F::FFF:F:F,FFF:FFFFF,FF:FFF,F,F::F:,F::FFFFFF,,F:,::,FF:F:F:F:F:FF,,:,,,,,FFFFF:,:FF,,:::FF,FFF::F,,F:FF,F,:,F,FFFF,F
@A00920:152:HGHKKDRXX:2:2107:28565:6590 1:N:0:CGCGTTCA+CTAATCGA
ACTCCTACGGGAGGCAGCAGTGGGGAATATTGCACAATGGGCGAAAGCCTGATGCAGCAACGCCGCGTGCGGGAAGAAGGCCCTAGGGTTGTAAACCGCTTTCAGCAGGGACGAAATTGACGGTACCTGCAGAAGAAGCTCCGGCCAACTACGTGCCAGCAGCCGCGGTAAGACGTAGGGGGCGAGCGTTGTCCGGAATTATTGGGCGTAAAGGGCTCCTAGGCGGTTCAGTAAGTCGACTGTGAAAATC
+
FFFFFFFFFFFFFFFFFFFFFFFFFFFFFFFFFFFFFFFFFFFFFFFFFFFFFFFFFFFFFFFFFFFFFFFFFFFFFFFFFFFFFFFFFFFFFFFFFFFFFFFFFFFFFFFFFFF,FF,FFFFFFFFFFFFFFFFFFFFFFFFFFFFFFFFFFFFFFFFFFFF:FFF,F,FFFFFFFFFF:FFFFFFF:FFFFFFFF:FFFFFFFFFFFFF:FFFFFF,FFFFF,FFFFFFFFFFF:FFFFFFFFF::FF
@A00920:152:HGHKKDRXX:2:2107:32886:7059 1:N:0:CGCGTTCA+CTAATCGA
ACTCCTACGGGAGGCAGCAGTGGGGAATATTGGGCAATGGGCGCAAGCCTGACCCAGCGACGCCGCGTGCGGGATGACGCTTCTCGGAGTGTAAACCGCTGTCAGAGGGGACGAACGGCCGGAGTGGGAATACTGCTCCGGATTGACGGTACCCTCAGAGGAAGCACCGGCTAACTCTGTGCCAGCAGCCGCGGTAATACGAAGGGTGCAAACGTTGCTCGGAATTATTGGGCGTAAAGCGCACGTAGGC
+
FFFF,FF:FFF:FFFFFFFFF:FFFFFFFFFFFFF:FFFF:FFF:FFFFFFFF:FFFFF:FFFFFFFFFFFFFFFFFFFFFFFFFFFFF:FFFFFF,FFFFFFFFFFFFFFFFFFFFFFFFFFFFFFFF:FFFFFFFF:FFFFFFFFFFFFFFFFFFFF:FFFFFFFFFFFFFFFFFFFFFF::FFFF:FFFFFFFFFFFFF:FFFF:FF,F:FFFFFFFFF::,F:F:FF:FFF:F,FFFFFFF::FF:
@A00920:152:HGHKKDRXX:2:2107:19940:8030 1:N:0:CGCGTTCA+CTAATCGA
ACTCCTACGGGAGGCAGCAGTAGGGAATCTTCCACAATGGGCGAAAGCCTGATGGAGCAACGCCGCGTGAGTGAAGAAGGTTTTCGGATCGTAAAGCTCTGTTGTTGGTGAAGAAGGATAGAGGTAGTAACTGGCCTTTATTTGACGGTAATCAACCAGAAAGTCACGGCTAACTACGTGCCAGCAGCCGCGGTAATACGTAGGTGGCAAGCGTTGTCCGGATGTATTGGGCGTAAAGCGAGCGCTGGCG
+
,FFFFFFFFFF:FFFFFFFF:FFFFFFFFFFFFF:FFFFFFFFFFFFFF:F:FFFFFFF,FFFFFFF,F:F:FFFFFFFFF,FFFFFFFFF:F:FF,FF:F:FFFFFFFF,FF:FFFFFFFFFFF,FFF:,FFFFFFFFFFFFF,FFFF:FFFFFFFFFFF:FFFFFFFFF,FFFFFFFFFFFFFFFFF:FFF,FF,FFF,::FFFFF:FFF,,FFFFFFF,F:,FFFFFFFFFF:FFFF,,FF:,:F,F
@A00920:152:HGHKKDRXX:2:2107:3522:8343 1:N:0:CGCGTTCA+CTAATCGA
ACTCCTACGGGAGGCAGCAGTAAGGAATATTGCGCAATGGGCGAAAGCCTGACGCAGCAACGCCGCGTGCCTGAAGAAGGCCTTCGGGTCGTAAAAGGCTTTTCTGGTCGAAGAGGAAGGACAGTAGGCCAGGAATAAGTGTCGGCTAACTACGTGCCAGCAGCCGCGGTAAAACGTAGGACGCAAGCGTTGTTCGGAATTACTGGGCGTAAAGCGCGTGAAGGCGGCCGATTAAGTCCGGTGTGAAAGA
+
F:F:FFF:::F::,FFFFFF:F,FFF,F,FF:FFFFFFFF:F:FFFF:FFFFFFFFFFFFFFFFF:FFF:FFFFF:F:FFF,FFFFFFFF:F:FFFFF:,FFFFFFFFFF:FFFF:F,,FFFFFFFFFFFFF:FFFFF:FFFF:FFFFFFFF:FFF,F:FFFFFFF:F:F,FFF:F:FF,F:FFFF::F:FFFFFF,::FFFF:F,FFFFFFFFFFFF:F,FFF::F:FFF::FFFFFFFF,FF:FFFF,
@A00920:152:HGHKKDRXX:2:2107:25265:8422 1:N:0:CGCGTTCA+CTAATCGA
ACTCCTACGGGAGGCTGCAGTAACGAATCTTCCGCAATGCACGAAAGTGTGACGGAGCAATGCCGCGTGCAGGATGAAGCCCCTCGGGGTGTAAACTGCTGTCAGGGTTTAGGAACACAATGACCAGACCCAAAGGAAGAGACGACTAACTCTGTGCCAGCAGTCGCGGTAATACAGAGGTCTCGAGCGTTAGTCGGAATCACTGGGCTTAAAGCGTGCGTAGGCGGATGTGCAGGCGTCGTGTGAAAGC
+
FFFFFFFFFFFFFFFFFFFFFF:FFFFFFFFFFFFFFFFFFFFFFFFFFFFFFFFFFFFFFFFFFFFFFFFFFFFFFFFFFFFFFFFFFFFFFFFFFFFFFFFFFFFFFFFFFF:FFFF:FFFFFFFFFFFFFFFFF:FFFFFFFFFFFFFFFFFFFFFFFFFF:FFFFF:FFFFFFFFFFFFFFFFFFFF:FFFFFFFFFFFFFF:FFFFFFFFFF:,FFFFFFFFFFFFF:FFFFFFF:,FFFFFFF:
@A00920:152:HGHKKDRXX:2:2107:17246:8688 1:N:0:CGCGTTCA+CTAATCGA
ACTCCTACGGGAGGCAGCAGCAGGGAATATTGCACAATGGGCGAAAGCCTGATGCAGCAACGCCGCGTGGGGGATGAAGGCCTTCGGGTTGTAAACCCCTTTCAGGAGGGAAGAAATTGACGGTACCTCCAAAAGAAGCCCCGGCCAACTACGTGCCAGCAGCCGCGGTAATACGTAGGGGGCGAGCGTTGTCCGGAATCATTGGGCGTAAAGAGCTCGTAGGCGGCTCAGTAAGTCGGCTGTGAAATCC
+
FFFFFFFFFFFFFFFFFFFFFFFFFFFFFFFFFFFFFFFFFFF:FFFFFFFFFFFFFFFFFFFFFFFFFFFFF::F:FFFFFFFFFFFFFFFFFFFFFFFFFFFFFFFFFFFFFFFFFFFFFFFFFFFFFFFFFFFFFFFFFFFFFFFFFFFFFFFFFFFFFFFFFFFFFFFFFFFFFFFFFFFFFFFF,FFFFFF:F:FFFFFFFFFFFFFFFFFFFFFFFFFF:F::FF:FFFFFFFFFFFFF:FF:F
@A00920:152:HGHKKDRXX:2:2107:32877:8735 1:N:0:CGCGTTCA+CTAATCGA
ACTCCTACGGGAGGCAGCAGTGGGGAATTTTGGGCAATGGCCGAAAGGCTGACCCAGCGACGCCGCGTGCGGGAGGACGCCCTTCGGGGTGTAAACCGCTGTCAGAGGGGACGAATGACTCAGATGGGAATACTGTCTGGGTGTGACGGTACCCTCAGAGGAAGCACCGGCTAACTCTGTGCCAGCAGCCGCGGTAATACAGAGGGTGCGAGCGTTGTTCGGAATCACTGGGCGTAAAGCGCGCGCAGGC
+
,FFF:FFFFFFFFFFFFFFFFFFFFFFFFFF,FFF:FFFFFFFFF:FFF:F:FF:FFFF,FFFFFFFFFFFFF,FFFFFFFFFFFFFFFFFFFFFF,FFFFF:FFFF:FFFFFFFFFFFFFFFFFFFFFFFFFFFF:FFFFFFFFFFFFFFFFFFFFF,FFFFFF:FFFFFFFFFFFFFFFFFFFFFFFFFFFFFFFFFFFF:FFFFF::FFFFFFFFFFFFFF:FFFFFFFFFFFF:FFFFF:F:FFFF
@A00920:152:HGHKKDRXX:2:2107:18168:8876 1:N:0:CGCGTTCA+CTAATCGA
ACTCCTACGGGAGGCAGCAGTGGGGAATCTTGCGCAATGGCCGCAAGGCTGACGCAGCGACGCCGCGTGGAGGATGAAGGCCTTCGGGTTGTAAACTCCTGTTGCCCGGGACGAACCTCAGGTTTCGACCTGACTGACGGTACCGGGTGAGGAAGCACCGGCTAACTCCGTGCCAGCAGCCGCGGTAATACGGAGGGTGCGAGCGTTGTCCGGAATCACTGGGCGTAAAGGGCGCGTAGGTGGTGGGGTA
+
FFF:FFFF,FF:FFFFFFFFF:FFFFFFFFFFFFFF:FFFFFFFF:FFFFFFFFFFFFFFFFFFF:FFFFFFFFFFFFFFFFFFFFFFFFFFFFFFFFFFFFFFFFFFFFF:F::FFFFFFFFFFFFFFFFFFFFFFFFFFFFFFFFFFFFFF:FFFFFFFFFFFFFFFFFFFFFF:FFFFF:FFFFFFF:F:F:FF:FFF:FFFFFF::FFFFFFFFFFFFFFFFFFFFFFFFFFFFFFFFFFFFFFFF
@A00920:152:HGHKKDRXX:2:2107:26341:9064 1:N:0:CGCGTTCA+CTAATCGA
ACTCCTACGGGAGGCAGCAGTGGGGAATATTGGACAATGGGGGGAACCCTGATCCAGCGACGCCGCGTGAGTGAAGAAGTATTTCGGTATGTAAAGCTCTATCAGCAGGGAAGAAAATGACGGTACCTGACTAAGAAGCCCCGGCTAACTACGTGCCAGCAGCCGCGGTAATACGTAGGGGGCAAGCGTTATCCGGATTTACTGGGTGTAAAGGGAGCGTAGACGGTGCAGCAAGTCTGATGTGAAAGGT
+
FFFFFFFFFFFFFFFFFFFFFFFFFFFFFFFFFFF:FFFFFFFFF,FFFFFFFFFFFFFFFFFFFFFFFFFFFFFFFFFFFFFFFFFFFFFFFFFFFFFFFFFFFFFFFFFFFFFFFFFFFFFFFFFFFFFFFFFFFFFFFFFFFFFFF:FFFFFFFFFFF::FFFFFFFFFFFFFFFFFFFFFFFFFFF:FFFFFFFFFFFFFFFFFFFFFFFFF:F:FFFF:FFFF:FFFFFFF:FFFFFFFFFFFF:
@A00920:152:HGHKKDRXX:2:2107:29505:9659 1:N:0:CGCGTTCA+CTAATCGA
CAACAGCAGGTTTCCGAGATTATGCGCCCAATGCTTACTCAAGCTCAAACGGCAGGTCAGAATTTTACCAAAGACCAAATCAAAGAAATGACTCGCAAGGTTAGTGCTGAGGTTTACTTAGTTAATCAGCAAAAGCAGAATCAGCGTAATGTCTCTACTCATAATGGCTCAAAACCAAAGTAAAATTCTAATTACGAAAATGATGCAGCTTATCGTGTGTTTGATATAATACAAGTTAATTATAAAAAAT
+
:FFFF:FFFFFFFFFF::F:FFFFFF::,,FFF,F,F:FFFFF,,:FFF:F,,,,:FF,,,F,:F,F:F:,FFF,FFFFFFFF,,F,FF,FFF:F,FF,:FF,F,,,FFFF:FF,F,FFF,FF,::F:F:F:F,FFFFF:FFFFFF,,FF,,,FF,,,:FFF,,FFF:,:,:,:,,F,F,,F,F,F,FFFFFF,FF,,:F,,,FF:,F:,,,FFF,FFF,,:FFFFF::F,FF,F,,:,F:FFFFF,F:F
@A00920:152:HGHKKDRXX:2:2107:32669:10347 1:N:0:CGCGTTCA+CTAATCGA
ACTCCTACGGGAGGCAGCAGTGGGGAATATTGGACAATGGGCGAAAGCCTGATCCAGCCATGCCGCGTGAGTGATGAAGGCCTTAGGGTTGTAAAGCTCTTTCAGTGGGGAAGATAATGACGGTACCCACAGAAGAAGCCCCGGCTAACTTCGTGCCAGCAGCCGCGGTAATACGAAGGGGGCTAGCGTTGTTCGGATTTACTGGGCGTAAAGCGCACGTAGGCGGATCGTTAATTCAGGGGTGAAATCC
+
:FFF,FFFFFFFFFFFFFFFFFFFFFFFFFFFFFFFFFFFFFFFF:FFFFFFF::FFFFFFFFFF:FF:F:FFFFFFFFFFFFFFFFFFFFF:F,FFFFFFFFFFFFFFFFFFFFFFFFFFFFFFFFFFFFFFFFFFFFF:FFFFFFFFFFFFFFFFFFFFFFFFFFFFFFFFFFFFFFFF:FF:F,FFF,FFF,F::FFFF:F:F,FFFF,FFF,FFF,FFFFFFFF:FFF:F,F:FFFFFFFFFFFFF
@A00920:152:HGHKKDRXX:2:2107:15302:10645 1:N:0:CGCGTTCA+CTAATCGA
ACTCCTACGGGAGGCAGCAGTGGGGAATCTTGCGCAATGGCCGAAAGGCTGACGCAGCGACGCCGCGTGTGGGAGGACGCCCTTCGGGGTGTAAACCACTGTTGCCCGGGACGAAACTCCTTGTTCGAGAGGACTGACGGTACCGGGTGTGGAAGCACCGGCTAACTCCGTGCCAGCAGCCGCGGTAATCCGGAGGGTGCGAGCGTGGTCCGGCATCACTGGGCGTAAAGAGCTCGTAGGCGGTGTGTCG
+
FFFFFFFFFFFFFF:FFF,FFFFFFFFFF::FFFFFFFFFFFFFFFFF:FFFFFF:FFFFFFFFFFFFF:FFFFFFFFFFFFFF:FFFF,FFFFFF:FF,:F,FF:FFFFFFF,FFF:F,FF,:FFF,FFFFF,,:,FFFF:FFFFF,F,FFFFFFFFFFFFFF,:F:FFFFFF,FF:FF,F:FFF:F,,:FF,:FF:FFF,F:FFF,:FFF:,:FF,:,:FFFFF:,,:FFFF::,,FF:FFFF,::,:
@A00920:152:HGHKKDRXX:2:2107:3495:11741 1:N:0:CGCGTTCA+CTAATCGA
ACTCCTACGGGAGGCAGCAGTGGGGAATTGTTCGCAATGGGCGCAAGCCTGACGACGCAACGCCGCGTGGAGGATGAAGATCTTCGGGTCGTAAACTCCTTTCGATCGGGACGAATGGCCGGCGGTCTAATACACCGCCGGAATGACGGTACCGGGAGAAGAAGCCCCGGCTAACTCCGTGCCAGCAGACGCGGTAAGACGGGGGGCGCACGCGGTGTTAGGAATTACTGTGCGTAAAGGGCGCGTAGGC
+
FFFFFFFFFFFFFFFFFFFFF:FFFFFFFFFFFFFFFFFFFFF:FFFFFFFFFFF:FF:F,FFFFFFFF:FFFF:FFFF::,FF,,FFF::,:FF,F::,FF,::FFFFF,,:,FF:FFF,,,:,FFFFFFFFFF:FF,F:F,F,FF,F,F,FF,FFFFF:F:FF,F,F:F,::F,FFF:F:FFFF::,F,F,,,:F::F,F:::F,FF,,FF,,:,FF,:F:FF,:FF,,:FF::F,FF,FF,F::F,F
@A00920:152:HGHKKDRXX:2:2107:26829:12602 1:N:0:CGCGTTCA+CTAATCGA
ACTCCTACGGGAGGCCGCAGTCGAGAATCTTCCGCAATGGACGAAAGTCTGACGGAGCGACGCCGCGTGGTGGATGAAGTCCCTAGGGACGTAAACACCTTTTATGAGGGAGGAAGTTTATTGACGTTACCTCATGAATAAGGGGCTCCCAATTCTGTGCCAGCAGGAGCGGTAATACAGAAGCCCCGAGCATTACCCGGATTCACTGGGCGTAAAGGGTGCGTAGGTGGTCATATTAGTCTTGTGTTAA
+
FFF:FF:FFFFFFFFFFFFFFFFFFFFFFFFFFFFFFFFFFFFFFFFFFFF,FFFFFFFFFF:FFFFFFFFFFFFFFFFFFFFFFFFFFFFFFF:FFF:FFFFFFFFFFFFFFF:FFFFFFFFFFFFFFFFFFFFFFFFFFFFFF:FFFFFFFFFFFFFFFFFF:FFFFFFFFFFFFFFF:FFFFFFFFFFFFFFFFFFFFFFFFFFF,FFFFFF,FFFFFFFFFFF:FFFFF:F:FFFFFF:FF,FF:F
@A00920:152:HGHKKDRXX:2:2107:5041:14074 1:N:0:CGCGTTCA+CTAATCGA
ACTCCTACGGGAGGCAGCAGTGGGGAATATTGGACAATGGGGGCAACCCTGATCCAGCCATGCCGCGTGTGTGAAGAAGGCCTTCGGGTTGTAAAGCACTTTAAGTTGGGAGGAAGGCTCCAAAGCTAATATCTTTGGGGATTGACGTTACCAACAGAATAAGCACCGGCTAACTCCGTGCCAGCAGCCGCGGTAATACGGAGGGTGCAAGCGTTAATCGGAATTACTGGGCGTAAAGCGCGCGTAGGCG
+
FFFFFFFFFFFFFFFFFFFFFFFFFFFFFFFFFFFF:FFFFFFFF:FFFFFFFFFFFFFFFFFFFFFFFFFFFFFFFFFFFFFFFFFFFFFFFFFFFFF,FFFFF:FFFFFF:FFFFFFFFFFFFFFFFFFFFFFFFFFFFFFFFFFFFFFFFFFFFF:FFFFFFFFFFFF:FFFFFFFFFFFFFFFFFFFFFFFF:FFFFFFFFFFFFFFFFFF:FFFFFFFFFFFFFFFFFFFFFFF:FFFFFFFFFF
@A00920:152:HGHKKDRXX:2:2107:2537:14747 1:N:0:CGCGTTCA+CTAATCGA
ACTCCTACGGGAGGCAGCAGTGGGGAATTTTGCGCAATGGGCTAACGCCTGACGCAGCAACGCCGCGTGGAGGATGAAGGTCTTTGGATTGTAAACTCCTGTCAGCAGGGAAAAAGCGACCTGACCTCATACGTCAGGGAGTTGATTGTACCTGCAGAGGAAGCCCCGGCTAACTCTGTGCCAGCAGCCGCGGTAATACAGAGGGGGCACGCGTTATTCGGAATTATTGGGCGTAAAGGGCGCGTAGGCG
+
FFFFF:FFFFFFFFFFFFFFFFFFFFFFFFFFFFFFFFFFFFFFFFFFFFFFFFFFFFFFFFFFFFFFFFFFFFFFFFFFFFFFFFFFFFFF:FFFFFFFFFFFFFFFFF,FFFFFFFFFFFFFFFFFFF:FFFFFFFFFFFFFFFFFFFFFFFFFFF:FFFFF:FFFFFF:FFFFFFFFFFFF:FFFFFFFFFF,F:FFFFFFF:FF:,FFFFFFFFFFFF,FFFFFFFFFFFF,FFFFFFFFFFFFFF
@A00920:152:HGHKKDRXX:2:2107:4869:14779 1:N:0:CGCGTTCA+CTAATCGA
ACTCCTACGGGAGGCAGCAGTAGGGAATATTGGTCAATGGGTGGAAGCCTGAACCAGCCATGCCGCGTGCAGGAAGACGGCCTTCTGGGTTGTAAACTGCTTTTATCTGGGGATAAAATACCCTTGCGAGGGAGACTGAAGGTACCAGATGAATAAGCCACGGCTAACTACGTGCCAGCAGCCGCGGTAATACGTAGGTGGCAAGCGTTGTCCGGATTCATTGGGTTTAAAGGGTGCGTAGGCGGCCATT
+
,FFFFFFFFFFFFFFFFFFFFFFFFFFFFFFF:FFFFFFFFFFFF:FFFFFFFFFFFFFFFFFFFFFFF,FFFFFFFFFFFFFFFFFFFFFFFFFFFFFF:FFFFF:FFFFFFFFFFFFFFF:FF:FF,FFFFFFFFFFFF,FFFFFFFFFFFFFFFF,:F::FFFFF,FFF:FF:F,FF::FFFFF:FFFFF:FFFF:FF,FFF:,FFFFFF:FFFFF,FF,FFF:F::F:F,FFF,:F:FFFFFFF,:
@A00920:152:HGHKKDRXX:2:2107:16911:14873 1:N:0:CGCGTTCA+CTAATCGA
ACTCCTACGGGAGGCAGCAGCAAGGAATTTTCCGCAATCGACGCAAGTCGGACGGAGCAACGCCGCGTGGGGGAAGACGGCCCTAGGGTTGTAAACCCCTTTTGTGAGGGAAGAAGATCTGACGGTACCTCACGAATAAGTCTCGGCTAACTACGTGCCAGCAGCCGCGGTAAAACGTAGGAGGCAAGCGTTATCCGGAGTTACTGGGCGTAAAGCGCGTGCAGGTGGTTGAGTAAGTTGGTTATGAAAG
+
FFFFFF:FFFFFFFFFF:FFFF,FFFFFFFFFFFFF:FFFFFFFFFFFFFFFFFFFFFFFFFFF:FFFFFFFFF:FFFFFFFFF:FFFFFFFFFFFFFFFFFF:FFFFFFFFF:FFFFFFFFFFFFFFFFFFFFFFFFFFF:FFFFFFFFFFFFFFFFFFFFFFFFFFFFFFFFFFFFF:FFFF:FFFFFFF:FFFFFFF:FFFFFF:FF,F:F:FF:FFFFFFFFFFFF:FFFFFFFF,F:F::FFFFF
@A00920:152:HGHKKDRXX:2:2107:1759:15499 1:N:0:CGCGTTCA+CTAATCGA
ACTCCTACGGGAGGCAGCAGCAAGGAATTTTCCACAATGGGCGCAAGCCTGATGGAGCAACGCCGCGTGCGGGATGACGCCCTTCGGGGTGTAAACCGCTTTTCGAGGGGACGAAGGCAATGACGGTACCCTCGGAATAAGGATCGGCTAACTACGTGCCAGCAGCCGCGGTAAGACGTAGGATCCGAGCGTTGTCCGGAGTTACTGGGCGTAAAGCGCGCGCAGGCGGATACCCGCAGCGGCGGTGAAA
+
:FFFF:FFFFFFFFFFFFFFFF:FFFFFFFFFFFFFFFFFFFFFF,:FF,FFFFFFFFFFFFFFFFFFF:FFFFFFFFFFFFFFFFFFFFFF::FFFFFF,,,FF,FFFFFFFF:FF,FF,FFFF:FFF:FF:FFF:F,F,FFFF:,F,FFFFFF,,:FFFF:FF:FFFF,F,:FFFFFFFF,FFFFFF:FF:::FF,FFFF:,F,,FF:F::FFFF:F,:FF,FF:F,F:FF,F::F,:FFF::FFF:F
@A00920:152:HGHKKDRXX:2:2107:6777:15640 1:N:0:CGCGTTCA+CTAATCGA
ACTCCTACGGGAGGCAGCAGTGGGGAATCTTGCGCAATGGTCGAAAGACTGACGCAGCGACGCCGCGTGCGGGAGGAAGCTCTTCGGGGTGTAAACCGCTGTCGGGTGGGACGAAGGTCCCGGGGAGGAAATGTCCTGGGGATGACGGTACCACCAGAGGAAGCACCGGCTAACTTCGTGCCAGCAGCCGCGGTAATACGAAGGGTGCGAGCGTTGTTCGGAATTATTGGGCGTAAAGCGCGCGTAGGCG
+
FFFFFFFFFFFFFFFFFFFFFFFFFFFFFFFFFFFFFFFFFF:FFFFFFFFFFFFFFFFFFFFFFFFFFFFFFFFFFFFFFFFFFFFFFFFFF:FFFFFFFFFFFFFFFF:FFFFF:FFFFFFFFFFFFFFFFFFFFFFFFFFFFFF:FFFFFFF,FFFFFFFFFFFFFFFFFFFFFFFFFFFFFFFFFFFFFFFFFFFFFFFFFF:FFF:FFFFFFF:FF:FFF,FFFFFFFFFFFF:FFFFFFFFFFF
@A00920:152:HGHKKDRXX:2:2107:6488:16078 1:N:0:CGCGTTCA+CTAATCGA
ACTCCTACGGGAGGCAGCAGTGGGGAATCTTGCGCAATGGCCTAACGGCTGACGCAGCGACGCCGCGTGAGGGATGACGCTCTTCGGAGTGTAAACCTCTTTTGCCCGGGACGAATTGCCAGTTTTCACTGGCTTGACGGTACCGGGTGAATAAGCACCGGCTAACTCCGTGCCAGCAGCCGCGGTAATACGGGGGGTGCGAGCGTTGTCCGGAATCACTGGGCGTAAAGGGCGCGTAGGTGGTCTGATA
+
F,F,FFF:FFFFFFFFFFFFFFFFFFFFF:FFFFFFFFFFFFFFFF:F,FFFFFFFFFFFFF:FFF,FFFFFF,FFFFFFFFF:F,FFFFFFFFFF,FFFFF::FFFFFFFFFFFFFFFFFFFFFFFFFFFF:FFF:FFFFFFF:FFFFFFFFF:FFF:FFF:FFFFF:FFFF:FFFFFF,FFFFFFFFFFF,FFF::FF:FFFFFFF:F:FFFFFFFFFFFFFFFFFF:FFFFFFFFFFFFFFFFFF,F
@A00920:152:HGHKKDRXX:2:2107:16360:16391 1:N:0:CGCGTTCA+CTAATCGA
ACTCCTACGGGAGGCAGCAGTGGGGAATTTTGGACAATGGGGGCAACCCTGATCCAGCCATGCCGCGTGTGTGAAGAAGGCCTTCGGGTTGTAAAGCACTTTCGGACGGAACGAAATCGCGCGGGTGAATATCCCGCGTGGATGACGGTACCGTAAGAAGAAGCACCGGCTAACTACGTGCCAGCAGCCGCGGTAATACGTAGGGTGCGAGCGTTAATCGGAATTACTGGGCGTAAAGTGTGCGCAGGCG
+
:FFFFFFFFFFFFF:FFFFF,FFFFF,FFFFFFFFFFFFFFF:FFFFFFFFFFFFFFFFFFFFFFFFFFFFFFFFFFFFFFFFFFFFF,FF:FF:FFFFFFFFFFFFFFFFFFFFFFFFFFFFFFFF:,FFFFFFFFFFFFFFF:FFFFFFFFFFFFFFFFFFFFFFFFFFFFFFFFFFFFFF:FFFFFFFFFFFFFFF::FFFFFFFFFFFFFFFFFFFFFFFF:FFFFFFFF:FFFFFFFFFFFFFF:
@A00920:152:HGHKKDRXX:2:2107:13666:16423 1:N:0:CGCGTTCA+CTAATCGA
ACTCCTACGGGAGGCAGCAGTAAGGAATATTGCACAATGGACGCAAGTCTGATGCAGCAACGCCGCGTGCCCGAGGACGGCCTTCGGGTTGTAAAGGGCTTTTCTGGCTGAAGAGGCAGGACGGTAGGCCAGGAATAAGCGTCGGCTAACTACGTGCCAGCAGCCGCGGTAAAACGTAGGACGCGAGCGTTATCCGGATTTACTGGGCGTAAAGCGCGGGCAGGCGGTGGTCCAAGTCGGACGTGAAAGC
+
:FFFFFFFFFFFFFFFFFFFFFFFF:FFFFF:FFFFFFFFFFFFFFFFFFFFFFFFFFFFFFFFFFFFFFFFFFFFFFFFFFF:FFFFF:FFF:FFFFFFFFFFFFFFFFFFFFFFFFFFFFFFF:FFFFFFFFFFFFFFFF:FFF:FFFFFFFFFFFFF:FFFFFFFFFFFF:FFFFFFF:FF:FFFFF:FFFFFFFF:FFFFFFFF::F:FFFFFFFF:FFFFFFFFFFFF:FFFF:::FFFFFF,FF
@A00920:152:HGHKKDRXX:2:2107:15203:17143 1:N:0:CGCGTTCA+CTAATCGA
ACTCCTACGGGAGGCAGCAGTGGGGAATATTGGACAATGGGCGCAAGCCTGATCCAGCCATGCCGCGTGAGTGAAGAAGGCCTTCGGGTTGTAAAGCTCTTTTGTCCGGAAAGAAAAGCTTTCGGTTAATACCCGGAAGTCCTGACGGTACCGGAAGAATAAGCACCGGCTAACTTCGTGCCAGCAGCCGCGGTAATACGAAGGGTGCAAGCGTTACTCGGAATTACTGGGCGTAAAGCGTGCGTCGGTG
+
F:FFFF:FFFFFFFFFFFFFFFFFFFFFFFFFFFFFFFFFFFFFFFFFFFFFFFFFFFFFFFFFFFFFFFFFF:FFFFFFFFFFFFFFFFFFFFFFFF:FFFFFFFFFFF::F,FFFFFFFFF:FFF:FFFFFFFFFFFFF:FFFFFFFF,FFFFFFFFFFFFFFFFFF,FFFFFFFFFFFFFFFFFFFFFFF,FFFFFFF:FFFFFFFFFFFF:,FFF:FFF:FF,FFF:FFF,:::F:FFFFF,FFFF
@A00920:152:HGHKKDRXX:2:2107:16523:17206 1:N:0:CGCGTTCA+CTAATCGA
ACTCCTACGGGAGGCAGCAGTGAGGAATATTGGACAATGGGCGGGAGCCTGATCCAGCCATGCCGCGTGCAGGAAGACGGCCCTATGGGTTGTAAACTGCTTTTGTACGGGAAGAAACACCCCCTTGCGAGGGGGCTTGACGGTACCGTGAGAATAAGGATCGGCTAACTCCGTGCCAGCAGCCGCGGTAATACGGAGGATCCGAGCGTTCTCCGGAATCATTGGGTTTAAAGGGTCCGTAGGTGGACAA
+
FFFFFFFFFFFFFFFFFFFFFFFFFFFFFFFFFFFFFFFFFFFFFFFFFFFFFFFFFFFFFFFFFFFFFFFFFFFF:FFFFFFFFFFFFFFFFF,FFFFFFF:FFFFFFFFFFFFFFFFFFFFFFFFFFFFFFFFFFFFFFFFFFF:FFFFFFFF,FFFFFFFFFFFFFFFFFFFFFFFFFFFFFFFFFFFFFFFFFFFFFFFFFFFFFF,:FFFFF:FFFFFFFFFF:FFFFFFF:FFF,FFFFFFFFF
@A00920:152:HGHKKDRXX:2:2107:18032:17315 1:N:0:CGCGTTCA+CTAATCGA
ACTCCTACGGGAGGCAGCAGTGGGGAATCTTGCACAATGGGGGAAACCCTGATGCAGCGACGCCGCGTGAGTGATGAAGCCCTTCGGGGTGTAAAGCTCTTTCGGCAGGAACGATAATGACGGTACCTGCAGAAGAAGCTGCGGCTAACTACGTGCCAGCAGCCGCGGTAATACGTAGGCAGCAAGCGTTGTTCGGAGTTACTGGGCGTAAAGAGTGTGTAGGCGGTCAACTAAGTTCGGTGTGAAATCT
+
FFFFFFFFFFFFFFFFFFFFFFFFFFFFFFFFFFFFFFFFFFFF:FFFFFFFFFFFFFF,FFFFFFFFFFFFFFFFFFFFFFF:FFFFFFFFFFFFFFFFFFFFFF:FFFFFFFFFFF:FFFFFFFFFFFFFFF:FFFFFFFFFFFFFFFFFF:FFFFFFFFFFFFFFFF,FFFFFFFFFFFFFFFFFFFFFFFFFFFFFFFFFFFFFFFF:FFFFFFF:FFFFFFFFFFFFFFFFFFFFFFFFFFFFF:
@A00920:152:HGHKKDRXX:2:2107:21594:17566 1:N:0:CGCGTTCA+CTAATCGA
ACTCCTACGGGAGGCAGCAGTGGGGAATATTGGTCAATGGACGAAAGTCTGAACCAGCCATGCCGCGTGGAGGATTAAGGCCCTCTGGGTTGTAAACTCCTTTTATCTGGGAAGAAATGCATTTTTTCTAAAATGCTTGACGGTACCAGAGGAATAAGTCTCGGCTAACTACGTGCCAGCAGCCGCGGTAAAACGTAGGAGGCGAGCGTTATCCGGATTCACTGGGCGTCAAGCGCGTGCAGGCGGTTTG
+
FFFFFFFFFFFFFFFFFFFFFFFFFFFF:FFFFFFF:FFFFFFFFFFFFFFFFFFFFFFFFFFFFFFFFFFFFFFFFFFFFFFFFFFFFFFFFF,:FFFFFFFFFFFFFFFFFFFFFFFF:FFFFFFFFFFFFFFFFFFFFFFFFFFFFF:FF:FFFFFFFFF:FFFFFFFFFFFFFFF:FFFFFFFFF:F::FFFFFFFFFFFFFFFFFFFFFFFFFF,FFFFFFFFF,:FFFF::FFFFFFFFFFFFF
@A00920:152:HGHKKDRXX:2:2107:27543:17910 1:N:0:CGCGTTCA+CTAATCGA
ACTCCTACGGGAGGCAGCAGTGGGGAATCTTGCACAATGGGCGAAAGCCTGATGCAGCGACGCCGCGTGAGGGATGACGGCCTTCGGGTTGTAAACCTCTTTCGCCTGTGACGAAGCGCAAGTGACGGTAACAGGTAAAGAAGCACCGGCCAACTACGTGCCAGCAGCCGCGGTAATACGTAGGGTGCGAGCGTTGTCCGGAATTATTGGGCGTAAAGGGCTCGTAGGCGGTTTGTCGCGTCGGGAGTGA
+
:FFFFF,FFFFFFFFFFF:FF:FFFF:F,FFFFF:FFFFF,F:FFFFFF:FF,FFF:FFFF:F:F:F,FFFFFFF:FFFFFFF:FFFF:FFFFFFFFFFFFFFFFFFFFFFF:FFFFFF,FFFFFFFFFF,,FF,FF:FFFFF::FFFFFFF:F::FFFFFFFFFFFFFFFFFFF:FF:FFFFFFFFFFFFFFF,FFF:F:F:FFF,FFFFFF::FFF,F:FFF:FF,FFFF,FFFFFFFFFF:,FF:FF
@A00920:152:HGHKKDRXX:2:2107:7997:17973 1:N:0:CGCGTTCA+CTAATCGA
ACTCCTACGGGAGGCAGCAGTGGGGAATTTTGGGCAATGGCCGCAAGGCTGACCCAGCGACGCCGCGTGCGGGAGGAAGCCCTTCGGGGTGTAAACCGCTGTCAGGGGGGACGAACCCTAACGTCACGAACAGGGGCGTGAGCAGACGGTAACTCCAGAGGAAGCGCCGGCTAACTCCGTGCCCGCAGCCGCGGTAAGACGGAGGGCGCGAGCTTTGTTCGGAATCACTCGGCGAAAAGCGCGCGCAGGC
+
FFFFFFFFFFFFFFFFFFFFFFFFFFFFFFFFFFFFFFFFFFFFFFF:FFFF,FFFFFFF,FFFFFFFFFFFFFFFFFFFFFFFFFFFFFFFFFFFFFFFFF,F:FF,FFFFFF:F,,,,F,:FFF,F,:FFFF:FF,,FF,F,FFFF:,,,F,F,:,FFFFFFFFFFFF:,FF,FF:,FFF:,,FFFF::FF::,:FFFF:FF,FFFFF,:F,F,F,FFF,F,:FFFF,FFF,,FF,,FFFFFFFF,:F
@A00920:152:HGHKKDRXX:2:2107:11451:18537 1:N:0:CGCGTTCA+CTAATCGA
ACTCCTACGGGAGGCAGCAGTGGGGAATATTGGACAATGGGCGCAAGCCTGATCCAGCCACGCCGCGTGAGTGATGAAGTACTTCGGGTCGTAAAGCTCTGTGGGGAGGGACGAACAGCTGCATGTACATAGACTGCAGAATGACGGTACCTCATTATCAAGCACAGGACAACTTCGTGCCAGCAGCCGCGGTAATACGAAGGGTGCAAACGTAGCTCGGAATAATTGGGAGTAATGAGCACGTAGTAGG
+
:FFF,:FFFF::FFF::,:::FF:F::F:,F,FFF:FFF::FFF:F::FFF:FFFF,:F:FFF:F:::FFF:FFFF::,,,:F,FFF,:,FFFFFFFFFF,FF,F:FF:FFFFFFF,:F:F,F,,F,,,F::,:F,,F:,FFF:FF:FF,FF,,,FF,FFF,FFF,FF,FFFF,FF,F,,:FFFFF::,:,,,F:FFFFF:,:FFFF,FFF::,:FFFF,::FFFFF,F:,,::F,,,,::,FFFF,,,F
@A00920:152:HGHKKDRXX:2:2107:6714:18568 1:N:0:CGCGTTCA+CTAATCGA
ACTCCTACGGGAGGCAGCAGTGGGGAATATTGCGCAATGGGCGAAAGCCTGACGCAGCGACGCCGCGTGCGGGATGAAGGTCTTCGGATTGTAAACCGCTGTCGGGAGGGACGAAGCTCTGACGGTACCTCCAAAGGAAGCACCGGCTAACTCTGTGCCAGCAGCCGCGGTAATACAGAGGGTGCGAGCGTTGTCCGGAATCACTGGGCGTAAAGGGCGCGTAGGCGGCGGGGTAAGTACGGGGTGAAAT
+
FFFFFF:FFFFFFFFFFFFFFFFFFFFFFFFFFFFFF,FFFFFFFFFFF:F,FFFFFFF,FFFFFFFFFFFFFFFFFF:FFFFFFFFF,FFFFFFFFFF:FF:FFFFFFFFFFFFFFFFFFFFFFFFFFFFFFF,FFFFFFFFFFFFFF:FFF,FFFFFFFFFFF,FFFFFFFFFFFFFFFFFFFFFFFFF,F:FFFFFFFFFF:FFF:F,FFFFF:FFFFF:FF:FFF,FFF,F,::F,:FFFF::FF:
@A00920:152:HGHKKDRXX:2:2107:11351:19492 1:N:0:CGCGTTCA+CTAATCGA
ACTCCTACGGGAGGCAGCAGTGGGGAATATTGCACAATGGGCGCAAGCCTGATGCAGCGACGCCGCGTGAGGGATGACGGCCTTCGGGTTGTAAACCTCTTTCACCTGGGACGAAGGGGTAACTTGACGGTACCAGGGGAAGAAGCACCGGCTAACTACGTGCCAGCAGCCGCGGTAATACGTAGGGTGCAAGCGTTAATCGGAATTACTGGGCGTAAAGCGCGCGTAGGCGGCTGATTAAGTCGGATGT
+
FFFFFFFFFFFFFFFFFFFFF:FFFFFFFFFFFFFFFFFF:FFFF:F,FFFFFFFFFFFFFFFFF,FFFFFFFFFFFFFF,:FFFFF:FFFFFFFFFFFFFFFFF:FFFFFFFFFFFFFFFFFFFF:FFFFF:FFF:FFFFF:F,F:F::F,FFFFFFFFFFFFFFFFFFFF:FF:FFF,FFFFFFF,FFFFF,FFFFFFFFFF,FFF:FF:F:FFFFFFF:F:F:FFFFF:FF:FFF,FFFFFFFFF:F
@A00920:152:HGHKKDRXX:2:2107:14362:20635 1:N:0:CGCGTTCA+CTAATCGA
ACTCCTACGGGAGGCAGCAGTGGGGAATTTTGGACAATGGGCGAAAGCCTGATGCAGCAACGCCGCGTGCGGGACGAAGGCCCTAGGGTTGTAAACCGCTTTCAGCAGGGAAGAAAATGACGGTACCTGCAGAAGAAGGTGCGGCCAACTACGTGCCAGCAGCCGCGGTGACACGTAGGCACCAAGCGTTGTCCGGATTTATTGGGCGTACAGAGCTCGTAGGCGGTTCAGTAAGTCGGGTGTGAAAACT
+
FFFFFF,FFFFFFFFFFFFFFFFFFF,:FFFFFFFFFFFFFFFFFFFFFFFFFFFFFF:FFFFFFFFFFFFFFF,F:FFFFFF:FFFFFFFF,FFFF,FFFFFFFFFFFFFFFFFFFFFFFFFFFFF,FFFFFFFFFFFF:F:FFFFFFFFFFFFFF:FFFFFFFFFFF:FFFFFFFF:FF:FF,FFFFFFFFFFF:,FF::FFFFFFFFFFFFFFFFFFFFFFFFFFFFFFFFFFFF,:FF:FFFFFFF
@A00920:152:HGHKKDRXX:2:2107:17192:20995 1:N:0:CGCGTTCA+CTAATCGA
ACTCCTACGGGAGGCAGCAGTGGGGAATATTGGGCAATGGGCGCAAGCCTGACCCAGCCATGCCGCGTGAGTGACGACGGACTTAGGTTTGTAAATCTCTTTTGGCGGGGACGATAATGACGGTACCCGCAGAATAAGCCCCGGCTAACTTCGTGCCAGCAGCCGCGGTAATACGAAGGGGGCTAGCGATGTTCGGAATCACTGGGCGTAAAGCGCACGTAGGCGGACTTTCAAGTCAGGGGTGAAATCC
+
FFFFFFFFFFFFFFFFFFFFFFFFFFFFFFFFFFFFFFFFFFFFFFFFFFFFFFFFFFFFFFFFFFFFFFFFFF,FF::F,FFFFFF,FFFFFFF,,FFF,F:,::FF:FFFFFFFFFFFFFFFFF:FFFFFFFFFFF:F,FF:FFFFFF,F,FF:F:F:FFFFFFF:F:FFFFFFFF,FF:FFFFFF,F:F,,FFFF::FFFFFFF:FFFFFFFFFF,FFFFFFFFFF:FFFFFFFFFFFFFFFFFFF,
@A00920:152:HGHKKDRXX:2:2107:5303:21449 1:N:0:CGCGTTCA+CTAATCGA
ACTCCTACGGGAGGCAGCAGTGGGGAATATTGCACAATGGGGGAAACCCTGATGCAGCAACGCCGCGTGGAGGATGAAGGTCTTCGGATTGTAAACTCCTGTCTTTTGGGACGAAAAATGACGGTACCAAAGGAGGAAGCCACGGCTAACTACGTGCCAGCAGCCGCGGTAATACGTAGGGTGCGAGCGTTAATCGGAATTACTGGGCGTAAAGCGTGCGCAGGCGGTTGTGTAAGCCAGAGGTGAAATC
+
FFFFFFFFFFFFFFFFFFFFFFFFFFFFFFFFFFF:FFFFFFFF:FFFFFFFFFFFFFFFFFFFFFF:FFFFFFFFFFFFFF:FFFFFFFFFFFFFFFFFFFFFFFFFFFFFFFFFFFFFFFFFFFFFFFFFFFFFF:FFFFFFFFF:FFF,FFFFFFFFFFFFFFFFF,F,FFFFF:FFFFFFF:FFF,F,FFFFFF,FF,FFFFFFFF:FFFFFFFFFF:FFFFFF:::FF,:F:FFFF,FFF:FF:F
@A00920:152:HGHKKDRXX:2:2107:9860:21512 1:N:0:CGCGTTCA+CTAATCGA
ACTCCTACGGGAGGCAGCAGTGGGGAATCTTGCGCAATGGGCGAAAGCCTGACGCAGCGATGCCGCGTGCGGGATGAAGGCCTTCGGGTTGTAAACCGCTTTCAGCAGGGACGAAATTGACGGTACCTGCAGAAGAAGCCCCGGCCAACTCCGTGCCAGCAGCCGCGGTCATACGTTGGGGGCGAGCGTTGTCCGGATTTATTGGGCGTAAAGAGCTCGTAGGCGGTTCGGTAAGTCGGATGTGAAATCT
+
:FFFFFFFFFFFFFFFFFFFFFFFFFFFFFFFFFFFFFFFFFFFF:FFFFFFFFFFFFFF,FFFFFFFF:FFFFFFFFFF,FFF,FFFFFFFFFFF,:FFFFFFFFFFFFFF:FF::FF:F:FFFFF,FFF,::FFF:F,F:FFF,FFFF,F,FFF:FFFFF:FFFFFF,,:FF:,,F:F:FFF:FFF,,F::,FFFF,F,::FFF::FFF,FFF:FFF:FFF,FFFF,FFF,F::FF,:,F,F,F,FFF
@A00920:152:HGHKKDRXX:2:2107:23158:21715 1:N:0:CGCGTTCA+CTAATCGA
ACTCCTACGGGAGGCAGCAGTGGGGAATATTGGACAATGGGGGAAACCCTGATCCAGCAATGCCGCGTGTGTGAAGAAGGCCTGCGGGTTGTAAAGCACTTTCAGAAGAGAAGAAAAGCGCAGCGATAATACCGCTGTGTCTTGACGTTACCTTCAGAAGAAGCACCGGCTAACTCCGTGCCAGCAGCCGCGGTAATACGGAGGGTGCGAGCGTTAATCGGAATTACTGGGCGTAAAGCGCACGTAGGCG
+
FFFFFFFFFFFFFFFFFFFFFFFFFFFFFFFFF:FFFFFFFFFFFFFFFFFFFFFFFFF:FFFFFFFFFFFFFFFFFFFFFFFFFFFFFFFFFFFFFFFFFFFFFFFFFFFFFFFFFFFFFFFFFFFFFFFFFFFFFFFFFFFFFFFFFFFFFFFFFFFF:,FFFFFFFFF,FFFFFFFFFFFFFFFFFFFFFFFFFFFFFFFFFFFFFFFFFFF:FFFFFFFFF,FF:FFFFF:FFF:FFF:F::FFFF
@A00920:152:HGHKKDRXX:2:2107:10122:22153 1:N:0:CGCGTTCA+CTAATCGA
ACTCCTCCGGGAGGCAGCAGTGGGGAATCTTGCACAATGGGCGCAAGCCTGATGCAGCAACGCCGCGTGAAGGAAGAAGGTTTTCGGATTTTAAACTTCTATCACCAGGGACGAAAAAAATGACGGTACCGCAATAAGAATCCCCGGCTAACAACGTGCCAGCAGCCGCGGTAAAAAGTAGGGGGCGAGCGTTGTCCGGAAGCAGTGGGCGGAAAGGGCTCCTAGTCGCTTCAGTAAGTCGACTGTGAAA
+
FF,::::,F,,F,:::::F::FF:F:F:FFF::FF,::,FFFFF,FFFFFFF,FF,:FFFFF,F,FFFF:F,FFFFFFF:FF:F::FFFF,:F:F,F,FF:FFF,,FF,FF,,,F:FFFFFFFFFFFF,,,,F:F:::,,,,F,,F:FFFF,,F,F:F,FF:F:,,F,,FFFF,,F,:F:FFFFFF::,:FFF:FFFFF,,,:F,,FFFFF,F,FF:FFF,FFF,,FF,,:F:FFF:FFF:FF,F:F:F,
@A00920:152:HGHKKDRXX:2:2107:5258:22529 1:N:0:CGCGTTCA+CTAATCGA
ACTCCTACGGGAGGCAGCAGTGGGGAATTGTTCGCAATGGGCGCAAGCCTGACGACGCAACGCCGCGTGGAGGATGAAGGTCTTCGGATTGTAAACTCCTGTTGCCCGGGACGAATAGCTCCGACCTAACACGTCGGAGTCTGACGGTACCGGGTGAGGAAGCCCCGGCTAACTCTGTGCCAGCAGCCGCGGTAATACAGAGGTGGCAAGCGTTGTTCGGAATTACTGGGCGTAAAGGGCGCGTAGGCGG
+
,:F:FFFFFFFFFFFFFFFFFFFFFFFFFFFFFFFF:FFFFFFFF:FFFF:FFFFFFFF:FFFFFFFFFFFFFFFFF:FFFFFFFFFFFFFFFFF:FFFFFFFFFFFFFFFFFFFFFFFFFFFFFFFFFFFFFFFFFFFFFFFFFFFF:F:FFFFFF:FF:FFFFFFFFF:FFFFFFFFFFFFFFFFFFFFFFF:FFF,:FFFFFFFF,FFF:FFFFF:FF:FF,FFFFFFFFFFFFFFFF:F:FFFF:F
@A00920:152:HGHKKDRXX:2:2107:3115:22608 1:N:0:CGCGTTCA+CTAATCGA
ACTCCTACGGGAGGCAGCAGTGGGGAATTGTTCGCAATGGGCGCAAGCCTGACGACGCAACGCCGCGTGGAGGATGAAGATCTTCGGGTCGTAAACTCATGTCGAGTGGGAAGAATAGTCTCGGGGCGAATATCCTCGAGGCCTGACGGTACCACTAAAGGAAGCCCCGGCTAACTCCGTGCCAGCAGCCGCGGTAATACGGAGGGTGCGAGCGTTGTCCGGAATCACTGGGCGTCAAGGGCGCGTAGGC
+
,:F:FFF,:,,FFF,F:F:FFFFFFFFFF:F:FFFFFFFF:,:FFFF,:FFFFFFFFFFFFFF::FFFF,F,FFF:FFFFFFFF:F::FFFFFFFFFF,FF,FFFFFFF:FFFF:FFFF,F,FFFFFFF:FFF:FFF:F,FFF,FFFFFFF::FFFF,FFFFFF:FFFFFFF::FFF,FFF:F:,FFFFFFF::F:F,FF,FFFFF:FFFFFF,FFFFFF,FFFFF::FFF:::FFFF,FF:FF,F:FFF
@A00920:152:HGHKKDRXX:2:2107:10122:23093 1:N:0:CGCGTTCA+CTAATCGA
ACTCCTACGGGAGGCAGCAGTCGGGAATTTTGCTCAATGGGGGAAACCCTGAAGCAGCAACGCCGCGTGAGGGATGAATGCCTTCGGGTTGTAAACCTCTTTTTTCAGGGACGATGATGACGGTACCTGGAGAATAAGTCACGGCTAACTACGTGCCAGCAGCCGCGGTAATACGTAGGTGACCAGCGTTGTCCGGATTTACTGGGCGTAAAGAGCGCGCAGGCGGTCCTTCAAGTCGAGTGTGAAAGCC
+
FFFFFFFFFFFFFFFFFFFFFFFFFF:FFFFFFFFFFFFFFFFF,FFFFFFFFFFFFFFFFFFFFFFFFFFFFFFFFFFFFFFFFFFFFFFF:FFFF:FFFFFFFFFFFFFFFFFFFFF:FFFFFFFFFFFFF,FFFFFFFFFFFFFFFFFFFFFFFFFFFFFFFFFFFF:FFFFFFFFFFFFFFFFFFFFFFFFF:FFFFFFFFFFFFF,,FFFFFFFFFFFFFFFFFFFFFFFFF:F:FFFF::F:FF
@A00920:152:HGHKKDRXX:2:2107:20157:23938 1:N:0:CGCGTTCA+CTAATCGA
ACTCCTACGGGAGGCAGCAGTGGGGAATATTGGACAATGGGCGCAAGCCTGAACCAGCCAAGCCGCGTGAGTGAAGAAGGCCCTCGGGTTGTAAAGCTCTTTTGTTGGGAAAGAAAAGCAGCCGGCCAATACCCGGTAGTACTGACGGTACCCAAAGAATAAGCACCGGCTAACTTCGTGCCAGCAGCCGCGGAAATACGAAGGGAGCACGCGTTACTCGCAATTACTCGTCGTAAAGCGTGCGTAGGTG
+
F::,,:FFF,FFFFF,:F:FFFFFFFF:F,F:F:FFF::F,FFFFFF,FFFF,FFFFF,F,FFFFFFFFF:FFF,,FFFFFFFFFF:FFFF:FFF,:FF:F,FFF,F:FF::,FFF:,FFFF:F:FFFF,FF:,FF:,:F,,:FF:F,FF:,FFFF,FF:FF,FFFFF:F:FF,,F,:FF,,FFFFF:::F::,FFFFFF:F,FF,,,F,,F,:F:,FFF,F,F:F,,,,,F,,F,F:,FF,F:F:F,FF
@A00920:152:HGHKKDRXX:2:2107:27579:24048 1:N:0:CGCGTTCA+CTAATCGA
ACTCCTACGGGAGGCAGCAGTGGGGAATCTTGCGCAATGGCCGAGAGGCTGACGCAGCGACGCCGCGTGTGGGAGGACGCCCTTCGGGGTGTAAACCACTGTTGCCCGGGACGAACATCAGGGGTGGCCCTGACTGACGGTACCGGGTGAGGAAGCACCGGCTAACTCCGTGCCAGCAGCCGCGGTAATACGCAGGGTGCGAGCGTTGTCCGGAATCACTGGGCGTAAAGGGCGCGTAGGCGGCCGACTC
+
FFF:F,FF:,:FFFFFF:FF,FF:FFF:FF:FFFFFFFFFFFFFFF,F:FFFFFFFFFFFF,FFFF,:,FF:FFF,FFFF:FFFF:FFFFF,F,FF,F,F,FFFFF:FFFF:FFFFF,FFFFFFFFFFFFFFFF::FFF:,FFFF::FFFFFFF,FFFF:,FFFFFFF:FFFFFFF:F::FFFFF::FFFF,,FFFFFF,FFFF:FFF,F:FF:F,FFFFFFFFFF:FFF:FFFFFFFFFF,FFF,F:FF
@A00920:152:HGHKKDRXX:2:2107:10303:24721 1:N:0:CGCGTTCA+CTAATCGA
ACTCCTACGGGAGGCAGCAGTGGGGAATTTTGGACAATGGGGGCAACCCTGATCCAGCAATGCCGCGTGTGTGAAGAAGGCCTTCGGGTTGTAAAGCACTTTTGTCAGGAACGAAACGGCCCTGGTTAATACCCGGGGCTAATGACGGTACCTGAAGAATAAGCACCGGCTAACTACGTGCCAGCAGCCGCGGTAATACGTAGGGTGCAAGCGTTAATCGGAATTACTGGGCGTAAAGCGTGCGCGGGCG
+
FFFFFF:FFFFFFFFFFFFFFFFFFFFFFFFFFFFFF:FFFFFFFFFFFFFFFFFFFFFFFFFFFFFFFFFFFF,FFFFFFFF:FFFFFFFFFFFFFFFF:FFFFFFFFFFFFFFFF:FFFFFFFF:FFF:FFFFFFFF:FFFFFFFFF,F,F:FFFFFFFFFFF:FFFF:FFFFFFFFFFFFFFFFFFFFFFFFFFFFFFFFF:FFF::FFFF,F,FFFFF:FFF:FFFFFFFFFFFFFFF:F:,FFFF
@A00920:152:HGHKKDRXX:2:2107:23077:25019 1:N:0:CGCGTTCA+CTAATCGA
ACTCCTACGGGAGGCAGCAGTGGGGAATATTGCGCAATGGGCGAAAGCCTGACGCAGCTACGCCGCGTGTGGGATGAAGGCCTTCGGGTCGTAAACAACTGTCGTGTGGGACGAAAAAATTGACGGTACCCACAAAGGAAGCACCGCCTAACACTGTGCCAGCAGCCCCGGTAAAACAGAGGGAGCGACCGTTAAACGGAATTACTGGCCGTAAAGCTTGCGCAGGCGTTGTAGTAATCCAGATGTGAAA
+
FFFFFFFFFFFFFFFFFFFFFF,FFFFF,:F,FFFFFFFFFFFFFFFFFFFFF:,FFF,FFFFFFFFFFF,FFFFFFFF:F,FFFFF:F,FFF::F,,FF:F:F,,,FFFFFFF:FF,F,F:FFFFF:,,F,::FFF,FF,FF::F,,FFFF,,F,F:,F,F,F,FF,FF:FFF,FFFF:F:F,FF,:,FF,:FF,FF,FFF,::F:F,:,FFF:,:,F,F,:FF::F,F,F:::FF:FFF,:,FF,FFF
@A00920:152:HGHKKDRXX:2:2107:9941:25347 1:N:0:CGCGTTCA+CTAATCGA
ACTCCTACGGGAGGCAGCAGTGGGGAATCTTGCGCAATGGGCGAAAGCCTGACGCAGCCATGCCGCGTGGATGATGAAGGTCTTAGGATTGTAAAATCCTTTCACCGGTGAAGATAATGACTGTAGCCGGAGAAGAAGCCCCGGCTAACTTCGTGCCAGCAGCCGCGGTAATACGAAGGGGGCTAGCGTTGCTCGGATTTACTGGGCGTAAAGGGCGCGTAGGCGGACATTTAAGTCAGGGGTGAAATCC
+
FFFFFF:FFFFFFFFFFFFFFFFFFFFFFFFFFFFFFFFFFFFFFFFFFFFFFFFFFFFF,FFFFFFFFFFFFF:FFFFFFFFFFFFFFFFFFFFFFFFFFFF,FFFFFFFFFFFFFFF:FFFFFFFFFFFFFFFFFFFFFFFFFFFFFFFFFFFF:FFF,FFFFFF:F,FFFFFF:F:FFFFF,FFFFFFFFFFF:FFFF,FFFFFF:F,,FFFFFFFFFF:FFF:FF,FFFF:FF:FFFFF::FFFFF
@A00920:152:HGHKKDRXX:2:2107:3034:28103 1:N:0:CGCGTTCA+CTAATCGA
ACTCCTACGGGAGGCAGCAGTAACGAATATTCCGCAATGGGCGCAAGCCTGACGGAGCAATGCCGAGTGCAGGATGAAGCGGCTTCGCCGTGTAAACTGCTGTCAGGGGTCAGAAACACTGATCGACCCCAGAGGAAGAGGCGGCTAACCCTGTGCCAGCAGCCGCGGTAATACAGAGGCCCCAAGCATTACCCGGAATCACTGGGCGTAAAGGGTGTGTAGGCGGTCGTGTTAGTCCTTCGTGAAAGAT
+
FFFFFFFFFFFFFFFFFFFF:F:F:F:F:FFFFFFFFFFFFFFFFFFFFFFFFFFFFFFFFFFFFFFFFFFFFFFFFFFFFFFFFFFFFFFFFFFFFFFF:FFFFFFFFFFFFFFFFFFFFFFFFFFFFFFFFFFFFFFFFFFFFFFFFFF,FFFFF:FFFFFFFFFFFFFFFFFFFFFFFFFFFFF:FFFF:FFFF,FFFFFFFFFFFFFFFFFFFFFF:FFFFFFF,F:,::FFFFFFFFFFFFFFF:
@A00920:152:HGHKKDRXX:2:2107:5339:28181 1:N:0:CGCGTTCA+CTAATCGA
ACTCCTACGGGAGGCAGCAGTGGGGAATTTTGGACAATGGGCGCAAGCCTGATCCAGCCATGCCGCGTGAGTGAAGAAGGCCTTAGGGTTGTAAATCTCTTTCGGCGGGGAAGATAATGACGGTACCCGCAGAAGAAGCCCCGGCTAACTCCGTGCCAGCAGCCGCGGTAATACGGAGGGGGCTAGCGTTGTTCGGAATTACTGGGCGTAAAGGGCACGTAGGCTGGCGGTTAAGTCGGGGGTGAAATCA
+
FFFFFFFFFFFFFFFFFFFFFFFFFFFFFFFFFFFFFFFFFFFFF:FFFFFFFFFFFFFFFFFFFFFFFFFFFFFFFFFFF:FFFFFF,FFFFFFFFFFFFFF:FFFFFFF:FFF:FFFFF,FFFFFFFFFFFFFFFF:FFFFFFFFFFFFFFFFFFFFFFFFFFFFFF:FFFFFFFFFFFFFFFFFF:F:FF,FFFF:FFFFFFFFFFFFFFFFFFF:FFFFF,FFF,FFFFFFFF:FFFFFFFFFFF,
@A00920:152:HGHKKDRXX:2:2107:22932:28181 1:N:0:CGCGTTCA+CTAATCGA
ACTCCTACGGGAGGCAGCAGTGGGGAATATTGGACAATGGGGGCAACCCTGATCCAGCAATGCCGCGTGTGTGAAGAAGGCCTGCGGGTTGTAAAGCACTTTCAGAGGGGAAGAAAAAATCGGAGCTAACACCTCCGAGCTTGACGTTACCCTTAGAAGAAGCACCGGCTAACTCCGTGCCAGCAGCCGCGGTAATACGGAGGGTGCAAGCGTTGTCCGGATTTATTGGGCGTAAAGAGCTCGTAGGCGG
+
FFFFFFFFFFFFFFFFFFFFFFFFFFFFFFFFFFFFFFFFFFFFFFFFFFFFFFFFFFFFFFFFFFFFFFFFFFFFFFFFFFFFFFFFFFFFFFFFFFFFFFFFFFFFFFFFFFFFFFFFFFFFFFFFFFFFFFFFFFFFFFF:FFFFFFFFFFFFFFF:::FFFFFFFFFFFFFFFFFFFFFFFFFFFF:FFFFF:FFFFFFFFFFFFFF:FFFFFFFFFFFFFFFFFFFFFFFFFFFFFFFFFFFFFF
@A00920:152:HGHKKDRXX:2:2107:18665:28839 1:N:0:CGCGTTCA+CTAATCGA
ACTCCTACGGGAGGCAGCAGTGGGGAATATTGCGCAATGGGCGAAAGCCTGACGCAGCCACGCCGCGTGGGTGATGAAGGCCTTCGGGTTGTAAAGCCCTGTCGTGAGGGAAGAACACAATGACGGTACCTCACAAGAAAGCACCGGCCAACTCCGTGCCAGCAGCCGCGGTAATACGGAGGGTGCGAGCGTTGCTCGGAATCACTGGGCGTAAAGCGTACGCAGGCGGTCGGATAAGTCCAAAGTGAAA
+
FFFFFFFFFFFFFFFFFFFFFFFFFFFF:FFFFFFFFFFFFFFFFFFFFFFFFFF:FFF:FFFFFFFFFFFFFFFFFFFFFFFFFFFFFFFFF:FFFFFFFFFFFFFFFFFFFF,FFFFFFFFFFFFFFFFFFFFFFF:FF:FF:FFFF:FFFFFFFFFFFF:FF:FFFFFFF,::FFFFFFFFFFFFF:FFFFFFFFF:FFFFFFFFF:FFFF:F:FFFFF::FF:FFFFFFFF,FFFFF:FFFFF:FF
@A00920:152:HGHKKDRXX:2:2107:13178:29011 1:N:0:CGCGTTCA+CTAATCGA
ACTCCTACGGGAGGCAGCAAGGTCCTCGAATAGGGAAGCCGGAGCTCCGGACTGAGCCAGACCGTCCGCGACCGCCGAGGGGTGGGAATGTCGAATGGGATGTCCGCGGCTTCGGCGTAGGCGAGCCACACCGTATCGCACCCCGCTGCGTGCTCGATCGCCGTGTTGTTCACGATGCGCGGGTTGATCTCGATGAACAGGTATTCGCCCGATTTCGGGTCGAGCTTGAACTCGGATTGCGAGAAACCCG
+
FFFFFFFFFFFFFFFFFFFFFFFFFFFFFF:FFFFFFFFFFFFFFFFFFFFFFFFFFFFFFFFFFFFFFFFFFFFFF:FFFFFFFFF:FFFFFFFFFFFFF:FFFFFFFFFFFFFFFFFFFFFFFFFFFFFFF:FFFFFFFFFFFFFFFFFFFF:FFFFFFFFFFFFFFFFFFFFFFFFFFFFFFFFF::::FFFFFFFFFF:FFF:FFF:FFFFF:FFFFF:FFFF:FFFFFFF:FFFFF::F,FFFFF
@A00920:152:HGHKKDRXX:2:2107:31132:30671 1:N:0:CGCGTTCA+CTAATCGA
ACTCCTACGGAGGCATCAGTGGGGAATATTGCAAAATTGGCGCAAGCCTGATGCAGCAAAGCCGCGTGCCCTAGGAAGGCCTTCGGGTTGTAAAGGGCTTTTCTGGCTGAAGAGAAACGAAGCAAGGCAAGGAATAACAGTAGGCTCACTACCAGCCAGCAGCGCCCGTCAAACCTAGGACGCAAGCGTAATCCGAATTTACAGGGCGTAAAGCGCGGTCAGGCGTCTGTTCAAGTCCGTGGTGGAAGCA
+
:FFF:FFF,:FFFFF,,F,FF,FFFFFF,::FFFFFF,F:FFFF::FF:FF,,F::FFF,,FF:F:FFFFF,,:,:FFFFF,F,,FFF:,FFF,FF:F:FFFFFFF::FFFFFFF,,,,:,F,:FF,:,F,,F,,:F,,FF,,,:,,F,FFFF,,F,F,,F,:,,,,,F,F,F,:FF,,,:,F,F,,F,:F,::,,FF,:F:,,:F::,:F,:F:,F,,F:F,F:FF,,,FFF,F:F,F,,,,,,:F:,:
@A00920:152:HGHKKDRXX:2:2107:30255:32283 1:N:0:CGCGTTCA+CTAATCGA
ACTCCTACGGGAGGCAGCAGTGGGGAATATTGCGCAATGGGCGAAAGCCTGACGCAGCAACGCCGCGTGAGTGATGAAGGCCTTCGGGTCGTAAAGCTCTGTCGGAGGGAACGAATTCTCTTGAGGTTACTAGCATCAGCAGGTGACGGTACCCTCAAAGGAAGCACCGGCTAACTCTGTGCCAGCAGCCGCGGTAATACAGAGGGTGCAAGCGGTGTTCGGAATTAATGGGCGTAAAGGTTGCTCAGGC
+
FFFFFFFFFFFFFFFFFFFFFFFFFFFFFFFFFFFFFFFFF:FFFF,FFFFF:FFFFFFF:FFFFFFFFFFFFFFFFFFFFFFFFFFFFFFFFFFFFFFFFF:FFFFFFF:FFFFF,,FF,FF:,:,FF,,FFF,,:F:,::FFFF::,FFFFFFFFF:::FFFFFFF,,::FFFFFFFFFFFF,FF:,FF:,,FF,,FF:,,FFF,FFFFFF,,FFFF,,FF:FFF,F,,F,:F:F:F,,F,F,FFFFF
@A00920:152:HGHKKDRXX:2:2107:6831:32330 1:N:0:CGCGTTCA+CTAATCGA
ACTCCTACGGGAGGCAGCAGTGGGGAATATTGGACAATGGGCGCAAGCCTGATCCAGCAATGCCGCGTGAGTGATGAAGGCCTTCGGGATGTAAAGCTCTTTCGCCAACGACGATGATGACGGTAGTGGGAGAATAAGCACCGGCTAACTACGTGCCAGCAGCCGCGGTAATACGGAGGATGCGAGCGTTATCCGGATTTATTGGGGTTAAAGGGAGCGCAGGCGGGAGGCTAAGTCAGCGGTGAAAGAT
+
FFFFFFF:FFFFFFFFFFFFFFFFFFFF:FFFFFFFF:FFFFF,FFFFFFFF,FFFFFFF,FFFFFFFFFFFFFFFFFF,,,F::FF,,F:FFFFFFFFF:,:FF,,FFFF,FFF:F,,,:,,,:,,,::F,,F,FFFF,FFFF:FFFFFFF:FFFFFFFFFFFFFFFF:FFFFFF:F:,,FF,FFFFF:,FFFFFF::FF:F,FF,FFF,FFFF,FFF:FFFFF:F,,,:FFFFFFFFF:FFFFFFFFF
@A00920:152:HGHKKDRXX:2:2107:15763:32675 1:N:0:CGCGTTCA+CTAATCGA
ACTCCTACGGGAGGCAGCAGTGGGGAATATTGGACAATGGGCGAAAGCCTGATCCAGCAACGCCGCGTGAGGGATGACGGCCTTCGGGTTGTAAACCTCTTTCAGCAGGGACGAAGCGAAAGTGACGGTACCGGAAGAATAAGCACCGGCTAACTACGTGCCAGCAGCCGCGGTAATACGTAGGGTGCGAGCGTTAATCGGAATTACTGGGCGTAAAGCGTGCGCAGGCGGCTATGCAAGACAGATGTGA
+
FFF::FFFFFFFFFFFFFFFFFFFFFFF:FFFFFFFFFFFFFF,FFFFFFFFFFFFFFFFFFFFFFFFFFFFFFFFFFFFFFFFFFFFFFFFFFFFF:FFF:FFFFFFFFFFFFFFFFFFFFFFFFFFF:FFFFF,F:FFF:F:FF:FFFFF:FFF,FFFFF:FFFF:F::FFFFFFFFFFFFF:FFF,F::FFFFFF:FFF:F:FFFFFFFF:FFFF:::FFFFFFF:FFF:,FFFF:F,FF:,::FFF
@A00920:152:HGHKKDRXX:2:2107:6795:32800 1:N:0:CGCGTTCA+CTAATCGA
ACTCCTACGGGAGGCAGCAGTGGGGAATATTGGACAATGGGGGCAACCCTGATCCAGCCATGCCGCGTGTGTGAAGAAGGCCTTAGGGTTGTAAAACACTTTCAGCGGGGAAGATGATGACGGTACCCGCAGAAGAAGCACCGGCTAACTCCGTGCCAGCAGCCGCGGTAATACGGAGGGGGCTAGCGTTGTTCGGAATTACTGGGCGTAAAGGGCGTGTAGGCGGTTTGCCGAGTCAGATGTGAAAGCC
+
FFF:FFFFFFFFFFFFFFFFFFFFFFFFFFFFF:FFFFFFFFFFFFFFFFFFFFFFFFFFF:FFFFFFFFFFFFFF,FFFFFFFFFFFFFF:F:FFFFFFFFFFFFFFFFFFFFFFFFFFFFFFFFFFFFFFFF:F:FF,FFFFFFFFFFFFFF:FFFFFFFFFFFFFFFFFFFFFFFF:FFFFFFFF:FFFFFFF:FFFFFFFFFFFFFFFFFFFF,FFFFFFFFFFF:FFFFFFFFFFFFFFFF:FFF
@A00920:152:HGHKKDRXX:2:2107:26205:33223 1:N:0:CGCGTTCA+CTAATCGA
ACTCCTACGGGAGGCAGCAGTGGGGAATTGTTCGCAATGGGCGCAAGCCTGACGACGCAACGCCGCGTGGAGGATGAAGGTCTTCGGATTGTAAACTCCTGTTGCCCGGGACGAAATGCTTCAACCTAATACGTTGAAGTTTGACGGTACCGGGTGAGGAAGCCCCGGCTAACTCTGTGCCAGCAGCCGCGGTAATACAGAGGGGGCAAGCGTTGTTCGGAATTACTGGGCGTAAAGGGCGCGTAGGCGG
+
:FFFFFFFFFFFFFFFFFFFFFFFFFFF:FFFFFFFF,FFFFFFFFFFFFFFFFFFFFFFFFFFFFFFFFFFFFFFFFFFFFFFFFF,:FFFFFFFFFFFFFFFFFFFFFFFFFFFFFFFFFFFFFFFFFFFFFFFFFFFFFFFFFFFFFFFFFFFFFFFFFFFFFFFFF:FFFFFFFFFFFFFFFFFFFFFFFFFFFFFFFFFFFFFFFFFF:FFF:FFF:FFF:FFFFF:FFF,FFFF:FFFFFF:FF
@A00920:152:HGHKKDRXX:2:2107:27516:33426 1:N:0:CGCGTTCA+CTAATCGA
ACTCCTACGGGAGGCAGCAGTGGGGAATATTGGACAATGGGGGAAACCCTGATCCAGCGACGCCGCGTGGGTGAAGAAGGCCTGCGGGTCGTAAAGCCCTTTCGGTGGGGAAGAAAAGCCTCGACCTAATACGTCGGGGTCTTGACGTAACCCATAGAAGAAGCACCGGCTAACTCAGTGCCAGCAGCCGCGGTAATACAGAGGGTGCGAGCGTTAATCGGAATTACTGGGCGTACAGCGCGCGTAGGCG
+
FFF:,:FFFFFFFFFFFFFFFF:FF:FFFFFFF,F:FFFFF,FFFFFFFFFFFFFFFF:FFFFFFFFFFFFFFFFFFFFFFFF,FFF,F,FFFFF:FFFF,FF,FFFFFF,FFF:FFFFF,F,,FFF,FFF:FFFF:FFFFFFFFFF,FFFFFFFF:FF:F::FFFF:FFF:F:,F,,:F:FF:F:FFF:FF:FF,FFF,:FFFF:FF::FF:FFFFF,FFFFFF:FFFF:FFFF,:F:FFFFFFFF:FF
@A00920:152:HGHKKDRXX:2:2107:8874:33489 1:N:0:CGCGTTCA+CTAATCGA
ACTCCTACGGGAGGCAGCAGTGGGGAATTTTGGACAATGGGCGCAAGCCTGATCCAGCCATTCCGCGTGCAGGATGAAGGCCCTCGGGTTGTAAACTGCTTTTGTACGGAACGAAACGCGCTGAGTTAATACCTTGGCGTAATGACGGTACCGTAAGAATAAGCACCGGCTAACTACGTGCCAGCAGCCGCGGTAATACGTAGGGTGCAAGCGTTAATCGGAATTACTGGGCGTAAAGCGTGCGCAGGCG
+
FFFFF:FFFFFFFFFFFFFFFFFFFFFFFFFFFFFFFFFFFFFFFFFFFFFFFFFFFFFFFFFFFFFFFFFFFFFFF:FFFFFFFFFFFFFFF,FFFFFFFFFFFFFFFF:FFFFFFFFFF:FFFFFFFFFFFFFFFFFFF:FFFFF:FFFFFFFFFFFFF:FFFFFFFFF,FFFFFFFFF:FFFFFFFFFFFFFFFFFFFFFF,FFFFFFF:FFFFFF,FF:FF:FFFFFFFFFFFFFFFF::::FFFF
@A00920:152:HGHKKDRXX:2:2107:29026:34194 1:N:0:CGCGTTCA+CTAATCGA
ACTCCTACGGGAGGCAGCAGTGGGGAATCTTGGACAATGGGGGCAACCCTGATCCAGCGACGCCGCGTGGGTGATGAAGGCCTTCGGGTTGTAAAGCCCTTTCACCGGGGACGATGATGACGGTACCCGGAGAAGAAGCACCGGCTAACTCCGTGCCAGCAGCCGCGGTAATACGAAGGGGGCTAGCGTTGTTCGGAATTACTGGGCGTAAAGCGCACGTAGGCGGAGTGTTAAGTGAGGGGTGAAATCC
+
,FFFFFFFFFF,FFFFFF:FFFFFFFFFF:FFFFF:F:FFFFFFFFFFFFFF:FFFFFFFFFFFFFFFFFFFFF:F:FF:FFFFFFFFF,FFF:FFFFFFFFFFFFFFFFFFFFFFFFFFFFFF:FFFFFFFFFFF:F:FFF:FFFFFFFF:FFFF::F:FFFFF::FF,FFFFFFF:FFFFFFFF:FF:FFF:FFFFFFFF:FFF:FF:FFFF:FFFFF,FFFF:,,:F:,FF:FFF:FFF:FF,FF,F
@A00920:152:HGHKKDRXX:2:2107:20066:35274 1:N:0:CGCGTTCA+CTAATCGA
ACTCCTACGGGAGGCAGCAGTTGGGAATATTGGGCAATGGGCGAAAGCCTGACCCAGCGACACCGCGTGGGGGACGAAGGCCTTCGGGTCGTAAACCCCTGTCAGGGGGGACGAAGCCTGCCGCAAGGCAGGTGACGGTACTCCCAGAGGAAGCCCCGGCTAACTACGTGCCAGCAGCCGCGGTAAGACGTAGGGGGCGAGCGTTGTCCGGATTTACTGGGCGTAAAGCGCGTGCAGGCGGTCCGTTAAG
+
FFFFFFFFFFFFFFFFFFFFFFFFFF:FFFFFFFFF,FFFFFFFFFFFFFFFFFFFFFFFFFFFFFFFFFFFF:FFFFFFFF,FFFFFFFFF:FFFFFFFFF,FFFFFFFFFFFFFFFFFFFFFFFFFFFFFFFFFFFFFFFFFFFFFFFF:F:FFFF,FF,FFFFFFFFFFFFF,FFFFFFFFFFFFFFFFFFFFFFFFF:F,:FFFF:FFF::F:F,FFFFFFFFFFFFFFFFFFFFFFF:FFF,FFF
@A00920:152:HGHKKDRXX:2:2107:15393:35728 1:N:0:CGCGTTCA+CTAATCGA
ACTCCTACGGGAGGCAGCAGTAGGGAATTTTCCGCAATGGGCGAAAGCCTGACGGAGCAACGCCGCGTGAGGGAAGAAGGTCTTCGGATCGTAAACCTTTCTCATCGAGGACGATAATGACGGTACTCGAGGAGGAAGCCCCGGCTAACTACGTGCCAGCAGCCGCGGTAACACGTAGGGGGCGAGCGTTGTCCGGAATCACTGGGCGTAAAGGGCGCGTAGGCGGGATGGCAAGTCGGTCGTGAAATCC
+
FFFFFFFFFFFFFFFFFFFFFFFFFFFF,FFFF:FFFFFFFFFFF:FFFFFF,FFFFF:FFFFFFFFFFFF:FFFFFFF,:,FFFFFF,FFFFFF:FFFF,FFFFF:FFFFFFFFFFFFFFFFFFF:,FF:,F:FF,FFFFFFFFFFFFF:FFFFFFFFFFFFFFFFFFFFFFFFFFFFFFFFFFFFFFF:FFFFF:F:,FFFFFFFFFFF:FFFFFFFFF::F:F:FFF:FF,FFFFFFFFFF::F:FF
@A00920:152:HGHKKDRXX:2:2108:2528:1485 1:N:0:CGCGTTCA+CTAATCGA
ACTCCTACGGGAGGCAGCAGTAAGGAATATTGCACAATGGGCGCAAGCCTGATGCAGCAACGCCGCGTGCCAGAGGAAGGCCTTCGGGTTGTAAAGGGCTTTTCTGGCTGAAGAGACAGGACGGTAGGCCAGGAATAAGCGTCGGCTAACTACGTGCCAGCAGCCGCGGTAAAACGTAGGACGCGAGCGTTATCCGGATTTACTGGGCGTAAAGCGCGGGCAGGCGGCTGTTCAAGTCGGACGTGAAAGA
+
F:FFFF:FFFFFFFFFFFFFFF,FFFFFFFFFFFFFFFFFFFFFF,F:FFFF:FF:FFFF:FFFFFFFF:F,F:,FF:FFFFFFFFFF,:FFFF:FF,FFFFFF:,:FFFFFFFFFFFFFF,FFF,FF,FFFFFFFFFFFF:FFFFFFFF,FF:FFFFF:FFFFFFFFFFFF:FFFFFFFFFFF,FFFFF,FF::FFFFFF::FFFFFF:FFFFFF:F,F::FFFF,FFF:FFF,:FFFF:FFF:FFFF,
@A00920:152:HGHKKDRXX:2:2108:14606:2018 1:N:0:CGCGTTCA+CTAATCGA
ACTCCTACGGGAGGCAGCAGTGGGGAATCTTGGACAATGGGGGAAACCCTGATCCAGCCATGCCGCGTGAGTGATGAAGGCCCTAGGGTTGTAAAACTCTTTCGGCGGGGACGATAATGACGGTACCCGCAGAAGAAGCTCCGGCTAACTTCGTGCCAGCAGCCGCGGTAATACGAAGGGGGCTAGCGTTGTTCGGAATTACTGGGCGTAAAGCGCACGTAGGCGGCTTTGTAAGTTAGAGGTGAAAGCC
+
FFFFFFFFFFFFFFFFFFFFFFFFFFFFFFFFFFFFFFFFFFFFFFFFFFFFFFFFFFFFFFFFFFFFFFFFFFFFF,FFFFFFFFFFF:FFFFFFFFFFFFFFFFFFFFFFFFFF:FFFFFFFFFFF:FFFFFFFFFFFFFFFF:FFFFFFFFFFFFFFFFFFFFFFF,FFFFFFFFFFFFFFFFFF:F:FFFF:FFFFFFFFFFFF:::FFFFF:FFFFFFFFFF:FF:FFFFFFFFFFFFFFFFFFF
@A00920:152:HGHKKDRXX:2:2108:15546:2863 1:N:0:CGCGTTCA+CTAATCGA
ACTCCTACGGGAGGCAGCAGTGGGGAATATTGGACAATGGGCGAAAGCCTGATCCAGCAATGCCGCGTGTGTGAAGAAGGCCTGCGGGTTGTAAAGCACTTTCAGTTGGGAAGAAAAGCTCAGGGCTAATACCTCTGAGTCTTGACGTTACCTACAGAAGAAGCACCGGCTAACTCCGTGCCAGCAGCCGCGGTAATACGGAGGGTGCAAGCGTTAATCGGAATTACTGGGCGTAAAGCGCACGCAGGTG
+
FFFFFFFF,FFFFFFFFF,FFF:FFFFFFFFFFFFFFFFFFFFFFFFFFFFFFFF:FFFFFFFFFFFFFFFFFFFF::,FFFFFFFF::FFFFFFFFFFFFFFF:FFFFFFFFF:FFFFFFFFFFFFFF:FFFFFFFFFFFFFFFFFFFFFFFFFFF,F::FFFFFFF,FFFFFFFFF:FFFFF:F:FFFFFFFFFFFF:FF:FFFFFFF:FFF:FFFF:FF:FFFFFFFFFFFFFFFFF:,F:F:FFFF
@A00920:152:HGHKKDRXX:2:2108:26648:5274 1:N:0:CGCGTTCA+CTAATCGA
ACTCCTACGGGAGGCAGCAGTAGGGAATTTTGCGCAATGGAGGAAACTCTGACGCAGCAACGCCATGTGTGGGATGAAGCATTTCGGTGTGTAAACCACTGTCAGCAGGGAATAAATGGTCGCTTCGGCGGCAGTTGAATGTACCTGCAGAGGAAGCCCCGGCTAACTTCGTGCCAGCAGCCGCGGTAATACGTAGGTGGCAAGCGTTGTCCGGATTTATTGGGTTTAAAGGGTGCGTAGGCGGCCTATT
+
FF:FFFFFFFFFFFFFFFFFFFFFFF:FFFFFFFFF,FFFFFFF:FFFFFFFFFFFFFFFFFFFFFFFFFFFFFFFFFFFFFFFFFFFFFFFFFFFFFFFFFFFFFFFFFF:FFFFFFFF:FFFF:FFF:FFFFFF:FFF:FF:FFFFFFF:FFF::FFFFFFFFFFFFFFF:FFFFFFFF:FFFFFF::FFFFFFFFFFFF,FFF,FFFFFFFFFFFFFFF:FFFFFFF:FF:F,FFF:F,FFFF:,:F
@A00920:152:HGHKKDRXX:2:2108:26124:6183 1:N:0:CGCGTTCA+CTAATCGA
ACTCCTACGGGAGGCAGCAGTGGGGAATATTGGGCAATGGGCGCAAGCCTGACCCAGCGACGCCGCGTGTGGGAGGAAGCCTTTCGGGGTGTAAACCACTGTCAGAGGGGACGAACTGTCCAGGTGGGAATACTGCCTGGATTTGACGGTACCCTCAAAGGAAGCACCGGCTAACTCCGTGCCAGCAGCCGCGGTAATACGGAGGGTGCGAGCGTTGTTCGGAATCACTGGGCGTAAAGCGCGCGCAGGC
+
FFFFFFFF:FFFFFFFFFFFFFFFFFFFFFFFFFFFF,FFFFFFFFFFFFFFFFFFFFFFFFFFFFFFF:FFFFFFFFFFFFFFFFFFFFFFFFFFFFFFFFFFF:FFFFFFFFFFFFFFFFFFFFFFFFFFFFFFFFF:FFFFFFF:FFFFFFFFFFFFF:FFFFFFFFFFFFFFFFFFFFFFFFF:FFFFFFFFFFFFFFFFFFFFFFFFFFFFFFFFFFFFFFFF:FFFFFFFFFF:::FFF:FFFF
@A00920:152:HGHKKDRXX:2:2108:17463:6214 1:N:0:CGCGTTCA+CTAATCGA
ACTCCTACGGGAGGCAGCAGTGAGGAATATTGCACAATGGGCGCAAGCCTGATGCAGCGACGCCGCGTGTGGGATGAAGGGGCTACGCCTCGTAAACCACTGTAGCCCGGGACGAAAAGTGCCTTAGAGGCATTAGACGGTACCGGGACAGTAAGGGTCGGCTAACTACGTGCCAGCAGCCGCGGTAATACGTAGGACCCAAGCGGTGTCCGGATTTACTGGGTGTAAAGGGTGCGCAGGCGGCTGGGTC
+
FF,FF,FF:FFFFFFFFFFFFFFFFFFFFFFFFFFFF:FFFFFFFF,FFFFFFFFFFFFFFFFFFFFFF,F:FFFFF:FFFFFFFFFFFFFFFFFFFFFFFFFFFFFFFFFFF:FFFF::FF:FFFFFFFFFFFF:FFFFFFFFFFFF:FFFFFFFFFFFFFFFFFFFFFFFFFFFFFFFFFFFFFF:F,FFF:FFFFFFFF,FF,FFFFFFFF,:FFFFFFFFF:FF,FFFFFFF:FFFFFF,FFFFF,
@A00920:152:HGHKKDRXX:2:2108:13602:6480 1:N:0:CGCGTTCA+CTAATCGA
ACTCCTACGGGAGGCAGCAGTGGGGAATCTTGCGCAATGGGCGAAAGCCTGACGCAGCAACGCCGCGTGGGGGATGAAGGCTCTCGGGTCGTAAACCCCTTTCAGCAGGGACGAAACTGACGGTACCTGCAGAAGAAGCCCCGGCCAACTACGTGCCGGCAGCCGCGGTAACACGTAGGGGGCAAGCGTTGTCCGGATTTATTGGGCGTAAAGAGCTCGTAGGTGGTTCGGTAAGTCAGGTGTGAAACCT
+
FFFFFFFFFFFFFFFFFFFFF:FFFFFFFFFFFFFFFFFFFFFFFFFFFFFFFFFFFFFFFFFFFFFFFFF:FFFFFFFFF,FFFFFFFFFFF:FFFFFF:FFFFFFFFFFFF,,FFFFFFFFFFFFFFFFFFFF:FF:F:FFFFFFFFFFFFFFFF,F:FFFFFFFFFF,FFFFFFFF:FFF,FFFFFFFFFFFFFFF:FFFFFF:FF,FFFFFFFFFFF:FFFFFFF:FFFF:FFF::FFFF:FFFFF
@A00920:152:HGHKKDRXX:2:2108:12906:6809 1:N:0:CGCGTTCA+CTAATCGA
ACTCCTACGGGAGGCAGCAGCAAGGAATTTTCCGCAATCGACGCAAGTCGGACGGAGCAACGCCGCGTGCGGGAAGACGGCCCTCGGGTTGTAAACCGCTTTTGTCGGGGAAGAAATACGCCGGGCTAACATCCTGGCGGGATGACGGTACCCGAAGAATAAGCACCGGCTAACTACGTGCCAGCAGCCGCGGTAATACGTAGGGTGCAAGCGTTAATCGGAATTACTGGGCGTAAAGCGTGCGCAGGCG
+
FFFFFF:FFFFFFFFFFFFFFFFFFFFFFFFFFFFF,:FF:FFFF:FFFFFFFFFFFFF,FFFFFFFFFFFFFFFFFFFFFFFFFFFFFFFFFFFFFFF,F,FFFFFFFFFFF:FFFFFFFFFFFFFFFFFFFFFFFFFFFFFFF:FFFFFFFFFFFFFFFFFFFFFFFFF:FFF:FFFFFFFFFFFFFFFFFFFF,FFF,FFFFFFFF:FFFFF:FFFFF,F,,FFFFFFFFF:FF:FF,FFFFFFFFF
@A00920:152:HGHKKDRXX:2:2108:15619:6809 1:N:0:CGCGTTCA+CTAATCGA
ACTCCTACGGGAGGCAGCAGTGGGGAATCTTGCGCAATGGGCGAAAGCCTGACGCAGCGACGCCGCGTGCGGGAGGAAGCTCTTCGGGGTGTAAACCTCTTTCAGTGTCGACGAAGCGAAAGTGACGGTAGGCACAGAAGAAGCACCGGCCAACTACGTGCCAGCAGCCGCGGTAATACGTAGGGTGCGAGCGTTGTCCGGAATTACTGGGCGTAAAGAGCTCGTAGGCGGCCAACTAAGTCAGACGTGA
+
FFFFFFFFFFFFFFFFFFFFFFFFFFFFFF:FFFFFFFFFFFFFFFFFFFFFFFFFFFF:FFFFFFFFFFFFFFFFFFFFFFFFFFFFFFFFFFF:FFFFFFFFFFFFFFFFFFFFFFFFFFFFFFFF:FFFFFFFFFFFFFFFFFFFFFF,FFFFFFFFFFFFFFFFFFFFFFF,FFFF,FFFFFFFFFFFFFFFFFFFFF,FFF:FF:FFF,F:FFFFF:FFFFF:FFFFFFFFF:FFF:FFFFFFFF
@A00920:152:HGHKKDRXX:2:2108:5358:6981 1:N:0:CGCGTTCA+CTAATCGA
ACTCCTACGGGAGGCAGCAGTGGGGAATATTGGACAATGGGCGAAAGCCTGATCCAGCAATGCCGCGTGAGTGATGAAGGCCTTAGGGTTGTAAAGCTCTTTTGGCGGGGACGATAATGACGGTACCCGCAGAATAAGCCCCGGCTAACTTCGTGCCAGCAGCCGCGGTAATACGAAGGGGGCTAGCGTTGTTCGGAATCACTGGGCGTAAAGCGCACGTAGGCGGACTTTCAAGTCAGGGGTGAAATCC
+
FFFFFFFFFFFFFFFFFFFFFFFFFFFFFFFFFFFFFFFFFFF:FFFFFFFFFFFFFFFFFFFFFFFFFFFFFFFFFFFFFF:FFFF,FFFFFFFF,F:FFFFFFFFFFFFFFFFFFFFFFFFFFFFFFFFFFFFFFFFFFFFFFFFFFFFFFFFFFFFFFFFFFFFFFFFFFFFFFFFFFFFFFFFFFF,FFFFFFFF,FFFFFFFFFFFFFF:FF:FFFF,FFFFFFF:FFFFFFFFFFFFFFF:FFF
@A00920:152:HGHKKDRXX:2:2108:13666:7153 1:N:0:CGCGTTCA+CTAATCGA
ACTCCTACGGGAGGCAGCAGTAAGGAATATTGGACAATGCCCGCAAGGGTGATCCAGCCATGCCGCGTGCAGGAAGACGGCCCTATGGGTTGTAAACTGCTTTTGTACGGGAGAAAACCCCTTTACGTGTAAAGGGCTGATAGTACCGTAAGAATAAGCATCGGCTAACTTCGTGCCAGCAGCCGCGGTAAGACGAAGGATGCAAGCGTTATCCGGATTCATTGGGTTTAAAGGGAGCGTAGGTGGCCTT
+
:FFFFFFFFFFFFFFFFFFFFFFFFFFFFFFFF:FFFFFFFFFFF:FFFFFFFFFFF:FFFFFFFFFFFFFFFFFF:FFFFFFFFFFFFFFFFFFFFFFFFFFFFF:FFFFFFFFFFFFFFFFFFFFFFFFFFFFFFFFFFFFFFFFFFFFFFFFFF:FFFFFFFFFFFFFFFFFFFFFFFFFFFFFFFF:FFFFF:FFFF:FFFFFFFFFFFFFFFFFFFFFFFFFFFFFFF,FFFFFFFFFFFFFFFF
@A00920:152:HGHKKDRXX:2:2108:9109:7373 1:N:0:CGCGTTCA+CTAATCGA
ACTCCTACGGGAGGCAGCAGTGGGGAATTGTTCGCAATGGGCGAAAGCCTGACGACGCAACGCCGCGTGGAGGATGAAGAATTTCGGTTCGTAAACTCCTGTCGAGCGGGACGAAAGATGCGCGGGTTAATACCCCGCGCAAGTGACGGTACCGCTAAAGGAAGCCCCGGCTAACTCCGTGCCAGCAGCCGCGGTAATACGGGGGGGGCAAGCGTTGTTCGGAATTACTGGGCGTAAAGGGCTCGTAGGC
+
FFFF:FFFFFFFFFF:FFF:FFFFFFFFFFFF:FFFFFFFFFFFFFFFFFFFFFFFFFFFFFFFFFFFFFFFFFFFFFFFFFFFFFFFFFFFFFFFF:FFFFFFFFFF:FFFFFFF:F:FFFFFFFFFFFF,FFFFFFFFF:F:FFFFFFFFF:FFF,FFFFFFFFF:FFFFFFFFFFF::FFFFFFFFFFFFFFF:FFFFFFFFFFFFF,FFF,FFFFFFFFFFFFFFFFFFFF:FF:FFFFFF,FFFF
@A00920:152:HGHKKDRXX:2:2108:5321:7670 1:N:0:CGCGTTCA+CTAATCGA
ACTCCTACGGGAGGCAGCAGTGGGGAATCTTGTGCAATGGGCGAAAGCCTGACGCAGCGATGCCGCGTGAGCGATGAAGGCCTTCGGGTTGTAAAGCTCTGTGGATGGAGACGAATAAGTGTTGGTTAATACCCAGCATGATGACGGTATCCATTTAGCAAGCACCGGCTAACTCTGTGCCAGCAGCCGCGGTAATACAGAGGGTGCAAACGTTGTTCGGAATTACTGGGCGTAAAGCGCGTGTAGGCGG
+
FFFFFFFFFFFFFFFFFFFFFFFFFFFFFFFFFFFFF:FFFFFFFFFFFFFFFFFFFFFFFFFFFFFFFFFFFFFFFFFFFFFFFFFFFFFFFFFFFFFFFFFFFFFFFFFFFFFFFFFFFFFFFFFFFFFFFFFFF:FFFFFFFFFFFFFFFFFFFFFFF:FFFFFFFFFFFFFFFFFFFF,FFFFFFFFFFFFFFFFFFFFFFFFF::FFFFFF:FFFFFFFFFFFFFFF:::FFFF:,FFFFF:FFF
@A00920:152:HGHKKDRXX:2:2108:28646:7733 1:N:0:CGCGTTCA+CTAATCGA
ACTCCTACGGGAGGCAGCAGTGAGGAATATTGGTCAATGGGCGAAAGCCTGACGCAGCGACGCCGCGTGTGGGATGACGGCCTTCGGGTTGTAAACCACTGTCGGGAGGGACGAATGCGCCGCAAGGCGAGTGACGGTACCTCCAAAGGAAGCACCGGCTAACTTCGTGCCAGCAGCCGCGGTAATACGAAGGGGGCTAGCGTTGCTCGGAATTACTGGGCGTAAAGGGAGCGTAGGCGGTGGGGTAAGC
+
F::,,FFFFFF:FFFFFFFFFFFFFFFFF:FFFFFFFFFFFFFFFFFFFFFFFF:FFFFFFFFFFFFFFFFFFFFFFFF,FFFFF:FFFFFFF,FFFFFFFFFFFFFFFFFFFFF:FFFFFFFFFFFFFFFFFFFFFF:FF:FFF:FFF:FFFFFFFFFF:FFFFF:FF:FFF:FFFFFFFFFFFFFFFFFFFFFFFFFF:F:FFFF:FFF:FFFFF:FFFFFFFFF:FFFFFFF:,F:FFFFFFF,:F:
@A00920:152:HGHKKDRXX:2:2108:24894:8719 1:N:0:CGCGTTCA+CTAATCGA
ACTCCTACGGGAGGCAGCAGTAGGGAATATTGGACAATGGGCGCAAGCCTGATCCAGCCATGCCGCGTGAGAGAAGAAGGCCCTCGGGTTGTAAAGCTCTTTTGTCCGGAAAGAAAAGCGCCGGGTTAATACCCTGGTGTCCTGACGGTACCGGAAGAATAAGCACCGGCTAACTTCGTGACAGCAGCCGCGGTAATACGAAGGGTGCAAGCGTTACTCGGAATTACTGGGCGTAAAGCGTGCGTAGGTG
+
F:,F,FFF:FFF:,,F,FFFFF:F:FFFFF,,F:,:F:,,F,,:FFFFF,FFFFFF:F,FFFFF:FFFFFF,FFFFFFF:F:F,F:::FF::FFF,F:,F,FF:F,FFFF,:F:FFF:F,:FF,FFFFFFFFF,FFF:FFF,F:FFFFFFF,FFFFFFFFFF:FFFFFFFF,F:FFFFFF,FFFFFFFFF:FFFF:FF,FFFFFF:F,F,,FF:FFF:FFFF,FF:FFF:FF:FF,F:,:FF,FFFFFF:
@A00920:152:HGHKKDRXX:2:2108:11478:9502 1:N:0:CGCGTTCA+CTAATCGA
ACTCCTAAGGGAGGCAGCAGTGGGGAATATTGCACAATGGGCGAAAGCCTGATGGAGCGACGCCGCGTGGGGGATGAATGGCTTCGGCCCGTAAACCCCTGTCATTTGCGAACAAACCTTGCTATTTATAAGTTGGGGAGCTGATTGTAGCGAAAGAGGAAGGGACGGCTAACTCTGTGCCTGCAGGCGGGGTTCTACCGAGGTCGCATGGGGGGTTCGGATTCTCTGGGCGGAAAGGGTGCGTAGGTGG
+
:FFF,FF,,,,F:FFF:F:FF:FF:FFFF:FF:F,FFFFFFF::FF:F:::FFF:FFFF,FFF:FFF,FF,F,FFFF::FFFF,FF:FF::F,F,FF:FFF,:,:FFF:F,F,,F,F,F:,,FFF:F,:,,F,F:,,F,F,,FF,FF,,F:,,,,,,,F,:F:FF,FF::,,,FFFF:F,:,F:,:,,F,FF,F,F,,,F,FFF,:F,,F,F,,F:,,:F,:F,,,:FFF,:,,,,FF:F:,F:,FFFFF
@A00920:152:HGHKKDRXX:2:2108:1054:10019 1:N:0:CGCGTTCA+CTAATCGA
ACTCCTACGGGAGGCAGCAGTGGGGAATATTGGACAATGGGCGCAAGCCTGATCCAGCAACGCCGCGTGGAGGACGAAGGTCTTCGGATCGTAAACTCCTGTCAGACGGGACGAAGGTTTCGGGGTGAACAATCTCGGAGCTTGACGGTACTGTCAGAGGAAGCCCCGGCTAACTCCGTGCCAGCAGCCGCGGTAATACGGAGGGGGCGAGCGTTATTCGGAATTACTGGGCGAAAAGGGCTCGTAGGCG
+
,FFFFFFFFFFFFFFFFFFFFFFFFFFFFFFFFFF:FFFF:FFFFFFFFFFFFFFFFFFFFFFFFFFFFFFFFFFFFFFFFFFFFFFFFFFFFFFFFFFFFFFFFFF:FFF:FF,FFF,FFFFFFFFFFF,FF:FFFFFFFFFF:FFFF,,F:FF,FFFFFFFFFFFFFF:FFFF:FFFFFFFFFFFFFFFFF:::FFFFFFFFFFFFF,FFF,,,FFFF,F:FF,F::FFFF,:,,,FFFFFFFFFFFF
@A00920:152:HGHKKDRXX:2:2108:13801:10175 1:N:0:CGCGTTCA+CTAATCGA
ACTCCTACGGGAGGCAGCAGTGGGGAATTGTTCGCAATGGGCGCAAGCCTGACGACGCAACGCCGCGTGGAGGATGAAGACCTTCGGGTCGTAAACTCCTTTCGATCGAGACGAATGGCCTCCGGATGAACACTCCGGAGGAGTGACGGTACCGAGAGAAGAAGCCCCGGCTAACTCCGTGCCAGCAGCCGCGGTAATACGGGGGGGGCAAGCGGTGTTCGGAATTACTGGGCGTAAAGGGCTCGGAGGC
+
FFFFFFFFFFFFFFFFFFFFFFFFFFFFFFFFFFFFFFFFF:F:FFFFFFFFFFFFFFFFFFFFFFFFFFFFF:FFFFF,F,FFFFFFFFFFFFF,FFFFFFFFFFFFFFFFFFFFFFFF:FFFFFFFFFFFFFFFF:FF,FF,:,FFF,::FFF,FFFFFFFFF:FF,FFFFFFFFF,F,F,FFF:F:FFF:FFFFFFF,FFF,F,,F:,FF:,FFF,FF,,:FF,,FFFF:FF,F:,FFFF:,,FF:F
@A00920:152:HGHKKDRXX:2:2108:17345:10614 1:N:0:CGCGTTCA+CTAATCGA
ACTCCTACGGGAGGCAGCAGTGGGGAATCTTGGTCAATGGGGGAAACCCTGAACCAGCGACGCCGCGTGACCGATGAAGGCCCTCGGGTCGTAAAGGTCTTTCGACGGGGACTATAATGAAGGTACCCGTAAAAGCAGGAGCGGCTAACTATGTGCCAGCAGCCGCGGTAATACATAGGCTCCAAGCGTTGTTCGGAATTACTGGGCGTAAAGCGAGTGTAGGCTGTCCGCCAAGTCGATTGTGAAATCT
+
FFFFFFFFFFF:FFFFFFFFFFFFFFFFFFFFFFFFF:FFFFFFFFFFFFFFFFFFFFFFFFFFFFFFFFFFFFFFF:FFFFFFFFFFFFFFFF,FFFFFF:FFFFFFFF:FF,FFFFFFFFFF:FFFFFFF:FFFFFFFFFFFFFFFFFFFFFFFFFFFFFFFFFF:FFFFFFFFFFFFFFFFFFFFFFFFF:FFFFF:FFFFFFFFFF:FFFFFFFFFFFFFFFF:FFFF::FFFFFFF:FFF:FFF:
@A00920:152:HGHKKDRXX:2:2108:6641:10708 1:N:0:CGCGTTCA+CTAATCGA
ACTCCTACGGGAGGCAGCAGTGGGGAATATTGGACAATGGGCGAAAGCCTGATCCAGCCATGCCGCGTGAGTGATGACGGCCTTAGGGTTGTAAAGCTCTTTTACCCGGGATGATAATGACAGTACCGGGAGAATAAGCCCCGGCTAACTCCGTGCCAGCAGCCGCGGTAATACGGAGGGGGCTAGCGTTGTTCGGAATTACTGGGCGTAAAGCGCGCGTAGGCGGCTTGGTAAGTTAGAGGTGAAAGCC
+
FFFFFFFFFFFFFFFFFFFFFFFFFFFFFFFFFFFFFFFFFFFFFFFFFFFFFFFFFFFFFFFFFFFFFFFFFFFFFFFFFFFFFFFFFFFFFFFFFFFF:FFFF:FFFFFFFFFFFFFF,:FFFFFFFFFFFFFFFFFFF:FFFFFFFF,FF:,FF,FFFFFFF:FFFF:FFFFFFFFFFFFFFFF:FFFFFFFFF,FFFFF:FFFFFF:F,FFFFFFF:FFFFFFFF,FF::FFF,,F:FF:FFF::F
@A00920:152:HGHKKDRXX:2:2108:7482:10817 1:N:0:CGCGTTCA+CTAATCGA
ACTCCTACTGGAGGCAGCAGTGGGGAATATTGGACAATGGGCGCAAGCCTGATCCAGCGATGCCGCGTGTGTGAAGAAGGCCTGCGGGTTGTAAAGCACTTTCAGTGGGGAGAATGAACCTGCTCCTAATATGAGTAGGGAAAGATGTTACCCACAGAAGAAGCACCGGCTAACTCTGTGCCAGCAGCCGCGGTAATACAGAGGGTGCGAGCGTTAATCGGAATTACTGGGCGTAAAGAGTGCGCAGGCG
+
:F:F:FFF,:F:F,F:FFFFF,FF,FFFFF,FFF,FF:FF,::F,F:F,FFFFFFFF:FFF:,FFF,FF:F:,FFFFF:,F,,::F:,FFFFFFFF,FF,FFFFFFF:F:F:F,F,:FFFFF,FFF:F:FF:FFFFFF,FFFFF,FFFFF,FF:FFF:F::F:::FFF,,FFFFFFF:F:F,F::FFF:F,F,FFFFFFFF:F,,FF:,FFFFF:,FFF::FF:,FF:,::F,FFF:F,F:,FF,FF:,F
@A00920:152:HGHKKDRXX:2:2108:14308:10927 1:N:0:CGCGTTCA+CTAATCGA
ACTCCTACGGGAGGCAGCAGTGGGGAATATTGGACAATGGGGGAAACCCTGATCCAGCAATGCCGCGTGAGTGATGAAGGCCTTAGGGTTGTAAAGCTCTTTCGGTGGTGACGATGATGACGGTAACCACAGAAGAAGCCCCGGCTAACTCCGTGCCAGCAGCCGCGGTAAGACGGAGGGGGCTAGCGTTGTTCGGAATTACTGGGCGTAAAGCGCACGTAGGCGGCCTTTCAAGTCAGATGTGAAAGCC
+
:FFFFFFFFFFFFFFFFFFFFFFFF:FFFF,FFFFF:FFFFFFFF:FFFFFFFFFFFFFFFFFFFFFFFF::FFFF:FFFFFFFFFFF,FFFFFFFFFFFF,FFFFFF:FFF:,FFF,F:FFFFFFFF,FFFFFFFFFFFFFFFF:,:FFFFFFFFFFFFF::FFFFFFF:FFFF:FFFFFFFF,FFF:FFFFFFF:F:FFFFFF:F::F,:,F::F:FFFF:FFFF,FFFFF,F::FFFFFF:F:FFFF
@A00920:152:HGHKKDRXX:2:2108:4110:11209 1:N:0:CGCGTTCA+CTAATCGA
ACTCCTACGGGAGGCAGCAGTAAGGAATATTGGACAATGGGCGCAAGCCTGATCCAGCCATCCCGCGTGCAGGATGACGGCCCTATGGGTTGTAAACTGCTTTTAGGGGAGAAGAAACCTGTTCCTGCGGGAGCAGCTGACGGTATCCCCTGAATAAGCACCGGCTAACTCCGTGCCAGCAGCCGCGGTAATCCGGAGGGTGCAAGCGTTCTCCGGATTCACTGGGTTTCAAGGGTGCGTAGGAGGGTCG
+
FFFF:FFF:FFFFFFFFFFFFFFFF,FFFFFFFFFF:FFFFF:FFFFFFFFFFF:FFF:FFF,FFFFFFFFFFFFFFFF,,FF:FFFFFFFFFFFFFFFFF,FFFFFF:FFFFF::FFFFFFFFFF:FF:FFFFFFFFFFFFFFFFF:FFFF,F:FFFFF:FF:F:F:FF:FFFFF,FFFFFF:FF:FFFF:,:FF,F:F,FFF:FFFFFFFFFFF,F,FFFFFFF,FF,F,:FFFF:FF::FFFFFF,F
@A00920:152:HGHKKDRXX:2:2108:27905:11616 1:N:0:CGCGTTCA+CTAATCGA
ACTCCTACGGGAGGCAGCAGTGGGGAATATTGGACAATGGGCGCAAGCCTGATCCAGCAACGCCGCGTGAGGGATGACGGCCTTCGGGTTGTAAACCTCTTTCAGCAGGGACGAAGCGAAAGTGACGGTACCTGCAGAAGAAGGACCGGCCAACTACGTGCCAGCAGCCGCGGTAATACGTAGGGTCCGAGCGTTGTCCGGAATTATTGGGCGTAAAGGGCTCGTAGGCGGTCCGTCACGTCGGGAGTGA
+
FFFFFFFFFFFFFFFFFFFFFFFFFFFFFFFFFFFFFFFFFFFF:FFFFFFFFFFFFFFFFFFFFFFFFFFFFFFFFFFFFFFFFFFFFFFFFFFFFFFFFFFFFFFFFFFFFFFFFFFFFFFFFFFFFFFFFFFFFFFFFFFFFFF:FFFFFFFFFFFFFFFFFFFFFFFFFFFFFFFFFF:FFFFFFFFFF,FFFFFFFF:FFFFF::FFFFFF,FFFFFFFF,FFFFFFFFFFF,F:FFFFFFFFFF
@A00920:152:HGHKKDRXX:2:2108:2166:12101 1:N:0:CGCGTTCA+CTAATCGA
ACTCCTACGGGAGGCAGCAGTGGGGAATCTTGCGCAATGCGCGAAAGCGTGACGCAGCAACGCCGCGTGGGGGAAGAAGGCCTTCGGGTTGTAAACCCCTTGCAGTTGGGACGAAGCTTCGTCGGTGAATAGCCGGCTGGAGTGACGGTACCTTCACAAGAAGCCCCGGCTAACTACGTGCCAGCAGCCGCGGTAATACGTAGGGTGCAAGCGTTGTCCGGAAGTATTGGGCGTAAAGAGCTCGTAGGCG
+
FFFFFFFFFFFFFFFFFFFF,FF,FFFFFFFFFFFFFFFFFFFFFFFFF:FFFFFFFFFFFFFFFFFFFFFFF::FFFF::FFFFFF:FFFF::FFFFF,F,,FF,FFFFFFF:FFF:FFFFFFFFFF,FFFFFF:FF::FFFFF:F:F,FFFFFFF:,FF:FFFFFFFFFFFFF,F,FFFFFFFFFFF,F:F:FFFFF,,FFFFFFF:,:FF,FFFFFFFFF,::FFFFFFFF,FF,FFFFFF,FF,FF
@A00920:152:HGHKKDRXX:2:2108:21956:13338 1:N:0:CGCGTTCA+CTAATCGA
ACTCCTACGGGAGGCAGCAGTGGGGAATTTTGGACAATGGGCGCAAGCCTGATCCAGCAATGCCGCGTGTGTGATGAAGGCCTTCGGGTTGTAAAGCACTTTTGGTGGGAACGAAACGGTCCGGGCTAATACCCTGGACTAATGACGGTACCCGCAGAATAAGCACCGGCTAACTACGTGCCAGCAGCCGCGGTAATACGTAGGGTGCAAGCGTTAATCGGAATTACTGGGCGTAAAGCGAGCGCTGGCG
+
FFFFFFFFFFFFFFFFFFFFFFFFFFFFFFFFFFFFFFFFFFFFFFFFFFFFFFFFFFFFFF,FFFF:FFFFFFFFF,FFFF:FF:FFFFF,FFFFFF:FFFF,FF:FFFFFFFFFFF:FF,:FFFFFFFFFF,FFFFFFFFFFF,FFFFFFFFFFFFF,FFFFFF,F:FF,FFF,FFFFFFFFFF:FF:F:F:,FFFF:FFF,FFFFFFFFF,F,FFF,FF:FFFFFFFFF:F,FFFF,,:FF:,:FFF
@A00920:152:HGHKKDRXX:2:2108:23077:13870 1:N:0:CGCGTTCA+CTAATCGA
ACTCCTACGGGAGGCAGCAGTGGGGAATCTTGCGCAATGGGCGAAAGCCTGACGCAGCAACGCCGCGTGCGGGATGAAGGCCCTCGGGTTGTAAACCGCTTTCAGTGGGGACGAACCAAGACGGTACCCACAGAAGAAGCCCCGGCCAACTACGTGCCAGCAGCCGCGGTAACACGTAGGGGGCAAGCGTTGTCCGGATTCATTGGGCGTAAAGAGCTCGTAGGCGGCTCAGTAAGTCGGGTGTGAAACC
+
FF:FF:FFFFFFFFFFFFFFFFFFFFFFFFFFFFFFFFFFFFFFFFFFFFFFFFFFFF:FFFFFFFFFFFFFFFFFFFFFFFFFFFFFFFFFFFFFFFFFFFFFFFFFFFFFFFFFFFFFFFFFFFF:FFFFF:FF:FFFFFFFFFFFFFFFFFFFFFFF:FFFFFFFFFFFFFFFFFFFFF:FFFFFFFFFFFFFFFFFFFFFFFFF:FFFFFFFFFFFFFFFFFFFFFFFFFF,FFFFFFFF,,FFF:
@A00920:152:HGHKKDRXX:2:2108:1325:14309 1:N:0:CGCGTTCA+CTAATCGA
ACTCCTACGGGAGGCAGCAGTGAGGAATATTCCTCAATGGGCGAAAGCCTGAAGCAGCGACGCCGCGTGGATGAAGAAGGTTTTCGGACTGTAAAATCCTTTTCTGTGTGACGAGAGTGGACGGTAGCACAGGAATAAGACTCGGCTAACTACGTGCCAGCAGCCGCGGTAAAACGTAGGAGGCAAGCGTTATCCGGAGTTACTGGGCGGAAAGAGCGTGCAGGTGGAGTGGGAAGTTACTTCTGAAACC
+
FF:FFFFFFFFFFFFFFFFFF,:FFFFF,FF,F,FFFFFFFFF,FFFFFFFFFFFFFFFF:,F:FFFFF,:FFFFFFFFFFFFFFFFFF,FFFFF:,,F:FFF:FFFFFFFFFF:F:FF:F,,F:FFF:FFF:FF,FF:,F,:F,FF,F,F,FFFFFF:,,FF,F,FFF,,FFF:,,FFFFF:F,F,,F,:F,,,:,,F,:FF,::FFF,,FF,,:FF:FFFFF,F,,,:F,,F,,,F,:,F,::,:F,,
@A00920:152:HGHKKDRXX:2:2108:23375:14418 1:N:0:CGCGTTCA+CTAATCGA
ACTCCTACGGGAGGCAGCAGTGGGGAATATTGCGCAATGGACGAAAGTCTGAAGAAGCGACACCGCGTGTGGGAGGAAGCCTTTCGGGGTGTAAACCACTGTCAGAGGGGAAGAAAGCCGAAGGGTAGAATAGGCTCGGCGGGTGACGTTACACACAAAGGAAGCGCCGGCTAACTCCGAGCCAGCAGCCGAGGTAAGACGGAGGTCGCAAGCGTTGTTCGGAATTACTGGTCTTAAAGCGCGTGAAGAT
+
:FF,F:F:FFFFFFFFFFFFFFFFFFFFF:F,F:,F:FFFFFFFFF:,FFFF,F,FFFFFF,FFFF:FF,F,FF,FFFFFFFFF,FFFFFFFFFF:FFFFFFFFFF,FFFF:F:F,,,:,,F,,FF,::,FF,,:,FF,,F,,F,F:F,,F:,F,F:,F:,FFFFFFF,FFFF:F,FF,,FF:FF:F,FFF,,FF,,F:::,F,,,FFFFFF,:,F,FF,,FF:F::FF,:,F,:F:F,F:F,,F,F::,
@A00920:152:HGHKKDRXX:2:2108:15067:14591 1:N:0:CGCGTTCA+CTAATCGA
ACTCCTACGGGAGGCAGCAGTGGGGAATATTGCGCAATGGCCGCAAGGCTGACGCAGCGACGCCGCGTGGAGGATGAAGGCCTTCGGGTTGTAAACTCCTGTTGCCCGGGACGAACCTCAGGATTAGTCCTGACTGACGGTACCGGGTGAGGAAGCACCGGCTAACTCCGTGCCAGCAGCCGCGGTAATACGGAGGGTGCGAGCGTTGTCCGGAATCACTGGGCGTAAAGGGCGCGTAGGCGGTCGCGTA
+
FFF:FFFFFFFFFFFFFFFF,FFFFF:FFFFFFFFFFFFFFFFFFFFFFFF,FFFFFFFFFFFFF,FFFFFFFFFFFFFFFFFFFFFFFFFF,FFFFF:FFFFFFFFFFFFFFFFFFFFFFFFFFFFFFFFFFFFFFFFFF:FFFFFFF:FFFFFFFFFFFFFFFFF:FFFFFFFFFFFF:FFFFFFFFFFFFF:FF::FFFFFFFFFFF:FFFFFFFFFFFF::FFFFFF::::F,F:F:::F:::::F
@A00920:152:HGHKKDRXX:2:2108:24207:14982 1:N:0:CGCGTTCA+CTAATCGA
ACTCCTACGGGAGGCAGCAGTGGGGAATATTGCACAATGGGCGCAAGCCTGATGCAGCGACGCCGCGTGCGGGAAGAAGGCCCTAGGGTTGTAAACCGCTTTCAGCAGGGAAGAAAATGACGGTACCTGCAGAAGAAGGTGCGGCCAACTACGTGCCAGCAGCCGCGGTGACACGTAGGCACCAAGCGTTGTCCGGATTTATTGGGCGTAAAGAGCTCGTAGGCGGTTCAGTAAGTCGGGTGTGAAAACT
+
FFFFFFFFFFFFFFFFFFFFFFFFFFFFFFFFFFFFFFFFFFFFFFFFFFFFFFFFFFFFFFFFFFFFFFFFFFFFFFFFFFFFFFFF,FFFFFFFFF:FFFF:FFFFFFFFFFFFF,F:FFFFFFFFFFFFFFFFFFFFFFFFFFFFFFFFFFFF:F:FFFFFF:FF:FFFF:FFFFFFFFFFFFFF:FFFFFFFFF,FFF:FFFFFFFFFFFFFFFFFFFFFFFFFFFFFFFFFFFF,FF:FF,FFFF
@A00920:152:HGHKKDRXX:2:2108:18313:15327 1:N:0:CGCGTTCA+CTAATCGA
ACTCCTACGGGAGGCAGCAGTGGGGAATATTGCACAATGGGGGAAACCCTGATGCAGCAACGCCGCGTGAGTGATGACGGTCTTCGGATTGTAAAGCTCTGTCTTTAGGGACGATAATGACGGTACCTAAGGAGGAAGCCACGGCTAACTACGTGCCAGCAGCCGCGGTAATACGTAGGTGGCAAGCGTTGTCCGGATTTACTGGGCGTAAAGGGAGCGTAGACGGCATGGCAAGCCAGATGTGAAAGGT
+
FFFFFFFFFFFFFFFFFFFFFFF:FFFFF:F,FFFFFFFFFFF:FFFFFFFFFFFFFFFFFFFFFFFFFFFFFFFFFFFFFFFFFFFFFFFFFFFF:FFFFFFFFFFFFFFF:F:FF:FFFF:FF:FFF,FFFFFF,FFFFFFFFFF:,FFFFFFF:FFFFFFFFFFF:FFFFF:FFFFF:FF:FFFFFFFFFFFFF:F:F:FF:FF,,FFFF,FFF,:F:,FF:FF:FFFF,F,FF:FF,F:FFFFF,F
@A00920:152:HGHKKDRXX:2:2108:32443:16595 1:N:0:CGCGTTCA+CTAATCGA
ACTCCTACGGGAGGCAGCAGTGGGGAATCTTGCGCAATGGCCGAAAGGCTGACGCAGCGACGCCGCGTGCGGGAGGAAGCTCTTCGGGGTGTAAACCGCTGTCAGGAGGGACGAAGGTCCCGGCGAGGAAATGCGCTGGGGATGACGGTACCTCCAGAGGAAGCGCCGGCTAACTCCGTGCCAGCAGCCGCGGTAATACGTAGGGCGCGAGCGTTGTTCGGACTTATTGGGCGTAAAGCGAACGTATGCG
+
FFFF,FFF,FFFFFFFFFFFF,FFFFFFF,FFF,FFF:FFF:F,F,F,:F:FFFFFFFFFFFFF:FFFF,FFFFFFF:FF:FFF:FFFFFFFFFFFF:FFFFFFF,FFFFFFFF,FFFFF:FF,F:FFFF,F,F,FFFFF,FFFFF,FFFFFFFFFFFF,,FFFFFFFF:F:,FFFFFFF,F:FFFFFFF:F,FFFFF:F,::FFFF:FFFFF,:F:,FF,F,,FF,FFFF::F,FFFFF:FFFFFF:FF
@A00920:152:HGHKKDRXX:2:2108:14615:17253 1:N:0:CGCGTTCA+CTAATCGA
ACTCCTACGGGAGGCAGCAGCGACGAATATTCCGCAATGCGCGAAAGCGTGAAGGAGCAATGCCGCGTGTGGGATGAAGCGGTTTCGCCGTGTAAACAACTGTCAGGGGACAGGAAGAACTCACCATCCCCACAGGAAGTGCCGGCTAACCTCGTGCCAGCAGCCGCGGTAATACGAGGGGCACGAGCGTTATACGGAATAACTGGGCTTAAAGGGTGAGCAGGCGGGCATGGAGGAGTCGTGTGAAATC
+
FFFFF:FFFFFFFFFFFFFF:FFFF,FF,FF:F,FFFFFFFFF:FFFFFFFF:F,FFFFFFFFFFFFFF,F,FF,FF,FFF:FF,FFF:,F,:,F,F:F,FFFF:F,F,F:,F:,F:FF,,,:F,:FF,F:,,F,FFFF:,,FFFFFFFF,:FFFFF,FFFFFFFFFFFFFF,FFFF,FF,:,F,F,FFFFF,,FFF:,F,FFFFFFFFF:::F,F,F:FFFFFFFF:F:,:,F:,,FFF,,FFFFFFFF
@A00920:152:HGHKKDRXX:2:2108:3640:17566 1:N:0:CGCGTTCA+CTAATCGA
ACACCTACGGGAGGCAGCAGTAGGGAATTTTGCGCAATGGGCGAAAGCCTGACGCAGCAACACCGCGTGGAGGATGACATTTCTCGGAATGTAAACTCCTGTCAGCAGGGAAGATAATGACGGTACCCGGCGAATAAGCCACGGCTAACTACGTGCCAGCAGCCGCGGTAATACGTAGGTGGCAAGCGTTGTCCGGATTTATTGGGCGTACAGGGAGCGCAGGCGGTTCGTTAAGTTCGAGGTGAAATCT
+
FF,,:FF,,FF::FFFFFFF,FF,:FFF:,F,FFFFFFF:F:FF,FFFFFFFFFFFFFFFFFFF:FFFFFFFFF::FFFFFFFF::FFF:,F,FFFFFFFFFFFFFFFFFF::,:FFF,FFFFFF:F,FFFFF,FFFFFFFF:F,FFFFFFFFFF:FF:FF:FF::FFFF:FFFFFFFFFFFFFFF:F,FFFF:FFF:,:F:FFFFFF,F,F:FF,FFFFFFF,F,FFF:FF:FFFFF:FFFFFFFFFFF
@A00920:152:HGHKKDRXX:2:2108:5267:17660 1:N:0:CGCGTTCA+CTAATCGA
ACTCCTACGGGAGGCAGCAGTGGGGAATATTGGACAATGGGCGAAAGCCTGATCCAGCCATGCCGCGTGTGTGAAGAAGGTCTTCGGATTGTAAAGCACTTTAAGTTGGGAGGAAGGGCAGTAAGTTAATACCTTGCTGTTTTGACGTTACCGACAGAATAAGCACCGGCTAACTCTGTGCCAGCAGCCGCGGTAATACGTAGGGTGCGAGCGTTAATCGGAATTACTGGGCGTAAAGGGTGCGCAGGCG
+
FFFFFFFFFFFFFFFFFFFFFFFFFFFFFFFFFFFFFFFFFFFFF:FFFFFFFFFFFFFFFFFFFFFFFFFFFFFFFFFFFFFFFFFF:FFFFFFFFFFFFFFFFFFFFFFFFFFFFFF,FFF:FFFFFFFFFFFFFFFFFFFFFFFFFFFFFFFFFF:FFFFFFF:FFFFFFFFFFFFFFFFFFFFFF:FFF:,FF:FFFFFFFFFFFFF:FFFFFF:FFFFFFFFFF,F,FFFFFFFFFFFFFFFFFF
@A00920:152:HGHKKDRXX:2:2108:17870:18756 1:N:0:CGCGTTCA+CTAATCGA
ACTCCAACGGGAGGCAGCAGTAAGGGATCTTGCGACAATGGGCGAAAGCCTGACGCAGCAACGCCGCGTGCGGGATGACGGCCTTCGGGTTGTAAACCGCGTATCGGGGGGAAGTGGAAGGACGGTACCCCCGGAATAAGTCTCGGCTAAATACGTGCCAGCAGCCGCGGTAAAACGTAGGGGGCGAGAGTTATCCGGATTTACTGGGCGAAAAGCGCTAGGAGGCGGAGTCTTTTGGCGGGGGTGAAAT
+
F:FF,,F,F,,FF:FFFF:FFFFFF:F,FFFF,FFFFFFF:F,FFFFF,FFF::F:F:,:,F::,FFF,F,:F,F:,F:FF:F,FFFFF::FF,FFFFFF,F,:FF,::FFFFF,FFFFF,:F,,,,FF:,FFF:,F::FFF,FF:F:,F,F,F:,FFFFF::,FF,FFF::,:,F,:::F,FF:FF:,:::FFF:,F:FF:FF:F,:FF,::,FF:F,,,,,F::F:,,F,F,,:F,,::F,F:FF:,,
@A00920:152:HGHKKDRXX:2:2108:22978:18803 1:N:0:CGCGTTCA+CTAATCGA
ACTCCTACGGGAGGCAGCAGTGGGGAATCTTGGACAATGGGGGCAACCCTGATCCAGCCATGCCGCGTGAGCGATGAAGGCCTTAGGGTTGTAAAGCTCTTTCACCCGTGAAGATAATGACGGTAGCGGGAGAAGAAGCCCCGGCTAACTCCGTGCCAGCAGCCGCGGTAATACGGAGGGGGCTAGCGTTGTTCGGAATTACTGGGCGTAAAGCGTGCGTAGGCGGTTTAGTGTGTGGGAATTGAAAGCC
+
FFFFFFFFFFFFFFFFFFFFFFFFFF:FFFF:FFFFFFFFFFFFFFFFFFFFFFFFFFFFFFFFFFFFFFFFFFFFFFFFFFFFFFFFFFFFFFFFFFFFFF:FFFFFFFF:FFFFFFFFFFFF::FFFFFFFFFFFFFFFFFFFFFFFFFFFFFFFFFFFFFFFFFFFFFFFFFFFFFFFFFFFFFFFFFFFFFFFFFFFFFFFFFFF:F:FFFFFFFFFF:FFFFFFFFFFFFFFFFF,FFFFFFFFF
@A00920:152:HGHKKDRXX:2:2108:7518:20055 1:N:0:CGCGTTCA+CTAATCGA
ACTCCTACGGGAGGCAGCAGTGGGGAATCTTGCGCAATGGGGGAAACCCTGACGCAGCAACGCCATGTGTGGGATGAAGCATTTCGGTGTGTAAACCACTGTCGGCAGGGAATCAAGTCCGCGCTTGCGCGGAGGTGAATGTACCTGCAGAGGAAGCCCCGGCTAACTTCGTGCCAGCAGCCGCGGTAATACGTAGGGTGCTAACGTTGTTCGGAATTATTGGGCGTAAAGCGCGTGTAGGTGGCTTGGC
+
FFFFFFFFFFFFFFFFFFFFFFFFFF:FFFFFFFFF,FFFFFFFFFFFFFFFFFFFFFFFFFFFF,FFFFFFFFFFFFFFFFFFFFFFFFFFFFFFFFFFFFFFFFFFFFF:F,FFFFFFFFFFFFFFFFFFFFFFFF:FFFFFFFFFFFFFFFFFFFFFFFFF:FFFFFFFFFFFFFFFFFFFFFFFFFFFFFFFFFFFFF:FF::FF:F:FFF:,FFFFFFFFFFFFFFFFFFF:F:FFFF,:FFFFF
@A00920:152:HGHKKDRXX:2:2108:12653:20306 1:N:0:CGCGTTCA+CTAATCGA
ACTCCTACGGGAGGCAGCAGTCGGGAATTTTGCACAATGGGCGAAAGCCTGAAGCAGCAACGCCGCGTGAGGGATGAAGGCCTTCGGGTTGTAAACCTCTTTTCTCAGGGACGATTATGACGGTACCTGAGGAATAAGCCACGGCTAACTACGTGCCAGCAGCCGCGGTAATACGTAGGGTGCAAGCGTTAATCGGAATTACTGGGCGTAAAGCGTGCGCAGGCGGTTGTGCAAGACAGGTGTGAAATCC
+
FFFFFFFFFFFFFFFFFFFFFFFFFFFFFFFFFFFFFFFFFFFFFFFFFFFFFFFFFFFFFFFFFFFFFFFFF:FFFFF:FFFFFFFFFFFFFFFFFFFFFFFFF:FFFFFFFFFF:FFFFFFFFF,,FF:FF:FFFFFFF:FFFF:FFFFFFFFFFFFFFF,FFFFFFFFFFFFFFFFFFFFFFF::F:FFFF:,FF:FFF:FF:FFF::FFFFFFFFFFF,FFFFF,FFF::FFF:FFFFF:FFFFF:
@A00920:152:HGHKKDRXX:2:2108:30300:20337 1:N:0:CGCGTTCA+CTAATCGA
ACTCCTACGGGAGGCAGCAGTAGGGAATCTTGCGCAATGGGCGAAAGCCTGACGCAGCAACGCCGCGTGCGGGATGAAGGCCTTCGGGTTGTAAACCGCTTTCAGCAGGGACGAAAATGACGGTACCTGCAGAAGAAGCCCCGGCCAACTACGTGCCAGCAGCCGCGGTAACACGTAGGGGGCGAGCGTTGTCCGGATTTATTGGGCGTAAAGCGCACGTAGGCGGATTGTTAAGTCAGGGGTGAAATCC
+
FFFFFFFFFFFFFFFFFFFFFFFFFFFFFFFFFFFFFFFFFFFFFFFFFFFFFFFFFFFFFFFFFFFFFFFFFFFFFFFFFFFFFFFFFFFFFFFFFFFFFFFFFFFFFFFFFFFFFFFFFFFFFFFFFFFFFFFFFFFFFFFFFFFFFFFFFFFFFFFFFFFFFFFF:FFFFFFFFFFFF:FFFFFFFFFFFFFFFFFFFFF:FFFFFFFFF:FF::FFFFFFFFFFFF:FF:FFFFFFFFFFFFFFFF
@A00920:152:HGHKKDRXX:2:2108:28122:21010 1:N:0:CGCGTTCA+CTAATCGA
ACTCCTACGGGAGGCAGCAGCAAGGAATTTTCCGCAATGGGCGCAAGCCTGACGGAGCAACGCCGCGTGGGGGATGACGGCTCTCGGGTTGTAAACCCCTTTTACGTGGGATGACACGGACAGTACCACGTGAACAAGCCCCGGCTAACTACGTGCCAGCAGCCGCGGTAATACGTAGGGCGCAAGCGTTGTTCGGAATTACTGGGCGTAAAGCGCGGGCAGGTGGTCTGCTAAGTCGTTTGTGAAAATC
+
F:FFFFFFFFFFFFFFFFFFFFFFFFFFFFFFFFFFFFFFFFFFFFFFFFFFFFFFFFFFFFFFFFFFFFFFFFFFFFFFFFFFFFFFFFFFFFFFFFFFFFFFFFFFFFF:FFFFFFFFF,FFFFFFFFFFFFFFFFFFFFFFFFFFFFFFFFFFFFFFFFFFFFFFFF:FFFFFFFFFFFFFFFFFFFFFFFFFFFFFFFFFFFFFFFFFFFFFFFFFFFFFFFFFFFFFFFFFFFFFFFFFFFFFFF
@A00920:152:HGHKKDRXX:2:2108:20925:21136 1:N:0:CGCGTTCA+CTAATCGA
ACTCCTACGGGAGGCAGCAGTGAGGAATCTTCCACAATGGACGAAAGTCTGATGGAGCAACTCCGCGTGCAGGATGAAGGCCTTAGGGTCGTAAACTGCTTTTATGAGTGAAGAATATGACGGTAACTCATGAATAAGGGTCGGCTAACTACGTGCCAGCAGCCGCGGTCATACGTAGGACCCAAGCGTTATCCGGAGTGACTGGGCGTAAAGAGTTGCGTAGGTGGCTTGTAAAGCAAATAGTGAAATC
+
FFFFFFFFFFFFFFFFFFFFFFFFFFFFFFFFFFFFFFFFFFFFFFFFFFFFFFFFFFFFFFFFFFFFFFFFFFFFFFFFFFFFFFFFFFF:FFFFFFFFFFFFFFFFFFFFFFFFFFFFFFFFFFFFFFFFFFFFFFFFFF:FFFF,FFFFFFFFFFFFFFFFFFFFFFFFFFFFFFFFFFFFFFFFFF:FFFFFFFFFFFFFFFFFF,:FFF:FFFFFFFFFFF:F:FFFFFFFFFFFFFFFF:FFFF
@A00920:152:HGHKKDRXX:2:2108:18340:21292 1:N:0:CGCGTTCA+CTAATCGA
ACTCCTACGGGAGGCAGCAGTGGGGAATATTGGACAATGGGCGCAAGCCTGATCCAGCAACGCCGCGTGGAGGAAGAAGGCCTTCGGGTCGTAAACTCCTGTCAGGAGGGACGAACAGGCGCGGGCGAATAGTCCGCGTCCTTGACGGTACCTTCAGAGGAAGCCCCGGCTAACTCCGTGCCAGCAGCCGCGGTAATACGGAGGGGGCTAGCGTTATTCGGAATCATTGGGCGTAAAGGGCGCGTAGGCG
+
FFFFFF:FFFFFFFFFFFFFFFFFFFFFFFFFFFFFFFFFFFFFFFFFFFFFFFFFFFFFFFFFFFFFFF:FFFFFFFFFFFFFFFFFFFFFFFFF:FFFFF:::F,FFFFFFFFFF:FFFFFF,FFF:FFFFFFF:FFFFFFFFFFFF:FF,FF,FF::,FFFFFFFFFFFFF:FFFFFFFFFFFFFFFFFFF,FFFFF,FFFFFFF:FFF,:,:,FFFFF,FFF,,,F,FFFFF,:FFF,F:F:FFFF
@A00920:152:HGHKKDRXX:2:2108:10321:21496 1:N:0:CGCGTTCA+CTAATCGA
ACTCCTACGGGAGGCAGCAGTGAGGAATATTGCACAATGGGCGCAAGCCTGATGCAGCGACGCCGCGTGGGTGAAGACGGTTTTCGGACTGTAAAGCCCTTTTCTAGGTGACGAGAGTGGACGGTAGCCTAGGACTAAGTCTCGGCTAACTACGTGCCAGCAGCCGCGGTAAATCTTAGGAGGCGAGCGATCTCCGGAGTTACTGGGCGTAAAGCGCGTGCAGGCGGATCAGTAAGTTACTCATGAAAGC
+
::FF:FFF:FFF,FFFFFFFFFFFFFFFFFFFFFFFFFFFF:FFFFF:FF:FFF,,FFFFF:FFFFFFFF,FFFF,FFFFFFFFFF:,FF:FFFFFFFFF,FFFFFFFFFFFFF:FFFF:FFFFFFFF::F:FF,F,FFFFFF,FFFFFFFFF:FFFFFFF:FFFFF:FF,FF,F,FFFFFFFF,F:FF,FFFF,:FF,,FF,F,:FF::F,:,F,FF:FFFFFF,FF:FFFF,:FFFFFFFF,,:FFFF
@A00920:152:HGHKKDRXX:2:2108:27534:22153 1:N:0:CGCGTTCA+CTAATCGA
ACTCCTACGGGAGGCAGCAGTCGGGAATTTTGCGCAATGGGCGAAAGCCTGACGCAGCAACGCCGCGTGAGGGATGACGGCCTTCGGGTTGTAAACCTCTTTTGTCAGGGAAGATGATGACGGTACCTGACGAATAAGCCACGGCTAACTACGTGCCAGCAGCCGCGGTAATACGAAGGGTGCAAGCGTTACTCGGAATTACTGGGCGTAAAGAGTGCGTAGGTGGTTCGTTAAGAACGATGAGAAAGCC
+
FFFFFFFFFFFFFFF,FFFFFFFFFFFFF:FFFFFFFFFFFFF:FF:FFFFF:FFFFFFFFFFFFFFFFFF:FFFFFFFFFFFFFFFFFFFFFFFF,FFFFFFFFFFFFFFFFFFFFFFF,FFFFF,FFFF:FFFFFFF,FFFFF::F:FFFF,,F,F:FFFFF,FFFFFFFF:FFFFFFF:FFFFFF,F:FFF:,:FFFFFFFF,FFF:FFF,FF:,:FF,FFFFFFFFFFFF,,,F,::F,F:,FF,F
@A00920:152:HGHKKDRXX:2:2108:19669:23187 1:N:0:CGCGTTCA+CTAATCGA
ACTCCTACGGGAGGCAGCAGTAAGGGATCTTGCGACAATGGGCGAAAGCCTGACGCAGCAACGCCGCGTGCGGGATGACGGCCTTCGGGTTGTAAACCGCTTTTCGGGGGGAAGTGGAAGGACGGTACCCCCGGAATAAGTCTCGGCTAACTACGTGCCAGCAGCCGCGGTAAAACGTAGGAGGCGAGCGTTATCCGGATTTACTGGGTGTAAAGCGCGTGGAGGCGGTCGTGCAAGTGAGGCGTGAAAG
+
FFFFFFFF:FFFFFFFFFFFFFFFFFF:FFFFFFFF:FFFFFF:FF,FFFF:FFFFFFFF:F:F:FF,FFFFFFF:FF,F:F,FFFFFFFFFFFFF,:F:FFFF,FFFFFF:FF,F,FFFFFF:FF,,F,,FF,F,F,F,FFFF,FFFF:FFFFFFFF:FF:,F:FF:F,FFF:F,FF,::F:FFFFFF:FFF,F:F:F::,F,:F,F:F,F:FFF:F,FF,,::FF,FFFFFFF:,:,FF:,,,,FF,F
@A00920:152:HGHKKDRXX:2:2108:1118:23563 1:N:0:CGCGTTCA+CTAATCGA
ACTCCTACGGGAGGCAGCAGTGGGGAATCTTGCGCAATGGCCTAACGTCTGACGCAGCGACTCCGCGTGTGGGAGGAAGCACTTCGGAGAGTAAACCACTGTTGACCGGGACGAACCGCTCGATTACTCGAGCCATACGCTACCGGGAGCGGAATCACCGCCGACCACCGAGCCAGAAGCCGGCGAAAGATGGGCGGACAGAGAGTTCTACGGCATCACTCGGCGGCAAGGACGCGCCGGAGGTGTGAGA
+
FFFFFFFFFFF:FFFFFF,FFFFFFFFFFFFFF,FF,FFFFFFFF:F,FFFF,FF:FF:FF,FFFFFFF:FFFF,FFFFF,FFFFFF:F,FFFFFFF:F,,FF,,F,FFFF:F,,F,,,,,,,:F,F,FFFF:F:,F,F,,,FFF,:,,,,,,,,F:F,F,:,F,,,FFF,:,,,F,FFF:,,,,,,,,F,,,,,FF,,,FF,,FF,,:,:,,,,,F,:,,,F,,,,F,,F,F,:F,::F,FFF,:,F,:
@A00920:152:HGHKKDRXX:2:2108:7808:23750 1:N:0:CGCGTTCA+CTAATCGA
ACTCCTACGGGAGGCAGCAGTGGGGAATATTGGACAATGGGCGCAAGCCTGATCCAGCCATGCCGCGTGTGTGAAGAAGGCCTTCGGGTTGTAAAGCACTTTTGTTGGGGAAGAAAAGACACCGGCCAATACCCGGGGTTTCTGACGGTACCCAAAGAATAAGCACCGGCTAACTTCGTGCCAGCAGCCGCGGTAATACGAAGGGTGCAAGCGTTACTCGGAATTACTGGGCGTAAAGCGTGCGTAGGTG
+
FFFFFFFFFFFFFFFFFFFFFFFFFF:FFFFFFFFF:FFFFFFFFFFFFFFFFFFFFFFFFFFFFFFFFFFFFFFFFFFFFFFFFFFFFFFFFFFFFFFFF:FFFFFFFFFFFFFFFFFFFFFFFFFFFFFFFFFFFFFFFFFFFFFFFFFFFFF:FFFFFFFFFFFFFFFFFFFFFFFFFFFF:FFFFFFFFFFFFFFFFFFFFFFFF:FFFFF:FFFFFF:FFFFFF:FFFF:FFFFFFFFFFFF:FF
@A00920:152:HGHKKDRXX:2:2108:27308:24205 1:N:0:CGCGTTCA+CTAATCGA
ACTCCTACGGGAGGCAGCAGTGGGGAATATTGGACAATGGGCGCAAGCCTGATCCAGCCATGCCGCGTGAGTGATGAAGGCCTTAGGGTTGTAAAGCTCTTTTACCAGGGATGATAATGACAGTACCTGGAGAATAAGCACCGGCTAACTTCGTGCCAGCAGCCGCGGTAATACGAAGGGTGCAAGCGTTACTCGGAATTACTGGGCGTAAAGCGTGCGTAGGTGGTCGTTTAAGTCCGTTGTGAAAGCC
+
FFFFFFFFFFFFFFFFFF:F:FFFFF:FFFFFFFFFFFFFFFFFFFFFFFFFFFFFFFFFFFFFFFF:FFFFFFFFFFFFF:FFFFFFFFFFFFFFFFFFFFFFFFFFFFFFFFFFFFFFFFFFFFFFFFFFFFFFFFFFFFFFFFFFFFFFFFFFFFFFFFFFFFF:FFFFFFFFFFFFFFFFF:FFF:FFFFFFF,FFFFFFFFFFFFFFF:F:FFFFFFFFF:::FF:FFFFFFFFF:FF:,FFFFF
@A00920:152:HGHKKDRXX:2:2108:8106:25269 1:N:0:CGCGTTCA+CTAATCGA
ACTCCTACGGGAGGCAGCAGTGGGGAATCTTGCGCAATGCGCGAAACCGTGACGCAGCGACGCCGCGTGAGCGATGACGGCCTTCGGGTTGTAAACCTCTTTCAGGAGGGAAGAAGAAGAGCTGACGGTACCGATGGAAGAAGACCCTACAAACTAAGAACCATCAGCCGAACTCATTGCGAGCAGCCGAGCGAAGATCGGGATTACTAGCCGTAATCGGAGTGAATGTGCCCAACTAGCTCCTACGAGA
+
FFFFFFFFFFFFFFFFFFFF:FFFFFFFFFFFF:FFFFFFF,FF::,FFFFFFFFFFF,FFFFFFFFFFFF:FFFFF,FFFF:FFFFFFFFFFFF,FFFF,F,,F,FFFFF,FFF:,,,:,,FF,FF,,F:F,:,,,F,FF,F:F,:F,F,,F:F,FF,,,,,,F,FF:,,,:FFF,,,F,:FF,:::,,FF,,,:,,,F,,,FF:F,,,,,,F,,,:FF:,FF,F:FFFF,,FF,,:,:,,F,F,F,F:
@A00920:152:HGHKKDRXX:2:2108:9833:26694 1:N:0:CGCGTTCA+CTAATCGA
ACTCCTACGGGAGGCAGCAGTGGGGAATATTGCACAATGGGCGAAAGCCTGATGCAGCGACGCCGCGTGAGGGATGAAGGCCTTCGGGTCTGAAACCTCTTTAGGCAGGGGCGGAGCGATCAGTGACGGGACCTGCAGAAGAAGCCCCGGCTAACTACGTGCCCGCAGCCGCGGTACGACGTAGGGGGCGAGCGGGGTCCGGAGTCAGTGTGCGGAAAGCGTGCGTTGGCGGCGGCGCACGTCGGGTGTG
+
F,FFFFFFFFFFFFFFFFFFF::FF,FF:FFFFF:,FFFFF::,FF,:F,F,F,FF,:FF,,,FF,:,,,FFF,F,,F,FFF,F,:FF:F:,,FF,F::,FF,,F,,FFF,F,,,FF:FFFFF,FF,FF,FF,:F,,,FFFFF,FFFF,FFF:FFF:FF:FFF,FF,:F,FFFFF,:,,:F,,FFF,F:FF,:F,,FFFFF,:,FF,,FF,FF,,F,FF,:FF,F:,FF:FF:,F:F,:,FF:FF,F:FF
@A00920:152:HGHKKDRXX:2:2108:7102:26725 1:N:0:CGCGTTCA+CTAATCGA
ACTCCTACGGGAGGCAGCAGTGGGGAATATTGGACAATGGGCGAAAGCCTGATCCAGCCATGCCGCGTGAGTGATGAAGGCCTTAGGGTTGTAAAGCTCTTTCAGTGGGGAAGATAATGACGGTACCCACAGAAGAAGCCCCGGCTAACTTCGTGCCAGCAGCCGCGGTAATACGTAGGTGACCAGCGTTGTCCGGATTTACTGGGCGTAAAGAGCGCGCAGGCGGTCCTTCAAGTCGAGTGTGAAAGCC
+
FFFFFFFFFFFFFFF:FFFFFFFFFF:FFFFFF:FFFFFFFFFFFFFFFFFFFFFFFFFFFFFFFFFFFFFFFFFFFFFFFFFFFFFFFFFFFFFFFFFFFFFFFFFFF:FFFFFFFFFFFFFFFF,FFFFFFFFFFFFFF:FFFF:FFFFFFFFFFFFFFF:FFFFFFFFFFFFFFFFFFFFFFFFFFFFFFFFFFFFFFFFFFFFFFFFFFFFFFFFFFFFFFF::FFFF:,FFFFFFFFFFFFFFFF
@A00920:152:HGHKKDRXX:2:2108:9480:26991 1:N:0:CGCGTTCA+CTAATCGA
ACTCCTACGGGAGGCAGCAGTGAGGAATAGTGCGCAATGGGCGAAAGCCTGACGCAGCGACGCCGCGTGGGGGATGAAGGTCTTCGGATTGTAAACCCCTTTCGGGAGGGAAGATGGTCCTAGACAACAAGGACGGACGGTACCTCCAGAAGCAGCCACGGCTAACTTCGTGCCAGCAGCCGCGGTAATACGAAGGTGGCAAGCGTTCTTCGGATTTACTGGGCGTCCAGGGAGCGTAGGTGGTTAGGTA
+
:F,:FFFFFF:F:FFFFFF:,FF:F,FF:,FFFFFF::FFFFFF:FFFFFFFFF:FFF,FFFFFFFF::FFFFF,,,FFFFF,FFF:FFFF,F:F,FFFF,FF::F:FFFFFFF,FF:FFFFFFFFFF,FFFFFFF,FFFFF:FFFF,,FFFFFFFFFF,FF:FFFFFFFFFFFFFF,FFFFFF,FF,F,FFF,,,F::F,:FF:,F,:FFFF:FFFFFF:,FFFF,F::F:FFFFF:FFFF,FFF:FFF
@A00920:152:HGHKKDRXX:2:2108:28510:27101 1:N:0:CGCGTTCA+CTAATCGA
ACTCCTACGGGAGGCAGCAGTGGGGAATATTGGACAATGGGCGAAAGCCTGATCCAGCCATGCCGCGTGAGTGAAGAAGGCCCTAGGGTTGTAAAGCACTTTCACCGGGGAAGATAATGACGGTACCCGCAGAAGAAGCCCCGGCTAACTTCGTGCCAGCAGCCGCGGTAATACGAAGGGGGCTAGCGTTGTTCGGAATTACTGGGCGTAAAGCGAGCGTAGGCGGGTCGTTAAGTCAGTGGTGAAATGA
+
FF:FFFFFFFFFF::FFFFFFFFF:FFF::FFFFFFF:FFF:FFFF,FFFFFFFFFFF,F:FFFFFFFF,FF:F:FFFFFFF:FFFF::FFFFFF,:,FFF:F,,FFFFFF,FFF,:F:FFF:FFFFFF,,FFFFFFFFFFFFF:FFFFF,FFFFFFFFFFFFFFFFFFF,FFFF,:FFF,FFF:FFF:FFFFFFFFFFFFFFFFFFF,FFFF,:,FFFFFFFFFFF,F:FFF:F:::F::FFF::FF:,
@A00920:152:HGHKKDRXX:2:2108:18900:27305 1:N:0:CGCGTTCA+CTAATCGA
ACTCCTACGGGAGGCAGCAGTAGGGAATCTTGCGCAATGGACGAAAGTCTGACGCAGCGACGCCGCGTGAGCGATGAAGGCCTTCGGGTTGTAAAGCTCTGTGGGGAGGGAAGAATAAGGGCAAGCTAATACCTTGTCCGATGACGGTACCTCCTTAGCAAGCACCGGCTAACTCTGTGCCAGCAGCCGCGGTAAGACAGAGGGTGCAAACGTTGTTCGGAATTACTGGGCGTAAAGCGCGCGCAGGCGG
+
FFFFF:FFFFFFFFFFFFFFF:FFFFFFFFFFFFFFF,FFFFFFFFFFFFFF:FFFFFFF,FFFFFFFFFFFFFFFFFFFFFFFFFFFF,FFFFFFFFFFFFFFFF:FFFFFFF:FFF:FFF:FFFFFFFFFFFFF:F:FFFFFFFFFFF:FFFFFFF:F::FFFFFFFFFFFFFFFFF:FFFFFFFFFFFF:F,FFFFFFFFFFF:F,:FF:FFFF:FFF:FFFFFFFFF:FFF:::FFFFFFF:F:FF
@A00920:152:HGHKKDRXX:2:2108:22607:27398 1:N:0:CGCGTTCA+CTAATCGA
ACTCCTACGGGAGGCAGCAGTGGGGAATTTTACGCAATGGGCGAAAGCCTGACGTAGCGACACCGCGTGAACGAAGAAGCCTTTTGGGGTGTAAAGTTCTGTCAGCAGGGACGAAAAAAATGACGGTACCTGCAGAGGAAGCATCGGCTAACTACGTGCCAGCAGCCGCGGTAAGACGTAGGATGCAAGCGTTGTCCGGAATTAGTGGGCGTAAAGCGCGCGCAGGCGGTCTTTTAAGTCTGATGTGAAA
+
FFFFFFFFFFFFFFFFFFFFFFFFFFFFFFFFFFFFFFFFFFFFFFFFFFFFFFFFFFFFFFFFF:FFFFFFFFFFFFFFFFFF,FFFFFFF:FFFFFFF:FFFFFFFFFFFFF:FFFFFFFFFFFFFFFFFFF:FFF:,FFFFFFFFFFFFFFFFFFFF:FFFFFFFFFFFFFFFFFFFFF,FFFFFFFFFFF,FFFFFF,FF:FFFFFFFF,:FFFFF:F,,F,FFFFFF:FFFFFFFFFF:FFFF,F
@A00920:152:HGHKKDRXX:2:2108:4472:28087 1:N:0:CGCGTTCA+CTAATCGA
ACTCCTACGGGAGGCAGCAGTAGGGAATATTGGTCAATGGATGCAAGTCTGAACCAGCCATGCCGCGTGCAGGAAGAAGTCCTTGTGGCTTTTAAACTGCTTATGCCGGGGGATAAAATTCCCATGCGTGGGACATTGACGCTACCACGTGAATAAGCCCAGGCTCACTAAGTGCCAGCAGCCGAGGTAATAACTGGGTGGCACGCGGTAACGGGATATATTGGGTTTAAAGGGTGCGTAGGAGTCATAT
+
::F,,FFF,FF:FFFFFFFF:,FFF:FF,FFF,FFFFFFFFFF,FF:FFFFFF,FFF:,F,FFFFFFFFFFF,FFFFFF,F,,F,FFF,,F,,FFF,,F,FF,F,FFF:,FFFF,FF:F:FF:F::FFF,,:FF,F:FF,F,,FF:,,,F,F:FFFF,,,,F,FF,:F:F,F,,F,F:F,FFF:,FF,F,F,,::,,,F,,F,,,:F,F,,F,:F::,FF,FF,FFFFFF,,,FF:FFFF,F,F,F:FFF
@A00920:152:HGHKKDRXX:2:2108:5430:28338 1:N:0:CGCGTTCA+CTAATCGA
ACTCCTACGGGAGGCAGCAGTGGGGAATATTGCGCAATGGACGAAAGTCTGACGCAGCGACGCCGCGTGTAGGATGACGCCTTTCGGGGTGTAAACTACTGTTGCCCGGGACGAACCTCCTTTTTCGAAAGGACTGACGGTACCGGGTGAGGAAGCACCGGCTAACTCTGTGCCAGCAGCCGCGGTAATACAGAGGGTGCGAGCGTTGTCCGGAATCACTGGGCGTAAAGGGCGCGTAGGTGGCTTGGTA
+
FFFFFFFFFFFFFFFFFFFFFFFFF::F:FFFFFFFFFFFFFFFFFFFFFFFFFFFFFF:FFFFFFFFFFFFFFFFFFFFFFFFFFFFFFFFFFFFFFFFFFFFF:FFFFFFFFFFFFFFFFFFFFFFFFFFFFFFFFFFF:FFFFFF:FFFF:FFFFFF:FFFFFFFFFFFFFFFFFFFFFFFFFF::FFF:FFFFFFFFFFFFF:FFF::F:,:FFFFF:FFFF::F:FFFF:FFF:F:FFFFFFFFF
@A00920:152:HGHKKDRXX:2:2108:23647:28354 1:N:0:CGCGTTCA+CTAATCGA
ACTCCTACGGGAGGCAGCAGTAGGGAATTTTCCACAATGGACGAAAGTCTGATGGAGCAACGCCGCGTGCAGGATGAATGCCTTCGGGTTGTAAACTGCTTTTAAGAGTGACGAATATGACGGTAGCTCTTGAATAAGGATCGGCTAACTCCGTGCCAGCAGCCGCGGTCATACGGAGGATCCAAGCGTTATCCGGAATTACTGGGCGTAAAGAGTTGCGTAGGTGGCATCGTAAGTTGGTAGTGAAAGC
+
FFFFFFFF:FFFFFFFFFFFFFFFFFFFFFFFFFFFFFFFFFFFF:FFFFFFFFFFFF::FFFFFFFFFFFFFFFFFFFFFFFFFFFFFFFFFFFFFFFFFFFFFFFF:FFFFFFFFFFFFFFFFFFFFFFFFFFFFFFFFFFFFFFFFFFFFFFFFFFF,FFFFFFFFFFF,FFFFFFFF:FFFFF:FF,FF:FFFFFFFFFFFFFFFFFFFFFFFFFFFFFFFF:F:FF:FF:FF:F:FFF:FFFFFF
@A00920:152:HGHKKDRXX:2:2108:11939:29309 1:N:0:CGCGTTCA+CTAATCGA
ACTCCTACGGGAGGCAGCAGTGGGGAATTGTTCGCAATGGGCGAAAGCCTGACGACGCAACGCCGCGTGGAGGATGAAGAATTTCGGTTCGTAAACTCCTTTCGACCGAGATGAACACCCCGCAACTGAAAACGTTGTGGGACTGACAGTATCGAGAGAAGAAGCCCCGGCTAACTCTGAGCCAGCAGCCGCGGTAATACAGAGGGGGCGAGCGGTGTTCGGAATTACTGGGCGTAAAGGGCGCGTAGGC
+
FF:F::F:,,FF:,F:,FFFFF:F:FFF:,F,FFFFFFF,:F,FFFFFFF:FF,FFF:FFF,F::FFFFFF:FFF,FF:FF,,:FF:FF:,FFFFFF,FFFFFFF:,:F:F:FFFF::F,,FFFFF,FFF,FF:F:::FF,FF,FFFF:,FF:FFFFFFF,FF:FFF:,,FFFFFFF,:,:,FFFFF:FF,F,F,FFFFFF:FF,F:FFFFF::,::,F,FFFF,FF,F:,,F,FF,,:,FFFF,:FF,F
@A00920:152:HGHKKDRXX:2:2108:22281:30624 1:N:0:CGCGTTCA+CTAATCGA
ACTCCTACGGGAGGCAGCAGTAAGGAATATTGGACAATGCCCGCAAGGGTGATCCAGCCATGCCGCGTGCAGGAAGACGGCCCTATGGGTTGTAAACTGCTTTTACACCGGAGAAAACCCCCCTTCGTGAAGGGGGCTGATAGTATGGTGAGAATAAGCATCGGCTAACTTCGTGCCAGCAGCCGCGGTAAGACGAAGGATGCAAGCGTTATCCGGATTCATGGGGTTTAAAGGGAGCGTAGGTGGCCTG
+
FFFFFFFFFFFFFFFFFFFFF:FFFFFFFFFFFFFFFFFFFFF:FFFFFFFFFFF:FFFF:FFFFFFFFFFFFFFFFFFFFFFFFFFFFFFFFFFFFFF,:FF,FFFFF:::FFFFFFFFFFFFFFFFFF:FFFFFF,FFFFF::FFFFF::F,FFFFF:FFFFF:FFFF:F,FF:F,FF,FFFFFFFF:FFF:FFFF,FFF,:,F:F:FFFFFFF,FFF,:,FFF,,F,:::FFFFF:FFF:FFFF:F:
@A00920:152:HGHKKDRXX:2:2108:18502:31375 1:N:0:CGCGTTCA+CTAATCGA
ACTCCTACGGGAGGCAGCAGTGGGGAATCTTGCACAATGGGCGCAAGCCTGACGCAGCAACGCCGCGTGCGGGATGAAGGCCCTCGGGTTGTAAACCGCTTTCAGTGGGGACGAACCAAGACGGTACCCACAGAAGAAGCCCCGGCCAACTACGTGCCAGCAGCCGCGGTAACACGTAGGGGGCAAGCGTTGTCCGGATTCATTGGGCGTAAAGAGCTCGAAGGCGGTTCGGTAAGTCGGGTGTGAAACC
+
,,F::FF:FFFFFFFFFFFFFFF:FFFFF:FFFFF,F:FFFFFFFF:FF:F,FFFFFFF,FFFFFFFFFF:FF::F,FFFFFFFF,FFFFF,F,FF:FF:FF,FFFF:FFFF:F,,FFF:FFFFF:FFFFFFFF::FFF:FFFF:F,:FFF,FFFFFFF::FFFFFFFFFF,FFFF,,FFFFFF::FF:FFFFFFFFFFFFFF:FFFFFFF::FF:F:F,,FFFFFF::F,FF:FFFF:::FFFFFFFFF
@A00920:152:HGHKKDRXX:2:2108:14498:31391 1:N:0:CGCGTTCA+CTAATCGA
ACTCCTACGGGAGGCAGCAGTAGGGAATATTGCACAATGGGCGAAAGCCTGATGCAGCAACGCCGCGTGCACGATGAAGGCCTTCGGGTTGTAAAGTGCTTTTATGAGGGAAGAGTAAGGACTGTACCTCATGAATAAGGATCGGCTAACTACGTGCCAGCAGCCGCGGTAACACGTAGGATCCGAGCGTTATCCGGATTTACTGGGCGTAAAGCGCGTGCAGGTGGTCTGTTAAGTTGGATGTTAAATC
+
FFFFFFFFFFFFFFFFFFFFFFFFFFFFFFFFFFFFFFFFFFFFFFFFFFFFFFFFFFFFFFFFFFFFFFFFFFFFFFFFFFF,FFFFFFFFFFFFFFF:FFFFFF:FFFFFFFFFFFFFFFFFFFFFFFFFFFFFFFFFFF::FFFFFFFFFFFFFFFFFFFFFFFFFFFFFFFFFFF:FFF:FFFFFFF:FFFFFFFFFFFFFFFFFFFFFFFFFFFFFFFFFFFFFFFFFFF:F:F:F:FFFFF:FF
@A00920:152:HGHKKDRXX:2:2108:19434:31454 1:N:0:CGCGTTCA+CTAATCGA
ACTCCTACGGGAGGCAGCAGTGGGGAATTTTCCGCAATGGGCGAAAGCCTGACGGAGCGACGCCGCGTGGAGGATGAAGGATTTCGGTCTGTAAACTCCTGTCAGGGGGGACGATGATGACGGTACCCCCAAAGGAAGCATCGGCTAACTACGTGCCAGCAGCCGCGGTAAGACGTAGGATGCGAGCGTTGTTCGGAATTATTGGGCGTAAAGCGTGCGTAGGCGGCGGGTTAAGTCTGGTGTGAAAGCT
+
,FFFF:FFFFF,FFFFFFFFFFFFFFFFF,FFFFF:FFF:FFFFF,FFFFFFFFFFFF,FFFFFFFFFFFFFF:FFFFFFFF:FFF:FFFFFFFFFFF:FFF,:FFF:FF:FFFFFFFFFFFFF:FFFFFFF:FFF:FFF,FFFFF,FFFFFFFFFFFFFF:FFFFFFFFFFFFFFFFFFFFF,:FFFFFFFFFFFFF,FFF,FFFFFF,:FFFF,:FFF,F,FFF:,,:,FFFFFFFF:F:F:FFFFFF
@A00920:152:HGHKKDRXX:2:2108:25500:32064 1:N:0:CGCGTTCA+CTAATCGA
ACTCCTACGGGAGGCAGCAGTTTCGAATCATTCACAATGGGCGAAAGCCTGATGGTGCGACGCCGCGTGGGGGACGAAGGTCCTCGGATTGTAAACCCCTGTCACTAGGGAAGAAACGTTACGAGTTAATAGCTCGTAGCCTGACTTAACCTGGAGAGGAAGCAGTGGCTAACTCTGTGACAGCAGCCGCGGTAATACAGAGACTGCAAGCGTTATTCGGATTCACTGGGCGTAAAGGGTGCGCAGGCGG
+
:F:F:FFFFFFFFFFFFFFFFFFFFFFFFFF:FFF:FFFFFFFFFFFFFFFFFFFFFFFFFFFFFFFFFFFFFFFFFFFFFFFFFFFFF:FFFFFFF:FFFFFFFFFF:FFFFFFFFFFFFFFFFFFFFFFFF:FFFFFFFFFF:FF,FFFFFFFFFFFFFFFF,FFFFF:FFFFFF:F,:FFFFFFFFFF:FFFFFFFFFFFFFFFF:FFF:FFFFFFFFFFF:FFF,FFFFF:FFFFFFFFF:::FFF
@A00920:152:HGHKKDRXX:2:2108:2220:32800 1:N:0:CGCGTTCA+CTAATCGA
ACTCCTACGGGAGGCAGCAGTGGGGAATTGTTCGCAATGGGCGCAAGCCTGACGACGCAACGCCGCGTGGAGGATGAAGACCTTCGGGTCGTAAACTCCTTTCGATCGAGACGAACAGCTTCCGGGTGAACAGTCCGGAGGTTTGACGGTACCGAGAGAAGAAGCCCCGGCTAACTCCGTGCCAGCAGCCGCGGTAATACGGGGGGGGCAAGCGTTGTTCGGAATTACTGGGCGTAAAGGGCTCGTAGGT
+
F:FFFFFFFFFFFFFFFFFFFFFFFFFFFFFFFFFFFFFFFFFFFFFFFFFFFFFFFF:FFFF:FFFFFFF:FFFFFFF:F::F::FF:FFFFFF:FFFFFFFFFFFF:FFFFFFFF,:FFFFFFFFFFF,FFFF,:FFFF,,:FFFF,FFFFFFFFFFFFF,:FFFFFFFF:F:FFFFFFFFFFFF,FFFF:FFF,:FFFFFFFFFFF:,::F,,FF,,FFFFFFF:F:F:FFFFFFFF:FFF:FFF:F
@A00920:152:HGHKKDRXX:2:2108:15835:32831 1:N:0:CGCGTTCA+CTAATCGA
ACTCCTACGGGAGGCAGCAGTGGGGAATATTGCACAATGGGCGCAAGCCTGATGCAGCAACGCCGCGTGAGCGATGAAGGTCTTCGGATTGTAAAGCTCTGTCAAGAGGGAAGAACAGACATTAAGCTAACATCTTAATGTTTTGACGGTACCTCTGAAGGAAGCACCGGCTAACTCTGTGCCAGCAGCCGCGGTAATACAGAGGGTGCTAGCGTTGTTCGGAATTACTGGGCGTAAAGCGTGCGCAGGC
+
FFFFFFFFFFFFFFFFFFFFFFFFFFFFFFFFFFFFFFFFFFFFFFFFFFFFFF:FF::FFFFFFFFFF:FFFF,FFFFFFFFFFFFFFFFFFFFFF,FFFF:FF,,FF,F:FFFF:F,FFFFF:FFFF:FFFFFFF,F:,FFFFFFFFFFFF:FFF,FFFF:FFFFFFFFFFFFFFFF:FFFFFF:FFFFFFFFF,FFFFFFFFF:FFF,::FFFF:FF:FF,:,FFFFFFFFFF:,FFFFFFF:,FFF
@A00920:152:HGHKKDRXX:2:2108:24108:33191 1:N:0:CGCGTTCA+CTAATCGA
ACTCCTACGGGAGGCAGCAGTCGAGAATTTTTCACAATGGGGGAAACCCTGATGGAGCGACGCCGCGTGGGGGATGAATGGCTTCGGCCCGTAAACCCCTGTCATTCGCGAACAATGCTCGCGACCTAACACGTCGCGAGTTGATAGTAGCGGAAGAGGAAGGGACGGCTAACTCTGTGCCAGCAGCCGCGGTAAGACAGAGGGTGCAAACGTTGTTCGGAATTACTGGGCGTAAAGCGCGTGTAGGCGG
+
FF::FFFFFFFFFFFFFFFFFF:FFFFFFFFFFFFF:FFFFFFF,:FFF:FFFFFFFFF:FFFFF:FFFFFFFFFFFFFFFFFFFFFFFFFFFF:FFFFFFFFFF::FF:FFFFFFFFFF:FFFFFFFFFFFFFFFF:FFFFFFFFFFFFFFFF:F,FFFF:FFFF:FFFFFFFFFFF:FFFFFFFF:FFFF:F:FFF,FFFF,FF:F:FFFFFFFFF,F:FFF:FF,FFFFF:FFFFFFFFFFFFF:FF
@A00920:152:HGHKKDRXX:2:2108:19361:33207 1:N:0:CGCGTTCA+CTAATCGA
ACTCCTACGGGAGGCAGCAGTAGGGAATATTGGACAATGGGTGCAAGCCTGATCCAGCCATGCCGCGTGCAGGAAGACGGCCTTCTGGGTTGTAAACTGCTTTTGCCAGGGGATAAAAAGTCCTTGCGAGGAAAATTGAAGGTACCTGGTGAATAAGCCACGGCTAACTACGTGCCAGCAGCCGCGGTAATACAGAGGTCCCGAGCGTTGTTCGGATTCACTGGGCGTAAAGGGTGCGTAGGTGGCTTGG
+
FFFFFFFFFFFFFFFFFF:FFFFFF:FFFFFFFFFFF:FFFFFFFFFFFFFFFFFFFFFFFFFFFFFFFFFFFF:FFFFFFFFFFFFFFFFFFFFFFFFFFFFFFFFFFFFFFFFFFFFF:F:FFFFFFFFF,FFFFFFFFFFFFFFFFFFFFFFFFFFFFFFFFFFFFFFFFFFFFFFFFFFFFFFFF,F:FFFFFFFFFFFFFFFFFFFFFFFFF:FFFFFFFFFF,FFFFFF:FF:FFFF:,FF,FF
@A00920:152:HGHKKDRXX:2:2108:21630:33599 1:N:0:CGCGTTCA+CTAATCGA
ACTCCTACGGGAGGCAGCAGTGGGGAATCTTGCACAATGGGCGAAAGCCTGACGCAGCGACGCCGCGTGAGGGACGAAGGCCTTCGGGTTGTAAACCTCTTTCAGCAGGGACGAAGCTACTCGGGTTAACAGCCCAGAGGGTGACGGTACCTGTAGAATAAGCCCCGGCTAACTACGTGCCAGCAGCCTCGCTAATACGAAGTGTGCAAGCGTTGTCCGGATATACTGGGCGTAAAGAGCGTGTAGGCGG
+
FFF,,FFF,,FFF,FF,FF:FF:,FFFF,F:F:,FFF,FFFFF,F:FF:F:FF,F:FFFFFFFF,:FF,FF,FF,,FF:F:FF::FFFF::FFFFFF:FFF,FF:FF::FFFFFF,FFFFFF,F,FF::FF,F:FFF:FFFFF:FFFFFFFF,FF,FFF,FF,F:,:F:F::FFFF:F,,F:FFF:,:,FF,FFFFFF,,F:,:,,,FFF::FF,:F:,F::,FF:::FFFFFF::FFFF,,:FFFF,F,
@A00920:152:HGHKKDRXX:2:2108:23366:33818 1:N:0:CGCGTTCA+CTAATCGA
ACTCCTACGGGAGGCAGCAGTAGGGAATATTGGACAATGGGCGCAAGCCTGATCCAGCGATGCCGCGTGAGTGATGAAGGCCTTCGGGTCGTAAAGCTCTTTTCCAGGGGAAGAACACCTTGAGGAGGAAATGCCTTGGGTTTTACGGTACCCTGGGAATAAGGAACGGCTAACACCTTGCCAGCAGCCGCGGTAATACGGAGGTTCATAGCGTTGTTCGGAATTACTGGGCGTAAAGGGAGCGCAGGCG
+
FFFFFFFFFFFFFFFFFFFFFFFFFFFFFFFFFFFFFFFFFFFFFFFFFFFFFFFFFFFFFFFFFFFFFFFFFFFFF,FFFFFFFFFFFFFFFFFFFFFFFFFF,::FFFF:,FFF,FFFFFFFFFFF:FFF,FF:F,,FFF:,F:FFF:F,F,F:,FFF:F,FFF,F,FF,:F,FF,,,:,FFFFFF:F,:,FFFFFFFFF,FF::,:FFFFFFFFF:F:FF:,FFFFFF:F:,:,F:,F,F,F:FFF,
@A00920:152:HGHKKDRXX:2:2108:29767:34945 1:N:0:CGCGTTCA+CTAATCGA
ACTCCTACGGGAGGCAGCAGTGGGGAATCTTGCGCAATGGCCGAAAGGCTGACGCAGCGACGCCGCGTGTGGGAGGAAGCTCTTCGGGGTGTAAACCACTGTTGCCCGGGACGAACACACCTATTCGTGGGTGCTGACGGTACCGGGTGAGGAAGCACCGGCTAACTCTGTGCCAGCAGCCGCGGTAATACAGAGGGTGCGAGCGTTGTCCGGAATCACTGGGCGTAAAGGGCGCGTAGGTGGCTTGGCA
+
FFFFFFFFFFFFFFFFFFFFFFFFFFFFFFFFFFFFFFFFFFFFFFFFFFFFFFFFFFFFFFFFFFF:FFFFFFFFF,FFFFFFFFFFFFFFFFFF::FFFFFFFFFFFFFFFFFFFFFFFFFFFFFF:FFFFFFFFFFFFFFFFFFF:FFFFFFFFFFFFFFFFFFFF:FFFFFFFFFFFFFF:F,FFF:FFFFFFFFFFF:F:F:FFFFFFFF,FFFFF:FFF:FFFFFFFFFF,FFF:FFFFFFFFF
@A00920:152:HGHKKDRXX:2:2108:29749:35008 1:N:0:CGCGTTCA+CTAATCGA
ACTCCTACGGGAGGCAGCAGTGGGGAATATTGCGCAATGGACGAAAGTCTGACGCAGCGACGCCGCGTGTGGGATGAAGCCTTTCGGGGTGTAAACCACTGTTGCCCGGGACGAAACTCCTCTTTCGAGAGGATTGACGGTACCGGGTGAGGAAGCACCGGCGACCTCTGTGCCAGCAGCCGCGGTAATACAGAGGGTGCGAGCGTTGTCCGGAATCACTGGGCGTAAAGGGCGCGGAGGTGGGTGGGTA
+
FFFFFFFFFFFFFFFFFFFFFFFFFF:FF:FFFFFF:FFFFFFFFFF,FFFFFF:FFF,FFFFFFFFFFFFFFFFFFFFF,FFFFFFFFFFFFFFF:F,FF:FFFFFFF:FFF,FFFFFF,F:FFFFFF,FFFFFFFFFFFFF:FFFFF,:F::FFFFF:::,F,:FFFFF,FFFFFFFFFFFF,F:,FFFFFFFF:,FFF:FFF:,:FFFFFF,FFF,F:,FFFFF::F:FFFFF,,FF,FF,:,FF,F
@A00920:152:HGHKKDRXX:2:2108:8386:35055 1:N:0:CGCGTTCA+CTAATCGA
ACTCCTACGGGAGGCAGCAGTGGGGAATATTGGACAATGGGCGAAAGCCTGATCCAGCAATGCCGCGTGAGTGATGAAGGCCTTAGGGTTGTAAAGCTCTTTTACCAGGGATGATAATGACAGTACCTGGAGAATAAGCTCCGGCTAACTCCGTGCCAGCAGCCGCGGTAATACGGAGGGAGCTAGCGTTGTTCGGAATTACTGGGCGTAAAGCGCACGTAGGCGGCGAAGCAAGTCAGGGGTGAAATCC
+
:F:FF,,F:FFFFFFFFFFFFFFFFF:FFFFFFFFFFFFFFFFFFFFFFFFFFFFFFFFFFFFFFFF,FFFFFFFFFFFFFFFFFFFF:FFFFFFFFFFFF:FFFFFFFFFFFFFFFFFFFFFFFFFFFFFFFFFFFFFFFFFFFFFFFFFFFFFF:FFF::FFFFFFFFFFFFFFFFFFFFFF:FFFFFFFF,FFF:FFFFFFFFFFFFFFF:FFFF::FFF:FF:FFFF:F:FF:FFFF,FFFF:FFF
@A00920:152:HGHKKDRXX:2:2108:8748:35430 1:N:0:CGCGTTCA+CTAATCGA
ACTCCTACGGGAGGCAGCAGTGGGGAATATTGGTCAATGGGCGAAAGCCTGATCCAGCCATGCCGCGTGAGTGATGAAGGCCCTAGGGTTGTAAAGCTCTTTCAGCGGGGAAGATAATGACGGTACCCGCAGAAGAAGCCCCGGCTAACTTCGTGCCAGCAGCCGCGGTAATACGAAGGGGGCTAGCGTTGTTCGGAATCACTGGGCGTAAAGCGCGCGTAGGCGGACCATCAAGTCGGTTGTGAAATCC
+
FFFFFFFF,F:FFFFFFFFFFFFFFF:FFFF::FFFFFFFFFFFFFFFFFFF,FFFFFFFFFFFFFFFF:FFFFFFFFFFF:FFFFFFFFFFFFFFFFFFFFFFFFFFFFFFFFFFFFFFFFFFFFFFFFFFFFFFFFFFFFFFFFFFFFFFFFFFFFFFFFFFFFFFF:FFFFFFFFFFF:FFFFFFFFFFFFFFFFFFFFFFFFFFFFFFFFFFFFFFFF:FFFFF:FFFFFFFFFFFFFFFF:FF:F
@A00920:152:HGHKKDRXX:2:2108:14877:35931 1:N:0:CGCGTTCA+CTAATCGA
ACTCCTACGGGAGGCAGCAGTGGGGAATATTGGACAATGGGGGCAACCCTGATCCAGCAATGCCGCGTGGGTGAAGAAGGTCTTCGGATTGTAAAGCCCTTTCGGCGGGGACGATGATGACGGTACCCGCAGAAGAAGCCCCGGCTAACTTCGTGCCAGCAGCCGCGGTAATACGAAGGGTGCAAGCGTTACTCGGAATTACTGGGCGTAAAGCGTGCGTAGGTGGTTCGTTAAGTCAGATGTGAAAGCC
+
:FFFFFFFFFFFFFFFFFFFFFFFFF,FFFFFFFFFFFFFFFFFFFFFFFFFFFFFFFFFFFFFFFFFFFFFFFFFFFFF:FFFFFFFFFFFFFFFFFFFFFFFFFFFFFFFFFFFFFFFFF:FFFFFFFFFFFFFF:FFFFFFFFFFFFFFFFFFFFFFFFFFFFF:FFFFFFFFFFFFFFFF,FFFF:FFFFFFFFFFFFFFFFFFFF,FFFFFFFFFFFFFFFFFFFFF:FFFF:F::FFFFFFFFF
@A00920:152:HGHKKDRXX:2:2108:30987:36996 1:N:0:CGCGTTCA+CTAATCGA
ACTCCTACGGGAGGCAGCAGTAGGGAATATTGCACAATGGAGGAAACTCTGATGCAGCGACGCCGCGTGAGTGATGAAGGCCTTCGGGTCGTAAAGCTCTGTCGCAGGGGAATAACACAATGAAGGTACCCTGTAAGAAAGGATCGGCTAACTTCGTGCCAGCAGCCGCGGTAAGACGAGGGATCCTAGCGTTGTTCGGACTTATTGGGCGTAAAGCGGGTGCAGGTGGCTATGTAAGTCAGGTGTGAAA
+
FFFFFFFFFFFFFFFFFFFFFFFFFFFFFFFFFFFFFFFFFFFFFFFFFFFFFFFFFFFFFFFFFFFFFFFFFFFFFFFFFFFFFFFFFFFFFFFFFFFFFFFFFFFFFFFFFFFFFFFFFFFFFFFFF:FFFFFFFFFFFF:FFFFFFFFFFFFFFFFFFFFFFFFFF,FFF,FFFFFFFFFFF:FFFFFF:FFFFF,F,FFFFFFFFFFFFFFFFF:FF::FFFFFFFFF::FF:F:FFFFFFFFFF:
@A00920:152:HGHKKDRXX:2:2109:2293:1485 1:N:0:CGCGTTCA+CTAATCGA
ACTCCTACGGGAGGCAGCAGTGGGGAATTGTTCGCAATGGGCGCAAGCCTGACGACGCAACGCCGCGTGGAGGATGAAGGTCTTCGGATTGTAAACTCCTGTTGCCCGGGACGAAAAGCTTCGACCTAACACGTCGAAGTCTGACGGTACCGGGTGAGGAAGCACCGGCTAACTCTGTGCCAGCAGCCGCGGTAATACAGAGGGTGCAAACGTTGTTCGGAATTACTGGGCGTAAAGCGCGTGTAGGCGG
+
FFFFFFFFFFFFFFFFFFFFFFFFFF:FFFFFFFF:FFFFFFFFFFFF:FFFFFFFFFFFFFFFFFFFFFFFFFFFFFFFFFFFFFFF,FFFFFFFFFF:FFFFFFFFFFFFFFFFFFFFFFFFFFFFFFFFFFFFFFFFFFFFFFFF:FFFFFFFFFFF:FFFFFFFFFFFFFFFFFFFFFFFFFFFFFFFFF:F:FFFFFFFFFFF:FFFFFFFFFFFFFF,FFFFFFF::F::F,F:FFFFFFFFFF
@A00920:152:HGHKKDRXX:2:2109:8594:2033 1:N:0:CGCGTTCA+CTAATCGA
ACTCCTACGGGAGGCAGCAGTGGGGAATTTTTCGCAATGGGGGAAACCCTGACGAAGCAACGCCGCGTGGAGGATGAAGGCCTTCGGGTCGTAAACTCCTGTCGACCGGGACGAATGTGGTCTGGGCTAACATCCCGGGCCATCGACTGTACCGGTGGAGGAAGCCACGGCTAACTCTGTGCCAGCAGCCGCGGTAATACAGAGGGGGCAAGCGTTATTCGGAATTATTGGGCGTAAAGCGCACGTAGGC
+
FFFFF,F,,FFFF:,FF,FFFFFFFFFFFF:FFF::FF::F,FFFF:FFFFFF:FFFFF:F:FF:FF,FFFFF:F:FFF:FF:FF,FF::FFFFF,F:F,FFFFFFF::FF,,FFFFFFF:,FF::FFFFF:FFFFFF:FFFFFFFFFFFFFFFFFFF,FFFF:FFFF,FFFFFF:F:FFFFFFFFF:FFFFFFFF,::FFFF::FF:FFFFFFFFF,FF,FFF:F,FFFF,FFFFFFF::F:FFFFFFF
@A00920:152:HGHKKDRXX:2:2109:22336:2096 1:N:0:CGCGTTCA+CTAATCGA
ACTCCTACGGGAGGCAGCAGCGAGGAATCTTGGGCAATGGGCGAAAGCCTGACCCAGCGACGCCGCGTGGAGGATGAAGGCCTTCGGGTCGTAAACTCCTTTTGTGAGGGAAGAAGTTCTGACGGTACCTCACGAATAAGCCACGGCTAACTACGTGCCAGCAGCCGCGGTAATACGTAGGTGGCAAGCGTTGTCCGGATTTACTGGGCGTAAAGGGCTTGTAGGCGGTAAGTTAAGTCCGGTGTGAAAT
+
FFFF,FFF,FFF::FFFFFF:FF:FF,FFF:FF:FF::FF,,FFFF,::FFFF,F:FFFFFFFFFFFFFFFFFFFFFFFF:FFFFFF,FFF:FFFFFFFF,,FFFFFFF:FF,FF,F,FFFFFFFFFFFF::F:FF,F:FFFFF:F:FF:FFFFF,FFFF:FFF:FFFFF:FF,FF,:FFFF:F::FFFFFFF:F::FFFFFFFFFF:F,FFFF,:FF:FFFF:,FFFF,,::,FFFF:::FF,:F:F:,
@A00920:152:HGHKKDRXX:2:2109:13404:4288 1:N:0:CGCGTTCA+CTAATCGA
ACTCCTACGGGAGGCAGCAGTGGGGAATATTGCACAATGGGCGCAAGCCTGATGCAGCGACGCCGCGTGAGGGATGACGGCCTTCGGGTTGTAAACCTCTTTCAGCAGGGAAGAAGCGAAAGTGACGGTACCTGCAGAAGAAGCACCGGCTAACTACGTGCCAGCAGCCGCGGTAATACGTAGGGTGCGAGCGTGGTCCGGAATTATTGGGCGTAATGTGCGTGTAGGCGGTCTGTCGCGTCTGCCGTGA
+
FFFFFF::FFF:FFFFFFFFFFF:FFFFFFF:FFFFF::FF:,FF,:FFFF,FFFFFFF:FFF:FFFF:FFFFFFFFFFFFFFF,:F,FFFFFFF:FFFFFFFFF:FFFFFFFFFFFFFFF:F:FFFF:FFFFFFFF:FF:FFF:FFFFFFFFF:FF:FFFFF:FF:FFFFFFFFFFFFF:FF:FFFFFFFFFF,FFFF,:F,FFF:,::FFF,FF,F,FF,FFFFFF,FFFFFFFF:FFF:FFFF,:F:
@A00920:152:HGHKKDRXX:2:2109:20636:4539 1:N:0:CGCGTTCA+CTAATCGA
ACTCCTACGGGAGGCAGCAGTGGGGAATTGTTCGCAATGGGCGCAAGCCTGACGACGCAACGCCGCGTGGAGGATGAAGAATTTCGGTTCGTAAACTCCTTTCGACCAAGATGAACATCCGCCGATTTAACACATCGGCGGACTGACAGTATTGAGAGAAGAAGCCCCGGCTAACTCTGTGCCAGCAGACGCGGTAATACAGGGGGGGCAATCGTTGTTCGGAATTACTGGGCGTAAAGGGCTCGTAGGC
+
F:::FFF,,,F:FFFFFFFF:FFF:FF:FF:FFF:FF:F:FFF:FF,FFFFFFFFF,FFFFFFF:::F:FF:F,F:FF::F:FF,FFFFF,FFF:F:FFFF,F,F,:FF,,FFFFFF,,FFFFFFF,FFFFFFFF:F,:F::FFFF,:FFFFF:FFF::FFFF:FFFFF,FFFFFF::FFFFFFFFFF,F,F,FFF,FF:F,F,,,F,FFF,FFFF:F,:F,FF:FF,F:F,FFFFFFFFFFFF::F,F,
@A00920:152:HGHKKDRXX:2:2109:24795:5541 1:N:0:CGCGTTCA+CTAATCGA
ACTCCTACGGGAGGCAGCAGTAGGGAATCTTGCACAATGGGCGCAAGCCTGATGCAGCGATGCCGCGTGAGGGATGAAGGCCTTCGGGTTGTAAACCTCTTTCGACAGGGAAGAAGCCACCTCTCAAGGTGGTGACGGTACCTGTAGAAGAAGCCCCGGCTAACTACGTGCCAGCAGCCGCGGTAAAACGTAGGAGGCGAGCGTTATCCGGATTTACTGGGGGTAAAGCGCGTGTAGGCGGTCGTGCAAG
+
FFFFFFFFFFFFFFFFFFFFFFFFFFFFFFFFFFFFFFFFFFFFFFFFFFFFFFFFFFFFFFF:FFFFFFFFFFFFFFFFFFFFFFFFFFFFFFFFFFFFFFFFFFFFFFFFFFFFFFFFFFFFFFFFFFFFFFFFFFF:FFFFFFFFFFFFFFFFFFFFFFFFF,FFFFFFFFFFFFFFFFFFFFFFFFFFFFFF:F,FFFFFFF,FFF,FFF:FF:FFF,FFFFFFFF:FF:FFF:FFFFFFF:,FFF
@A00920:152:HGHKKDRXX:2:2109:27425:5776 1:N:0:CGCGTTCA+CTAATCGA
ACTCCTACGGGAGGCAGCAGTCGGGAATTTTGCCCAATGGACGAAAGTCTGAGGCAGCAACTCCGCGTGAGGGATGACGGCCTTCGGGTTGTAAACCTCTTTTCCCAGGGAAGATCCAAGACGGTACCTGGGGAATAAGCCACGGCTAACTACGTGCCAGCAGCCGCGGTAATACGTAGGTGGCGAGCGTTGTCCGGATTTACTGGGCGTAAAGCGCGCGCAGGCGGCTGGCCAAGTCCGATGTGAAAGC
+
FF,FFFFFFFF:FFFFFFFFFFFFFFFFFFFFFFF:FFFFFFFFFFFFFFFFFFFFF:FFFFFFFFF,FFFFFFFFFFFFFFFFFFFFFFFFFFFFFFFFFFFFFFFFFFFFFFFFFFFFFFFFFFFFFFFFFFFFFFFFFFFFFFFFFFFFFFFFFFFFFFFFFFFFFFFFFFFFFFF,FFFFFFFFFFFFFFFFFFFFFFFFF,FFFF:FFF,F:FFFFFF:FFFFFFFFFFFFFFFFFFFFFFFFFF
@A00920:152:HGHKKDRXX:2:2109:30716:5932 1:N:0:CGCGTTCA+CTAATCGA
ACTCCTACGGGAGGCAGCAGTGGGGAATCTTGCGCAATGGGCGAAAGCCTGACGCAGCGACGCCGCGTGAGTGATGAAGGCCTTCGGGTTGTAAAGCTCTGTGGGGAGAGACGAATAAGTAGAAGCTAATACCTTCTATGATGACGGTATCTCCTTAGCAAGCACCGGCTAACTCTGTGCCAGCAGCCGCGGTAAGACAGAGGGTGCAAACGTTGTTCGGAATTACTGGGCGTAAAGCGAGTGTAGGCGG
+
FFFF:FF::FFFFFFFFF:FFFFF,FFF:FFF:FF::FFFFF,FF,FFFFFF:FFF:FFFF:FFFFFFFFFFFFFFFF,FFFFFFFFFFFFFFFFFFF::F:F:FFF:FFFFFFFFF,FFF:FFF:FFF:FFFF:FFF:FF:,FFFFFFFF:,FF:F:FF:,FFFFF:FFFFF,,:FFFFFFFFFFF:FF:FF,:FFFFFF:F:FFFF,:F:FFFFF::FFF:FFFFFF:FFFFFFF,FFFFFFFF:,::
@A00920:152:HGHKKDRXX:2:2109:16016:6120 1:N:0:CGCGTTCA+CTAATCGA
ACTCCTACGGGAGGCAGCAGTGGGGAATATTGGACAATGGGGGAAACCCTGATCCAGCAATGCCGCGTGTGTGAAGAAGGCCTGCGGGTTGTAAAGCACTTTCGGCAGGGAAGAAAAGCGCCGGACTAATACTCCGGTGTCTTGACGTTACCTGCATAAGAAGCACCGGCTAACTCCGTGCCAGCAGCCGCGGTAATACGGAGGGTGCGAGCGTTAATCGGAATTACTGGGCGTAAAGCGCACGTAGGTG
+
FFFFFFFFFFFFFFFFFFFFFFFFFFFFFFF:FFFFFFFFFFFFFFFFFFFFFFFFF:FFFF:FFFFFF:FFFFFFFFFFFFFFFFFFFFFFFFFFFFFFFFFFFFFFFF:FFFFFFFFFFFFFFFFFFFF:FFFFFFFFFFFFFFFFFFFFFFFFFFFF:FFFFFFFFFFFFFFFFFFFFFFFFF:FFFFFF:FFFFFFFFFFFFFFF,FFFFFFFFFFFF,FFFFF:FFFFFFF,:FFF:FFF:FFFF
@A00920:152:HGHKKDRXX:2:2109:25934:6261 1:N:0:CGCGTTCA+CTAATCGA
ACTCCTACGGGAGGCAGCAGTGGGGAATCTTGCGCAATGGCCTAACGGCTGACGCAGCGACGCCGCGTGAGGGATGACGCTCTTCGGAGTGTAAACCTCTTTTGCCCGGGACGAATTGCCAACTTTAGTTGGCTTGACGGTACCGGGTGAATAAGCACCGGCTAACTCCGTGCCAGCAGCCGCGGTAATACGGGGGGTGCGAGCGTTGTTCGGAATTACTGGGCGTAAAGGGCTCGTAGGCGGCCAACTA
+
FFFFFF:FFFFFFFFFFFFFFFFFFFFFFF:FFFFFFFFFFFFFFFFFF,FFFFFFFFFFFFFFFFFFFFFFFFFFFFFFFFFFFFFFFFFF:FFFFFF:FFFFFFFFFFFFFFFFFFFF,:FFFFFFF:FFFFFFFFFFF:FFFFFFFF,FFFFFFFFFFFFFFFFFFFFFFF,FFFFFFF:FFF:FFFFFFF:FFFFFFFFFFFFFFF:FF:,FF,FFFFF::F:FFFFFFFFF:FFFFFFFFFFFFF
@A00920:152:HGHKKDRXX:2:2109:27516:6934 1:N:0:CGCGTTCA+CTAATCGA
ACTCCTACGGGAGGCAGCAGCTAGGAATCTTGGGAATGGGCGAAAGCCTGACCCAGCAACGCCGCGTGGGCGATGAAGGCCTTCGGGTCGTAAAGCCCTTTTGCAGGGGAAGATGATGACGGTACCCTGCGAATAAGCCACGGCTAACTACGTGCCAGCAGCCGCGGTAATACGTAGGTGGCAAGCGTTGTCCGGATTTACTGGGCGTCAAGGGCGTGCAGGCGGTTTGTTAAGTTCAGGGTGAAAGCTC
+
F:FFF,FFFFFFFFFFFFFFFFFFF:FFFFFFFFFFFFFFFFFFFFFFFFFFFFFFFFFFFFFFFFFFFFFFFFFFFFFFFFFFFFFFFFFFF,FFFFFFFFFFFFFFFFFFFFFFFFFFFFFFFFFFFFFFFFFFFFF:FFFFF,FFFFFFFFFFFFFFFFFFFFFFFF::FFFFFFFFFFF,FFFFFF,:FFFFFFF,FFFFFFFF,:,FFFF:FFFFFFFFFFFFFFFFFFFFFFFFFFFFF:FFFF
@A00920:152:HGHKKDRXX:2:2109:18900:7889 1:N:0:CGCGTTCA+CTAATCGA
CCTCCTACGGGAGGCAGCAGTGGGGAATATTGCACAATGGGCGAAAGCCTGATGCAGCGACGCCGCGTGAAGGATGAAGGCCTACGGGTTGTAAACTTCTGTTAGGTGGGAAGAAATACTTATTCCTAATATGAATAAGGGATGACGGTACCATCAGAGAAAGCACCGGCTAAACTCGTGCCAGCAGCCGCGGTAATACGAGTGGTGCAAGCGTTGTCCGGAATCACTGGGCGTAAAGGGCGCGTAGGCG
+
,:F::FFFFF::FFF:FFFF:FFFFFFFFFFFF:FFFFFFFFFF::FFFF,FFFFFFFFFFFFF:FFFFFF:FFFF:FFFFF:FFFFFFFFFFFFFFFF::FFFF:FFFFFFFFFFFFFFFFFFFFFFFFFFFFFFFFFFFFFFFFFFFFFFFFFFFFFFFFFFFFFFFFFF:FFFF:F:FFFFFFFFFFF:FFFFFFFFF,:FF,FF:,FFF,FFFF:FFF:FFFFF,:F,FF,FF,FF::FFFFFF:F
@A00920:152:HGHKKDRXX:2:2109:17400:8328 1:N:0:CGCGTTCA+CTAATCGA
ACTCCTACGGGAGGCAGCAGTAAGGAATATTGCGCAATGGGCGAAAGCCTGACGCAGCAACGCCGCGTGCGGGAAGAAGGTCTTCGGATCGTAAACCGCTTTTGTGAGGGACGAGCAAGGACGGTACCTCACGAATAAGTCTCGGCTAACTACGTGCCAGCAGCCGCGGTAAAACGTAGGAGGCGAGCGTTATCCGGATTTACTGGGCGTAAAGCGCGTGCAGGTGGTTCTGTAAGTGGTGCGTGAAAGC
+
FFFFF:FFFFFFFFFFFF:FFFFFFFFFF:FFFFFFFFFFFFFFFFFFFFFFFFFFFFF:FFFFFFFFFFFFFFFFF:FFFFFFFFFFFFF,:F:FFF:FFFFFFFFFFFFFFFFF,FFFFFFFFFFFFF,FFFFFFFFFFFFFFFFFFFFFF:FFFFFFFFFFFFFFFFFFF:FFFFFFFF,:FFF:FFFFFFFFFFFFF:FFFF,FFFFFFF:FF:FFFFFFFF:FFFFF:F:FFF:FFFF,FF:FF:
@A00920:152:HGHKKDRXX:2:2109:15582:8531 1:N:0:CGCGTTCA+CTAATCGA
ACTCCTACGGGAGGCAGCAGTGGGGAATTGTTCGCAATGGGCGCAAGCCTGACGACGCAACGCCGCGTGGAGGATGAAGGTCTTCGGATTGTAAACTCCTGTTGATCGGGAAGAATGGCCCCCGGGTTAATACGCCGGGGGAGTGACGGTACCGATTGAGGAAGCCACGGCTAACTCTGTGCCAGCAGCCGCGGTAATACGTAGGGTGCGAGCGTTAATCGGAATTACTGGGCGTAAAGTGTGCGCAGGC
+
FFFFFFFFFFFFFFFFFFFFFFFFFFFFFFFFFFFFFFFFFFFFFFFFFFFFFFFFFFFFFFFFFFFFFFFFFFFFFFFFFFFFFFFFFFFFFFFFFFFFFFFFFFFFFFFFFF,FFFFFFFFFFFFF,FFFFFFFFFFFF,FFFFFFFFFFFFFFFFFFF,FFFFFFFFFFFFFFFFFFFFFFFFFFFFFFFFFFFFFFFFFFFFFFF:FFFFFFFFF:,FF:F:FFFFF:FFFFFFFFFFF:FFFF:F
@A00920:152:HGHKKDRXX:2:2109:6967:8891 1:N:0:CGCGTTCA+CTAATCGA
ACTCCTACGGGAGGCAGCAGTGGGGAATATTGGACAATGGGCGCAAGCCTGATCCAGCCATGCCGCGTGTGTGAAGAAGGCCTTCGGGTTGTAAAGCACTGTTGTTGGGGAAGAAAAGACACCGGTCAATACCCGGGGTTTCTGACGCTACCCACAGAATAAGCACCGGCTAACTCTGTGCCAGCAGCCGCGGTAATACAGAGGGTGCAAGCGTTAATCGGAATTACTGGGCGTAAAGCGCGCGTAGGCG
+
FFFFFFFFFFFFFFFFFFFFFFFFFFFFFFFFFFFFF:FFFFFFFFFFFFFFFFFFFFFFFFFFFFFFFFFFFFFFFFFFFF,FFFFFFFFFFFFF:FFF,FFFFFFFFFFFFFFF:FFFFFFFFFFFFFF,FFFFFFFFF,FFFFFFFFFFF,FFFFFFFFFFFF,FFFFFFF:FF:FFFFFFFFFFFFFF:FF:FF:,:FFFF:FFFFFFFFFFFF:FFFFFFFFF,FFFF:F:FF:FFFFFFFFFFF
@A00920:152:HGHKKDRXX:2:2109:7383:9612 1:N:0:CGCGTTCA+CTAATCGA
ACTCCTACGGGAGGCAGCAGTAAGGGATCTTGCGACAATGGGCGAAAGCCTGACGCAGCAACGCCGCGTGCGGGATGACGGCCTTCGGGTTGTAAACCGCTTTTCGGGGGGAAGAGGAAGGACGGTACCCCCGGAAGAAGTCTCGGCTAACTACGTGCCAGCAGCCGCGGTAAAACGTAGGAGGCGAGCGTTATCCGGATTTACTGGGTGTAAAGCGCGTGTAGGCGGTCCTGCAAGTGGCGCGTGAAAG
+
FFFFFFFFFFFFFFFFFFFFFFFFFFFFFFFFFFFFFFFFFFFFFFFFFFFFFFFFFFFF,FFFFFFFFFFFFFFFFFFFFFFFFFFFFFFFFFFFFFFFFFFFFFFFFFFF:F:FFF:FFFFFFF:FFFFFFFFFFFFF:FFFFFFFF:F:FFFFFFFFF:FFFFFFFFFFFFFFFFFFF:FFFFFFFFFF::F:FF:FFFFFFFFFFFFFFFFFFFFFFFFFFFFF:FF::FF,F:FFFFFFFF:F:F
@A00920:152:HGHKKDRXX:2:2109:14940:9643 1:N:0:CGCGTTCA+CTAATCGA
ACTCCTACGGGAGGCAGCAGCAAGGAATCTTCCGCAATGGGCGCAAGCCTGACGGAGCAACGCCGCGTGGAGGACGACGGCCTTCGGGTTGTAAACTCCTTTTCTCAGGGACGAAACGGACGGTACCTGGGGAATCAGCCCCGGCTAACTCTGTGCCAGCAGCCGCGGTAAGACAGAGGGGGCAAGCGTTGTCCGGAATTATTGGGCGTAAAGAGCTCGTAGGCGGTCTGTCGCGTCGGCTGTGAAAACT
+
FF,FFFFFFFFFFFFFFFFFFFFFF:F:FFFFFFFFFFF::FFFFF:FFFFFF:F:FF:FFFFFFFFFFFFFFFFFFFFFFFFFFFF,FFFFFFFF:FFFFFFFFFF:FF:FF,FF:F:FFFFFFFFFF,FFFFFFFF,:FFF:FFFFFFFF:FFFFF:FFFFF:F:::,FFFFF:FFF,FFFF,FFFFFFFFFFFFF:F,FF:F:F:FF,FF,:::F,FFF:FFFFFFFFFF:FF:FF,,:F,FFFFFF
@A00920:152:HGHKKDRXX:2:2109:17282:9815 1:N:0:CGCGTTCA+CTAATCGA
ACTCCTACGGGAGGCAGCAGTGGGGAATTTTGGACAATGGGGGCAACCCTGATCCAGCCATGCCGCGTGTGTGAAGAAGGCCTTCGGGTTGTAAAGCACTTTCGGCCGGAACGAAATCGCGCGGGTTAACAGCCCGCGTGGATGACGGTACCGGAAGAAGAAGCACCGGCTAACTACGTGCCAGCAGCCGCGGTAATACGTAGGGTGCAAGCGTTAATCGGAATTACTGGGCGTAAAGTGTGCGCAGGTG
+
FFFFFFFFFFFFFFFFFFFFFFFFFF:FFFFFFFFF:FFFFFFFFFFFFFFFFFFFFFFFFFFFFFFFFFFFFF,FFFFFFFFFFFFFFFFFFFFFFFFFF:FFFFFFFFFFFFFFFFFFFFFFFFFFFFFFFFFFFFFFFFFFFFFFFFFFFFFFFFFFFFFFFFFFFFFFFFFFFFFFFFFF:FFFFFFFFF:FFFF::FFFFFFFFFFFFFF:FF:FF:FFFFFFFFFFFFFFFFFFFFF::FFFFF
@A00920:152:HGHKKDRXX:2:2109:26422:9987 1:N:0:CGCGTTCA+CTAATCGA
ACTCCTACGGGAGGCAGCAGTGGGGAATATTGGACAATGGGCGAAAGCCTGATCCAGCAATGCCGCGTGTGTGAAGAAGGCCTTCGGGTTGTAAAGCACTTTAAGTGGGGAGGAAGGGGTGATTGCTAATATCAATCATCATTGACGTTACCCACAGAATAAGCGTCGGCTAACTACGTGCCAGCAGCCGCGGTAAAACGTAGGACGCGAGCGTTATCCGGATTTACTGGGCGTAAAGCGCGGGCAGGCG
+
FFFFFFFFFFFFFFFFFFFFFFFFFFFFFFFFFFFFFFFFFFFFFFFFFFFFFFFFFFFFFFFFFFFFFFFFFFFFFFFFFFFFFFFFF:FFFFFFFFFFFFFFFFFFFFFFFFFFFFFFFFFFFFFFFFFFFFFFFFFFFFFFFFFFFFFFFFFFFFFFFFFFFFFFFFFFFFFFFFFFFFFFFF:FFFFFFFFFF:FFFFF::FFFFFFFFFFFFF:FFFFFFFFFFFFFFF:FFFFFFFFFFFFFFF
@A00920:152:HGHKKDRXX:2:2109:31837:10003 1:N:0:CGCGTTCA+CTAATCGA
ACTCCTACGGGAGGCAGCAGTGGGGAATATTGCCCAATGGACGAAAGTCTGAGGCAGCAACGCCGCGTGCGCGATGAAGGCCTTCGGGTCGTAAAGCGCTTTTCGGGAGGATGAGGAAGGACAGTACTCCCGGAATAAGGAACGGCTAAATACGTGCCAGCAGCCGCGGTAAAACGAAGGTTCCGAGCGTTATCCGGATTTACTGTGCGTAAAGCGCGATCAGGCGGATGGTCAAGTCGGGCATGAAATC
+
FFFFFFFFF:FFFFFFFFFFFFFFFFFFFFFFF,FFFFFFFFFFFFF,FFF:,FFFFFFFFFFFFFFFF:FFFFFFFFFF,FFFFFF,F,FF:FF:F:FFFF:FFF,F:FF:FF:F:FF:FF::FFF:F::FFFF:F,,FFFF:,FFFF,::FF,:F,:FFF:FFF,:,:FFFF,F,FFF,:FFFFFFFFF:,,F:FFF,FFFFF,FF,,FF:,,,,:,FFF:::,,,FF,,FFF,::F:,FFF,FFF:F
@A00920:152:HGHKKDRXX:2:2109:24099:11005 1:N:0:CGCGTTCA+CTAATCGA
ACTCCTACGGGAGGCAGCAGTGGGGAATATTGGACAATGGGCGCAAGCCTGATCCAGCAATGCCGCGTGAGTGAAGAAGGCCTTAGGGTTGTAAAGCTCTTTCGGCGGGGAAGATGATGACGGTACCCGCAGAAGAAGCCCCGGCTAACTCCGTGCCAGCAGCCGCGGTAATACAGAGGGGGCGAGCGTTATTCGGAATTATTGGGCGTAAAGGGCGCGTAGGCGGCTTTGCAAGTGACGGGTGAAAGCC
+
FFFF:FFFFFFFFFFFFFFFFFFFFFFFFFFFFFFFFFFFFFFF:FFFFFFFFFFFFFFF:FFFFFFFFFFFFF:FFFFFFFFFFF:FFFFFFFFFFFFFFFFFFFFFFF::FFF,FFFFFFFFFFFFFFFFFFFF:FFFFFFFFFFFFF:FFFFFFFFFFFFFFFFFFFFFFFFFFF:FFF:FFFFFFFFFFFFFFFFFFFFFFFFFFFFF::FFFFFFF,FFFFFFFFFFFF:FFFFFFFFFFFFFFF
@A00920:152:HGHKKDRXX:2:2109:18557:11115 1:N:0:CGCGTTCA+CTAATCGA
ACTCCTACGGGAGGCAGCAGTGGGGAATCTTGCACAATGGGCGAAAGCCTGATGCAGCAACGCCGCGTGCGGGAAGAAGGCCCTAGGGTTGTAAACCGCTTTCAGCAGGGAAGAAAATGACGGTACCTGCAGAAGAAGGTGCGGCCAACTACGTGCCAGCAGCCGCGGTGACACGTAGGCACCAAGCGTTGTCCGGATTTATTGGGCGTAAAGAGCTCGTAGGCGGTTCAGTAAGTCGGGTGTGACAACT
+
FFF,FFFFFFFFFFF:FFFFFFF:FFFF:FFFF:FFF::FFFFFFFFFFFFFFFFFFFFFFFFFFFFFFFF,FF,FFFFFFFFFFFFFFFFFFFFFFFFFFFFFFF:FF:FFFF:FFFFFFF:FFFFFFFFFF:FF:F:FFFF:FFF:FFFF,FFFFFFFFFFF,F:F:FFFFFFF:FFFFFF,FFF:FFF:FFFFF,FFFFFF,FFFFFFFFFF:,:FFF,FFFFF,FFFFF,F,FFFFF:F:F:FF,F
@A00920:152:HGHKKDRXX:2:2109:29044:11741 1:N:0:CGCGTTCA+CTAATCGA
ACTCCTACGGGAGGCAGCAGTAAGGGATATTGCACAATGGGCGCAAGCCTGATGCAGCAACGCCGCGTGCAGGAAGAAGGGCTTCGGCTCGTAAACTGCTTTTCTGCGGGACGATAATGACGGTACCGCAGGAAGAAGTCTCGGCTAACTACGTGCCAGCAGCCGCGGTAAAACGTAGGAGGCGAGCGTTATCCGGATTTATTGGGCGTAAAGAGCTCGTAGGCGGTTTTGTAAGTCGGGTGTGAAAACT
+
FFFFFFFFFFFFFFFFFFFFFFFFFFFFFFFFFFFFFFFFFFFFFFFFFFFFFFFFFFFFFFFFFFFFFFFFFFFFFFFFFFFFFFFFFFFFFFFFFFFFFF:FFFFFFFFFFFFFFFFFFFFFFFFFFFFFFFF:FFFFFFFFFFFFFF:FFFFFFFFFFFFFFFFFF,FFFFFFFFFFFFFF,FFF:F:FFFFFFF:F:FFFFFFFFFF,FFFFFFFFFFFFFFFFFFFF,FFFFFFFFFFFFFFF::
@A00920:152:HGHKKDRXX:2:2109:27787:12070 1:N:0:CGCGTTCA+CTAATCGA
ACTCCTACGGGAGGCAGCAGTGGGGAATATTGCGCAATGGGCGAAAGCCTGACGCAGCGACGCCGCGTGTGGGATGACGGCCTTCGGGTTGTAAACCACTGTCGGGAGGGACGAAGATCTGACGGTACCTCCAAAGGAAGCACCGGCTAACTCTGTGCCAGCAGCCGCGGTAATACAGAGGGTGCGAGCGTTGTCCGGAATCACTGGGCGTAAAGCGAGTGTAGGCTGTCCGCCAAGTCGATTGTGAAAT
+
:,:FFFFFFFFFFF,FFFFFFFFFFF,,,FFFFFFFFFFFFFFFFFFFFFFFFFFFFFFFFFFFFFFFFFFFFFFFFFFFFFFFFFFFFFFFFFFFFFFFFFFFFFFFFFFFFFFFFFFFFFFF:FFFFFFF:FFFFF,FF:FFFFFFFFFFFFFFFFFFFFFFFFFFFFF,FFFFFFFFFFFFFFFFFFF:FFFFFFF,FFFFFFFFF:FFFFFFFFFF:FF,FFFF::FFF:F:FFFFF,FFFFFFFF
@A00920:152:HGHKKDRXX:2:2109:13404:13589 1:N:0:CGCGTTCA+CTAATCGA
ACTACTACGGGAGGCAGCAGTGGGGAATTTTGGACAATGGGGGCAACCCTGATCCAGCCATGCCGCGTGTGTGAAGAAGGCCTTCGGGTAGTAAAGCACTTTCGGACGGAACGAAATCGCGCGATCCAATAAATAGCGTGGCTTACGGTACCTAACCAGAAAGCCACGGCTAACTACGTGCCAGCAGCCGCGGTAATACGTAGGTGGCAAGCGGTTTCCGGAATTAATGGGCGTAAAGCGCGCGCAGGCG
+
FF::F:FFF,F,FFFF:FFFF:F:F:FF,F:,:F:F::FFFF,FFF:FFFFF,F,FF,FF:FFFFFFFF,,FFF,F,:F,F::FFF:F,,,:FFF,,F:F,,F,F,F::,:F:FFFFF:FFF:FF,FFFFFF,,,FFFFFF,F,FF::FFFFFFF:FFFFFF:FFFF,,F,:F::FF,F,F:F,FF:FF,:FF,F,:FF,FF,FFFFF,F:F,,,,,FFFFF:,FF,FF,FFFFF:,FF,FFFFFF,FF:
@A00920:152:HGHKKDRXX:2:2109:8034:14340 1:N:0:CGCGTTCA+CTAATCGA
ACTCCTACGGGAGGCAGCAGTGGGGAATCTTGCGCAATGGCCGAAAGGCTGACGCAGCGACGCCGCGTGCGGGAGGACGCTTTTCGGAGTGTAAACCGCTGTCAGTGGGGACGAACGGCCCGGGGAGGCAATGCCCCGTGGTTTGACGGTACCCGCAGAGGAAGCACCGGCTAACTCCGTGCCAGCAGCCGCGGTAATACGGAGGGTGCGAGCGGTGTTCGGAATTCTTGGGCGTAAAGCGCGCGCAGGC
+
FF::FFF:FFFFFFFFFFFFFFFFFFFFFFFFFFFFFFFFFFFF:FFFFFFFFFFFFFFFFFFFFFFFFFFFFFFFFFFFFFFFFFFFFFFF:FFFFFFFFFFF:FFFFFFFFFFFFFFFFFFFFFFFFF,FF:FFFFFFFFFFFFFFFFFFFFFFFFFFFFFFFFFF:FFFFFFFFFFFFFFFFFFFFFFFFFFF,FFFFFFF:FFFFFFFFF,FFFFFFFF:FF,FFFF,FFF:FFFFFFF:FFFF,F
@A00920:152:HGHKKDRXX:2:2109:20925:14340 1:N:0:CGCGTTCA+CTAATCGA
ACTCCTACGGGAGGCAGCAGTGAGGAATATTGCTCAATGGACGAAAGTCTGAAGCAGCAACGCCGCGTGAGGGATGAAGGTGCTCTGCATTGTAAACCTCTGTAGTTGGGGACAAAAAACGGGTTACTACCCGTCTGATGGTACCCAAAAAGTAAGGATCGGCTAACTACGTGCCAGCAGCCGCGGTAATACGTAGGATCCAAGCGTTGTCCGGATTTACTGGGTGTAAAGGGTGCGCAGGCGGACTTGT
+
FFFFF:FFF:FFFFFFFF:FFFFFFFFFFFFFFFF:FFFFFFF,FFFFFFFFFFFF:FFFFFFFFFFFFFFFFFFFFFFFFFFFFFFFFFFFFF:,FFFF,FFFFF:FFFFFFFFFFF:FFFFFFFF:FFFFFFFFFFFFF:FF:FFFFFFFFF:FFFF:FFF:FFFFFFFFFFFFFFFFFFFFF:FFFFFFFFFFFFFFFF:FFFFFFF:FFFFFFFFFFFFFFFFFFFFFFFFFF:F:,FFFF:FFFF
@A00920:152:HGHKKDRXX:2:2109:3115:14685 1:N:0:CGCGTTCA+CTAATCGA
ACTCCTACGGGAGGCAGCAGTGGGGAATTTTGCGCAATGGGCTAACGCCTGACGCAGCAAAGCCGCGTGGAGGATGAAGGTCTTTGGATTGTAAACTCCTGTCAGCAGGGAAAAAGCAATAGGCGCTCATACCGTCTACAGTTGATTGTACCTGCAGAGGAAGCCCCGGCTAACTTCGTGACAGCAGCAGCGGGACAACGAATGGGGCTAGCGTTGGTCGGAGTTACTGGGCGTGCAGGGCGCGTAGGCG
+
:FFFFFFFFFFFFFFF,FFFFF,,FFFF:FF:FFFFFFFFFFFFF:FFFFFF,FFFFF:F,:FFFFFFFFF,FF,F:FFF:FFFFFFFF:FFFFFFFFFFFFFFFF,FF:FF:F,F:FF,FFF:FF:FF,FF,FF,,,,F:,FFFFF:F:,FFFFFF,F,FF:FFFFFF,::FFFFFF:F,FFF,,FF:F,FF,F,,F,:F,,FFF:,FFF:F,,,,FFFF:,:F,FFFFF:F:,,FFFF:F:FF,,FFF
@A00920:152:HGHKKDRXX:2:2109:15890:15734 1:N:0:CGCGTTCA+CTAATCGA
ACTCCTACGGGAGGCAGCAGTGGGGAATCTTGCGCAATGGGCGAAAGCCTGACGCAGCAACGCCGCGTGCGGGATGAAGGCCCTCGGGTTGTAAACCGCTTTCAGTGGGGACGAACCAAGACGGTCCCCACAGAAGAAGCCCCGGCCAACTACGTGCCAGCAGCCGCGGTAACACGTAGGGGGCAAGCGTTGTCCGGATTTATTGGGCGTAAAGAGCTCGTAGGCGGTTCGGTAAGTCGGGTGTGAAACC
+
FFFFFFFFFFFFFFFFFFFFFFFFFFFFFFFFFFFFFFFFFFFFFFFFFFFFFFF:FFFFFFFFFFFFFFF:FFFFFFFFFFFFFFFFF:F:FFFFFFFFFFFFFFFFFFFFFFFFFFFFFFFFF,FFFFFFF,FF:FFFFFFFFFFFFF:F:FFFFF:FFFFFFFFFFFFFFF:FFFFF:FFFFFFFFF,FF::FFFFF,F,FFFFFFFFFFF:FFFFFFFFFFFFFFFFFFF:FFFFFFF:F::,FFF
@A00920:152:HGHKKDRXX:2:2109:28673:15922 1:N:0:CGCGTTCA+CTAATCGA
ACTCCTACGGGAGGCAGCAGTGGGGAATATTGCACAATGGGCGCAAGCCTGATGCAGCGACGCCGCGTGAGGGATGACGGCCTTCGGGTTGTAAACCTCTTTCAGTAGGGAAGAAGCGAAAGTGACGGTACCTGCAGAAGAAGCGCCGGCTAACTACGTGCCAGCAGCCGCGGTAATACGTAGGGCGCAAGCGTTATCCGGAATTATTGGGCGTAAAGAGCTCGTAGGCGGTTTGTCGCGTCTGCCGTGA
+
FFFFFFFFFFFFFFFFFFFFFFFFFFFFFFFFFFFFFFFFFFFFFFFFFFF:FFFFFFFFFFFFFFFFFFFFFFFFFFFFFFFFFFFF:FFFFFFFFFFFFFFFFFFFFFFFFFFFFFF,FFFFFFFFFFFFFFFFFFFFFFFFFFFFFFFFFFFFFFFFFFFFFFFFFFFFFFFFFFFFFFFFFFFF:FFFFF:FFFFFFF,F,FFFFFFFFF:F:F,FFFFF:FFFFFF:,FFFFFFFFFFFFFFFFF
@A00920:152:HGHKKDRXX:2:2109:20672:15969 1:N:0:CGCGTTCA+CTAATCGA
ACTCCTACGGGAGGCAGCAGTGGGGAATCTTGCGCAATGGGCGAAAGCCTGACGCAGCGACGCCGCGTGCGGGAAGACGGCCTTCGGGTTGTAAACCGCTTTCAGCAGGGACGAAATTGACGGTACCTGCAGAAGAAGCTCCGGCCAACTACGTGCCAGCAGCCGCGGTAAGACGTAGGGGGCGAGCGTTGTCCGGAATCATTGGGCGTAAAGGGCTCCTAGGCGGTTCAGTAAGTCGACTGTGAAAATC
+
FFFFFFFFFFFFFFFFFFFFFFFFF:FFFFFFFFFFFFFFFFFFFFFFFFF:FFFFFFF:FFFFFFFFFFFFF::FFFFFFFFFFFFFFFFFFFFFFFFFFFFFFFFFFFFFF,FFFFFFFFFFFFFFF:FFFFFFFFFFFF:FFFFFF:FFFFFFFFFF:FFFFFFFFFFFFFFFFFFFFFFFFFFFFFFFFFFFFFFF:FFFFFFFFF:FFFFFF:FFFFFFF:FFFFFF:FFFFFFFFFFFF:F:FF
@A00920:152:HGHKKDRXX:2:2109:6307:17237 1:N:0:CGCGTTCA+CTAATCGA
ACTCCTACGGGAGGCAGCAGTAGGGAATATTGCGCAATGGAGGAAACTCTGACGCAGCGACGCCGCGTGGGCGATGAAGGTTTTCGGATCGTAAAGCCCTGTCAAGGGAGAAGAAAAGTGCGATGGTTAATATCCATTGCATTTGACGGTACCCCTAGAGGAAGAACCGGCTAACTACGTGCCAGCAGCCGCGGTAATACGTAGGGTGATAGCTTTGTTCGGAATCATTGGGCGTAAAGCGCGTGTAGGT
+
FFFFFFFFFFFFFFFFFFFFF,FFFFFFF:FFFFFFFFFFFFFFFFF:FFFF,FF,FFFF:FFFFFFFFFFFFF:FFFFF::FFFFFFFFFFF,FFFFFFFFFFFF:F:FF:FF::,,FFFFF,FFFFFFFFFFF,:F:,FFFF:FFF,:FF,FFF::F,,F:F,FFFFF,,FFF::F,FFF,:FF:,:F,:FF:,,,FF::FFFFF,,F,FF,FFFF,:F:,FFFFF:FFFFFFFF,F::FF,F:,F::
@A00920:152:HGHKKDRXX:2:2109:16550:18505 1:N:0:CGCGTTCA+CTAATCGA
ACTCCTACGGGAGGCAGCAGTTAGGAATTTTGCGCAATGGGCGAAAGCCTGACGCAGCAACGCCGCGTGAGTGAAGAAGGCCTTCGGGTTGTAAAGCTCTTTTATTCGGGAAGAAACAAATGACGGTACCGAAAGAAAAAGCACCGGATAACTCTGTGCCAGCAGCCGCGGTAAAACAGAGGGTGCAAGCGTTATTCGGAATTACTGGGCGTAAAGCGCATGTAGGCGGTTCGGTAAGTCCGGTGTGAAA
+
FFF:FFFFFFFFFFFFFF,FF,FFFF:FF,FFFFFFFFFF:FFFFFF:FF:FFFFFFFFF:FFFFFFFFFFFFFFFFFFFFFFFF:FFFFF,:FFFFFF,FFFFFFFF:FFF::FFFFFF,FFFFFFFFFFFF:FF:FFF:FF:F,F,FFF,FFFFF:FF:FFFFF,:,F:FFF,:,F:FF:F:FF,FF:F:FFFFFFFF,F:FFFF,FFFF:FF:,F,FFFFFFF:FFFFFFFFFFFFFFFFFFFFFFF
@A00920:152:HGHKKDRXX:2:2109:24424:18897 1:N:0:CGCGTTCA+CTAATCGA
ACTCCTACGGGAGGCAGCAGTGGGGAATATTGGGCAATGGGCGCAAGCCTGACCCAGCAACGCCGCGTGAGGGAAGAAGGTTTTCGGATTGTAAACCTCTGTCCTTGGTGACGAAGGAAGTGACGGTAGCCCAGGAGGAAGCCCCGGCTAACTACGTGCCAGCAGCCGCGGTAATACGTAGGGGGCGAGCGTGGTCCGGACTTACTGGGCGTAAAGCGAGTGTAGGCGGTCTGTCACGGCGGCTGTGAAA
+
,FFFFFFFFFFFFF:FF:FFFFFFFFFFFFFFFFFFFFFFFFFFFFFFFFFFFFFFFFFFFFFFFFF:FFFFFF,FFFFFFFFFFFFF,FFF:FFFFFFFFFFF,,F:FF:FF:FF:,FF:FFFFFFFF:F,FF::FFF:FFF::,F:FFFFFFF:::FF,FF:,,::FF:F:FFF,F,F:FFF::F,FFF,,:FFF,FF,FFF:FF,FFFFFFF,FFFFFF:FF,FFF,FFFFFF:F,FF:FFF,F,FF
@A00920:152:HGHKKDRXX:2:2109:22354:19163 1:N:0:CGCGTTCA+CTAATCGA
ACTCCTACGGGAGGCAGCAGTGGGGAATCTTGGACAATGGGCGCAAGCCTGAACCAGCCACGCCGCGTGGGTGATGACGGCCTTCGGGTTGTAAAACTCTTTCGTCAGGGACGAAAAAGAAGGAACGTGACGAAAAAGCCCCACCTAACAACTGGCAAGCAGCAGCCGACCTAAGAAGGGGGGTAGCGGTGTTCGGCTGTACTTGTCGGCATACGCGGGGAGGCGGGCTGGAAAGATGGGGGTGCTATCC
+
:FFFFF:FF:FFFFFFFFFFFF::FFF,FFFFF,FF,FFFFFFF:FFF,FF:,::FFF,F,FFFFFFFF,,FFFFFF,FFFFF,,:FFFF:F:FFF,,FF,FFF,,,FFFFFF,,FF,,F,,F,,,,,,F:,:F,F:F,,,F,:F:,,F:,,:,,,:,,FFFF,FF,F::,FF,,FFF:F:F,F,,FF,,FF::F,,,:,F,,:::,:,:,F,F,FF,,,,:,,:FF:,,,,,,,,FF,,FF,F::,:,F
@A00920:152:HGHKKDRXX:2:2109:24894:19335 1:N:0:CGCGTTCA+CTAATCGA
ACTCCTACGGGAGGCAGCAGTGGGGAATCTTGCGCAATGGGCGAAAGCCTGACGCAGCAACGCCGCGTGCGGGATGAAGGCCTTCGGGTTGTAAACCTCTTTCGCTATCGACGAAGCTTTTCGGAGTGACGGTAGGTAGAGAAGAAGCACCGGCCAACTACGTGCCAGCAGCCGCGGTAACACGTAGGGTGCGAGCGTTGTCCGGAATTATTGGGCGTAAAGAGCTCGTAGGCGGTGTGTCGCGTCGGCC
+
FFFFF,FFFF::FF:,FF,FFFFF,FFFFFFFFF,FFFFF,F:FFFFFFF,FFF,,,FFFFFF:FFF,:FFFF,,FFFFFF:FFFFF:,F:FFF::,F:FFFFFFFFF::FF,F:F:FF:::FFFFF:F,FFFFFFF:,FFFF,FFFFFF:FFFFF:F:F:FFFF,FF:FF:FF,FFFFFFFF:FFFFFFFFFFFFF,F,FFFFFFFF:F::FFFFFFFFF:,:F:F:::,FFF,:F,F,FF,FFFFF,F
@A00920:152:HGHKKDRXX:2:2109:26892:19633 1:N:0:CGCGTTCA+CTAATCGA
ACTCCTACGGGAGGCAGCAGTAAGGGATCTTGCGACAATGGGCGAAAGCCTGACGCAGCAACGCCGCGTGCGGGATGACGGCCTTCGGGTTGTAAACCGCTTTTCGGGGGGAAGAGGAAGGACGGTACCCCCGGAATAAGTCTCGGCTAACTACGTGCCAGCAGCCGCGGTAAAACGTAGGAGGCGAGCGTTATCCGGATTTACTGGGTGTAAAGCGCGTGTAGGCGGTCGTGCAAGTGAGGCGTGAAAG
+
FFFFFFFFFFFFFFFFFFFFFFFFFFFFFFFFFFF:FFFFFFFFFFFFFFFFFF:FFFFFFFFFFFFFFFFFFFFFFFFFFFFFFFFFFFF:FF:FFFFFF:FFF::FFFF,,FFFFFFF:FFFFF,FFF:FFFFFFFFF,FFFFFFF,FF,FFFFFFFFFFF,FFFFFFFFF,::FFFFFFFFFFFFF:FFF,:FF,FFFFF:,:FFFFFF:FFF:FF:FFF:FFFFFFFF:FFFFFFFFFFFFFFF,:
@A00920:152:HGHKKDRXX:2:2109:9552:20071 1:N:0:CGCGTTCA+CTAATCGA
ACTCCTACGGGAGGCAGCAGTTGGGAATCTTGGACAATGGGGGAAACCCTGATCCAGCCATGCCGCGTGAGTGATGAAGGCCTTCGGGTTGTAAAACTCTTTCGACGGGGACGATAATGACGGTACCCGTAGAAGAAGCTCCGGCTAACTTCGTGCCAGCAGCCGCGGTAATACGAAGGGGGCTAGCGTTGTTCGGAATTACTGGGCGTAAAGCGCGCGCAGGCGGTCTTCCAAGTCAGTGGTGAAAGCC
+
FFFFFFFFFFFFFFFFFFFFFFFFFFFFFFFFFFFFFFFFFFFFFFFFFFFFFFFFFFFFFFFFFFFFFFFFF:FFFFFFFF:FFFFFFFFFFFFFFFFFFFFFFFFFFFFFFFF:FFFFFFFFFFFFFFFFFFFFFFFFFFFFFFFFFFFFFFFFFFFFFFFFFFFFFFFFFFFFFFFFFFFFFFFFFFFFFFFFF:FFFFFFFFFF:F,FFFFFFFFFFFFFFFFFFFFFFFFF:FFFFFFFFFFFFF
@A00920:152:HGHKKDRXX:2:2109:17698:20901 1:N:0:CGCGTTCA+CTAATCGA
[truncated: 44,761,448 more chars]
