# Supplementary material for: Biochar’s role in improving pakchoi quality and microbial community structure in rhizosphere soil
Source: PeerJ. 2024 Mar 18;12:e16733. doi: 10.7717/peerj.16733 (PMC10956520; doi:10.7717/peerj.16733)
Supplement: Supplemental Information 29 — T4, treated with 7% biochar. 1, 2, and 3 represent three replications. [file peerj-12-16733-s029.gz › T42_2.fq]

@A00920:152:HGHKKDRXX:2:2101:8006:1892 2:N:0:CGCGTTCA+CTAATCGA
GGACTACAAGGGTATCTAATCCTGTTTGCTACCCACGCTTTCGATCATCAGAGTCAGTATACGCCCAGAGAGCAGCCTTCGCAAATGGTGTTCCATCTGATATCTGCGCATTTCACCGCTACAACAGGAATTCCACGCACCACAACCGGATTCGAGACACATAGTATCCACGGGACTTCTCGAGGTAGGCTCTCGAATTTCACCACCGACTTACCAGCCCAACATCGCAGCTCTTAAAGCCAGAGAATAC
+
FFFFFFFF,FFFF:FF:FF:FFFFFFFF:F,FFFFFFFFF:FF,:F,F,FF,FFFF,FF,,,F:,,:FFF,FF:FFFFFFFF,,,:FFFFF:F,F,,F,FFFFFF,,FFF:FFFFFFFFFFFF,:,::,FF:FF,F,F,FF:F,:F:F,F,F,,FFFFFFF:,,F,,,FF,F,,,F,FFF,,,F,FF,,F,F,,F,,:,F,,,FFFF:,,,F,,:,,,,FF,F,F:,F::,,,,F,F,,FF,,::FF,FF
@A00920:152:HGHKKDRXX:2:2101:13386:2159 2:N:0:CGCGTTCA+CTAATCGA
GGACTACCAGGGTTTCTAATCCTGTTTGCTCCCCACGCTTTCGCGTCTCAGCGTCAGGTAAGGCCCAGAGAGCTGCCTTCGCTATTGGTGTTCCTCCCGATATCTGCGCATTCCACCGCTACACCGGGAATTCCACTCTCCTCTACCTACCTCAAGCCCTGCAGTATCGGGTGCAGTTCCGAAGTTGAGCTTCGGGATTTCACATCCGACTTACAGGGCCGCCTACACGCCCTTTACGCCCAATGATTCC
+
,,FFFFFFFF,,F::FFFFFFFFFF:FFFFFFFF:FFFFFFFFFFFFFFFFFFFFF:FFFFFFFFFFFFFFFFFFFF:FFFFF,FFF:FF:FFF:F:,FFFFFFFFFFFFFFFFFF:FF:F,FFFFFFFFFFFFFFFFFFFFFFFFFFFFF,:FFFFFFFFFFFFFFFFFFFF::F,FF:FFFFF,FFFFF:FFFF,::FF,FFFFFFF:FF,FFFFFFFFFFFFFFFFFF,:,,FF:FFFFFFF:FFF:
@A00920:152:HGHKKDRXX:2:2101:32045:2347 2:N:0:CGCGTTCA+CTAATCGA
GGACTACTCGGGTATCTAATCCTGTTTGCTCCCCACGCTTTCGTGCCTCAGCGTCAGTACCTGTCCAGTCACCCGTCTACACCTCTGGTGTTCCTCGTGATATCTACGCATTTCACCGCTACACCACGAATTCCAGCGACCTCTCCAGGACTCAAGAGCAGTAGTATCAACGGCAATTCTACGGTTGAGCCGCAGGCTTTCACCACTGACTTACTGCCCCGCTTACACACCCTTTACACCCAGTGATTCC
+
:FFFFFFFFFFFFFFFFFF:FF:F:FFFFFFFFFFFFFFFFFFF,FFFFFFFFFFFFFFFFFFFFFFFFFFF,FFFFFFFFFFFFFFFFFF:FFFFFFFFFF:FFFFFFFFFFFFFFFFFFFFFF:FFFFFFFFFFFFFFFFFFFFFFFFFFF:FFFFFFF:FFFFF,FFF:F:F,FFFFF,FFFFFFFFFFFFFFFFFFF::FFF:FFFFFFFFFF,FFFFFFFFFFFFFFFFF:FFFFFFF::FFFFF
@A00920:152:HGHKKDRXX:2:2101:30255:2848 2:N:0:CGCGTTCA+CTAATCGA
GGACTACTAGGGTTTCTAATCCTGTTCGCTCCCCATGCTTTCGCTCCTCAGCGTCAGTTAATGCCCAGAGACCTGCCTTCGCCATCGGTGTTCCTCCTGATATCTGCGCATTTCACAGCTACACCAGGAATTCCAGTCTCCCCTACATCACTCTAGTCTGCCAGTACCCACCGCAGATCCGGAGTTGAGCCCCGGACTTTCACGGCAGACGCGACAAACCGCCTACGAGCTCTTTACGCCCAATAATTCC
+
FFFFFFF:FFFFF:FFFFFFFFFFFFFFFFFFFFF:FFFFFFF:FFFFFFF,FFFFFF:FFFFFFFFF,,FF,,FFFFFFFFFF,:F,FFFFFFFFF:FFF,FFFFFFFFFFFFFF,FFFFFFFFFFFFFFFFFF:FFFFFFFFFFFFFFFFFFFF,,:FFF,FFFFFFFF,FFF::FFFF:FFFFFFFFFF,FFFFFFFFFFFFFFFFFFFFFF,FFFF,FFFFFFFFFFFFFFFFFFFFF:,FFFFFF
@A00920:152:HGHKKDRXX:2:2101:27109:3317 2:N:0:CGCGTTCA+CTAATCGA
GGACTACAGGGGTTTCTAATCCTGTTTGCTCCCCACGCTGTCGCGCCTCAGTGTCAGCAACTGCCCAGCAGGCCGCCTTCGCCACTGGTGTTCTTTCGGATATCTACGCATTCCACCGCTACACCCGGAATTCCGCCCGCCCCTACAGTGCTCGAGCACGCCAGTCCGCACGGCCGACCCGGGGTTGAGCCCCGGGCTTTCACCGCGCGCTCGACGCGCCGCCTACGCGCCCTTTACGCCCAGTGATTCC
+
FFFFFFFFFFFFFFFFFFFFF:FFFFFFFFFFFFFFFFFFFFFFFFFFFFFFFFFFFFF,FFFFFFFFFFFFFFFFFFFFFFF,,:FF,FFFFFFFFFFF:FFFFFFFFFFFFF:FFFF:FFFFFFFFF,FFFFFFFFFFFFFF,FFFFFFFFFFFFFFF:FFFFFFFFFFFFFFFFFFFFFFFFF:FFFFFFFFFFF,FFFFFFFFFFFFF:FF:FFFFFFFFFFFFFFFFFFFFFFFFFFFF,FFFFF
@A00920:152:HGHKKDRXX:2:2101:18295:3740 2:N:0:CGCGTTCA+CTAATCGA
GGACTACTCGGGTATCTAATCCCGTTCGCTCCCCATGCTTTCGCGCCTCAGCGTCAGGTGGGACCCAGCGTGCCGCCTTCGCCACTGGTATTCCTCCGCATCTCTACGCATTTCACCACTACACGCGGAATTCTACACGCCTCTATCCCCCTCTAGTCGGGCAGTCTCAGACGACCTCTCCTGGTTTAGCCACGAGATTTCACGCCTCACTTACCCAACCGCCTGCTCGCCCTTTACGCCCAGTAATTCC
+
FFFFFFFFFFFFF:FFFFFFFFFFFFFFFFFFFFFFFFFF:FFFFFFFFFFFFFFFFFF:FFFFFFFFFFFFFFFFFFFFFFF:FFFF:FF:FFFFFFF,:FFF,FFFFFF::FFF:FFFFFFFFFFFFFFFFF:FFFFFFFFFFFFFFFF,FFF:FFFFFFFFFFFFFFFFFFFFFFFFF:F::FF,FFFFFF,FFFFFF,F:FFFFFF,FFFFFFFFF:FF,FFFFFFFFF:,F:FFFF,F,F:FFF,
@A00920:152:HGHKKDRXX:2:2101:15835:4147 2:N:0:CGCGTTCA+CTAATCGA
GGACTACCCGGGTTTCTAATCCTGTTTGATCCCCACACTTTCGTGCCTCAGCGTCAGTTACAGCCTAGTAAGCTGCCTTCGCTATAGGTGTTCTTGACGATATCTAAGCATTTCACCGCTACACCGTCAATTCCGCCTACCTCATCTGTACTCTAGCCCATCAGTATCAATGCCACCCTCCCGGTTAAGCCGGAATATTTCAGCACTGACTTAATAGGCCGCCTACGCACCCTCTAAACCCAATAAATCC
+
FFF:FFFFFFFFFFF:FF:FFFFFFFFFFFFFFFFFFFFFFFFFFFFFFFFFFFFFFFFFFFFFFFFFFFFFFFFFFFFFFFFFFFFFFFFFFFFFFFF:FFFFFFFFFFFFFFFFFF:FFFFFFFFFFFFFFFFFFFFFFFF:FFFFFFFFFFFFFFFFFFFFFFFFFFF:FFFFFFFFFFFFFFFFFFFFFFFFFFFFF:FFFFFFFFFF:FFFFFFFFFFFFFF::FFFFFF:FFFFFFFFF:FFFF
@A00920:152:HGHKKDRXX:2:2101:30210:4210 2:N:0:CGCGTTCA+CTAATCGA
GGACTACTCGGGTTTCTAATCCTGTTTGATCCCCACGCTTTCGTGCCTCAGCGTCAATGTCGGTCCAGATAGCCGCTTGCGCCACTGGTGTTCCTCTCAATATCTACGCATTTCACTGCTACACTGAGAATTCCGCTATCCTCTCCCGAATTCGAGTCTTGTAGTTTTGAGAGCAATTCCAGGGTTGAGCCCTGGGCTTTCACTTCCAACTTTCAAGACAGCCTACGCACGCTTTACGCCCAGTGATTCC
+
FFF:FFFF:FFFFFFFFFFFF:FFFFFF:FFFFFFFFFFFFF:FFFFFFFFFFFF:FFFFFFFF:FFFFFFFFFFFFFFF:FFFFFFFFFFFFFFFFFF:FFFF:FFFF::FFFFFFFFFFFFFFFFFFFFFFFFFFFFFFFFFFFFFFFFFFFFFFFFFFFFFFFFFF:FFFFFF:FFFFFFFFFFFFFFFFFFFFFFFF:FFFFFFFFFFFF::FF,FFFFF:FF:FF,F::F,,F:FF,FF:FF:FF
@A00920:152:HGHKKDRXX:2:2101:30165:4288 2:N:0:CGCGTTCA+CTAATCGA
GGACTACTAGGGTATCTAATCCGGTTTGCTCCCCACACTTTCGCGCCTCAGCGTCACGTGTTGTCCAGCGAGCTGCCTTCGCAATGGGTGTTCCTACCAGTATCTACGCATTCCACCGCTACACTGGTAATTCCACTCGCCTCTCCAACCGTCCAGTCTGCCAGTATCCAACGCATTGCTGGGGTTGAGCCCCAGTCTTTAACATCAGACTTAACAGACCGCCTACGCGCCCTTTACGCCCAGTGATTCC
+
FFFFFFFFFFFFFFFFFFFFFFFFFFFFFFFFFFFFFFFFFFFFFFFFFFFFFFFFFFFFFFFFFFFFFFFFFFFFFFFFFFFFFFFFFFFFFFFFFFFFFFFFFFFFFFFFFFFFFFFFFFFFFFFFFFFFFFFFFFFFFFFFFFFFFFFFFFFFFFFFFFFFFF,FFFFFFFFFFFFFFFFFF:FFFFFFFFFFFFFFFFFFFFFFF:FFFFFFFFFFFFFFFFFFFFFFF,FFFFFFF,F:FFFFF:
@A00920:152:HGHKKDRXX:2:2101:29487:4429 2:N:0:CGCGTTCA+CTAATCGA
GGACTACTAGGGTTTCTAATCCTGTTTGCTCCCCACGCTTTCGCATCTCAGCGTCAGTATGTGTCCAGTAAGTCGCCTTCGCCACCGGTGTTCTTCCTAATATCTACGAATTTCACCTCTACACAAGGAATTCCGCTTACCTCTCCACCACTCTAGACCGGCAGTTTCAAATGCAATTCCTGAGTTGAGCACCGGGATTTCACATCTAACTTAAACTACCGCCTACGAGCGCTTTACGCCCAGTAATTCC
+
FFFFFFFFFFFFFFFFFFFFFFFFFF:F:F,FFF:F::,FFFF,,,FF:FFFFFFF:F:FFFF:F,FF,FFFF,FFFF:FFF,F,:FF:FFFF,FFFF,:FFFFFFFFFFFFFFFFFFFF:FFF,FFFFFFF:F:FFF:FFFFFF:FF,FFFFFFFFF,F:FFFFF,,F:F,FFF:FFF,:FFFFFFFFF,F,F:,:FFFFFF,FFF,,FFF,F,F,,FFFFF,:F,,F::FFFFFF,FF,FFFFF:FFF
@A00920:152:HGHKKDRXX:2:2101:6361:4523 2:N:0:CGCGTTCA+CTAATCGA
GGACTACAGGGGTTTCTAATCCTGTTCGCTCCCCACGCTTTCGTGCCTCAGCGTCAATACAGGTCCAGTAAGCTGCCTTCGCAATCGGTGTTCTATGGCATATCTAAGCATTTCACCGCTACATGCCACATTCCGCCTCCCTCAACCTGATTCAAGCACCACAGTATCAAAGGCAATTCCACAGTTGAGCTGTGGGCTTTCACCCCTGACTTATGACGCCGCCTACGCACCCTTTAAACCCAGTGATTCC
+
:FF:FFF:F:FF,:FFFFFFFFFFF:FFFFFFFFFF:FFFFFFFFFFF,FFFFFFFFFFFFFFFFF:FFFFFFFFFFFFFFFFFFF:FFFFF:FFFFFFFFFFFFF:::FFFF,:FFFFFFFFFF:FFF:FFFFFFFF,:FFFFFFF::FFFFFF:FFFFFFF::F:FFFFFFFFF:F,FFF:,,,FFFFFFFF:FF,FFFFFFFFFFFFFF:,FF,FFF:FF:FFF:FFFF,,:FF:,FFFFFFF,FF,
@A00920:152:HGHKKDRXX:2:2101:15067:4539 2:N:0:CGCGTTCA+CTAATCGA
GGACTACAGGGGTTTCTAATCCCGTTTGCTCCCCTGGCTTTCGTTCCTCAGTGTCAGTTACAGTCCAGAATGCCGCCTTCGCCACCGGTGTTCCTCCAGATATCTACGCATTTCACCGCTACACCTGGAATTCCGCATTCCTCTCCTGCACTCAAGCCAACCAGTATCAGAAGCAGTTCCCCAGTTAAGCTGAGGGATTTCACATCTGACTTAGTTGGCCACCTACGAACCCTTTACGGCCAGTCAGTCC
+
FF:FFFFFFFFFF:FFFFFFFFFFFFFFFFFFFFFFFFFFFFFF:FFFFF:FFFF:FFFFFFFFFFFF:FFFFFFFFFF:FFFFFFFFFFFFF::FFFFFFFFF,FFFF:,FFFFF,F:,FFFF,,FFF:F:F:FFFF:FFFFFFF:,:FFF,,FF::FF,F,:FF:,:F,:FF,FFFFF,F:F,FF:F:,FFF:FFFF,,F:FFF::FFFF,FFFFFFFFFFFFFFF:,F,,,F,F:,:FFF:,,::FF
@A00920:152:HGHKKDRXX:2:2101:12798:4617 2:N:0:CGCGTTCA+CTAATCGA
GGACTACCAGGGTTTCTAATCCCGTTCGCTCCCCATGCTTTCGCATCTCAGCGTCAGGTCAGGCCCAGCGTGTCGCCTTCGCCACTGGTGTTCCTCCGGATCTCTACGCATTTCACCACTACACCCGGAATTCCACACGCCTCTACCTGCCTCTAGCCCCGCAGTTCGGTCACGTCCTCGCCCGGTTGAGCCGGGCGCTTTCACGCGCCACTTGCAGGACCGCCTACACGCGCTTTACACCCAGTAAATC
+
FFFFFFFFFFFFFFFFFFFFFFFFFFFFFFFFFFFFFFFFFFFFFFFFFFFFFFFFFFFFFFF:FFFFFFFFFFFFFFFFFFFFFFFFFFFFFFFFFFFF:FFFFFFFFFFFFFFFFFFFFF:F,FFFFFFFFFFFF:FFFFFFFFFFFFFFFFFFFFFFFFFFFFFFF:FFFFFFFFFFFFFF::FFFFFFFFFFFFF:FFFF,FFFF:FFFF:FF:FF,FFFFFFFFFFFFFFFFFFFFFFFFF:F:F
@A00920:152:HGHKKDRXX:2:2101:11858:5274 2:N:0:CGCGTTCA+CTAATCGA
GGACTACAGGGGTTTCTAATCCCGTTCGCTACCCATGCTTTCGCGTCTCAGCGTCAGTTCTGCCCCAGGGTGCCGCCTTCGCCTCTGGTGTTCCTCCGGATCTCTACGCATTTCACCACTACACCCGGAATTCCGCACCCCTCTGACAGACTCCAGACCACCAGTCTCACCGAACCTCACCGAGTTTAGCCCGGTGCTTTCACCAGTGACTTAATGATCCGCCTACACGCGCTTTACGCCCAGTAATTCC
+
FFFFFFFFFFFFFFFFFFFFFFFFFFFFFFFFFFFFFFFFFFFFFFFFFFFFFFFFFFFFFFFFFFFFFFFFFFFFFFFFFFFFFFFFFFFFFFFFFFFFFFFFFFFFFFFFFFFFF:FFFFFFFFFFFFFFFFFFFFFFFFFFFFFFFFFFFFFFFFFFF:FFFFFFFFFFFFFFFFFFFFFFFFFFFFFFF:FFFF:FFFFFFFFFFFFFFFF:FFF:FFFFFFFFFFFFFFFFFFFFFFFF::FFFF
@A00920:152:HGHKKDRXX:2:2101:18801:5337 2:N:0:CGCGTTCA+CTAATCGA
GGACTACAAGGGTTTCTAATCCCGTTCGCTCCCCTAGCTTTCGCGGCTCAGCGTCAGGTGCAGCCCAGGGCGCCGCCTTCGCCTCTGGTGTTCCTCCGGATCTCTACGCATTTCACCACTCCACCCGGAATTCCACGCCCCTCTACTGCCCTCTAGCGGCCCAGTTTCGAACGACCTCTCCCAGTTGAGCCGGGAGCTTTCACGTCCGACTTGGACCACCGCCTGCCCGCGCTTTACGCCCAGTAAATCC
+
FFFFFFFFFFFFFFFFFFFFFFFFFFFFFFFFFFFFFFFFFFFFFFFFFFFFFFFFFFFFFFFFFFFFFF:FFFFFFF:FFFFFFFFFFFFFFFFFFFFFFFFFFFFFFFFFFF:FF:FF:FFFFFFFF:FFFFFFFF:FFFFFF:FFFFFFFFFFFFFFFF:FF,FFFFFFFFFFFFFFFFFFF:FFFFFFF:FFFFFFF:FFFFFF,F,FFF:FFFFFFFFFFFFFFF:FF:FFFFFFFFFFF,F,FF
@A00920:152:HGHKKDRXX:2:2101:6352:8015 2:N:0:CGCGTTCA+CTAATCGA
GGACTACTAGGGTTTCTAATCCTGTTTGATCCCCACGCTTTCGTGCCTCAGAGTCAATCTTCGTGTAGCGAGCTGCCTTCGCAATTGGTGTTCTATGTCATATCTAAGCATTTCACCGCTACATGACATATTCCGCTCACCTCCACGGGATTCAAGACAGAGAGTATCAACGGCAGTTTCCGAGTTAAGCCAGGAGATTTCACCACTGACTTCCCTGCCCTCCTACGCACCCTTTAAACCCAGTGAATAC
+
FFFFFFFFFFFFFFFFFFFFFFFFFFFFFFFFFFFFFFFFFFFFFF:FFFF,FFFFFFFFFF:FFFF:FFFFFFFFFFFFFFFFFFFFFFFFFF:FFFFFFFFFF,FFFFFFFFFFFFFFFFFFFFFFF:FFFFFFFFFFFFFFFFFFF,F:FF:FFFF:FFFFFF,FFFFFF,FFFFFFF,FFFFFFFFF,F:FFFFFF:FFFFFFFFF:FF,FFFFFF:FFF::FFFF:FFF:FFFF,:F,FF:,F,F
@A00920:152:HGHKKDRXX:2:2101:27398:8171 2:N:0:CGCGTTCA+CTAATCGA
GGACTACACGGGTTTCTAATCCTGTTTGCTCCCCACGCTTTCGCACCTCAGCGTCAGTATCTTCCCAGATCGCCGCCTTCGCCACTGGTGTTCCTCCCGATATCTACGAATTTCACCTCTACACTGGGAATTCCGCTCTCCTCTCCTTCGCTCAAGCCCAGCCGTCTCGGAGGCAGTTCCGGAGTTGAGCCCCGGGATTTCACCTCCGACTAACCAGGCCGCCTACGCACGCTTTACGCCCAGTAATTCC
+
FFFFFFFFFFFFFFFFFFFFFFFFFFFFFFFFFFFFFFFFFFFFFFFFFFFFFFFFFFFFFFFFFFFFFFFFFFFFFFFFFFFFFFFFFFFFFFFFFFFFFFFFFFFFFFFFFFFFFFFFFFFFFFFFFFFFFFFFFFFFFFFFFFFFFFFFFFFFFFFFFFFFFFFFFF:FF::F,:,FFFFFFFFFFFFFFFFFF:,F,FF,FF:FFF,F,FF:FFFFFF::FFFFFFFF,:F,FFF:,FFF,:,F,F
@A00920:152:HGHKKDRXX:2:2101:32181:8312 2:N:0:CGCGTTCA+CTAATCGA
GGACTACTCGGGTTTCTAATCCCGTTTGCTCCCCTGGCTTTCGCGCCTCAGCGTCAGTGTCGGTCCAGAATGCCGCCTTCGCCACCGGTGTTCCTCCAGATATCTACGCATTTCACCGCTACACCTGGAATTCCACCTTCCTCTCCCGAACTCAAGCCGACCAGTATCGGACGCAGTTCCACGGTTGAGCCGAGGGATTTCACGTCCGACTTAGCAGGCCGCCTACGCGCCCTTTACTCCCAGTAATTCC
+
FFFFFFFFFFFFFFFFFFFFFFFFFFFFFFFFFFFFFFFFFFFFFF,FFFF:FFFFFF,FFFFF:FFFFFFFFFFFFFFF:FFFFFFFFFFF:FFFFFF,FFF:FFFFFFFFF:F:FFFF:FFF:FFFFFFFFFFF,FF:,FFFFFFFFF:F:,FF:F,FFFFFFFFF,F:FFFFFFFFF,FFFFF:FFFF,FF,FFFFF:FFFFF,FFFFFFF,F:FF:,FFF:F,FF:FFF,FFF:FFFFFFFFFF,F
@A00920:152:HGHKKDRXX:2:2101:18231:9455 2:N:0:CGCGTTCA+CTAATCGA
GGACTACAGGGGTTTCTAATCCCGTTTGCTCCCCTGGCTTTCGCTCCTCAGCGTCAGTATTGGTCCAGAATGCCGCCTTCGCCACCGGTGTTCCTCCAGATATCTACGCATTTCACCGCTACACCTGGAATTCCGCATTCCTCTCCCAAACTCAAGCCATCCAGTCTCACACGCAGTTCCCCGGTTGAGCCGAGGGATTTCACGTGTGACTTAATTGGCCGCCTACGAGCCCTTTACGCCCAGTAATTCC
+
FFFFFFFFFFFFFFFFFFFFFFFFF:FFFFFFFFFFFFFF:F:FFFFFFFFFFFF:FFFFFFFFFFFFFFFFF:FFFFFFFFFFFFFFFFFFFFFFFF:FF:,FFFFFFFFFFFFFFFFFFFFFFFFF,F,FFFFFFFFF::FF:FFFFFFFFFF:FFFFFFFFFFFFFF,FFFFFFFFFFFFF,:FFF::F:FFFF,FFF,FF,FFFFFFFFF:FFFFFFFFF:FFFFFFFFFF,FFFF:F::,:FF:,
@A00920:152:HGHKKDRXX:2:2101:10248:9596 2:N:0:CGCGTTCA+CTAATCGA
GGACTACTGGGGTATCTAATCCCGTTCGCTCCCCACGCCTTCGCGCCTCAGCGTCAGGTCAGCGCCAGCTGGCCGCCTTCGCCACCGGTGTTCCTCCCGATCTCTACGCATTTCACCACTACTCCGGGAATTCCACCAGCCTCTCGCTGCCTCCAGTCCCCCCGTTTCACACGACCCTCCCTGGTTGAGCCAGGGGCTTTCACGTGTGACGCAGAAGACCGCCTACGCGCCCTTTACGCCCAGTAACTCC
+
FFFFFFFFFFFFF:FFFFFFFFFFFF:FFFFFF:FFF:FFFFF,FFFFFFFFF,FFFFFF:FFFFF:FFF,FFF:F:F:FFFFFFFFFF:FFFFFFFFFF:FFFFFFFFFFFFFFFFFFFFFFFFFFFF,:FF:FFFFFFFF:FFFFFFFFFFFFFFFFFF:FFFFFFFF:FFFFFFFFFFF,F:FFF::FFF:FFFFF,FFFF:FF,FFFF,FFFFFFFFFFFFFFFFFF:FFF:FFFFFFFFFF::FF
@A00920:152:HGHKKDRXX:2:2101:27100:9972 2:N:0:CGCGTTCA+CTAATCGA
GGACTACTGGGGTTTCTAATCCTGTTTGCTACCCACGCTTTCGCTCCTCAGCGTCAGTTTCGGCCCAGAGCACCGCCTTCGCCACCGGTGTTCCTCCTGATATCTGCGCATTTCACCGCTACACCAGGAATTCCGTGCTCCCCTACCGAACTCAAGCCACACCAGTATCGAATGGCGTCTCCAGGTTGAGCCTGGAGTTTTCACATCCGACTTAGTGAGCCGCCTACGAGCTCTTTACGCCCAATAAATC
+
FF:FFFFFFFFFFFFFFFFFFFFFFFFFFFFFFFFFFFFFFFFFFFFFFFFFFFFFFFFFFFFFFF,FFFFFFFFFFFFFFFFFFFFFFFFFFFFFFFFFFFFFFFFFFFFFFFFFFFFF:FFFF,FFFFFFFFFFFFFFFFFFFFFFFFFFFFFFFFFFFFFFFFFF:FFFFFFFFFFFFFFFFFF:FFFFFFFFFFFFFFFFFFFFFFFFF:FFFFF:FFFFF,FFFFF:F,FFF:FFFFFFFFFFFF
@A00920:152:HGHKKDRXX:2:2101:26350:10739 2:N:0:CGCGTTCA+CTAATCGA
GGACTACTCGGGTATCTAATCCCGTTTGCTCCCCTGGCTTTCGCGCCTCAGCGTCAATCTCGGTCCAGGATGCCGCCTTCGCCACCGGTGTTCCTCCAGATATCTACGCATTTCACCGCTACACCTGGAATTCCGCATCCCTCTCCCGAATTCAAGCCCACCAGTATCGGACGCAGTTCCCGGGTTGAGCCCGGGGATTTCACGTTCGACTTAGCAGGCCGCCTACGCGCCCTTTACGCCCAGTAATTCC
+
FFFFFFFFFFFFFFF:FFFFFFFFFFFFFFFFFFFFFFFFFFFFFFFFFFFFFFFFFFFFFFFF,,FFFFFFFFFFFFFFFFFFFFFFFFFF:FFFFFFF,FFFFFFFFF,FFFFFFFFFFFFFFFFFF,FFFFFFFFF:FFFFFFFF::FF:FFFFFFFF::FFF:FFFF:FF:FFFFFFFFF,,F,FF,FFFFFF,F:F:FFF,FFF,F,FFFFFFF,FF,:,:F:FF:,,,FF,FFFF:FF,:,,F,
@A00920:152:HGHKKDRXX:2:2101:12373:10770 2:N:0:CGCGTTCA+CTAATCGA
GGACTACTGGGGTTTCTAATCCTGTTCGCTCCCCACGCTTTCGCTCCTCAGCGTCAGTGCCAGCCCAGAGCGCCGCCTTCGCCGCTGGTGTTCCTCCTGATATCTGCGCATTTCACCGCTACACCAGGAATTCCACGCTCCCCTACTGGACTCTAGTCACGGCAGTATCGGGTGGCGTCTCCAGGTTGAGCCTGGAGGTTTCACACCCGACTTACCGAACCGCCTACGAGCTCTTTACGCCCAATGAATC
+
FFFFFFFFFFFFFFFFFFFFFFFFFF:FFFFFFF:FFFFFFFFFFFFF:FFFFFFF:FFFFFFFFFFFFFFFFFFFFFFFFFFFFFFFFFFFFFFFFFF:F,FFFFFFFFFFFFFFFFFFFFFFFFFF:FFFFFFFFFFFFFFFFF:FFFFFFFFFFF:FFFFFF::F:FFFFFFFFFFFFFFFF,FFFFFF:FF:FFFFF:FFFFF,FF:FFF::FF:F,FF::FFFF:F:FFFF:F,FF:F,FF::FF
@A00920:152:HGHKKDRXX:2:2101:18539:11240 2:N:0:CGCGTTCA+CTAATCGA
GGACTACCGGGGTTTCTAATCCTGTTTGCTCCCCACGCTTTCGCGTCTCAGCGTCAGTATCTGTCCAGAAGGCCGCCTTCGCCACCGGTGTTCCGCTTGATATCTACGAATTTCACCTCTACACCAAGCATTCCACCTTCCTCTCCGATACTCTCGCCCTGCAGTTTCGGGTGCACTTCCACGGTTGAGCCGCGGGATTTCACATCCGACTTACAAAGCCGCCTACACGCGCTTTACGCCCAGTAATTCC
+
FFFFFFFFFFFFFFFFFFFFFFFFF:FFFFFFFFFFFF:FFFFFFFFFFFFFFFFFFFFFFFFF:FFFFFFFFFFFFFFFFFFFFFFFFFFFFFFFF:FFFFFFFFFFFFFFFFFFF,FFFFFFFFFFFF,FFFFFFFFFFFFFF:FFFFFFFF,FFFFF:FFFF,F:FFFFFFFFFFF,FFFFFFFFFFFFFFFF:FF:FFFFFFFFFFFFFFFFFFFFFFFFFFFFFF:FFFFFFFFFFFFF,FF,FF
@A00920:152:HGHKKDRXX:2:2101:15673:11256 2:N:0:CGCGTTCA+CTAATCGA
GGACTACTGGGGTTTCTAATCCCGTTTGCTCCCCTAGCTTTCGCGTTGGAGTGTCAGGAGCGGTCCAGAAGGTCGCCGTCGCCACTGATGTTCCTCCGGATCTCTACGCATTTCACCACTACACCCGGAATTCCACCATCCTCTACTGTCCTCTAGGCTGCCAGTATCGAACGACATCTCCCGGGTAAGCCGGGGGATTTAACAGCCTACTTAACTGTCCACCTGCCCGCGCTTTACGCCCAGTAAATCC
+
FFF:FFFF,FFFF,FF:FFFFFFFFFFFFFFF:F:FFFF,:FFF,:,F:FF,FFFFF,,,F,F,FFFFF,:F,FFFF,FFFFFFF,:,FFFFF,FFFFF:F,FFFFFFFFFF,F:FF:FFFFFFF,FFFFF,FF,:F,,FFFFF:FFFF,F,F,FF,,,F,,FF:,F,:F,,FFFFFFFF::FF,F,FF,:,,F,,FFF:,::F,F,FFF::,:F,,FFF,,F,,:,:,:,FF:F,,F,:F:FFFF::F,
@A00920:152:HGHKKDRXX:2:2101:10872:12367 2:N:0:CGCGTTCA+CTAATCGA
GGACTACCAGGGTTTCTAATCCCGTTCGCTACCCATGCTGTCGCGTCTGAGTGTCAATATGAGGCCAGTTGACCGCCTTCGCCACTGGTGTTCTTCCGCATCTCTACGCATTTCACCACTACACGCGGAATTCCGTCAACCTCTCCTCTATTCAAGACTGGCAGTATCACTCAACCTCACCTAGTTTAGCCAAGGGCTTTCATAAGTAACTTACCAATCCACCTGCACGCGCTTTACGCCCAGTAACTCC
+
FFFFFFFFFFFFF,F:FFFFFFFFFFFFFFFFFFF:FFFFFF:FFFFFFF:FFFFF:FF:FF,FFFFFFFFFFFFFFF:FFFFFFFFF:FFFF:F,FFFFFFFFF,FFFFFFFFFFFFFFFF:FFF:FFFF:FFFFFFF:FFF::FFF:FFFF,::F:FFFFFFFFFF,FFFFFF,:F,FFF:,F::FFFFFF,FFFFFFFFFFFF::F,FFFFFFF:FFFFFFF,:FFFFF:F:F,:FFF:FFF::F:,
@A00920:152:HGHKKDRXX:2:2101:18692:12759 2:N:0:CGCGTTCA+CTAATCGA
GGACTACTCGGGTTTCTAATCCCGTTCGCTACCCTGGCTTTCGCGGCTCAGCGTCAGGTGCAGCCCAGGGCGCCGCCTTCGCCTCTGGTGTTCCTCCGGATCTCTACGCATTTCACCACTCCACCCGGAATTCCACGCCCCTCTGCTGCCCTCTAGCTGTCCAGTTTCGAACGGCCTCTCCCGGTTGAGCCGGGAGCTTTCACGTCCGACTTGAACAGCCGCCTGCCCGCGCTTTACGCCCAGTAAATCC
+
FF,FFFFFFFFF,::FFFFFFFFFFF:FFFFFF:FFFFFFFFFFFFF:F:FFFFFFFF:FFFFFFFFFFFFFFFFFFFFFFFFFFFFFFFFFFFFFFFFFFFFFFFFFFFFFF:FFF:FFFF:FFFFF:FFFFFFFFFFFFFF:FFFFF:FFFFFFF:F:FFFF,FFFF:FFFFFFF:::F:FF:F:FFF:FFFFFFFFFFFF:FFFFF:F,:,,FFFFFFFFFF,FFFFF:FFF::F:FF,::FFFF:F
@A00920:152:HGHKKDRXX:2:2101:11776:12962 2:N:0:CGCGTTCA+CTAATCGA
GGACTACCCGGGTTTCTAATCCCGTTCGCTCCCCACGCTTTCGCATCTCAGCGTCAGGTATGGCCCAGGGCACCGTCTTCACCACTGGTATTCCTCGGGATCTCTACACATTTCACCGCTACACCCCGAATTCTGTACCCCTCTACCACCCTCTAGCCGAACAGTCTTGCCTGTCCTCTCCCAGTTTAGCCGGGAGCTTTCACACGCCACTTATCCAACCGCCTACATGCGCTTTACGCCCAGTAACTCC
+
FFFFFFFFFFFFF:FFFFFFFFFFFFFFFFFFFFFFFFF,FFFFFFFFFFF,FFFFFFF:FFFF:FFFF:F,FFFFFFFFFFFFFFFFFFFFFFFFFFFF,FFF:F:FF,FFFFFF:FFF:F,FF,FF::FFFFFF::FFFFFFFFFFFFFFFFFFF,FF:FFFFFF,FFFFF:FFFFFFFFFFFFFFFFF:FFFFFF,FFFFFFFF,FFFF:F,FFFFFFFFFFFFF:FFFFFFFFFFFFFFF,FFFFF
@A00920:152:HGHKKDRXX:2:2101:32009:12994 2:N:0:CGCGTTCA+CTAATCGA
GGACTACCGGGGTTTCTAATCCTGTTTGCTACCCACGCTTTCGCGCATCAGCGTCAGAACCGGTCCAGGTAGCCGCCTTCGCCACCGGTGTTCCTCCCAATATCTACGCATTTCACCGCTACACCGGAAATTCCGCTACCCTCTACCGCACTCTAGTAAGCCAGTATCCAATGCCATTCCCAGGTTGAGCCCAGGGCTTTCACATCAGACTTAACAAACCACCTACGCACGCTTTACGCCCAGTAATTCC
+
FFFFFFFFFFFFFFFFFFFFFFFFFF:FFFFFFFFFFFFFFFFFFFFFFFFFFFFFFFFFFFFFFFFFFFFFFFFFFFFFFFFFFFFFFFFF:FFFFFFFFFFFFFF,FFFFFF:FFFFFFFFFFFFFFFFFFFFFFFFFFFFFFFFFFFFFFFFFFFFFFFFFFFFFFFFFFFFFFFFFFFFFFFFFFF:FFFFFFFFFFFFFFFFFFFFFFF,FFFFFF:FFFF,FFFFFFFFFFFFFFFFF::FFFF
@A00920:152:HGHKKDRXX:2:2101:29369:13213 2:N:0:CGCGTTCA+CTAATCGA
GGACTACCGGGGTATCTAATCCTGTTTGCTCCCCACGCTTTCGAGTCTCAGCGTCAGTATCGGTCCAGAGAGCCGTCTTCACCGCCGGTGTTCCTCCTGATATCTACGCATTTCACCGCTACACCAGGAATTCCACTCTCCTCTCCCGAACTCTAGTCCGCCAGTTTCGACCGCACCCTCCCAGTTGAGCCGGGAGATTTCACAATCGACTTGGCGGACAGCCTACACTCGCTTTACGCCCAGTAATTCC
+
FFFFFFFFFFFFFFFFFFFFFF:FFFFFFFFFFFF:FFFFFFFFFFFFFFFFFFFFFFFFFFFF:FFFFFFFFFFFFFFFFFFFFFFFFFFFFFFFFFFFFFFFFFFFFFFFFF:FFFFFFFFFFFFFF:FFF:FFFFFFFFFFFFFFFFFFFF,FFFF:FFFFFFFFFFFFFFFFF,:FFFFF:F,,FFFFFFFFFFFFFFFFFF:FFFFFFFFFFFFFFFFFFFFFFFFFF,FF:FFFFF,F,FFFFF
@A00920:152:HGHKKDRXX:2:2101:21712:13761 2:N:0:CGCGTTCA+CTAATCGA
GGACTACCGGGGTTTCTAATCCCGGTCGCTCCCCTAGCTTTCGCGCCTGAGCGTCAAGGGCGGGCCAGCAGATCGCTTTCGCCACTGGTGTTCCTTCCGGTATCTACGCATTTTACCGCTACACCGGAAATTCCATCTGCCTCTCCCGCCTTCAAGTCCCGAAGTTTCGAACGGCCTCTCCCAGTTGGGCCAGGAGCTTTCACGCTCGACTTTCGGAACCGCCTGCGCGCGCTTTACGCCCAGTAAATCC
+
FFFFFFFFFFFFF:FFFFFFFFFFFFFFFFFFFFFFFFFF,FFFFFFFFFFFFFFFFFFFFFFFFFFFFFFFFFFFF:FFFFFFFFFFFFFFFFFFFFFFFFFFF:FFFFFFFFFFFFFFFFFFFFFFFFFFFFFFFFFFFFFFFFFFFFFFFFF:FFFFFFFFFFFFFFFFFFFFFFFFFFFFFFFFFFFFFFFFFFFFFFFFFFF::FFFFFFFFFFFFFFFFFFFFFFFFFFFFFFF:FFF:FFFFF
@A00920:152:HGHKKDRXX:2:2101:8693:13917 2:N:0:CGCGTTCA+CTAATCGA
GGACTACAGGGGTTTCTAATCCCGTTCGCTCCCCTAGCTTTCGCGCCTCAGCGTCAAGAATGGGCCAGGTAGTCGCCTTCGCCACTGGTGTTCCTCCCGATATCTACGCATTTCACCACTACACCGGGAATTCCACTACCCTCTCCCACCTTCAAGCCGATCAGTTTCCGATGCAGTTTCCCAGTTGAGCCGGGAGATTTCACATCGGACTTGACCAGCCGCCTGCGCGCTCTTTACGCCCAGTAAATCC
+
FFFFFFFFFFFFFFFFFFFFFFFFFFFFFFFFFFFFFFFFFFFFFFF:FFFFFFFFFFFFFFFFFFFFFFFFFFFFFFFF:FFFFFFFFF:FFFFFFFFFFFFFF:FFFFF:FF:FFFFFFF,FFFFF,FFFFFFFFFFFFFFFFFFFFFFFFFFFF:FFFFFFFFFFFFFFFFFFFFFFFFFFFFFFFFFFFFFFFFFFFFFFFFFFFFFFF:FFFFFFFFFFFFFFFFFFFFFFF:FFF:FFFFFFFF
@A00920:152:HGHKKDRXX:2:2101:8250:14904 2:N:0:CGCGTTCA+CTAATCGA
GGACTACCAGGGTTTCTAATCCCGTTTGCTCCCCTAGCTTTCGCGCCTCAGCGTCAGTAATGGTCCAGTATGCCGCCTTCGCCACCGGTATTCCTCCAGATATCTACGCATTTCACCACTACACCAGGAATTCTACATCCCTCTCCCAAACTCAAGCCTGCCAGTATCAGACGCAGAAACCAGGTTAAGCCTGGGGATTTAACGTCTGACTTAGATGGCCCCCAACGCTCCCATTACGCCCAGTAAATCC
+
FFF:FFFFFFFF:,FFFFFFF:FF:F,FFF:FFFF,FFFFFFFF,,,FFFFFFFFFF,F,,FF,FFFF,,,FFFFFFFFFFFF:F,FFF:FF:FFFF,FFF,FFFFFFFFFFF:FFF,FF,FFFF,FFFFF:F,FF:,:FFFFF,FF,:,FFFFFF,F,,,FFF::FFF,::FF:,,::FFFFF:FFFFFF,FFF,,,F:,,,F,F,:F,,,F,F,,F,F,,F,F,,F:F,F,FF::FFFFF:::F:,::
@A00920:152:HGHKKDRXX:2:2101:22815:15107 2:N:0:CGCGTTCA+CTAATCGA
GGACTACTGGGGTTTCTAATCCGGTTTGCTCCCCATGCTTTCGCACCTCAGCGTCAGTTGCGGGCCAGTGAGCCGCCTTCGCCACTGGTGTTCTTCCAAATATCTACGAATTTCACCTCTACACTGGGAATTCCACTCACCTCTCCCGCACTCGAGACCGCCAGTATCGGAGGCAATTCTGAGGTTGAGCCTCAGGATTTCACACCCGACTTAACAGCCAGCCTACGTGCCCTTTACGCCCAGTAATTCC
+
FFFFFF:F:FFFFFFFFFFFFFFFFFFFFFFFFFFFFFFFFFFFFFFFFFFFFFFFFFFFFFFFFFFFFFFFFFFFFFFFFFFFFF:FFFFFFFFF,,FFF,FFF:FFFFFFFFFFFFFFFFFFFFFFFFFFFFFFFFFFFFFFFFFFFFFFF:FFF,FF:FFFFFFF:F:,FFFF:FFFF:FFFFFFFFFFFFFFFFFFFFF,FFFFFFFFFFFFF:F,FFFFFFF,FF:FF:FFFFFFF:FFF:FFFF
@A00920:152:HGHKKDRXX:2:2101:21504:15123 2:N:0:CGCGTTCA+CTAATCGA
GGACTACTGGGGTTTCTAATCCTGTTTGCTCCCCACGCTGTCGCACATGAGTGTCAGTATTGGGCCAGAAAGCCGCCTTCGCCACTGGTGTTCCTCCCGATATCTACGCATTTCACCGCTACACCGGGAATTCCACTTTCCTCTCCCATACTCTAGCTATGCAGTATCGAATGCAGTTCCCAGGTTAAGCCCGGGGCTTTCACATCCGACTGACACAGCCACCTGCGTGCGCTTTACGCCCAGTAATTCC
+
FFF:F:FFFFFF:FFFFFFFFFFFFFFFFFFFFFFFFFFFFFFFFFFFFFFFFFFFFFFFFFFFFFFFFFFFFFFFFFFFFFFFFFFFFFFFFFFFF,FFFFFFFFFFFFFFFFFFFFFFFFFFFFFFFFFFF:FFFFFFFFFFFFFFF:FFFFFFFFFFFFFFFFFFF:FFFFFFFFF,:FF,FFFFFFF:F,FFFFFFFFFFFFFFFFFFFFFFFFFFFF,FFFF,FFFFF,F:FF,FFFFFFFFFFF
@A00920:152:HGHKKDRXX:2:2101:18656:16454 2:N:0:CGCGTTCA+CTAATCGA
GGACTACCGGGGTTTCTAATCCTGTTTGCTCCCCACGCTTTCGCACCTCAGCGTCAGTACCGGGCCAGTGAGCCGCCTTCGCCACTGGTGTTCTTGCGAATATCTACGAATTTCACCTCTACACTCGCAGTTCCACTCACCTCTCCCGGACTCAAGATCGTCAGTTTCGAAGGCAGTTCTGGAGTTGAGCTCCAGGATTTCACCCCCGACTTAACAATCCGCCTACGTGCGCTGTACGCCCAGTAAGTCC
+
FFFF:,FFFFFFFFFFFFFFFFFFFFFFFFFFFFFFFFFFFFFFFFFFFFFFFFFFFFFFFFFFFFFFFFFFFFFFFFFFFFFFF:FFFFFFF:FFFFF,FFFFFFFF:FFFFFFFFFFFFFFFFFFFFFFFFFFFFFFFFFFF:FFFFFFFFFFFFFFFFFFFFFFFFFFFFFFF:FFFFFFFFFFFFFFFFFFFFFFFFFFFFFFFFFFF,FFFFFFFFFFFFFFFFFFF,,FFFFFFFFFF,F:F:F
@A00920:152:HGHKKDRXX:2:2101:2826:17660 2:N:0:CGCGTTCA+CTAATCGA
GGACTACCGGGGTATCTAATCCTGTTTGCTCCCCACGCTTTCGCACCTCAGCGTCAACAGTTGTCCAGTAAGTCGCCTTCGCCACTGGTGTTCTTCCGAATATCTACGAATTTCACCTCTACACTCGGAATTCCACTTACCTCTCCAACGTTCTAGCGATGCAGTCTTAAAGGCAGTTCCGGAGTTGAGCCCCGGGCTTTCACCTCTAACTTACAAAGCCGCCTACGCGCGCTTTACGCCCAGTAATTCC
+
FFFFFFFFFFFFFFFFFFFFFFFFFFFFFFFFFFFFFFFFFFFFFFFFFFFFFFFFFFFFFFFFFFFFFF,FFFFFFFFFFFFFFFFFFFFFFFFFFFFFFFFFFFFFFFFFFFFFFFFFFFFFFFFFFFFFFFFFFF:,FFFFFF,FFFFFFFFFFFFFFFFFFFFF:FFF:FFF:FFFFFFFFFFFFFFFFFFFFFFFFFFFFFF,FFFFFF:FFFFFFFFFFFFFFFFFFFFFFFFFFFFF,F,FFF
@A00920:152:HGHKKDRXX:2:2101:11939:17816 2:N:0:CGCGTTCA+CTAATCGA
GGACTACTGGGGTATCTAATCCAGTTTGCTCCCCACGCTTTCTAACATCAGCGTCACTAGAGGACAAGAGAGACGCATTCGCCACAGGTGTTCATCCTGATATCTACGCATTTCACCGCTCCACAAGGAGTTCCTCTCTCCCCTACCACACTCGAGAACCGCATTATGCAAGGGACTTCAAAGGGTAAGCCGTGTGATTTCACCCCACACTAGACTTGCAGCCTACCAGCGCATTAAGCACATTAAATCC
+
:,FF::F,,,FF,FFF,FFF,,,F:F:FF,FFF,F,,:,::F,:FF,::,,F:F:F,F,,F,:,F,:,:,:F:F,:,F,F:F::F,,FFFF,F,FFFF,:,F:FF,,FFF,,:,F,,,FF,,F,:FF,FF,FF:,FFFF:FFFFF:FF,FF::,FF,:,F:::,:,F:,,,,,,F:F,,,:,,,FF,F,,:,::,,F,,F:F,F,,F:F:,F,,:,F::,,,,FF,,,,F,FF:FFF:,:FF:F,F,F,:
@A00920:152:HGHKKDRXX:2:2101:26621:18286 2:N:0:CGCGTTCA+CTAATCGA
GGACTACTCGGGTATCTAATCCCGTTCGCTCCCCATGCTTTCGCATCTCAGCGTCAGGTCAGGCCCAGCGTGTCGCCTTCGCCACTGGTGTTCCTCCGGATCTCTACGCATTTCACCACTACACCCGGAATTCCACACGCCTCTACCTGCCTCTAGCCCCGCAGTTCGGTCACGTCCTCGCCCGGTTGAGCCGGGCGCTTTCTCGCGCCACTTGCTGGACCGCCGACACGCGCTTTACACCCAGTAACTC
+
FFFFFFF:FFFFFFFFFFFFFFFFFFFFFFFFFFFFFFFFFFFFF:FFF:FFFFFFFFFFFFFF:F::FFFFF:F:FFFFFF:FFFF:FFFFFFFFFFF,,F:FFFFFF,FF:F:F:F,FFFFFFFFFF:,FF:F,FFFF,,:F:,FFFF,F:FFF::::F:,F,,FFFFF:FFFF:,,FF,FFF,:F,FF:FFF:FF:,:F,FF:FFF:,,FFF,FF,,:F:,,::,FFFFF,,F,FF,FFFF,,,,,F
@A00920:152:HGHKKDRXX:2:2101:13196:18364 2:N:0:CGCGTTCA+CTAATCGA
GGACTACAGGGGTTTCTAATCCTGTTTGCTCCCCACGCTGTCGCGCCTCAGCGTCAATATGTGTCCAGTGAGTCGCCTTCGCCACTGGTGTTCTTCCGAATATCTACGAATTTCACCTCTACACTCGGAATTCCACTCTCCTCTCCACAATTCTAGCGATGCAGTCTTAAAGGCAGTTCCGGAGTTGAGCTCCGGGCTGTCACCTCTAACTTACAAAGCCGCCTACGCGCGCTTTACGCCCAGTACTTCC
+
:FFFFFFFFFFFF,FFFFFFFFFFFFFFF:FFFFFFFFFFFFFFF:FFFFF,FFFF,:F,:FFFFFFF,FFFFFFFFF:FFFFFFFFFFF:FFFFFFFF,FFFFFFFFF::FFF:F:F:FFFFFFF:FF,FFFFF:FF,FFFFFFF:::F,FFF,F,:FFFFFFFFF,:F,:FFFFFFF,FFFFFFFFFFFF,FFFFF,FF::,,FF,F,FF,:F,F,FF:FFFFF,F,FF:,F,:FF::FFFF,,,F::
@A00920:152:HGHKKDRXX:2:2101:2040:18740 2:N:0:CGCGTTCA+CTAATCGA
GGACTACACGGGTTTCTAATCCTGTTTGCTCCCCACGCTTTCGCTCTTCAGCGTCAGTATCGGCCCAGAGTGCTGCCTTCGCCGTTGGTGTTCCTCCTGATATCTGCGCATTTCACCGCTACACCAGGAATTCCACACTCCTCTACCGAACTCGAGTCACAGCAGTATCGACTGGCGTCCCAAGGTTGAGCCTGGGATTTTCACATACGACTTACTGAACCGCCGAGCAGCCCTTTCCGCCCAATAATAC
+
:FFFFFF:FFFFFFFFF:FFFFFFFFFFFFFFFFFFFFFFFFF:FF:FFFF,FFFFFF:F:FFFFFFF,:FFFFFFFFFFFFFFFFFFFFFFFFFFFF,FF,FFFFFFFFFFFFFFFFFF,FFFFFFFFF:FF:FF:F,FFF:F:F:F,FFFF,,FFFFFFF:FFF:,F:FFF:,F,F:FFFF:FF,FF,FF,,FFFFFF,FFFF,,FFF:FFFF,FF:FF:F,:FF,F,FFFFF,:F,FFF:F,,F:,F
@A00920:152:HGHKKDRXX:2:2101:27127:19100 2:N:0:CGCGTTCA+CTAATCGA
GGACTACTGGGGTTTCTAATCCTGTTTGCTCCCCACGCTTTCGCACCTCAGCGTCAACAGTCGTCCAGTAAGTCGCCTTCGCCACTGGTGTTCTTCCGAATATCTACGAATTTCACCTCTACACTCGGAATTCCACTTACCTCTCCGACGTTCTAGCGATGCAGTCTTAAAGGCAGTTCCGGAGTTGAGCTCCGGGCTTTCACCTCTAACTTACAAAGCCGCCTACGCGCGCTTTACGCCCAGTCATTCC
+
FFFFFFFFFFFFFFFFFFFF:FFFFFFFFFFFFFFFFFFFFFFFFFFFFFFFFFFFFFFFFFFFFFFFFFFFFFFFFFFFFFFFFFFFFFFFFFFFFFFFFFFFFFFFFFFFFFFFFFFFFFFFFFFFFFFFFFF:FFFFFFFFFFFFFFFFFFFFFFFFFFFFFFFFFF,FFFFFFFFFF:FFFFF:FFFFFFFFFFFFFF:FFFF,,FFFFFFFFFFFFF:FFFFFFFFF,FF,FFFFFFFFFF,F,F
@A00920:152:HGHKKDRXX:2:2101:25572:19695 2:N:0:CGCGTTCA+CTAATCGA
GGACTACACGGGTTTCTAATCCTGTTTGCTCCCCTAGCTTTCGCAGCTGAGTGTCAGTAATAGTCCAGGTACCTGCTTTCGCCATTGGTGTTCCTCCCGATCTCTGCGCATTTCACCGCTACACCGGGAATTCCAGTACCCTCTCCTATACTCAAGTCTGGCAGTATCTGTTGGCCTCTCCCCGTTAAGCAAGGAGCTTTCACAACAGACTAACCAAACCACCTACCTGCCCTTTACGCCTAGTAATTCC
+
FFFFFFFFF:FFFFFFFFFFFFFFFFFF:FFFFFFFFFFFFFF:FFFFFFFFFFFFF:FFFFFFFFFFFFFFFFFFFFFFFFF:FFFFFFFFFFFFFFFFFFFFFFFFFFFFFFFFFFFFFFFFFFFFF:FFFFFFFFFFFFFFFFFFFFFFF:FFFFFFFFFFFFFFFFFFFFFFFFFF:FFFFFFFF,FFFFFFFFFFFFFFF,FFFFFFFF,F:FF:FFFFFFF::FFFFFFFFFFFFF::FFFFFF
@A00920:152:HGHKKDRXX:2:2101:15203:19774 2:N:0:CGCGTTCA+CTAATCGA
GGACTACAAGGGTTTCTAATCCCGTTCGCTCCCCTAGCTTTCGCGCCTCAGCGTCAAGAATGGGCCAGGTAGTCGCCTTCGCCACTGGTGTTCCTCCCGATATCTACGCATTTCACCACTACACCGGGAATTCCACTCTCCCCTAGGTACCTCAAGACTGGCAGTATCCAAGGGCCTCTCCCAGTTGAGCCGGGAGCTTTAACCTCGGACTGACCAATCCGCCTGCGCGCGCTTTACGCCCAGTGAATCC
+
FFFFFFFFFFFF:FFFFFFFFFFFFFFFFFFFFFFFFFFFFFFFFFFFFFFFFFFFFFFFFFFFFFFFFFFFFFFFFFFFFFFF:FFFFFFF:FFFFFFFFFFFFFFFFFF:FF:FFFFFFFFFFFFFFFFFFFFFFF:FFFFFFFFFFFFFFFFFFFFFFFFFFFFFFFFFFFFFFF:FFFFFFFFFFFFF::FFFFFFFFFFFFFFFFFFFFFFFFFFFFFFFFFFFFFF:F:FFFFFFFFFFF,FFF
@A00920:152:HGHKKDRXX:2:2101:6234:19867 2:N:0:CGCGTTCA+CTAATCGA
GGACTACTCTGGTATCTAATCCTGTTTGCTCCCCACGCTTTCGCACCTCAGCGTCAGTACCGGACCAGTGAGCCGCCTTCGCCACTGGTGTTCTTCCTAATATCTACGAATTCCACCTCTACACTAGGAGTTCCACTCACCTCTTCCGGACTCAAGATTGCCAGTATCAAAGGCAGTTCTGGAGTTGAGCTCCAGGATTTCACCCCTGACTTAACAATCCGCCTACGTGCGCTTTACGCCCAGTAAATCC
+
FFF,FFFFFFFFFFF:FFFFFFFFFFF,F:FFFFFFFFFF:FFFF:FF:FFFFFFFFF,FFFFFFF:FFFF:FFFFFFFFFFFFFFFF,F:FFFFFFFF,:FFF:FFFFFFFFFFFFFFFF,,FFFF:,FFFF:F:FFF:FF:,F:FF:F:F:,FFFFFFFFFF,FFFFFFFFFFF,FF:FFFFFF:FFFFFFF:FFFFFF:FF:F:FFFFFFFF:FFFFFFFFFFFF:,FF,F,:FFFFFFF:F:,:F:
@A00920:152:HGHKKDRXX:2:2101:27407:20055 2:N:0:CGCGTTCA+CTAATCGA
GGACTACTAGGGTTTCTAATCCTGTTTGCTCCCCACGCTTTCGTGCCTCAGTGTCAGTGCTGGTCCAGGCAGTCGCCTTCGCCACAGATGTTCCTCCCGATCTCTACGCATTTCACTGCTACACCGGGAATTCCACTACCCTCTACCGCACTCTAGCCTGCCAGTATCCAATGCAATTCCCAGGTTGAGCCCGGGGCTTTCACATCAGACTTAACAAACCACCTACGAACGCTTTACGCCCAGTAATTCC
+
FFFFFFFFFFFFFFFFFFFFFF,FFFFFFFFFFF:,FFF:FFFFFFFFFFFFFFFF,FFFF:FFFFFFFFFF,FFFFFFFFFFFFFFFFFFFFFFFFFFFF:FFFFFFFFFFFFFFFFFFFFFFFFFFFFFFFFFFFFFFFFFF,FF,,FF,FFFFF,F:F,FFFFFF::FFFFFFFFFFFFFFFF,FFFFF:FFFFFFFFFFFF,,FFFF:FF,,FFFF:FFFFFF:FFF::FFFFFFFFFFF,F::FF
@A00920:152:HGHKKDRXX:2:2101:23430:20400 2:N:0:CGCGTTCA+CTAATCGA
GGACTACTGGGGTTTCTAATCCTGTTTGCTCCCCACGCTGTCGCGCCTCAGTGTCAGCAAATGCCCAGCAGGCCGCCTTCGCCACGGATGTTCCTCCCGATCTCTACGCATTTCACTGCTACACCGGGAATTCCGCCATCCTCTACCGCACTCCAGTGATCCAGTTTCCAATGCCATTCCCAGGTTGAGCCCAGGGCTTTCACATCAGACTTAAACCACCACCTACGCACGCTTTACGCCCAGTAATTCC
+
FFFFFFFFFFFFFFFFFFFFFFFFFFFFFFFFFFFFFFFFFFFFFFFFFFFFFFFFFFFFFFFFFFFFFFFFFFFFFFFFFFFFFFFFFFFFFFFFFFFFFFFFFFFFFFFF:FFFFFFFFFFFFFFFFFFFFFFFFFFFFFFFFFFFFFFFFFFFFFFFFFFFFFFFFFFFFFFFFF,FFFFFFFFFFFFFFFFFFFFFFFFFFFFFFFFFFFFFFFFFFFF::FFFFFFFFFFFFFFFFFFFFFF:FF
@A00920:152:HGHKKDRXX:2:2101:29369:21449 2:N:0:CGCGTTCA+CTAATCGA
GGACTACCAGGGTTTCTAATCCTGTTTGCTCCCCACGCTGTCGCGCCTCAGCGTCAGACACTGCCCAGCAGGCCGCCTTCGCCACCGATGTTCTTCCGGATCTCTACGCATTCCACCGCTACACCCGGAATTCCACCTGCCTCTACAGTGCTCGAGTCGAACAGTTCGCACGGCAGACCCGGGGTTGAGCCCCGGGCTTTCACCACACGCTTATCCGACCGCCTACGCGCCCTTTACGCCCAGTGATTCC
+
FFFFFFFFFFFFFFFFFFFFFFFFFFFFFFFFFFFFFFFFFFFFFFFFFFFFFFFFFFF:FFFFFFFFFFFFFFFFFF:FFFFFFFFFFFFFFFFFFFFFFFFFFFFFF,FFFFFFFFFFFFFFFFFFF:FFFFFFFFFFFFFFFFFFFFFFFFFFFFFFFFFFFFFFFFFFFF:,FFFF::FFFFFFFFFFFFFFFF:FFFFFFFFFFF:FFFFFFFFFFFFFFF,FFFFF,:FFFFFFFFFF::,F:F
@A00920:152:HGHKKDRXX:2:2101:26458:21699 2:N:0:CGCGTTCA+CTAATCGA
GGACTACTGGGGTTTCTAATCCCGTTCGCTCCCCGTGCTGTCGCGTCTCAGCGTCTGGTGTCGTCCAGGGTGCCGCCTTCGCCTCTGGTGTTCCTCCGGATCTCTACGCATTTCACCACTACACCCGGAATTCCACACCCCTCTACGACCCACTAGCGCTGCAGTCTCATCCGACCTCTCCCAGTTTAGCCGGGAGCTTTCACGGTTGACTTACAGCACCGCCTACACGCTCTTTACGCCCAGTAATTCC
+
FFFFFFFFFFFFFFFFFFFFFFFFFFFFFFFFFFFFFFFFFFFFFFFFFFFFFFFFFFFFFFFFFFFFFFFFFFFFFFFFFFFFFFFFFFFFFFFFFFFFFFFFFFFFFFFFFFFFFFF:FFFFFFFFFFFFFFFFFFFFFFFFFFFFFFFFFFFFFFFFFFFFFFFFFFFFFFFF:FFFFFFFFFFFFFFFFFFFFFFFFFF:FFFFFFFFFFFFFFFFFFFFFFFFFFFFFFFFFFFFFFFFF::FFF
@A00920:152:HGHKKDRXX:2:2101:14136:21934 2:N:0:CGCGTTCA+CTAATCGA
GGACTACACGGGTATCTAATCCTGTTCGCTCCCCACGCTTTCGTGCCTCAGCGTCAGTTTCGGCCCAGCGAGCTGCCTACGCAATCGGGGTTCTTGGTGGTATCTGTGCATTTCACCGCTAGACCACCAGTTCCGCCCGCCTCGTCCGAACTCAAGCCGGCCAGTCTCAACGGCAGGTCCACGGTTGAGCCGTGGGATTTCACCGCTGACTTAACGGGGCGCCTACGCACCCTTTAAACCCAATCAATCC
+
F:FFFFFFFFFFFFFFF:FF,FFFFFFFF:FFFFFFFFF:FFFFFFFFFFFFFFF:FFFFFFFF:F,FFFFFFFFFFF:FFFFFFFFFFFFFF:FFFFFF::,F,,F,,,,FFFF:,,,FF,,,FFFF,F,,F:F,:FF,,::F,,,F,,,F,,,F,:,FF,:FF,FF,,:FF::F,:FF,::FFFF,F,,FFFFF,,::,:,FFFFF:,F:,,:FFF,F:::,FFF,,,,:,,F,::,F:,,F,,,F:F
@A00920:152:HGHKKDRXX:2:2101:19651:21997 2:N:0:CGCGTTCA+CTAATCGA
GGACTACAGGGGTATCTAATCCCGTTTGCTCCCCACGCTTTCGCGCCTCAGCGTCAGGGAATGCCCAGAGACCCGCCTTCGCCACCGGTGTTCCTCCCGATCTCTACACATTTCACCGCTACACCGGGAATTCCAGTCTCCTCTGCATCCCTCAAGAACGGCAGTATCGGCCGACCCCCCTGAGTTGAGCCCAGGGATTTCACGACCGACTTGCCATCCCGCCTACGCGCCCTTTACGCCCAGTGATTCC
+
FFFFFFF:FFFFFFFFFFFFFFFFFFFFFFFFFFFFFFFFFFFFFFFFFFFFFFFFFFFFFFFFFFFFF,FFFFFFFFFFFFFFFFFFFFFFFFFFFFFFFFFFFFFFFFFFFFFFF:FFFFFFFFFFFFFFFFFFFFFFFFFFFFFFFFFFFFFFF::FFFFFFFFFFFFFF:FFFFFFFFFF:FFFFFFFFFF:FFFFF,FFF:FFFFFFFFFFFFFFFFFF,FFFFFFFFFF:FFF:FFFFFFFFFF
@A00920:152:HGHKKDRXX:2:2101:26395:22592 2:N:0:CGCGTTCA+CTAATCGA
GGACTACTGGGGTTTCTAATCCCGTTCGCTACCCACGCTTTCGTGCCTCAGCGTCAAGAAAGTGCCAGTGAACTGCCTTCGCATTTGGTATTCCCCAAGATATCAACGGATTTCACCCCTACACCTTGAGTTCTGTTCACCTCTCACTTCTTCTAGCTATACCGTTTCGGTCGCGATCTTCGGGTTGAGCCCGAAGTTTTAACAACCGACTAATATAGCCGCCTACGCACCCTTTACGCCCAGTAAATCC
+
FFFFFFFFFFFFFFFFFFFFFFFFFFFFFFFFFFFFFFFFFFFFFFFFFFFFFFFFFFFFFFFFFFFFFFFFFFFFFFFFFFFFFFFF:FFFF:FFFF:FFFFFFFFFFFFFFF:FFFFFFFFFFFFFFFFFFFFFFFFFFFFFFFFFFFFFF:FFFFFFFFFFFFFFFFFFFFFFFFFFFFFFFFFFFFFFFFFFFFFFFFFFFF:FFFFF:FFFFFFFFFFFFFFF:FFFFFFFFFFFF:FFFFFFFF
@A00920:152:HGHKKDRXX:2:2101:27290:22639 2:N:0:CGCGTTCA+CTAATCGA
GGACTACTGGGGTTTCTAATCCTGTTTGCTCCCCACGCTTTCGCACCTCAGTGTCAGTATCAGTCCAGGTGGTCGCCTTCGCCACTGGTGTTCCTTCCTATATCTACGCATTTCACCGCTACACAGGAAGTTCCACCCCCCTCTACTGTACTCTAGCTTGCCAGTTTTGGAGGCAGGTCCCAGGTTGAGCCCGGGGCTTTCACATCCAGCTTAACAAACCCCCTACGCGCGCTGTGCGCCCAATAGTTCC
+
FFFFFFFFFFFFFFFFFFFFFFFFFFFFFFFFFFFFFFFFFFFFFFFFFFFFFFFFFFFFFFFFF:,FFFFFFFFFFFF:FFF:FFFFFF:F:,,,F,:,:F::::FFF,,F,,,::F,F,F,:FFFF,,,:::F,F,:,:::FF,:F,,::FF,F:,FFF,,F,,,FFF,:F,,F,F,,:,FF,,F,F,,FFFFF::,,,,,,F,F:,FFF,,F,F,:,,F,,,:F:F,F,,,:,,FF,F,,,,,F,,F
@A00920:152:HGHKKDRXX:2:2101:29053:22654 2:N:0:CGCGTTCA+CTAATCGA
GGACTACCCGGGTTTCTAATCCCTTTTGCTCCCCACGCTTTCGTGCCTGAGCGTCAGCAATTGTCCAGGTAGCCGCCTTCGCCTCTGGTATTCCTCACGATATCTACGCATTTCACTGCTACACCGTGAATTCTGCTACCCTCTCCTATGCTCTAGCCATGTAGTTTGAGGTGCAATTCCGGGGTTAAGCCCCGGGCTTTCACGCCTCACACACGTGGCCGCCTGCGCACCCTTTACGCCCAGTGAATCC
+
FFFFFFFFFFFFFFFFF:FFFFFFFFFFFFFFFFFFFFFFFFFFFFFFFFFFFFFFFFFFFF:FFFFFFFFFFFFFFFFFFFFFFFFF,FFFFFFFFFFFFF,,:FFFF,F::F,FFFFFFFF:FFFFFF:FFFFFF::FFF,FFF,FF:FFF:FFFFF,FF,F,F:FFFFFFF:FF:FFFFFFFFFFFF,FFFFF,,FFFF:FF:FFFFF:FF,FFFFFFF:F:FFFFFFF,FF,:FF:FFF:FF,::F
@A00920:152:HGHKKDRXX:2:2101:28537:23265 2:N:0:CGCGTTCA+CTAATCGA
GGACTACTAGGGTTTCTAATCCTGTTTGCTCCCCACGCTGTCGCACATGAGTGTCAGTATTGGGCCAGAAAGCCGCCTTCGCCACTGGTGTTCCTCCCGATATCTACGCATTTCACCGCTACACCGGGAATTCCACTTTCCTCTCCCATACTCTAGCTGAGCAGTATCGAAAGCAGTTCCCAGGTTAAGCCCAGGGCTTTCACATCCGACTTACCCAGCCACCTGCGTGCGCTTTACGCCCAGTAATTCC
+
FFFFFFFFFFFFFFFFFFFFFF:FFFFFFFFFFFFFFFFFFFFFFFFFFFF:FFFFFF:FFFFFFFFFF,:FFFFFFFFFFFFFFFFFFF:FFFFFF:FFF,FFFFFFFFFFFFFF:FFFFFFFF,FF:FFFFFFF,::FFFFFF,FF:FFFF,FF,FFFFFFFFFFFF,:,FFF,FFFFFF::FFFFFFFFFFFFFF,FFFFFFFFFFFFF:F:FF,FFFFFFFF:FFFFF,:,FFFF:FFFFF:,FFF
@A00920:152:HGHKKDRXX:2:2101:2130:23281 2:N:0:CGCGTTCA+CTAATCGA
GGACTACTAGGGTATCTAATCCTGTTTGCTCCCCACGCTTTCGTGCATGAGCGTCAGTTTTGACCCAGGGGGCTGCCTTCGCCATCGGTGTTCCTCCACATCTCTACGCATTTCACTGCTACACGTGGAATTCTACCCCCCTCTGCCAAACTCTAGCCTCGCAGTCTCCATCGCCATTCCCAGGTTAAGCCCGGGGATTTCACGACAGACTTACGAAACCGCCTGCGCACGCTTTACGCCCAGTAATTCC
+
FFFFFFF:FFFFFFFFFFFFFFFFFFFFFFFFFFFFFFFFFFFFFFFFFFFFFFFFFFFFFFFFFFFFFFFFFFFFFFFFFFFFFFFFFFF:FFFFFFFFFFFFF:FFFFFFFFFFFFFFFF,FFFFFFFFFFFFFFFFFFFFFFFFF:FFFFFFFFFFFFFFFFFFFFF:FFFFFFFFFFFFFF,:FFFFFFFFFF,FFFFF:FFFFF:FFFFFFFFFFFFFFFFFFFFFFFFFFFFFFFFFFFFFFFF
@A00920:152:HGHKKDRXX:2:2101:32551:24737 2:N:0:CGCGTTCA+CTAATCGA
GGACTACTGGGGTATCTAATCCGGTTTGCTCCCCACACTTTCGCGCCTCAGCGTCACGAGCTGTCCAGCGAGCTGCCTTCGCCATGGGTGTTCCTACCAGTATCTACGCATTCCACCGCTACACTGGTAATTCCACTCGCCTCTCCAGCCGTCAAGCCTGCCAGTACCCACTGCCACTCCGGGGTTGAGCCCCGGTCTTTAACAACGGACTTAACAAACCGCCTACGCGCCCTTTACGCCCAGTGATTCC
+
FF,FFFFFFFFFFFFFFFFFFFFFFFFFFFFFFFFFFFFFFFFFFFFFFFFFFFFFFFFFFFFFFFFFF,,,FFFFFFFFFF:FF,FFFFFFFFFFFFFFFFFFFFFFFFFFF:FFFFFFFFFFFFFFFFFFF:F::,FFFFFFFFF,FFFFFFFFFF,FFFFF:FFF::FFFFFFFFFFFFFFFFFFFFF:FFFFFFFFFFFF:FFFFFFFFFF:FFFFFFFFF::FFFFFFFFFFFFFFFFFFFFFFF
@A00920:152:HGHKKDRXX:2:2101:20509:25050 2:N:0:CGCGTTCA+CTAATCGA
GGACTACACGGGTATCTAATCCTGTTTGCTCCCCACGCTTTCGCACCTCAGCGTCAGTATCAGACCAGAGTGTCGCCTTCGCCACTGATGTTCCTTCCGATCTCTACGCATTTCACCGCTACACCGGAAATTCCACACCCCTCTTCTGTACTCTAGCCATCCAGTTCTAAATGCAATTCCCAGGTTAAGCCCGGGGATTTCACATCTAGCTTAAATGACCGCCTACGCGCGCTTTACGCCCAGTAATTCC
+
FFFF:FFFFFFFFFFFFFF:FF:FFF:FF:FFFF,FFF:FFFFFF:FFFFFFFFFFFF:FFFF,FFFFFFFFFFFFFFFFFFFFFFFFFFFFFFF:FFFFFFFFFFFFFF:FFFFFFFFFFFFFFFFF:FFFFFFFFFFFF:FFFF,FFFFFFFFFFFF,FFFF:FFF:FFFFF,FF::FFFFF:F,:FFFFFFFF:,FFFFFFFFFFFF:,FF,FFF:FF:FF:FFF,:FF::FFFFFFFFFFFFFF:F
@A00920:152:HGHKKDRXX:2:2101:4616:25238 2:N:0:CGCGTTCA+CTAATCGA
GGACTACAAGGGTTTCTAATCTGTTTCGCTACCCTAGCTTTCGTGCCTCAGTGTCAGGAAAAGCCCAGATGCCTGCCTTCGCCATCGGTGTTCCAGTATATATCAACGCATTTCACTGCTACACATACTGTTCCAGCATCCCTGCCAATCCTCAATCTTGTCCGTATCCTATCCAATCCCGAGGGTAAGCCTCGGTCTTTAAGATAAGACGCGACAAGACACCTACGCACACTTTACGCCCAATAACTCC
+
FFFFFFFFFFFFFFFFFFFFFFFFFFFFFFFFFFFFFFFFFFFFFFFFFFFFFFFFFFFFFFFFFFFFFFFFFFFFFFFFFFFFFFFFFFFFFFFFFFFFFFFFFFFFFFFFFFFFFFFFFFFFFFFFFFFFFFFFF:FFFFFFFF,FFFFFF:FFFF:FFF:FFFFFFFFFFFFFF:FFFFFFFF,F:FFFFFFFFFFFFFFFFFFF:FFFFFFFFFFFFFFFFFFFFFFFFFFFFFFFFFFFFF:FFF
@A00920:152:HGHKKDRXX:2:2101:16007:26929 2:N:0:CGCGTTCA+CTAATCGA
GGACTACTCGGGTTTCTAATCCTGTTTGCTCCCCACGCTTTCGCACCTCAGCGTCAATACTTGTCCAGCGAGTCGCCTTCGCCACTGGTGTTCTTCCGAATATCTACGAATTTCACCTCTACACTCGGAATTCCACTCGCCTCTCCAAGATTCTAGCACCGCAGTTTCAAGGGCAGTTCCGGGGTTGAGCCCCGGGATTTCACCCCTGACTTGCGGCGCCGCCTACGTGCGCTTTACGCCCAGTATTTCC
+
FFFFFFFFFFFFFFFFFFFF:FFFFFFFF:FFFFFFFFFFFFFFFFFF:FFFFFFFFFFFFFFFFFFFFFFFFFFFFFFFFFFFFFFFFFFFFFFFFFFF:FFFFFFFF,FFFFFFF:FFFFFFFFFFF,FFFFFFFFFFFFFFFFFFFFFFFF:,FFFFFFF:F:FFFFFF,:F:FFFFFFFFF,FFFFFFF,FF,FF,::FFFFF,:FFF:FFFFF,FFFFFFFFFFFFF:FFFFF:FFFF,:FF:,F
@A00920:152:HGHKKDRXX:2:2101:16143:27132 2:N:0:CGCGTTCA+CTAATCGA
GGACTACCAGGGTATCTAATCCTGTTTGCTCCCCACGCTTTCGTGCCTCAGTGTCAGTGCTGGTCCAGGTGGCCGCCTTCGCCACAGATGTTCCTCCCGATCTCTACGCATTTCACCGCTACACCTGGAATTCCACATTCCTCTCCCGAACTCAAGCCCACCAGTATCCGACGCAGTTCCCCGGTTGAGCCGAGGGATTTCACGTCTGACTTAATAGGCCGCCTACGCGCCCTTTAGGCCCAGTAATTCC
+
FFFFFFFF::FFFFFFF:FFFFF::FFFFFFFFFFFFFFF:FFFFFF,FFFFF:F,FFFFF:FFF,FF,FFF,FFFFF:FFF::FF,F:,:FFFFFFFF,,FF,,:F:FFF,,:FFFFF:,F,FFFF:,,F,FFFF:FFFFFFFF:FFFFF:F::FFFFFFFFF,FFF,,F:FFFF,FFF:FFF,,F,FFF:::FFFFFFFF:FFF,FF,F:,:FFFF,FFF,F,FFFF,F,,FF:,F,,F,FF,,FFF,
@A00920:152:HGHKKDRXX:2:2101:23999:27242 2:N:0:CGCGTTCA+CTAATCGA
GGACTACTAGGGTTTCTAATCCTGTTTGCTCCCCACGCTTTCGCACCTCAGCGTCAGTACCGGACCAGTGAGCCGCCTTCGCCACTGGTGTTCTTCCTAATATCTACGAATTTCACCTCTACACTAGGAATTCCACTCACCTCTTCCGGACTCAAGACTTGCAGTATCAAAGGCAGTTCCGAGGTTGAGCCCCGGGATTTCACCCCTGACTTACAAATCCGCCTACGTGCGCTTTACGCCCAGTAATTCC
+
FFFFFFFFFFFFFFFFFFFFFFFFFFFFFFFFFFFFFFFFFFFFFFFFFFFFFFFF:,FF:,F,FFFFFFFFFFFFFFFFFFFFFFFFFFFFFFFFFFFFFFFFFFFF:FFFFF:FFF:FFFFFF,FFFFFFFFFFFFFFFFFF,FF:F,FFFFFFFF:F:FF:FF:FFFFFFFFFFFFFF:F:FFFFFFFFFFFFF:F:FFFF,FFFFFFFFF:FFFF:FFFFFFFFFFFFF,FFFFFFF:FFFFF:,F
@A00920:152:HGHKKDRXX:2:2101:3323:27445 2:N:0:CGCGTTCA+CTAATCGA
GGACTACAAGGGTTTCTAATCCTGTTTGCTCCCCACGCTTTCGCACCTCAGTGTCAGTATTGTCCCAGGAAGTCGCCTTCGCCACTGGTGTTCCTTCAGATATCTACGCATTTCACCGCTACACCTGAAATTCCACTTCCCTCTAACATACTCTAGCCGAGCAGTATCAGATGCAATTCCCAGGTTAAGCCCGGGGCTTTCACATCCGACTTACTCAACCACCTACGTGCGCTTTACGCCCAGTAATTCC
+
FFF,,FFFF:FF,FF:,FF,:FFFFFF:FF:FFFFF::FFF,FFF:FFFF:F,F:FFFFF,FFFFFFFFFFFFFFFF,FF:FFFFFFF:F:F,F,FFF:FFF:FFFFFFFFFFFF,FFF,F:,,F:,F:FFF,FFFFFFFFFF,FFFFFF,F,:F:F:::FFF,FFF,F:FF:,FF:F,F:FFFFFFF,FFF,FFFF,FF:FFFFFFFF,FFF::::FFF:FFFFFFF,:FF,FFFF:FFF,F::F:F,F
@A00920:152:HGHKKDRXX:2:2101:1244:28729 2:N:0:CGCGTTCA+CTAATCGA
GGACTACTGGGGTATCTAATCCCGTTCGCTCCCCTGGCTTTCGCGCCTCAGCGTCAATCTCGGACCAGGATGCCGCCTTCGCCACCGGTGTTCCTCCAGATATCTGCGCATTTCACCGCTACACCGGGAATTCCACACTCCCCTACCAGACTCAAGTCACGGCAGTCTCGGGTGGCGTCGCGACGTGGCGCCCCGAGTTTTCACACCCGACGGACCAACCCCCCTCCGCCCTCTTACCGCCCAAGAATAC
+
FFFFFFFFFFFF:FFFFFFFFFFFFF,FFFFFFFF:FFF,FFFFFFFFFFFFFFFF:F,,FFF,FFFFF,,,FFFFFFFFFFFFFFFFFF:FFFFFFFFF,FFFFFFFFFFF,F:FFFF,FFFFFFFFF,F,FFF:FF:FF:FF:FFF:FFFFFFFFFFFF,F::F,,F::,::,F:FF,F,,,,FF,:FFFF,FF:FFFFF,FFFFF,,F,,FFF,F,FF,FF,,,,:,F,FFF,,F:FFFFF,F:,,F
@A00920:152:HGHKKDRXX:2:2101:27181:28870 2:N:0:CGCGTTCA+CTAATCGA
GGACTACTAGGGTTTCTAATCCTGTTTGCTCCCCACGCTTTCGCGGATGAGTGTCAGAACTGGCCCAGCGAGCCGCCTTCGCCACCGGTGTTCTTCCTGATATCTACGCATTCCACCGCTACACCAGGAATTCCACTCTCCTCTCCCGAACTCTAGTCCGCCCGTTTCGACCGCACCCAACCAGGTAAGCCGGGAGAGTTCACAATCGACGTGGCGGACAGCCTACACACGCTTTACCCCCAGTAATTCC
+
:FF:FFFFFFF:FFFFF::FFFFFF:FFFFFFFF:FFFFFFFFFFFFFFFFFFFFFF:FFFFFFFFFF,FFFFFFFFFFFFFFFF,FFFFFFFF:FFFFFFFFFFFFFFFFFFFFF::FFFFFFFFF:F,FFFFF,FFFFF,FF,FFFFFFFF:FFFF,FF,:,,F,FFFFFFF:FFF,,FF:,FFF,,:FF,F::::FFFF,:FFF:,,,F:,F:,FF::,FFF,F:,::F:FF,F,F:FF,:,FFF,F
@A00920:152:HGHKKDRXX:2:2101:30626:29794 2:N:0:CGCGTTCA+CTAATCGA
GGACTACCGGGGTTTCTAATCCTGTTTGCTCCCCACGCTTTCGCACCTCAGCGTCAATACCGGTCCAGTGAGCCGCCTTCGCCACTGGTGTTCTTCCGAATATCTACGAATTCCACCTCTACACTAGGAGTTCCACTCACCTCTTCCGGACTCAAGATTGCCAGTATCAAAGGCAGTTCTGGAGTTGAGCTCCAGGATTTCACCCCTGACTTAACAATCCGCCTACGTGCGCTTTACGCCCAGTAAATCC
+
FFFF:FFFFFFF:FFFFFFFFFFFFFFFFFFFFFFFFFFFF:FFFFFFFFFFF:FFFF:FFFFFFFFFFFFFFFFFFFFFFFFFFFFFFFFFFFFFFFFFFFFFFFFFFFFFFFFFFFFFFF,FF:FFFFFFFFFFFFFF:FFFFFFFFFFFFFFFFFFFFFFFFFFFFFFFFFFFFFFFFFFF:FFFFFFFF:FFF:FFFFFFFFFFFFFFFFFFFFFF:FFF,FFF:FFFFFFF,FF:F,FFF:FFFF
@A00920:152:HGHKKDRXX:2:2101:11288:30373 2:N:0:CGCGTTCA+CTAATCGA
GGACTACCGGGGTTTCTAATCCTGTTTGCTCCCCACGCTTTCGCTCCTCAGCGTCAGTTACGGCCCAGAGCGGCGCCTTCGCCACTGGTGTTCCTCCTGATATCTGCGCATTTCACCGCTACACCAGGAATTCCCCGCTCCCCTACCGTACTCAAGTCACAGCAGTATCGGGTGGCGTCTCTGGGTTGAGCCCAGAGTTTTCACACCCGACTGACTGAACCGCCGACGAGCTCTTTACGCCCAATGAATC
+
:FFFF:FFFF:FFFFFFFFFFFFFF:FFFF:FFFFF,:FFFF:FFFFFF:FF:F:FFF:FFFFF:FFFFFFFFFFFFFFF:FFFFFFFFFFFFFFFFFFFFFFFFFF::FFFFFF,FFFFF,FFFFFFFF:F,FFFFFFFFFF:F:FFF:FF:FFFFFFFFFFFFFFFFFFFFFFFFFFFFFF,FFFF:FF,,FFFFFF:FF:FFFFFFF:FF,FFFF:,FF:,,,FFFFFFFF:F,F::,FF:FF:FFF
@A00920:152:HGHKKDRXX:2:2101:8910:30953 2:N:0:CGCGTTCA+CTAATCGA
GGACTACTGGGGTTTCTAATCCTGTTTGCTACCCACGCTTTCGCTCCTCAGCGTCAATACTGGCCCAGAGCACCGCCTTCGCCGCCGGTGTTCCTCCTGATATCTGCGCATTTCACCGCTACACCAGGAATTCCGTGCTCCCCTACCAGATTCGAGCCACAGCAGTATCGGATGGCGTCTCGGGGTTGAGCCCCGAGTTTTCACATCCGACTTACTGAGCCGCCTACGAGCTCTTTACGCCCAATAAATC
+
FFFFFFFFFFFFFFFFFFFFFFFFFFFFFFFFFFFFFFFFFFF:FFFFFFFFFFFFFFFFFFF:FFFFFFFFFFFFFFFF:FFFFFFFFFFFFFFFFFFFFFFFFFFFFFFFFFFFFFFFFFFFFFFFFFFFFFFFFFFFF:FFFFFFFFFFFFFFFFF:FF:FFFFFF::FFFFFF,:FFFFFFFFFFFFFFF:FF:FFFFF:F,FFFFFFF,F:FFFFFFF:,FFFFFFFFF:FFFFFFFFFFFFF,F
@A00920:152:HGHKKDRXX:2:2101:2266:31125 2:N:0:CGCGTTCA+CTAATCGA
GGACTACACGGGTTTCTAATCCTGTTCGCTCCCCACGCTTTCGTGCCTCAGCGTCAATGATGACTTAGTGAGCTGCCTTCGCTATCGGTGTTCTATGACATATCTAAGCATTTCACCGCTACATGTCATATTCCGCCCACTTCAATCATATTCAAGAAAATCAGTTTCAATGGCAGTTCCTCAGTTGAGCTGAGGGATTTCACCACTGACTTAATTTCCCGCCTACGCACCCTTTAAACCCAATAAATCC
+
FFFFFFFFFFFFFFFFFFFFFFFFFFFFF,FFFF:FFFF:FFFFFFFFFFFFFF:FFFFFFFFFFFFFFFFFFFFFFFFFFF::FFFFFFFFFF::FFF:,FFFFFFF::FFFFFFFFFFFF:FF:FFF:F::FFFFFF:FFFFFFFFFFFFFFFFFFF,FFFFFFF:::FFFFFFFFFFFFFFFFFFF:,FF:FFFFFFFFFF:FFFFF:FFFFFFF:F:F,:FFFF:FFFF::,FFF:::FFF,:FFF
@A00920:152:HGHKKDRXX:2:2101:25726:31328 2:N:0:CGCGTTCA+CTAATCGA
GGACTACTGGGGTTTCTAATCCCGTTCGCTACCCTGGCTTTCGCGGCTCAGCGTCAGGTGCAGCCCAGGGCGCCGCCTTCGCCTCTGGTGTTCCTCCGGATCTCTACGCATTTCACCACTCCACCCGGAATTCCACGCCCCTCTGCTGCCCTCTAGCTGCCCAGTTTCGAACGGCCTCTCCCGGTTGAGCCGGAAGCTTTCACATCGGACTTACCCAGCCGCCTGCGCGCTCTTTACGCCCAGTAAATCC
+
FF,FFFFFFFFFFFFFFFFFFFFFFFFFFFFFFFFFFFFF:FFFFFFFFFFFFFFFFFFFFFF:FFFFFFFFFFFFFFFFFFFFFFFFFFFFFFFFFFFFFFFFFFFFFFFFFFFFFFFFFFFFFFFFFFF:FFFFF:FFFFFFFFFFF:FFFF,FFFF:FFFFFFFFFFFFFFFFFFFFFFF:FFFFFFFFFFFFFF,FF:FFFFFFFFFFFFFFFFFFFFF:FF:FFFFFFFF:FFFFFF:FFFFF:F
@A00920:152:HGHKKDRXX:2:2101:15284:31814 2:N:0:CGCGTTCA+CTAATCGA
GGACTACTGGGGTATCTAATCCTGTTTGCTCCCCACGCTGTCGCGCCTCAGCGTCAGCCACTGCCCAGCAGGCCGCCTTCGCCACCGGTGTTCTTCCGGATCTCTACGCATTCCACCGCTACACCCGGAATTCCACCTGCCTCTACAGTGCTCAAGTCGAACAGTTCGCACGGCCGATCCGGGGTTGAGCCCCGGACTTTCACCACACGCTTATCCAACCGCCTACGCGCCCTTTACGCCCAGTGATTCC
+
FFFFFFFFFFFFFFFFFFFFFFFFFFFFFFFFFFFFFFFFFFFFFFFFFFFFFFFFFFFFFFFFFFFFFFFFFFFFFFFFFFFFFFFFFFFFFFF:FFF:FFFFFFFFFFFFF:FFFFF:FFFFFFFFF:F:FFFFFFFFFFFFFFFFFFF:FFFFFFFFFFFFFFFFFFFFFFFFFFFFFFFF:FFFFFFFFFFF:F,FF:FFFFFFFF:FFFFFFFFFFFFFFFFFFFFFFFF:FFFFF:FFF:FFFF
@A00920:152:HGHKKDRXX:2:2101:24334:32268 2:N:0:CGCGTTCA+CTAATCGA
GGACTACAGGGGTATCTAATCCTGTTTGCTCCCCACGCTGTCGCGCCTCAGCGTCAGCCACTGCCCAGCGAGCCGCCTTCGCCACCGGTGTTCTTCCGGATCTCTACGCATTCCACCGCTACACCCGGAATTCCACTCGCCTCTACAGTGCTCTAGCAAACCAGTCCGCACGGCAGATCCGGGGTTGAGCCCCGGACTTTCACCGCACGCTTGGCCTGCCGCCTACGCGCCCTTTACGCCCAGTGATTCC
+
FFFFFFFFFFFFFFFFFFFFFFFFFFFFFFFFFFFFFFFFFFFFFFFFFFFFFFFFFFFFFFFFFFFFFFFFFFFFFFFFFFFFFFFFFFFFFFFFFFFFFFFFFFFFFFFFFFFFFFFFFFFFFFFFFFFFFFFFFFFFFFFFFFFFFFFFFFFFFFFFFFFFFFFFFFFFFFFFFFFFFFFFFFFFFFFFFFFFFFFFFFFFFFFFFFFFFFFFFFFFFFFFFFFFFFFF:FFFFFFFF:FFFF,FFF
@A00920:152:HGHKKDRXX:2:2101:3079:33066 2:N:0:CGCGTTCA+CTAATCGA
GGACTACCAGGGTTTCTAATCCCGTTCGCTACCCATGCTTTCGCGTCTTAGCGTCAGTAATGGCCCAGCGTGCCGCCTTCGCCACTGGTATTCCTCCGGATCTCTACGCATTTCACCACTACACCCGGAATTCTACACGCCTCTACCATCCTCTAGTTACGCAGTATCAGACGACCTCCCCCGGTTTAGCCGAAGTCTTTCACGCCTAACTTAAGCAACCGCCTGCACGCCCTTTACGCCCAGTAATTCC
+
FFFFFFFFFFFF,F:FFFFFFFFF,FFF:FFFFFFFFF::FF:FFFF:FFFFFFFFFFFFFFFFF:FF:FFF,FFFFFFFF,FFF:F:FFF,FF:F:FFF:FFF:FF,FFFFFF,,FFFFF:FF:FF::FFFFFFFFFF,:FFFFFFFFFFFFFFFFFFF:FFFFF:FFFFF:FF,FFFF::FFF:F,FFFFFFFFFFFFF,FFF,FFFFFFF,FFFFFF:FFFFFFF,FFFFF::FFF,FF,,FF:FFF
@A00920:152:HGHKKDRXX:2:2101:27823:33990 2:N:0:CGCGTTCA+CTAATCGA
GGACTACTCGGGTATCTAATCCTGTTTGCTCCCCACGCTGTCGCGCCTCAGTGTCGGCTATTGAGCTCTCGCGAGCTCACCGCCCAGCAGACCGCCTTCGCCACTGGTGTTCTTCCGGATCTCTACGCATTCCACCGCTACACCCGGAATTCCATCTGCCTCTACGGTGCCCAAGCGACACAGTCGCCGCGGCCGATCTGGAGTTGAGCCCCAGACTTTCACCACAGCCTTATGCCGCCACCTACGCGCC
+
FFFFFFFFFFFFFFFFFFFFFFFFFFFFFFFFFFFFFFFFFFFFFFFFFFFFFFFFFFFFFF:FFFFFFFFFFFFFFFFFFFFFFFFFFFFFFFFFFFFFFFFFF,FFFFFFFFFF:FF:FFFFFFFFFFFFFFFFFFFFFFFFF:FFFFFFFFF:FFFFFFF,FFFFFFFF,FFFFFFFFFFF::FF:FFF:FFFFFFFFFFFFFFFFFFFFFFFFFFF,FFFFFFF:FFFFFFFFFF,FFFFFFFF:F
@A00920:152:HGHKKDRXX:2:2101:19180:34272 2:N:0:CGCGTTCA+CTAATCGA
GGACTACTAGGGTATCTAATCCTGTTTGCTCCCCACGCTTTCGTGCATGAGCGTCAGTGTCAGCCCAGAGACCTGCCTTCGCCATCGGTATTCCTCCTGATATCTACGCATTTCACTGCTACACCAGGAATTCCAGTCTCCTCTGCCGCACTCAAGCCTTGCAGTCCCAAATGCCATTCCCAGGTTAAGCCCGGGGATTTCACATCTGGCTTACAAAACCGCCTGCGCACGCTTTACGCCCAGTAATTCC
+
FF,FFFFFFFFFF:FFF:FFFFFFFFFFFFFFFFFFFFFFFFFFFFFFFFFFFFFFFFFFFFFFFFFFFFFFFFFFF:FFFFFFFFFFFFFFFFFFFFFFF,FFFFFFFFFFFFFFFFFFFFFFFFFFFF:FFFFFFF:FF,FFFFFFFFFFFFFFFF:FFFFFFFFFFFFFFFFFFFFFFFFFFFF:FFFFFFFF::FFFFFFFFFFFFF,:FF,FFFFFFFF:FFFFFFFFFFFFFFFF,F,FFFFFF
@A00920:152:HGHKKDRXX:2:2101:8368:34428 2:N:0:CGCGTTCA+CTAATCGA
GGACTACAGGGGTTTCTAATCCTGTTTGCTCCCCACGCTTTCGTGCCTCAGCGTCAATATATGTGTAGCGAGCTGCCTTCGCAATTGGTGTTCTATGTCATATCTAAGCATTTCACCGCTACATGACATATTCCGCTCACCTCCACAATATTCAAGACAGATAGTATCAACGGCAGTTCCCAAGTTAAGCTCGGGGATTTCACCACTGACTTACCTGCCCTACTACGCACCCTTTAAACCCAGTGAATCC
+
FFFFFFFFFFFFFFFFFFFFFFFF,:F:FFFF:FFFFFFFFFF:::FFFFFFFFFFFFFFFFF::F:F,FFF::FFFFFF:FFFFF:FFF,FFFFFFF:FFFFFFFFFF,,:FF:FFFFFFFFFFFFFFFFFFFFFFFF:,FF:FF,F:FF:F:FFFFF:FFFFF:FFFFFFFFFF:,FFFF:,,,FF,FFFF,FF,::FFFFFFF:,FFFFFFF,,FFF:,FFF:FFFFFF:F:FFF:F:F:,FFF,F:
@A00920:152:HGHKKDRXX:2:2101:21432:36072 2:N:0:CGCGTTCA+CTAATCGA
GGACTACCAGGGTATCTAATCCTGTTCGCTCCCCATGCTTTCGCTCCTCAGCGTCAGTTACGGCCCAGAGATCTGCCTTCGCCATCGGTATTCCTCCGGATCTCTACGCATTCCACCGCTACACCCGGAATTCTACCAACCTCTGCTTGTCTCCAGCCAGGCAGTATCCCCTGCAATCCACGGGGTTGAGCCCCGGGCTTTCACAGACAGACTTACCCAGCCGCCTACGTGCGCTTTACGCCCAATAATT
+
FF:F:FFFFFF:FF:F,FFFFFFFFFFFFFFFFFFFFFFFFFFFFFFFF:FFFFFFFFFFFFFFFFFFFFFFFFFFF:FFFFFFFFFFFFFF:F:FFFFFFFFFFFFFFFF:F:FFFFFFFFFF:FF::FFFFF,FFFFFFFFFFFFFFFFFFFFFFFFFFFFF:FFFFFFFFFFFFFFFF,FFFFFFFFF:F:F:FFFFFFFFFFFFFFFFFFFFFF:F,,FFFFFFF:F:FF:FFFFF:F,:FFFFFF
@A00920:152:HGHKKDRXX:2:2101:16387:36605 2:N:0:CGCGTTCA+CTAATCGA
GGACTACTCGGGTTTCTAATCCGGTTCGCTACCCTAGCTTTCGGGTCTCAGCGTCAGGATCGGCCCAGTCGGCCGCCTTCGCCACTGGTGTTCCTCCCGATATCTGCCCATTTCACCGGTACACCGGGAATTCCACCGACCTCTACCGTCCTCAAGTTCTCCAGTATCGGACGCAATTCCACGGTTGAGCCGTGGGATTTCACAACCGACTTAAAGAACCGCCTACACCCGCTTTACGCCCAGTGAATCC
+
FFFFFFFF,FFFFFFFFFFFFFFFFFFFFFFFFFFFFFFFFFFFFFFFFFFFFFFFFFFFFFFFFFFFFFFFFFFFFF:FFFFFFFFFFFFFFFFFFFFFFFFFFFFFFFFFFFFFFFFFFFFFFFFFFFFFFFFFFFFFFFFFFF:FFFFFFFFFFFFFFFFFF,FFFFFFFFFFFFFFFFF:FFFFFFFFFFFFFFFFFFFFFFFFFFFFFFFFFFFFFFFFFFFF,FFFFFFFFFFFFFFFF:::FF
@A00920:152:HGHKKDRXX:2:2102:4029:1705 2:N:0:CGCGTTCA+CTAATCGA
GGACTACAAGGGTTTCTAATCCCTTTCGCTACCCTGGCCTTCGAGCCTCAGCGTCAGATATTGTCCAGTAGCTCGCTTTCGCCACGAGTGTTCCTCTCGATCTCTACGCATTTCACTGCTACACCGAGAATTCCAGCTACCTCTCCAATCCTCTAGCACGGCAGTATCGGAAGCAGTTCCGGGGTTGAGCCCCGGGATTTCACATCTGACTTACCGCGCCGCCTACGCTCCCTTTACGCCCAGTGATTCC
+
FFFF,FFFF:FF,FFFFFFFFFFFFF,FFFFFFFF:FF:FF::F,:F:FFFFFFF,FFF:FF:FFFFFFFF:FFFFFFFFFFFFFFFF:FF:FFFFF:FFFFF:FFFFFFFF,:F:,FFFF:FFF,FFFFFFF,F,,F::F,,FFFFFF:,FF:FFFFFFFFFF:F,FFFF,F,FFF:,FFFF:FF,FFF,F:,FFFF:FFFFFFFF,FFF:F,:FFFFF,FF,,:F::FFF:FF:FFFFF,F,FFFFF:
@A00920:152:HGHKKDRXX:2:2102:13738:1861 2:N:0:CGCGTTCA+CTAATCGA
GGACTACTAGGGTATCTAATCCTGTTTGCTCCCCACGCTTTCGCTCCTCAGCGTCAGGAACGGCCCAGAGAACCGCCTTCGCCACTGGTGTTCCTCCGGATCTCTGCGCATTCCACCGCTACACCCGGAATTCCATTCTCCCCTACCGTCCTCAAGTCATCCAGTATCGAATGCACGAACACGGTTGAGCCGCGGGCTTACACACCCGACGTGACCAGCCCCCTACGCGCCCTTTACGCCCAAGAAATCC
+
FFFFFFFF:FFFFFFFFFFFFF:F:FFFFFFFFFFFFFF,FFFF,:FFFFFFFFFFF,,FFFFFFFFF,,,FFFFFFFFFFFFFFFFF:FF,F:FFF,FFF,FFF:FFFFFFFFFFFFFF,FFFF,:FF::FFFF:,,,FF:FFFFF,FFFFFFFF,F:,:F,FF:F:FF,,FFF,F,,F:,FFFF,FF:F,,,:,,FF:FFF:,FF,,FF,FF:,,,FF:FFFFFF,F:FF:FFFF:F:FFF:FFFFFF
@A00920:152:HGHKKDRXX:2:2102:16297:1939 2:N:0:CGCGTTCA+CTAATCGA
GGACTACCGGGGTTTCTAATCCCGTTCGCTCCCCACGCCTTCGCGCCTCAGCGTCAGGTCAGGTCCAGCCAGCCGCCTTCGCCACTGGTGTTCCTCCGGATCTCTACGCATTTCACCACTACACCCGGAATTCCACTGGCCTCTCCCTGCCTCCAGTTGACCCATCTCGACGGACCCTCCCCCGTTGAGCGGGGGGCTTTCACCGCCGATGCGATCAACCGCCTGCGCGCGCTTTACGCCCAGTAACTCC
+
FFFFFFFFFFFF:FFFFFFFFFFFFFFFFFFFFFFFFFFF:FFFFFFFFFFFFF:FFFFFFFFFFFFFFFFFFFFFFFFFFFFFFFFFFFFFFFFFFFFFFFFFFFFFFFFFFFFFFFFFFFFFFF:FFFFFFFFFFFFFFFFFFFFFFFFFFFFFFFFF:FFF:F:FFFFFFFFFFFFFFFFFF:FFFFFFFFFFFFFFFFFFF:FF:FFF::FFFFFFFFFFFFFF:FFFF,FFF:FFFFFFFFFF:F
@A00920:152:HGHKKDRXX:2:2102:7428:1986 2:N:0:CGCGTTCA+CTAATCGA
GGACTACAAGGGTTTCTAATCCTGTTTGCTCCCCACGCTTTCGCACCTCAGCGTCAGTACCGGACCAGTGAGCCGCCTTCGCCACTGGTGTTCCTCCGAATATCTACGAATTTCACCTCTACACTCGGAATTCCACTCACCTCTTCCGGACTCTAGATTGCCAGTATGAAAGGCAGTTCCAGGGTTGAGCCCTGGGATTTCACCCCTCACTTAACAATCCGCCTACGTGCGCTTTACGCCCAGTAATTCC
+
FFFFFFFFFF,:,FFFFFFFFF,FF,:FFFFFF:F,:,:F,F,FFFFFFFFF:FFFFFF:FFFFFFFFF:FFFFF:FFFFFFFFFFF:F:F:F,:FFFF,FFFFF:FFFFF:FFFFFFFF:FFFFF:F:F,FFFFF:FF:F,,:FF,F,,FFFFF:FFF:FFFFFFF:FF,F:FFFFF:,:FFFFF,F:F:FFFF::,,FFFFFFFF,:F:FFF:F,FFFF:FFFF,F,FFFFFFFFFFFF,FFF,F:FF
@A00920:152:HGHKKDRXX:2:2102:4463:2237 2:N:0:CGCGTTCA+CTAATCGA
GGACTACCAGGGTATCTAATCCTGTTTGCTCCCCACGCTGTCGCGCCTCAGTGTCAGCAACAGCCCAGCAGGCCGCCTTCGCCACCGATGTTCTTCCCGATCTCTACGCATTCCACCGCTACACCGGGAATTCCACCTGCCTCTACTGTGCTCAAGCCAGGCAGTTTAGAAGGCAGTCTTGCGGTTGAGCCGCAAGATTTCACCCCCTACTTACCAAGCCACCTACGCGCCCTTTACGCCCAGTGATTCC
+
FFFFFFF:F:FFFF:FFF::F,F:FFFFF,FFFFFF:F,FFFFF:,::F:,FF:F:FFFFFFFFFFF,FF:,FFFF:FFFFF,F:F,FFF,FFFF:F::F,FFFFF:,FF:,FFFFFF:,FFF,,F,F,FF::FFFF::FF:F:FFF:FFF,FFFFFFFFF,FF:FFFFFFFFFFF:FFFFF:FFFFFFF:FFFFFFFF:F:FFFFF:FFFFF::FFF::F:,,,FFFF:F,,FFFF,F:FFFFF,,F,F
@A00920:152:HGHKKDRXX:2:2102:29053:2487 2:N:0:CGCGTTCA+CTAATCGA
GGACTACAGGGGTTTCTAATCCCGTTCGCTCCCCTAGCTTTCGCGGCTCAGCGTCAGGTGCAGCCCAGGGCGCCGCCTTCGCCTCTGGTGTTCCTCCGGATCTCTACGCATTTCACCACTCCACCCGGAATTCCACCACCCTCTACTGCCCTCAAGCCGATCAGTATCGGACAGCCTCTCCCGGTTGAGCCGAGAGATTTCATGCCCGACTTGACCAGCCGCCTGAACGCGCTTTACGCCCAGTAAATCC
+
FFFFFFFFFFFFFFFFFFFFFFFFFFFFFFFFFFFFFFFFFFFFFFFFFFFFFFFFFFFFFF:FFFFFFFFFFFFFFFFFFFFFFFF,FFFFFFFFFFFFFFFFFFFFFFFFFFFFFFFFFFFFFFFFFFFFFFFFFFFFFFFFFFF::FFFFFFFFFFFF,FFFFFFFFF::FFFFFFFF:FFFFFFFFFFFFFFFFFFFFFFFFF,FFFFFFFFFFFF:FFF::FFFFFFFFFFFFFFF:FFFF,FFF
@A00920:152:HGHKKDRXX:2:2102:9444:3599 2:N:0:CGCGTTCA+CTAATCGA
GGACTACTGGGGTTTCTAATCCCGTTCGCTACCCACGCTTTCGCGTCTCAGCGTCAGTTAAGGGCCAGGAAGCCGCCTTCGCCACTGGTATTCCTCCGGATATCTACGCATTTCACCACTACACCCAGAATTCTACTTCCCTCTACCTTACTCTAGTCAAACAGTATCACCTAACCTCTCCCAGTTTAGCCAGGAGCTTTCATAGGTAACTTATTCAACCGCCTACTCGCGCTTTACGCCCAGTAACTCC
+
FFFFFFFFFFFFFFFFFFFFFFFFFFFFFFFFFFFFFFFFFFFFFF:FFFFFFFFFF:FFFFFFFFFFFFFFFFFFFFFFFFFFFFFFFFFFFFFFFFFFFFFFFFFFFFFFFFFFFFFFFFFFFFFFFFFFF,FFFFFFFFFFF:F:FFFFFFFFFFFFFF:FFFF:FFF:FFFF,FFFFFFFFF:FF:FFFFFF:FFFFFF,F:F:FFFFFFFFF:FFFFFFF:FFFFFFFFFFF,FFFFF:,FF:,F
@A00920:152:HGHKKDRXX:2:2102:1226:3615 2:N:0:CGCGTTCA+CTAATCGA
GGACTACAAGGGTATCTAATCCGGATCGCTCCCCACGCTTTCGCTCCTGAGTGTCAGGACCAGTCCAGGATGCCGCCTTCGCCGCTGGTGTTCCTCCGGATCTCTACGCATTCCACCACTACACCCGGAATTCCGCATCCCCCTACTGGCCTCCAGTCCGCCCGTCTCGCACGACCCCCCCCCGTTGAGCCGGGGTATTTCACGCACGACGCGACGGACCACCTGCGAGCGCTTTACGCCCACTAAATCC
+
FFFFFFF:FFFFFFFFFFFFFFFFFFFFFFFFFFFFFFFFFFFFFFFFFFFFFFFFFFFFFFFFFF:FFFFFFFFFFFFFFFFFFFFFFFFFFFFFFFFFFFFFF,FFFF:FFFFFF,FFFFFF:FFFFF,FFFFF:FFFFFFFFFFFF:F,FFFF:FFFF:FF,,,FFFFFFFF:FFFFFF,F,,FFFFFFFFFF,,:,FFFFFFFF:FFFF:FFFF:F:FFFF:F,FFFFF,,:FFFFF,,:F,F:FF
@A00920:152:HGHKKDRXX:2:2102:30228:3865 2:N:0:CGCGTTCA+CTAATCGA
GGACTACTCGGGTTTCTAATCCTGTTTGCTCCCCACGCTTTCGCACCTCAGCGTCAATATTGGCCCAGGTCGCCGCCTTCGCCACTGGTGTTCCTCCCGATATCTACGAATTTCACCTCTACACCGGGAATTCCGCGACCCTCTTCCATATTCAAGACTGCCAGTTTCGAGTGCACTTCCTCAGTTAAGCTGAGGGATTTCACATCCGACTTAACAGTCCGCCTACGTGCGCTTTACGCCCAATGATTCC
+
FFFFFFFFFFFFFFFFFFFFFFFFFFFFFFFFFFFFFFFFFFFFFFFFFFFFFFFFFFFFFFFFFFFFFFFFFFFFFFFFFFFFFFFFF:FFFFFFFFFFFFFFFFFFFF,FFFFFFFFFFF:FFFFFFFFFFFFFFFFFFFFFFFFFFFFFFFFFF:FFFF,FF:FFFFFFF:,FFFFFFFFF,F:FFFFFFFFFF,F,:FFFFFFFFFFFFFFFFFFFFFFFF:FFFFFFF,FFFFFFFFFFFFFFFF
@A00920:152:HGHKKDRXX:2:2102:11568:4116 2:N:0:CGCGTTCA+CTAATCGA
GGACTACTAGGGTTTCTAATCCTGTTTGCTCCCCACGCTTTCGCGTCTCAGCGTCAGTATCTGTCCAGAAGGCCGCCTTCGCCACCGGTGTTCCGCTTGATATCTACGAATTTCACCTCTACACCAAGCATTCCACCTTCCTCTCCAGTACTCTAGCGAAGCAGTTTCGAATGCACTTCCAGGGTTGAGCCCTGGGATTTCACACCCGACTTGCCAAGCCGCCTACACGCGCTTTACGCCCAGTGATTCC
+
FFFFFFFFFFFFFFFFFFFFFFFFFFFFFFFFFFFFFFFFFFFFFFFFFFFF:FFFFFFFFFFFFFFFF:F:FFFFFFFFFFFFFFFFFFFFFFFFFFFFFFFFFFFFFFFFFFFFFFFFFFFFFFFFFFFFFFFFFFFFFFFFFFFFFFFFFFFFFFFFFF:FFF:FFF,FFFF:FFFFFFFFFF,FFFFFFFFFFFFFFFFFF,FF,,:FFFFF,,FFFFF::F:F,FFFF,FF,FFFFFF:F:FFFF
@A00920:152:HGHKKDRXX:2:2102:25391:4131 2:N:0:CGCGTTCA+CTAATCGA
GGACTACTAGGGTATCTAATCCTGTTTGCTCCCCACGCTTTCGAGTCTCAGCGTCAGTACCGGTCCAGAGAGCCGTCTTCACCACCGGTGTTCCTCCTGATATCTACGCATTTCACCGCTACACCAGGAATTCCACTCTCCTCTCCCAGACTCTAGTCCGTCAGTTTTGGTCACACCCTCCCAGTTGAGCCGGGAGATTTCACAACCAACTTGGCGGACCGCCTACACTCGCTTTACGCCCAGTAATTCC
+
FFFFFFFFFFFFFFFFFFFFFFFFFFFFFFFFFFF,FFFFFFFFFFFFFFFFFFFFFFFFFFFFFFFFFF:FFFFFFFFFFFFFFFFFFFFFFFFFFFFFFFFF:FFFFFFFFFFFFFFFFFFFFFFFFFFFFFFFF:FFFFFFFFFFFF,FFFFFFFFF:FFFFFFFF:FF:FFFFF:FFFFFFFFFFFFFFFFF:FFFFFFFFFFFFFFFFFFFFFFFFFFF:FFFFFFFFFFFFFFFFF:FFFFFFF
@A00920:152:HGHKKDRXX:2:2102:11713:4304 2:N:0:CGCGTTCA+CTAATCGA
GGACTACTGGGGTTTCTAATCCTGTTTGCTCCCCACGCTTTCGCACCTCAGCGTCAGTACCGGGCCAGTGAGCCGCCTTCGCCACTGGTGTTCTTGCGAATATCTACGAATTTCACCTCTACACTCGCAGTTCCACTCACCTCTCCCGGACTCAAGATCTCCAGTATCAAAGGCAGTTCCGGAGTTGAGCTCCGGGATTTCACCCCTGACTTAAAGACCCGCCTACGTGCGCTTTACGCCCAGTGATTCC
+
FF:FFFFFFFFFFFFFFFF:FFFFFFFFFFFFFFFFFFFFFFFFFFFFFFFFFFFFFFFFFFFFFFFFFFFFFFFFFFFFFFFFFFFFFFFFFFFFFFFFFFFFFFFFFFFFFFFFFFFFFFFFFFFFFFFFFFFFFFFFF:FFFFFFFFFFFFFFFFFFFFFFFFFFFFFFFFFFFF,FFFFFFFFFFFFF:FFFFF:FFFFFFFFFFF:FFFFF:FFFFFFFFFF:F:FFF:FFF,FFFFF:FFFF,F
@A00920:152:HGHKKDRXX:2:2102:14624:4586 2:N:0:CGCGTTCA+CTAATCGA
GGACTACAAGGGTTTCTAATCCTGTTTGCTCCCCACGCTTTCGCGTCTCAGCGTCAGCAAAGATCCAGCAAGTCGCCTTCGCCACTGGTGTTCCTGCGAATATCTACGAATTTCACCTCTACACTCGCAATTCCACTTGCCTCTATCTTGCTCCAGACTTGTAGTTTTGGAGGCAGTTCCGAGGTTGAGCCTCGGGATTTCACCCCCAACTTACAAGTCCGCCTACACGCGCTTTACGCCCAGTAAATCC
+
FFFFFFFFFFFFFFFFFF,FFFFFFFFFFFFFFFFFFFFFFFFFF::FFFFFFFFFFFFFFFFFFFFFFFFFFFFFFFFFF:FFFFFFFFFFFFFFFFFFFFFFFFFFFFFFFFFF:F:FFFFFFFFFFFFF:FFFFFFFF:FFFFFFFFFFFFFFFFFFFFFFFF::FFFFFF,FFFFFFFFFF,F:FFFFFFF:F,F,FFFFFFFFFFFFFFFF::FFFF:F:FFFFFFFF,:FFFFFFFFFF:FFFF
@A00920:152:HGHKKDRXX:2:2102:19795:4930 2:N:0:CGCGTTCA+CTAATCGA
GGACTACAAGGGTATCTAATCCTGTTTGCTCCCCACGCTTTCGCGTCTCAGCGTCAGTATCGGTCCAGGGAGTCGCCTTCGCCGCGGGTGTTCCTCCTGATATCTACGAATTTCACCTCTACACCAGGAATTCCACTCCCCTCTCCCGTACTCGAGCAAGGTAGTTTCGGGCGCAGTTCCTGGGTTGAGCCCAGGGATTTCACACCCGACTTACCTCACCGCCTACACTCGCTTTACGCCCAGTAATTCC
+
FFFFFFFFFFFFFFFFFFFFFFFFFFFFFFFFFFFFFFFFFFFFFFFFFFFFFFFFFFFFFFFFFFFFFFFFFFFFFFFFFFFFFFFFFFFFFFFFFFFFFFFFFFFFFF,FFFFFFFFFFFFFF,FFFFFFFFFFFFFFFFFFFFFFFFFFFFFFFFFFFF:FFFFFFFFFFFFFFFFFFFFFF:FFFFFFFFFFFFFFFFFFFFFFFFFFFFFFFFFFFFFFFFFFFFFFF,FFFFFFFFFFFFFFFF
@A00920:152:HGHKKDRXX:2:2102:20347:5321 2:N:0:CGCGTTCA+CTAATCGA
GGACTACTAGGGTATCTAATCCTGTTTGCTCCCCACGCTTTCGTGCATCAGCGTCAGTGTTAGCCCAGGGGGCTGCCTTCGCCATCGGTGTTCCTCCAGATATCTACGCATTTCACTGCTACACCTGGAATTCCACCCCCCTCTGCCACACTCAAGTCTGCCAGTAACAAGCGCAGTTCCCAGGTTAAGCCCGGGGATTTCACACCTGTCTTAACAAACCGCCTACGCACGCTTTACGCCCAGTAATTCC
+
FFFFFFFFFFFFF:FFFFFFFFFFFFFFFFFFFFFFFFFFFFFFFFFFF:FFFFFFFFFFFFFFFFFFFFFFFFFFFFFFFFFFFFFFFFFFFFFF:FF:FFFFFFFFFFFFFFFFFFFFFFFFFFFFFFFFFFFFFFFFFFFFFFFFFFFFFFFFFFFFFF:FFF,FFFFFFFF:FFFFFFFFFF:FFFFFFFF:FFFFFFFFFFFFFFFFF,:FFFFFFFFFF,FFFFFFF,FFFFFFF,FFFFFFFF
@A00920:152:HGHKKDRXX:2:2102:18665:5572 2:N:0:CGCGTTCA+CTAATCGA
GGACTACACGGGTATCTAATCCTGTTTGCTCCCCACGCTTTCGTACCTCAGCGTCAATACCGGCCCAGCTGATCGCCTTCGCCACTGGTGTTCTATCCAATATCTGCGAATTTCACCTCTACACTGGATATTCCATCAGCCTCTACCGGATTCTAGAAAGGCAGTTTCAAAGGCAGTTCCAGGGTTGAGCCCTGGGATTTCACATCTGACTTTTCTTTCCGCCTACGCACGCTTTAAGCCCAGTGATTCC
+
FFFFFFF,FFFFFFFFFF::FFFFFF:F:FFFFFFFFFFFFFFFFFFF,FFFFFFFFFFFFFF,FF,F,FFFF,FFFFFFFFFF::FFFFFFFFFFF:,FFFFFFFFFFFFFFFFFFFFFFFFFF:FFF:,FFF:FFFFFFFFF,,F:F,FFF:FFFFFFFFFFFF,F:FF:FFFFFFFF:FFF:FFF:FFFFF:F:,FF:FFFFFFF:,F,F,FFF,FF,F,:,:,FFFFFF,:FF,FF,FF:,FF,::
@A00920:152:HGHKKDRXX:2:2102:5511:5776 2:N:0:CGCGTTCA+CTAATCGA
GGACTACCGGGGTTTCTAATCCCGTTCGCTCCCCATGCTTTCGCCTCTCAGCGTCAGGTCAGGCCCAGCGTGTCGCCTTCGCCACTGGTGTTCCTCCGGATCTCTACGCATTTCACCACTACACCCGGAATTCCACAAGCCTCTACCTGCCTCTAGCCCCGCAGTTCGGTCACGTCCACGCCCGGTTGAGCCGGGCGCTTTCACGCGCCACTTGCAGGACCGCCTACACGCGCTTTACACCCAGTAAATC
+
::FFFFF:FFFFFFFFFFFFFFFFFFFFFF:FFFFFFFFFFFFFFFFFFFFFFFFFFFFF:FF:FFFFF,:FFFFFFFFF:FFFF,FFF:FFF,FFFF,FF:FFFFFFFFFFFFFFFFFFFFFF,FFFF:F:FFFF,,FFFFFFFFFFFFF,FFFFF,F,FFFFFFFFFF::FFFFF,FFFFFFFFFFFFFF,FF,FF:FFFF:,F:F::FFF,F:,FFF,:FF:FFF:,:FFF:F:FFFF,FFFFFF:F
@A00920:152:HGHKKDRXX:2:2102:13892:6637 2:N:0:CGCGTTCA+CTAATCGA
GGACTACCGGGGTTTCTAATCCCTTTTGCTCCCCACGCTTTCGTGCCTGAGCGTCAGCAATTGTCCAGGAAGCCGCCTTCGCCTCTGGTGTTCCTCACGATATCTACGCATTTCACTGCTACACCGTGAATTCCGCTTCCCTCTCCAATGCTCTAGCCATGTAGTTTGAGGTGCAATTCCGATGTTGAGCATCGGGCTTTCACGCCTCACACACATGGCCGCCTGCGCACCCTTTACGCCCAGTGAATCC
+
FFF,FFFF:FFFFFFFFFFFFFFFFFFFFFF:FFFFFFFFFFFFFFFFFFFFFFFFFFF,FFFFFFFFFFFFFFFF:FFFFFFFFFFFFFFFFFFFFFFFFFFFFFF:F:FFFFFFFFFFFFFFF:FF::FFFFFF::FFFFF:FFFFFFFFFF,FFFFFFFFFFFFFFFFFFFFF,FFFFF:FFFFF:FF,FFFFFF,,FFFFFFFFFF:::FFFFFFFFFFFFFFF:FFFF,,FFFFFF,F:F,F,F,
@A00920:152:HGHKKDRXX:2:2102:13458:6887 2:N:0:CGCGTTCA+CTAATCGA
GGACTACCGGGGTTTCTAATCCCTTTTGCTCCCCACGCTTTCGTGCCTGAGCGTCAGCAATTGTCCAGGAAGCCGCCTTCGCCTCTGGTGTTCCTCACGATATCTACGCATTTCACTGCTACACCGTGAATTCCGCTTCCCTCTCCAATGCTCTAGCCATGTAGTTTGAGGTGCAATTCCGATGTTGAGCATCGGGCTTTCACGCCTCACACACATGGCCGCCTGCGCACCCTTTACGCCCAGTGAATCC
+
FFFFFFFFFFFFFFFFFFFFFFFFFFFFFFFFFFFFFFFFFFFFFFFFFFFFFFFFFFFFFFFFFFFFFFFFFFFFFFFFFFFFFFFFFFFFFFFFFFFFF:FFFFFFFFFFFFFFFFFFFFFFFFFFFFFFFFFFFFFFFFFFFFFFFFFFFFFFFFFFFFFFFFFF:FFFFFFFFFFFFFFFFFFFFFFFFFFFFFFFFFFFFFFF:FF::FFFF:FFFFFFFFFFFFFFFFFFFFFFFF:FF,FFFF
@A00920:152:HGHKKDRXX:2:2102:29478:7670 2:N:0:CGCGTTCA+CTAATCGA
GGACTACAGGGGTATCTAATCCTGTTTGCTACCCACGCTTTCGCGCCTCAGTGTCAGCAACTGCCCAGCAGACCGCCTTCGCCACCGGTGTTCTTCCGGATCTCTACGCATTCCACCGCTACACCCGGAATTCCGTCTGCCTCTACAGTGCTCAAGCTCGGCAGTTCGCATAGCCGACCCGGGGTTGAGCCCCAGGCTTTCACCACACGCTTACCAAGCCACCTACGCGCCCTTTACGCCCAGTGATTCC
+
F:FFFFFF:FF,FFFFF:FFFFFFFFFFFFF:FFFFFFFFFFFFFF,FFFFFFFFFFFFFFFFFFF:FFFFFFFFFFFFFFFFFFFFFFFFFFFFFFFFF:FFFFFFFFFFFFFFFFFFFFFFF:FFFFFFF:FFFFFFFFF:FFFFFFFFFFFFFFFFFFFFFFFFFFFFFFFFFFFFFFFFFFFFFFFFFFFFFFFFFFFFFFF:FFF,FFFF:,FFFFFFFFFFF,F:F:,FFFFF:FFF:FF:FFF
@A00920:152:HGHKKDRXX:2:2102:4689:7795 2:N:0:CGCGTTCA+CTAATCGA
GGACTACCCGGGTATCTAATCCTGTTTGCTCCCCACGCTTTCGCGCCTCAGCGTCAGTTACAGACCAAAAAGCCGCCTTCGCCACTGGTGTTCCTCCACATCTCTACGCATTTCACCGCTACACGAGGAATTCCGCTTTTCTCTTCTGCACTCAAGTTCCCCAGTTTCCAATGACACACCACGGTTGAGCCGAGGGCTTTCACAACAGACTAAAGAAACCGCCTCCGCGCTCTTTACGCCCAATGATTCC
+
FFFFFFF,FFFFFFFFFF:FFFFFFF,FFFFFFFFFFFFFFFF,:FFF:F:FFFF:FFFFFFFFFFFFFFF,FFFFFFFFFFFFF,FFFFFFF:FFFFFFF,FFFFFFFFFFFFFFFFFFFFFF:,FFFFFFFF,FF,:,F:FFFF:F,FFFFFFFF,FFFFFFF:FFF:F:FFF,FFF,FF,FFFFFFF,:,,FFFFFFFFFF,,,:::,,FFFF,FFFF:FF,FFF,FFFFFFFFFFF:FFF,F:FFF
@A00920:152:HGHKKDRXX:2:2102:16224:7858 2:N:0:CGCGTTCA+CTAATCGA
GGACTACAAGGGTTTCTAATCCTGTTTGCTCCCCACGCTGTCGCGCATCAGCGTCAGCAACAGCCCAGCTGGCCGCCTTCGCCACAGATGTTCTTCCCGATCTCTACGCATTCCACCGCTACACCGGGAATTCCATCTGCCTCTACCGTGCTCGAGCCTGACAGTTTAGAAGGCAGCCCTGCGGTTATGCCGCAGGATTTCTCCCCCTACTTACCAGGCCGCCTACGCGCCCTGTACGCCCAGTGATTCC
+
FFFFFFFFFFFFFFFFFFFFFFFFFFFFFFFFFFFFFF:FFFFFF:FFFFF::FFFFFF:FFF:FFFFFFFFFFFFFFFFFFFFFFFFFFFF:FFFFFFF,FFFFFFFFFFFFFFFFFFF:FFFFFFFF:FFFFFFFFFFFFFFFFFFFFFFFF,F,,FFFFFFFFF:FFFFFF:FFFFFFFFF,:F,F,FFFFFFF,F:F,,FFF:FFFFF:F:FFFFFFFFF,FFFFFF,::FF:FF:,,FF:,:,,,
@A00920:152:HGHKKDRXX:2:2102:21630:9424 2:N:0:CGCGTTCA+CTAATCGA
GGACTACCCGGGTTTCTAATCCTGTTTGCTCCCCACACTTTCGTGCCTCAACGTCAGTAACAGTCCAGTAAGTCGCCTTCGCCACAGGTGTTCCTCCTAATATCTACGCATTTCACCGCTACACTAGGAATTCCACTTACCTCTCCTGCACTCAAGATAAACAGTTTTAGTTGCAGTTCCTCAGTTGAGCCGAGGGATTTCACAACAAACTTGCTAAACCGTCTACGCACCCTTTACACCCAATAAATCC
+
FFFFF:FFFFFFFFFFFFFFFFFFFFFFFFFFFFFFFFFFFFF:FFFFFFFFFFFFF:,F::FFFFFFFFFF,FFFFFFFFFFFF,FFFF:FFFFFFFFFFFFFFFFFFFF:FFFFFFF,FFFF,FFFF:FFFF,FFFFFF,F:FF:,FFFFFFF:FF,:FFFFFFF,F,,:FFFFF,FFFFFFFFFFFFF,,FFF:FFFFFFFFF,FFFFFFFF,F,:FF,FFFFF:,F:FFF,F,FF:FFFFFFFFF,
@A00920:152:HGHKKDRXX:2:2102:11288:10019 2:N:0:CGCGTTCA+CTAATCGA
GGACTACCCGGGTTTCTAATCCTGTTTGATCCCCACGCTTTCGTGCCTCAGCGTCATTAAAACCTTAGCAAGCTGCCTTCGCAATCGGTGTTCTGTGACATATCTATGCATTTCACCGCTACTTGTCACATTCCGCCTGCCTCAAGTTCAATCAATCCCTGCAGTATCAAGGGCACTGCGATGGTTGAGCCACCGTCTTTCACCCCTGACTTACAAGGCCGCCTACGCACCCTTTCAACCCAATAAATCA
+
FFFFF,FFFFFFF,FFF:FFFF:FF:F,:FFFFFFFFF:F,:FFF,FFFFFFF,FFF,F,FFFFFFFFFFFFFF,FFFFF::F,FFFFFF:FF:F,FFF:FFFF:FFFFFF,:FFFFFFF,,FFFFFFFF:FF:FFFF:FFFFF,FFFFFFFFFF,FFF,:FFF:FF:,F:,FFF,FFFFFFF,::,FFF:F,FF,F::FFFFFFF,,F,FF,F,::,,FF,FF,F,FFF,F,:F:,F,F,FF,,FFF:,
@A00920:152:HGHKKDRXX:2:2102:29252:10097 2:N:0:CGCGTTCA+CTAATCGA
GGACTACTCGGGTATCTAATCCCGTTTGCTCCCCTGGCCTTCGTGCCTCAGCGTCAGGAACTGTCCAGAGACCCGCCTTCGCCACTGGTCTTCCTTACGATATCTACGCATTTCACCGCTACACCGTAAATTCCAGTCTCCTCTCCAGTCCTCAAGCACGGCAGTATCGAATGCAGTTTCGGAGTTAAGCTCCGAGATTTCACACCCGACTTACCGCGCCGCCTACGCACCCTTTACGCCCAATGAATCC
+
FFFFFFFFFFFFFFFFFFFFFFFFFFFFFFFFFFFFFF:FFFFFFFFF:FFFFFFFFFFFFFFFFFFFFFFFFFFFFFFFFFFFFFFFFFFFFFFFF,FFFFFFFFFFFFFFFFFFFFFFFFFFFFFFFFFFFFFF:FFFFFFF,FFFFFFFFFFFFFF,FFFFFFFFFFF:F,F,FFFFFFFFFFFFFFFFFFFFFFFFFFFFFFFFFFFFFFFF,FFFFFFFF,FF:FFFFFFFFFFF:FFF,:FFFF
@A00920:152:HGHKKDRXX:2:2102:10294:10676 2:N:0:CGCGTTCA+CTAATCGA
GGACTACTGGGGTTTCTAATCCCCTTTGCTCCCCACGCTTTCGTCTCTGAGTGTCAGTACATTCCCAGCATCCTGCTTTCGCTTTCGGCGTTCCATCGTGTATCTACGGATTTTACCCCTACACACGACATTCCAGATGCCTCTGAATGACTCGATCTCGCTCGTTTCCAACCAGGATGCGGGGTTGAGCCCCGCATTTTATGATCAGACGTGGCAAGACACCTACAGACGCTTTACGCCCAGTAATTCC
+
FFFFFFFFFFFFFFFFFFFFFFFFFFFFFFFFFFFFFFFFFFFFFFFFFFFFFFFFFFFFFFFFFF:FFFFFFFFFFFFFFFFFFFFFFFFFFFFFFFFFFFFFFFFFFF:FFFFFFFFFFFFFFFFFFFFFFFFFFFFFFFFFFFFFFFFFFFFF,,FFFFFFFFF:FFFFFFFF:FFFFFFFFFFFFFFFFFFFF,FFFFFFFFFFFF:FFFFFFFFFFFFFFFFFFFFFFFFFFFFFFFFFFFFF:F
@A00920:152:HGHKKDRXX:2:2102:28221:11694 2:N:0:CGCGTTCA+CTAATCGA
GGACTACAGGGGTATCTAAGCCTGTTTGCTCCCCACCCTTTCGCTCCTCAGCGTCAGTTACGGCCCAGAGATCTGCCTTCGCCATCGGTGTTCCTCCTGATATCTGCGCATTCCACCGCTACACCAGGAATTCCAATCTCCCCTACCGAACTCAAGTGATGCCCGTATCGACCGCACGCCCACAGTTAAGCTGCAGGTTTTCACGGCCGACGCGACACACCGCCTACGAGCTCTTTACGCCCAATAATTC
+
FFFFFFFFFFFFFFFFFFFFFFFFFFFFFFFF:FFFFFFFFFFFFFFFFFFFFFFFFFFFFFFFFFFFFFFFFFFFFFFFFFFFFFFFFFF:FFFFFFFFFFFFFFFFFFFFFFFFFFFFFFFFFFFFFFFFFFFFFFFFFFFFFFFFFFFFFFFFFFF:FFFFFF:FFFFFFFFFFFFFFFFFF:F:FFFFFF,FFFFFFFFFFFFFFFFFFFFFFF:FFFFFFFFFFFFFF:FF::FFFFF,FFFFFF
@A00920:152:HGHKKDRXX:2:2102:4526:11898 2:N:0:CGCGTTCA+CTAATCGA
GGACTACTAGGGTTTCTAATCCCTTTCGCTACCCTGGCCTTCGAGCCTCAGCGTCAGTAAATGTCCAGTAGCTCGCCTTCGCCACAAGTGTTCCTCTCGATATCCACGCATTTCACTGCTACACCGAGAATTCCAGACTCCCCTCCAATACTCTAGCAAGGCAGTATCGGATGCAGTTCCGGGGTTGAGCCCCGGGATTTCACATCTGACTTACCCCGCCGCCTACAGACTCTTTACGCCCAGTAAATCC
+
FFFFFFFFFFFF:FFFFFFFFFFFFFFFFFFFF:FFFFFFFFFF,FFFFFFFFFFFFFFFFFFFFF:FFFFFFFF:FFFF:FFFFFFF:FF:FFFFFFFF:FFFFFFFFFFFFFFFFFFF:FFFFF:FFFFFFFFFFFFFF,F:FFFFF,F:FFFFFFFFFFFFF:FFFFFFF:FFFF:,FF:F::FFF:FF::FFF:FF,FFFFFFFFFFFF:F,:FFFF,FFFF:FFFFFF,FFFFFFFFFF:FFF:F
@A00920:152:HGHKKDRXX:2:2102:12283:12148 2:N:0:CGCGTTCA+CTAATCGA
GGACTACTAGGGTATCTAATCCCGTTCGCTCCCCACGCTTTCGTGCCTCAGCGTCAGTTCGGACCCAGGGCGCCGTTTGCACCACTGGTGTTCCTCCGGATCTCTACACATTTCACCGCTACACCCGGAATTCCGCACCCCTCTATCCGCCTCTAGATGAGCAGTCTAGTTCGTCCTCGCCCGGTTTAGCCCGGCGCTTTCACGACCCACTTACCCATCCGCCTACGCACGCTTTACGCCCAGTAACTCC
+
FFFFFFFFFFFFFFFFFFFFFFFFFF:FF:FFFFFFFFFFFFFFFFFFFFFFFFFFFFFFFFFFFFF:FFFFFFF,FFFFFFFFFFFFFFFFFFFFFFFF:FFFFFFFF,,FFFFFFFFFFFFFFFFFF,FFFFFFFFFFFFFF:FFFFFFFFF:FFFFFFFFFFFFFF:FFFFFFFFFFFFFFF:FFFFFFFFFFFFFFFFFFFFFFFFFFF:FFFFFFFFFFFFFF::FFFFFFFFFFFFFF:FFFFF
@A00920:152:HGHKKDRXX:2:2102:3387:12305 2:N:0:CGCGTTCA+CTAATCGA
GGACTACTAGGGTTTCTAATCCTGTTTGCTACCCACGCTTTCGCTCCTCAGCGTCAGTACTGGCCCAGAGAACCGCCTTCGCCACCGGTGTTCCTCCTGATATCTGCGCATTTCACCGCTACACCAGGAATTCCGTTCACCCCTACCAGACTCAAGCCACAGCAGAAACGGATGGCTTCACGGGTTAGTGACCCGAGTTTTAACAACCGACTTACAGACCCGCAAACCACCAATTTACGCCCATAAATTC
+
FFFFFFFF,FFFF,FFFFFFFFFFFFFF:FFFFFFFFFFFFFF,FFFFFFFFFFFFFFF:::,,:,FF,FF:F,FFFFFFFFFF,FFFFFFFF,F:FFFFFFFFF,:FFFFFFFF:F:FFFFFFFFFFFFFFFFF,,FFFF,F:FF,F,:,FFFFF,FF,F,:::,F,,,,:F,,F,F:,FF,F,F,,,,,FFFF:,FFFF::FF:,F,,:FFF,,FF,F,,F,,,F,F,F,,FF,:F,FF,F,,F::F:
@A00920:152:HGHKKDRXX:2:2102:3378:12477 2:N:0:CGCGTTCA+CTAATCGA
GGACTACTAGGGTTTCTAATCCCGTTCGCTCCCCATGCTTTCGCATCTCAGCGTCAGGTCAGGCCCAGCGTGTCGCCTTCGCCACTGGTGTTCCTCCGGATCTCTACGCATTTCACCACTACACCCGGAATTCCACACGCCTCTACCTACCTCTAGTCGCGCAGTTCGATTGCGTCCTCGCCCGGTTGAGCCGGGCGCTTTCACGCCTCACTTGCACGACCGCCTACACGCGCTTTACACCCAGTAAATC
+
FFFFFFFFFFFF:FFFFFFFFFFFFFFFFFFFFFFF,FFFFFF:FFFFFFFFFFFFF:FFFF:FF,FFFFFFFFFFFFFFFFFFFFFFFFFFFFF:FFF:FFFFFF:FFFFFFF:FFFFFFFFFF,:,FFFFFFFFFFFFF,F:FFFF:FFFFFFFF:,FFFFFFFFFFFFFFFF::,F:F,F,:FFFFF:FFF:FFFFFFF:F::FFFFFF,,FFFF:FFFFFFFFFF,:FFF,:FF:FF::,FFFFF:
@A00920:152:HGHKKDRXX:2:2102:19262:12806 2:N:0:CGCGTTCA+CTAATCGA
GGACTACTCGGGTTTCTAATCCCGTTCGCTACCCATGCTTTCGCGTCTGAGTGTCAGTTGGAGACCAGTACACCGCCTTCGCCACTGGTGTTCTTCCGCATCTCTACGCATTTCACCACTACACGCGGACTTCCGTTTACCTCTTCTCCACTCTAGATCGACAGTATTGGTCAACCTCTCCCAGTTTAGCCAGGAGCTTTCATAACCAACTGATCGATCCACCTGCACGCGCGTTACGCCCAGTACCTCC
+
FFFF,F:FFF:FF,:F:FFFFFFF:FFFFFF:FFFFFF:,:FFFFFFFFF:FFFFFF,FFFFFFFFFFFF,FFFFFFFF:FFF:FFFFFF:FFFFFFFF,,FFFFFFFF,F:FF,FFF,,,F,FFFFF:,F:F:FF,FFFFFF:FFFFFFF:FFFFF:FFFFFF:FFFF:FFFFFFFFFFFFFF:FFFF:F:,:FFFF:FF,FFFFFFFFF:,FFFFFFFFFF,:FFFFFF:,F,:FFFFFF:F,,F,FF
@A00920:152:HGHKKDRXX:2:2102:18204:13072 2:N:0:CGCGTTCA+CTAATCGA
GGACTACACGGGTTTCTAATCCGGTTTGCTCCCCACGCTTTCGCGCCTCAGCGTCAGATCACTCCCAGAGAGTCGCTTTCGCCACAGGTGTTCCTCCCGATATCTACGCATTCCACCACTACACCGGGAATTCCACTCTCCTCTAAGTGTCTCAAGACCACCCGTATACAACGGCTTCTCCCAATTGAGGCGGGAGCTTTACCCTCACACTTTCCGGTCCGCCTGCGCGCGCTGTTCCCCCAGTGAATTC
+
FFFFFFF:FFFFFFFFFFFFFF:FFFFF:FFFFFFFFFF,FFFFFFFF:FFFFFFFFF:::FFFFFFF:FFFF:FFFFFFFFFFF,FFFFFFFFFFFF,F::FFFFFFFF:F:FFFFFF,FF:F,FFFF,FF:F,FFFFFFF:,FFFF:FFFF,F,:F:F,,:::,,,:,F,FFFF,FFFF,,,,F:,,,FF,,,::,FFF,,F,F::F,,F,FF:,:,F,,F,,,,::,,:,,F,F:,FF,,F,FF,,F
@A00920:152:HGHKKDRXX:2:2102:5773:13902 2:N:0:CGCGTTCA+CTAATCGA
GGACTACAGGGGTTTCTAATCCTGTTTGCTCCCCACGCTGTCGCGCCTCAGCGTCAGCAACGGCCCAGCAGACCGCCTTCGCCACTGATGTTCTTCCCGATCTCTACGCATTCCACCGCTACACCGGGAATTCCATCTGCCTCTACCGTGCTCGAGCCTGACAGTTTAGAAGGCAGCCCTGCGGTTAAGCCGCAGGATTTCACCCCCTACTTACCAGGCCGCCTACGCGCCCTTTACGCCCAGTGATTCC
+
FFFFFFFFFFFFFFFFFFFFF:FF:FFFFFFFFFFFFF:FFFFFFFF:FFFFFFFFFFF:FFFFFFFFFF:FFFFFFFFFFFFFFFFFFFFFFFFF,F:F:FFFFFFFFFFFFFFFFFFFFFFFFFFFFF:FFFFFFFFFF,F::FFFFFFFFFFFFFFF:FFFFFFFFFFFFFFFFFFFFFFF:FFFFFFFFFFFFFF:FFFFFFF,:FFFFFFFFFFFFFFFFFFFFFFFFFFFFFFFFFFFFFF,FF
@A00920:152:HGHKKDRXX:2:2102:3631:14011 2:N:0:CGCGTTCA+CTAATCGA
GGACTACTCGGGTTTCTAATCCTGTTTGCTCCCCACGCTTTCGAGCCTCAGCGTCAGTTACAGTCCAGAGAAGCGCCTTCGCCACTGGTGTTCTTCCTAATCTCTACGCATTTCACCGCTACACTAGGAATTCCCTTCTCCTCTCCTGCACTCTAGACTTCCAGTTTGATATGCAGCACTCAGGTTAAGCCCGAGTATTTCACATCTCACTTAAAAATCCGCCTACGCTCCCTTTACGCCCAGTAACTCC
+
FFFFFFFF:FFFF:FFFFFFFFFFFFFFFFFFFF:FFFF:FFFFFFF:FF:FFFFFFFFFFFFFFFFFF,F,FFFFFFFFFFFFFFFFFFFFF:FFFFF,FFFFFF:FFFF:FF,FFFFFF,:F:FFFFFFFFF,::,FFFFF:F,:FFFFFFF:FFF,FF:FFFFFF,,,FFFFFFFFF:FFFFF:FFF,,:,FFF:FFFFF:FFFFFFFF,F:FFFF,FFF:F,F:FFF:,F,F:F:,F:FFF:,:FF
@A00920:152:HGHKKDRXX:2:2102:24722:14622 2:N:0:CGCGTTCA+CTAATCGA
GGACTACAAGGGTTTCTAATCCTGTTTGCTCCCCACGCTTTCGCTCCTCAGCGTCAGTATTGGCCCAGAGAACCGCCTTCGCTACTGGTGTTCCTCCCGATATCTGCGCATTCCACCGCTACACCGGGAATTCCATTCTCCTCTACCAAACTCTAGCCACAGCAGTATCGACTGCAGTTCCAGGGTTGAGCCCTGGGATTTCACAGCCGACTTACTGAGCCGCCTACGAGCTCTTTACGCCCAATGATTC
+
FFFFFFFF:FFFFFFFFFFFFF:FFFFFFFFFFFFFFFFFFFFFFFFFFFFFFFFFFFFFFFFFFFFFFFFFFFFFFFFFFFFFFFFFFFFFFFFFFFFFFFFFFFFFFFFFFFFFFFFFFFFFFFFFFFFFFFFFFFFFFFFFFFFFFFFFFFFFFFFFFFFFF:FFFF,FFFFFFFFFFFFFFFFFFFF:FFFFFFFFFFFFFFFFFFFF,FFFFFFFFFFFF:FFFFFFF:FFFF:FFFFFFFFFFF
@A00920:152:HGHKKDRXX:2:2102:24478:15577 2:N:0:CGCGTTCA+CTAATCGA
GGACTACACGGGTTTCTAATCCTGTTTGCTCCCCACGCTTTCGAGTCTCAGCGTCAGTACCGGTCCAGAGAGCCGTCTTCACCACCGGTGTTCCTCCTGATATCTACGCATTTCACCGCTACACCAGGAATTCCACTCTCCTCTCCCAGACTCTAGTCTGTCAGTTTCGGCCGCACCCTCCCAGTTGAGCCAGGAGATTTCACAGCCGACTTGACAGACCGCCTACACTCGCTTTACGCCCAGTAATTCC
+
FFFFFFFFFFFFFFFFFFFFFFFFFFFFFFFFFFF,FFFFFFFFFFFFFFFFFFFFFFFFF,FFFFFF:FF:FFFFFFFFFFFFFFFFFFFFFFFFFFFFFFFFFFFFFFFFFFFFFFFFFFFFFFFFFFFFF:FF,FFFFFFF,FFFFFFFFFFFF:FFFFFFFFFFFFFFFFFFFFFFFFFFFFFFFFFFFF:FFFFFFFFFFFFF,FFFFFF:FFFFFFFFFFFFFFFFFFFF:FFFFFFFFFFF:F
@A00920:152:HGHKKDRXX:2:2102:27434:16125 2:N:0:CGCGTTCA+CTAATCGA
GGACTACAGGGGTATCTAATCCTGTTTGCTCCCCACGCTTTCGTGCATGAGCGTCAGTACAGGTCCAGGAGACTGCCTTCGCCATCGGTGTTCCTCCGCATATCTACGCATTTCACTGCTACACGCGGAATTCCATCTCCCTCTACCGTACTCTAGCTATGCAGTCACAAATGCAGTTCCCAGGTTGAGCCCGGGGATTTCACACCTGTCTTACACAACCGCCTGCGCACGCTTTACGCCCAGTAATTCC
+
FFFFFFFFFFFFFFFFF:FFFFFFFFFFFFFFFFFFFFFFFFFFFFFFFFFFFFFFFFFFFFFFFFFFFFFFFFFFFFFFFFFFFFFFFFFFFFFFFFFF,FFFF::FFFFFFFFFFFFFFFFFFFFFFFFFFF:FFFFFFFFFFFFFFFFFFF:FFF,FFFFFFFFFFFFFFFFFFFFFFFFFFF:FFFFFFFFFFFFFF,FFFFFFFFFFFFFFFFFFFFFFFFFFFFFFFFFFFFFFFF:::,:FFF
@A00920:152:HGHKKDRXX:2:2102:28791:16658 2:N:0:CGCGTTCA+CTAATCGA
GGACTACAAGGGTTTCTAATCCTGTTTGCTCCCCACGCTTTCGCACCTCAGCGTCAGTATCGAGCCAGTGAGCCGCCTTCGCCACTGGTGTTCCTCCGAATATCTACGAATTTCACCTCTACACTCGGAATTCCACTCACCTCTCTCGAACTCCAGACTGATAGTTTCAAAGGCAGTTCCAAGGTTGAGCCCTGGGATTTCACCTCTGACTTTCCAGTCCGCCTACGCGCGCTTTACGCCCAGTAATTCC
+
FFFF:FFFFFFFFFFFFF:FFFFFFFFFFFFFFFFFFFFFFFFFFFFFFFFFFFFFFFFFFFFFFFFFFFFFFFFFFFFFFFFFFFFFFFFFFFFFFFFFFFFFFFFFFFFFFFFFFFFFFFFFFFFFFFFFFFFFFFFFFFFFFFFFFFFFFFFFF:FFFFFFFFFFFFFFFFFFFFFFFFFFFFFFFFFFFFFFF:FFFFFFFFFFFFFFFFFFFFFFFFFFFFFFFF:FFFFFFFFFFFFFFFFF:F
@A00920:152:HGHKKDRXX:2:2102:6470:16955 2:N:0:CGCGTTCA+CTAATCGA
GGACTACAGGGGTTTCTAATCCTGTTTGCTCCCCACGCTTTCGCACCTCAGCGTCAGTAATGGACCAGTGAGCCGCCTTCGCCACTGGTGTTCCTCCGAATATCTACGAATTTCACCTCTACACTCGGAATTCCACTCACCTCTTCCATACTCCAGACACCCAGTATCCAAGGCAGTTCCAGAGTTGAGCTCTGGGATTTCACCCCTGACTTAAATGTCCGCCTACGTGCGCTTTACGCCCAGTAATTCC
+
FF:FFFFF,FFFFFFFFFFFFF,FFFFFFFFFFF::FFFFFFF,,FFFFFFFFFFFF,:F:FFFFFFF:FF::FFFFFFFFFFFFFFFFFF:FFFF,:F:FFFFFFFFF:FFFFFF,:FFFFFF,F,F,FFFFFF,FF,FF,FF,F,FF:FFFF:FFF,F,,FFFFFF:,FFFFFFFF,F:,FFFFFFFFF,F:,FFFFFFFF,:F,:F:FFFFF,:FFFFFFFF:FFFFFF,FFFFFFFFFFF,F,FFF
@A00920:152:HGHKKDRXX:2:2102:19117:17409 2:N:0:CGCGTTCA+CTAATCGA
GGACTACAGGGGTTTCTAATCCCGTTTGCTCCCCTGGCTTTCGCGCCTCAGCGTCAATGCCGGTCCAGGATGCCGCCTTCGCCACCGGTGTTCCTCCCGATCTCTACACATTTCACCGCTACACCTGGAATTCCGCATCCCTCTTCCAAATCCAAGCCATCCAGTATCACACGCAGTTCCCCAGTTAAGCTGAGGGATTTCACGTATGACTTAGTTGGCCGCCTACGAGCCCTTTACGCCCAGTAATTCC
+
FFFFFFFFFFFFFFFF:FFFFFFFFF:FFFFFFFFFFFFFFFFFFFFFFFFFF:FFFFFFFFFFFFFFFFFFFFFFFFFFFFFFFFFFFFFFFFFFFFFFFFFFF,FFFFFFFFFFFFFFFFFFFFFFFFFFFFFFFFFFFFF:FFFF:FFFFFFFFFFF:FFFFF:FFFFFFFFFFFFFFFFFF:FFFFFFFF,FF,FFFFFFF,:FFFF,FF:FFFFFFFFF:FFFFFFFFF:FFFFFFFFFF:FFFF
@A00920:152:HGHKKDRXX:2:2102:28881:18129 2:N:0:CGCGTTCA+CTAATCGA
GGACTACTAGGGTTTCTAATCCTGTTTGCTCCCCACGCTTTCGTGCATGAGCGTCAGTGTTATCCCAGGAGGCTGCCTTCGCCATCGGTGTTCCTCCGCATATCTACGCATTTCACTGCTACACGCGGCATTCCACCTCCCTCTGACACACTCAAGCCCGCCAGTTTCCAATGCCATTCCCAGGTTGAGCCCGGGGCTTTCACATCGGACACGACGAACCGCCTGCGCACGCTTTCCGCGCAGTAATTCC
+
FF::FFF:FFF,,FFFFFFFFFFFFFFF,:FFFF,FFF:F,FF:FFFFFF:FF::F,FFFF,:,,,:F:F:::F,FF,F:::,,FF:F:FFFF,,,,FF,FF:F,FF:FFFFFF:FFF::F:F:FFF,:F:,FF:FFFFFFFF:FFFFF,,::FFFFFFFFFF::FFF:F,FFFFFFFFFF,F,::FFF:,FFF:FF:FFFFFFFFFFFF:F::FFFFFFFFFFFFFFF,,,FFF:F,F,,,F,FFFF,,
@A00920:152:HGHKKDRXX:2:2102:29686:18396 2:N:0:CGCGTTCA+CTAATCGA
GGACTACTCGGGTTTCTAATCCTGTTTGCTCCCCACGCTTTCGCACATGAGCGTCAGACCCGGCCCAGCTAGCCGCCTTCGCCACTGATGTTCCTCCTGATATCTACGCATTCCACCGCTACACCAGGAATTCCGCTAGCCTCTACCGGTCTCTAGTCTTCCAGTATCCACTGCATATCCGGAGTTGAGCTCCGGGATTTCACAAAGGACTTAAAAGACCGCCTGCGCGCGCTTTACGCCCAGTAATTCC
+
FFFFFFFFFFFFFFFFFFFFFFFFFFFFFFFFFFFFFFF:FFFFFFFFFFFFFFFFFFFFFFFFFFFFFFFFFFFFFFFFFFFFFFFFFFFFFFFFFFFFFFFFFFFFF:FFFFFFFFFFFFFFFFFFFFFFFFFFFFFFFFFFFFFFFFFFFFFFFFFF,FFFFFFFFFFFFFF:FFFF:FFFFFFFFFFFFFFFFFFFF:FFFF:FFFFFFFF:FFFF:FFFFFFF,:FF:FFFF,F,FFFF:,FFFF
@A00920:152:HGHKKDRXX:2:2102:24831:18599 2:N:0:CGCGTTCA+CTAATCGA
GGACTACTGGGGTTTCTAATCCCGTTTGCTCCCCTGGCTTTCGCGCCTCAGCGTCAATACCGGTCCAGGATGTCGCCTTCGCCACCGGTGTTCCTCCAGATATCTACGCATTTCACCGCTACACCTGGAATTCCACATCCCTCTCCCGGATTCAAGCCAACCAGTATCGGACGCAGTTCCTGGGTTGAGCCCAGGGATTTCACGTTCGACTTAGCAGGCCGCCTACGCGCCCTTTACGCCCAGTAATTCC
+
FFFFFFF:FFFFFFFFFFFFFFFFFFFFFFFFFF:,FFFFFFF,FFFFFFFFFFFFFFFFFFFFFFFFFFFF,FFFFF,FFFFFFFFFFFFFFFFFFFFFFFFFFFFFFFFFFFFFFFFFFFFFF:FFFFFFFFFFFF:FFFFF:FFF:F:FFFFFF,FFFFFFFFFF:FF:FFFF,FFFFFFFFFFFFFFFFFFFFFFFFFF,FFFFFFFFFF,F:FFFFFFFFFF,FFFFFFFFFFFFFFFFFF:FFF
@A00920:152:HGHKKDRXX:2:2102:8811:18818 2:N:0:CGCGTTCA+CTAATCGA
GGACTACTGGGGTATCTAATCCTGTTTGCTCCCCACGCTTTCGTGCCTCAGCGTCAGTACCTGTCCAGTCGTCCGTCTACACCTCTGGTATTCCTCGTGATATCTACGCATTTCACCGCTACACCACGAATTCTAACGACCTCTCCAGGACTCAAGAACAGCAGTATCAAAGGCAATTCTACGGTTAAGCCGCAGGATTTCACCTCTGACTTACTGCCCCGCCTGCACACCCTTTACACCCAGTGATTCC
+
FFFFFFFFF:FFFFF:FFFFFFFFFFFFFFFFFFFFFFFFFFFFFFFFFFFFFFFF:FFFFF:FFFFFFFFFFFFFFF:FFFFFFFFFFF,FFFFFFFFFFFFF,FFFFFFFFF:FFFFFFFFFFFFFFFF:FFFFFFFFFFFFF:FFFFF,FF:F,:FFFFFFFFFFFFFFFFFFFFFFFFFFFFFFFFFFFFFFFFFF,FFFFFFFFFFFFF:FFFFFFFFF,F:FFFFFF:F,,FFF,:FFFFFFFF
@A00920:152:HGHKKDRXX:2:2102:17300:19210 2:N:0:CGCGTTCA+CTAATCGA
GGACTACTGGGGTATCTAATCCTGTTCGCTCCCCACGCTTTCGTGCCTGAGCGTCAGTTACGGGCCAGTCGACCGCCTTCGCTACTGGTGTTCTTCCAGATATCTAAGCATTTCACCGCTACACCTGGAATTCCATCGACCTCTCCCGAACTCAAGATTAGCAGTATCAAAGGCAATTTCACGGTTGAGCCGTGAGATTTCACCCCTGACTTACTAATCCGCCTGCGCACCCTTTACACCCAGTAACTCC
+
FFFFFFFF:FFFF:FFFFFFFFFFFFF:FF:FFFFF,FFFFFFFF:FFFFFFFFF:FFFFFFFFFFFFFFFFFFFFF:FFFFFFFFFF:FFFFFFF:FFFFF:FF,F:FFF:FFFFFFFFF:F,FFFFF,FFFFF,FF,FFFFFFFFFFFFFFFFFFF:F:FFF,FFF:FFFFFFFFFFFFFFFFF:FFFFFFFFFFFFFFFFFFFFFFF,FFFF,FF:FFFFFFFFFFFFFFFF:FFFFFFFF:F,FFF
@A00920:152:HGHKKDRXX:2:2102:26232:19210 2:N:0:CGCGTTCA+CTAATCGA
GGACTACCCGGGTATCTAATCCTGTTTGCTCCCCACGCTTTCGCACCTCAGCGTCAGTACCGAGCCAGCGAGTCGCCTTCGCCACTGGTGTTCTTCCGAATATCTACGAATTTCACCTCTACACTCGGAGTTCCACTCACCTCTCTCACACTCAAGACACCCAGTATCAAAGGCAGTTCCGAGGTTGAGCCTCGGGATTTCACCCCTGACTTAAATGTCCGCCTACGCTCCCTTTACGCCCAGTAATTCC
+
FFFFFFFFFFFFFFFFFFFFFFFFFFFFFFFFFFFFFFFFFFFFFFFFFFFFFFFFFFFFFFFFFFFFFFFFFFFFFFFFFF:FFFFFFFFFFFFFFFFFFFFFFFFFFFFFFFFFFFFFFFFFFFFFFFFFFFFFFFFFFFFFFFFFFFFFFFFFFFFFFFFFFFFFFFFFFF:FFFFFFF:F:FFFFF:FFFFFFFFFFFFFFF:FFFFF:FFFFFFF,FFFFFFF,FFF,FFF:FFFFFF:FFFFFF
@A00920:152:HGHKKDRXX:2:2102:13440:19225 2:N:0:CGCGTTCA+CTAATCGA
GGACTACTGGGGTATCTAATCCCGTTTGCTCCCCTGGCTTTCGCGCCTCAGCGTCAATGCCGGTCCAGGATGCCGCCTTCGCCACCGGTGTTCCTCCAGATATCTACGCATTTCACCGCTACACCTGGAATTCCACATCCCTCTCCCGGATTCAAGCCTGCCAGTCTCGGAAGCAGTTCCCGGGTTGAGCCCGGGGATTTCACGTTCGACTTAACAGGCCGCCTACGCGCCCTTTACGCCCAGTAATTCC
+
FFFFFFFF,FFFFFFFFFFFFFFFFFFFFFFFFFFFFF:FFFFFFFFFFFFFFFFF:FF:FFFFFFFFFFFFFFFFFFFFFFFFFFFFFFFFFFFF,FFFFFFFFFFFFFFFFFFFFFFFFFFFF,:F:FFFFF,FFFFFF,FFFFFF,FF:F:FF:FFF,FFFFFFFFF:,FFFFFFFF:F,FFFF,FF:FFFF:FF,FFFF:,FFFFF:F:FFFF,:FFFF,FFFFFFFFFFF,::FFFFFF:,FFFF
@A00920:152:HGHKKDRXX:2:2102:23285:19335 2:N:0:CGCGTTCA+CTAATCGA
GGACTACTGGGGTTTCTAATCCGGATCGCTCCCCACGCTTTCGCGCCTGAGCGTCAGGACCGGCCCAGTGAGCCGCCTTCGCCACCGGTGTTCCTCCCGATCTCTACGCATTCCACCACTACACCGGGAATTCCGCTCACCCCTACCGGCCTCGAGCTGCCGGGTCTCCGACGACCTCTCCCAGTTAAGCTGGGAGCTTTCACGCCGGGCTCCGACTGCCGCCTGCGCGCGCTTTACGCCCAATGAATCC
+
FFFFFFFF:FFFFFFFFFFFFFFFFFFFF:FFFFF:FF,FFFFFFFFFFFFFFFFFFFFFFFFFFFFFFFFFFFFFFFFFFFFFFFFFFFFFFFFFFFF:,FFFFFFFF,FFFFFFFFFFFFFFFFFFF:FFFFFFFFFFFFFFFFFFFFFFFFFFFFFFFFFFFFFFFFFFFFF:FFFFFFFF:F:FFFFFFFFFFFFFFFFFFFFFFF:FFFFFFFFFFFFFF:F:FFFF:FFFFFFFFFFFFF,FFF
@A00920:152:HGHKKDRXX:2:2102:30101:19993 2:N:0:CGCGTTCA+CTAATCGA
GGACTACTGGGGTTTCTAATCCTGTTCGCTACCCACGCTTTCGTGCCTCAGCGTCAGTCGCCGGCAAGTACAATGCCTTCGCTATCGGTGTTCCTTATGGTATCTATGCATTTCACCGCTACACCTGGAATTCCGCATTCCTCTCCCAAACTCTAGCCCCCCAGTCTCACACGCAGTTCCCCGGTTGAGCCGAGGGATTTCACGTGTGACTTAGAGGGCCGCCTACGAGCCCTTTACGCCCAGTAATTCC
+
FFFFFFFFFFFFF:FFFFFFFFFFFFFFFFFFFFFFFFFFFFFF:FFFFFFFFFFFFFFFFFFFFFFFF,FFFFFFFFFFFFF:FFFFFFFFFFFFFFFFFF:FFFFFFFFFFFFFFFFFFFFF:FFFFFFFFFFFFFFFFFFFFFFFFFFFFFF:FFFFFFFFFFFFFFFFFFFFFFFFFFFFFFFFF:FFFFFFFFFFFFFFFFFFFF,FF:FFFFFFFF:F,FFFFFF:FFF:FFF::,F,FF,FF:
@A00920:152:HGHKKDRXX:2:2102:19108:20149 2:N:0:CGCGTTCA+CTAATCGA
GGACTACCGGGGTTTCTAATCCCGTTTGCTCCCCACGCTTTCGTACCTCAGCGTCAGGTGTGACCCAGAAAGCCGCCTTCGCTACTGATGTTCCTCCCAATATCTACGCATTTCACCGCTACACTGGGAATTCCGCTTTCCTCTATCACCCTCTAGCAGACCAGTATCGAGTGCATCTCTGGGGTTGAGCCCCAGGCTTTAACATTCGACTTAATCCGCCGCCTACGTACGCTTTACGCCCAGTAATTCC
+
FF:F:FFFFFFF,FF:FFFFFFFFFFFFFFFFFFFFFFFF:FFFFFFFF:F:F:F,FFFFFFFFFF,FFFF:FFFFF,,:FFF,FFFFF:FFFF,FFFFFFFFF:,FFFFF:FF:FFFFF:FFFFFFF:,FFFFFFFFFFFFF:FFFFFFF:FFFF:FFFFFF:FFFFFFFFFFFFF:FFFFF::FFFF,FFFF,F::,FFFFF,FFFFFF,FF:FFF:FF,FF:FF:FF,:FFFF,,,F,FFFFFFFFF
@A00920:152:HGHKKDRXX:2:2102:12961:21120 2:N:0:CGCGTTCA+CTAATCGA
GGACTACTGGGGTATCTAATCCCGTTTGCTCCCCTAGCTTTCGCGCCTCAGCGTCAATGTCGGTCCAGGATGTCGCCTTCGCCACCGGTGTTCCTCCAGATATCTACGCATTTCACCGCTACACCTGGAATTCCACATCCCTCTCCCGAATTCGAGCCCGCCAGTATCACACGCAGTTCCCCGGTTGAGCCGAGGGATTTCACGTGTGACTTAGCAGGCCGCCTACGCGCCCTTTACGCCCAGTAATTCC
+
FFFFFFFFFFFFFFFFFFFFFFFFFFFFFFFFFFFFFFFFFFFFFFFFFFFFFFFFFFFFFFFFFFFFFFFFFFFFFFFFFFFFFFFFFFFFFFFFFFFF:FFFFFFFFFFFFFFFFFFFFFFFFFFFF,FFFFFFFFFFFFF:FFFFFFF:FFFFFFFFFFFFFFFFFFFFFFFF:FFFFFFFFFFFFFFFF:FF:F:FFFFFFFFF:FFFFFFFFFFFFF:FFFFFFFFF::FFFFFFFFFFF:FFFF
@A00920:152:HGHKKDRXX:2:2102:13928:22169 2:N:0:CGCGTTCA+CTAATCGA
GGACTACAGGGGTTTCTAATCCGGTTTGCTCCCCACACTTTCGCGCCTCAGCGTCACGTGCTGTCCAGCGAGCTGCCTTCGCAATGGGTATTCCTACCAGTATCTACGCATTCCACCGCTACACTGGTAATTCCACTCGCCTCTCAAGCCGTCAAGCCAGCCAGTATCCAACGCCGATCCGGGGTTGAGCCCCGGGATTTGACATCGGACTTAACAGACCGCCTACGCGCCCTTTACGCCCAGTGATTCC
+
FFFFFFFFF:FFF:FFFFFFF::FFFFFFFFFFFFFFFFFFFFFFFFFFFFFFFFFF,:FFF,FFFF:FFFFF:FFFFFFFFFFFFFFFFFFFFFFFFFFFFFFFFFF,FFFFFFFF,FFFFFFF:F:,FFFFFFFFF,FFFFFF,FFFF:FF:FF:F,FFFFFFFFFFFFFFFF,FFFF,FFFFF:FFFFFFF:FFFFFFFFF,F:,FFFFFF:::,FFFFFFFF::F:FFFF:F:FFF,FF:,FFFFF
@A00920:152:HGHKKDRXX:2:2102:14308:22451 2:N:0:CGCGTTCA+CTAATCGA
GGACTACAAGGGTATCTAATCCTGTTTGCTCCCCACGCTTTCGTGCCTGAGCGTCAGTGTTAGCCCAGGGGGCTGCCTTCGCCATCGGTGTTCTTCCATATCTCTACGCATTTCACTGCTACACATGGAATTCCACCCCCCTCTGCTACACTCTAGTCTTGTAGTTTCAAACGCAGTTCCCAGGTTAAGCCCGGGGATTTCACATCTGACTTACAAAACCGCCTGCGCACGCTTTACGCCCAGTAATTCC
+
FFFFFFFFFF:FFFFFFFFFFFFFFFFFFFFFFFFFFFFFFFFFFFFFFFFFFFFFFFFFFFFFFFFFFFFFFFFFFFFFFFFFFFFFFFFFFFFFFFFFFFFFFFFFFFFFFF:F:FFFFFFFFFFFFFFFFFFFFFFFFFFFFFFFFFFFFFFFFFFFFFFFFFFFFFFFFFFFFFFFFFFFFFFFFFFFFFFFFFFFFFFF:FFFFFF:FFFFF,FFFFFFF::F:FFFFFF:FF:FF:F:FF:FFF
@A00920:152:HGHKKDRXX:2:2102:4047:22498 2:N:0:CGCGTTCA+CTAATCGA
GGACTACCGGGGTTTCTAATCCCATTCGCTACCCAGGGTTTCGTGCCTCAGTGTCAGTAATGTGCCAGTGTGCTGCCTTCGCTTTTGGTGTTCCCCAAAATATCAACGGATTTCACCCCTACACTTTGAGTTCCACACACCCCTCACATACTCTAGCCTGGCCGTTTCCCCCGCTTTCCTCGAGTTAAGCCCGAGTCTTTAACGGGAGACTAACCAAACCACCTACGCACCCTTTACGCCCAATAATTCC
+
FFFFFFFFFFFFFFFFFFFFFFFFFFFFFFFFFFFFFFFFFFFFFFFFFFFFFFFFFFFFFFFFFFFFFFFFFFFFFFFFFFF:FFFFFFFFFFFFFFFFFFFFF:FFFFFFFFFFFFFFFFFFFFFFFFFFFF,FFFFFFFFF,FF:FFFFFF:F:F,F,F:FF:FF::F:F::,,:FFFF:,,FF:FF:F,F,:::FF:FFFFFFFFF:FF:F:FFF:FF,FF:F:,F:F:F::,FFF,F:F,::F,,
@A00920:152:HGHKKDRXX:2:2102:18936:22764 2:N:0:CGCGTTCA+CTAATCGA
GGACTACTAGGGTTTCTAATCCGGTTTGCTCCCCACGCTTTCGCGCCTCAGCGTCAGGTTGCCCCCAGAGAGTCGCTTTCGCCACTGGTGTTCCTCCCGATATCTACGCATTCCACCACTACACCGGGAATTCCACTCTCCTCTGAGCCCCTCAAGACCGGCAGTATCCGGGGACCGCTCACCGTTGAGCCGTGAGATTTCACCCCACACTTACCAGTCCGCCTGCGCGCGCTTTACGCCCAGTAAATCC
+
FF:FFFFF:FFFF:FFFFFFFFFFFFFFFF:FFFFFFFFFFFFFFFFFFFFFFFF:FFFFFFFFFFFFFFFFFFFF:FFF:FFFFFFF:FFFFF:FF:,F:F,:FFF:FF,FFFFFF,F,FFFFFFFF,F,F:FFFFF,FF,,:FFFFFFFFFFF:FFF,FFFF,FF,F,:FFFFF,F:FFF,,:F,FFFFF,FF:FFFFFFFFFFF,F:FFFF:,,FFF,FFF,FFFFFFFFFFFFFFFF,,:F:F,FF
@A00920:152:HGHKKDRXX:2:2102:3251:22842 2:N:0:CGCGTTCA+CTAATCGA
GGACTACTGGGGTATCTAATCCCATTCGCTACCCACGCTTTCGTGCCTCAGCGTCAAGAAAGTGCCAGTTTAGTGCCTTCGCATTTGGTATTCCCCTCGATATCAACGGATTTCACCCCTACACCGAGAGTTCTCTAAACCTCTCACTCCTTCTAGCTATACCGTTTCGGTCGCGATCTTCGGGTTGAGCCCGAAGTTTTAACAACCGACTAATATAGCCGCCTACGCACCCTTTACGCCCAGTAAATCC
+
F:FFFFFFFFFFFFFFFFFFFFFFFFFFFFFFFFFFFFFFFFFFFFFFFFFFFFFFFFFFFFFFF:FF:FFFFFFFFF:FFFF:FFFFFFFFFFFFFFFFFFFFFFFFFFFFFF:FFFFFFFF:FFFFFFFFFFFF:FFFFFFFFFFFFFF,:FFFFF:FFFFFFFFFFFFFFFFFF:FFFFFFFFFFFFFFFF,FFFFFF:F::FF,:FFFFFFFFFFF:FFFFF:FFFFFF,F,:FFFFFFFFFFFF:
@A00920:152:HGHKKDRXX:2:2102:29568:23171 2:N:0:CGCGTTCA+CTAATCGA
GGACTACCGGGGTTTCTAAGCCTGTTTGCTCCCCATGCTTTCGCTCCTCAGCGTCAGTTACGGCCCAGAGATCTGCCTTCGCCATCGGTGTTCCTCCTGATATCTGCGCATTCCACCGCTACACCAGGAATTCCAATCTCCCCTACCGCACTCTAGTCTGCCCGTACCCACTGCAAGCCCGAGGTTGAGCCTCGGGTTTTCACAGCAGACGTGACAAACCGCCTACGAGCTCTTTACGCCCAATAATTCC
+
FFFFFFFFFFFFFFFFFFFFFFFF:FFF:FFFFFFFFFFFFFFF:FFFFFFFFFF:FFFFFFFF:FFFFFFFFFFF:FFFFFFFFFF:FFFFFFFFFFFFF,FFFFFFFFFFFFFFFFFFFFFFFFFFFF:FFFFFFFFFFFFFFF:FFFFFFFFFFFFFFFFFFFFFFFFFFF:FFFF:FFFFFFFFFFFFFFF:FFFFFFFFF::FFFFFFFFF,FFFFFFFFFFFFFFFFFFFFFFFFFFFFFFFFF
@A00920:152:HGHKKDRXX:2:2102:19922:23625 2:N:0:CGCGTTCA+CTAATCGA
GGACTACTAGGGTATCTAATCCCGTTCGCTCCCCACGCTTTCGCACCTCAGCGTCAGGTCAATGCCAGGGTGTCGCCTTCGCCACTGGTATTCCTCCCGATATCTACGCATTCCACCACTACACCGGGAATTCTACACCCCTCTCATTGCCTCAAGCCCATCAGTTTCCAACGACCTCTCCCAGTTAAGCCAGGAGCTTTCACGTCAGACTTGACAGACCGCCTGCGTGCGCTTTACGCCCAGTAATTCC
+
FFFFFFFFFFFFF:FFFFFFFFFFFFFFFFFFFF,FFFF:FFFF:FFFFFFFFFFFFF:FF:FF:FFF,F,FFFFFFFFFFFFF,,FFFF:FFF:FF:FFFFFF:F:FFF,F:FFFFFF,FFFFFFFFFFFFFFFF:F,FFFFFFF::::FFFFFFFFFF:FFFFFFF:FFFFFFFFFFFFFFFFFFFFF,FFFFF:FFFFFF:FFFFFFFFFFFF:FFF:FFF,FF:FFF:F::F:FFFFFFFFFFFFF
@A00920:152:HGHKKDRXX:2:2102:3125:23750 2:N:0:CGCGTTCA+CTAATCGA
GGACTACCGGGGTTTCTAATCCTGTTCGCTCCCCACGCTTTCGAGTATCAGCGTCAGAAAACGACCAGCGAGCCGCCTTCGCCACCGATGTTCTTCCTGATATCTACACATTCCACCGCTACACCAGGAATTCCGCTCGCCTCTACCTTACTCTAGCCGACCAGTTTCTCATGACATCCTTCCGGTAAGCGGTAAGGCTTTCACATCAGACTTGATAGGCCGCCTACACTCCCTTTAAGCCCAGTAAAAC
+
F:FF,F:,F:F:FFF:F:F:FFF:FFF:FFFFFFFF:FFF:FFF,:FF:F,FF,:F:,FFF,F,FFFF,FFFFFFF,FFFFF::,,,FFF,FFFFF,F:FFF:,FFFF:FFFF,FFF::,FFFFF:,,FFF:FF,:FFFF,F:FF,FF::,,FFF:,F,FF:F,:,F,F,FF,FF,:,FFFFFF,FFFF,:FFFFF,FFF,FFF,,:F,:,,FFFF,F,:F:,FFFFFFFF,::,,F::,F,F:,:FF,F
@A00920:152:HGHKKDRXX:2:2102:10782:24862 2:N:0:CGCGTTCA+CTAATCGA
GGACTACTGGGGTTTCTAATCCTGTTCGCTACCCACGCTTTCGCATCTCAGCGTCAGGTAAGGCCCAGAGAGCCGCTTTCGCCGCTGGTGTTCCTCCCGATATCTGCGCATTCCACCGCTACACCGGGAATTCCACTCTCCTCTACCTTCCTCAAGCCATGCAGTATCGAAGGCGGTTCCGAAGTTGAGCTTCGGGATTTCACATCCGACTTACGTGGCCGCCTACGAGCTCTTTACGCCCAATAAATCC
+
FFFFFF::FFFFFFF:F:FFFFFFFFFFFF:FFFFFFF:FFFFFFF,FFFFFFFF,F:FFFFFFFFFFFFFFFFF:FFFFF:F:FFFFFFFFFFFF:FFFFFFFFFFFFFFFFFFFFFFFFFFFFFFFFFFFF:FFFFFFFFFFFFFFFFFFFF:FF:FFFFFFFFFFFFF,FFFF:F:FFFFFFFFFFFFFFFFFFF:::FFF:FF::FFFFFFFFF:FFFFFFF,:FFFFFFFFFFFFFFFFFFFF,F
@A00920:152:HGHKKDRXX:2:2102:5068:24893 2:N:0:CGCGTTCA+CTAATCGA
GGACTACTGGGGTTTCTAATCCCTTTGGCTACCCACGCTTTCGTGCCTGAGCGTCAGCAATTGTCCAGGAAGTCGCCTTCGCCTCTGGTGTTCCTCACGATATCTACGCATTTCACTGCTACACCGTGAATTCCACTTCCCTCTCCAATGCTCTAGCCAAGTAGTTTCAGGCGAAGTTCCGGGGTTGAGCCCCGGGATTTCACCCCTGACTTAAATGTCCGCCTACGCGCCCTTTACGCCCAGTAATTCC
+
FF:FFFFFFFFFFFFFFFFFFFFFFFFFFFFFFFFFFFFFFFFFFFFFFFFFFFFFFFFF:FF,FFFFFFFFFFFFFFFFFFFFFFFFF:FFFFFFF::FF,:FFFFFFFFFF:FFFFFFFFF:F,FFFFFFFFFFFF:FFFFF:FF::,:FF:FFF,:F:,FFF:FFF,:,F,F,,FF:F:F:FFFFFF:FFFFFFFF:FFF,FF,FF:FFFFFF,,FFFFFF:FFFF:FFF,F:,F:FF:,:F:F:F,
@A00920:152:HGHKKDRXX:2:2102:28809:25238 2:N:0:CGCGTTCA+CTAATCGA
GGACTACTAGGGTTTCTAATCCTGTTTGCTCCCCACGCTTTCGTCCCTCAGCGTCAGTAAGTGCCCAGCAGAATGCCTTCGCGTTTGGTGTTCCTTCGGAGATCTACGGATTTTACCCCTACTTCCGAAATTCCATCTGCCCCTGCACTACTCTAGTTTTGCAGTTTCCATGACGATTCCAGAGTTGAGCTCTGGGATTTAACCACGGACTAACAAAACCGCATACGGACGCTTTACGCCCAATAATTCC
+
FFFFFFFFFFFFFFFFFFFFFFFFFFFFFFFFFFFFFFFFFFFFFFFFFFFFFFFFFFFFFFFFFFFFFFFFFFFFFFFFFFFFFFFFFFFFFFFFFFFFFFFFFFFFFFFFFFFFFFFF:FFFFFFFFFFFFFFFFFFFFFFFFFFFFFFFF:FFFFFFFFFFFFFFFFFFFFFFFFFFFFFFFFFFFFFFFFFFFFFFFFFFFFFFFFFF:FFFFFFFFFFFFFFFF::FFFFFFFFFFFFFFFFFFF
@A00920:152:HGHKKDRXX:2:2102:13241:25457 2:N:0:CGCGTTCA+CTAATCGA
GGACTACAGGGGTATCTAATCCCGTTCGCTCCCCACGCCTTCGCGCCTCAGCGTCAGGTCAGGTCCAGCCAGCCGCCTTCGCCACTGGTGTTCCTCCGGATCTCTACGCATTTCACCACTACACCCGGAATTCCACTGGCCTCTCCCTGCCTCCAGACACGCCATCTCGACGGACCCTCCCCCGTTGAGCGGGGGGCTTTCACCGCCGATGCGCGTGTCCGCCTGCGCGCGCTTTACGCCCAGTAACTCC
+
FF,FFFFFFFFFFFFFFFF,FFFFFFFFFFFFFFFFFFFFFFFFFFFFFFF,FFFFFFFFFFFF:FFFFF:FFFFFFF:FFFFFFFFFFFFFFFFFFFFFFFF:FFFFF,,FFFFFFFFFFFFFFFFF:FFF,:FFFFFFF:FFFF:FFFFFFFFFFFFFFFFFFFFFFFF,FFFFFFFFFFFFFFF:FFFFFFFFFF:,FFFFFFFFFFFF,FFFFFFFFFF,,FFF:FFFFF:::FFFFFFF,FFFFF
@A00920:152:HGHKKDRXX:2:2102:7889:26271 2:N:0:CGCGTTCA+CTAATCGA
GGACTACTGGGGTATCTAATCCTGTTTGCTCCCCACGCTTTCGCGCCTCAGCGTCAGGACCGGTCCAGATGGCCGCCTTCGCCACCGGTGTTCCTCCCAATATCTACGCATTTCACCGCTACACTGGGAATTCCACCATCCTCTCCCGGCCTCGAGCCAAGCAGTATCCAAGGCAGTTCCTCGGTTGAGCCGAGGGATTTCACCCAAGACTTGCTCGGCCGCCTACGCGCCCTTTACGCCCCGTAATTCC
+
FFFFFFFFFFFF:FFFFFFFFFFFFFFFFF:FFFFFFFFFF:FFFFFFFFFFFFF::FFFFFFFFFFFFFFFFFFFF:FFFFF,FFFFFFF,FFFFFFF:FFFFFF:FFFFFFF,FFFF,FFFFFFFFF,FFFFFFFF,FFFFFFFFFFFF,FF,FFFFFFFFFFF:FFFFFFFFFFFFFFFF:FFFFFF:FF:FFFFFFF,FFFFFFFFFFF,FF,FFFFF,F:,FFFFFFFFF,FFFFF:F,FF:FFF
@A00920:152:HGHKKDRXX:2:2102:11116:27289 2:N:0:CGCGTTCA+CTAATCGA
GGACTACTGGGGTATCTAATCCTGTTTGCTCCCCACGCTTTCGTGCCTCAGCGTCAGTGCTGGTCCAGATGGCCGCCTTCGCCACTGGTGTTCCTCCCGATCTCTACGCATTTCACCGCTACACCGGGAATTCCACAATCCTCTACCGCACTCCAGTCTGCCAGTCTTCGATGCCATTCCCAGGTTGAGCCCAGGGCTTTCACATCGAACTTAACAAACCGCCTACGCACCCTTTACGCCCAGTAATTCC
+
:FF,FFFFFFFFF:F,:FFFFFFFFFFFFFFFFFFFFFF:FFF:FFFF:FFFFFFF:FFFFFFFFFFFFFF:,FFFFFFFFFF:FFF:FF:F,F:FFFFFFFFFFFFFF,FFFFFFF,FFFFF:FFFFFFFFF:FF,FFFFFFFFFFFFFFFFFFFF,FFF:FFFFFF:FFFF,F:FFF:FFF,:FFFFFF,FFF:::FFFFFFFFFFF,FFFFFFFFFFFFF:F:FF:FFFFF:,FFFFFFFFF:FFFF
@A00920:152:HGHKKDRXX:2:2102:26115:28119 2:N:0:CGCGTTCA+CTAATCGA
GGACTACCGGGGTATCTAATCCTGTTCGCTCCCCATGCTTTCGCTTCTCAGCGTCAGTAGTGGCCCAGAGACCTGCCTTCGCCATCGGTGTTCCTCCTGATATCTGCGCATTCCACCGCTACACCAGGAATTCCAGTCTCCCCTACCACACTCTAGTCTGCCCGTACCCACTGCAAGTCCGGAGTTGAGCCCCGGATTTTCACAGCAGACGCGACAAACCGCCTACAAGCTCTTTACGCCCAATAATTCC
+
FFFFFFFFFFFFFFFFFFFFFFFFF:FFF:FFFF:FFFFFFFFFFFFFFFFFFFF:FFFFFFFF:FFFFF:FFFFFFF:FFFFFFFFFFF:FFFFFFFFF,F::FFFFFF:FFFFFFFFFFFF:F:FFFFFFFFFFFFFFFFFFFFFFFFFFFF,FFFFFFFFFF:FFFFFFFFFFFFFFFFFFFFFFFFFFFFFFFFF:FFFFFFF:FFFFFFFFF,F:FFFFFF:,FFFFFFFFFFF:FFFFFFF,FF
@A00920:152:HGHKKDRXX:2:2102:18466:28150 2:N:0:CGCGTTCA+CTAATCGA
GGACTACTAGGGTATCTAATCCTGTTTGCTCCCCACGCTTTCGTGCATCAGCGTCAGTATTGGCTTAGTGAGCTGCCTTCGCTACTGGTGTTCCTCCCGATCTCTGCGCATTTCACCGCTACACCGGGAATTCCACACTCCTCTACCGGACTCTAGTCATGGCAGTATCGGGTGGCCCCTCCACGTTGAGCGTGGAGATTTCACACCCGACTCACCAAACCGCCTACGAGCTCTTTACGCCCAATAATTC
+
FFFFFFFFFFFFFFFFFFFFFFFFFFFFFFFFFFFFFFFFFFFFFFFFFFFFFFFFFFFF:FFFFFFFFFFFFFFFFFFFFFFFFFFFFFFFFFFFFFFFFFFFFFFFFFFFFFFFFFFFFFFFF:FFFFFFFFFFFFFFFFFFFFFFF,FFFFFFFFFFFFFFFF:FFFFFFFFFFFFFFF:FF:FFFFFFFFFFF:FFFFFFFF:FFFFFFFFFF:FFFFFF,FFFFFFFFFFFFFFFFFFFFF:FFF
@A00920:152:HGHKKDRXX:2:2102:1334:28166 2:N:0:CGCGTTCA+CTAATCGA
GGACTACAGGGGTATCTAATCCTGTTTGCTACCCACGCTTTCGCGCATCAGCGTCAGAACCGGTCCAGGTAGCCGCCTTCGCCACCGGTGTTCCTCCCAATATCTACGCATTTCACCGCTACACTGGGAATTCCGCTACCCCCTCCCGGCCTCGAGCCCGGCAGTTTCAAAGGCAGTTCCTCAGTTGAGCCGAGGGATTTCACCTTTGACTTACCGGGCCGCCTACGCGCCCTTTACGCCCAATAATTCC
+
FFFFFFFFFFFFFFFFFFFFFFFFFFFFFFFFFFFFFFFFFFFFFFFFFFFFFFFFFF:FFFFFFFFFFF:FFFFFFFFFFFFFFFFFFFFFFFFFFFFFFFFFFFFFFFFF:FFFFFFF:FFFFFFFFFFFFFFFFFFF:F:FFFFFFFFFFFFFFFF,:F,FFFF:FFFFF:FFFF:FFFFFF:FFFFFFFFFFFFF,FFFFFFFFFFFFFFFFF,FFFFFF::FFFFFFFFFFFFFFFFFFFFF::F
@A00920:152:HGHKKDRXX:2:2102:1922:28995 2:N:0:CGCGTTCA+CTAATCGA
GGACTACTAGGGTTTCTAATCCTGTTTGCTCCCCACGCTTTCGTGCCTGAGCGTCAGTGTTATCCCAGGGGGCTGCCTTCGCCATCGGTGTTCCTCCACATCTCTACGCATTTCACTGCTACACGTGGAATTCCACCCCCCTCTGACACACTCTAGCACTGCAGTCACAAATGCAGTTCCAAGGTTAAGCCCGGGGATTTCACATCAGTCTTACATAACCGCCTGCGCACGCTTTACGCCCAGTAATTCC
+
FFFFFFFF,FFFFFFFFFF:FFFFFFFFFFFFFFFFFFF:FFF,:,FFFFFF:FFFFF,,::FFFFFF,F:FFFFFFFFFFFFF::FFFFFFF,FFF,FF::FFFFFFF,FFFFFFF,FF:FFF,,F,FFFFFFFF,:,F:FFF:FFF,:FF:FFFFFFFFFFFF:FF:FFFFFFFFFF:,,FFFFFFF:FF::FFFFFFFFF,,,,F,FFF,::F,FFFFFFFFFF,:FFF:FFF:FFFF:F:,:,FFF
@A00920:152:HGHKKDRXX:2:2102:21269:29403 2:N:0:CGCGTTCA+CTAATCGA
GGACTACAGGGGTTTCTAATCCTGTTTGCTCCCCACGCTTTCGTACATGAGCGTCAGAACAGGCCCAGTCAGCTGCCTTCGCCATTGGCGTTCCCATGAATATCTACGCATTTCACCGCTCCACTCATGGTTCCACTGACCCCTACCTGCCTCAAGACCTGTGGTTCACCGTGCAGTTCCCCGGTTAAGCCGAGGGATTTCACACGATGCCTTCAGGCCCGCCTGCGTACGCTTTAAGCCCAGTGATTCC
+
FFFFFFF,FFFF,FFFFFFFFFFFFFFFFFFFFFFFFFFFFFFFFFF,FFFFFFFFFF:FFFFFFFFFFFFFFFFFFFFFFFF,FFFFFFFFFFFFFFFFFFFFFFFF:FFFF:FFFFFFFFFFFFFFFFFFFFFFFFFFFFFFFFFFFFFFFFF::FFFFFFFFFFFF:FFFFFFFFFFFFFFFFFFFFFF:FFFF:FFFFFFFFFFFFF,FF:FFFFFFFFFF:FF,FFFFF:FFFFFF,F,FF,FFF
@A00920:152:HGHKKDRXX:2:2102:11812:29528 2:N:0:CGCGTTCA+CTAATCGA
GGACTACAAGGGTTTCTAATCCTGTTTGCTCCCCACGCTTTCGCGCCTCAGCGTCAGTGTCGGACCAGATGGCCGCCTTCGCCACCGGTGTTCTTCCCAATATCTACGAATTTCACCTCTACACTGGGAATTCCGCCATCCTCTTCCGAACTCCAGATCATCAGTCTTAGAGGCCGTTCCCAGGTTGAGCCCAGGCCTTTCACCCCTAACTTAATGTTCCGCCTACGCGCCCGTTACGCCCAGTAATTCC
+
FFFFF,,FF:FFFFFF:FFFF:FFFFFFF,F,FFFFFFFFFFFFFF,FFFF::FFF:FF,FFFFFFFFFFFFFFFFFF,FFFF,FFFFFFFFFFFFFFF:F,FFFFFFF::F:FFFFFFFFFF::FFFFFFF,FFFFF,:F,FFF:,F:FFF:FF:F,FFF:,:FF:FFFF,:FFF:F:FFFFFFFFF:FFFF:,FF,:F::FF,FF::FFFFF:FFF:FFF,:FF:FFFFF,F:,FFF,F::F,F:F,F
@A00920:152:HGHKKDRXX:2:2102:9028:30154 2:N:0:CGCGTTCA+CTAATCGA
GGACTACCAGGGTATCTAATCCTGTTCGCTCCCCACGCTTTCGCTCCTCAGTGTCAGTGCCAGCCCAGAGCGCCGCCTTCGCCGCTGGTGTTCCTCCTGATATCTGCGCATTTCACCGCTACACCAGGAATTCCAGTCTCCCCTACATCACTCTAGTCTGCCCGTACCCACCGCAGATCCGGAGTTGAGCCCCGGACTTTCACGGCAGACGCGACAAACCGCCTACGAGCTCTTTACGCCCAATAATTCC
+
FFFFFFFFFFFFF:FFFF:FFFFFFFFFFFFFFFFFFFFFFFFFFFFFFFFFFFFFFFFFFFFFFFFFFFFFFFFFFFFFFFFFFFFFFF:FFFFFFFFFFFFFFFFFFFF:FFFFFFFFFFFFFFFFFFFFFFFFFFFFFFFFFFFFFFF:FFFFFFFFFFFFFFFFFFF:FFFFFFF:FFFFFF:FFFFFFFFFFFFFFFFFFFFFFFFFFFFFFFFFFFFFFFFFFFFFFFFF:FFFFFFFFF:FFF
@A00920:152:HGHKKDRXX:2:2102:31458:30264 2:N:0:CGCGTTCA+CTAATCGA
GGACTACACGGGTTTCTAATCCTGTTTGCTCCCCACGCTTTCGTGCATGAGCGTCAGTGTTGGCCCAGAAGGCTGCCTTCGCCATCGGTGTTCCTCCACATCTCTACGCATTTCACCGCTACTCGTGGAATTCCACCTTCCTCTGCCACACTCGAGCCACGTAGTTTCGAGCGCAATTCCCAAGTTAAGCCCGGGGCTTTCACACTAGACTTGCGCGGCCACCTGCGCACACTTTACGCCCAGTAATTCC
+
FFFFFFFFFFFFFFFFFFFF:FFFFF:FFFFFFFFFFFFFFFFFFFFFFFFFFFFFFF:FF,F:FF:F:FFF:FFFFF:FFFFFFFFFFFFFFFFFF:FFF:FFFFFFFFFF:F:FFFFFFF,FFFFFFF:FFFFF,F:F:FFFFFFFFF:FFFFFFFFFFFFFFFFFFFFFFFF,FFFFF,FFFFFFFFFFFFFFFFFFF:F::F,::FFFFFF,,FFFFFFFFFFFFFFF,FF:FFF,F,FF:,FF,F
@A00920:152:HGHKKDRXX:2:2102:24442:30326 2:N:0:CGCGTTCA+CTAATCGA
GGACTACTCGGGTTTCTAATCCCTTTTGCTCCCCACGCTTTCGTGCCTGAGCGTCAGTAACTGTCCAGGAAGCTGCCTTCGCCATTGGTGTTCCTCACGATATCTACGCATTTCACTGCTACACCGTGAATTCCGCTTCCCTCTCCAGTACTCTAGCCGAATAGTTTCGAGCGCAGTTTCGAGGTTGAGCCTCGAGCTTTCACACCCGACACATCCGGCCGCCTGCGCACCCTTTACGCCCAGTGACTCC
+
FF:FFFFFFFFFFFFFFFFFFFFFFFFFFFFFFFFFFFFFFFFFFFFFFFFFFFFFFFFFFFFFFF:FFFFFFFFFFFFFFFFFFFFFFFFFFFFF,FFFFFFFFFFFFFFFFFFFFFFFFFFFFFFFFFFFFFFFFFFFFFFFFFFFF:FFFFFFFFFFFFFFFFFFFFFFFFFFFFFFFFFFFFFFFFFFFFFFFF:FFFFFFFFFFFFFFFFFFFFFFFFFFFFFFFFFFFFFFFFFF:FFFF,FFF
@A00920:152:HGHKKDRXX:2:2102:20311:30906 2:N:0:CGCGTTCA+CTAATCGA
GGACTACTAGGGTTTCTAATCCCGTTCGCTCCCCATGCTTTCGCGCCTCAGCGTCAGTTAAGGACCAGAAAGCCGCTTTCGCCACTGGTGTTCCTCCGCATCTCTACGCATTTCACCACTACACGCGGAATTCCACTTTCCTCTTCCTCACTCTAGACTGACAGTCTCCACTCGCCTCTCCCAGTTTAGCCAGGAGCTTTCAGAGTAGACTTACCAATCCGCCTGCACGCCCTTTACGCCCAGTAACTCC
+
FFFFFFFFFFFFFFFFFFFFFFFFFFFFFFFFFFFFFFFFFFFFFFFFFFFFFFFFFFFFFFFFFFFFF:FFFFFFFFFFFFFFFFFFFF,FFFFFFFFFFFFFFFFFFFFFFFFFF:FFFF:FFFFFF:FFFFFFFFFFFFF:FFFFF:FFFFFFFFFF,FFFFFFF:FFFFFFFFFFFFFFFFFFFFFFFFFFFFFFFFFFFFFFFFFFFFFFFFFFFFF:FF::FF:FFFFFFFFFFF,FFF:FFFF
@A00920:152:HGHKKDRXX:2:2102:19524:32017 2:N:0:CGCGTTCA+CTAATCGA
GGACTACTAGGGTTTCTAATCCTGTTTGCTCCCCACGCTTTCGCGCCTCAGCGTCAGTTGCGGTCCAGATGGCCGCCTTCGCCACCGGTGTTCTACCCAATATCTACGAATTTCACCTCTACACTGGGAATTCCACCACCCTCACCGAGACTCCAGATAACAAGTATCAAGCGCAATTCCCAGGTTAAGCCCGGGGCTTTCACCCCTGACTATGTGTACCCCCTCCGCTCCCTTTAACCCCAGTAATTCC
+
FFFFFFFFFFFFFFFFFFFF:FFFF:FF,F:FFFFFFFFFFFFFFF:FFFF,:FFF,F,,,,FF:FF:F,FFF,FF:FFFFF,F,FFFFFFFFFF,FF,FF:FFFF,FFFFFF:FFFF:F:FF,,,,:F,FF:FFF:F,FFFF,,FFF,FFFF,,,:,,F:FFF,:FFF:,FF::F:,,FFF::FFFFFFFFFF,F,FF,FFF,,FFFFFFFF,,:,,::,::F,FFF,F:FFFFF,,F:FFF,FF::FF
@A00920:152:HGHKKDRXX:2:2102:3143:32362 2:N:0:CGCGTTCA+CTAATCGA
GGACTACCGGGGTATCTAATCCTGTTTGCTCCCCACGCTTTCGCGCCTCAGCGTCAGTTGTGGTCCAGTTGGCCGCCTTCGCCACCGGTGTTCTTCCCAATATCTACGAATTTCACCTCTACACTGGGAATTCCACCAACCTCTCCCACACTCAAGCCCCGCCGTATCGGATGCCGTTCCCAGGTTGAGCCCAGGCCTTTCACATCCGACGATCAGAGCCGCCTACGCGCCCTTTACGCCCAGTAATTAC
+
:FFFFFFFF:FFFFFFFFFFFFFFFFFFFFFFFFFFFFFFFFFFFFFFFFFFFFFFFFFFFFFFFFFFFFFFFFFFFFFFFFFFFFFFFFFFFFFFFFFFFFFFFFFFFFFFFFFFFF:FFFFFFFFFFFFFFFFFFFFFFFFFFFFFFFFFF:FFFFFFFFFFFFFFFFFFFFF:FFFFFFFFFFFFFFFFFFFFFFFFF:FFF:FFFFF:FF:FFFFFFFFFFF:F:FFFFFFFFFFFFF:F,F,F::
@A00920:152:HGHKKDRXX:2:2102:5538:32409 2:N:0:CGCGTTCA+CTAATCGA
GGACTACAAGGGTATCTAATCCTGTTTGCTCCCCACGCTGTCGCGCCTCAGTGTCAGAAACTGCCCAGCAGACCGCCTTCGCCACCGGTCTTCCTCCGGATCTCTACGCATTCCACCGCTACACCCGGAATTCCGTCTGCCTCTACAGACCTCGAGTTTGACAGTCGGCACGGCAGATCCGGAGTTGAGCCCCGGACTTTCACCACACCCTTATCAAACCACCTACGCGCCCTTTACGCCCAGTGATTCC
+
FFFFFFFFFFFFFFFFFFFFFFFFFFFFFFFFFFFFFFF:FFFFFFFFFFF:FFFFFFFFFFF,FFFFFF:FFFFFFFFFFFFFF,:FFFFFFFFFFF:FF:FF:FFFFFFF,FFFFFFFFFFFFFFFFFFFFFF:FF:FF:FFFFFF,,FFF:FF,F,FFFFFFF,,FF,FFFFFFFFFFFFFFFFFFF,FFFFFFFFFFFFF:FF:::FFF,:,FFFFFFFFFFFFFFFFFFFFF:FFFFFF:FFFFF
@A00920:152:HGHKKDRXX:2:2102:9055:32706 2:N:0:CGCGTTCA+CTAATCGA
GGACTACTGGGGTATCTAATCCTGTTTGCTACCCACGCTTTCGTACCTCAGTGTCAGTTGTGGCCCAGGCGGCTGCCTTCGCCATCGATGTTCCTCCGGATATCTACGCATTTCACCGCTACACCCGGAATTCCACCACCCTCTACCACACTCTAGCTTGCCAGTTTCATGCGTCGTTCCTCGGTTAAGCCGAGGGCTTTCACACATGACTTAGCAGACCGCCTACACGCCCTTTACGCCCAATGATTCC
+
FFFFFFFFFFFFFFFF:FFFFFFFFF:FFFFFFFFFFFFFFFFFFFFFFFF:FFFFFFF:FFFFFFFF:FFFFFFFFFFFFFFFFFFFFFFFFFFFFFFFFFFFFFFFFFFF,FFFFFFF:FFFFFFFFFFFFFFF:::FF,FFFFFFFFFFFFFFFFFFFF:F:,FFFFF:FFFFFFFFFFFF,FFFFFFF:FF:FFFFFFFFFFFF:FFF:,F,FFFFFFFF,::FFFFFFFFFF:FFFFFFFFFF:F
@A00920:152:HGHKKDRXX:2:2102:6705:32737 2:N:0:CGCGTTCA+CTAATCGA
GGACTACTGGGGTATCTAATCCTGTTCGCTCCCCACGCTTTCGCACCTCAGCGTCAGATCAGGTCCAGCCAGCCGCCTTCGCCTCCGGTGTTCTTCCGGATCTCTACGCATTCCACCGCTACACCCGGAATTCCGCTGGCCTCTACCTGTCTCCAGCCCCCCAGTATCCCCGGCATGCTCGGGGTTGAGCCCCGGCCTTTCACCATGAGACTTAACGGGCCGCCTACGTGCGCTTTACGCCCAATAATTC
+
FFFFFFFFFFFFFFFF:FFFFFFFFFFFFFFFFFFFFFFFFFFFFFFFFFFFFFFFFFFFFFFFFFFFFFFFFFFFFFFFFFFFFFFFFFFFF:FFFFFFFFFFFFFFFFFFFFFFFFFFFFFFFFFFFFFFFFFFFFFFFFFFFFFFFFFFFFFFFFFFFF:FFF:FFFFFFFFFFFFFFFFF:FFFFFFFFFFFFFFFFFFFFFFFFFFFFFFF:FFFFFFFFF:FFFFFF:FFFFFFFFFFF:FFFF
@A00920:152:HGHKKDRXX:2:2102:18304:32972 2:N:0:CGCGTTCA+CTAATCGA
GGACTACAGGGGTTTCTAATCCTGTTTGCTCCCCACGCTTTCGCACCTCAGCGTCAGTACCGGACCAGTGAGCCGCCTTCGCCACTGGTGTTCCTCCGAATATCTACGAATTTCACCGCTACACTCGGAATTCCACTCACCTCTTCCGGACTCTAGATTGCCAGTATCGAAGGCAGTTCCGGGGTTGAGCCCCGGGATTTCACCCCCGACTTAACAATCCGCCTACGTGCGCTTTACGCCCAGTAATTCC
+
,FFFFFF,FFFFFFFFFFFF,FF:FFFFF:FFFFFFFF,:FFFF,FFF,FFFFFF:FFFFFF::FFFFFFFFFFFFFFFFFFFFF,FFFFFFFFFFF,FF:,FFFFFFFFFF,FF:F,FFFFFFFFFFFFFFFF:FFFF,F,FFFF,FFFFFFFFFFFF,FFF,FFFFF,FFF:FFFF:FFFFFF:F:FFFFFFFFF:F,FFFFFFFF:FF:FFF:,FF:FFFFFF:FFFFF,FFFFFFFF:,FF,F:FF
@A00920:152:HGHKKDRXX:2:2102:23357:33051 2:N:0:CGCGTTCA+CTAATCGA
GGACTACAAGGGTTTCTAATCCTGTTTGCTCCCCACGCTTTCGCACCTCAGCGTCAGTATCGATCCAGGGGGCCGCCTTCGCCACTGGTATTCCTCCACATCTCTACGCATTTCACCGCTACACGTGGAATTCTACCCCCCTCTACCGTACTCTAGCCTGGCAGTATGTGAGGCAATTCCCAGGTTGAGCCCGGGGCTTTCACATCACACTTACCAAACCGCCTACGCGCGCTTTACGCCCAGTAATTCC
+
FFFFFFFFFFFFFFFFFFFFFFFFFFFFFFFFFFFFFFFFFFFFFFFFFFFFFFFFFFFFFFFFFF:FFFFFFFFFFFFFFFFFFFFFF:FFFFFFFFFFFFFFFFFFFFFF:FFFFFFF:FF:FFF:F:FFFFFFFFFFFFFFFFFFF:FFFFFFFFFFFFFFFFFFFFFFFFF:FFF:FFFF,FFFFFFFFFFFF,FFFFFFFFFFFFFFF:FF,F:FF:FFFFFFFFFFFFFFFFFFFFFFFFFFFF
@A00920:152:HGHKKDRXX:2:2102:5249:33066 2:N:0:CGCGTTCA+CTAATCGA
GGACTACTAGGGTTTCTAATCCTGTTTGCTCCCCACGCTTTCGCGCCTCAGCGTCAGAACCGGTCCAGGTGGCCGCCTTCGCCACTGGTGTTCCTCCATATCTCTACGCATTTAACCGCTACACATGGAGTTCCACTTCCCTCTTCTGCACTCAAGTCGCCCAGTTTCCAATGACACTCCACGGTTAAGCCGTAGGATTTCAAAAACTAATTAAACAACCACCACCGCGCGATTAACCCCAAAAAATACC
+
FFF:,FF,:,:FFFFFFFFFFF:,FFFFFFFFF:FFFFF,F,FFF,FF,FFFFFFFFFF,F,F:FFF::,,:FFFFFFFFFFFFFFFFFFFFF,:FFFFF:,FFF,,FFFFFF,,F::FFFFFFFF,FF:,FFF,F,F:FFFFF,,FF:,FFFFFF,F,,,F:F::F:FFF,FFF:FFF,F,:,:F:F,FFFF,,,,FFF,,F:,,,,FFF,,F,FF:FF:F,,,,:,F,,FF:,,F:::,,FFF,F,:F
@A00920:152:HGHKKDRXX:2:2102:5927:33082 2:N:0:CGCGTTCA+CTAATCGA
GGACTACCGGGGTTTCTAATCCTGTTCGATCCCCACGCTTTCGTGCCTCAGCGTCAGTGTCAGCCTAGTAAGCTGCCTTCGCTATCGGTGTTCTTTATGGTCTCTATGCATTTCACCGCTACACCATACATTCCGCCTACCTCGACTGTACTCAAGCCCTACAGTATCAATGGCACATCTACGGTTAAGCCGCAACATTTCACCACTGACTTATAAGGCCGCCAACGCACCCTTTAAACCCAATAATTCC
+
FFFFFFFF:FFFFFFFFFFFFFFF,FFFFFFFFFFFFFFF,FFFFFFFFFFFF,,FFFFFFFFFFF:FF:FFFFFFF:F:FFF:FF:F:FFFFF:FFFFFF,F,,,FFFF,FF:,:FFFFF:,FFFFF:,,F:FF,F,FFFF,FF,FF::F,FF:,F:FFFF,F:FFFFFF,FFFFFFFFFFFFF:F:FFFFF::FFFF,FFF,,FFF,,,:,FF,F,F,:F,,,FFF:FFF::F,,FFFF:,,F,,F,F
@A00920:152:HGHKKDRXX:2:2102:2492:33677 2:N:0:CGCGTTCA+CTAATCGA
GGACTACTGGGGTTTCTAATCCTGTTTGATCCCCACACTTTCGTGCCTCAGCGTCAGTTGAAGTCTAGTAAGCTGTCTACACTATCGGTGTTCTTGACGATATCTAAGCATTTCACCGCTACACCGTCAATTCCGCCTACCTCGAATCCACTCAAGCCCATCAGTATCAATGCCACCCTCCCGGTTAAGCCGGGATATTTCAGCACTGACTTAATAGGCCGCCTACGCACCCTTTAAACCCAATAAATCC
+
FFFFFFFFFFFFFFFFFFF:FFFFFFFFFFFFFFFFFFF:FFFFFFFFFFFFFFFFFFFFFFFFFFFFFFFFFFFFFFFFFFFFFFFFFFFFFFFFFFFF,FFFFFFFFFFFFFFFFFFFFFFFFFFFFFFFFFFFFFFFFFFFFFFF:FFFFFFFFFFFFFFFFFFF:FFFFFFFFFFFFFFFFFFF,FFFF:FFFF:FF:FFFFFFFFFF:FF:FFFFFFFFF:FFFFFF::FFFFFFFFFFFFFFFF
@A00920:152:HGHKKDRXX:2:2102:28357:34632 2:N:0:CGCGTTCA+CTAATCGA
GGACTACCAGGGTTTCTAATCCTGTTCGCTCCCCACGCTTTCGCACCTCAGCGTCAGAACAAGCCCAGTTGGCCGCCTTCGCCTCTGGTATTCCTCCTGATATCTACGCATTTCACCGCTACACCAGGAATTCCACCTTCCTCTCCGGGACTCGAGTCCGCCAGTTTCCAATGCCCTTCCGGGGGTGAGCCCCGGGCTTTCACATCAGACTTAGCGGACCGCCTACACGCCCTTTACGCCCCGTGATTCC
+
:FFFFFFFFFFFFFFFFFFF,FFFF,FFFFFFFF:FFFFFFFFF::FFFFFFFFFFFFFFFFFF:F,FFF:FFFFFFFF:FFFFFFFFF:FFFFFFFFFFFFFFFFFFFFF:FFFFFFFF:FFFFFFFFFFFFF:FFFFFFFFFFFFFFFFFFFFFFF:FFF,FF::FF:FFF,FFFF,FFFF:F:FFFFFFFF:FF,F,F,:F:FFFFF,FFFFFFFFFFFFF,FFF::F,F,F::,FFF,F,F,::FF
@A00920:152:HGHKKDRXX:2:2102:12409:34726 2:N:0:CGCGTTCA+CTAATCGA
GGACTACTCGGGTTTCTAATCCTGTTTGCTCCCCACGCTTTCGTGCCTCAGTGTCAGTGCTGGTCCAGAGAGCCGCCTTCGCAACTGATGTTCCTCCCGATCTCTACGCATTTCACTGCTACACCGGGAATTCCACTCTCCTCTACCGCACTCTAGCCCGCCAGTATCCATCGCCATTCCCAGGTTGAGCCCGGGGCTTTCACGACAGACTTAACGAACCACCTACGCACGCTTTACGCCCAGTAATTCC
+
FFFF:FFFFFFF:FFFFFFFFFFFFFFFFFFFFFFFFFFFFFFFFFFF:F::FFFF:,:FFFFFF:FFFFFFFFFFFFFF:FFFFFFFFFF::F:FFFFFF:FFFFFFFFFFFF:F,FFFFFFFF:FF:FFF:FFF:FF:FFFFFFFF,F:FFFF,:,FF:FFFFFFFFFFFFFF:F:FF,FFFF::FFFFF,FFFFF:FFFF::FF:::FFFF,FFF:FFFFF:F,,F,FFFF:F,,F,FFFFF:FFF,
@A00920:152:HGHKKDRXX:2:2102:4960:35383 2:N:0:CGCGTTCA+CTAATCGA
GGACTACAAGGGTTTCTAATCCTGTTTGCTCCCCACGCTTTCGCGTCTCAGCGTCAGTATCGGTCCAGGGTGTCGCCTTCGCCACCGGTGTTCCTCCTGATATCTACGAATTTCACCTCTACACCAGGAATTCCACACCCCTCTCCCGTACTCGAGCTCCGCAGTTTCGAGCGCAATTCCTGGGTTGAGCCCAGGGCTTTCACACCCGACTTACGGTGCCGCCTACACGCGCTTTACGCCCAGTAATTCC
+
FFFFFFFFFFFFFFFFFFFFFFFFFFFFFFFFFFFFFFFFFFFFFFFFFFFFFFFFFFFFFFFFFF:FF:FFFFFFFFFFFFFFFFFFFFFFFFFFFFFF:FFFFFFFF,F,FFFFFFFFFF:FFFFFF:FFFFFFFFFFFFFFFFFFFFFFFFFFFFFFFF:FFFFFF:FFFFFFFFFFFFFFFFFFFF:FFFF:FFFFFFFFF:FFFF:FFFFFFFFFFFFF:FFFFFFF:F:FFFFFFFFF:,,FF:
@A00920:152:HGHKKDRXX:2:2102:4752:35556 2:N:0:CGCGTTCA+CTAATCGA
GGACTACTGGGGTATCTAATCCTGTTTGCTCCCCACGCTTTCGCGCCTCAGCGTCAGTACCGTGCCAGGTGGCCGCCTTCGCCACTGGTGTTCCTCCTAATATCTACGAATTTCACCTCTACACTAGGAATTCCACCACCCTCTCACGGACTCTAGCCATGTAGTTTCAAAGGCAATTCCAGGGTTGAGCCCTGGGATTTCACCTCTGACTTACATGGCCGCCTACGCGCGCTTTACGCCCAGTAATTCC
+
FFFFFFFFFFFFFFFFFFFFFFFFFFFFFFFFFFFFFFFFFFFF:FFFFFFFFFFFFFFFFFFFFFFFFFFFFFFFFFFFFFFFFFFFFFFFFFFFFFFFFFFFFFFFFFFFFFFFFFFFFFFFF,FFFFFFFFFFFFFFFFFF:FFFFFFFFFFFFFFFFFFFFFFFFF:FFFFFFFFFFFFFFFFFF:FFFFF,FFFFFF:FFFFF:FFFFFF:FFF:FFFFFFFFFFFFFFFFF:F:FFFF:FFF:F
@A00920:152:HGHKKDRXX:2:2102:9245:35634 2:N:0:CGCGTTCA+CTAATCGA
GGACTACAAGGGTTTCTAATCCTGTTCGCTCCCCATGCTTTCGCTCCTCAGCGTCAGGTAATGCCCAGAGAACCGCCTTCGCCACCGGTGTTCCTCCTGATATCTGCGCATTCCACCGCTACACCAGGAATTCCGTTCTCCCCTGCATACCTCTAGTCTGCCCGTATCGGAAGCACGCTCAGGGTTGAGCCCTGAGTTTTCACTCCCGACGTGACAAACCGCCTACGAGCCCTTTACGCCCAATAATTCC
+
FFFFFFFFFFFFF:FFF:FFFFFF,FFFFFFFFFFFFFFFFFFFFFFFFFFFFFFFFFF,F:FFFFFFFFFFFFFFFFFFFFF,FFFFFFFFFFFFFFFFFF:FFFFFFFFFFFFFFFFFFFFFF:FFFFFFFFFFFFFFFFFFFFFFF:FFFF:FFFFFFFFF:FFFFFFFFFFFFFFFFFFFF,FFFFFFFFFFFFFFFF::F:FF:FFFFF:F,FFFFFFFFFFFFFFFFFFFFFFFFFFFFFFFF:
@A00920:152:HGHKKDRXX:2:2102:18087:35634 2:N:0:CGCGTTCA+CTAATCGA
GGACTACAGGGGTATCTAATCCCGTTTGCTCCCCTGGCTTTCGCGCCTCAGCGTCAATACCGGTCCAGGATGCCGCCTTCGCCACCGATGTTCCTCCAGATATCTACGCATTTCACCGCTACACCTGGAATTCCACATCCCTCTCCCGGATTCAAGCCTCCCAGTATCGGACGCAGTTCCCGGGTTGAGCCCGGGGATTTCACGTTCGACTTAGAAGGCCGCCTCCGCGCCCTTTACGCCCAGTAATTCC
+
:FFFFFFFFF:F,,FF::FFFF,FFFFF::FFFFFFFFFF:FFFFFFFFFFFFFFFFF:FFF:FF:FF:FFFFFFFFFFFF:FFFFF:FF:FFFFFFFFF:F:FF::FFFF,:FFFFFF:F,FFFFFFF,FFFFFFFFFFFFFFFFFFFFF,FFF:FFF:FFFFFF:FFFFFFFF:FFF,F:FFF,,,FFF:FFFFF,:FFFFFFFFFFF,:F:FFFFFFFFFF,,FFF,FFF,:FF:FFF,FFFFFFF:
@A00920:152:HGHKKDRXX:2:2102:30138:36338 2:N:0:CGCGTTCA+CTAATCGA
GGACTACTAGGGTATCTAATCCTGTTTGCTCCCCACGCTTTCGCGCCTCAGTGTCGGATCCGGCCCAGTGAGCCGCCTTCGCCTCCGGTGTTCTTCCCGATATCTACGCATTCCACCGCTACACCGGGAATTCCACTCACCTCTACCGGTCCCTAGACACGCAGTCTCGGAGGGCGTCGCAGGGTGGAGCCCTGCGCTTTCACCTCCGAGTTGCGCACCCAGCTGCGCGCGCTGTACGCCCAGTAATGCC
+
FFFFFFFF,FFFF:FFFFFFFFFFFF:FFFFFFFFFFFFFFFFFFFFFFFFFFFFFFFFFFFFFFFFFFF:FF,FFFFFFFFFFFFFFFFFFFFFFFFFFFFFFFFFFFFFFFFFFFFFFFFFFFF:FF:FFFFFFFFFFFFFFF:FFFF:FFFFFFFFFFF,FFFFFFF,FFF:F,FF:FFFF,,F,FFFFFF,F,,F:F,,,,,,F,,F,FFF,,F:,,,,,,,FFFFF::,F,FF::F,FF,,F::,
@A00920:152:HGHKKDRXX:2:2102:3450:36714 2:N:0:CGCGTTCA+CTAATCGA
GGACTACTGGGGTATCTAATCCCGTTCGCTCCCCTAGCTTTCGCGCCTCAGCGTCAAGAATGGGCCAGGTAGTCGCCTTCGCCACTGGTGTTCCTCCCGATATCTACGCATTTCACCACTACACCGGGAATTCCACTACCCTCTCCCACCTTCAAGCCGATCAGTTTCCGGTGCAGTTTCCCAGTTGAGCCGGGAGATTTCACATCGGACTTGACCAGCCGCCTGCGCGCTCTTTACGCCCAGTAAATCC
+
FFFFFFFFFFFFFFFFFFFFFFFFFFFFFFFFFFF,FFFFFFFFFFFFFFFFFFFFFFFFFFFFFFFFFF:FFFFFFFFFFFFFFFFFFFFFFFFFFFFFFFFFFFFFF:FFFFFFFFFFFFFFF:FFF,FFFFFFF:FFFFFFFFFFFFFFFFFFFF,FFFFFFFFFFF,:FFF,FFFFFFFFFFFFF:F,:F:FFFFFFFFFFF,FFFFFFF:FFF,FFFFF:FF:F:FFFFFF:FFF::FFFFFFFF
@A00920:152:HGHKKDRXX:2:2103:11758:1689 2:N:0:CGCGTTCA+CTAATCGA
GGACTACAGGGGTTTCTAATCCTGTTTGCTCCCCACGCTGTCGCGCCTCAGCGTCAGCCACTGCCCAGCAGGCCGCCTTCGCCACCGGTGTTCTTCCGGATCTCTACGCATTCCACCGCTACACCCGGAATTCCACCTGCCTCTACAGTGCTCAAGTGAAGCAGTTCGCACGGCCGATCCGGGGTTGAGCCCCGGACTTTCACCACACGCTTACCCCACCGCCTACGCGCCCTTTACGCCCAATGAATCC
+
FFFFFFFFFFFFFFFFFFFFFFFFFFFFFFFFFFFFFFFFFFFFFFFFFFFFFFFFFFFFFFFFFFFFFFFFFFFFFFFFFFFFFFFFFFFFFFFF:FFFFFFFFFFFFFFFFFFFFFFFFFFFFFFFFFFFFFFFFFFFFFFFFFFFFFF,FFFFFFFFFFFF:FFFFFFFFFFFFF:FFFFFFFFFFFFFFF:FFFFFFFFFFFFFF:FFFFFFFFFFFFFFFFFFFFFFFFFF:FFF:F,FFFF:FF
@A00920:152:HGHKKDRXX:2:2103:6207:2127 2:N:0:CGCGTTCA+CTAATCGA
GGACTACAAGGGTTTCTAATCCTGTTCGCTCCCCATGCTTTCGCTCCTCAGCGTCAGTAACGGCCCAGAGACCCGCCTTCGCCACCGGTGTTCCTCCTGATATCTGCGCATTCCACCGCTACACCAGGAATTCCCCGCTCCCCTACCGAACTCAAGTTCAGCAGTATCGGGTGGCGTCTCCGGGTTAAGCCCAGAGTTTTCACACCCGACTTACTGAACCGCCTACGAGCTCTTTACGCCCAATAAATCC
+
FFFFFFF:FFFFFFFFFFFFFFFFFFFFFFFFFFFFFFFFFFFFFFFFFFFFFFFFFFFFFFFFFFFFFFFFFFFFFFFFFFFFFFFFFFFFFFFFFFFFFFFFFFFFFFFF:FFFFFFFFFFFFFFFFFFFFFFFFFFFFFFFFFFF:FFFFF:FFFFFFF:FFFFFFFFFFFFFFFFFFFFFFFFFFFFFFFFFFFFFFFFFF:FFFFFFFFFFFFFFFFFF:FFFFFFFFFFFFFFFFFF,FFFFFF
@A00920:152:HGHKKDRXX:2:2103:25753:2127 2:N:0:CGCGTTCA+CTAATCGA
GGACTACAAGGGTTTCTAATCCTGTTTGCTCCCCACGCTTTCGTGCCTCAGTGTCAGTGCTGGTCCAGGCAGTCGCCTTCGCCACGGATGTTCCTCCCGATCTCTACGCATTTCACTGCTACACCGGGAATTCCACTACCCTCTACCGCACTCTAGCCCGCCAGTATCCAGTGCAATTCCCAGGTTGAGCCCAGGGCTTTCACATCAGACTTAACGAACCACCTACGCACGCTTTACGCCCAGTAATTCC
+
FFFFFFFFFFFFFFFFFFFFFFFFFFFFFFFFFFFFFFF:FFFFFFFFFFFFFFFFFFFFFFFFFFFFFFFFFFFFFFFFFFFFFFFFFFFFFFFFFFFFFFFFFFFFFFFFFFFFFFFFFFFFFFFFFFFFFFFFFFFFFFFF:F:FFFFFFFFFFFFFFFFFFFFFFFFFFFFFFFFFFFFFFFFFFFFFFFFFFFFFFFFFFFFF:FFFFFFFFFFFFFFFFFFFFFFFFFFFF:FFF:FF,FF:FF
@A00920:152:HGHKKDRXX:2:2103:29107:2237 2:N:0:CGCGTTCA+CTAATCGA
GGACTACTAGGGTATCTAATCCTGTTCGCTCCCCATGCTTTCGCTCCTCAGCGTCAGTTAATGCCCAGAGACCTGCCTTCGCCATCGGTGTTCCTCCTGATATCTGCGCATTTCACCGCTACACCAGGAATTCCAGTCTCCCCTACTGCACTCCAGCCTGCCCGTACCCACTGCAAACCCAGGGTTAAGCCCTGGGCTTTCACAGCAGACGTGACAAACCGCCTACGAGCTCTGTACGCCCAATACTTCC
+
FFFF:FFFFFFFFFFFF,FF:FFF:FFFF,:FFFFFFF:FFFFFFFFFFFFFFFF:FF:F:FFFF::FFFFFFFFF:F:FFFFFFFFFFFFFFFFF:FF,,FFF:FFFF,,F,F:F:FFF,FFF:FFF:,:F:F,FFFFF:FFFFFFFFFFFFFFFFFFFFFFFF,F:FFFFFF:FFFFFFFFFF::FF,F:FFFF:F,FF,:,FFFF:FF:F,:FFFF,FFFFF:FFFFF::,,:F,FFF,F,:FF,FF
@A00920:152:HGHKKDRXX:2:2103:1470:2347 2:N:0:CGCGTTCA+CTAATCGA
GGACTACCCGGGTATCTAATCCGGTTTGCTCCCCACACTTTCGCGCCTCAGCGTCACGTGTTGTCCAGCGAGCTGCCTTCGCAATGGGTGTTCCTACCAGTATCTACGCATTCCACCGCTACACTGGTAATTCCACTCGCCTCTCCAACCGTCAAGCCTGCCAGTATCCAACGCACTGCTGGGGTTGAGCCCCAGTCTTTAACATCGGACTTAACAAACCGCCTACGCGCCCTTTACGCCCAGTGATTCC
+
FFFFFFFFFFFFFFFFFFFFFFFFFFFFFFFFFFFFFFFFFFFFFFFFFFFFFFFFF,:F:FFFFFFFFFFFF,FFFFFFFFFFFFFFFF,FF:F:FFFFF:FFFFFFFFF:FF,FF:FFF,FFFFF:,FFFFFFFFFFFFFFFFFFFF,FFFFFFF:FFFFFFFFFF:FFFFFF,F:FFFF:FFFFFFFF,F:FFFFFFFFF,,FFFFFFFF:FFF,FFFFF:FFFFFFFF,F,FF,FFFFFFFF:FFF
@A00920:152:HGHKKDRXX:2:2103:28944:2769 2:N:0:CGCGTTCA+CTAATCGA
GGACTACAAGGGTTTCTAATCCTGTTTGCTCCCCATGCTTTCGCTCTTCAGTGTCAGTATCCGCTTAGAGTGCTGCCTTCGCCGTTGGTGTTCCTCGTGATATCTGAGCATTTCACCGCTACACCAGGAATTCCACACTCCACTACCGAACTCGAGTCACAGCAGTATCGACTGGCGTCCCGAGGTGGGGCCTGGGATTTTCACAGTCGACTGACTGAACAACCTCGGGGACCTGTACGCCCAATACTTC
+
FFFFFFF:FFFFFFFFFFFFFFFFFFFF,FFFFFF,FFFFFFF,FFFFFFF:FFFF,FFF,,F,,,FF,:FFFFFFFFFFFF,FFFFFFFFFFF,,,F,F,F:FFF,FFFFFFFFFFFFFFFFFF:FFFFFFFFF,:FFFF,FFFFFFFFFFF:FF,F,FFFF:FFF,FFF,F,,FF,,F,,FFFF,:,:,F,,,F,F,F,F:F,,,,FF,,,F:::,,F:,F:F,F,,F,,F:,F,:,,,FFF,:::FF
@A00920:152:HGHKKDRXX:2:2103:13349:2973 2:N:0:CGCGTTCA+CTAATCGA
GGACTACTGGGGTATCTAATCCTGTTTGCTCCCCACGCTTTCGCGCCTCAGCGTCAGTTCCGGTCCAGCGAGCCGCCTTCGCCACTGGTGTTCCTCCCACTATCTACGCATTTCACCGCTACACTGGGAATTCCACTCGCCTCTCCCGGCCGCAAGCCATGCAGTCTAACGGGCCGTTCCTCGGTTAAGCCGAGGGGTTTCACCCGTCACTTGCTAAGCCGCCTTCGCGCCCTTTACGCCCACTAAGTCC
+
FFFFF,FFFFFFFFFFFFFFFFFFFFFFFF,:F:FFF:FFFFFFFFFFF::FF,F:,:FFFFFFFFFFFFFFFFF,,FF:FF:F:FFF:FFF,,FFF:F,FF:F,FFF,FFFF,FF:FFFFF,FF:FF:FFFF,FFFFFF:FFFFFF:FF::F::FF:,FFFFF:FFFFFFF,F,:FFFFFFFFFFF,FFF,F:FFFF:,F,,FF:,::FFFFF,,,F:FFF:F,FFFF,,FF:F,:FF:::::F:,:FF
@A00920:152:HGHKKDRXX:2:2103:24017:3630 2:N:0:CGCGTTCA+CTAATCGA
GGACTACTAGGGTATCTAATCCTGTTTGCTCCCCACGCTTTCGCACCTCAGCGTCAGTACCGGGCCAGTGAGCCGCCTTCGCCACTGGTGTTCTTGCGAATATCTACGAATTTCACCTCTACACTCGCAGTTCCACTCACCTCTCCCGGACTCAAGATCGCCAGTTGCGTAGGCAGTTCTGGAGTTGAGCTCCAGGAGTTCACCCCCGACTGAACAATCCGCCTCCGTGCGCTTTACGCCCCGGACTTCC
+
::FFFFFFFF:F:FFF:FFFFFFFFF:FFFFFF:FFF:FFFFFFFFFFFFFFFFF:FFF:F,FFF:,FFFFFFFFFFFFFFFFFFFFF:FFFFFFFFFF::,,:F,FF,FFF::F:FFFFF::F,FFFFFFFFFFFFF,FFFFFFFFFF,FFFF:F,FFFFF,F,,,FF,,FFF,FF,FFF:FF,::FFF:FFFFF,,,,,,FFFFFF,::,F,:F,FF:FFFF,:FFF:FFF,F,FF:FF:,:F:F,:F
@A00920:152:HGHKKDRXX:2:2103:2184:3709 2:N:0:CGCGTTCA+CTAATCGA
GGACTACTGGGGTTTCTAATCCTGTTTGCTCCCCACGCTGTCGCGCCTCAGTGTCAGCAATTGCCCAGCAGGCCGCCTTCGCCACTGGTGTTCTTCCGGATCTCTACGCATTCCACCGCTACACCCGGAATTCCACCTGCCTCTACAATGCTCAAGCCTAGCAGTTCGCACGGCAGATCCGGGGTTGAGCCCCGGACTTTCACCACACGCTTACCAAGCCACCTACGCGCCCTTTACGCCCAGTGATTCC
+
FFFFFFFFFFFFFFFFFFFFFFFFF:FFFFFFFFFFFFFFFFFFFFFFFFFFFFFFFFFFFFFFFF:FFFFFFFFFFFFFFFFFFFFFFFFFFFFFFFFFFFFFFFFFFFFFFFFFFFFFFFFFFFFFFFF:FFFFFFFFFFFF:FFFFFFFFFFFFFFFFFFFFFFFF,FFF:F:FF:FFFFFFFFFFFFFFFFF:FF:FFFFFFFFFFFFFFFFFFFFFFFFFFFFFFFFFFF:FFFFFFFF::F:FF
@A00920:152:HGHKKDRXX:2:2103:2636:3834 2:N:0:CGCGTTCA+CTAATCGA
GGACTACAGGGGTTTCTAATCCCGTTTGCTACCCACGCTTTCGCGCCTCAGCGTCAGTTCCGGCCCAGGGGACCGCCTTCGCCACTGGTGTTCCTCCCAATATCTACGCATTTCACCGCTACACTGGGAATTCCGCCCCCCTCTTCCGGACTCGAGCCTTGCAGTTTCTTCCGCACGTCCTCGGTTGAGCCGCGGGATTTCACGGAAGACACGCCTGGCCGCCTACGCGCCCTTTACGCCCAAGAATTCC
+
FF,FFFFFFFFF::FFF,FFFFFFFFFFFF:FFFFFFF:FFFFFFF:FFFF:FFFFFF,FFFFFFFFFFF:FFFFFFFFFFFFFFFFFFFFFFFFFF:FFFF,FFFFF:FFF:FFFF,FFFFFFFFFF:FFFFFFFFFFFFFFFFFFFF:FFFFFFF:FF,FFF,,FF:F:FFFFFFFFFFFFFF:FFFFFF,F:,F,FFFFFF:F:FFFF:F,:F,:FFFFFF:FFFFFFFFFFF::FFF,F,F:FFFF
@A00920:152:HGHKKDRXX:2:2103:17788:3897 2:N:0:CGCGTTCA+CTAATCGA
GGACTACTGGGGTTTCTAATCCTGTTTGCTCCCCCAGCTTTCGTGCATGAGTGTCAGGAGTTAGCCAGAGACCCGCCTTCGCCACTGATGTTCCTCTCGATATCTACGCATTTCACTGCTACACCGAGAATTCCAGTCTCCCCTCTAATCCTCTAGTCATCCAGTTTTTGATGCAGTTTTTGAGTTAAGCCCAAAGATTTCACATCAAACTTGAACAAACACCTACGCACCCTTTACGCCCAGTGAATCC
+
::F:FFFFFFF::FF,FFFFFFFFFFFFFF,FFFF:FFFFFFFF:FF,FFFF:F::FFFFFFFFF:FFFFF:FF,:F:FFF:,FFFFFFFF:FF:FFFFFFFFF,FF,FFF,FFFFFFFFFFFF:FFFFFFFFFFFFFFFFFFFFFFFFFF:FFFFFFF:FFFFFFFF:F:FF,F,FFFFF,FFFFFF,F:FFFFFF,FFFFFF,F,:F,F::FFFF:,FF,FF,,FFF:FFFFFFF:F,F,F,F,,:FF
@A00920:152:HGHKKDRXX:2:2103:28592:4100 2:N:0:CGCGTTCA+CTAATCGA
GGACTACTGGGGTTTCTAATCCTGTTCGCTCCCCACGCTTTCGCTCCTCAGCGTCAGTATCGGCCCAGGGACCCACCTTCGCCACCGGTGTTCCTCCGGATCTCTACGCATTTCACCACTCCACCCGGAATTCCACGCCCCTCTACTGCCCTCTAGCGGCCCAGTTTCGAACGACCTCTCCCAGTTGAGCCGGGAGCTTTCACGTCCGACTTGGACCACCGCCTGCCCGCGCTTTACGCCCAGTAAATCC
+
FFFFFFFFFFFFFFFFFFFFFFFFFFFFFFFFFFFFFFFFFFFFFFFFFFFFFFFFFFFFFFFFFFF:FFFFFFFFFFFFFFFFFFFFFF:FFFFFFFFFFFFFFFFFFFFFFFFFFFF:FFFFFFFFF:FFFFFFFFFFFFFFFFFFFFFFFFFFFFFFFFFFFFFFFFF:FFFFFFFFFFF::FF:F:FFFFFFFFFFFFFFFFFFFF:FFFF:FFFFFFFFF:FFFFFFFFF:FFFFF:FFFF:FFF
@A00920:152:HGHKKDRXX:2:2103:30373:4147 2:N:0:CGCGTTCA+CTAATCGA
GGACTACTAGGGTTTCTAATCCTGTTTGATCCCCACGCTTTCGTGCCTCAGAGTCAATATTCGTGTAGTGAGCTGCCTTCGCAATCGGTGTTCTATGTCATATCTAAGCATTTCACCGCTACATGACATATTCCGCTCACCTCCACGGTATTCAAGACAGATAGTATCAACGGCAGTTTCCGAGTTGAGCCCGGAGATTTCACCACTGACTTACCTACCCTCCTACGCACCCTTTAAACCCAGTGAATCC
+
FFFFFFFFFFFFFFFFFFFFFFFFFFFFFFFFFFFFFFFFFFFFFFFFFFFFFFFFFFFFFFFFFFFFFF:FFFFFFFFFFFFFFFFFFFFFFFFFFFFFFFFFFFFFF:FFFFFFFFFFFFFFFFFFF:FFFFFFFFFFFFFFFFF:FFFFFFFF,FFFFFFFFFFFF:FFF:FF:FFFFFFF:FFFFFFFFFFF::F:FFFFFFFFFFFF:FFFFFFFFFFFFFFFFF:FFFFFFFFFF:FFFFFFFF
@A00920:152:HGHKKDRXX:2:2103:14299:4210 2:N:0:CGCGTTCA+CTAATCGA
GGACTACTAGGGTTTCTAATCCCGTTTGCTACCCTAGCTTTCGCGCCTCAGCGTCAGTTATGGTCCAGGATGCCGCCTTCGCCACCGGTATTCCTCCAGATATCTACGCATTTCACCGCTACACCTGGAATTCTACATCCCTCTCCCATACTCGAGCCTCCCAGTATCAGACGCAGTTCCCAGGTTAAGCCGGGGGATTTCACGTCTGACTTGAAAGGCCGCCTACTCGCCCTTTACGCCCAGTAATTCC
+
FFFFFFFFFFFFFFFFFFFFFFFFFFFFFFFFFFFFFFFF:FFF:FFFFFFFF:FF:,,FFFFFFFFFFFFFFFFFF:FFFFFFFFFF,F:FFFFFFF,,F:FF:FFFFFF:FFFFF,FFFFFFFFFFFFF:FFFFFFFFFFFFFFFFFFF:FFFFFF:FFFFF::FFFFFFF:FFFFFFFF:FFF:,FFF:FFFF:FFFFFFFFFFFF,FFFFF:FFFF,FF,:,,FFF:F:FF:FFFFFFFF,FFFFF
@A00920:152:HGHKKDRXX:2:2103:31150:4617 2:N:0:CGCGTTCA+CTAATCGA
GGACTACAAGGGTTTCTAATCCGGTTTGCTCCCCACACTTTCGCGCCTCAGCGTCACGTGTTGTCCAGCGAGCTGCCTTCGCAATGGGTGTTCCTACCAGTATCTACGCATTTCACCGCTACACTGGTAATTCCACTCGCCTCTCCAACCGTCAAGCCTGCCAGTATCCAACGCAATGCTGGGGTTGAGCCCCAGTCTTTAACATCGGACTTAACAGACCGCCTACGCGCCCTTTACGCCCAGTGATTCC
+
FFFFFFFFFFFFFFFFF:FFFFFFFFFFFFFFFFFFFFFFFFFFFFFFFFFFFFFFFFFFFFFFFFFFFFFFFFFFFFFFFFF:FFFFFFF:FFFFFFFFFFFFFFFFFFFFFFF:FFFFFFFFFFFF,,:FFF:FFFFFFFFFFFFFF:FFFFFFFFFFFFFFFFFFF,FFFF:FFFFFFFFF:FFFFFFFFFFFFFFFFFFFFFFFFFF:FFFFFFFFFFFF,FFFFFFFFFFFFFFFFFFFFFFF:F
@A00920:152:HGHKKDRXX:2:2103:1479:4648 2:N:0:CGCGTTCA+CTAATCGA
GGACTACTAGGGTATCTAATCCTGTTCGCTCCCCACGCTTTCGCTCCTCAGCGTCAGTTGTGGCCCAGAGACCTGCCTTCGCCATTGGTGTTCCTCCTGATATCTGCGCATTCCACCGCTACACCAGGAATTCCAGTCTCCCCTACCACACTCTAGTTTGCCCGTACCCACTGCAGGTCCGAGGTTGAGCCTCGGAATTTCACAGCAGACGCGACAAACCGCCTACGAGCTCTTTACGCCCAATAATTCC
+
FF:F:FF:FFFF,F,,FFFFFFFFF:FF:FFFFFFFFFF:FFFFFFF,FFFFFFFFFFFFFFFFFFFFFF:FFFFFF:FFFFFFF:FFFFF,:FFFFFF:FFFFFFFFFFFF:FFFFFF::FFFFFFF:,FFFFF::FF:FFFFFFFFFFFF,FFFFFFFFFFFFFFF:FFF:F,FFFFFFFFF,FFFFFFF:F:F:F:FFF:FFFFFFFFFFF:FFFFFFFF,FFFF:FFFF:,:FFFFFF:,F:,FFF
@A00920:152:HGHKKDRXX:2:2103:8929:4993 2:N:0:CGCGTTCA+CTAATCGA
GGACTACTCGGGTTTCTAATCCTGTTTGCTACCCACGCTTTCGCGCATCAGCGACAGTTCCGGTCCAGGTAGCCGCCTTCGCCACTGGGGTTCCTCCCAATATCTACACATTTCACCACTACACTGGGAATTCCGCTACCCCCTCCCGGACTCAAGCCTTACAGTTTCAAAGGCAGTTCCTAAGTTGAGCCGAGGGATTTCACCTTTGACTTGTCAAGCCGCCTACGCGCCCGTTACGCCCAAGAAGTCC
+
,,F:F::,F,FFFFF,F:,F,,FF:F:FF,::::FFF:,:,F,F,,F,FFFF,,F:::FF:F,:FFFF,:F:FFF,F:FFFFF,FFF,,F,FFFFF:FF,FF,:FF:,:FF,F:FFFF:FF,,FFF,F::FFFFFFF,,,F,FFFF,,::,FFFF::F:FFFF,F,F,FFF,FF:,,F:F,,F::FFFFFFFF:F,F:FFFFFFF,F,,,:,FF,FF:,F,,:F:FFFF:FF,:F,FF,,,,FFFF,FFF
@A00920:152:HGHKKDRXX:2:2103:11134:5055 2:N:0:CGCGTTCA+CTAATCGA
GGACTACTGGGGTATCTAATCCGGTTTGCTCCCCACGCTTTCGCGCCTCAGCGTCAGAACACTCCCAGAGAGCCGCTTTCGCCACTGGTGTTCCTCCTGATATCTGCGCATTTCACCGCTACACCAGGAATTCCCCACTCCCCTACCGTACTCTAGTCATAGCAGTATCGAGTGGCGTCTCTGGGTTAAGCCCAGAGTTTTCACACCCGACTCACTAAACCGCCTACGAGCTCTTTACGCCCAATGATTC
+
FFFFFFFFFFFFFFFFFFFFFFFFFFFFFFFFFFFFFFFFFFFF:FFFFFFFFFFFF,FFFFFFFFFFFFFF:FFFFFFFFFF:FFFFFFFFFFFFFFFFFFFFFFFFFFFFFFFFFFFFFFFFFFFFFFFFFF:FFF,:FFFFFFFFFFFFFFFFFFFFFFFFFFFFFFFFFFFF,F,FF:FFFFF,FFFFFF:FFFFFFFFF,F:FFFFFFFFFFFF:FFF,FFFFFF:FFFFFFFFFFFFF:::FFF
@A00920:152:HGHKKDRXX:2:2103:4218:5447 2:N:0:CGCGTTCA+CTAATCGA
GGACTACCGGGGTTTCTAATCCCGTTTGCTCCCCTGGCTTTCGCGCCTCAGCGTCAGTGTCAGCCTAGCAACCCGCCTTCGCCTCAGGTGTTCCTCTTGATATCTACGCATTTCACCGCTACACCAAGAATTCCGATTGCCCTTTCTGCACTCTAGCCTGACAGTATCAATTGACCGTTCCGAGTTAAGCTCGGAGATTTCACAATTGACTTGACAGGCCGCCTACGCGCCCTTTACGCCCAGTAAATCC
+
FFFF:FFFFFFFFF,FFFFFFFFF:FFFFFFFFFFFFF:F:FFFFFFFFFFFFFFFFFFFFFFFFF:FFFFFFFFFF::FFFFFFFFFFF:FFF,FF,::FFFF:FFFFFFFFFFFFFF:FFFFFFFFFFFFFFFFFFFFFFFFFFFFFFF:FFFFFFFFFFFFFFFFFF,FFFFFFFFFFFFFFFF:FFFFFFFFFFFFFFFF:F:FFFFFF:FFFFFFFFF:FFFFFFF:FFFF,,:F:FFFFFFFFF
@A00920:152:HGHKKDRXX:2:2103:14570:5713 2:N:0:CGCGTTCA+CTAATCGA
GGACTACTCGGGTTTCTAATCCTGTTTGATCCCCACACTTTCGTGCCTCAGCGTCAGTTACAGTCTAGTAAGCTGCCTACGCTATTGGTGTTCCTGACGATATCTATGCATTTCACCGCTACACCGTCAATTCCGCCTACCTCGTCTGTACTCAATCCCAACAGTTTTTCAGGCAGCTCCCAGGTTGAGCCTGGGCATTTCACCTAAAACTTGTCAGGACGCCTACGCACCCTTTAAACCCAATAAATCC
+
FFFFFFFFFFFFFFFFFFFFFFFFFFFFFFFFFFFFFFFFFFFFFFFFFFFFFFFFFFFFFF:FF:FFFFF:FFFFFFFFFFF,FFFFFFFFFFFFFFFFFFFFFFFFFFFFFFFFFFFFFFFFFFFFFFFFFFFFFFFFFFFFFFFFFFFFF:FFFFFFFFFFFFFFFFFFFFFFFFFFFFFFFFFFFFFF:FFFFFFFF,FFF,FF:FFFFFFFFFFF,FF:FFFFFFFFFFFFF:F:FF:FFF:FFF
@A00920:152:HGHKKDRXX:2:2103:19099:7169 2:N:0:CGCGTTCA+CTAATCGA
GGACTACTAGGGTTTCTAATCCTGTTTGCTCCCCACGCTTTCGCACCTCAGCGTCAGTATCGAGCCAGTGAGCCGCCTTCGCCACTGGTGTTCCTCCGAATATCTACGAATTTCACCTCTACACTCGGAATTCCACTCACCTCTCTCGAACTCGAGACTACCAGTATCAAGGGCAGTTCCGGGGTTGAGCCCCGGGATTTCACCCCTGACTTAATAGTCCGCCTACGTGCGCTTTACGCCCAGTAATTCC
+
FFFFFFFFFFFFFFFFFFFFFFFFFFFFFF:FFFFFFFFFFFFFFFFFFFFFFFFFFF:FFFFFFFFFFFFFFFFFFFFFFFFFFFFFFFFFFFFFFFFFF:FFFFFF:FF:FFFFFFFFFFFFFFFFF:FFFFFFF:FFFFFFFF:FF:FFFFFFFFF,FFFFFFFFFFFFFFFFF::FFFFF:FFFFFFF:FF:FFFFFFFF:F:FFFF:,F:FFFFFFFFF,FF:FFFFFFFFFFFFF:::FFFFFF
@A00920:152:HGHKKDRXX:2:2103:24252:7263 2:N:0:CGCGTTCA+CTAATCGA
GGGCTACCCGGGTTTCTAATCCTGTTCGCTCCCCACGCTTTCGCACCTCAGCGTCAGACCAGGCCCAGCTGGCCGCCTTCGCCTCCGGTATTCCTTCGGATCTCTACGCATTCCACCGCTACACCCGAAATTCTACCAGCCTCTGCCTGTCTCCAGCCCAGCAGTATCCCCTGGCCTCCCGGGGTTGAGCCCCGGGCTTTCACAGTGAGACTTACCGAGCCGCCTACGTGCGCTTTACGCCCAATAATTC
+
FF,FFFFFFFFFFFFFFFFFFFFFFFFFFFFFF:FFFFFFFFFFFFFFFFFFFFFFFFFFFFFFFFFFFFFFFFFFFFFFFFFFFFFFF:FFFFFFFFFFFFFFFFFFFFFFFFFFFFFFFFFFFFFFFFFFFFFFFFFFFFFFFFFFFFFFFFFFFFF:FFFFFFFFF:FFFFFFFFFFFFFFFFFFFFFFFFFFFFFFFFFFFFFFFFFFFF:FFFFFFFFFFFFF:FFFFF,FFFFFFFF,FF,FF:
@A00920:152:HGHKKDRXX:2:2103:14633:7513 2:N:0:CGCGTTCA+CTAATCGA
GGACTACAGGGGTTTCTAATCCTGTTTGCTCCCCACGCTTTCGTGCATGAGCGTCAGTGTCAGCCCAGAGACCTGCCTTCGCCATCGGTATTCCTCCCGATATCTACGCATTTCACTGCTACACCGGGAATTCCAGTCTCCTCTGCCGCACTCGAGCCTTGCAGTCCCAAATGCCATTCCCAGGTTGAGCCCGGGGCTTTCACATCTGGCTTACAAAACCGCCTGCGCACGCTTTACGCCCAGTAATTCC
+
FFFFFFFFFFFFFFFFFFFFFFFFFFFFFFFFFFFFFFFFFFFFFFFFFFFFFFFFFFFFFFFFFFFFFFFFFFFFFFFFFFFFFFFFFFFFFFFF:FFFFFFFFFFFFFFFFFFFFFFFFFFFFFFFF:FFFFFFFFFFFFFFFFFFFFFFFFFFFFFFFFFFFFFFF,FFFFFFFFF:FFFFFFFFFFFFFFFFFF:FFFFFFFFFFFFFFFFFFFFFFFFFFFFFFFFFFFFFFFFFFFFFF:FFFF
@A00920:152:HGHKKDRXX:2:2103:29143:7999 2:N:0:CGCGTTCA+CTAATCGA
GGACTACTAGGGTTTCTAATCCTGTTTGCTCCCCACGCTTTCGCACCTCAGCGTCAATACCTGTCCAGTTAGTCGCCTTCGCCACTGGTGTTCTTCCGAATATCTACGAATTTCACCTCTACACTCGGAATTCCACAAACCTCTCCAGGATTCTAGCTCTCTAGTTTCAATGGCAGTTCCGGGGTTGAGCCCCGGGCTTTCACCTCTGACTTGAATCGCCGCCTACGTGCGCTTTACGCCCAGTAATTCC
+
FFFFFFFFFFFFFF:FFFFFFFFFFFFFFFFFFFFFFFFFF:FFF,FF:F:FFFFFFFFFF,FFFFFFFF,FFFFFFFFFFFFFF:FFFFFFF,FFFFFFFFFFFFFFFFF,FF,:FFFFFFFF,F,FFFFFFFFF:FFFFFFFFF:,,F:FFF,FFF,,,:FFFF,F,F,,FF:,FFFF,F:FF:FFFFFF,:FF:F,FFFF,FF,::FFF,FFF,:FFFFFFFF,,:FF,,,FFFFFFFFFF,:,:FF
@A00920:152:HGHKKDRXX:2:2103:10836:9111 2:N:0:CGCGTTCA+CTAATCGA
GGACTACTCGGGTTTCTAATCCTGTTTGCTCCCCACGCTTTCGTGCCTCAGCGTCAGTCATGGTCCAGTAAGCCGTCTACACCACAGGTGTTCCTCCTGATATCTACGCATTTCACCGCTACACCAGGAATTCCGCCTACCTCTCCCACACTCCAGCACCCCAGTTTTCGGCGCACCCTCCCAGTTGAGCCGGGAGATTTCACACCAAACTTAGGACACCGCCTACGCACGCTTTACGCCCAGTAACTCC
+
FFFFFFFFFFFFFFFFFFFFFFFFFFFFFFFFFFFFFFFFFFFFFFFFFFFFFFFFFFFFFFFFFFFFFFFFFFF:FFFFFFFFFFFFFFFFFFFFFFF:FFFFFFFFFFFFFFFFFFFFFFFFFFFFFFFFFFFFFFFF,FFFFFFFFFFFFFFFFFFFFFFFFF:FFFFFFFFFFFFFFFFFFFFFFFFFFFFFFFFFF:FFF:FFF:F,:FFFFFFFFFFFFFFFFFFFFFFFFFF:FFFF:FFFFF
@A00920:152:HGHKKDRXX:2:2103:21522:9111 2:N:0:CGCGTTCA+CTAATCGA
GGACTACTAGGGTATCTAATCCTGTTTGCTACCCACGCTTTCGCTCCTCAGTGTCAGTGCCAGCCCAGAGCGCCGCCTTCGCCGCTGGTGTTCCTCCTGATATCTGCGCATTTCACCGCTACACCCGGAATTCCACGCTCCCCTACTGGACTCTAGTCACGGCAGTATCGGGTGGCGTCTCCAGGTTGAGCCTGGAGGTTTCACACCCGACTTACCGAACCACCTAAGAGCTCTTTACGCCCAATAAATC
+
FFFFFFFFFFFFFFFFFFFFFFFFFFFFFFFFFFFFFFF,FFFFFFFFFFFFFFFFFFFFFFFFFFFFFFFFFFFFFFFFFFFFFFFFFFFFFFFFFFF:FFFFFFFFF:FFFFFFFFFFFFFFF,FFFFF,FFFFFFFFFFFF,FFFFFFFF:FFFFFFFFFFF:FFFFFFFFFFFFFFFFFF:FFFFFFFFFFFFF:FFFFFFFFFF,FFFF:FFFFF:FFFF:,FFFFFFF:FFF:F:FF::F:F:F
@A00920:152:HGHKKDRXX:2:2103:11740:9267 2:N:0:CGCGTTCA+CTAATCGA
GGACTACTGGGGTTTCTAATCCTGTTTGATCCCCACACTTTCGTGCCTCAGCGTCAGTTTGAGCCTAGTAAGCTGTCTACACTATCGGTGTTCTTGACGATATCTAAGCATTTCACCGCTACACCGTCAATTCCGCCTACCTCGACTCTACTCAAGCCCTGCAGTATCAATGCCACCCTCCCGGTTAAGCCGGGATATTTCAGCACTGACTTACAAGGCCGCCTACGCACACTTTAAACCCAATAAATCC
+
FF:FFFFFFFFFFFFFFFFFFFFFFFFFFFFFFFFF:FFFFFF:FFFFFFFFFFFFFFF,FFF:F:FF,:FF:,FFFFFFFFFFFFFFFFFFFFF:FF:FFFFFFF::FFFFFFFFFFFFFFFFFFFFFFFFFFFFFF:FFFFFFFFFFFFFFFFFF::FFFFFFFFFFFFFFFFFF,:FFFFFFF:FFFFF:FFFFFFFFFF::FFF,F:FFFFF,FFFFFF:FF:FF:,FFF:FF,:FFF:F::FF,F
@A00920:152:HGHKKDRXX:2:2103:5565:9408 2:N:0:CGCGTTCA+CTAATCGA
GGACTACTGGGGTTTCTAATCCTGTTTGCTCCCCATGCTTTCGAGCCTCAGCGTCAATATGTGTCCAGACGGCCGCCTTCGCAACTGGTGTTCTTGGGGATCTCTACGCATTCCACCGCTACACCCCCAATTCCGCCGTCCTCTCCACTATTCAAGACTCCCAGTTTTAGGTGCCTGTCCGGGGTTGGGCCCCGGGATTAAACACCTAACTTAAGAGCCCGCCTACGCTCCCTTTACGCCCAGTAAATCC
+
FFF:FFFFFFFFFFFFFFFFFFFFFFFFFFFFFFFFFFFFFFFFFFFFFFFFFFFFFFFFFFFFFFFFFFFFFFFFFFFFFFFFFFFF:FFFFFFFFFFFFFFFFFFFFFFFFF,:FFFFFFFFFFFFFFF:FFFFFFFFFFFFFFFFF,FFFFFFFFFFFFFFFFFFFFFFFFFFFFFFFFFF,FFFFFFFFFF,FFFFF:FFFFFFFFF:FFFF:FFFFFF:FFFFFFFFFFFFFFFFFFFFFFFFFF
@A00920:152:HGHKKDRXX:2:2103:9118:10175 2:N:0:CGCGTTCA+CTAATCGA
GGACTACCAGGGTTTCTAATCCTGTTTGCTCCCCGAGCTTTCGAACCTCAGCGTCAGGATCGTCCCAGAAGGTCGCCTTCGCCACTGGTGTTCCACTTGATATCTACGCATTTCACTGCTACACCAAGTATTCCAGTCCCCCCTCCAAACCTCCAGCTTTTTAGTATTCAATGCCATTTCCGGGTTGAGCCCGGAGCTTTCACATCAAACTTAAAATAGCCACCTACGCACCCTTTACGCCCAGTGAATC
+
FFFFFFFFFFFFFFF:FFFFFFFFFFFFFFFFFFFFFFFFFFFFFFFFFFFFFFFFFFFFFFFFFFF:F:FFFFFFF,FFFFFFFFFFFFFFFFFFFFFFFFFFFFFFFFFFFFFFFFFFFFFFFFFFFFFFFFF:FFFFFFFFFFFFFFFFFFFFFFF,FF:FFFFFFFFFFFFF,FFFFFFFFFFFFFFFFFFFFFFFF,FFFF,FFFFF:FF,:FFF:FFFFFFF:F:FFF:FFFFF,F,FFFFFFF
@A00920:152:HGHKKDRXX:2:2103:31494:10473 2:N:0:CGCGTTCA+CTAATCGA
GGACTACTAGGGTTTCTAATCCTGTTCGCTCCCCACGCTTTCGCTCCTCAGCGTCAGTACCGGCCCAGAGTGCCGCCTTCGCCACCGGTGTTCCTCCTGATATCTGCGCATTTCACCGCTACACCAGGAATTCCGCACTCCCCTACCGGACTCGAGTCATGGCAGTATCGAGTGGCGTCTCCGAGTTGAGCCCGGAGTTTTCACACCCGACTTGCCAAACAGCCTACGAGCTCTTTACGCCCAATAAATC
+
FFFFFFFFFFFFFFFFFFFFFFFFFFFFFFFFFFFFFFFFFFFFFFFFFFFFFFFFFFFFFF:FFFFFFFFFFFFFF:FFFFFFFFFFFFFFFFFFFFFFFFFFFFFFFFFFFFFFFFFFFFFFFFFFFFFFFFFFFFFFFFFF:FFFFFFFFFFFFFFFFFFFFF:FFFFFFF:FFFFFFFFFFFFFFFF:FFFFFFFFFF:FFFFFFFFFFFFFFFFF,FFFFFFFFFFFFFFFFFFFFFF,FF:FFF
@A00920:152:HGHKKDRXX:2:2103:8006:11819 2:N:0:CGCGTTCA+CTAATCGA
GGACTACTGGGGTTTCTAATCCTGTTTGCTCCCCACGCTTTCGCACCTCAGTGTCAGTATCAGTCCAGGTGGTCGCCTTCGCCACTGGTGTTCCTTCCTATATCTACGCATTTCACCGCTACACAGGAAATTCCACCACCCTCTACCGTACTCTAGCTTGCCAGTTTTGGATGCAGTTCCCAGGTTGAGCCCGGGGCTTTCACATCCAACTTAACAAACCACCTACGCGCGCTTTACGCCCAGTAATTCC
+
FF:FFFFFFFFFFFFFFFFFFFFFFFFFFFFFFFF,FFFFFFFFFFFFFFFFFFFFFFFFFFFFFFFFFFFFFFFFFFFFFFFFFFFFFFF:FFFFFFFFF,FFFFFFFFFFFFFFFFFFFFFF:FFFFFFFFFFF,FFFFFFFFFFFF,,FFFFFFF:FFFFFFFF,:FFFFFFFFFFFFFFFF:FFFFFFFFFFFFFFF,FF:FFFFFF:F:FF:FFF,FFF,FFFFFFFFFFFFFFFFFFFFFFFFF
@A00920:152:HGHKKDRXX:2:2103:26087:12226 2:N:0:CGCGTTCA+CTAATCGA
GGACTACTGGGGTTTCTAATCCTGTTTGCTCCCCACGCTTTCGCGCCTCAGCGTCAGATCCAGCCCAGTTGGCCGCCTTCGCCACAGGTGTTCTTCCCGATATCTACGCATTCCACCGCTACACCGGGAATTCCACCAACCCCTACTGGTCTCTAGACATGCAGTATCGGCAGCAGCCCCGGAGTTGAGCCCCGGGATTTCACTTCCGACTTGCACACCCGCCTGCGCGCGCTTTACGCCCAGTGATTCC
+
FFFFF:FFFFFFFFFFFFFFFFFFFFFFFFFFFFFFFFFFFFFFFFFFFFFFFFFFFFFFFFFFFFFFFFFFFFFFFFFFFFFFF:FFFFFFFFFFFFFFFFFFFFFFFFFFFFFFFFFFFFFFFFFFFFFFFFFFFFFFFFFFFFFFFFFFFFF:FF:FFFFFFFFF:FFFFFF:FFFFFFFFFFFFFFFFFFFFFFFFFFFFFFFFFFFFFFFFFFFFFFFFF:FFFFFFFFFFFFFFFFFFFFFFFF
@A00920:152:HGHKKDRXX:2:2103:23918:12727 2:N:0:CGCGTTCA+CTAATCGA
GGACTACAAGGGTTTCTAATCCTGTTCGCTCCCCACGCTTTCGCGTCTCAGCGTCAGTCACGTACCAGAGAGCCGCCTTCGCCACGGGTGTTCTTCCTGATATCTGCGCATTTCACCGCTACACCAGGAATTCTACATCCCTCTCCCAAACTCCAGCCGTCCAGTATCAGACGCAGTTCCCAGGTTAAGCCGGGGGATTTCACGTCTGACTTAGATGGCCGCCTACGCGCCCTTTACGCCCAGTAATTCC
+
FFFFFFFFFFFFFFFFFFFFFF:FFFFFFFFFFFF:FFFFFFFFFFFFFFFFFFFFFFFFFF:FFFFFFFFFFFFFFFFFFFFFFFFFFFFFFFFFFFFFFFFFFFFFFFFFFFFFFFFFFF,FFFFFFFFFFFFFFF:FFFFFFFFFFFFFFFFFFFFFFFFFF:FFFFFFFFFF:FFFFF:FFFF,FFFFFFFFFFFFF:FFFFFFFFFFFFFF:,FFFFFFFFFF:FFFFFFF:FFFFFFFFF:FFF
@A00920:152:HGHKKDRXX:2:2103:25446:13369 2:N:0:CGCGTTCA+CTAATCGA
GGACTACTCGGGTTTCTAATCCTGTTTGCTCCCCACGCTTTCGAGCCTCAGCGTCAGTAATGAGCCAGTATGTCGCCTTCGCCACTGGTGTTCTTCCGAATATCTACGAATTTCACCTCTACACTCGGAGTTCCACATACCTCTCTCACACTCAAGACATCCAGTATCAAAGGCAGTTCCAGAGTTGAGCTCTGGGATTTCACCCCTGACTTAAATGTCCGCCTACGCTCCCTTTACGCCCAGTAATTCC
+
FFFFFFFFFFFFFFFFFFFFFFFFFFFFFFFFFFFFFFFFFFFFFFFFFFFFFFFFFFFFFFFF:FFFF:FFFFFFFFFFFFF:FFFFFFFFFFFFFFFFFFFFFF:FFF:FFFF:FFFFFFFFFFFFFFFFFFFF:FFFF:FFF:FFFFFFFFFFFFFFFF:FFF:FFFFFFF,FFF:FFFFF:FFFFFFFFFFFF:FFF:FFFFFFFFF:FF:F:FF:FFFF:FF:FFFF,,FFFFF,F,FF,:::FF
@A00920:152:HGHKKDRXX:2:2103:13584:14403 2:N:0:CGCGTTCA+CTAATCGA
GGACTACTCGGGTTTCTAATCCTGTTTGCTCCCCACGCTGTCGCGCCTCAGCGTCAGCAACGGCCCAGCACACCGCCTTCGCCACCGGTGTTCTTCCGGATCTCTACGCATTCCACCGCTACACCCGGAATTCCATGTGCCTCTACCGTGCTCCAGTCTCCCAGTTCGCACGGCCGACTCAGGGTTGAGCCCTGAGCTTTCACCGCACGCTGGAGAAACCGCCTACGCGCCCTTTACGCCCAGTGATTCC
+
:FFFFFFFFFF:FFFFF::F:F:FF:FFFF:FFFF,FFFFFF:FFFFFFFFFFFFFFFFFF:FF:FF:FFFFFFFFFFFFFFFFFFFFF:F:FFFFFFF:FF:FFF:FFFFFFFFFFFFFFFFF:FFFFFFFFFFFFFF:FF:FFFFFFFFFFFF,,FFFFFFF,:FFFFFFF:FFFFFFFFFFF:FF,FF::,F:F,FFF:FF:F:FFFF::F::,,F:FFF,FFFFFFFFFF:FFFFFFF,,FF:FFF
@A00920:152:HGHKKDRXX:2:2103:13494:14747 2:N:0:CGCGTTCA+CTAATCGA
GGACTACAGGGGTTTCTAATCCTGTTTGCTCCCCACGCTTTCGCGCCTCAGCGTCAGTGCCGGACCAGATGGCCGCCTTCGCCACCGGTGTTCTTCCCAATATCTACGAATTTCACCTCTACACTGGGAATTCCGCCATCCTCTTCCGGACTCTAGATTGTCAGTTTTAGAGGCCGTTCCCGGGTTGAGCCCAGGCCTTTCACCCCTAACTTGACATTCCGCCTACGCGCCCTTTACGCCCAGTAATTCC
+
FFFFFFFFFFFFFFFFFFFFFFFFFFFFFF:FFFFFFFFFFFFFFFFFFFFFFFFFFFFFFFFFFFFFFFFFF:FFFFFFFFFFFFFFFFFFFFFFFFFFFFFFFFFFFFFFFFFF:FFFFFFFFFFFFFFFFFFFFFFFFFFFFFFFFFFFFFFFF:FFFFFFF,FFF:FFFFFFFFFFFFFFF:FFFFFFFFFFF:F:FFFFFFFF:FF,,FFFF::FFFFFFFFFFFFFFFFFFFFFFFFFFFFFFF
@A00920:152:HGHKKDRXX:2:2103:7500:14763 2:N:0:CGCGTTCA+CTAATCGA
GGACTACTCGGGTATCTAATCCCTTTCGCTACCCAGGGTTTCGTGCCTCAGCGTCAGAAACAGGCCAGTGTACTGCCTTCGCCTTTGGTGTTCCTCATGATATCAACGGATTTCACCCCTACACCATGAGTTCCGTACACCTCTCCTGCTCTCGAGTCTAGCCGTTTCGATAGCGAGCCCGGAGTTGAGCTCCGGGTTTTAACTATCGACTAACTAGACCGCCTACGCACCCTTTACGCCCAATAATTCC
+
FFFFFFFFFFFFFFFFFFFFFFFFFFFFFFFFFFFFFFFFFFFFFFFFFFFFFFFFFFFFFFFFFFFFFFFFFFFFFFFFFFFFFFFFFFFFFFFFFFFFFFFF:FFFFFFFFFFFFFFFFFFFFFFF,FFFFFFFFFFFFFFFFFFFFFFFFFFFFFFFFFFFFFFFFFF:FFFFFFFFFFFFFFFFFFFF:FFFFFFFFFFFFFFFFFFFFFFF::FFFFFFFFFF:FFFFFFFFFFFFFFFF:FFFF
@A00920:152:HGHKKDRXX:2:2103:9833:15452 2:N:0:CGCGTTCA+CTAATCGA
GGACTACCCGGGTTTCTAATCCTGTTTGCTCCCCACGCTTTCGCACCTCAGCGTCAGTTCCGGACCAGTAAGCCGCCTTCGCCACTGGTGTTCTTCCTAATATCTACGAATTCCACCTCTACACTAGGAGTTCCACTTACCTCTTCCGGACTCTAGCTTGCCAGTATCAAAGGCAGTTCCGGAGTTGAGCTCCGGGATTTCACCTCTGACTTAACAAACCGCCTACGTGCGCTTTACGCCCAGTAAATCC
+
FF:FFFFFFFFFFFFFFFFFFFFFFFFFFF,FFFFFFFFFFFFFFFFFFFFFFFFFFFFF:FFFFFFFFFFFFFFFFFFFFFFFFFFFFFFFFFFFFF,FFFFFFFFFFFFF:FFFFFFFFFFF:FFFFF:FFFFF::FF:FFFFFF:FFFFFFFFFFFFFFFFFFFFFFFF,FFFFF,FFFFFFFFFFFFFFF,FFFFFF:FF:FF:FFFFFF::FFF,FFFFFF:FFFFFFFFFFFF,FFFFF,FFFF
@A00920:152:HGHKKDRXX:2:2103:22788:16720 2:N:0:CGCGTTCA+CTAATCGA
GGACTACTCGGGTTTCTAATCCTGTTTGCTCCCCACGCTTTCGCGTCTCAGCGTCAGTCACCGTCCAGAGAGCCGCCTTCGCCACCGGTGTTCCTCCTGATATCTACGCATTTCACCTCTACACTCGGAATTCCACTCACCTCTCCTGGATTCAAGCGATGCAGTCTTAAAGGCAATTCCGGGGTTGAGCCCCGGGCTTTCACCTCTAACTTACAAAGCCGCCTACGTGCGCTTTACGCCCAGTAATTCC
+
FFFFFFFFFFFFFFFFFFFFFFFFFFFFFFFFFFFFFFFFFFFFFFFF:,F:FFFFFFFFFFF:FFFFF,FFFFFFFFFFFFFFFFFFFFFFFFFFFFFFF:FFFFF:FFFFFFFFFFFFFFFFFFFFFFFFF,:F:F,FFFFFFF,FFFFFFFFFFFFFFFFFF:FF:FFFFFFFFFFFF:FFFFFFFFFFFFFFFFFFFFFFFFFFFFF,F:FFFFFFFFFF,FFFFFFFFFFFFFFFFFFFFFF:FF
@A00920:152:HGHKKDRXX:2:2103:32515:16814 2:N:0:CGCGTTCA+CTAATCGA
GGACTACCAGGGTTTCTAATCCCGTTCGCTCCCCACGCCTTCGCGCCTCAGCGTCAGGTCAGAGCCAGCTGGCCGCCTTCGCCACAGGTGTTCCTCCCGATCTCTACGCATTTCACCACTACTCCGGGAATTCCACCAGCCTCTCTCTGCCTCCAGTTACCCAGTCTCGCACGACCCTCCCCGGTTGAGCCGGGGGCTTTCACGTACGACGCGGATAACCGCCTACGCGCCCTTTACGCCCAGTAACTCC
+
:FFFFFFF:FFFFFFFFFFFFFFFF:,F:FFFFFFFFFFFFFF,FFFFFFFFFFFFF,:FF,:FFFFFF:FFFFFFFFFF:F:,:,FFF:FFFFFF,FFFF:FFF:FFFFFFF:F:FFFFFFF,:F:FF,FFFFF:F:FFF:FFFF:F:FFFF:FF:F:F,:,FFFFFFF::FFFF,FFF:FFFFFF,FFFFFFFFFF:FFF:FFF,:FFFFF:F:FF:FFF,,F::FF,F:,F:FF::FFFFF:::F:F
@A00920:152:HGHKKDRXX:2:2103:31232:17347 2:N:0:CGCGTTCA+CTAATCGA
GGACTACACGGGTATCTAATCCTGTTTGCTCCCCACGCTCTCGCGCTTCAGCGTCAGTATCTGTCCAGGTAGCCGCCTTCGCCACTGGTGTTCCTTCCGATCTCTACGCATTTCACCGCTACACCGGAAATTCCACTACCCTCTACAGTACTCCAGATATACAGTATAAAATGCAGTTCCTAGGTTAAGCCCAGGGATTTCACATCTCACTTATATATCCGCCTACGCGCCCTTTACGCCCAGTAACTCC
+
FFFF:FFFFFFFFFFFFFFF:FFFFFFFFFF:FFFFFFFFFFFFFFFFFFFFFFFFFFFFFFFFFFFFFFFFFFFFFFFFFFFFFFFFFFFFFFFFFFF:FFFFFFFFFFFFFFFFFFFFFFFFFFFFFFFFFF:FFFFFFFFFFFFFFFFFFFFFFFFFFFFFFFFF::FFF,FFFFFFFFFFFF:F:FFFFFFFF:FFFFFFFFFFFFFFFFFFFFF:FFFF:FFFFFFFFFFFFFFFFF:,:FFFFF
@A00920:152:HGHKKDRXX:2:2103:3079:17722 2:N:0:CGCGTTCA+CTAATCGA
GGACTACCCGGGTATCTAATCCTGTTTGCTCCCCACGCTTTCGCACCTCAGCGTCAGTACCGAGCCAGTGAGCCGCCTTCGCCACTGGTGTTCCTCCGAATATCTACGAATTTCACCTCTACACTCGGAATTCCACTCACCTCTCTCGGACTCGAGATTGCCAGTATGAAAGGCAGTTCCAGGGTTGAGCCCTGGGATTTCACCCCTCACTTAACAATCCGCCTACGTGCGCTTTACGCCCACTAATTCC
+
FFFFFFFFFFFFFFFFFFFFFFFFFFFFFF:FFF:FFFFFFFFFFFFF:FF:F:FFFF:FF,FFFFFFFF:FFFFFF:FFFFFFF,FFFFFFFFFFFFF,FFFFF:FFFFFFFFFFFFFFFFFF:FFFFFFFFFFFF,FFFFFF:FFFFFFFFFFFF:FFFFFFFFF:FFF,FFF::FF:FFFFF:FFFFFFFFFF:FFFFFF,FF,FFFFFFFFFF::F,FFFFF,:FF:FFFFF,,FF:F,FFFFFFF
@A00920:152:HGHKKDRXX:2:2103:28565:18239 2:N:0:CGCGTTCA+CTAATCGA
GGACTACACGGGTATCTAATCCTGTTTGCTCCCCACGCTTTCGCACCTCAGCGTCAGTACCGGGCCAGTGAGCCGCCTTCGCCACTGGTGTTCTTGCGAATATCTACGAATTTCACCTCTACACTCGCAGTTCCACTCACCTCTCCCGGACTCAAGAACCTCAGTATCGGAGGCAGTTCTGGAGTTGAGCTCCAGGATTTCACCACCGACTTAAGATGCCGCCTACGTGCGCTTTACGCCCAGTGAGTCC
+
FFFFFFFFFFFFF:FFFFF:FFFFFFFF:FFFFFFFFFF,FFFFFF:FF:F:FFFFFFFF,FF,FFFFF:,FFFFF:FFFFFFFFF:FF:FF:FFFFF:FFF:FFFF:F,FFFF::FFFFFFFFFFFF,FFF:FF::FFF,FFF,FFFFFFFFFFF,FF,FFFFFFFFFFFF,FFFFFF::FFFFFFFF:FFFFF:FF::FFFFFFF:FF,:F:FF,F:,,,FFFFFFFF:F,FFFF,FFF,:FFF,FFF
@A00920:152:HGHKKDRXX:2:2103:7672:18255 2:N:0:CGCGTTCA+CTAATCGA
GGACTACCGGGGTATCTAATCCTGTTTGCTCCCCACGCTTTCGCACCTCAGCGTCAGTACCGGGCCAGTGAGCCGCCTTCGCCACTGGTGTTCTTGCGAATATCTACGAATTTCACCTCTACACTCGCAGTTCCACTCACCTCTCCCGGACTCAAGATTCCCAGTATCGAAGGCAGTTCTGGAGTTGAGCTCCAGGATTTCACCCCCGACTTAGGAATCCGCCTACGAGCGCTTTACGCCCAGTGATTCC
+
FFFFFFFFFFFF:FFFFFF:FFFFFFFFFFFFFFFFFF:FFFFFFFFFFFFFFFFFFFFFFFFFFFFFFFFFFFFFFFFFFF:FFFFFFFFFFFFFFFFFFFFFFFFFF:FFFFFFFFFFFFFFFFFFFFFFFFFFFFFFFFFF::FFFFFFFFFFF,FF,FFFFFFFFFFFFFFFF:FFFFFFFFFFFFFFFFFFF:F:FFFF,FFFFFFFFFFFFFFFFFFFFFF,FFFFF,FFFFFFFF:F:FFFFF
@A00920:152:HGHKKDRXX:2:2103:13829:18490 2:N:0:CGCGTTCA+CTAATCGA
GGACTACAAGGGTTTCTAATCCTGTTTGCTCCCCACGCTTTCGTGCATGAGCGTCAGTGCAGGCCCAGGGGATTGCCTTCGCCATCGGTGTTCCTCCGCATATCTACGCATTTCACTGCTACACGCGGAATTCCATCCCCCTCTGCCGCACTCCAGCCTTGCAGTCACCAATGCAGTTCCCAGGTTGAGCCCGGGGATTTCACATCGATCTTACAAAACCGCCTGCGCGCGCTTTACGCCCAGTAATTCC
+
FFFF:F:FF:F,F:FFFFFFFFFFFFFFFFFFFFFFFFFFFF,FFFFFFFFFFFFFFFFFFFFFFF:F::FFF,:FFFFF:F,,,,F:FFFFFFFFFFF:FFFFFFFFF,FFF,FFFFFFFF:F:FFFFFFFFFFF,FFFF:FFFFFFFF,FFFFFF,FFF:FFFFFFFFFFFF,FFFFF,FFFFFFFFFF:,:FFF,FFFFFF:F:FFFF:,::FFFFF:FFF,FFF,FF,,FFFFFFFF:,FFF,FFF
@A00920:152:HGHKKDRXX:2:2103:10257:18568 2:N:0:CGCGTTCA+CTAATCGA
GGACTACTAGGGTATCTAATCCCGTTCGCTACCCTGGCTTTCGCGGCTCAGCGTCAGGTGCAGCCCAGGGCGCCGCCTTCGCCTCTGGTGTTCCTCCGGATCTCTACGCATTTCACCACTCCACCCGGAATTCCACGCCCCTCTGCTGCCCTCTAGCTGCCCAGTTTCGAACGGCCTCTCCCGGTTGAGCCGGGAGCTTTCACGTCCGACTTGAACAGCCGCCTGCCCGCGCTTTACGCCCAGTAAATCC
+
FFFFFFFFFFFFFF:FFFFFFFFFFFFFFFFFFFFFFFFF:FFFFFFFFFFFFFFFFFFFFFFFFFFFFFFFFFFFFFFFF:FFFFFFFF:FFFFFFFF:FFFFFFFFFFFFFFFFFFFFF:FFFFFFFFFFFF,:FFFF:FFFFFFFFFF:FFFFFFFFFFFFFFFFFFFFFFFF:FFFFFFFFFFFFFFFFFFFFFFFFFFFF:FFFFFFF,FFFFFFF:FFFFFFFFF:FFFFFF:FFFFFFF,:FF
@A00920:152:HGHKKDRXX:2:2103:20455:18881 2:N:0:CGCGTTCA+CTAATCGA
GGACTACTGGGGTTTCTAATCCTGTTCGCTCCCCACGCTTTCGCGTCTCAGCGTCAGTACCGTTCCAGAGAGCCGCTTTCGCCACGGGTGTTCTTCCTGATATCTGCGCATTTCACCGCTACACCAGGAATTCCACTCTCCTCTCCCGGACTCTAGCCAGATGGTTTCGGTCGACCTCTGAAGGTTGAGCCTCCAGTTTTCACAACCGACCTACCTGGCCGCCTACACGCTCTTTACGCCCAATGAATCC
+
FFFFFFFFFFFFFFFFF,FFFFFFFFFFFFFFFFFFFFFFFFFFFF:FFFFFFFFFFFFFFFFFFFFFFFF:FFFFFFFFFFFFFFFFFFFFFFFFFFFFFF,FFFFFFFFF:FFFFFFF,FFFFFFFFF,FFFFFFFFFFFFFFFFFFFFFFFF:FFFFFFFF:F,FFFFFFFF:FFFFFFFFFF:FFFFFFFFFFFFFFFF:FFF:,FFFFF:FFFFFFFFFFFFF:FFFFFFFFFFF:FFFFFF,FF
@A00920:152:HGHKKDRXX:2:2103:14814:19507 2:N:0:CGCGTTCA+CTAATCGA
GGACTACTGGGGTATCTAATCCTGTTTGCTCCCCACGCTTTCGTGCATGAGCGTCAGTGCAGGCCCAGGGGATTGCCTTCGCCATCGGTGTTCCTCCGCATATCTACGCATTTCACTGCTACACGCGGAATTCCATCCCCCTCTGCCGCACTCCAGCCTTGCAGTCACAAGCGCAATTCCCAGGTTGAGCCCGGGGATTTCACGCCTGTCTTACAAAACCGCCTGCGCACGCTTTACGCCCAGTAATTCC
+
FFFFFFF:FFFFFFFFF:FFFFFFF:FFFFFFFFFFFFFFFFFFFFFF:FFFFFFFFFFFF:FFFFFFFFFFFFFFFFFFFFFFFFFFFFFFFFFFFFFFFF:FFFFFFFFFFFFFFFFFFF:FFFFFFFFFFFFFFFFFFFFFFFFFFFFFFFFFFFFFFF,FFF:FF:F:FFFFFFFFFF:F:FFFFFFFFFFF,:FFFFFFFFFFFFFFFFFFFFFFFFFFFFFFFFFFF:FFF:FFFFFFFF:,FF
@A00920:152:HGHKKDRXX:2:2103:11559:19758 2:N:0:CGCGTTCA+CTAATCGA
GGACTACTAGGGTTTCTAATCCTGTTTGCTCCCCACGCTTTCGCGCCTCAGCGTCGGACCCGGCCCAGCTGGCCGCCTTCGCCACGGGTGTTCTTCCCGATCTCTACGCATTCCACCGCTACACCGGGAATTCCACCAGCCTCTACCGGTCCCTAGCCATGCAGTTTCGGAAGCCGTGCCGGGGTTGAGCCCCGGTATTTCACTCCCGACTTGCACAGCCGCCTGCGCGCGCTTTACGCCCAGTAATTCC
+
FFF,FF:FFFFFFFFFFFFFFFFFFFFFFFFFFFFFFFFFF:FFFFFFFFFFFFFFFFFFFFFF:FFFFFFFFFFFFF:FFF:FFFFFFF,F:FFF,FF:::FFFFFFFFFFF:F:FFF:FFF:F:FFF,FFF:F:FFFFFFFFFFFFFF:FFFFFFFFFFFFFFFFFFFFFFFFF:FFFFFFFFFFFF:FFFFFFFF:FF:FFF:FFFF:FFF::FFF:FFFFF:FFFFFF,F:FFFF:FFFFF,::FF
@A00920:152:HGHKKDRXX:2:2103:15456:19836 2:N:0:CGCGTTCA+CTAATCGA
GGACTACTAGGGTATCTAATCCTGTTTGCTCCCCACGCTTTCGCGCCTCAGCGTCAGTTACAGACCAGAAAGCCGCCTTCGCCACTGGTGTTCCTCCACATCTCTACGCATTTCACCGCTACACGTGGAATTCCGCTTTCCTCTTCTGTACTCAAGCCTTTCAGTTTCCAATGACCTTCCACGGTTGAGCCGTGGGCTTTCACATCAGACTTAAAAGGCCGCCTGCGCGCGCTTTACGCCCAATAATTCC
+
FFFFFFF:FFFFFFFFFFFFFFFFFFFFFFFFFFFFFFFF:FFFFFFFFF:FFFFFFF:FFF::FFFFFFFFFFFFFFFFFFFFFFFF:FFFFFFFFFFFFFFFFFFFFFFFFFFFFFFFFFFFFFFF:FFFFFFFFFFFFFFFFFFFFFFFFFFFFFFFFFFFFFFFFFF:F,FFFF,FFFFFF:FFFFFFFFF:F:FFFFFFF:FFFFF,:FF:FFFFFFFFF,:FFFFFFF:FFFFFFFFFFFF:FF
@A00920:152:HGHKKDRXX:2:2103:5900:19852 2:N:0:CGCGTTCA+CTAATCGA
GGACTACCCGGGTTTCTAATCCCGTTTGCTACCCTCGCTTTCGCGTCTGAGTGTCAGGAACGGGCCAGGAGGCAGCCTTCGCCACTGGTGTTCCTCGGGATATCTACGCATTTCACCACTACACCCGGAATTCCACCTCCCTCTACCCTACTCTAGTCTGCTAGTTTCGAGAGACAAATCCCGGTTGAGCCGAGAGCTTTAACACCCAACTTTCCCAACCACCTTCACGCCCTTTAAGCCCAGTAAATCC
+
FFFFFFFFFFFFFFFFFFFFFFFFFFFFFFFFFFF,:FF:FFFFF:FF:FFFFFFFFF,,,,FFFFFFF:F:F,FFFFFFFF,:,,FF,FFFF,FF,FF,FFFF,F,FFFFFFFFFF:F:FFFFFF,FF,FFFFFFF,FFFFFFFF,,:,FFF,FF,FF:F:FFFFF,:,,,F,FF:,,:FFFFFFFFFFF:FF,,FF,::FFFFFF,FFFF:FFFF:,FFFF,,FFF,F,F:FF,,,,FF:,FFFFFFF
@A00920:152:HGHKKDRXX:2:2103:27037:20040 2:N:0:CGCGTTCA+CTAATCGA
GGACTACAGGGGTATCTAATCCTGTTCGCTCCCCACGCTTTCGCACCTCAGCGTCAGAACAAGCCCAGTTGGCCGCCTTCGCCTCTGGTATTCCTCCGGATCTCTACGCATTCCACCGCTACACCCGGAATTCTACCAACCTCTGCTTGTCTCCAGCCAGGCAGTATCCCCTGCAATCCACGGGGTTGAGCCCCGGGCTTTCACAGACAGACTTACCTGGCCGCCTACGTGCGCTTTACGCCCAATAATT
+
FFFFF:FFFFFFFFFFFFFFFFFFFFFFFFFFFFFFFFFFFFFFFFFFFFFFFFFFFFFFFFFFFFFFFFFFFFFFFFFFFFFFFFFFFFFFFFFFFFFFFFFFFFFFFFFFFFFFFFFF:FFFFFFFFF:F:FFFF:FFFFFFFFFFFFFFFFFFFFFFFFFF::FFFFFF:FFFFFFFFFFFFFFFFFFFFFFFFFFFFF:F,FFF:F:FFFFFFFFFFFF,FF:F:FFFFFFFF:FFF:FFFFF,F:
@A00920:152:HGHKKDRXX:2:2103:16071:20118 2:N:0:CGCGTTCA+CTAATCGA
GGACTACCGGGGTTTCTAATCCTGTTTGCTCCCCACGCTTTCGCACCTCAGCGTCAATACATGTCCAGTGAGTCGCCTTCGCCACTGGTGTTCTTCCGAATATCTACGAATTTCACCTCTACACTCGGAATTCCACTCACCTCTCCATGATTCGAGCGATGCAGTCTTAAAGGCAATTCCGGAGTTGAGCCCCGGGCTTTCACCTCTGACTTGCAAAGCCGCCTACGTGCGCTTTACGCCCAGTAATTCC
+
FFFFFFFFFFFFFFFF:FF:FFFFFFFFFFFFFFFFFFFFFFFFFFFFFFFFFFFFFFFFFFFFFFFFFFFFFFFFFFFFFFFFFFFFFFFFFFFFFFFFFFFFFFFFFFFFFFFFFFFFFFFFFFFFFFFFFFFFFFFFFFFFFFFFFFFFFFFFFFFFFFFFFFFFFF,F:FFFFFFFFFFFFF::FFFFFFFFFFFFFFFF:FFF:FFFFFFFFFFFFFFFFFFFFFFFFFFFFFFFFFFFFFFFFF
@A00920:152:HGHKKDRXX:2:2103:20455:20196 2:N:0:CGCGTTCA+CTAATCGA
GGACTACAAGGGTATCTAATCCTGTTTGCTCCCCACGCTTTCGCTCCTCAGCGTCAGTGCCGGCCCAGAGAACCGCCTTCGCTACTGGTGTTCCTCCCGATATCTGCGCATTCCACCGCTACACCGGGAATTCCATTCTCCTCTACCGGACTCAAGTCACAACAGTATCGACTGCAATTCCGGGGTTGAGCCCCGGACTTTCACAGCCGACTTGTTGAACCGCCTACGAGCTCTTTACGCCCAATGATTC
+
FFFFFFFFFFFFF,FFF,FFFFFF::FFFFFFFFFFFFFFFFFFFFFFF,FFFFFFFFFFFFFFFFFFFFFFFFFFFFFFFFF:FFFFFFFFFFFFFFFFF:FFFFFFFFF:FFFFFFFFFFFFFFFFF:FFFFFFFFFFF,FFFFFFFFFFFFFFFFFFFFFFFFFFF:FFFFFF,FFFFFFFFFFFFFFFFFFF,FFFFF::FFFFFFFFFFF:FFFFFFFFFFFFFFFFFFFFFFF:FF,FFFF,FF
@A00920:152:HGHKKDRXX:2:2103:6831:20400 2:N:0:CGCGTTCA+CTAATCGA
GGACTACTCGGGTATCTAATCCTGTTTGCTCCCCACGCTTTCGCACCTCAGCGTCAATACTTGTCCAGTCAGTCGCCTTCGCCACTGGTGTTCTTCCGAATATCTACGAATTTCACCTCTACACTCGGAATTCCACTGACCTCTCCAAGATTCTAGCTACCTAGTTTCGAGGGCAGTTCCGGGGTTGAGCCCCGGGCTTTCACCCCCGACTTGAGTAGCCGCCTACGTGCGCTTTACGCCCAGTAATTCC
+
FFFFFFFFFFFFFFFFFFFFFFFFFFFFFFFFFFFFFF:FFFFFFFFFFFFFFFFFFFFFFFFFFFFFFF:FFFFFFFFFFF::FFFFFFFFFFFFFFFFFFFFFFFFF,FFFFFFF:FF:FFFFFFFF:FFFFFFFFF:FFFFF:FFFFFFFFFFFFFFFFFFFFFFFFFFFFFFFFFFFFFFFFFFFFFFFFFFFFFFFF,FFFFFFFFFFFFFFFFFFFFFFFFFFFFFFFFFFFF:FFFF,,FF,F
@A00920:152:HGHKKDRXX:2:2103:7554:21057 2:N:0:CGCGTTCA+CTAATCGA
GGACTACCCGGGTTTCTAATCCTGTTTGCTCCCCACGCTTTCGCTCCTCAGCGTCAGTACTGGCCCAGAACACTGCCTTCGCCATCGGTGTTCCTCCTGATATCTGCGCATTTCACCGCTACACCAGGAATTCCGTGTTCCCCTACCAGACTCAAGCCACAGCAGTATCGGATGGCGTCTCCGGGTTGAGCCCTGAGTTTTCACATCCGACTTACCGAGCCGCCTACGAGCTCTTTACGCCCAATGAATC
+
FFFFF:FFFFFFF:FFFFFFFFFFFFFFFFFFFFFFFFFFFFFFFFFFFFFFFFFFFFFFFFFFFFFFFFFFFFFFFFFFFFFFFFFFFFFFFFFFFFFF:FFFFFFFFFFFFFFFFFFFFFFFFFFFFFFFFFFFFFFFFFFFFFFFFFFFFFFFFFFFFFFFF:FFFFFFFFFFFFFFFFFFF,FFFFFFFFFFF:F,FFFFFFFFF:F:FFFFFFFFFFFFFFFFFFF:F,F:FF,FFFF:FFF,,F
@A00920:152:HGHKKDRXX:2:2103:23674:21543 2:N:0:CGCGTTCA+CTAATCGA
GGACTACAGGGGTTTCTAATCCTGTTTGCTCCCCACGCTTTCGCGTCTCAGCGTCAGTAATCGTCCAGAAAGCCGCCTTCGCCACCGGTGTTCCGCTTGATATCTACGAATTTCACCTCTACACCAAGCATTCCACCTTCCTCTCCGATACTCTAGCCTTGCAGTTTCGAGTGCACTTCCACGGTTGAGCCGCGGGATTTCACATCCGACTTACAAAGCCGCCTACACGCGCTTTACGCCCAGTAATTCC
+
FFFFFFFFFFFFFFFFFFF:FFFFFFFFFFFFFFFFFFFFFFFFFFFFFFFFFFFFFFFFFFFFFFFFFFFFFFFFFFFFFFFFFFFFFFFFFFFFFFFFFFFFFFFFFFFFFFFFFFFFFFFFFFFFFFFFFFF:FFFFFFFFFFFFFFFFFFFFFFFFFFFFFFFFFFFFFFFFFFFFFFFFFFFFFFFFFFFFFFFFFFFFFFFFFFFFFFFFFFFFFFFFFF:FFFFFFFFFFFFFFFF:FFFFFF
@A00920:152:HGHKKDRXX:2:2103:30129:21981 2:N:0:CGCGTTCA+CTAATCGA
GGACTACAGGGGTTTCTAAGCCTGTTTGCTCCCCATGCTTTCGCTCCTCAGCGTCAGTTACGGCCCAGAGATCTGCCTTCGCCATCGGTGTTCCTCCTGATATCTGCGCATTCCACCGCTACACCAGGAATTCCAATCTCCCCTACCGCACTCTAGTCTGCCCGTACCCACTGCAAGCCCGAGGTTGAGCCTCGGGATTTCACAGCAGACGTGACAAACCGCCTACGAGCTCTTTACGCCCCAGAATTCC
+
FFFFFFFFFFFF:FFFFFFFF:FFFFFFFFFFFFFFFFFFFFFFFFFFFFFFFFFFFFFFFFFFFFFFFFFFFFFFFFFFFFFF:FFFFFF:FFFFFFFFF,,FFFFFFFFFFFFF:FFFFFFFFFFF:FFF:FFFFFFFFFF:F:FFFFFFFFFFFFFFFFFFFFFFFFFFFFFFFFFFFFFF:FF::FFF:FFF::FFFFFFFFFFFFFF:F:FFF,,:FF:,FFFFFFFFFF:FFF:F:FFF:FFFF
@A00920:152:HGHKKDRXX:2:2103:28149:22748 2:N:0:CGCGTTCA+CTAATCGA
GGACTACTGGGGTATCTAATCCTGTTTGCTCCCCACGCTTTCGCACCTCAGCGTCAGTAACGGACCAGTGAGCCGCCTTCGCCACTGGTTTTCTTCCTAATATCTACGAATTCCACCTCTACACAAGGAGTTCCACTCACCTCTTCCGGACTCAAGATCGCCAGTATCAAAGCCCGTTCCAGAGTTTAGCTCTGGGATTTCACACCAGACATAACGATCCGCCAACGAGCGCTTTTAGCCAAGTAAATCC
+
FFF,,F,FFFFFF:FF:FFFF,,,:,FFFF:F:FFFFFF:F,FF:FFFFFFFFFFF:::FFFF,F,FF::F,FFF:FFF,,FFFF::FF,:,F::FFFFFFFF,,FF,FFF,FFFFFFF,FFFF,:F:FFFF::F:FF,F,F,FFFFF,FFFFFF,FFF,:F,FFFFFF:,,,,,:FFF,FFF:,,F,F,,FF,F,,:F:F,F:,:,,F:,:F,:FF:F:,:F,:::,F,:FFFF,,,F:,,,FF,:,F,
@A00920:152:HGHKKDRXX:2:2103:2799:22780 2:N:0:CGCGTTCA+CTAATCGA
GGACTACCGGGGTTTCTAATCCTGTTTGATCCCCACACTTTCGTGCATCAGCGTCAGTTACAGCCTAGTAAGCTGCCTTCGCTATCGGTGTTCTTGACGATATCTAAGCATTTCACCGCTACACCGTCAATTCCGCCTACCTCATCTGTACTCTAGCCCATCAGTATCAATGCCACCCTCCCGGTTAAGCCGGGAAATTTCAGCACTGACTTAATAGGCCGCCTACGCCCCCTTTAAACCCAATAAATCC
+
FFFFF:FFFFFFFFFFFFFFFFFFFFFFFFFFFFFFFFFFFFFFFFFFFFFFFFFFFFFFFFFFFFFFFFFFFFFFFFFFFFF::FFFFFFFFFFFFFFF:FFF,F:FFFFFFFFFFFFFFFFFFFFFFFFFFFFFFFFFFFFF:FFFFFFFFFFFF:FFFFFFFFFFFFFFFFFFF:FFFF,FFFFFFFFFFF:FF:FFFFFFFFFFFFFF:F:F:FF:FFF:FFFF:FFFFF::FFFFFFFFFFFFFF
@A00920:152:HGHKKDRXX:2:2103:13322:22999 2:N:0:CGCGTTCA+CTAATCGA
GGACTACTGGGGTATCTAATCCTGTTTGCTCCCCACGCTTTCGCGCCTCAGTGTCAGTTACAGACCAGAAAGTCGCCTTCGCCACTGGTGTTCCTCCAAATCTCTACGCATTTCACCGCTACACTTGGAATTCCACTTTCCTCTTCTGCACTCAAGTCTCCCAGTTTCCAATGACCCTCCCCGGTTAAGCCGGGGGCTTTCACATCAGACTTAAGAAACCACCTGCGCGCGCTGTACGCCCAATAAATCC
+
FFFFFFFFFFFFFFFFFFFFFFFFFFFFF::FFFFFFFFFFFFFFFFFFFFFFFFFFFFFFFFFFFFFFFFFFFFFFFFFFFFFFFFFFFFFFFFFFFF:FFFFFFFFFF,FFFFFFFFFFFF:FFFF:,FFFFFFFFF,FFFFFFFFFFFFFFFFFFFFFF:FF:FFFFF,FFFFFFFF:FFFFF,:FFFFFFFFF:FFFFFFFFFFFFFFF:FFFF:FF:FFF:F::FFFF,F:FFFFF:F:F:F,F:
@A00920:152:HGHKKDRXX:2:2103:22137:23296 2:N:0:CGCGTTCA+CTAATCGA
GGACTACTGGGGTTTCTAATCCCGTTTGCTCCCCTGGCTTTCGCGCCTCAGCGTCAGTGTCGGCCCAGCAACCCGCCTTCGCCTCAGGTGTTCTTCCCAATATCTACGCATTTCACCGCTACACGTGGAATTCTACCTCCCTCTCTCATACTCTAGCCGACCAGTATCGTATGCAGTTCCCAGGTTGAGCCCGGGGCTTTCACATCCGACTTAATCAGCCGCCTACGCGCGCTTTACGCCCAGTAATTCC
+
FFFFFFFFFFFFFFFFFFFFFFFFFFFFFFFFFF:FFFFFFFFFFFFFFFFFFFFFFFFFFFFFFFFFFFFFFFFFFFFFFFFFFFFFFFFFFFFFFFF:FFFF:FFFFFFFFFFFFFFFFFFFFFFFFFFFFFFFFFFFFFFF:FFFFFFFF:FFFFFFFFFFF,FFFFFFFFFFFFFFFFFFFFFFFFFFFFFFF:FFFFFFFFFFFFFFFFFFF,FFFFFFFF:FFFFFFFFFFFFFFFFFFFFFF:
@A00920:152:HGHKKDRXX:2:2103:17463:23312 2:N:0:CGCGTTCA+CTAATCGA
GGACTACCAGGGTTTCTAATCCGGTTTGCTCCCCACACTTTCGCGCCTCAGCGTCACGTGTTGTCCAGCGAGCTGCCTTCGCAATGGGTGTTCCTACCAGTATCTACGCATTTCACCGCTACACTGGTAATTCCACTCGCCTCTCCAACCGTCAAGCCTGCCAGTATCCAACGCAATGCTGGGGTTGAGCCCCAGTCTTTAACATCGGACTTAACAGACCGCCTACGCGCCCTTTACGCCCAGTGATTCC
+
,FFF:FF:FFFFFFFFFFFFFF,F:FFF:FFF::FFFFFFFFFFFFFFFFFFFFFFFFFFFFFFFFF:FFF:FFFF:FFFFFFFF:FF:FFFFF:FFFFF:FFFFFFFF:FFFFFFFFFFFFFFFFFFFFFFFFFF:,FFFFFFFFFFFFFFFFFFFFF:FFFFFFFFFFFFFFFFFF,FFFFFFFFFFFFF:FF:F,FFFFFFF,FFFFFFFF,F,FF,FFFFFF,FFF,FF:FFFFFFFFFFFFFFFF
@A00920:152:HGHKKDRXX:2:2103:19425:25582 2:N:0:CGCGTTCA+CTAATCGA
GGACTACCAGGGTATCTAATCCTGTTTGCTCCCCACGCTTTCGAGCCTCAGCGTCAGTTACAGTCCAGAGAAGCGCCTTCGCCACTGGTGTTCTTCCTAATCTCTCCGCATTTCACCGCTACACTAGGAATTCCACTTGCCTCTCCTGCACTCAAGTTCCCCAGGTTCAAGAGCGTACTCCGGTTGAGCCGTCGCCGGTCACTCCTGACTTCAGAAACCACCTACGCACCCGTTTGGCCCCGTCAATCCG
+
:FFFFFFFFFFFFF,FF:F:FFFFFFFFFFFFFFFFFF,FFFFFFFFFF,FFFFFFFFFFFFFFFF,FFFF,FFFFFFFF:FFF:FFF:,FF:FFFFF:FFF:::,FFFF,::FFF:FFF,FFF,:FF,FFF:F,,F:,FF,F:F:FFFFFFFFFF,FFFF::F:,,F,:F,F:,FFFF,F:F,,F,:F::F,F::,::FFF:F,:F:F,,:FFF,,F,::F,FF:F:FF,:F,,,:::F,F:,F,F::F
@A00920:152:HGHKKDRXX:2:2103:1714:25692 2:N:0:CGCGTTCA+CTAATCGA
GGACTACAGGGGTTTCTAATCCCGTTTGCTCCCCTAGCTTTCGCGCCTCAGCGTCAAGAACAGGCCAGGAAGTCGCCTTCGCCACTGGTGTTCCTCCCGATATCTACGCATTTCACCACTACACCGGGAATTCCACACGCCTCTACCTGCCTCTAGCCCCGCAGTTCGGTCACGTCCTCGCCCGGTTGAGCCGGGCGCTGTCACGCGCCACTTGCAGGACCGCCTACACGCGCTTTACACCCAGTAAATC
+
FF::F,F:FFFFF,:FFFFFFFF::FFFFF:FFFFF:FFFFFFFFFFFF:FFFFFFFFFF:F::FF:FF:::FFFFF:FFFFF:FFFFFFFFF,FFFFF:FF:FFFFFF:F:FFFFFFFF,FFFFF,F,:FFFFFFFFFFF,FFFF,FFFF:FFFFFFFFFF,F:FFFFFF,FF,FF,FF:FFFF,F::F:F:FFFF:F,FFFFF::F:,FFFFFFF::FFFFFF:F,FF:F::FFFFF::F,FF:FFF:
@A00920:152:HGHKKDRXX:2:2103:4110:26146 2:N:0:CGCGTTCA+CTAATCGA
GGACTACAGGGGTATCTAATCCTGTTTGCTCCCCACGCTTTCGCGTCTCAGCGTCAGGTAAGGCCCAGAGAGCTGCCTTCGCTATTGGTGTTCCTCCCGATATCTGCGCATTCCACCGCTACACCGGGAATTCCACTCTCCTCTACCTACCTCAAGCCCTGCAGTATCGGGTGCAGTTCCGAAGTTGAGCTTCGGGATTTCACATCCGACTTACAGGGCCGCCTACACGCCCTTTACGCCCAATGATTCC
+
FFFFFFFFFFFFFFFFFFFFFFFFFFFFFFFFFFFFFFFFFFFFFFFFFFFFFFFFFFFFFFFFFFFFFFFFFFFFFF:FFFFFFFFFFFFFFFFF:FFFFFFFFFFFFFFFFFFFFFF:FFFFFFFFF:FFFFFFFFFFFFFFFFFFFFFFFFFFFFFFFFFFFFFFFFFFFFFFFFFFFFFFFFFFFFFFFFFFFFFFFFFFFFFFFFFFFFFFFFFFFFFFFFFFFFFFFFF:FFFFFFFFFFFFFF
@A00920:152:HGHKKDRXX:2:2103:1823:26349 2:N:0:CGCGTTCA+CTAATCGA
GGACTACCAGGGTATCTAATCCTGTTTGCTCCCCACGCTTTCGCTCCTCAGCGTCAGTACCGGCCCAGAGAACCGCCTTCGCTACGGGTGTTCCTCCCGATATCTGCGCATTCCACCGCTACACCGGGAATTCCATTCTCCTCTTCCGGACTCTAGCCAGATAGTTTCGGCCGACATCTCGAGGTTGAGCCTCGAGTTTTCACAGCCGACTTACCTGGCCGCCTACACGCTCTTTACGCCCAATAAATCC
+
FFFFF:FFFFFF:FFFF:FFFFFFFFFFFFFFFFFFFFFFFFFFFFFFFFFFFFFFFFFFFFFFFFFFFFFFFFFFFFFFFFFFFFFFFFFFFFFFF:FF,FFFFFF:FFFFFFFFFFFF:FFFFFFFF:FFFF,FFFFF:FFFFFFFFFFFFF:FFFF,FF:FFFFF:F,FFFF,FFFFF:FFFFFFFFFFFFFFFFF::FFFFFFFFFF:FFFFFFFFFFFFF::FFFFF:FFFFFFFFFFFFFFF,F
@A00920:152:HGHKKDRXX:2:2103:30942:26490 2:N:0:CGCGTTCA+CTAATCGA
GGACTACTCGGGTTTCTAATCCTGTTTGCTCCCCACGCTTTCGTGCCTCAGTGTCAGTGCTGGTCCAGATGGCCGCCTTCGCCACAGATGTTCCTCCCGATCTCTACGCATTTCACTGCTACACCGGGAATTCCGCCATCCTCTACCGCACTCTAGCCTGCCAGTATCCAATGCAATTCCCAGGTTGAGCCCAGGGCTTTCACATCAGACTTAACAAACCACCTACGCACGCTTTACGCCCAGTAATTCC
+
FFFFFFFFFFFFFFFFFFFFFFFFFFFFFFFFFFFFFFFFFFFFFFFFFFFFFFFFFFFFFFFFFFFFFFFFFFFFFFFFFFFFFFFFFFFFFFFFFFFFFFFFFFFFFFFFFF:FFFFFFFFFFFFFF:FFFFFFFFFFFFFFFFFFFFFFFFFFFFFFFFFFFFFFFFF:FFFFFFFFFFFFFFFFF::FFFFFFFFFFFFFFFFFFFFF,FFFFFFFFFFFFFFFFFFF,FFFFFFFFFFF:F,FFF
@A00920:152:HGHKKDRXX:2:2103:23999:27649 2:N:0:CGCGTTCA+CTAATCGA
GGACTACTAGGGTTTCTAATCCTGTTCGCTCCCCACGCTTTCGCTCCTCAGCGTCAGTATCGGCCCAGAGACCCGCCTTCGCCACCGGTGTTCCTCCTGATATCTGCGCATTTCACCGCTACACCAGGAATTCCAGTCTCCCCTGCCGAACTCCAGTGATGCCCGTATCGACCGCACGCCCACAGTTAAGCTGTAGGTTTTCACGGCCGACGCGACACACCGCCTACGAGCTCTTTACGCCCAATAATTC
+
FFFFFFFFFFFFFFFFFFFFFFFFFFFFFFFFFFFFFFFFFFFFFFFFFFFFFFFFFFFFFFFFFFFF:FFFFFFFFFFFFFFFFFFFFFFFFFFFF:FFFFFFFFFFFFF:FFFFFFFFFFFFFFFFFFFFFFFFFFFFFFFFFFFFFF:FFFFFFFFFFFFFFFFFFFFFFFFFFFFFFFFFFFF:FFFFFFFFFFFFFFFFFFFFFF:FFFFFFFFFFFFFFFFFFFFF:F,FFF:F,FFFFFFFFF
@A00920:152:HGHKKDRXX:2:2103:5204:27696 2:N:0:CGCGTTCA+CTAATCGA
GGACTACCAGGGTTTCTAATCCTGTTTGCTCCCCACGCTGTCGCGCCTTAGCGTCAGCCACTGCCCAGCAGGCCGCCTTCGCCACTGGTGTTCTTCCGGATCTCTACGCATTCCACCGCTACACCCGGAATTCCACCTGCCTCTACAGTGCTCAAGTGAAGCAGTTCGCACGGCCGATCCGGGGTTGAGCCCCGGACTTTCACCACACGCTTACCCCACCGCCTACGCGCCCTTTACGCCCAGTGATTCC
+
FF:FFFFFFFFFFFFFF,FFFFFFFFFFFFFFFFFFFFFFFFFFFFFFFFFFFFFFF:FFFFFFFFFFFFFFFFFFFFFFFFFFFFFFFFFFFFFFFF:FFFFFFFFFFFFFFFFFFFFFFFFFFFFFFFFFFFFFFFFFFFFF:FFFFFFFFFFF,FFFFFFFFFFFFFFFFFFFFFFFFFFFFFFFFFFFFFFFFFFFFFFFFFFFFFFFF:FFFFF:FFFF,FFFFF:FFFFFFFFFFFFFFFF:FF
@A00920:152:HGHKKDRXX:2:2103:22146:27696 2:N:0:CGCGTTCA+CTAATCGA
GGACTACAGGGGTTTCTAATCCTGTTTGCTCCACACGCTTTCGCGTCTCAGCGTCAGTCACTGTCCAGAAGGCCGCCTTCGCCACTGGTGTTCCACTCGATCTCTACGCATTTCACCTCTACACCGAGGATTCCGCATTCCTCTCCAGGCCTCTAGCCAAGCAGTTTCGAGTGCCCTTCCACGGTTGGGCCGTGGGCTTTCACACACGACTTGTCTGGCCGCCTACTCGCGCTTTACGCCCAATGATTCC
+
FFFFF::FFFFFF,FFF:FFFFFFF:FFFFFF,FFFFF:FFFFFF,FFFFFFFFF,F,:,FFFF:FFFF,:FF,FF:FFFFFFFF,FFFFF,FFFF,FF,F,,FFFFF,FF,FF,FFF:F,FFFF:,F,F,::F,F,::F,F,FFFF:F,FFFFFFFF,,FF:F:F:F:FFFFF,FFFFF,FFF,FF,F:FF,FFFFFFF:F,,F,,F:F,FF,FFFFF:FF:F,F,FFF,FF::FFFFFF,,,FFF,FF
@A00920:152:HGHKKDRXX:2:2103:2013:27931 2:N:0:CGCGTTCA+CTAATCGA
GGACTACAAGGTTTCTAATCCCGTTCGCTCCCCTAGCTTTCGCGGCTCAGCGTCAGGTGCAGCCCAGGGCGCCGCCTTCGCCTCTGGTGTTCCTCCGGATCTCTACGCATTTCACCACTCCACCCGGAATTCCACGCCCCTCTACTGCCCTCTAGCGGCCCAGTTTCGAACGACCTCTCCCAGTTGAGCCGGGAGCTTTCACGTCCGACTTGGACCACCGCCTGCCCGCGCTTTACGCCCAGTAAATCCG
+
FF:FFFFFFFFFFFFFFFFFFFFFFFFFFFFFFF:FFFFF:FFF:FFFFFFFFFFFFFFFFFFFFFFFFFFFFFFFFFFFFF:FFFF:FFFFFFFFFFFFFFFFFFFFFFF:FFFFFFF:FFFFFFFF:FFFFFFFFFFFFFF:FFFF:FFFFFFFFFFFFFFFFFFFFFFFFFFFFFFFFFFFFFFFFFF:FFFFFFFFFFFFFFFFFFFFFF::FFFFFFFFF:FFF:FFFF:FFFFFFFFF,FF:FF
@A00920:152:HGHKKDRXX:2:2103:1289:28369 2:N:0:CGCGTTCA+CTAATCGA
GGACTACAGGGGTATCTAATCCCGTTTGCTCCCCTGGCTTTCGCGCCTCAGCGTCAATCACGGTCCAGGATGCCGCCTTCGCCACAGGTGTTCCTCCAGATATCTACGCATTCCACCACTACACACGGAATTCCATTGCCCACTCGCGAGCTCCAGATAGACCGTATCCGCTGACCCCGCACAGTTGAGCCGCGCGATTTCACAACGCACGTGCCGAGCCGGCTACGCACCCTTTACACCCAATAAATCC
+
:FFFFFFF,FFFFFFFFFFFFFFFFFFFFFFFFF,,,FFFFFFFFFFFFF,FFFFFFFF,FFFFFFFFF:,F,FFFFFFFFFFFF,FFFFFFFFFFF:,F:FFFFFFFFF,F:FFFFFFFFFFF,,FF:,F:FFF,F,,FF:FF,::,,:FFF:FF,,,F,FFFFFF,:F,FF::,:,:F,FFF:FFFF:FF,:FFF,,FFF:FFFF,FF,F,,,FF,FFF,FFFF:FFF:FF,:,,FFFFF:F,:FFFF
@A00920:152:HGHKKDRXX:2:2103:20799:28494 2:N:0:CGCGTTCA+CTAATCGA
GGACTACTCGGGTATCTAATCCCGTTTGCTCCCCTAGCTTTCGCTCCTCAGCGTCAATGTCGGTCCAGGATGCCGCCTTCGCCACCGGTATTCCTCCAGATATCTACGCATTTCACCGCTACACCTGGAATTCTGCATCCCTCTCCCGAATTCAAGCCATCCAGTATCGGATGCAGTTCCCAGGTTGAGCCTGGGGATTTCACATCCGACTTAGTTGGCCGCCTACGAGCCCTTTACGCCCAGTAATTCC
+
FFFFF:FFFFFFFFFFFFFFFFFFFFFFFFFFFFFFFFFFFFFFFFFFFFFFFFFFFFFFFFFFFF:FFFFFFFFFFFFFFFFFFFFFFFFFFFFFFFFFFFFF,FFFFFFFFFFFFFFFFFFFFFFFFFF:FF:FFFFFFFFFFFFFFFFFFFFFFFFFFFFFFFFFFFFFFFFFFFFFFFFFFFFFFFFFFFFFFFFFFFFFFFF:FFFFFFFFFFFFFFFFFF:FF,F:FFF:F:FF:FFFFFFFF:
@A00920:152:HGHKKDRXX:2:2103:3830:28698 2:N:0:CGCGTTCA+CTAATCGA
GGACTACTAGGGTTTCTAATCCTGTTTGCTCCCCTAGCTTTCGCAGCTGAGTGTCAGTAATAGTCCAGGTACCTGCTTTCGCCATCGGTGTTCCTCCCGATCTCTGCGCATTTCACCGCTACTCCGGGAATTCCAGTACCCTCTCCTATACTCAAGCTCGGTAGTTTCTGTTGACCTCTCCCAGTTAAGCCGGGAGCTTCCACAACAGACTTACCGAACCACCTACCTGCCCTTTACGCCTAGTAATTCC
+
,F,FFFFFFFFFFFFFFFFFFFFFFFF,FFFFFFF,FFFFFFFFFFFFFFFFFFFF:F:FFFFFFFFFFFFFF:FFFFFF:FFFFFFFFF,FF:FFFFF:FFFFFF:FFFF:FFFFFFFFFFFFFFFFF,FFFFFFFFFFFFFFFFFFFFFFFFFFF:FFFFFFFFFFFFFFFFFFF,FF,FFFF:F::FFFFFFFFFFFFFFF:FF:FFF:FF,,:FFFFFF:FFFFFFF:FFF::FFFF,FF:,FFFF
@A00920:152:HGHKKDRXX:2:2103:8829:29058 2:N:0:CGCGTTCA+CTAATCGA
GGACTACACGGGTTTCTAATCCCGTTTGCTCCCCTGGCTTTCGCGCCTCAGCGTCAGTTTCGGTCCAGAATGCCGCCTTCGCCACCGGTGTTCCTCCAGATATCTACGCATTTCACCGCTACACCTGGAATTCCGCCTTCCTCTCCCGAACTCCAGACACGCAGTTTCGGAAGCAATTCCCAGGTTAAGCTAGGGGATTTCACTTCCGACATACGACACCGCCTTCGAGCGCTTTACGCCCACTAATTCC
+
FFFFFFFFFFFFFFFFFFFF:FFFF:FFFFFFFFFF:FF:FFFFFFFFFFF,F:FFFFFFFFF,FFFFF:FFFFFFFFFFFFFFFFFFFFFFFFF:F,FF::FF:FFFFFFFFFFFFFFF:FFFF,FFFFFFFF,F,,FFFFFF,F::,:FFF:FF,,FF:FFFF,FFFF:,FF:,FFFFFF,FFF,FFF,:FFFF:F:::FF,,:FFFFFFF,F,,FFF,FFF,FF:F:FFF,FFFFFFFFFFFFFFFF
@A00920:152:HGHKKDRXX:2:2103:30843:29074 2:N:0:CGCGTTCA+CTAATCGA
GGACTACTCGGGTTTCTAATCCTGTTTGCTCCCCACGCTTTCGTGCATGAGCGTCAGTATTGGCCCAGAAGGCTGCCTTCGCCATCGGTGTTCCTCCACATCTCTACGCATTTCACCGCTACACGTGGAATTCCACCTTCCTCTGCCATACTCCAGCCACGTAGTTTCGAGCGCAATTCCCAAGTTAAGCCCGGGGCTTTCACAGTCGACTTGCGCGGCCGCCTGCGCACACTTTACGCCCAGTAACTCC
+
FFFFFFF,FFFFFFFFFFFFFF,FFFFFFFFFFF::FFFFFFF:FF:FFFFFFFFFFFF,:FF:FFFF,F:FFFFFFFFFFFFFFFFFFFFFFFFFFF:FF:FFFFFFFFFFFFFFFFFFFFFFFFFFFFFFFFFFFF,FFFFF:FF,FFFFFFFFFFFFF:FFF:FFFFFFFFF,FFFF:,FFFF:FFFFFFFFF,FFFFFF:,FFFFFFF::FFFFF:FFFFFFFFF:F:FFF:FFF:FFFFFFFF:F
@A00920:152:HGHKKDRXX:2:2103:26223:29371 2:N:0:CGCGTTCA+CTAATCGA
GGACTACTGGGGTTTCTAATCCCGTTTGCTCCCCTAGCTTTCGCTCCTCAGCGTCAATGTCGGTCCAGGATGCCGCCTTCGCCACCGGTATTCCTCCAGATATCTACGCATTTCACCGCTACACCTGGAATTCCACATCCCTCTCCCGGATTCAAGCCTGCCAGTATCGGACGCAGTTCCTCGGTTGAGCCGAGGGATTTCACGTCCGACTTAGTAGGCCGCCTACGCGCCCTTTACGCCCAGTAATTCC
+
FFFFF:FFFFFFFFFFFFF:FFFFF:FFFFFFFFFFFFFFFFFFFFFFFFF,FFFFFFFFFFFFFFF:FFFFFFFFFFFFFFFFFFFFFFFFFFFFFFFFFFFFFFFFFF:FFFFF,FFFFFFFFFFFFFFFFFFFFFFFFFFFFFFFF:FFF,FFFFFFF::FFFFFFFFF:F:F:F,FFFF::FFFF:FFFFFFFFFF,FFFFFFFFFFFFFFFF,FFFFFFFF:F,F:FF,FFFFF,FFFFFFFF:F
@A00920:152:HGHKKDRXX:2:2103:29414:29387 2:N:0:CGCGTTCA+CTAATCGA
GGACTACCGGGGTATCTAATCCCATTCGCTCCCCTAGCTTTCGTCCATGAGCGTCAGTTATGGCCCAGCAGAGCGCTTTCGCCACTGGTGTTCTTCCCGATATCTACGCATTTCACCGCTACACCGGGAATTCCCTCTGCCCCTACCATACTCTAGCCCAGCAGTTTCCACTGCCCTTACGGAGTTGAGCCCCGCTCTTTGACAGCAGACTTGCTGAGCCGCCTGCGGACGCTTTACGCCCAATAATTCC
+
FFFFFFFF:FFFFFFFFFFFFFFFFFFFFFFFFFFFFFFFFFFFFFFF:FFFFFFFFFFFFFFFFFFFFFFFFFFFFFFFFFFFFFFFFFFFFFFFFFFFFFFFFFFFF,F:FFFFFFFF:FFFFFFFFFFFFFFFFFFFFFFFFFFFFFFFFFFFFFFFFFF:FFF,FFFFFFFF:FFFFFFFFFFFFFFFFFFFFF:FFFF:FFFFFFFFFFF:FFFFFFFFFFFFFFFFF,FFFFF:FF,FFFF,:F
@A00920:152:HGHKKDRXX:2:2103:13675:31438 2:N:0:CGCGTTCA+CTAATCGA
GGACTACAAGGGTTTCTAATCCCGTTTGCTCCCCTGGCTTTCGTACCTCAGCGTCAGGAACGGCCCAGAAAGTCGCTTTCGCCACTGGTGTTCCTCCCAATATCTACGCATTTCACCGCTACACTGGGAATTCCACTTTCCTCTGCCGTCCTCCAGTCTCCCAGTTTCCAGGGCACTCCCGAAGTTGAGCTTCGGTCTTTAACCCCAGACTTAAGAAACCGCCTACGTACGCTTTACGCCCAATAATTCC
+
FFFFFFFFFFFF:FFFFFFFFFFFFFFFFFFFFFFFFFFFFFFFFFFFF:FFFFFFFFFFFFFFFFFFFFFFFFFFFFFFFFFFFFFFFFFFFFFFFFFFF:FFFFFFFFFFFFFFFFFFFFFF,FFFF:FFFFFFFFFFFFFFFFFFFFFFFFFFFFFFFFFFFFFFFFFFFF:FFFFFFFFFFFFFFFFFFFFFFFFFFFFFFFFFFFF:FFFFFFFFFFFF,FFF,FFFFFFFFFFFF:F,FFFFFF
@A00920:152:HGHKKDRXX:2:2103:12337:31782 2:N:0:CGCGTTCA+CTAATCGA
GGACTACAAGGGTTTCTAATCCCGTTCGCTCCCCATGCTGTCGTGTCTGAGCGTCAGATGCGAGCCAGGACGCCGCCTTCGCCTCTGGGGTTCCTCCGGATCTCTACGCATTTCACCACTACACCCGGAATTCCACGTCCCGCTCTCGCTCTCTAGCCCCTCAGTCTGGCATAACCTAGCCCGGTTGAGCCGAGCCCTTTCATACACCACTTGAGGGGCAGCCTGCACACCCTTTACGCCCAGTAAATCC
+
FFFFFFFFFFFFFFFFFFFFFFFFFFFFFFFFFFFFFFFFFFFFFFFFFFFFFFFFFFFFFFFFFF:FFFFFFFFFFFFFFFFFFFFFFFFFFFFFFFF:FFFFFFFFFFFFFFFFFFFFFFFFFFFFFFFFFFFFFFFFFFFFFFFFFFFFFFFFF,FFFFFFFFFFFF,FFFFFFFFF::FFFF:FFFFFFFFFFFFFF:FFFFFFFFFFFFFFF:FFF:FFFFFFFFF:F:FFF:FF:FF,FFFFF:
@A00920:152:HGHKKDRXX:2:2103:24080:31798 2:N:0:CGCGTTCA+CTAATCGA
GGACTACTAGGGTATCTAATCCTGTTTGCTCCCCACGCTTTCGTGCCTCAGTGTCAGTGCTGGTCCAGGTGGCCGCCTTCGCCACAGATGTTCCTCCCGATCTCTACGCATTTCACCTCTACACTGGGAATTCCACCACCCTCTCTGACACTCAAGGTAACCAGTTTCAAACGCAGTTCCCAGGTTGAGCCCGGGCCTTTCACGCCTGACTTGATTACCCGCCTACGCGCCCTTTACGCCCAGTAATTCC
+
FFFFFFFFFFFFFFFFFFFFFFFFFFFFFFFFFFFFFFFFFFFFFFFFFFFFFFFF:FFFFFFFFFFFFF:F,FFFFFFFFF:FFFFFFFFFFFFFFFFFFFFFFFFFFFFFFFFFFFFFF:FFFFFFF:FFFFFFFFFFFFFFFFFF:F:FFFFFFFFFFFFFFFFFFF:FFFFFFFF::FFFFFF:FFFFFFFFFFFFFFFFFFFFFFFFF,FFFFFF,FFFFFF:FFFFFFFFFFFFFFFFFF:FFF
@A00920:152:HGHKKDRXX:2:2103:30011:31861 2:N:0:CGCGTTCA+CTAATCGA
GGACTACCCGGGTTTCTAATCCGATTCGCTACCCACGCTTTCGTGCCTCAGCGTCAAGAAAGTGCCAGTGAACTGCCTTCGCATTTGGTATTCCCCTCGATATCAACGGATTTCACCCCTACACCGAGAGTTCTGTTCACCTCTCACTCCTTCTAGTTATACCGTTTCTCGCGCGAACTCCGGGTTAAGCCCGACGATTTAACACAAGACTAATATAACCGCCTACGCACCCTTTACGCCCAGTAAATCC
+
:,FFF:FFFFFFF:FFFFFFFF:FFFFFF:FFFFFFFFF,FFFFFF:FFFF:FFF:FFFFF:FFFFFF:FFFFFF:F,FF,FFFFFFFF,F::FFFFFFFFFFF:,F:FFFF,FFF:FFFFF:FFFFFFFF,FF:FFFFFFFF:F,FFFFFFFFFFFFFFFFFF:FFFFF:,FFFFFFFF:F,FFFFFFFFFFF,,:FF,FF::FF:F,FF:F:FFFF:F:FFF:FFFFF,F,:FF:,FFFFF:FF,:FF
@A00920:152:HGHKKDRXX:2:2103:18114:32957 2:N:0:CGCGTTCA+CTAATCGA
GGACTACTAGGGTTTCTAATCCTGTTTGCTCCCCACGCTTTCGCTCCTCAGCGTCAGTACTGGCCCAGAACACTGCCTTCGCCATCGGTGTTCCTCCTGATATCTGCGCATTTCACCGCTACACCAGGAATTCCGTGTTCCCCTACCAGACTCAAGTCATCGCAGTATCAGATGGCGTCTCCGGGTTGAGCCCTGAGTTTTCACATCCGACGTACGAACCCGCCTACGAGCTCTTTCCGCCCAATAAATC
+
FFFFFFF:FFFFFFFFFFFFFFFFFFFFFF,FFFFFFFFFFFFFFFFFFF:FFFF::FFF:FFFFFFFF:FF:FFFFFFFFFFFFFFFFFFFFFFFFFFFFFFF::FFF:FFFFFFFFFF,FFFF:FFFFFFFFFFFFFFFFFFFF,:F,FFFFFF:FFFFF:FFF,F:FFFFF:FFFFFFFFFF,FFFFF:FFFFF,F:FFF:FF,F:FF,F:F::,,,FFF:,FF:FFFFFFFF,,FF:F:,FF:FFF
@A00920:152:HGHKKDRXX:2:2103:8567:33176 2:N:0:CGCGTTCA+CTAATCGA
GGACTACCCGGGTATCTAATCCTGTTCGCTCCCCACGCTTTCGCTCCTCAGCGTCAGTATCGGCCCAGAGATCCGCCTTCGCCACCGGTGTTCCTCCTGATATCTGCGCATTTCACCGCTACACCAGGAATTCCGATCTCCCCTACCGAACTCTAGCCTGCCCGTATCGACTGCAGACCCGGGGTTACGCCCCGGGCTTTCACAACCGACGCGACAAGCCGCCTACGAGCTCTTTACGCCCAATAATTCC
+
FFFFFFFFFFFFFFFFFFFFFFFFFFFFFFFFFFFFFFFF:FFFFFFFFFFFFF:FF,,FFFFFFFFFFFFFFFFFFFFFFFFFFFFF,F,FFFFFFFF,FFFFFFFF:FF:FFFFFFFFF,FFFFFF,FFFFFFFFFFFFFF::FFFFFFFFFF:FFFFFFFFFFFFFFFFFFF,,FFF:FFFFFF,FFFFFFFFFF:FFFFF:F:FFFFFFFF::FFFFFF:FFFFFFFFFF,:FFFFFFFFFFFFFF
@A00920:152:HGHKKDRXX:2:2103:8368:35587 2:N:0:CGCGTTCA+CTAATCGA
GGACTACAGGGGTTTCTAATCCCGTTCGCTCCCCTAGCTTTCGCGCCTCAGCGTCAGTGTCGGCCCAGCAACCCGCCTTCGCCGCAGGTGTTCCTCTCGATATCTACGCATTTCACCGCTACACCGAGAATTCCAGTTGCCCCTTCCGCACTCTAGCCGCGCAGTATCAGTTGACCTTTCCGAGTTAAGCTCGGAGATTTCACAACTGACTTGCGCTGGCCGCCTACGCGCCCTTTACGCCCAGTGATTC
+
FFFFFFFFFFFFFFFFFFFFFFFFFFFFFFFFFFFFFFFFFFFFFFFFFFFFFF:FFFFFFFFFFFFFFFFFFFFFFFFFFFFFFFFF:FFFFFFFFFFFFFFFFFFFFFFFFFFFFFFFFFFFFFFFFFFFFFFF:FFFFFF,FFFFFFFFFFF:FFFFFFFFFFFFFFFFFFFFFFFFFFFFFFFFFFFFFFFFFFFFFFFFFFFFFFFFFFFFFFFFFFFFFFF::FFFFF,FFFFFFFFFFF,:FF
@A00920:152:HGHKKDRXX:2:2103:24361:35978 2:N:0:CGCGTTCA+CTAATCGA
GGACTACTGGGGTTTCTAATCCCGTTCGCTCCCCATGCTTTCGCGCTTCAGCGTCAGTTAAGGACCAGAAAGCCGCTTTCGCCACTGGTGTTCCTCCGCATCTCTACGCATTTCACCACTACACGCGGAATTCCACTTTCCTCTTCCTCACTCTAGACATGCAGTCTCCACTCGCCTCTCCCAGTTTAGCCAGGAGCTTTCAGAGTAGACTTACACATCCGCCTACACGCCCTTTACGCCCAGTAACTCC
+
FF:FFFFFFFFFFFFFFFFFFFFFFFFFF:FFFFFF:FFFFFFFFFFFFFFFF:FFF:F:FFFFFFFFFF,FFFFFFFFFFFFFFF:FFF,FFFFFFFF,FFFFFFFFFFFFFFFFF:FFFFFFFFFFF,FFFFF:FFFFFFFFFFFFFFFFFF:FFFFFFFFFFFFFFFFFFF::FF,FFFFFFFFFFF::FFFFFFFFFFF:F:FFFFFFF::FFFFFFFFFFFFFFFFFFFF,:FFFF:::FFFFFF
@A00920:152:HGHKKDRXX:2:2103:28818:36245 2:N:0:CGCGTTCA+CTAATCGA
GGACTACAGGGGTTTCTAATCCCGTTTGCTCCCCACGCTTTCGCGCCTCAGCGTCAGTCACCGTCCAGAAGGCCGCCTTCGCCACCGGTGTTCCTCCCGATCTCTACACATTTCACCACTACACCGGGAATTCCACCACCCTCTCCCGCCCTCAAGCCTCGCCGTACCCAACGACCCTCCCCGGTTAAGCCGGGGGCTTTCACGTCGGACGCGCGAAGCCGCCTGCGCGCGCTTTACGCCCAACAACTCC
+
FF,FFFF:FFFFFFFFFFFFFFFFFFFFFFFFFF:FFFFFFFFFFFFFFFFFFFFFFFFFF:FFFFFFFFFFFFFFFFFFFFFFF:FFFFFFFFFFFFFFFFFFF:FFFFFFFFFFFFFFFFFFFFFFFFFFF:FF:FF:FF,,:F:FFFFFFFFFFFFFFFFFFFFF:FFFFFF,FFFFFFF,F:FF:FFFFFFFF:FFF,FFF:FFF:FFFFFF:FFFFFF:F:,:FFFF:FFFFFFFF:F,,F::FF
@A00920:152:HGHKKDRXX:2:2103:24035:36260 2:N:0:CGCGTTCA+CTAATCGA
GGACTACTCGGGTATCTAATCCCGTTTGCTCCCCTGGCTTTCGTTCCTCAGTGTCAGTTACAGTCCAGAATGCCGCCTTCGCCACCGGTGTTCCTCCAGATATCTACGCATTTCACCGCTACACCTGGAATTCCGCGTTCCTCTCCTGCACTCAAGCCCACCAGTATCGGACGCAGTTCCCCGGTTGAGCCGAGGGATTTCACGTCCGACTTAGCAGGCCGCCTACGCGCCCTTTACGCCCAGTAATTCC
+
FFFFFFFFFFFFFFFFF:FFFFFFFF:F:FFFFFFF:F:FFFFFFF:FFFFFFFFFFFFF,FFFFFFFFFFFFFFFFFFFFFFFFFFFFFFFFFFFF:FFF:FFFFFFFFFFFFFFFFFFFFFFFFFFFFFFFFFFFFFFF,FFFFFFFFFFFFFFF:F:FFFFF,,FFF:FFFFF:::FFFFFF,FF:FFFFFFF,FF,FFFF:,FF,:FFFFFFFFFFFF,FF,:FFFF:FFF:FFFFF,FFF,F,:F
@A00920:152:HGHKKDRXX:2:2103:4453:36354 2:N:0:CGCGTTCA+CTAATCGA
GGACTACAAGGGTATCTAATCCTGTTCGCTCCCCACGCTTTCGCTCCTCAGCGTCAGTATCGGTCCAGAGACCCGCCTTCGCCACCGGTGTTCCTCCTGATATCTGCGCATTTCACCGCTACACCAGGAATTCCAGTCTCCCCTACCGCACTCTAGCTTGCCCGTATCCACTGCAGGCTCGGGGTTGAGCCCCGAGTTTTCACAGCAGACGCGACAAACCGCCTACGAGCTCTTTACGCCCAATAATTCC
+
FFFFFFFFFFFFFFFFFFFFFFFFFFFFFFFFFFFFFFFFFFFFFFFFFFFFFFFFFFFFFFFFFFFFFFFFFFFFFFFFFFFFFFFFFFFFFFFFFFFFFFFFFFFFFFFFFFFFFFFFFFFFFFFFFFFFFFFFFFFFFFFFFFFFFFFFFFF:FFFFFFFFF:FFFFFFFFFFFFFFFFFFF:FFFFFFFFFFFFFFFFFFF,FFFFFFFFFF,FFFFFFFFFFFFFFFFFFFFFFFF:FFFFF:FF
@A00920:152:HGHKKDRXX:2:2103:18810:36417 2:N:0:CGCGTTCA+CTAATCGA
GGACTACTGGGGTTTCTAATCCCGTTCGCTCCCCATGCTTTCGCCTCTCAGCGTCAGGTCAGGCCCAGCGTGTCGCCTTCGCCACTGGTGTTCCTCCGGATCTCTACGCATTTCACCACTACACCCGGAATTCCACACGCCTCTACCTGCCTCTAGCCCCGCAGTTCGGTCACGTCCTCGCCCGGTTGAGCCGGGCGCTTTCACGCGCCACTTGCAGGACCGCCTACACGCGCTTTACACCCAGTAAATC
+
FFFFFFFF:FFFFFFFFFFFFFFFFFFFFFFFFFFFFFFFFFFFFFFFFFFFFFFFFFFFFFFFFFFFFFFF:FFFFF,FFFFFFFFFFF,FFFFFFFF:,FFFFFFFFFFFFFFFF:F:FF,FFFFFFF:FFFFFFFFFFFFFFFFFFFFFFFFFFFFFFFFF:F,F::FFFFFFF:FFFFFFFFFFFFFF::FFFF,FFFFFFFFFFFFFFFFFFFFFFFFFF,FFFFFFFF,FFFFFFFF:F,,FFF
@A00920:152:HGHKKDRXX:2:2104:31611:1407 2:N:0:CGCGTTCA+CTAATCGA
GGACTACAGGGGTTTCTAATCCTGTTTGCTCCCCACGCTTTCGCACCTCAGCGTCAATACCTGTCCAGCGAGTCGCCTTCGCCACTGGTGTTCTTCCGAATATCTACGAATTTCACCTCTACACTCGTCATTCCGCTTTCCTCTCTCGGCCTCTAGTCTCCCAGTATCGAATGCAGTTCACAGGTTAAGCCCGGGGATTTCACATCCAACTTAAGAAACCGCCTGCGCGCGCTTTACGCCCAGTCATTCC
+
FF:FFFFFFF:FFFFFFFFFFFFFFFF,FFFFFFFFFFFFFFFFFFFF:FF,F,FFF:F,:FFFFFFFFFFFFFFFF:F:FFFFFFFF,FFFFF,FF:FF:FFFFFFFFFFF:FFFFFFFFFFFFFFFFFF:F,FFFFF:FFFFFFFF:F:FFFF,F:FFFFFFFFFFFFFF:FF,FF,,FFFFFF:FFFF,F:F,FFFFFFFF:FFFF:FFFFFFFFFFF,FFF,FFFFFFF,FFFFFFFFFFF:FFFF
@A00920:152:HGHKKDRXX:2:2104:31268:1532 2:N:0:CGCGTTCA+CTAATCGA
GGACTACCGGGGTATCTAATCCCGTTCGCTACCCTGGCTTTCGCGGCTCAGCGTCAGGTGCAGCCCAGGGCGCCGCCTTCGCCTCTGGTGTTCCTCCGGATCTCTACGCATTTCACCACTCCACCCGGAATTCCACGCCCCTCTGCTGCCCTCTAGCTGTCCAGTTTCGAACGGCCTCTCCCGGTTGAGCCGGGAGCTTTCACGTCCGACTTGAACAGCCGCCTGCCCGCGCTTTACGCCCAGTAAATCC
+
FFFFFFFF,FFFFFFFFFFFFFFFFFFFFFFFFFFFFFFFFFF,FFFFFFFFFFF:F,:FFFF,FFFFFFFF,FFFFFFFFFFFFFFFFFFFFFFFFFFFFFFFFFFFFFFFF,FFFFFFFFFFF,FFFFFFFFFFFFFFFFFF:FFFFF:FFFFFFF:FFFFFFFFFFFF,FFFFFF,FFFFFFF:FFFFF::FFFFFFFFFFFFFFF:F,,FFFF,,::F:F,FFFFFFFFFFFFFFFFFF,FFFFFF
@A00920:152:HGHKKDRXX:2:2104:9317:1814 2:N:0:CGCGTTCA+CTAATCGA
GGACTACTGGGGTTTCTAATCCCGTTTGCTCCCCTAGCTTTCGCTCATCAGCGTCAATGTCGGTCCAGGATGCCGCCTTCGCCACCGGTATTCCTCCAGATATCTACGCATTTCACCGCTACACCTGGAATTCCACATCCCTCTCCCGAACTCAAGCCCACCAGTATCGGACGCAGTTCCCCGGTTGAGCCGAGGGATTTCACGTCCGACTTAACGGGCCGCCTACGCGCCCTTTACGCCCAGTAATTCC
+
FFFFFFFFFFFFFFFFFF,FFFFFFFFFFFFFFFFFFFFF,FFFFFFFFFFFFFFFFFFFFFFFFFFFF:FFFFFFF:FFFFF:FFFF:FFFFFFFFFF:FFFF,FFFFFF:FFFFFFF,FFFFFFFFF,F,FFFF:FFFFFFFFFFF:FFFFFFFF:F:FFFFF:FFFFFFFFFFFFFFFFFFFFFFFFFFFF,FFF:F:,FFFFFFFFFFFFFFFFFFFFF:FFFFFFFFFFF,FFFFF:FFF,FFFF
@A00920:152:HGHKKDRXX:2:2104:30192:1830 2:N:0:CGCGTTCA+CTAATCGA
GGACTACTCGGGTTTCTAATCCCGTTTGCTCCCCTAGCTTTCGCTCCTCAGCGTCAATCTCGGTCCAGGATGCCGCCTTCGCCACCGGTATTCCTCCAGATATCTACGCATTTCACCGCTACACCTGGAATTCTGCATCCCTCTCCCGAATTCAAGCCATCCAGTATCAGACGCAGTTCCCAGGTTGAGCCTGGGGATTTCACGTCTGACTTAGTTGGCCGCCTACGAGCCCTTTACGCCCAGTAATTCC
+
FFFFFFFFFFFFFFFFFFFFF:FFFFFFFFFFFFFFF:FFFFFFFFFFFFFFFFFFFFFFFFFFFF:FFFFFFFFFFFFFFFFFFFFFFF:FFFFFFFFFFFFFFF:FFFFFFF:FFFFF,F:FFFFFF,FFFFFFFFFFFFFFFFFFFFF:FF:FFF,:FFFFF:FFFFFFFF:F:FFFFFFFFFF:FF:FFFFFFF,FFF:FFFFF:F,FFFFFFFFFFFF,FFFFFF:FF::,FFFFF,FFF,FFFF
@A00920:152:HGHKKDRXX:2:2104:23032:2174 2:N:0:CGCGTTCA+CTAATCGA
GGACTACCAGGGTTTCTAATCCCGTTCGCTCCCCTAGCTTTCGCGCCTCAGCGTCAGTGTCGGCCCAGCAACCCGCCTTCGCCGCAGGTGTTCCTCTCGATATCTACGCATTTCACCGCTACACCGAGAATTCCAGTTGCCCCTTCCGCACTCTAGCCGCGCAGTATCAGTTGACCTTTCCGAGTTAAGCTCGGAGATTTCACAACTGACTTGCGCTGGCCGCCTACGCGCCCTTTACGCCCAGTAAATC
+
FFFFFFFFFFFFFFFFFFF,FFFFFFFFFFFFFFFFFFFFFFFFFFFFFFFFFFFFFFFFFFFFFFFFFF:FFFFFFFFFFFFFFFFFFFFFFFFFFFFFFFFFFFFFFFFFFFFFFFFFFFFFFFFFFFFFFFFFFFFFFFFFFFFFF,FFFFFFFFFFFF:FFFFFFFFFFFFFFFFFFFFFFFFFFFFF,FFFFFFFFFFFFFFFFFFFFFFFFFFFFFF:FFFFFFFFFFFFFFFFFFFFFFFFFF
@A00920:152:HGHKKDRXX:2:2104:19217:2237 2:N:0:CGCGTTCA+CTAATCGA
GGACTACTGGGTTTCTAATCCTGTTTGCTCCCCACGCTTTCGCTCCTCAGCGTCAGTTACGGCCCAGAGCGGCGCCTTCGCCACTGGTGTTCCTCCTGATATCTGCGCATTTCACCGCTACACCCGGAATTCCCGGCTCCCCTACCGCACTCGAGTCACGGCAGTATCGGGTGGCATCTCTGGGTTGAGCCCAGAGTTTTCACACCCGACTTCCCGACCCGCCTACGAGCTCTTTACGCCCCAGAAATCC
+
FFFF:FFFF::F:FFF:FF:FFF:FFFFF:FFFFFFFFF:FFFFFFF,F:FFFFFFFFFFF:FFFFFFFFFFFFFFF,FFFFFFFFFFFF,FFFFFF,FFF,FFFFFFFFF,FFFFFFF:FFF:,F,F,FFFFF:,FFFFFFFFFFFFFFFFFFF,F,F,FFFFFFFFFFFFFFF:FFFFFFFFFF:,:F,,,FFFF,FFFFF:FFFF,F,:,FFFF,,FFFF:,,:F:,:,,,,::FFFFF,,F,,FFF
@A00920:152:HGHKKDRXX:2:2104:16143:2863 2:N:0:CGCGTTCA+CTAATCGA
GGACTACTCGGGTTTCTAATCCTGTTTGCTCCCCACGCTTTCGCGTCTCAGCGTCAGTATCCAACCAGGGGGCCGCCTTCGCCACCGGTGTTCCTCCCGATATCTACGCATTTCACCGCTACACCAGGAATTCCAGTCTCCCCTACCACACTCTAGTCTGCCCGTACCCGATGCAAGCTCAAGGTTGAGCCTTGAGTTTTCACACCAGACGCGACAAACCGCCTACGCACGCTTTACGCCCAGTAACTCC
+
FFFFFFFFFFFFFFFFFFFFFFFFF,FFFF::FFFFFF:FFFFFFFFFFFFFFFFFFFFFFFFFFFFFFFFFFFFFFFFFFFFFFFFFF:FFFFFFFFF:FFFFFFFFFFFF:FFFFFFFFFFFFFFFFFFFFFFFFFFF,F:FFFFFFFFFFFF,FFFFFFFFFFFFFFFFFFFFFFFFFFFFFFFF:FFF:,FFFFFF:FF:F,FFFFFFFFFF:FFFF:FFFFFFFFFFF,FF,FFFFFF:FFFFF,
@A00920:152:HGHKKDRXX:2:2104:17996:3255 2:N:0:CGCGTTCA+CTAATCGA
GGACTACTCGGGTTTCTAATCCGTTTTGCTCCCCACGCTTTCGAGCCTCAGCGTCAGTATAGGTCCAAAGAGGTGCCTTCGCTTTTGGTGTTCCTCCTGATATCAACGCATTTAACCGCTCCACCAGGAATTCCCCTCTTCTCTACCTAACTCAATCTTGATAGTATCCAGTGCGGTTTGTCGGTTGAGCCGACAGATTTAACACCAAACTTACCAAGACGCCTACGCATCTCTTTACGCCCAGTAAATC
+
FFFFF,FFFFFFFFFFFFFFFFFFFFFFFFFFFFFFFFFFFFFFFFFFFFFFFFFFFFF:FFFFFFFFFF,FFFFFF:FFFFF:FFFFFFFFFFFFFFFFFFFFFFFFFFFFFFFFFF:FFFFFFFFFFFFFFFFFFFFFFFFFFFFFFFFFFFFFFFFFFFFFFFFF:FFFFFFFF,FFFFFF:FFFFFFFFFFF:,FFFFFFFFFF:FFFFFFFFFFF,FFF:FFFFFFFFFFFFF,:FF:FFFFF:F
@A00920:152:HGHKKDRXX:2:2104:6714:3411 2:N:0:CGCGTTCA+CTAATCGA
GGACTACTGGGGTATCTAATCCTGTTTGCTCCCCACGCTTTCGCGTCTCAGCGTCAGTCACGTACCAGAGAGCCGCCTTCGCCACGGGTGTTCTTCCTGATATCTGCGCATTTCACCGCTACACCAGGAATTCCACTCTCCTCTTCCGGACTCTAGCTAGATGGTTTCCACAGGCGTCTCGAGGTTGAGCCTCGAGTTTTCACAACGGACCTACCTAGCCGCCTACACGCTCTTTACGCCCAATAAATCC
+
FFFFFFFF:FFFFFFFFFFFFFFFFFFFFFFFFFFFFFFFFFFFFFFFFFFFFFF:FFFF,:F:FFFFF:FFFFFFFFFFFFFFFFF,FFFFF,FF::FFFFFFFFFFF:FFFFFFF,FFFFFFF,,FFFFFFF:F,FFFFFFF:FF,,FFFF::F:FFFF::FFFFFFFF,F,F,FF,F:FFFFFFFFFFFFFFF:FFFFFFFFF,FFFFFFFFF,FF,FFFF,FFFFF:FFFFFFFFFFF:F:FFFFF
@A00920:152:HGHKKDRXX:2:2104:15691:4272 2:N:0:CGCGTTCA+CTAATCGA
GGACTACTGGGGTTTCTAATCCTGTTTGCTCCCCTAGCTTTCGTGCCTCAGCGTCAGTTTTCGTCCAGGTAGTCGCCTTCGCCACTGGTGTTCCTCCTGATATCTACGCATTTCACCGCTACACCTGGAATTCCGCGTTCCTCTCCTGCACTCGAGCCATCCAGTCTCAGACGCAGTTCCCCAGTTGAGCTGAGGGATTTCACGTCTGACTTAGCTGGCCACCTACGAACCCTTTACGCCCAGTAATTCC
+
FFFF:FFFFFFFFFFFFFFFF:FFFFFFF:FF:FFFFFFFFF:FFFFFFFFFFFFFF:F,FFFFFF,FFF:FFFFFFF,FFFFFFFFFFFFFFFFFFFFF:FFFFFFFFFFFFFFFFFFF:FFFFFFFFFFFFF:FFFFF:FFFFFFFFFFFFFFFFFFFFFFFFFFFFFFFFFFFFFFFFFFFFFFFFFFFFFFF:FFFFFFFFFFFFF:,FFF:FFFFFF:FFFFFFFFFFFFFF:FFFFFFF:FFFF
@A00920:152:HGHKKDRXX:2:2104:13485:4742 2:N:0:CGCGTTCA+CTAATCGA
GGACTACCAGGGTTTCTAATCCTGTTTGCTCCCCACGCTGTCGCGCCTCAGTGTCAGCAACAGCCCAGCAGGCCGCCTTCGCCACCGATGTTCTTCCCGATCTCTACGCATTCCACCGCTACACCGGGAATTCAACCTGCCTCTACTGTGCTCAAGCCAGGCAGTTTAGAAGGCAGTCTAGCGGTTGAGCCGCAAGATTTCACCCCCTACTTACCAAGCCACCTACGCGCCCTTTACGCCCAGTGATTCC
+
FFFF:FFFFFFFFF:FFFFFFFFFFFFFFFFFFF::FFFFFFFF,FFFFFFFFFFFFF:FF:FFFFFFFFFFFFFFFFFFFFFFFFFFF,FFFFFFFFFFFFFFFFFFFFFFFFFFFFFFFF:FF,FFFFFFF,FFF,FFFFFF:F,:FFFFFF:FFFFFFFFF:FFFF:::FFFFF:F,F,FFFFFFFFFFFFFF:FF:FFF:FFFF,F:FF,FF,,FFFFFF,FF:FFFFF:FF::FFFFFF,FFFF:
@A00920:152:HGHKKDRXX:2:2104:2446:4914 2:N:0:CGCGTTCA+CTAATCGA
GGACTACACGGGTTTCTAATCCTGTTTGCTCCCCACGCTTTCGTGCATGAGCGTCAGTGATGGCCCAGGAGGCTGCCTTCGCCAATGGTGTTCCTCCACATCTCTACGCATGTCACCGCTACACGTGGAATTCCACATCCCTCTGCCACACTCGAGCCCCGTAGTTTCGAGAGCAATTCCCAAGTTAAGCCCGGGGATTTCACACTCGACTTGCGAGGCCACCTCCGCACACTTTACGCCCAGTAATTCC
+
FFFFFFFFFFFF:FFFF:FFFF:F:FFFFF,FFF:FFFFF:FFF:F:F:FFFFFFFFF,,:,FFFFFF,FFFF:F:F,FFFFFF,FFFFF,FFFF,F:F:FFFFFFFFFFF,FF:FFFFF:FFF:FFF::FFFFFF,FFFFFFF,FFF,FFFF,:FFFF,F,:F,,FF,FF,FFFFFFFFFFFFFFFFFFFF,FFFFFFFFFFFF::FFFFF:F,F::FF:FFF,FFF,FFFFFFFFFF,,,F,F:FF:F
@A00920:152:HGHKKDRXX:2:2104:28601:5274 2:N:0:CGCGTTCA+CTAATCGA
GGACTACAAGGGTTTCTAATCCCGTTTGCTCCCCTGGCTTTCGCGCACTCAGCGTCATTGTCGGCCAAGCAACCCGTCTTCACCTCAGGTGTTCCTCTTGAAATCTACGCATTTCACCGCTACACAAAGAATTCAGATAGCCCCATCCAATCTCTAGCGCATAAGTATACACTCACATATCCGATTTAAGCTAGGAGATTTCACAGCTGACTTAACATGCGGCATACGCGCCCTTTACGCCCAGAAAATC
+
FF:FFFF,,:FFFFFFFFFFFFFFFFFFFFFFFFFFFFFFFFFF,F:F:,,,FF,,F,,:,FFFFF::FF:,FF:,:,F:F,F,:F:FFFFF,F,,F,::,,:::,FFF,:FFFF:F:,,FFFFF::,:FFF,F,,FF,:F,F,,:FF,,,F,,,F,:,FF,,FF,F,F,,FF,:F,,,,,FF:::F,:FFFFFFF,,FF,FFF:F,,FF:FF:F,:F:F,FF,:,F::FFF:F:FF,FFFF,FFFF:,:
@A00920:152:HGHKKDRXX:2:2104:17942:7607 2:N:0:CGCGTTCA+CTAATCGA
GGACTACAGGGGTATCTAATCCTGTTTGCTCCCCACGCTTTCGCGCCTCAGCGTCAGTTACAGACCAGAAAGTCGCCTTCGCCACTGGTGTTCCTCCACTTCTCTACGCATTTCACCGCTCCACATGGAATTCCACTTTCCTCTTCTGCACTCAAGTCCTCCAGTTTCCAATGTCCCTCCACGGTTGAGCCGTGGGCTTTCACATCAGACTTAAAGGACCGCCTGCGCGCGCTTTTCGCCCAATAAATCC
+
FFFFFFFFFFFFFF:FFFF:FFFFFF:FF:FFFF,FFFF:FFFFFFFFFFFFFFFFFFFFFF:FFF:FFFFFFFFFFFFFF:FFFFFFF:FFFF:FFFF,,FFFF:FFF,FF,F,FFF:F,F:FFFFFFF,:F:F:::FFF,F:FFFF:,:FFF,FF::,FF,,,::FFFFFF,FFF,FFFFF:,:,,FFFFFFF:F::,:,:,FF,FFFFFF,,F,,,:FFFFF:FFFFFF,,:,FF:FF,::,:,,,F
@A00920:152:HGHKKDRXX:2:2104:10050:7654 2:N:0:CGCGTTCA+CTAATCGA
GGACTACTAGGGTTTCTAATCCCGTTTGCTCCCCACGCTTTCGCACATGAGTGTCAGGCCAATGCCAGGGTGCCGCTTTCGCCACTGGTATTCCTCCCGATATCTACGCATTCCACCACTACACCGGGAATTCTACACCCCTCTCATCGCCTCAAGTCTGCCAGTCTCCAACGACCTCGCCCAGTTAAGCCAGGCGCTTTCACGTCAAACTTAGCAAACCACCTGCGTGCGCTTTACGCCCAGTAATTCC
+
FFFFFFFFFFFFFFFFFFFFFFFFFFFFFFFFFFFFFF:,FFFFFFFFFFFFFFFFFFFFF:FFFFFFFFFF:FFFFFFFFFFFFFFFF:FFFFF,FFFF:FFFFFFFF::FF:FFFFF:FFF:FFFFFFF:FFFF:FFFFFFFFFFFFFFFFFFFFFFFFFFFFFFFF:,FF:FF:FF::FFFFFFFFFF,FFFFFF,FF:,FF::F:FFF:FFFFF:FF,FFF,FFFFF,:,F,,F::,:FFFF,F:F
@A00920:152:HGHKKDRXX:2:2104:23122:8782 2:N:0:CGCGTTCA+CTAATCGA
GGACTACTGGGGTTTCTAATCCCGTTCGCTCCCCATGCTGTCGCGTTTCAGCGTCAGAAACGGCCCAGGACAGCGCCTTCGCCACTGGTGTTCCTCCGGATCTCTACGCATTTCACCACTACACCCGGAATTCCCTGTCCCTCTACCGTCCTCCAGCGCCTCAGTCTCCCTCGACCTCCCCCGGTTGAGCCGGAGAATTTCACGACGAACTTGAGACGCCGCCTACACGCCCTTTACGCCCAGTAACTCC
+
FFFFFFFFFFFFFFFFFFFFFFFFFFFFFFFFFFFFFFFFFFFFFFFFFFFFFFFFF:FFFFFF:FFFFFFFFFFFFFFFFFFFFFFFFFF:FFFFFFFFFFFFFFFFFFFFFFFFFFFFFFFFFFFFFFFFFFFFFFF:FFFFFFFFFFFFFFFFFFFFFFFFFFFFFFFFFFFFFFFFFFFFFFFFFFFFFFFFFFFFFFFFFFFFFFFF::FFFFFFFFFFFFFF,FFFFFF:FFFFFFFFFFFFFF
@A00920:152:HGHKKDRXX:2:2104:12355:8829 2:N:0:CGCGTTCA+CTAATCGA
GGACTACTGGGGTATCTAATCCTGTTTGCTCCCCACGCTTTCGCTCCTCAGCGTCAGTATTGGCCCAGAGAACCGCCTTCGCTACTGGTGTTCCTCCCGATATCTGCGCATTCCACCGCTACACCGGGAATTCCATTCTCCTCTACCAAACTCTAGCCACAGCAGTATCGACTGCAGTTCCAGGGTTGAGCTCGGGGATTTCACGCCTGACATGCGGGGCCGCCTGCGCACCCTTTACGCCCAGTAATTC
+
FF:FFFFFFFFF::FFFFFFFFF:FFFFFFFFFFFFFFFFFFFFF,FFFFFFFFFFFFFF:,:FFFFFFFFFFFFFFFFFFFFFFFFFFFFFFFFFF:FFFFFFFFFFFFF:FFFFF,FFFFFFFFFFFFFFFF,F,FFFFFFF:FFFFF:FFFFFFFFFFFFFFF,F,::,FFFFFFFFF,FFF,:FFF,FF:FF::FFFFF:,F,FF:F,FFFF,,FFFFFF,F:FFF:FFFFFFFFFFFFF:FFFFF
@A00920:152:HGHKKDRXX:2:2104:3495:9048 2:N:0:CGCGTTCA+CTAATCGA
GGACTACACGGGTTTCTAATCCTGTTTGCTCCCCATGCTTTCGCGCCTCAGCGTCAGTTGCAGACCAGAGAGTCGCTTTCGCCACTGGTGTTCCTCCACATCTCTACGCATTTCACCGCTACACGTGGAATTCCACTCTCCTCTTCTGCACTCAAGTCTTCCAGTTTCCAATGGCCTCTTGCGGTTAAGCCACAAGCTTTCACATCAGACTTAAAAGACCGCCTGCGCGCCCTTTACGCCCAATAATTCC
+
FFFFFFFFFFFF::FFF:FFFFF,FFFFFFFFFFFF:,FFFFFF:FFFFFFFF,FFFF:F:FFF:,FFFFF,FFFFFFF,FFF:,:FF:,:F,F:,F,F:,,FF:FFFFFFFF,FFFFFF:,FFF,:FFFFF:FF:FFF,FFF::,F,FFF:FFF,:FF::FF:FFF,F:F::FF,:FFFFFFFFFFF,FFFFF:,,:,FFFFFF,F,F:,F,F,FF:F:FF,,,F,F:FFF:FFF:F,FFFFFFFFFF,
@A00920:152:HGHKKDRXX:2:2104:17400:10113 2:N:0:CGCGTTCA+CTAATCGA
GGACTACAAGGGTATCTAATCCTGTTTGCTCCCCACGCTGTCGCGCCTCAGCGTCAGCTACTGCCCAGCAGGCCGCCTTCGCCACCGGTGTTCTTTCGGATCTCTACGCATTCCACCGCTACACCAGGAATTCCGCCTGCCTCTACCGATCTCTAGCTCGCCAGTATCTCCTGCATGTCCGAAGTTGAGCCTCGGAGTTTCACAGGGGACTTAACGAACCGCCTGCCCGCGCTTTACGCCCAGTAATTCC
+
FFFFFFFFFFFFFFF:FFFFFFFFFFFFFFFFFFFFFFFF:FFFFFFFFFFFF:FFFFFFFFFFFFFFFFFFFFFFFF:FFF:FFFFF,F,FFFFFFFFF:FFFFFFFFFFFFFFFFFF:FFFFFFFFFFFFF:FFFFFFFFFFFFFFFFFFFF,FFFFFFFFFFFFFFFFFFFFFFFFFFFFFFFFFFFFFFFFFFFFFFFFFFFFFFFFFFFFFFFFFFFFFFFFFFFFFFFFFFFFFFFFFF,FFFF
@A00920:152:HGHKKDRXX:2:2104:26214:10911 2:N:0:CGCGTTCA+CTAATCGA
GGACTACCGGGGTATCTAATCCTGTTTGCTCCCCACGCTTTCGTGCATGAGCGTCAGTGTCAGCCCAGAGACCTGCCTTCGCCATCGGTATTCCTCCTGATATCTACGCATTTCACTGCTACACCAGGAATTCCAGTCTCCTCTGCCGCACTCAAGCCTTCCAGTCCCAAATGCCATTCCCAGGTTGAGCCCGGGGATTTCACATCTGGCTTACAAAACCGCCTGCGCACCCTTTACGCCCAGTAATTCC
+
FF:F:FFF:FFFFFFFFFFFFFFFFFFFFFFFFFFFFFFFFFF:FFFFFFFFFFFFFFFFFFF:FFFFF:FFF,FFFFFFFFFF:FFFF:FFFFFFFF,FFFFFFFFF,FFF:FFFF::FFFFFFFFFFFFFFFFFFFFFFFFF:FFFFF:FFFFF,FFF,FFFFF:FF,FFFFFF:,FFFFFFF,FFFFFFFFFFFFF,F,FFF:FF:FFFFF:F,FFFFFFFFF:FF:FFFFFF:FFFFFFF,FF,F:
@A00920:152:HGHKKDRXX:2:2104:15176:11083 2:N:0:CGCGTTCA+CTAATCGA
GGACTACTGGGGTTTCTAATCCCGTTCGCTCCCCATGCTTTCGCATCTCAGCGTCAGGTCAGGCCCAGCGTGTCGCCTTCGCCACTGGTGTTCCTCCGGATCTCTACGCATTTCACCACTACACCCGGAATTCCACACGCCTCTACCTACCTCTAGTCGCGCAGTTCGATTGCGTCCTCGCCCGGTTGAGCCGGGCGCTTTCACGCCTCACTTGCACGACCGCCTACACGCGCTTTACACCCAGTAAATC
+
FFFFFFFFFFFFFFFFFFFFFFFFFFFFFFFFFFFFFFFFFFFFFFFFFFFFFFFFFFFFFFFFFFFFFFFFFFFFFFFFFFFFFFFFFFFFFFFFFFFFFFFFFFFFFFFFFFFFFF:FF:FFFFFFFFFFFF,:FFFFFFFFFF:FFFFFFFF:FFFFFFFF:FFFFFFFFFFFF,FFFFFFFFFFFFFFFFFFFFFFFFF:FFFFFFF:FFF:FFF:FFFFFFFF,FFFFFFFFF::FFFFFFFFF:
@A00920:152:HGHKKDRXX:2:2104:25843:12148 2:N:0:CGCGTTCA+CTAATCGA
GGACTACTGGGGTTTCTAATCCTGTTCGCTCCCCACGCTTTCGTGCCTCAGCGTCAATCAAGACCCAGTTAGCTGCCTTCGCAATCGGTATTCCACGACATATCTATGCATTTCACCGCTACATGTCGCATTCCACTAACCTCTATCTGATTCAAGTTACACAGTTTCAAAGGCAATCTCACAGTTAAGCTGTGACCTTTCACCCCTGACTTACATAACCGCCTACGCACCCTTTAAACCCAGTGATTCC
+
FFFFFFFFFFFFFFFFFFFFFFFFFFFFF,FFFFFFFFFFFFFFFFFFFFFFFFF:FFFFFFFFFFFF,,,FFFFFFF:FFF:F,FFFFFFFFFFFFFFFFFFFF:FFFFFFFFFFFFFF:FFFFFFFF,,FFFFFF:FFF,FFFFFFFF:FFFFF:F:FFF,FFFFFFFF:FFF,F:FFFFFFFFFFFFFFFFFFFF:FFFF:F:F:FF:FF:FFF,:FFFFFFFF,FFFFFFFFFFFFFF:FFFF,FF
@A00920:152:HGHKKDRXX:2:2104:5059:12226 2:N:0:CGCGTTCA+CTAATCGA
GGACTACTAGGGTTTCTAATCCTGTTCGCTCCCCACACTTTCGCTCCTCAGCGTCAGGACATGCCCAGAGAACCGCCTTCGCCACCGGTGTTCCTCCTGATATCTGCGCATTTCACCGCTACACCAGGAATTCCGCACTCCCCTACCGGACTCGAGTCATGGCAGTATCGAGTGGCGTCTCCGAGTTGAGCCCGGAGTTTTCACACCCGACTTGCCAAACCGCCTACGAGCTCTTTACGCCCAATAAATC
+
FFFFFFFFFFFFFFFFFFFFFFFFFFFFFFFFFFFFFFF:FFFFFFFFFFFFFFFFFFFFFFFFFFFFFF:FFFFFFFFFFFFFFFFFFFFFFFFFFFFF:FFFFFFFFFFFFF:FFFFFFF:FFFFFF,FFFFFFFFFFF:FF,FFFFFFFFFFFFFFFFFFF:F:FFFFFFFFFFFFFFFFFFFFFFFFFFFFFFFFFFFFFFFFFFFF,FFFF:FFFFFFFFFFFFF,FFF:FFF:FFFF:FF,FFF
@A00920:152:HGHKKDRXX:2:2104:29035:12226 2:N:0:CGCGTTCA+CTAATCGA
GGACTACTCGGGTTTCTAATCCCTTTCGCTACCCTGGCCTTCGTGCCTCAGCGTCAGATACTGTCCAGTGACTCGCTTACGCCACGAGTGTTCCTCTCGATATCCACGCATTTCACTGCTACACCGAGAATTCCAGTCACCTCTCCAGTCCTCTAGTCTGGCAGTATCGGATGCAGTTCCGGGGTTGAGCCCCGGGATTTCACATCTGACTTACCAAACCGCCTACGCACCCTTTACGCCCAGTGATTCC
+
FF:F:FFFFFFFFFFFFFFFFFFFFF,FFFFFFF:FFF:FFFFFFFFF:FFFFFFFFF:FFF,FFFFFFFFFFFFFFFFFFFFFFFFFF,FFFFFF:FFFFFFF:FFFFFFFFFFFFFFFFFFFFFFFFFFFF,F,:F,FFFFFFFFFF,FFFFFFFFF,FFFFFFF:,:F:::FFFF,FF:F:FFFFF::FFFFFFFFFFF:FFF:FFFFFFFFFFFF,F:FFFFFFFF:FFFFF,FFFFFF,:FFF,F
@A00920:152:HGHKKDRXX:2:2104:32045:12242 2:N:0:CGCGTTCA+CTAATCGA
GGACTACTAGGGTTTCTAATCCTGTTTGCTCCCCACGCTTTCGCACCTCAGCGTCAACAATCGTCCAGTAACTCGCCTTCGCCACTGGTGTTCTTCCGAATATCTACGAATTTCACCTCTACACTCGGAATTCCACTTACCTCTCCGATGTTCAAGCGATGCAGTCTTAAAGGCAATTCCAGGGTTGAGCCCTGGGCTTTCACCTCTAACTTACAAAGCCGCCTACGTGCGCTTTACGCCCAGTAATTAC
+
FFFFFFFF,FFFFFFF:FFFF::FFFFFF,FFFFFFFFFFFFF,,FFFFFF:FFFFF,F,F:F,FFFFFF:,F,FFFFFFFFFF,FFFFFFFFFFFFFFFFFFFFFFFFFFFFFFF:,FFF,FF:FF::F:FFFFFFFFF:FFF,F:FFFFFFFFF,FFF:FFFFFF:FF:F:FFFFF,FFFFFFFFFFF::FF,FFFFFF,:FFF:,FFFFFF,FF,FFFFFFFFF:,FFFFFF:FFFFFFFF:FF:,F
@A00920:152:HGHKKDRXX:2:2104:7500:12289 2:N:0:CGCGTTCA+CTAATCGA
GGACTACTGGGGTTTCTAATCCTGTTTGCTCCCCACGCTGTCGCGCCTCAGCGTCAGCCACTGCCCAGCAGGCCGCCTTCGCCACCGGTGTTCTTCCGGATCTCTACGCATTCCACCGCTACACCCGGAATTCCACCTGCCTCTACAGTGCTCAAGTGAAGCAGTTCGCACGGCCGATCCGGGGTTGAGCCCCGGACTTTCACCACACGCTTACCCCACCGCCTACGCGCCCTTTACGCCCAGTGATTCC
+
FFFFFFFFFFFFFFFFFFFFFFFFFFFFFFFFFFFFFFFFFFFFFFFF:FFFFFFFFFFFFFFFFFFF,FFFFFFFFFFFFFF:FFFFFFFFFFFFF:FFFFFFFFFFFFFFFFFFFFFFFFFF,FFFFFFFFFFFFFFFFFFF,FFFFFFFFFFFFF:F,FFFFFFFFF,FFF:FFFFFFFFFFFFFFFFF:FFFFFFFFFFF:F,F,FFFFFFFFFFFFFFFFFFFFFFF,FFFFFFFF:FFF:FFFF
@A00920:152:HGHKKDRXX:2:2104:26476:12430 2:N:0:CGCGTTCA+CTAATCGA
GGACTACCGGGGTATCTAATCCTGTTTGCTCCCCACGCTTTCGAGCCTCAGCGTCAGTTACAGTCCAGAGAATCGCCTTCGCCACTGGTGTTCTTCCTAATCTCTACGCATTTCACCGCTACACTAGGAATTCCATTCTCCTCTCCTGCACTCTAGACTTCCAGTTTGAAATGCAGCACCCAAGTTGAGCCCGGGTATTTCACATCTCACTTAAAAATCCGCCTACGCTCCCTTTACGCCCAGTAAATCC
+
FF:FFFFFFFFFFFFFFFFFFF:FFFFFFFFFFFF:FFFFFFFFFFFFFFFFFFFFFFFFFFF:FFFFFFFFFFF:FFFFFFFFFFFFFFFFFFFFFFFFFFFFFFFFFFFFFFFFF:FFFFFFFFFFFFFFFFFF,FFFF:FFFFFFFFFFFFFFFFFFFFFFFF,FFF,:FF:FFFFFFFFFFFFFFFFFFFFF,FFFFFFF::FFFFF,F:FFFFF::FF:,:,FF:FFF:FFFFFFFF:,FFF:F:
@A00920:152:HGHKKDRXX:2:2104:26621:12461 2:N:0:CGCGTTCA+CTAATCGA
GGACTACTCGGGTTTCTAATCCTGTTTGCTCCCCACGCTTTCGTGCCTCAGCGTCAGTGATGGTCCAGTAAGCCGTCTACACCGCGGGTGTTCCTCCTGATATCTACGCATTTCACCGCTACACCAGGAATTCCGCTTACCTCTCCCATACTCCAGCATCCCAGTTTCCGACGCACCCTCCCGGTTGAGCCGGGAGATTTCACACCAGACTTGGAACACCGCCTACGCACTCTTTACGCCCAGTAACTCC
+
:FFFFFFFFFFFFFFFFFFFFFFFFF:FFFFFFFFF:FFFFFFFFFFFFFFFFFFFFFFFFFFFFFFF::FFFFFFFFFFFFFFFFFFFFFFFFFFFF:F,:FFFFFFFFFFFFFF,FFFFFFFFFFFFFFF:FFFFFFFFFFFFFFFFFFFFFFFFFFFFFFFFFFFFFFFFFFFFFFFF:F,FFFFFFFFFFFF,FFFFFFFF,FFFFFFFFFFFFFFFF:FFFFF:F:FFF,FFFF:F,FFFFFFFF
@A00920:152:HGHKKDRXX:2:2104:19108:14669 2:N:0:CGCGTTCA+CTAATCGA
GGACTACCCGGGTTTCTAATCCTGTTTGCTACCCACGCTTTCGCTCCTCAGCGTCAGTTACGGCCCAGAGCGGCGCCTTCGCCACTGGTGTTCCTCCTGATATCTGCGCATTTCACCGCTACACCAGGAATTCCCCGCTCCCCTACCGTACTCAAGTCATTGCAGTATCGAGTGGCCTCTCTGGGTTGAGCCCAGAGTTTTCACACCCGACTTACAAAACCGCCTACGAGCTCTTTACGCCCAATAAATC
+
FFFFF,FFFFFFFFFFFF:FFFFFFFFFFFFFFFFFFFFFFFFFFFFFFFFFFFFFFFFFFFFFFFFFFFFFFFFFF:FFFFFFFFFFFFFFFFFFFFFFFFFFFFFFFFFFFFFFFFFFFFFFFFFFFFF:FFFFFFFFFF:FFFFFF:FFFFFFFFFFFFFFFFFFFFFFFFFFFFFFFFFFFFFFFFFFFFFFF,FFFFFFFFF:FFFFFFF::FFF:FFFF:FF:FFFFF,:FFF:,FF:FF:FFF
@A00920:152:HGHKKDRXX:2:2104:13955:15013 2:N:0:CGCGTTCA+CTAATCGA
GGACTACTAGGGTTTCTAATCCTGTTTGCTACCCACGCTTTCGTGTCTCAGTGTCAGGAACAGTCCAGAAGGCCGCCTTCGCCGCCGGTATTCCTCCAAATATCTACGAATTTCACCTCTACACTTGGAATTCCACCTTCCTCTGCTGTCCTCTAGCCTCCTAGTTTTGACTGCACTTCCTCGGTTGAGCCGAGGGATTTCACAATCAACTTAATAAGCCACCTACACACGCTTTACGCCCAATGATTCC
+
FFFFFFFF:FFF:FFFFFFFFFFFFFFFFFFFFFFFFFFFFFFFFFFFFFFFFFFFFFFFFFFFFFFFFFFFFFFFF:FFFFFFFFFF,F:,FFFFFFF:FFFFF,FFFFF,F:,FFFFFF,FFFFFF,FFFFFFFFFFFFFFFFFFFFF,FFFF:FFF,FFFF,F,FF:FFFFFFFF:FFF:F,,FFF:FFFFFF:,FF:FFF,FFF::::FF:FFFFF::FF:,FF:FFFF,FFFFFFFF,,FF:FFF
@A00920:152:HGHKKDRXX:2:2104:26241:15280 2:N:0:CGCGTTCA+CTAATCGA
GGACTACAAGGGTATCTAATCCTGTTTGCTCCCCACGCTTTCGCGCCTCAGCGTCAGATCCAGCCCAGTTGGCCGCCTTCGCCACAGGTGTTCTTCCCGATCTCTACGCATTCCACCGCTACACCGGGAATTCCACCAACCCCTACTGGTCTCCAGGTCCGCAGTCTCGAAAGCAGCTCCGGGGTTGAGCCCCGGCCTTTCACTTCCGACTTGCAGGTCCCGCCTGCGCGCGCTTTACGCCCAGTGATTC
+
FFFFFFFFFFFFFFFFFFFF:FFFFFFFFFFFFFFFFF:FFFFFFFFFFFFFFFFFFFFFFFFFFFFFFFFFFFFFFFFFFFFFFFFFFFFFFFFF:FFFFFFFFFFFF:FF:FFFFFFFFFFFFFFFFFFFFFFFFFFFFFFFFFFFFFFFFF:FFFFFFFFFFFFFFFFFFFFFFFFFFFFFFFFFFFFFFFF:FF,FFFF::FFFFFFFFFFFFFFFFFFFF,FFFFF:F,,F:FFFFF,F,FFF:F
@A00920:152:HGHKKDRXX:2:2104:9697:16188 2:N:0:CGCGTTCA+CTAATCGA
GGACTACCGGGGTTTCTAATCCTGTTTGCTCCCCACGCTTTCGTGCATGAGCGTCAGTATTGGCCCAGAAGGCTGCCCTCGCCATCGGTGTTCCTCCACATCTCTACGCATTTCACCGCTACACGTGGAATTCCACCTTCCTCTGCCATACTCCAGCCACGTAGTTTCGAGCGCAATTCCCAAGTTAAGCCCGGGGCTTTCACACTCGACTTGAGCGGCCGCCTCCGCACACTTTACGCCCAGTAATTCC
+
FFFFFFFF:FFFFFFFFFFFFF:FFFFFFFFFFF,FFFFFFFFFFF:FFFFFFFFFFFFFFF::FFFFF:FFFFFFFFFFFFFF,FFFFFFFF:,FFFFFFFFFFFFFFFFFFFFFFFFFFFFFFFFFF:FFFFF:FFFFFFFFF,FFF,FFF,FFF::FFFFFFFFFFFFFFFFFFFFFFFFFFFFFFFFF:FFF:FFFFFFF,FF:FFFF,,,FF,FFFFFF,FFF:FFFF:F,FFFFFFFFFFFFFF
@A00920:152:HGHKKDRXX:2:2104:26033:16266 2:N:0:CGCGTTCA+CTAATCGA
GGACTACCCGGGTATCTAATCCCGTTTGCTCCCCTGGCTTTCGCGCCTCAGCGTCAGTTTCGGTCCAGGATGCCGCCTTCGCCACCGGTGTTCCTCCAGATATCTACGCATTTCACCGCTACACCTGGAATTCCACATCCCTCTCCCGAACTCCAGCCTTCCAGTATCAGACGCAGTTCCCGAGTTCAGCCCGGGGATTTCACGTCTGACTGAGAAGGCCGCCTACGCGCCCTTTACGCCCAGTAATTCC
+
FFFFFFFFFFFFF,FFFFFFFFFFFFFFFFFFFFFFFFFFFFFFFFFFFFFFFFFFFFF:FFFFFFFFFFFF,FFFFFFFFFFFFFFFFFFFFFFFFFFFFF,FFFFFF,FF,FFFFFFF,F:FFFFFFFFFFFFFFFFFFFFFFFFFF:FFFF,FFF,,FF:FFF:F,FFFFFFFFFFFFFFFFF:FFFFFFFFF,,FFFFFFF:,FFFFFFF,FF::FFFFF,FFFFFFFFFFFFFFFFFFFF,FFFF
@A00920:152:HGHKKDRXX:2:2104:28375:16344 2:N:0:CGCGTTCA+CTAATCGA
GGACTACAAGGGTTTCTAATCCGGTTCGCTCCCCACGCTTTCGCGCCTCAGCGTCAGGTGGCCCCCAGAGAGCCGCTTTCGCCACTGGTGTTCCTCCGCGTATCTACGCATTCCACCACTACACGCGGAATTCCACTCTCCTCTGAGCCCCTCAAGACTGGCAGTATCCAGGGACCTCTCCCCGTTGAGCCGAGAGATTTCACCCCGGACTGACCAATCCGCCTGCGCGCGCTTTACGCCCAGTAAATCC
+
FFFFFFFF,FFFF,FFFFFFFF:FFFFFFFFFFFFFFFFFFFFF,FFFFFFFFFFFFFF,,FF,FFFFF,:FFFFF:FFFFFFFF,FFF,FFFFFFFF:FFFFFFFFFF:FF,:FFFFFFFFFFF,FFFFFFF,,F:,,FFFFFFFFF,F:FFFFF,F,,FFFFF,:FF:,FF:FFF,,FF,,FFFFFFFFFFFFF,FFFFFFF,F:F:FF:F:F:,FFFFFFF,FF:FFFFFFFFFFFFF:FFFF:F:F
@A00920:152:HGHKKDRXX:2:2104:7238:16438 2:N:0:CGCGTTCA+CTAATCGA
GGACTACTAGGGTATCTAATCCTGTTTGCTCCCCACGCTTTCGAGTCTCAGCGTCAGTATCGGTCCAGAGAGCCGTCTTCACCGCCGGTGTTCCTCCTGATATCTACGCATTTCACCGCTACACCAGGAATTCCACTCTCCTCTCCCGAACTCTAGTCCGCCAGTTTCGACCGCACCCTCCCAGTTAAGCCGGGAGATTTCACACTCGACTTGGCGGACAGCCTACACTCGCTTTACGCCCAGTAATTCC
+
FFFFFFFFFFFFFFFFFF,FFFFFFFFFFFFFFFFFFFFF,FFFFFFFFFFFFFFFFFFFFFFFFFFFFFFFFFFFFFFFFFFFFFFFFF,FFFFFFFFFFFFF,FFFFFFFFFFFFFF:FFFFFFFF:,F:FFFFFFFFFFFFFFFFFFFFFFFFFFFFFFFFFFFFFFFFFFFFFFFFFFFFFFF,FFFFFF,FFF,FFFFF,FFFFFFFFFFFFFF,FFFFF::FF:FFFFF,FFFFFFFFFFFFFF
@A00920:152:HGHKKDRXX:2:2104:28628:16877 2:N:0:CGCGTTCA+CTAATCGA
GGACTACTAGGGTATCTAATCCTGTTTGATCCCCACACTTTCGTGCCTCAGCGTCAGTTGAAGTCTAGTAAGCTGTCTACACTATCGGTGTTCTTGACGATATCTAAGCATTTCACCGCTACACCGTCAATTCCGCCTACCTCGACTCCACTCAAGCCCATCAGTATCAATGCCACCCTCCCGGTTAAGCCGGGATATTTCAGCACTGACTTAATAGGCCGCCTACGCACCTTTTAAACCCAATAAATCC
+
FFFF::FFFFFFFF:FFFFFFFFFFFFFFFFFFFFFFFFFFFFFFFFFFFFFFFFFF:FFFFFFFFFFF,FFFFFFFFFFFFFFFFFFFFFFF:FFFF:FFFFFFFFFFFFFFFFFFFFFFFFFF:FF,FFFF:FFFFFFFFFF:FFF:FFF:FFFF:FFFFFFFFFFFFFFF,F::F,FFFFFFFF,:FFFFFFFFFFFFFFFFFFFFFFFFF:FF:FFFFFFFFFFFF::FF:F:F:FFFFFFFF:F,
@A00920:152:HGHKKDRXX:2:2104:24578:17409 2:N:0:CGCGTTCA+CTAATCGA
GGACTACTAGGGTTTCTAATCCTGTTTGCTCCCCACGCTTTCGCTCCTCAGCGTCAGTACTGGCCCAGAGAACCGCCTTCGCTACGGGTGTTCCTCCCGATATCTGCGCATTCCACCGCTACACCGGGAATTCCGTTCTCCTCTACCAGACTCTAGCCATAGCAGTATCGACGGCAGTGCCGAGGTTGAGCCTCGGTATTTCACCGCCGACTTACTAAGCCGCCTACGAGCTCTTTACGCCCAATAATTC
+
FFFFFFFFFFFFFFFFFFFFFFFFFFFFFFFFFFFFFFFFFFFFFFFFFFFFFFFFFFFFFFFFFFFFFF:FFFFFFFFFFFFFFFFFFFFFFFFFFFFFFFFFFFFFFFFFFFFFF:FFFFFFFFFFFFFFFFF:FFFFFFFFFFFF,FFFFFFFFFF,FF:FFFFFFFF,:FFFFFFFFFFFFFFFFFFFFFFFFFFFFFFFFFFF:FFFFFF:FFFFFFFFFFFF,FFFFF:FFFFFFF:,FF,FFF
@A00920:152:HGHKKDRXX:2:2104:15293:17644 2:N:0:CGCGTTCA+CTAATCGA
GGACTACTCGGGTTTCTAATCCTGTTTGATCCCCACACTTTCGTGCCTCAGCGTCAGTTGAAGTCTAGTAAGCTGTCTACACTATCGGTGTTCTTGACGATATCTAAGCATTTCACCGCTACACCGTCAATTCCGCCTACCTCGAATCCACTCAAGCCCATCAGTATCAATGCCACCCTCCCGGTTAAGCCGGGATATTTCAGCACTGACTTAATAGGCCGCCTACGCACCCTTTAAACCCAATAAATCC
+
FFFFFFFFFFFFFFFFFF,FFFFFFFFF:FFFFFFFF:FFFFFFFFFFFFFFFFF:FFFFFFFFFFFFFFFFFFFFFFFFFFFFFFFFFFFFFFFFFFF,F:::FFFFFFFF:FF,FF:F:F:FFFFF:FFFFFFFFFF:F,:FFFFFFFFFFFFFFFFFFF:FFFFFFFFFFFFFFFFFFFFF,FF,FFFFFFFFF:FFFFFFFFFFFFFFFFFFFFFFFFFF,FFF,FFFFFF,:FF:F,FFFFFF:F
@A00920:152:HGHKKDRXX:2:2104:15429:18067 2:N:0:CGCGTTCA+CTAATCGA
GGACTACACGGGTATCTAATCCTGTTTGCTCCCCACGCTTTCGCACCTCAGTGTCAGTATCAGTCCAGGTGGTCGCCTTCGCCACTGGTGTTCCTTCCTATATCTACGCATTTCACCGCTACACAGGAAATTCCACCACCCTCTCCCGTACTCTAGCTCGCCAGTTTTGGAGGCAGTTCCCAGGTTGAGCCCGGGGCTTTCACATCCCACTTAACGAACCACCTACGCGCGCTTTACGCCCAGTAATTCC
+
FFFFFFFFFFFFFFFFFFFFFFFFFFFFFFFFFFFFFFFFFFFFFFFFFFFFFFFFFF:FFFFFF:FFFFFFFFFFFFFFFFFF,,F:FFFFF,:F::FFFFFFFFFFFFFFFF,FF:FFFF::,FFF,,FFFFFFFF,FF:FF,:FF:F:F:::F,:FFFF:FF,FFFF,,FF,F:F:F,FFFFFFFFF:FFFFFFF,FF,F,FF,,,FFF,::F,FFFFF,FF:FFFFFF,FFFFFF,FFFF,,:FFF
@A00920:152:HGHKKDRXX:2:2104:8612:18662 2:N:0:CGCGTTCA+CTAATCGA
GGACTACCCGGGTATCTAATCCTGTTCGCTCCCCACGCTTTCGTGCCTCAGCGTCAGTACCTGTCCAGCTGGCCGTCTACACCTCCGGTGTTCCTCGTGATCTCTACGCATTTCACCGCTCCACCACGAATTCCGCCAGCCCCTCCAGGACTCAAGGCTCGCAGTATCAGAGGCAGTTCCGCGGTTGAGCCGCGGGCTTTCACCCCTGACTTACGAGTCCGCCTACGCACCCTTTACACCCAGTGATTCC
+
FFFFFFFFFFFFFFFFFFFFFFFFF:FFFFFFFF,FFFFFFFFFFFFFFFFFFFF,:,FFF:FFFFFFFF:FFFFFFFFFFFFFFFFFFFFFFFFF,FFFF,FFFFFFFFFFFFFFFFFF,FFFFFFFFFFFFFFFFFFFFFFFFFFFF,FFFFFFFF,F:FFFFFFFFFFFFF::,:FFFFFFFFFFFFFFFFFFFF,FF:FFFFF:FFF,FFFF:FF:FFFF,FFFFFFFF:F:FFFFFFFFFF:FFF
@A00920:152:HGHKKDRXX:2:2104:10628:18928 2:N:0:CGCGTTCA+CTAATCGA
GGACTACTGGGGTATCTAATCCTGTTTGCTCCCCACGCTTTCGCACCTCAGCGTCAACAGTCGTCCAGTAAGTCGCCTTCGCCACTGGTGTTCTTCCGAATATCTACGAATTTCACCTCTACACTCGGAATTCCACTTACCTCTCCGACGTTCTAGCGATGCAGTCTTTAAGGCAGTTCCGGAGTTGAGCTCCGGGCTTTCACCTCTAACTTACAAAGCCGCCTACGCGCGCTTTACGCCCAGTAATTCC
+
FF,FFFF:FFFFFFFFFFFFFFFFFFFFFF:FFFFFFFF:FFF::FFFFFFFFFFFF:FF:FF,FFFFFF:FF:FFFFFFFFFF::FFFFFFFFFFFFF:FFFFFFFFFFFFFFFFFFFFFFFFF:FFF,FFFF:F,FFFFFFFFFF:,FFFF,FF,F,,:FFFFFF:,FF,FFF,FFFFF:FFFF:FFFFF:FFFFFFFFFFFFF,,FFFFF,FFFFFFFFFFFFFFFFFF:FFFFFFFFFFF,F,FFF
@A00920:152:HGHKKDRXX:2:2104:26395:19179 2:N:0:CGCGTTCA+CTAATCGA
GGACTACTGGGGTTTCTAATCCCGTTCGCTCCCCATGCTTTCGCATCTCAGCGTCAGGTCAGGCCCAGCGTGTCGCCTTCGCCACTGGTGTTCCTCCGGATCTCTACGCATTTCACCACTACACCCGGAATTCCACACGCCTCTACCTACCTCTAGTCGCGCAGTTCGATTGCGTCCTCGCCCGGTTGAGCCGGGCGCTTTCACGCCTCACTTGCACGACCGCCTACACGCGCTTTACACCCAGTAAATC
+
FFFFFFFFFFFFFFFFFFFFFFFFFFFFFFFFFFFFFFFFFFFFFFFFFFFFFFFFFFFFFFFFFFFFF:F:FFFFFFFFFFFFF:FFFFFFFFFFFFFFFFFFFFFFFFFFFFFFFFFFFFFFFFFFFFFFFF:FFFFFFFFFFFFFFF,FFFFFFFFFFFFFFFFFFFFFFFFFFFFF,FFFFFFFFF:FFFFFFFFFFF:FFFFFFFFFFFFFFFFFFFFFFFF:F:FFFFFFFFFFFFFFFFFFFF
@A00920:152:HGHKKDRXX:2:2104:2763:19335 2:N:0:CGCGTTCA+CTAATCGA
GGACTACTGGGGTTTCTAATCCTGTTTGCTCCCCACGCTTTCGCGCCTCAGCGTCAGTTACAGACCAGAAAGTCGCCTTCGCCACTGGTGTTCCTCCACATCTCTACGCATTTCACCGCTACACGTGGAATTCCACTTTCCTCTTCTGTACTCAAGTCCCCCAGTTTCCAATGACCCTCCACGGTTGAGCCGTGGGCTTTCACATCAGACTTAAAGGACCGCCTGCGCGCGCTTTACGCCCAATAATTCC
+
FFFFF:FFFFFFFFFFFFFFFFFFFFFFFFFFFFFFFFFFFFFFFFFFFFFFFFFFFFFFFFFFFF,FFFFFFFFFFFFFFFFFFFFFFFFFFFFFFFFFFFFFFFFFFFF:FFFFFFF:F::FF:FFFFFFFFFFFFFFFFFFFFFFFFFFFF:FFFFFFFFFFFF:F:FFFFFFFFFFFFFFFFFFFFFFFFFFFFFFFFFFF:FFFFF,FF,FFFFF:FFFFFFFFFFFFFFFFFFFFFFFFFFFF:
@A00920:152:HGHKKDRXX:2:2104:24325:19601 2:N:0:CGCGTTCA+CTAATCGA
GGACTACTCGGGTATCTAATCCCGTTTGCTCCCCTAGCTTTCGCGCCTCAGCGTCAGTGTCGGTCCAGGAAGCCGCCTTCGCCACCGGTGTTCCTCCGGATATCTACGCATTTCACCGCTACACCCGGAATTCCGCTTCCCTCTCCCGAACTCAAGCCCGTCAGTTTCCCGTGCCATTCCTCAGTTGAGCCGAGGGATTTCACACGGGACTTATCGGACCGCCTACGCGCCCTTTACGCCCAGGAATTCC
+
FFFFFFFFFFFFFF,FFFFFFFFF:FFFFFFF:FFFFFFFFFFF,FFFF:FFFFFF:F:FFFFFFF:FFFFFFFF:FFF:FFFFF:FFFF:FF::FFF::F,:FF:FFF:FFFFFFFF:FFFFFFFFF:F:FFFFFFFF,FFFFF:FFFFFFFF:FF::FFF,F,FF,F:FFFFFFFF,FFFFF,:FFFFFFFFFFF,FF,F:,FFFF:F:,FF:FF,F:FFFF,,FFF,:F:FF,FF:F:F:,:FFF:F
@A00920:152:HGHKKDRXX:2:2104:18855:20337 2:N:0:CGCGTTCA+CTAATCGA
GGACTACTGGGGTTTCTAATCCTGTTTGCTCCCCACGCTTTCGAGCATCAGCGTCAGTCAACGCCCAGGGGAAAGCCTTCGCCAGCGGTGTTCCTCCTCATATCTACGCATTTCACAGCTACACGCGGAATTCCAAACCCCTCTCCCGCACTCCAGCTCTGCAGTCACAAATGCAGTACCCAGGTTGAGCCCGGGGATTTCACATCTGACTTCAATAACCGACTGCGCACGCTTTACGCCCAGTAATTCC
+
FF,FFFFF,FFFFFFFFFFFFFFF:FFFFFFFFFFFFFFFFFF,FF:F,FFFFFFFFF,,F,F,FFFF,,,:,,FFF:FFFFFF,FFFFFFFFFFFF,FFFFFFFFFFFFF,FFFF,FFF:FFFF,FF:FFFFF,FF,FFFFFF,F,FFFFFF,FFF,FF,FFFF:FFFFF:FFFFF,FF::FFF:F:F:FF,FF::FFFFFF:FFFF,F:,,,F,F,FFF:FFFFFF:F,FFFFFF,FFF,F:F,,FFF
@A00920:152:HGHKKDRXX:2:2104:19614:20431 2:N:0:CGCGTTCA+CTAATCGA
GGACTACTGGGGTTTCTAATCCTGTTCGCTCCCCACGCTTTCGCGCCTCAGCGTCAGTACTGGCCCAGAACACCGCCTTCGCCACTGGTGTTCCACCTGATATCTAAGCATTTCACCGCTACACCAGGTATTCCGTGTTCCCCTACCAGACTCTAGCCACAGCAGTTCCGAATGGCCGCTCCAAGTTGAGCTTGGAGGTTTCACACCCGGCTTACTGAGCCGCCTACGCGCTCTTTACGCCCAATAAATC
+
:F:,FFFFFFF:,FFFFFFFFFFF::FFFFFFFFFFFFF:FFFFFFFFFFFFF:F:FFFF:FFFFFFFFFFFFFFF:FFFFFFFFF:FF::F:FFFF:FFF,FFFFFFFFFFFFFFFF:FFFFFFFF:FFFFFFFFFFFFFFFFFFFFFFFFFFFFFFFF:FFFFFFFFFFFF:F,FFFFFFFFF:FFFFFFFFFFF:FFFFFFFFFFFFF,FFF:FFFFFFFFFFFFFF:FF:FFFF:F::F,FFFFFF
@A00920:152:HGHKKDRXX:2:2104:6225:20666 2:N:0:CGCGTTCA+CTAATCGA
GGACTACAAGGGTATCTAATCCCGTTCGCTCCCCTAGCTTTCGCGCCTCAGCGTCAGTGTCAGCCCAGCAACCCGCCTTCGCCGCAGGTGTTCCTCTCGATCTCTACGCATTTCACCGCTACACCGAGAATTCCAGTTGCCCCTTCTGCCCTCTAGCCCCGCAGTATCCGCTGACCTTTCCGGGTTACGCCCGGAGATTTCACAGTCGACTTGCGGGGGCCGCCTACGCGCCCTTTACGCCCAGTAAATC
+
FFFFFFFFFFFFF:FFF:FFFFFFFFFFFFFFFF,,FFFFFFFFFFF:FF:,FFFFFF,FF,F:FFFF,FF,,FFF,FFFFFFFF,FFFF:FF,FFFF::::F,FFFFFFF,FFF:FFF:FFFFFF,F:FFFFF,,FFFFFFFFF,:FF,F:FFFFF,F:FFFFFFF,,FFFFFF,FF:F:FFFFFF,FFFF,F,:,FFFFFFFFFFF,FFFFFF::,FF:,:FF:FFF,:FFF::::FFFFF:FFFFFF
@A00920:152:HGHKKDRXX:2:2104:22878:20729 2:N:0:CGCGTTCA+CTAATCGA
GGACTACAGGGGTTTCTAATCCTGTTTGATCCCCACACTTTCGTGCCTCAGCGTCAGTTGAAATCTAGTAAGCTGTCTACACTATCGGTGTTCTTGACGATATCTAAGCATTTCACCGCTACACCGTCAATTCCGCCTACCTCGAGTCCACTCAAGCCCATCAGTATCAATCCCACCCTCCCGGTTAAGCCGGGATATTTCAGAACTGACTTAATAGGCCGCCTACGCACCCTTTAAACCCAATAAATCC
+
FFF:FFFFFFFF:FFFFF:FFFFFFFFFF:FFFFFFFFFFFFFFFFFFFFFFFFFFFFFFFFFF:FFFFFFFFFFFFFFFF:FFFFFFFF:FFFFFF:F:FFFFF:FFFFFFFFFFFFF,FF,,FFFFFFFFF,:FFFFFFFFFFFFF,FF,FFFFFF:FFFFFFF:FF:FFFFFFFFFF,:FFFF:,FFFFFFFFFFFFF,::FFFFFFFFFF:FFF::FFF,FFFFFFFFFFFF,FFFFF,F:FFFFF
@A00920:152:HGHKKDRXX:2:2104:29559:22185 2:N:0:CGCGTTCA+CTAATCGA
GGACTACTAGGGTTTCTAATCCTGTTCGCTCCCCACGCTTTCGCTCCTCAGCGTCAGTTACTGCCCAGAGACCCGCCTTCGCCACCGGTGTTCCTCCTGATATCTGCGCATTCCACCGCTACACCAGGAATTCCAGTCTCCCCTGCAGTACTCCAGTCTGCCCGTATCGCCCGCACGCCCACAGTTAAGCTGTGAGTTTTCACGGACAACGCGACAAACCACCTACGAGCTCTTTACGCCCAGTAATTCC
+
FFF:FFFFFFFFFFFFF:FFFFFFFFFFFFFFFFFFFFFFFFFFFFF:FFFFF:FFFFFFFFFFFFFFFFFFFFFFF:FFFFFFFFFFFFFFFFFFFFFFFFFFFFFFFFFFFFFFFFFFFFFFFFFFFFFFFFF:FFFFFFFFFFFFFFFFFFFFFFFFFFFFFFFFFFFFFFFFFFFFFFFFFFFFFFFFFFFFFFF:FFFFFFFFFFFFFFF:FFFFFFFF,FFFFFFFFFFFFFFFFFFFFFFFFF
@A00920:152:HGHKKDRXX:2:2104:26621:23359 2:N:0:CGCGTTCA+CTAATCGA
GGACTACCAGGGTTTCTAATCCTGTTTGCTCCCCACGCTTTCGCGCCTCAGCGTCAGTTCCGGTCCAGTGAGCCGCCTTCGCCACTGGTGTTCCTCCCAATATCTACGCATTTCACCGCTACACTGGGAATTCCACTCACCTCTCCCGGTCTCAAGCCTCACAGTCTGACAGGCAGTTCCTCGGTTAAGCCGAGGGCTTTCACACGTCACTTGCAAAGCCGCCTACGCGCCCTTTACGCCCAATAATTCC
+
FFFFFFF:FFFFFFFFFFFFFFFFFFFFFFFFFFFFFFFFFFFFF,FFFFFFFFFFFF:FFFF:FFFF,FFFFFFFFFFFFFFFFFFFFFFFFFFFF:,FFFFFF,FFFF:FFFFFFF:FFFFFF:FFF:FFFF:FFF,FFFFFFFFFFFFFF,FFFF:FFFFFFFFFF:F,FF,FF,,F,::FFFFFFFFF,F:F:F:FF:F,,,FFFF:FFF:,:FFFFFFFFFFFFF,FF,F:FFFFFFFFFF,FFF
@A00920:152:HGHKKDRXX:2:2104:13413:23657 2:N:0:CGCGTTCA+CTAATCGA
GGACTACTCGGGTTTCTAATCCTGTTTGCTCCCCACGCTTTCGAGTCTCAGCGTCAGTAACCGTCCAGGTAGCCGCCTTCGCCACCGGTGTTCCTCCTGATATCTACGAATTTCACCTCTACACCAGGAATTCCACTACCCTCTCCGGCACTCCAGACCGGCAGTTTCAAGTGCAGTTCCCGAGTTGAGCCCGGGGATTTCACACCTGACTTGACGGCCCGCCTACGCACGCTTTACGCCCAGTAATTCC
+
FF:FFFF::FFF:F:FFFFFFFFFFFFFFFFFFFFFFFFFFFF,F,F:F,F,FFFFFFFF,FFFFFFFFFFF,FFFFFFFFFFFFFF,FFFFFFF:F:FFF,,FFFFFFFFFFFFFFFFFFFFFFFF,FFFFFF,FF:FFFFFFFFF:F,FFF:F:FFF,:FFFF,FFFF,FFFFFFF,FF,,F:FFFFFFFFFF:::FFFFF,,FFFFFFF,:F:F,FF,FFF,F,F,FFFFFF:FFFFF:FFFFFFFF
@A00920:152:HGHKKDRXX:2:2104:2962:23876 2:N:0:CGCGTTCA+CTAATCGA
GGACTACAAGGGTTTCTAATCCTGTTTGCTCCCCACGCTTTCGCACCTCAGCGTCAACAGATGTCCAGTAAGTCGCCTTCGCCACTGGTGTTCTTCCGAATATCTACGAATTTCACCTCTACACTCGGAATTCCACTCACCTCTCCCGCATTCTAGCGACGCAGTCTCAAAGGCAATTCCGGGGTTGAGCCCCGGGCTTTCACCTCTGACTTGCGACGCCGCCTACGCGCTCTTTACGCCCAGTAATTCC
+
FFF:FFF:FFFFFFFFF:F,FF,,:,F:,FFFFF:,FFFFF,:FFFFFFFFFFF:FFFFFF,F:FFFFFF:::F:::FFF:FFFFFFFFF,:F,F,:,FFFFFF:FFFFFFFFFF:FFFF,F:F,FF,FFFF,FF:,:FF:F:F:F,FFFF::F,,F:F,FFF,FFFFFFFFF,::,FFF:,:,FFFFF,:FFFFFFF,F,F::F:,FFF,::,::,,FF,:F,F,F:,F:FF,:,:,:FFFFFFFF:,:
@A00920:152:HGHKKDRXX:2:2104:2311:24471 2:N:0:CGCGTTCA+CTAATCGA
GGACTACCGGGGTATCTAATCCCGTTCGCTCCCCATGCTTTCGCATCTCAGCGTCAGGTCAGGCCCAGCGTGTCGCCTTCGCCACTGGTGTTCCTCCGGATCTCTACGCATTTCACCACTACACCCGGAATTCCACACGCCTCTACCTACCTCTAGTCGCGCAGTTCGATTGCGTCCTCGCCCGGTTGAGCCGGGCGCTTTCACGCCTCACTTGCACGACCGCCTACACGCGCTTTACACCCAGTAAATC
+
FFFFFFFFFFFFFFFFFFFFFFFFFFFFFFFFFFFFFF:FFFFFFFFFFFFFFFFF:FFFFFFFFFFFFFFFFFFFFFFFFFFFFFFFFFFFFFFFFF:F:FFFFFFFF,FFFFFFFFFFFFFF:FFFFF:FFFFFFFFFFFFF:FFFFFFFFFFFFFFFFFFFF:FFFFFFFFF:F,:FFFF:F,FFFFFFFFFFFFF,FFF:FFF:FFF:FFFF::FFFFFFF::FFFFF:::F,F:FFF:F:,F,FF
@A00920:152:HGHKKDRXX:2:2104:28510:24690 2:N:0:CGCGTTCA+CTAATCGA
GGACTACAGGGGTTTCTAATCCTGTTTGCTACCCACGCTTTCGCTCCTCAGCGTCAGTTACGGCCCAGAGCGGCGCCTTCGCCACTGGTGTTCCTCCTGATATCTGCGCATTTCACCGCTACACCAGGAATTCCCCGCTCCCCTACTGGACTCTAGTCACAGCAGTATCGGGTGGCGTCTCCAGGTTGAGCCTGAAGTTTTCACACCCGACTTACTGAACCACCTACGAGCTCTTTACGCCCAATAAATC
+
FFFFFFFFFFFFFFFFFFFFFFFFFFFFF,FFFFFFFF::FFFFFFFFFFFFFFFFFFFFFFFFFFFFFFFFFFFFFFFFFFFFFFFFFFFFFFFFFFFFFFFFFF:FF:FFFF:F:FFFFFFFFFF:F,FFFFFFFFFFFFFFFFFFFFFFF,FFFFFFFF:FFFFFFFFFFFFFFFFFFFFFFF:FFFFFF,FFFFFFFF:F,F,FFFFF:F:F:,F:::FFFFFFFFFFFF,:FFFFFFFF,,,FFF
@A00920:152:HGHKKDRXX:2:2104:23891:24956 2:N:0:CGCGTTCA+CTAATCGA
GGACTACTCGGGTTTCTAATCCGGTTTGCTCCCCACACTTTCGCGCCTCAGCGTCACGTGTTGTCCAGCGAGCTGCCTTCGCAATGGGTGTTCCTACCAGTATCTACGCATTCCACCGCTACACTGGTAATTCCACTCGCCTCTCCAACCGTCCAGTCTGCCAGTATCCAACGCAGTGCTGGGGTTGAGCCCCAGTCTTTAACATCGGACTTAACAAACCGCCTACGCGCCCTTTACGCCCAGTGATTCC
+
FFFFFFFFFFFFFFFFFFFFFFFFFFFFFFFFFFFFFF,FFFFFFFFFFFFFFFFFFFFFFFFFFFFFFF,FFFFFFF,FFFFFFFFFFF,FFFFFFFFFFFFFF:F:FFFFFFFFFFFFFFFFFFFFF,FFFF,:FFFFFFFFFFFFFFFF,:FFFFFF:FFFFFFFFFFFFFFFFFFFFFFFFFFFFF:FFFFFFFFFF,FFFFFFFFFFFFFFFF::F:FFFFFFFF:F,:FFFFFFF:F:F,FFFF
@A00920:152:HGHKKDRXX:2:2104:16007:25081 2:N:0:CGCGTTCA+CTAATCGA
GGACTACTGGGGTATCTAATCCCGTTCGCTCCCCATGCTTTCGCATCTCAGCGTCAGGTCAGGCCCAGCGTGTCGCCTTCGCCACTGGTGTTCCTCCGGATCTCTACGCATTTCACCACTACACCCGGAATTCCACACGCCTCTACCTACCTCTAGTCGCGCAGTTCGATTGCGTCCTCGCCCGGTTGAGCCGGGCGCTTTCACGCCTCACTTGCACGACCACCTACACGCGCTTTACACCCAGTAAATC
+
FFFFFFFFFFFFFFFFFFFFFFFFFFFFFFFFFFFFFF:FFFFFFFFFFFFFFFFFFFFFFFFFFFFFFFFFFFFFFFFFFFFFFFFFFFFFF,FFFFFFFFFFFFFFFFFFFFFFFFFFFFFFFFFFF,FFFFFFFFFFFFFFFFFFFFFFFFFFF::FFFFFFFFFFFFF:FFFFFFFFFFFFFFFFFFF:FFFFFFFFF:F:FF:FFFFFF:FF:FF,FFFFFFFFFFFFF:FFFFFFFFFF,,FFF
@A00920:152:HGHKKDRXX:2:2104:3775:25222 2:N:0:CGCGTTCA+CTAATCGA
GGACTACTGGGGTATCTAATCCGATTCGCTACCCACGCTTTCATGCCTCAGCGTCAAGAAAGTGCCAGTGAACTGCCTTCGCATTTGGTATTCCCCTCGATATCAACGGATTTCACCCCTACACCGAGAGTTCTGTTCACCTCTCACTTCTTCTAGTTATACCGTTTCCTGTGCGAACATTGGGTTAAGCCCAAAGATTTAACACAAGACTAATATAACCGCCTACGCATCCATTACGCCCAATAAATCC
+
FFFFFFFFFFFFFF,FFF:F::FFFFFFFF:FF:FFFFFFFFFFF:FFFFFFFFFFFFFFFF:FFFFFFFFFFFFF:FFFFFFFFFFF:FFFFFFF,FFFF:FFFFFFFFFF,FFF::FFFFFFFFFFF,FFFFFFFFFFF:FFFFFFFFFFFFFFFF,FF:FFF,FFFFFFFFFFF:F,FF:FFFF:,FFFF:FF,FFFFFF:FFFF:,:FFF:,FFFF,,FFFF,F,FF:,:,FF:F:F,F,F:FF::
@A00920:152:HGHKKDRXX:2:2104:4164:25426 2:N:0:CGCGTTCA+CTAATCGA
GGACTACTCGGGTTTCTAATCCTGTTTGATCCCCACACTTTCGTGCCTCAGCGTCAGTTAAAGCTTAGTTAGCTGCCTTCGCTATCGGTGTTCTTGACGATATCTAAGCATTTCACCGCTACACCGTCAATTCCGCCTACCTCGACTCTACTCAAGCCCTGCAGTATCAATCCCACCCTCCCGGTTAAGCCGGGATATTTCAGAACTGACTTACAAGGCCGCCTACGCACCCTTTAAACCCAATAAATCC
+
FF:FFFFFFFFFFFFFFF,FFFFFFFFFFFFFFFFFFFFFF:FFFFF:FFFFFFFFFFFFFFFFFFF:FFFFFFFF:FFFFFFFFFFFFFF:FF:FFFFF,,FFF:FFFFFFF,F:FFFFF,FFFFFFFFFFFFFFFF:FFFFFFFFFF:FFFFFFFFFFFFFFF:F:FFF,::FFFFFFFFFFFFFF,F,F:FFFF:F,:FF:FF:FFFFFF,,FF:FF:F,F,F:FFFFFF,FFFFFFFFF:FFF,FF
@A00920:152:HGHKKDRXX:2:2104:21531:26412 2:N:0:CGCGTTCA+CTAATCGA
GGACTACAAGGGTTTCTAATCCTGTTCGCTACCCACGCTTTCGCTCCTGAGCGTCAGTACCAGCCCAGAGTGCCGCCTTCGCCGCTGGTGTTCCTCCCGATATCTGCGCATTTCACCGCTACACCGGGAATTCCGCACTCCCCTACTGGACTCTAGCTATAGCAGTATCGGGTGGCGTCCCCAGGTTGAGCCTGGGGGTTTCACACCCGACTTACTAAGCCGCCTACGAGCTCTTTACGCCCAAGGATTC
+
FFFFFFFFFFFFFFFFF:FFFFFFFFFFF:FFFFFFFF:FFFFFFFFFFFFFFFFFFFFF,:FFFFFFFFFFFFFFFF:FFFFFFFFFFFFFFFFFFFFFFFFFFFFFFF:FFFFFFFFF,F:FFFFFF:FFFFFFFFFFFFFFFFFFFFFFFFFFF,FFFFFFFFFFFFFFFFFFFFFFFF,FF,FFFFFFFFFFFFF:FFFFFFFFFFFFFFFFFFFFFFF,FFFFFFFFFFFFFFFFFFFF,FF:FF
@A00920:152:HGHKKDRXX:2:2104:28980:27070 2:N:0:CGCGTTCA+CTAATCGA
GGACTACTGGGGTTTCTAATCCTGTTTGCTCCCCACGCTTTCGAGTCTCAGCGTCAGTATCTGTCCAGTTGGCCGCCTTCGCCACCGGTGTTCCTCTCGATATCTACGAATTTCACCTCTACACCGAGAATTCCACCAACCTCTCCAGTACTCTAGCCTGCCAGTTTCGAGTGCACTTCCCGGGTTGAGCCCGGGGCTTTCACACCCGACTTAGCAGACCGCCTACACTCGCTTTACGCCCAGTAATTCC
+
FFFFFFFFFFFFFFFFFFFFFFFFFFFFFFFFFFFFFFFFFFFFFFFFFFFFFFFFFFFFFFFFFFFFFFFFFFFFFFFFFFFFFFFFFFFFFFFFFFFFFFFFFFFFFFFFFFFFFFFFFFFFFFFFFFFFFFFFFFFFFFFFFFFFFFFFFFFFFFFFFFFFFFFFFFFFFFFFFFFFFFFF:FFFFFFFFFFFFFFFFFFFFFFFFFFFFFFFFFFFFFFFFFFF:FFF:FFFF:F:FFFFFFF:FF
@A00920:152:HGHKKDRXX:2:2104:17662:28948 2:N:0:CGCGTTCA+CTAATCGA
GGACTACTGGGGTTTCTAATCCTGTTTGCTCCCCACGCTTTCGTGCCTCAGTGTCAGTGCTGGTCCAGGCAGTCGCCTTCGCCACAGATGTTCCTCCCGATCTCTACGCATTTCACTGCTACACCGGGAATTCCACTGCCCTCTACCGCACTCTAGCCCGCCAGTATACAATGCCATACCCAGGTTGAGCCCAGGGCTTTCACATCGGACATAACGAACCACCTAAGCACGCTTTACGCCCAGTAAATCC
+
FFFFFFFFFFFFFFFFFFFFFFF::FFFFFFFFFFFFFFFFF:FFFFFFFFFFF:FFFFFF:FFF:FFFF,FFFF,FFFF,FFFFF:FFFFFFFFFFFFFFFFFFFFFFFFFFFFFFFFFFFFFF,FFFF,:FFFFFFF:FFFFFFFFFFFFFFF,FFFF:F,,,F,,F:FF,:FF,,F:FF:F,F:F,FF:,FF:FFF:,F,,,F:,,,,FFFF,FF:,,FF:F,,FFFFF,FF,,,FF:,,,FF,,:F
@A00920:152:HGHKKDRXX:2:2104:11198:29371 2:N:0:CGCGTTCA+CTAATCGA
GGACTACCAGGGTATCTAATCCTGTTTGCTCCCCACGCTTTCGCGCCTCAGCGTCAGTTCCGGTCCAGTGAGCCGCCTTCGCCACTGGTGTTCCTCCCAATATCTACGCATTTCACCGCTACACCTGGAATTCCGCGTTCCTCTCCTGCACTCGAGCCAACCAGTATCAGACGCAGTTCCCCAGTTAAGCTGAGGGATTTCACGCATGACTTAGTTGGCCACCTACGAACCCTTTACGCCCAGTAATTCC
+
FF,FFFFFFFFFFFFFF,F::FFFFFFFFFFFFFFFFFFFFFFFFFFFFFFFFFFFFFFFFFFFFFFFFFFFFFFFFFFFFF:FFFFFFFFFFFFFFFFFFFFFFFFFFFFFFFFFFFFFFF:FFFFFFFFFFFFFFFFFFFFFFFFFF,:FFFFFFFFFFF,FFFFFFFFFFFFFFFFFFFFFFFFFF,FFFFFFFFFFFFFFFFFFF,FFFFFFFF:F:FFF:FF:FFF,FFFF,FFFFFF:FFFFFF
@A00920:152:HGHKKDRXX:2:2104:24849:29653 2:N:0:CGCGTTCA+CTAATCGA
GGACTACTGGGGTATCTAATCCTGTTCGCTCCCCACACTTTCGCTCCTCAGCGTCAGGTAATGCCCAGAGAACCGCCTTCGCCACCGGTGTTCCTCCTGATATCTGCGCATTTCACCGCTACACCAGGAATTCCGTTCTCCCCTGCATACCTCTAGTCTGCCCGTATCGGACGCAGGCTCAGGGTTAAGCCCTGAGTTTTCACTCCCGACGCGACAAACCGCCTACGAGCCCTTTACGCCCAATAATTCC
+
FFFFFFFFFFFFFFFFFFFFFFFFFFFFFFFFFFFFFFFFFFFFFFFFFFFFFFFFFFFFFFFFF:FFF:FFFFFFFFFFFFFFFFFFFFFFFFFFFFFFFFFFFFFFFFFFFFFFFFFFFFFFFFFFFFFFFF:FFFFFFFFFFFFFFFFFFF,FFFFFFFFFFFFFFF:,FFFFFFFFFFFFFFFFFFFF:FFFFFFFFFFFFFFFFFFFFFFFFFFFFFF:FF:FFFFFFFFFFFFFFF,F:FFFFF
@A00920:152:HGHKKDRXX:2:2104:6768:30029 2:N:0:CGCGTTCA+CTAATCGA
GGACTACTCGGGTTTCTAATCCCGTTCGCTACCCTGGCCTTCGTGCATGAGCGTCAGCATTTGTCCAGAGTCTTGCCTACGCCCTAAGTGTTCTTCTCGATATCCACGCATTTCACTGCTACACCGAGAATTCCAGACTCCTCTCCAAAGCTCGAGCGCGGAAGTATCAAGCGCAGTTCAGGGGTTGAGCCCCTGGATTACACATTTGACTGCCCGCGCGGCCTGCGCACCCTTTACGCCCAGTAATTCC
+
FFFFFFFFFFFFFFF:FFF,FFFFFFFFFFFFFFFFFFFFFFFFFFFFFFFFFFFFFFFFFFFFFFFFFFFFFFFF:FFFFFFFF:FFFFFFF,FFFFFF::FFFFFFFFFFFFFF,F:FFFFFFFFFF:FF:FFF:FFFFFFF:FFFFFFFFFFFFFFFFF,:FFFFFF:FF:FF,FFFF,FFFFFFFFF:FFFF:FFFFF,FF:FF:FFFF,FFFFFF:FFF,FFFFF:FFFFFF,FFF:F,:FFF:F
@A00920:152:HGHKKDRXX:2:2104:18954:30279 2:N:0:CGCGTTCA+CTAATCGA
GGACTACTCGGGTTTCTAATCCCGTTTGCTCCCCTGGCTTTCGCTCCTCAGTGTCAGTGTTGGTCCAGGATGCCGCCTTCGCCACCGGTGTTCCTCCAGATATCTACGCATTTCACCGCTACACCTGGAATTCCGCATCCCTCTCCCAAACTCGAGCCATCCAGTATCAGACGCAGTTCCCCGGTTAAGCCGAGGGATTTCACGTCTGACTTAGTTGGCCACCTACGAGCCCTTTACGCCCAGTAATTCC
+
FFFFFFFFFFFFFFFFFFFFFFFFFFFFFFFFFFFFFFFFFFFFFFFFFFFFFFFFFFFFFFFFFFFFFFFFFFFFFFFFFF:FFFFFFFFFF:,FFFFFFFFFFFFFFFFFFFFFFFFFFFFFFF:FFFFFFFFFFFFFFFFFFFFFFF::FFFFFFFFFFFFFFFFFFFFFFFFFFFFFFFFFFF,FFFFFFFFF:FFFFFF:FFFFFF,FFFFFFFFFFFF:FFFFFFFFFF:,FFFFFFFFFFFFF
@A00920:152:HGHKKDRXX:2:2104:21838:30295 2:N:0:CGCGTTCA+CTAATCGA
GGACTACTAGGGTTTCTAATCCTGTTTGCTCCCCACGCTTTCGCGCCTCAGCGTCGGACCCGGCCCAGCTGGCCGCCTTCGCCACGGGTGTTCTTCCCGATCTCTACGCATTCCACCGCTACACCGGGAATTCCACCAGCCTCTACCGGTCCCTAGCCATGCAGTTTCGGAAGCCGTGCCGGGGTTGAGCCCCGGTATTTCACTCCCGACTTGCAAAGCCGCCTGCGCGCGCTTTACGCCCAGTAATTCC
+
FFFFFF:FFFFFFFFFFFFFFFFFFFFFFFFFFFFFFFFFFFFFFFFFF:FFFFFF:FFFFFFFFFFFFFFF:FFFFFFFFFFFFFFFFF:FFFFFFFFF:FFFFFFFF,FFFF:FF:FFFFFF:FFFFFFFFFFFFF,FFFFFFFFFFFFFFF:FF,FFFF:FF,FF,,F,FF:FFFF:FFFFFFFFFFFFFF,F,F,FFFFFFF:FFFFFFF:FFF,FFF::FF:FFFFF,F,FFFFFFFFFF,FFFF
@A00920:152:HGHKKDRXX:2:2104:24297:30608 2:N:0:CGCGTTCA+CTAATCGA
GGACTACAGGGGTTTCTAATCCGGATCGCTCCCCACGCTTTCGCGCATCAGCGTCAGCAAAGCTCCAGGCAACCGCCTTCGCCACTGGTGTTCCTCCCGATATCTACGCATTCCACCACTACACCGGGAATTCCATTGCCCCCTAGCTTGCTCCAGCCACACCGTATCCGCTGACCCCGCCCAGTTGAGCCGAGCGATTTCACAACGGACGTGCGTGACCGCCTACGCGCCCTTTACGCCCAATAAATCC
+
FFF:FFFFFFFFFFFFFFFFFFFFFFFF:FFFFFFFFFFFFFFFFFFFFFFFFFFFFFFFFFFFFF:FFFFFFFFFFFFFFFFFFFFFFFFFFFFFFFFFFFFFFFFFFFFFFFFFFFFFFFFFFFFFFFFFFFFFFFFFFFFFFFFFFFFFFFFFFFFFFFFFFFFFFFFFFFFFF:FFFFF:FFF:FFFFF:FFFFFFFFF:FFFFFFFFFFFFFFFFFFFFF:FFFFFFFFFFFFFFF:,FFFFFFF
@A00920:152:HGHKKDRXX:2:2104:28122:30968 2:N:0:CGCGTTCA+CTAATCGA
GGACTACCCGGGTTTCTAATCCTGTTTGCTCCCCACGCTTTCGTGCCTCAGTGTCAGTGCTGGTCCAGATGGCCGCCTTCGCCACGGATGTTCCTCCCGATCTCTACGCATTTCACTGCTACACCGAGAATTCCAGTCTCCCTTTCAATCCTCAAGCCGGGAAGTTTTCGATGACATTTCCAAGTTGAGCTTGGAGCTTTCACACCGAACTTTCCCGGCCACCTACGCACCCTTTACGCCCAGTGAATCC
+
FFFFFFFFFFFF:FFFFFFFFFFFFFFFFFFFFF:FFFFFFFFFFFFFFFFFFFFFFFFFFFFFFFFFFFFFFFFFFFFFFFFFFFFFFFFFFFFFFFFFFFFFFFFFFF:FFFFFFFFFFFFFFFFFFFFFFFFFFFFFFFFFFFFFFFFFFFFF:FFFFF,FFFFFFF:FFFFFFFFFFFFFFFFFFFFFF:FFFFF,:FFFF:FFFF,F:FFFFFFFFFFFFFFFFFFFF,FFFFFFFFFFFFF:FF
@A00920:152:HGHKKDRXX:2:2104:19497:31782 2:N:0:CGCGTTCA+CTAATCGA
GGACTACTGGGGTTTCTAATCCTGTTTGCTCCCCACGCTTTCGCGCCTCAGCGTCAATGCACTCCCAGATAGCCGCCTTCGCCTCAGGTGTTCTTCCCGATATCTACGTATTTCACTACTACCCCGGGAATGCCACCAACCCCTACTGGTCTCCAGGTCCGCAGACTCGAAAGCACCTCCGCGGTTGAGCCCCGGCCTTTCACTCCCGACTTGCAGGTCCCGCCTCCGCGCGCTTTACGCCCAGTGCTTC
+
:F:FFFFFFFFFFFFFFFF:FFF::FFFFFFFFFFFFFF,FFFFF,F:FFF:FFF,F,,F,::,FFF:FFF:F,FFF,:F:FFFFFF,,F,,F:,FF,F:,:,FF::,FFF,F,,FFF,:,,,,,,F,FFF,F:,FFF:::,F,,:F,FF,:FFFFF:FF,F,,:FFFFFF:,,:,F,F:F,FFFF,F,F,FF,FF,,F,FF,F:FFFFF,:,FF,,F,F,:F,F,FFF,:FF:F,,FF:FFF,,F,FFF
@A00920:152:HGHKKDRXX:2:2104:7202:32221 2:N:0:CGCGTTCA+CTAATCGA
GGACTACAGGGGTTTCTAATCCCGTTCGCTCCCCATGCTTTCGCATCTCAGCGTCAGATCAAGACCAGTTGGCCGCCTTCGCCTCTGGTATTCCTCCGGATCTCTACGCATTCCACCGCTACACCCGGAATTCTACCAACCTCTGCTTGTATCCAGCCATGCAGTATCCCCTGCAGTACGCGGGGTGGAGCCCCGGGCTTTCACAGACCGACTTACCACGCCGACTACGCTCCCTTGACGCCCCGTGATT
+
FFFF:FF,,FFFF,FFF,FFFFFFF:F,FFFFFF:,FFFFFF:FF,:FFFFFFFFF,F:,FFFFFFFF:FFFFFFFFFFFFFFFFFFFFFFFFFFFF:FFFFFFFFFFF:FF,FFFFFFF:FFFF,FFF,F:FF,FF,FFFFFFFF,F,:,FF:FFFFF,FFFFF,FF,:F,FFFFF,FFF:FF,:,:FFF:,FF::,F,,F,,FF:F::F:FF::FF,::FF,::F:F::FFFF:,,:FF,F,::,:,F
@A00920:152:HGHKKDRXX:2:2104:24126:32252 2:N:0:CGCGTTCA+CTAATCGA
GGACTACTGGGGTATCTAATCCTGTTTGCTCCCCACGCTTTCGTGCCTCAGCGTCAGTGTTGATCCAGATGGCCGCCTTCGCCACGGATGTTCCTCCCGATCTCTACGCATTTCACCGCTACACCGGGAATTCCGCCATCCTCTATCACACTCTAGACGGGCAGTTTCAAGTGCCATTCCCAGGTTGAGCCCAGGGCTTTCACATCTGACTTAGCCAACCGCCTACGCACGCTTTACGCCCAGTAATTCC
+
FFFFFFFFFFFFFFFFFFFFFF,FFFFFFFFFFF,FFFFFFFFFFFFFFFFFFFFF::F::,::FFFFFFFFFFFFFFFFFFFFF:FFFFFF:FFFFFFFFFFFFFFFFFF:FFFFF,FFFFFFFFFF::FFFFFF,F:FFFFFFF,:FF,FFFFF,FF:,FFFF:FF:F,FF,FF,FF:FFFFFFFFFFF:FFFFFF:FFFFFF:,FFFFF:,:F,FFFFFFF:FFF,F:FFFFFFFFFFFFFFFFFFF
@A00920:152:HGHKKDRXX:2:2104:11098:33051 2:N:0:CGCGTTCA+CTAATCGA
GGACTACTCGGGTTTCTAATCCTGTTTGCTCCCCACGCTGTCGCGCCTCAGTGTCAGTAACTGCCCAGCAGGCCGCCTTCGCCACCGGTCTTCCTCCGGATCTCTACGCATTCCACCGCTACACCCGGAATTCCGCCTGCCCCTACAGCACTCTAGTCTCACAGTCGGCACGGCCGACCCGGGGTTGAGCCCCGGGCTTTCACCACACCCTTATAAGACCACCTACGCGCCCTTTACGCCCAGTGATTCC
+
FFFFFFFFFFFFFFFFFF::FFFFFFFFF:FFFFFFFFFFFFFFFFFFFFFFFFFFFFFFFFFFFFF:FFFFFFFFFFFFFFF:FFFFFFFFF,:FFFFF:FFFF:FFFFFFFFFF:FFFFFFFFFFFFFFF,FFFFF:FFFFF:F,FFFFFFFFFFFFF:FF:FFF:FFF:FF:FFFFFF:FFFFFFFFFFFFFFFFFFF:F::FFFFFF,:F,F:F:FF:,:FFFFFFFFF,:FFFF:F:FF,F:F:F
@A00920:152:HGHKKDRXX:2:2104:24966:33708 2:N:0:CGCGTTCA+CTAATCGA
GGACTACAGGGGTTTCTAATCCTGTTCGCTCCCCATGCTTTCGCTCCTCAGCGTCAGTTAATGCCCAGAGACCTGCCTTCGCCATCGGTGGTCCTCCTGATATCTGCGCATTTCACCGCTACACCAGGAATTCCAGTCTCCCCTACATCACTCTAGTCTGCCCGTACCCACCGCAGATCCGGGGTTGAGCCCCGGACTTTCACGGCCGACGCGACAAACCGCCTACGAGCTCTTTCCGCCCACTATGTCC
+
::FFFFFFFFFF:FFFFFFFFFFF:FF:FFFFFFFFFFFFFFFFFFFFFFF:F,,FFFFFFF,FFFFFFFFFFFFFF,FFFFFF:FFF,FFFFFFFFFFF:FFFFFFFF:F,F,,,FFF::FF,FFFFF:F,FFFF:FFFFF,FFFFFFF,,FF,FF,FFFFFFF,F,FFFFF:,F:,FFFFFF,,F,FFF,FFF,,F,F:,,,FF,::,FF:FF,FFF,,FF,F:,:F,F,:F,,,F:,,:F,::,F,F
@A00920:152:HGHKKDRXX:2:2104:3875:34068 2:N:0:CGCGTTCA+CTAATCGA
GGACTACTGGGGTATCTAATCCCTTTGGCTACCCACGCTTTCGTGCCTGAGCGTCAGCAATTGTCCAGGAAGTCGCCTTCGCCTCTGGTGTTCCTCACGATATCTACGCATTTCACTGCTACACCGTGAATTCCACTTCCCTCTCCAATGCTCTAGCCAAGTAGTTTCAGGCGCAGTTCCGGGGTTGAGCCCCGGGATTTCACACCTGACACACTTGGTCGCCTGCGCACCCTTTACGCCCAGTGAATCC
+
FFFFFFFFFFFFFFFFFFFFFFFFFFFFFFFFFFFFFFFFFFFFFFFFFFFFFFFFFFFFFFFFFFFFFFFFFFFFFFFFFFFFFFFFFFFFFFFFFF:FFFFFFFFFFFFFFFFFFFFFFFFFFFFFFFFFF::FFFFFFFF:F:FFFF,:FFFFFFFFFFFFFF::F,FFFFFFF:F:FFFFFF:FFFFFFFFFFFFFFFFFFFFFFFFFFFFFFFFFFFFFF:FFFFFFF:FFFFFF:FFFFF,FFF
@A00920:152:HGHKKDRXX:2:2104:31946:34084 2:N:0:CGCGTTCA+CTAATCGA
GGACTACACGGGTTTCTAATCCCGTTCGCTCCCCTAGCTTTCGTGTTTGAGCGTCAGGTGCAGTCCAGGTGGCCGCTTTCGCCACTGGTGTTCCTCCGGATATCTACGCATTTCACCACTACACCCGGAATTCCACCACCCTCTACTGCCCTCAAGTCTGCCAGTATCGGACAACCTCTCCCGGTTGAGCCGGGAGCTTTCATGCCCGACTTGACAGACCGCCTGAACACGCTTTACGCCCAGTAAATCC
+
FFFFFFFFFFFFFFFFFFFFFFF:FFFF:FFF,FFFF:FFFFFFFFFFF:FFFFFFFFFFFFFFFFFFFFFFFFFFFF:FFFFFFFFFFFFFFFFFFF:FFFF:FFFFFF:FFF:FFFFFFF:FFFFFFFFFFFFFF,FF:FFFFFFFFFFFFFFFFFFFFF::FFFF:FFFFFFFFF:FFFFF:FFFFFFFFFFFFFFFFFFFFFFF:F:FFFFFFFFFFFFFFFFFFFFFFFFFFFFFFFFFFFFFFF
@A00920:152:HGHKKDRXX:2:2104:3531:34131 2:N:0:CGCGTTCA+CTAATCGA
GGACTACTGGGGTTTCTAATCCCGTTTGCTCCCCTAGCTTTCGCGCCTCAGCGTCAGTGTCGGTCCAGGATGCCGCCTTCGCCACCGGTGTTCCTCCAGATATCTACGCATTTCACCGCTACACCTGGAATTCCACATCCCTCTCCCGCACTCGAGCCCTCCAGTATCAGACGCCGTTCCCAAGTTAAGCCTGGGGATTTCACGTCTGACTGAGAAGGCCGCCTACGCGCCCTTTACTCCCAGTAATTCC
+
FFFFFFFFFFFFFFFFFFFFFF:FFF,FFFFFFFFFFF:FFFFFF,FFFFFFFFFFFFFF,FFFFFFFFFF,FFFF,FFFFFFFFFFF,FFFFFF:FFFFFFFF,FFFFFFFFFFFFFFF,FFFFFF,F::FFF:FFFFFF:FF:FF:F:FFFFFFFFF:F,,FFF,FFFFF,F,FFFFFFFFFFFFFFFFFFFFFFFFFFFF:FF:,:FF,FF:FF,FF,:FFF,FFFFFF,FFFF,:F:F,FF:FF,F
@A00920:152:HGHKKDRXX:2:2104:14850:34444 2:N:0:CGCGTTCA+CTAATCGA
GGACTACTAGGGTTTCTAATCCTGTTTGCTCCCCACGCTTTCGCACCTCAGCGTCAGTACCAGTCCAGTGAGTCGCCTTCGCCACTGATGTTCCTTCCTATATCTACGCATTTCACCGCTACACAGGAAATTCCACTCACCTCTACCGTACTCTAGCCTGACAGTTCTGGAAGCCATTCCCAGGTTGAGCCCGGGGCTTTCACATCCAGCTTAACAGGCCGCCTACGTGCGCTTTACGCCCAGTAATTCC
+
FFFFFFFFFFFFFFFFFFFFFFFFFFFFFFFFFFFFFFFFFFFFFFFFF:FFFFFFFFFFFFFFFFFFFFFFF:FFFF,FFFFFFFFFFFFFFF:FFFFFFFFFFF:FFF:F:FFFFFFFFFFFFFFFFFF:FFF:FFFFFFFFFFFFFFFF:FFFFFFF,FFFFFFFFFF::FFFFFFF:FFFFFFFF:F:F,FFFFF:,FFFFFFFFFFFFFFF:FFFFFFFFFFF:FFFF:FF,FFFFFFFFF:,FF
@A00920:152:HGHKKDRXX:2:2104:24822:35305 2:N:0:CGCGTTCA+CTAATCGA
GGACTACTAGGGTTTCTAATCCTGTTTGCTCCCCACGCTTTCGTGCCTCAGCGTCAGGACAGGCCCAGTTGCTCGTCTTCACCATCGGCGTTCCAGTAGATATCTACGCATTTCACCGCTCCACCTACTGTTCCAGCAACCCATACCTGCCTCAAGACCCGCAGTTCGCCCCGCAGTTCCTCGGTTGAGCCGAGGGCTTTCACAGGACGCTTGCGGATCCGCCTACGCACCCTTTAAGCCCAGTGATTCC
+
FFFFFFFFFFFFF,FFFFFFFFFFFFFFFFFFFFFFFFFFFFF:FFFFFFFFFFFFFFFFFFFFFFFFFFFFFFF:FFFFFFFFFFFFFFFFFFFF:FFFFFFFF,FFFF:FFFFFFFFFFFFFFF:FFFFFFFFFF,FF:FFF:FFFFFFFFFF,FFFFFF,FFF,FFF:FF,,FFF,FFFFFFFFFFFF,F::FFFFFFFFFFFF,FF,FFF:FFFFFFFFFFFFF,FFFFFFFFFFFFF,FFFFF:F
@A00920:152:HGHKKDRXX:2:2105:21838:1830 2:N:0:CGCGTTCA+CTAATCGA
GGACTACCAGGGTTTCTAATCCTGTTCGCTCCCCACGCTTTCGCTCCTCAGCGTCAGTATCGGTCCAGAGGCCCGCCTTCGCCACCGGTGTTCCTCCTGATATCTGCGCATTTCACCGCTACACCAGGAATTCCAGTCTCCCCTACCGCACTCTAGCTTGCCCGTATCCACTGCAGGCGCCGGGTTGAGCCCCGAGATTTCACAGCAGACGCGACAAACCGCCTACGAGCTCTTTACGCCCAATAATTCC
+
FFFFF,FFFFFFF:FFF:FF:FFFFF,FFFFFFF:FFF::FF:F:FFFFFF,FFFFFFF:FFFFFFFF:F,:F,:FFFF:FFFF,FFFFF:FFFFFFFF:F:FFF,FFF,,FFFFFFFFF:FFF:FFF:,FFFFFF,FFFFFFFFFFF:FFFFF,FF:,:FFFF::FFF,FFFF:FF,,F,FFFFF:F:FFFFFFF,F,FFFFFFF:F:FF,,FFF:FFFFFF:,FFFFF:FFF,FFFFFFFFFF::,FF
@A00920:152:HGHKKDRXX:2:2105:14217:1846 2:N:0:CGCGTTCA+CTAATCGA
GGACTACTGGGGTTTCTAATCCTGTTTGCTCCCCACGCTTTCGTGCCTCAGTGTCAGTGCTGGTCCAGATGGCCGCCTTCGCCACAGATGTTCCTCCCGATCTCTACGCATTTCACTGCTACACCGGGAATTCCGCCATCCTCTACCGCACTCTAGCCTGCCAGTATCCAATGCAATTCCCAGGTTGAGCCCAGGGCTTTCACATCAGACTTAACAAACCACCTACGCACGCTTTACGCCCAGTAATTCC
+
FFFF:FFFFFFFFFFFFFFFFFFF:FFFFFFFFFFFFFFFFFFFFFFFFFFFFFFFFFFFFFFFFFFFFFFFFFFFF:FFFFFFFFF:FFFFFFFFFFFFFFFFFFFFFFFFFFFFFFFF:FFFFFFFFFFFFF:FFFFFFFFFFFFFFFFFFFFFFFFFFFFFFF:F:FFFFFF,FFFF:,FFFFF:FFFFFF,FFF,FFFFFFFFF,FFF,FFFF:FFFFFFFFFFFF:FFF:FF:FFF,:F,FFFFF
@A00920:152:HGHKKDRXX:2:2105:24786:2206 2:N:0:CGCGTTCA+CTAATCGA
GGACTACTCGGGTATCTAATCCTGTTTGCTCCCCACGCTGTCGCACCTCAGCGTCAGTACCGAGCCAGTGAGCCGCCTTCGCCACTGGTGTTCTTTCCAATATCTACGAATTTCACCTCTACACTGGAAATTCCACTCACCTCTCTCGGACTCTAGCCATCCAGTTTTGAAGGCAGTTCCTGGGTTAAGCCCAGGGATTTCACCCCCAACTTGGATAGCCGCCTACGTGCGCTTTACGCCCAGTAATTCC
+
FFFFFFFFFFFFFFFFFFFFFFFFFFFFFFFFFFFFFFFFFFFFFFFFFFFFFFFFFFFFFFFFFFFFFFFFFFFFFFFFFFFFFFFFFFFF:FFFFF:FFFFFFFFFFFFFFFFFFFFFFFFFFFFF:FFFFFFFFF:FFFFFFFFFFFFFFFFFFFFFFFFFFFFFFFFFF:FFFFFFFFFFFFFFFFFFFFFFFFFFFFFFFFFFFF:FFFFFF:FFFFFFFFFFF,FFFF:FFFFFFFFFFF:FFF
@A00920:152:HGHKKDRXX:2:2105:30337:2832 2:N:0:CGCGTTCA+CTAATCGA
GGACTACAAGGGTTTCTAATCCCGTTTGCTCCCCTAGCTTTCGCGCCTCAGCGTCAGTAATGGTCCAGGATGCCGCCTTCGCCACCGGTATTCCTCCAGATATCTACGCATTTCACCGCTACACCTGGAATTCTGCATCCCTCTCCCGAATTCAAGCAAACCAGTATCAGACGCAGTTCCCAAGTTGAGCCTGGGGATTTCACGCCTGACTTAATTGGCCACCTACGAGCCCTTTACGCCCAGTAATTCC
+
FFFFFFFFFFFFFFFFFFFFFFFFFFFFFFFFFF:FFFFFFFFFFF:F:FFFFFFFFFFFFFF,FFFFF,FFFFFFFFFFFFFFFFFFFFFFFFFFFF:FF,FFFFFFFFFFF,FF,FFFFFFFFFFFFFFFFFFFFFFFFFF:FFF,,FF,FFFF:,:FFFFFFFFFFF:F:F,FFFFFFFFFFFFFFF:,FFFFF:FFFF:,FFFF:FFFFF,F,FFFFFFF,FFFF,:F,FFFFFFFFFFFFF,FFF
@A00920:152:HGHKKDRXX:2:2105:22480:3255 2:N:0:CGCGTTCA+CTAATCGA
GGACTACTCGGGTTTCTAATCCTGTTTGCTCCCCACGCTTTCGCACCTCAGTGTCAGTACCGGGCCAGTGAGCCGCCTTCGCCACTGGTGTTCTTGCGAATATCTACGAATTTCACCTCTACACTGGGAATTCCACTACCCTCTTCCGGCCTCCAGCCCACAAGTTTCGAGCGCTATTCCTGGGTTGAGCCCAGGGCTTTCACGCCCGACTTGGCGGGCCGCCTACGCGCGCTTTACGCCCAGTAATTCC
+
FFFFFFFFFFFFFFFFFFFFFFFFFFFFFFFFFFFFFFFFFFFFFFFFFFFFFFFFFFFFFFFFFFFFFFFFFFFFFFFFFFFFFFFFFFFFFFFFFFFFFFFFFFFFFFFFFFFFFFFFFFFFFFFFFFFFFFFF:FFFFFFFFFF,FFFFFFFF:FFF:FFFFFFFF:FFFFF,FFFFFFFFFFFFFFFFFFFFFFFFFFFFFFFFFFFFFF:FFF:FFFFF:FFFFFFFFFFFFFFFFFFFF::FFF
@A00920:152:HGHKKDRXX:2:2105:24831:4194 2:N:0:CGCGTTCA+CTAATCGA
GGACTACTGGGGTATCTAATCCTGTTCGCTCCCCACGCTTTCGCACCTCAGCGTCAGTATCGAGCCAGTGAGCCGCCTTCGCCACTGGTGTTCCTCCGAATATCTACGAATTTCACCTCTACACTCGGAATTCCACTCACCTCTCCCGAACCCTAGTCTACCAGTTTCAAAGGCAGTTCCCGAGTTGAGCTCGGGGCTTTCACCTCTGACTTGGCACACCGCCTGCGCGCGCTTTACGCCCAGTAATTCC
+
FFFFFF:FFFFFFFFFFFFFFF::FFFFFFFFFFFFFFFFFFFFFFFFFFFFFFFFF:FF:FFFFFFFFFFFFFFFFFFFFFFFFFFF:F:FFFFFFFFFF:FFFFFFFFFF,FFFFFFFFFFF,FFFFFFFFFFF:FFF:FFFFFFFF:F,FFFFFFFF:FFFF:FF,FFFFFFFFFFFFFFFF,FFFFFF:FFFF:FFF,F:FFF:FFFFFFFF,FF::FFF:FFFFFFFFFFFFFFFFFFFFFFFFF
@A00920:152:HGHKKDRXX:2:2105:22010:5822 2:N:0:CGCGTTCA+CTAATCGA
GGACTACTCGGGTATCTAATCCTGTTTGCTCCCCACGCTTTCGAGCCTCAACGTCAGTTACAGTCCAGTAAGCCGCCTTCGCCACTGGTGTTCCTCCTAATCTCTACGCATTTCACCGCTACACTAGGAATTCCACTTACCTCTCCTGCACTCTAGCTCCTTAGTTTCAAAAGCAGTCCCATCGTTAAGCAATGGGCTTTCACTTCTGACTTAAACAGCCGTCTACGCTCCCTTTACACCCAGTAAATCC
+
FFFFFFFFFFFFFFFFFFFFFFFFFFFFFFFFFFFFFFFFFFFFFFFFFFFFFFFFFFFFFFFFFFFFFFFFFFFFFFFFFFFFFFFFFFFFFFFFFFFFFFFFFFFFFFFFFFFFFFFFFFFFFFFFFFFFF::FFFFFFFFFFFFFFFFFFFFFFFFFFFFFF,FFFFFF,FFFFF:FFFFFFFFF:FFFFFFFFFF:FFFFFFFFFFFFFF,F:FFFFFFFFFFFFFFFF:FFFFFFFFFFF,F:FF
@A00920:152:HGHKKDRXX:2:2105:28203:6057 2:N:0:CGCGTTCA+CTAATCGA
GGACTACTCGGGTATCTAATCCTGTTTGCTCCCCTAGCTTTCGTGCCTCAGTGTCAGGATTTGTCCAGGGACTCGCCTTCGCCACTGGTGTTCCTCTTGATATCTACGCATTTCACTGCTACACCAAGAATTCCAGTCCCCCCTCCAAACCTCGAGCTGGATAGTCTTCAATGCATTTTCCGGGTTGAGCCCGGAGATTTCACATCAAACTTACCCAGCCACCTACGCACCCTTTACGCCCAGTGAATCC
+
FFFFF:FFFFFFFFFFFFFFFFFF::FFFFFF:FFFFFFFFFFFFFFFFF:FFFF:FFFFFFFFFFFFFFFFFFFFFFFFFFFFFFFFFFFFFFFFFFFFF,FF:FFFFFFFFFFFFFFFFFFFF:FFFFFFFFFFFFFFFFFFFFFFFFFFFFFFFFFFFF:FF,,FF:,FFF,F::FFFFF::FF,FFFFFFFFF,FF::F:,FFF,F:,F:FF:FF:F:FF,:FFF,FFFFF,,FFFF:F,F::FF:
@A00920:152:HGHKKDRXX:2:2105:12255:6277 2:N:0:CGCGTTCA+CTAATCGA
GGACTACTGGGGTTTCTAATCCCGTTCGCTCCCCTGGCTTTCGCGTCTCAGTGTCAGTAGCCGGCCAGTGAGCCGCCTTCGCCACGGGTGTTCGTGCTGATCTCTACGCATTTCACGGCTACACCAGCAGTTCCACTCACCTCTCCCGCACTCAAGTAGCCCAGTTACGGCGGCAGTTCTGCGGTTGTGGCGGAGGATTTCACCCCCGTCTTAAGATACCCCCTGCGCGGGGTTTACGCCCAGTGACTGC
+
FFFFFFFFFFFFFFF,FFF,FF,FFF,F,FFFFF:,FFFFFFFFF,FFFFF:FFFFF,,F:,:,FFFF,:FFF,FFFF:FFF::,FF:FFFFF,FF:,:FF,FFFFFFFF:FFF:F,FFFF:FF,:FFF:FFFF:F,:,FFFFF,,,F:,FF,,FF:F,:,:,F:F,,,F,,F,,:,F,,,,:FFF,,F,,F:,,F,F,:,,:,,F::,F,F,,::,,,F,:,,,:,,,,F,,,F,,:,,,,,:,,,F,F
@A00920:152:HGHKKDRXX:2:2105:9579:6621 2:N:0:CGCGTTCA+CTAATCGA
GGACTACTGGGGTTTCTAATCCCGTTTGCTCCCCTGGCTTTCGTTCCTCAGTGTCAGTTACAGTCCAGAATGCCGCCTTCGCCACCGGTGTTCCTCCAGATATCTACGCATTTCACCGCTACACCTGGAATTCCGCATTCCTCTCCTGCACTCAAGCCAACCAGTATCAGAAGCAGTTCCCCAGTTAAGCTGAGGGATTTCACATCTGACTTAGTTGGCCACCTACGAACCCTTTACGCCCAGTAATTCC
+
FF:FFFFFFFFFFFFFF:,FFFFFFF:FFFFFFFFFFF:FFF:FFFF:FFFFFFFFFFFFFFFFF:F:FF:FFFFFFFFFFFFF:FFFFFFFFFFFFFFFFF,FFF:FFFFFF:FFF:FF:FFF:FFFFF:F:FFFF::F,FFFFFF,FF:FFFFFFFFFFFFFF::,FFFF:,F:F:FF:FFF:FFFFFF:FF,FFFF:FF:F::FFFFFFF:FFFFFFFF::F,F:FFF::F:,:,FFF::,F,F:FF
@A00920:152:HGHKKDRXX:2:2105:9724:8093 2:N:0:CGCGTTCA+CTAATCGA
GGACTACTGGGGTATCTAATCCTGTTTGATCCCCACGCTTTCGTGCCTCAGCGTCAATCATTGCTTAGTGGGCTGCCTTCGCAATCGGTGTTCCGGGTCATATCTATGCATTTCACCGCTACATGACCCGTTCCGCCCACCTCAACAATATTCAAGACCAATAGTATCCATGGCAGTTTCCGGGTTGAGCCCGGAGATTTCACCACGGACTTAAAAGTCCGCCTACACACCCTTTAAACCCAGTAAATCC
+
FFFFFFFFFFFFFFFFFF:FFFFFFFFFFFFFFFFFFFF:::FF,FFFFFFF::FFFFFFFFFFFFFFFFFFFFF:FF,:F:F:FF:FFFFFFFFFF:F,FFFF,FFF,FF,FF:FFFF:F:FFFFFFFFF:F:FFFFFFFFFFFF,FFFF,:,FFF,FF,FFFF:FFFFFF::FF:FF:FFFFFFFFFFFF,FFFFFFFF,:,F,FFF,,FFF,FFFFF,FF,:FFFFF,FFF,FFF,:FFFFF,FFF,
@A00920:152:HGHKKDRXX:2:2105:11306:8296 2:N:0:CGCGTTCA+CTAATCGA
GGACTACTAGGGTATCTAATCCTGTTTGCTCCCCACGCTTTCGCTCCTCAGCGTCAGTACCGGCCCAGAGTGCCGCCTTCGCTACGGGTGTTCCTCCTGATCTCTGCGCATTTCACCGCTCCACCAGGAATTCCACACTCCCCTACCGGACTCGAGTCATGGCAGTATCGAATGACCTCTCCAGGTTGAGCCTGGAGATTTCACATCCGACTTACCAAACCGCCTACGAGCTCTTTACGCCCAATAAATC
+
FFFFFFFFFFFFFFFFFFFF,:FFFFFFFF:FFFFFFFFFFFFF:FFFFFFFFF:FFFFFFFFFF::F,FFFFFFFFF:FFFFFFFFFFFFFFFFFF:FFFFFFFFFFFFFFFFFFF:FFF:F::FFFFFFFFFFFFFFFFFFFFFFFFFFFFFFFFFFFFFFFFFFFFFFFFF:F:FFFFFFFFFF::F:FFFFFFFFFFF:FFF::FF::FFF,FF:F:FFFFFFFFF:FFFFFFFFFFFFFF,F:FF
@A00920:152:HGHKKDRXX:2:2105:21721:8328 2:N:0:CGCGTTCA+CTAATCGA
GGACTACTCGGGTTTCTAATCCCGTTCGCTCCCCATGCTTTCGCCTCTCAGCGTCAGGTCAGGCCCAGCGTGTCGCCTTCGCCACTGGTGTTCCTCCGGATCTCTACGCATTTCACCACTACACCCGGAATTCCACACGCCTCTACCTGCCTCTAGCCCCGCAGTTCGGTCACGTCCTCGCCCGGTTGAGCCGGGCGCTTTCACGCGCCACTTGCAGGACCGCCTACACGCGCTTTACACCCAGTAAATC
+
FFFFFFFFFFFFFFFFFFFFFFFFFFFFFFFFFFFFFFFFFFFFFFFFFFFFFFFFFFFFFFFFFF:FFFFFFFFFFFFFFFFFFFFFFFFFFFFFFFFFFF:FFFFFFFFFFFFFFFFFFFFFFFFFFFFFFFFFFFFFFFFFFFFFFFFFFFFFFFFFFF:FFFFFFFFFFFFFF:FFFFFFFF,FFFFFFFFFFFFFFF:FFFFFF:F,FFFFF,:FFFFF:F::FF:FFFFF,FFFFFF:FFFFFF
@A00920:152:HGHKKDRXX:2:2105:20428:9095 2:N:0:CGCGTTCA+CTAATCGA
GGACTACTGGGGTATCTAATCCTGTTTGCTCCCCACGCTTTCGCGCCTCAGCGTCAGTATCGGGCCAGTGAGTCGCCTTCGCCACTGGTGTTCCGCCGAATATCTACGAATTTCACCTCTACACTCGGCATTCCACTCACCTCTCCCGAACTCAAGACAGCCAGTATCAAAGGCAATTCCAAGGTTGAGCCCTGGGCTTTCACCTCTGACTAAACTGTCCGCCTACGCGCCCTTTACGCCCAGTAATTCC
+
FFFFFFFFFFFFF:FFFFFFFFFFFFFF:FFFFF,FFFFFFFFFFFFFFFFFFFFFFFFFFFFFFFFFFFFFFFFFFFFFF:FFFFFFFFFFFFFFFFFFFFF:FFFFF,FFFF::FFF:FFFFFFFFFFFFFFFFFFFF:FFFFFFFFFFFFFFFFFF,FFFFF,FFFFFFFFFFF,FF:FF,F,FFF:FF:FFFFFF:F:FFFFFFFFFFFF:FFFF:FFFFFFF::F,FFFFFFFFFFFFFF:F,:F
@A00920:152:HGHKKDRXX:2:2105:8522:9549 2:N:0:CGCGTTCA+CTAATCGA
GGACTACCGGGGTATCTAATCCTGTTTGATCCCCACGCTTTCGTGCCTCAGAGTCAATGATTGAGTAGTGAGCTGCCTTCGCAATTGGTGTTCTATGTCATATCTAAGCATTTCACCGCTACATGACATATTCCGCTCACCTCCACAATATTCAAGACAGATAGTATCAACGGCAGTTTCCAAGTTAAGCTTGGAGATTTCACCACTGACTTACCTGCCCTCCTACGCACCCTTTAAACCCAGTGAATCC
+
FFFF:FFFFFFFFFFFFFFFFFFFFFFFFFFFFFFFFFFFFFFFFFFFFFFFFFFFFFFFFFFFFFFFFFFFFFFFFFFFFFFFFF:FFFF:FFFFFFFFFFFFF:FFF:FFFFFFFFFFFFFFFFFFFFFFFFFFFFFFFFFFFFFFF:FFFFFFFFFFFFFFFFFFFFFFFFFFFFFFFFF:FFFFFFFFFFFFF:FFFFFFFFFFFF,FFFFFF:FFFFFFFF::FFFFFFFFFF:FFFFF:FFFFF
@A00920:152:HGHKKDRXX:2:2105:9118:10144 2:N:0:CGCGTTCA+CTAATCGA
GGACTACTGGGGTTTCTAATCCCGTTCGCTCCCCACGCTTTCGCGCCTCAGCGTCAGGGCCGACCCAGAGTGCTGCCTTCGCCATGGGTGTTCCTCCTGATCTCTACGCATTTCACCGCTACACCAGGAATTCCACACTCCTCTATCGCCCTCAAGAACGCCAGTTTCCAGCCGCCCTCCCCGGTTGAGCCGGGGGCTTTCAGGCCAGACTTAACGTTCCGCCTACGCGCGCTTTACGCCCAGTAAATCC
+
FFFF:FFFFFFFFFFFFFFFFFFFF:FFF:FFFFFFFFF:FFFFFFFFFFFFFFFFFFFFFFFFFFFFFF:FFFFFFFFFFFFFFFFFFF:FFFFFFFFFFFFFF:FFF:FFFFFFFFF,FF:FFFFFFF,FFFFFFFFFF:F:FFF,FFFF:FF:F:F:F:FFFFF,FFF,F:FFF,F::FFFFF:FFFFFF:FFFFF:FFF,FF:::FFFFFFFF:F,FF::FFFFF:FFFFFF:FFFF:FF,F:FF:
@A00920:152:HGHKKDRXX:2:2105:6008:10269 2:N:0:CGCGTTCA+CTAATCGA
GGACTACTGGGGTATCTAATCCTGTTTGATCCCCACGCTTTCGTGCCTCAGCGTCAATCGCTGCTTAGTGAGCTGCCTTCGCAATCGGTGTTCTACATCATATCTAAGCATTTCACCGCTACATGCCACATTCCGCTGACCTCATCCTGATTCCAGCACTGCAGTATCAAAAGCAAATTTACGGTTGAGCCGCAAACTTTCACTCCTGACTTACTACGCCGCCTACGCACCCTTTAAACCCAGTAATTCC
+
FFFF::FFFFFFFFFFFFFFFFF:FFFFF,FFFF,FFFFFFFFFFFFFFFFFFFFFFFFFFFFFFFFFFFFFFFFFFFFFF:FFFFFFFFFFFFFFFFFFF,FFFF:FFFFFFFFFFFFFFFFFFFFFFF:FFFF:FFFFFFFFFFFFFF:FFFFFFFFFFFF:F,FFFFFFFFFF,:FFFF:FF:FF:FFFFFF:FFFFFF:FFFFFFFFFFF:FFFFFFFFFFFF:FFFF:FFFFFFFFFFF:,FFFF
@A00920:152:HGHKKDRXX:2:2105:24722:10708 2:N:0:CGCGTTCA+CTAATCGA
GGACTACTGGGGTATCTAATCCCGTTCGCTCCCCATGCTTTCGCCTCTCAGCGTCAGGCCAGGCCCAGCGTGTCGCCTTCGCCACTGGTGTTCCTCCGGATCTCTACGCATTTCACCACTACACCCGGAATTCCACACGCCTCTACCTGCCTCTAGCCCTGCAGTTCGCCCACGTCCTCGCCCGGTTGAGCCGGGCGCTTTCACGCACCACTTGCAGGACCGCCTACACGCGCTTTACACCCAGTAAATC
+
FF,F:FFF:FFF::FFF,FFFFFFFF:FFFFFFFFFFFFFFFFFFFFFFFFFFFFFFFFFFFFFFFFFFFFFFFFFFFFFFFFFFFFFFFFFFFFFFFFFFFFFFFFFFFFFFFFFFFFF:FFFFFFFFFFFFFFF:FFFFFFFFFFFFFF:FFFFFFFFFFFFFFFFFFFFFFFFF::FFFFFFFFFFFFFFFFFFFFFFFFFFFFFFFF,FFFFFFFFFF:F,FFFFF:F:FF:,FFFFFFFFFF::F
@A00920:152:HGHKKDRXX:2:2105:12337:11146 2:N:0:CGCGTTCA+CTAATCGA
GGACTACACGGGTTTCTAATCCTGTTTGCTCCCCACGCTTTCGTGCCTCAGTGTCAGTGCTGGTCCAGGATGCCGCCTTCGCCACAGATGTTCCTCCCGATCTCTACGCATTTCACCGCTACACCGGGAATTCCGCATCCCTCTACCGCACTCTAGCTCGCCAGTATCCAATGCAGTTCCCAGGTTGAGCCCAGGGCTTTCACATCGGACTTAACGAACCACCTACGAACGCTTTACGCCCAGTAATTCC
+
F::FFFF:FFFFFFFFFFFFFFFFFFFFFFFFFFFFFFFFF:F:FFFF:,FFFF:FFFFFFF:FFFF:FF:FFFFFFF,FFFFFF:FFFFFFFFFFFFFF,FFFFFFFFFFFFF,F,FFFFFF,FFFFFFFFFF,FFFFFFFF,FFFFF,FF:F,FFF::F:FFFFFFF,FFFF,F,FFFF:FFFF:FFF,FF::FFF:FFF:FFF,,:,FFF,F,,F,F:FF,,FF:,F,FF:FF,FFFFF::FFFFF:
@A00920:152:HGHKKDRXX:2:2105:13621:11146 2:N:0:CGCGTTCA+CTAATCGA
GGACTACCAGGGTTTCTAATCCCGTTTGCTCCCCTGGCTTTCGCGCCTCAGCGTCAGTGTCGGTCCAGAATGCCGCCTTCGCCACCGGTGTTCCTCCAGATATCTACGCATTTCACCGCTACACCTGGAATTCCACATTCCTCTCCCGAACTCAAGCCCACCAGTATCGGACGCAGTTCCCCGGTTGAGCCGAGGGAGTTCACGTCCGACTTAGCAGGCCGCCTACGCGCCCTTTACGCCCAGTAATTCC
+
FFFFFFFFFFFFFFFFFFFFFFFFFFFFFFFFFFFFFFFFFFFFFFFFFFFFFFFFFFFFFFFFFFFFFFFFFFFFF:FFFFFFFFFFF:FF:FFFFFF:FFF:FFFFFFFFFFFFFFFFFFFFFFFFFF:FFFFFF:FF:FFFFFFFFFFFFFF:FFFFFFFFFFFF:FF:FFFFFFFFFFFF::FFFFFFFFFFF,FFFFFFFFFFFF,:FFFFFFFFFFF,FFFF:FFFF:FFFFFFFFFFF:FFFF
@A00920:152:HGHKKDRXX:2:2105:6244:11428 2:N:0:CGCGTTCA+CTAATCGA
GGACTACCAGGGTATCTAATCCTGTTCGCTCCCCAAGCTTTCGCTCATCAGCGTCAGAACCGGACCAGGTAGCAGCCTTCGCCACAGGTGTTCCTCCAAATATCTGCGCATTTCACCACTACACCAGGAATTCCACTACCCACTCCCACCTTCAAGCCTCTCAGTTTCCGATGCCATGTCCCAGTTAAGCCTGGAGCTTTCACACCGGACCTAACAGTCCGCCTACACGCTCTTTACGCCCAATAAATCC
+
FFFFFFF,FFFFF:FFFFFFFFFFFF,FFFFFFFF,FFFFFFFF,F:FFFFFFFFFFFF,,FF:FFFF,:F,F:FFFFFF:FFF,,FFF:FFFFFFF,FFFFFF:,,FFFFF,F:FFFFFFFFFF,:FFFFF,F,,FF,FF,FF,FFFF:FFF:,F,F,,:F,FF:,FF:,FFF,,,,FF,,FFFF:FF:FF,F,F,FFFFFFFF:,FFFF:,,F,,:FF:FFFF,F,FFFFFFFFF,FFFFFFF:FFFF
@A00920:152:HGHKKDRXX:2:2105:4309:13745 2:N:0:CGCGTTCA+CTAATCGA
GGACTACCAGGGTTTCTAATCCTGTTTGCTACCCACGCTTTCGTGCCTCAGCGTCAGTTACAGTTTAGCGAGCTGCCTTCGCAATCGGTGTTCTGTGTCATATCTAAGCATTTCACCGCTACATGACACATTCCGCCCGCCTCAAATGTACTCAAGATTACCAGTATCAATGGCAATTCTGCAGTTAAGCTGCAGGCTTTCACCACTGACTTAATAAGCCGCCTACGCACCCTTTAAACCCAATAAATCC
+
FF:FFFFFFFFFFFFFFFFFFFFFFFFFFFFFFFFFFFFFFFFFFFFFFFFFFFFFFFF,,FFFF:FFFFFFFFFFFFFFFFFFFFF:FFFFFFFFF,FFFF,FFFFFFFFF::FFFFFFFFFFFFFFFFFFFFFFFF:FFFFFFFFFFFFF:F:FF:FFFFFFF:FFFFFFFFF,FFFFFFFFFF:FFFF,FFF:F:FFFF:FFFF:FFFFFF:FF,F:FFFFFFFFFFFFFFFF:FFFFFFFF:FFFF
@A00920:152:HGHKKDRXX:2:2105:2736:14591 2:N:0:CGCGTTCA+CTAATCGA
GGACTACTCGGGTATCTAATCCTGTTTGCTCCCCACGCTGTCGCGCCTCAGCGTCAGCCACTGCCCAGCAGGCCGCCTTCGCCACCGGTGTTCTTCCGGATCTCTACGCATTCCACCGCTACACCCGGAATTCCACCTGCCTCTACAGTGCTCAAGTGAAGCAGTTCGCACGGCCGATCCGGGGTTGAGCCCCGGACTTTCACCACACGCTTACCCCACCGCCTACGCGCCCTTTACGCCCAGTGATTCC
+
FFFFF:FFFFFFFFFFFFFFFFFFFFFFFFFFFFFFFFFFFFFFFFFFFFFFFFFFFFFFFFFFFFFFFF:FFFFFFFFFFFFFFFFFFFFFFFFFFFFFFFFF:FFFFFFFFFFFFFFFFFFFFFFFF:FFFFFFFFFFFFFFFFFFFFFFFFFFFFFFFFFFFFFFF:FFFFFFFFFFFFFFFFFFFFFFFF:FFF,FFFF:FFFFFFFF:FFFFFFFFFFFFFFFFFFFF:F,:FFFFFF:FF,FFF
@A00920:152:HGHKKDRXX:2:2105:19334:14591 2:N:0:CGCGTTCA+CTAATCGA
GGACTACTCGGGTTTCTAATCCTGTTTGCTACCCACGCTTTCGCTCCTCAGCGTCAGTTTCGGCCCAGAGTGGCGCCTTCGCCACCGGTGTTCCTCCTAATATCTGCGCATTTCACCGCTACACTAGGAATTCCCCACTCCCCTACCGAACTCTAGTCACAGCAGTATCGAGTGCACGCTTTGGGTTGAGCCCAAAGTTTTCACATCCGACTTACCGAACCGCCTACGAGCTCTTTACGCCCAATAAATC
+
FFFFFFFFFFFFFFFFFFFFFFFFFFFFFFFFFFFFFFFFFFFFFFFFFFFFFFFFFFFFFFFFFFFFFFFFFFFFFFFFFFFFFFFFFFFFFFFFFFFFF:FFF:FFFFFF:FFFFFFFFF,FFFFFFFF,:FFFFFFFFFFFFFFFFFFFFFF:FFFFFFFFFFF:FFFFFF:FFFFF,F,:FFFFFF:F,,FFFFFFFFFFFFFFFFF:F:FFFFFF:FFFFF,F:FFF:FFFFFFF,:F:F:,:FF
@A00920:152:HGHKKDRXX:2:2105:7401:15969 2:N:0:CGCGTTCA+CTAATCGA
GGACTACCGGGGTTTCTAATCCCGTTCGCTACCCACGCTTTCGCGCCTCAGCGTCAGGTACAGTCCAGGTCGCCGCCTTCGCCACCGGTGTTCCTCCTGATATCTACGAATTTCACCTCTACACCCGGAATTCCACCACCCTCTCCGGCACTCAAGCAGTGCAGTTTCGAATGCCATTACACCTTTAAGACGGGGGCTTTCACATTCGACATGCGAGGCCGCCTACGCGCCCTTTACGCCCAATAATTCC
+
FFFFF:,F,FFFF,FFFFFFFFFF:F,FFF:FFF:,:FFFFFFF:,FFF,FFFFFFF,F:F,F,F::F:F,FFFF:FFFFFFF:F,FFFF:FFFFFF,FFFFFFF:FF:FFFFFFFF,F,FF:FF,FF:FFFFFFFF,FFFFFFFF,FFFFFF,FFF,,F,FFFFFFFFFF,F:,FF,:F,F:F,,F,FF,,,F:FF,FFFFF,F:FFFFFFF,,F:FFFFFFF,F,FFFFFFFFF::FFFF,FFFF:FF
@A00920:152:HGHKKDRXX:2:2105:32488:16266 2:N:0:CGCGTTCA+CTAATCGA
GGACTACTGGGGTTTCTAATCCTGTTTGCTCCCCACGCTTTCGTGCATGAGCGTCAGTGCAGGCCCAGGGGATTGCCTTCGCCATCGGTGTTCCTCCGCATATCTACGCATTTCACTGCTACACGCGGAATTCCATCCCCCTCTGCCGCACTCCAGCCTTGCAGTCACAAGCGCAATTCCCAGGTTGAGCCCGGGGATTTCACGCCTGTCTTACAAAACCGCCTGCGCACGCTTTACGCCCAGTAATTCC
+
FFFFFF:FFFFFFFFFFFFFFFFFFFFFFFFFFFFFFFFFFFFFFFFFFFFFFFFFFFFFFFFFFFFFFFFFFFFFFFFFFFFFFFFFFFFFFFFFFFFFFFFFFFFF:FFFFFF:FF:F:FFFFFFFFFFFFFFFFFFFFFFFFFFFFFFFFFFFFFFFFFFFFFFFFFFFFFFFFFFFFFFF:FFFFFFFFFFFFFFFFFFFFFFFFFF:FFFFF:FFFFFFFFFFFFFFFFFFFFFFF:FFF:FF:F
@A00920:152:HGHKKDRXX:2:2105:29930:16282 2:N:0:CGCGTTCA+CTAATCGA
GGACTACAGGGGTATCTAATCCTGTTTGCTCCCCCAGCTGTCGTCCATCAGAGTCAGGTACAGTCCAGAGAGCTGCCTTCGCCATAGGCGTTCCACCCGATATCTACGCATTCCACCGCTACACCGGGTATTCCACTCTCCTCTCCTGCCCTCAAAGCCATGCATTATCCAATGACGGTCCAGGGTGGTGCCCTGGGATTTAACAGCGAGTCGTATACGGCCGCCTACGCGCGCTTTACGCCCAATAATT
+
FFFFFFFF,FFFFFFFFF:FFFFFFFFFFFFFFF:,FFF,FFF,,FFFFFF,FFFFF,,FFFF,FFFF,F,FF,FFFFFFFF:F:,FF:FFF:,FFF:F:,,FFFFFFFFFFFFF:FFFFFF:FF,FFFFFFFFFF,FFFFFFF,FFF,:FFF:F,:,F,FF::,,,:,FF,FFF:,,,FF,FF,F,F,:FFFFF,::FFF,FFFFFFF:,F,F,,FF:FFFF,F,,FFFFFF:FF,:F,FFF,,FF,:,
@A00920:152:HGHKKDRXX:2:2105:2618:16329 2:N:0:CGCGTTCA+CTAATCGA
GGACTACAGGGGTTTCTAATCCCGTTCGCTCCCCGTGCTGTCGCGTCTCAGCGTCTGATGTCGTCCAGAATGCCGCCTTCGCCTCTGGTGTTCCTCCGGATCTCTACGCATTTCACCACTACACCCGGAATTCCACATTCCTCTACGACCCACTAGCGCTGCAGTCTCATCCGACCTCTCCCAGTTTAGCCGGGAGCTTTCACGGTTGACTTACAGCACCGCCTACACGCTCTTTACGCCCAGTAATTCC
+
FFFFFFFFFFFFFFFFFFF:FFFFFFFFFFFFFFFFFFFFFFFFFFFFFFFFFFFFFFFFFFFFFFFFFFFFFFFFFFFFFFFFFFFFFFFFFFFFF:F:FFFFFFFFF:FFFFFFFFFFFFFFFFFFFF:F:FFFF,FFFFFFFFFFFFFFFFFFFFFFFFFFFFFFFFFFFFFFFFFFFF,FFFF:FFFFFFFFFFF:FFFF,FFFFFFFFFFFFFFFFFFFFFFFFFFFFFFFFFFFFFFFF,FFFF
@A00920:152:HGHKKDRXX:2:2105:20048:17049 2:N:0:CGCGTTCA+CTAATCGA
GGACTACGGGGGTATCTAATCCTGTTTGCTCCCCACGCTTTCGCACCTCAGCGTCAGTATTAAGCCAGGAGGCCGCCTTCGCCACCGGTATTCCTCCACATATCTACGCATTTCACCGCTACACGGGGAATTCTACCTCCCTCTCTCATACTCTAGCCGACCAGTATCGTATGCACTTCCCAGGTTGAGCCCGGGGCTTTCACATCCGACTTAATCAGCCGCCTACGCGCGCTTTACGCCCAGTAATTCC
+
FF:F,FF:FFFF,F:F,FFF:FFFFFFFF:FFFFF:FF,:FFFFF:F:F,FFFFF,FFF::FFFFF:FF,FFFF:FFF:FFFF,:FF:F,:FFFF:F:FF,F,FFFFFFFFF:FFF,FFF,F,FF:FFFF:FFFF,FFFFF,FFFFFFFFFFFFF:FF,FF:FFFFFFFFFFFFF,FFFFFFFF,FFFFFFFF:FFFFFFFF:FFFFFFF:F:FFFF:FFFFFFFFFF,FFF,FFF::FFFFFF,:::FF
@A00920:152:HGHKKDRXX:2:2105:9254:17268 2:N:0:CGCGTTCA+CTAATCGA
GGACTACTAGGGTATCTAATCCTGTTTGCTCCCCACGCTTTCGCACCTCAGCGTCAGATGATGCCCAGCCAGCCGCCTTCGCCGCCGGTGTTCTTCCGGATCTCTACGCATTCCACCGCTACACCCGGAATTCCGCTGGCCTCTGCATCTCTCAAGCCCTCCAGTATCCCCTGCACTGCACGGGGTTGAGCCCCGGCATTTCACAGACAGACTTAAAGAGCCGCCTACGTGCGCTTTACGCCCAATAATT
+
FFFFFFFFFFFFFFFFFFFFFFFFFFFFFFFFFFFFFFFF,FFFF:F:FFFFFFFFFF:FFF,FFFFFFFFFFFFFFFFFFF:FFFFFFFFFFFFFFFF:FF:FFFFF:F:FFFF:FFFFFFFFFFFFFFFFFFFFFFFFFFFFFFFFFFFFFFFFFFFFFFF:F:FFFFFFFFF:FFF:FFFFFFF:F:FFF::FFFFFFFFFFFFFFFFF:FFFFF,FFFFFF,FFFFF,FF:,FFF,FF::FFF:FF
@A00920:152:HGHKKDRXX:2:2105:19822:17315 2:N:0:CGCGTTCA+CTAATCGA
GGACTACTGGGGTATCTAATCCTGTTTGATCCCCACACTTTCGTGCCTCAGCGTCAGTTGAAGTCTAGTAAGCTGTCTACACTATCGGTGTTCTTGACGATATCTAAGCATTTCACCGCTACACCGTCAATTCCGCCTACCTCATCTGTACTCAAGCCCCGCAGTATCAATGGCACCCTCTCAGTTAAGCTGAGATATTTCACCACTGACTTACAGGGCCGCCTACGCACCCTTTAAACCCACTAAATCA
+
FFFF:FFFFFFFFFFFFF,FFFFFFFFFFFFFFFFFFFFFFFFFFFFFFFFFFFFFFFFFFFFFFFFFFFFFFFFFF:FFFFF,FFFFFFFFFFFF:F:,FFFFF:FFFFFFFFFFFFF:FFFFFFFF:FFFFFFFFFFFF:FFFFFFFFFFFFFFFFFFFFFFFFFFFFFFFFFFFFFFFFFFFFF,FFFFFFFFFFFFF:FFFFF:FFFFFFFFFFFFFFFFFFFFFFFFFFFF:FFFFF,FFFFFF,
@A00920:152:HGHKKDRXX:2:2105:14877:17863 2:N:0:CGCGTTCA+CTAATCGA
GGACTACTAGGGTATCTAATCCTGTTTGATCCCCACACTTTCGTGCCTCAGCGTCAGTTTGAGACTAGTAAGCTGTCTACACTATCGGTGTTCTTGACGATATCTAAGCATTTCACCGCTACACCGTCAATTCCGCCTACCTCGACTCCACTCAAGTCCTGCAGTATCAATCCCACCCTCCCGGTTAAGCCGGGATATTTCAGAACTGACTTACAAGACCGCCTACGCACCCTTTAAACCCAATAAATCC
+
FFFFFFFFFFFFFFFFFFFFFFFFFFFFFFFFFFFFFFFFFFFFFFFFFFFFFFFFFFFFFFFFFFFFFF,FFFFFFFFFFFFFFFFFFFFFFFFFFFFFFFFFFFFFFFFFFF:FFFFFFFFFFFFFF:FFFFFFFFFFFFFFFFFFFFFFFFFFFFFFFFFFF:FFF:FFFF:F:FFFFFFFFF,FFFFFFFFF:FFFFFF:FFFFFFFFFFFFFFFFFFFFFFFFFFFFF:FFFFFFFFFFF:FF,F
@A00920:152:HGHKKDRXX:2:2105:21007:18834 2:N:0:CGCGTTCA+CTAATCGA
GGACTACTGGGGTATCTAATCCTGTTTGCTCCCCACGCTTTCGTGCATGAGCGTCAGTGTTAGCCCAGGGGGCTGCCTTCGCCATCGGTATTCCTCCACATCTCTACGCATTTCACTGCTACACGTGGAATTCTACCCCCCTCTTCTACACTCTAGCCTTGTAGTTTCAAACGCAGTTCCCAGGTTGAGCCCGGGGCTTTCACATCTGACTTACAAAACCGCCTGCGCTCGCTTTACGCCCAGTAATTCC
+
:F,FFFFFFFFFFFFFFFFFFFFFFFFFFFFFF:FFFF:FFFFFF:F:FF:FFFFFFFF,,:FFFFFFFFFF,FFFFF:FF:::FFFFF,FFFFFFFFFF,FFFFFFFFFFFFFFFFFFFFFFF:FFFF::FFFFF:F,FFFFFFFFFFFFFFFFF,F,FF:FFF,FFF,FFFFF,FFFFF,FFFFFFF:F,FFFF:FFFFFFFFF:F:FFFFF:F,FFFFFFFFFFF,,FFFFF:FFF,:FFFFFFFFF
@A00920:152:HGHKKDRXX:2:2105:8919:18881 2:N:0:CGCGTTCA+CTAATCGA
GGACTACCGGGGTTTCTAATCCTGTTTGCTCCCCACGCTTTCGTGCCTCAGCGTCAGGAAAGGCCCAGCGGGCTGTCTTCACCTTCGGCGTTCCCATAGATCTCTACGCATTCCACCGCTCCACCTATGGTTCCACCCGCCTCTGCCTTCCTCAAGACCTGCGGTTCGCCCTGCAATTCCCCGGTTGAGCCGGGGGATTTCACAAGACGCCTGCAGGCCCGCCTGCGCACCCTTTAAGCCCAGTGATTCC
+
FFFFFFFFFFFFFFFFFFFFFFFFFFFFFFFFFFFFFFFFFFFFFFFFF:FFFFFFFFFFFFFFFFFFFFFFFFFFFFFFFFFFFFFFFFFFFFFFFFFFFFFFFFFFFFFFFFFFFFFFFFFFFFFFFFFFFFFFFFFFFFFFFFFFFFFFFFFFFFFFFFFFFFFFFFFFFFFFFFFFFFFFFFFFFFFFFFFFFFFFFFFFFFFFF:FFFFFFFFFFFFFFFFF:FFFFFFFFFFFFFFFFFF:FFF
@A00920:152:HGHKKDRXX:2:2105:12111:18928 2:N:0:CGCGTTCA+CTAATCGA
GGACTACAAGGGTATCTAATCCCGTTTGCTCCCCACGCTTTCGCGCCTCAGCGTCAGTACCAGTCCAGTGAGCCGCCTTCGCCACTGGTGTTCTTCCCAATATCTACGAATTTCACCTCTACACTGGGAATTCCGCTATCCTCTCCCGGTCTCTAGCCCATCAGTATCAAATGCAGTTCCCGGGTTAAGCCCGGGGCTTTCACATCTGACTTGATAGGCCGCCTACGTGCGCTTTACGCCCAGTAATTCC
+
FFFFFFFFFFFFFFFFFFFFFFFFFFFFFFFFFFFFFFFFFFFFFFFFFFFFFFFFFFFFFF:FFFFFFFF:FFFFFFFFFFFFFFFFFFFFFFFFFFFFFFFFFFFFFFFF:FFFF:FFFFFFFFFFFFFFFFFFF,FFF:FF:FFFFFFFF:FFFF:F:FFFFFFFFFFF:FF,FFFFF:FFFFF::F:F:F:FFFFFFFFFFFFFF:,FFFFFF:FFFFFFFFF,FFFFFFFFFFFFFF:FFF,FFF
@A00920:152:HGHKKDRXX:2:2105:19587:19664 2:N:0:CGCGTTCA+CTAATCGA
GGACTACTGGGGTTTCTAATCCTGTTTGCTCCCCACGCTTTCGCGCCTCAGCGTCAATCATCGTCCAGGTCAGCGCCTTCGCCACTGGTGTTCCTCCCGATATCTACGAATTTCACCTCTACACCGGGAATTCCCTGACCCCCTCCGAGATTCAAGCAAGGCAGTTTTGGATGCACTTCCTGGGTTGAGCCCAGGGCTTTCACATCCAACTTGCCTCGCCGCCTACGCGCGCTTTACGCCCAATGATTCC
+
FFFFFFFFFFFFFFFFFFFFFFFFFFFFFFFFFFFFFFFFFFFFFF:FFFFFFFFFFFFFFFFFFFFFFFFFFFFFFFFFFFFFFFFFFFFFFFFFFF:FFFFFFFFF:FFFFFFFFFFFFFFFFFFF:FFFFFFF:FFFFFFFFFFFFF,FFFFFFF:,FFFF:,:FFFFFFFFFFFFFFFFFFFFFFFFFFFF:FF:FFFFFFFFFFFF:FF:F:F:FFFFFFFFF:::FFF:FFFFFF,FFF:F:FF
@A00920:152:HGHKKDRXX:2:2105:31015:20384 2:N:0:CGCGTTCA+CTAATCGA
GGACTACACGGGTATCTAATCCTGTTTGCTCCCCACGCTTTCGCGCCTCAGCGTCAGTACCGGTCCAGGTGGCCGCCTTCGCCACCGGTGTTCCTCCCAGTATCTACGCATATCACCGCTACACTGGGAATTCCACCACCCTCTCCCGGACTCAAGCTGCGTAGTTTCAGAGGCAATTCCTCGGTTGAGCCGAGGGATTTCACCCCTGACTTACGCAGCCGCCTACGCGCCCTTTACGCCCAGTAAATCC
+
:FFFFF:FFFFFFFFFFFFFFFFFFFFFFFFFFFFFFFFFFFFFFFFFFFFFF:FFFFFFFFFFFFFFFFFFFFFFFFFFFFFFFFF::FFFFFFFFFF:FFFFFFFFFFFFFFFFFFFFFFFFFFFFFFFFFFFF:FFFF:FFFFFFFF,FFFFFF:FFFF::FFFFFF:FFFFFFFFFFFF:FF,FFFFFFFFFFFFFFFF:FFFFFFFFFFFFFFFFFFFFF:FFFFFFFFFFFFFFF:FFFFFFFF
@A00920:152:HGHKKDRXX:2:2105:21061:20556 2:N:0:CGCGTTCA+CTAATCGA
GGACTACCGGGGTTTCTAATCCTGTTTGCTCCCCACGCTTTCGCGCCTCAGCGTCAGGACCGGACCAGAGAGCCGCTTTCGCCACCGGTGTTCCACCCAATATCTACGAATTTCACCTCTACACTGGGTATTCCACCCTCCTCTTCCGGCCTCCAGCCTTGGTGTATCGGCTGCACCTCCGGGGTTGAGCCCCGGGCTTTCACAGCCGACTGCCAAGGCCGCCTACGCGCCCTTTACGCCCAGTGATTCC
+
FFFFFFFFFFFFFFFFFFFFFFFFFFFFFFFFFFFFFFFFFFFFFFFFFFFFFFFFFF:FFFFFFFFFF:FFFFFFFFFFFFFFFFFFFFFFFFFF:FFFFFFFFFFFFFFFFF:FFFFFFF:FFFFFFFFFFFFFFFFFFFFF:FFFFFFFFFFFFFFFFFFFFFFFFFFFF:,FF:FFFFFF,:FFFFFFFFFFFFFFFFFFFFFF,FFFFF,F:,FFF,:,:FFFFFFFFFF:FFFFF,FFFFFFFF
@A00920:152:HGHKKDRXX:2:2105:28556:20666 2:N:0:CGCGTTCA+CTAATCGA
GGACTACACGGGTTTCTAATCCTGTTTGATCCCCACGCTTTCGCACCTCAGTGTCAGTAATCGTCCAGATGGTCGCCTTCGCCACCGGTGTTCCTTCTAATATCTACGCATTCCACCGCTACACTGGTAATTCCACTCGCCTCTCCAACCGTCCAGTCTGCCAGTATCCAACGCAGTGCTGGGGTTGAGCCCCAGTCTTTAACATCGGACTTAACAAACCGCCTGCGCGCGCTTTAAGCCCAATAATTCC
+
FFFFFFFFFFFFFFFFFFFFF:FFFFFFFFFFFFFF:FFFFFF:FFFFFFF::FFFFF,F:FFFFF:FFFFFF,FFFFFFFF,:,FFFFFF:FFFFFFFFFFFFFFFFFFFF:FFFFFFFFF,F:F:F,FFFFFFFFF:FFFFFFFFF,FFFFFFF,:FF:FFFFFFFFFFFFFF::FFFFF,FFFFFFF,FFFFFFFFF:FFF,FFFFFFFFFFFFFFFFFFF:F:F:FFFFFF,,FFFFFFF:F,FFF
@A00920:152:HGHKKDRXX:2:2105:10104:20807 2:N:0:CGCGTTCA+CTAATCGA
GGACTACTCGGGTTTCTAATCCTGTTTGCTCCCCACGCTTTCGCACCTCAGCGTCAGTACCGGACCAGTGAGCCGCCTTCGCCACTGGTGTGCTTCCTAATATCTACGAATTCCACCTCTACACTAGGAGTTCCACTCACCTCTTCCGGACTCAAGATCGCCAGTATCAAAGGCAGTTCTGGAGTTGAGCTCCAGGATTTCACCCCTGACTTAACGATCCGCCTACGTGCGCTTTACGCCCAGTAAATCC
+
,FFF:FFFFFFFFF:FFFF,F:FFFFFFFF:FFFF,FFF,FF,:FFFFFFFFFFFFFFF,::,FFFFF,FF:FFFF:F,FFF,:,FF:FFF,FF:FF:FFFFFFFFF:FFF,,FFF,FFFF,,F,FFFFF:F,FFFF,F,FFF,F:F,F:,,F,FF:FFFF:FFFF,FFFF,FFF,FFFFFFFFFFFFFFFFFFFFFFFFFFF::FF::FFF::FFFF:FFFFFFF:F::FFFFFF::FF:F,FFF,,:F
@A00920:152:HGHKKDRXX:2:2105:31277:21151 2:N:0:CGCGTTCA+CTAATCGA
GGACTACTGGGGTTTCTAATCCTGTTTGCTACCCACGCTTTCGCGCCTCAGCGTCAGTTCCGGGCCAGGCGGCCGCCTTCGCCACCGGTGTTCTTCCCAATATCTACGAATTTCACCTCTACGCTGGGGATTCCGCCGCCCTCGCCCGGACTCCAGCCACCCAGTCTCGGTTGCGCATCCGGGGTTGAGCGCCGGGCTTTCAGACCCAGCTTATATGGCCGCCTACGCGCGCGTTCCGCCCAGTGAGTCC
+
FFFFFFFFFFFFF:FFFFFFF,F,:FF,F:,:FFFF:FFF,,FFF,F:,,:FF:F:,:F:F:FF,,FFFFFFF:FF:,F,FF,:,FFFFF,:FF::,FF,F,:::,FFF:F,FF::FFF:F,,,FF:,,,FF,FFF:FF,:FF,F,FFFF,FFF,F,F::F,FF,,::FF,:F:FF,,,:FF:F,:F:FF,,FFFF:,,:,,,,::,,:,,,:,,,F:,:F,,,,:F,F,F,F:,,,FF,,,F:F:FF,,
@A00920:152:HGHKKDRXX:2:2105:25129:21402 2:N:0:CGCGTTCA+CTAATCGA
GGACTACAAGGGTATCTAAACCTGTTTGCTCCCCACGCTTTCGCACCTCAGCGTCAGTATTAAGCCAGGAGGCCGCCTTCGCCACCGGTATTCCACCACATATCTACGCATTTCACCGCTACACGTGGAATTCTACCTCCCTCTCTCATACTCTAGCCGATCAGTATCGAATTCAGATCCCAGGTAGAGCCCGGGGCTTTCACATCCGACTTAATCAGCCGCCTACGCGCGCTTTACGCCCAGTAATTCC
+
FFF::FF:F,,,::::,FF,::::,:F,F::FFFFFFF:,,F:,FF::::,FF,:FF:F,F:F,FF:::FF:FF,FF:,FFFFF:F,FFF::FF,FFFFF,F,FFFF:FF,:::FFF,::FFFFF:,FFF,::FF,F:F,F:F,FFFF,FFFFFFFFFFF,F:,::F,FF,F,:F:,:,F:FF,F,,F,:F:,,,F:,,:FF:::F,FFF:,FFF,F::F,FFFFF,FF,FF::,FFF:FFFF,F:F,:F
@A00920:152:HGHKKDRXX:2:2105:7157:21684 2:N:0:CGCGTTCA+CTAATCGA
GGACTACAAGGGTATCTAATCCTGTTCGCTCCCCACACTTTCGCTCCTCAGCGTCAGGTAATGCCCAGAGAACCGCCTTCGCCACCGGTGTTCCTCCTGATATCTGCGCATTTCACCGCTACACCAGGAATTCCATTCTCCCCTGCATACCTCAAGTCTGCCCGTATCGAAAGCAAGCACCCAGTTAAGCTGGATGTTTTCACTCCCGACGCGACAAACCGCCTACGAGCCCTTTACGCCCAATAATTCC
+
FFFFFFF:FFFFFFFFFFFFFFFFF:FFFFFFFFFFFF,FFFFFFFFF:FFFFFFFFFF:FFFFFFFFFFFFFFFF:FFFFFFFFFFFFFFFFFFFFFFFFFFFFFFFFF,FFFFFFFFFFFFFF,FFFFFFFFFFFFFF:FFFFFFFFFFFFFFFFFFFFFFFFFFFFFFFFF:FFFFFF:FFF:FFFF:FFFFFFFFFFFFFFFFFFFFFFFFF:F:FFFFFFFF::F:FF:FFFFFFFF:FF::FFF
@A00920:152:HGHKKDRXX:2:2105:25165:21840 2:N:0:CGCGTTCA+CTAATCGA
GGACTACTGGGGTATCTAATCCTGTTTGCTCCCCACGCTTTCGTACCTCAGTGTCAGTCTAAGGCCAGGTAGCCGCCTTCGCCACCGGTGTTCCTTCCGATCTCTACGCATTTCACCGCTACACCGGAAATTCCACTAACCTCTCCTAGACTCGAGTCAATCAGTCTCATCAGGCCTACCTAGGTTAAGCCCAGGAATTTGACAGATCACTTACTCAACCACCTACGCACCCTTTACGCCCAGTAATTCC
+
FFFFFFF:,FFFFFFFFFFFFFFFFFFF,FFFFFFFFFFFFF:F,FFFFFFFFFFFF::,,:FFFFFFF,,FF,FFFFFFFF,FFFF:,F:FFFFFFFFF,FFFFFFFFFFFFFFFFFFFFFFFFF,,:FFFFFFF,F,FFFFFF::,F,FFFF,F,F::FFFFFFFFF,F,F,,F,,,FF,FFFFFFFF,:FF,FFF:F,FFF:FF,,FFF:,FFFFFFF,FFFFFFF:FFFFF::,FFFFFFF,,FFF
@A00920:152:HGHKKDRXX:2:2105:15655:22623 2:N:0:CGCGTTCA+CTAATCGA
GGACTACTCGGGTTTCTAATCCCGTTCGCTCCCCATGCTTTCGCCTCTCAGCGTCAGGTCAGGCCCAGCGTGTCGCCTTCGCCACTGGTGTTCCTCCGGATCTCTACGCATTTCACCACTACACCCGGAATTCCACACGCCTCTACCTGCCTCTAGCCCCGCAGTTCGGTCACGTCCTCGCCCGGTTGAGCCGGGCGCTTTCACGCGCCACTTGCAGGACCGCCTCGACGCGCTTTACACCCAGTAAATC
+
FFFFFFFFFFFFFFFFFFFFFFFFFFFFFFFFF:FFFFFFFFFFFFFFFFFFFFFFFFF:FFF::FFFFF:FFFFFFFFFFFFFFFFFFFFFFF:F,FFF:FFFFFFFFFFFFFFFFFF:F:FFFFFFF,FFFFFFFFFF,FFFFFFFFF,:FFFFFFFFF:FFFF,FFF:FFFFFFFFFFFFFFFFFFFFFFFFFFF,F:FFFFFFFFFFFFFFF:FFF,:FFF,,FFFFFF,,FFFFFFF,:F,F:FF
@A00920:152:HGHKKDRXX:2:2105:5538:22889 2:N:0:CGCGTTCA+CTAATCGA
GGACTACTGGGGTTTCTAATCCTGTTTGATCCCCACACTTTCGTGCATGAGCGTCAGTACTCGTCCAGTTGGCCGCCTACGCCACTGGTGTTCCTCCCAATATCTACGCATTTCACTGCTACACTGGGAATTCCGCCAACCTCTCCGAGACTCCAGACATCCAGTTTCAAAAGCAATTCCCGGGTTGAGCCCGGGGATTTCACTCCTGACTTGGAAATCCGCCTGCGCACGCTTTACGCCCAGTAATTCC
+
FFFFFFFFFFFFFF:FFFFFFFFFFFFFFFFFFFFFFFFFFFFFFFFFFFFFFFFFFFFFFFFFFFFFFFFFFFFFFFFFFFFFFFFFFFFFFFFFFF:F:F:FFFFFF:FFFFFFFFFF:FFFFFFFF:FFFFFFF:FFFFFF:FFFFFFFFFFFFFFFFFF:F:FFFFFFF:FFFF:FFFFFFFFFFFFFFFFF,:FFFFFFFFFFFFFFFFFFFFFFF:FFF:FFFFFFFFFFFFFFFFFFF:FFFF
@A00920:152:HGHKKDRXX:2:2105:23782:23140 2:N:0:CGCGTTCA+CTAATCGA
GGACTACTGGGGTTTCTAATCCCGTTTGCTCCCCACGCTTTCGCGCCTCAGCGTCAGTAACGGTCCAGTGGGCCGCCTTCGCCACCGGTGTTCCTCCCAATATCTACGCATTTCACCGCTACACTGGGAATTCCACCCCCCTCTCCCGGACTCGAGCCTCACAGTTTCTTCCGCACGTCCTCAGTTAAGCCGAGGGATTTCACGGACGACACGCGAGGCCGCCTACGCGCCCTATACGCCCAATAATTCC
+
F,FFF,F:::FF:,FFFFFFF:FFFFFFFFFFFF:FFFFFFFF::FFFFFFFF,FFF,F,F:F:FFF:,F,FF:,FFFFFFF:FFF:FFFFF::FFFFF,FFFFFFFF,FF:,:FFF,F:FFFFFFFFF:F:F::F:FFFF:FFFFFF,FF:FFFFFFF::FFFF,FF:FFF,FFFFFFFF:FFF,F,:FF:F::,F,FFF:,:FF,FFFFFF,F,FFFFFFF,FFFFFFFFF,F:,,FFFFFFFFFFFF
@A00920:152:HGHKKDRXX:2:2105:32687:23218 2:N:0:CGCGTTCA+CTAATCGA
GGACTACAGGGGTATCTAATCCTGTTCGCTCCCCACGCTTTCGTGCCTCAGCGTCAGTTTCGGCCCAGCGAGCTGCCTACGCAATCGGGGTTCTTGGTGGTATCTATGCATTTCACCGCTACACCACCAGTTCCGCCCGCCTCGACCGAACTCAAGCCCGCCAGTATCTACGGCAGTTCCACGGTTGAGCCGTGGGATTTCACCGCTGACTTAACGGGCCGCCTACGCACCCTTTAAACCCACTACATCC
+
FFFFFFFFFFFFFFFFF:FFFFFFFFFFFFFFFFFFFFFFFFFFFFFFFFFFFFFFFFFFFFFFFFFFF:FFFFFFFFFFFFFFFFFFFFFFFFFFFFFFF,,F,F::,:FFFFFFF,FF:,,,:,FF,FF::,FF:FFFF:FFF,:F:,::F,:F:,,FF,FF:FFF,:FFFF,FFF,,::FFFFF:F,:FFFFF,,,:,:,FF:FF,,F:,,:FFF::F,F,,:F,F,:,F,F,:,:,:,,,F,,F,,
@A00920:152:HGHKKDRXX:2:2105:4679:23249 2:N:0:CGCGTTCA+CTAATCGA
GGACTACTGGGGTATCTAATCCTGTTTGCTACCCACGCTTTCGCTCCTCAGCGTCAGTTACGGCCCAGAGTGGCGCCTTCGCCACTGGTGTTCCTCCTGATATCTGCGCATTTCACCGCTACACCAGGAATTCCCCACTCCCCTACCGTACTCAAGTCACAGCAGTATCGGGTGGCCTCTCTGGGTTGAGCCCAGAGTTTTCACACCCGACTTACTGAACCGCCTACGAGCTCTTTACGCCCAATAAATC
+
FFFF:FFFFFFFF:FFFFFFFFFFFFFFFFFFFFFFFFFFFFFFFFFFFFFFFFFFFFF::FFFFFFFFFFFFFFFFFFFFFFFFFFFFFFFFFFFFFFFFFFFFFFFF,FFFFFFFFFFFFFFFFFFF::F:FFF:FF:FFF:FFFFFFFFF:FFFFFFFFFFFF,FFFFFFFFFFFFFFFFFF:FFFFFFFFFFFFFFFFFFFFFF::FFF:FF:FFFFFFFF:FFFFFF:FFF:FF:FF:,FF:,FF
@A00920:152:HGHKKDRXX:2:2105:15176:23516 2:N:0:CGCGTTCA+CTAATCGA
GGACTACTGGGGTTTCTAATCCTGTTTGCTCCCCACGCTTTCGTGCCTCAGTGTCAGTACTGGTCCAGGTAGTCGCCTTCGCCACGGATGTTCCTCCTGATCTCTACGCATTTCACTGCTACACCAGGAATTCCACTACCCTCTACCGGACTCTAGCCCGCCAGTTTCCAATGCACTTCCCAGGTTGAGCCCAGGGCTGGCACATCAGACTTAACGGACCAGCGACGCACGCTTTGCGCCCAGTACTTCC
+
:,,FFFFF,F,FFF:FFFF,FFF,FFF,FFFFFFF:FFF:FFFFFF,FFFFFFFFFFFFFF,FF:F:FFF,FFFFFFF:FFFFFF:FFFFF:FFFFF,FFF,F,FFFFF,,FFFF:FF,,:F,:,FFF,,::FFFF,F,FF,FF,:FF,:F::::F:F,FFF:FF,F,:,,FF:,,:F,F,:FF,,F,F:,:,FFFF,F,:F,:F,,F,:,FF,:F,,,:F,:,,,F,,:FFF,,,F:F,:,FF,,,,,F
@A00920:152:HGHKKDRXX:2:2105:10004:24111 2:N:0:CGCGTTCA+CTAATCGA
GGACTACTGGGGTTTCTAATCCCGTTTGCTCCCCTGGCTTTCGCGCCTCAGCGTCAGTTTCGGTCCAGAATGCCGCCTTCGCCACCGGTGTTCCTCCAGATATCTACGCATTTCACCGCTACACCTGGAATTCCACATTCCTCTCCCGAACTCAAGTCACCCAGTATCGGACGCAGTTCCCAAGTTAAGCTTGGGGATTTCACGTCCGACTTAGGCGACCGCCTACGCGCCCTTTACGCCCAGTAATTCC
+
FFFFFFFFFFFFFFFFFFF:FFFFFFFFFF,FFFFFFF:FFFFFFFFFFFF:FFFFFFFFF,FFFFF:FF,FFFFFFFFFFFFFFFFFFFFFFFFFFFFF,FFFFFFFFFFFFFFFFFF::FFFFF:FFFFFFF:FFF:,FFFFFFFF:F:FF,FFF:FF::FFFFFFFFFFFFFF,FFFFFFFFFFFFFFFFFFFFFFFFFFFFFFF:FFF,,::FFFF:FFFFF,FFFFF,,F,,F:FF:FF,F,FFF
@A00920:152:HGHKKDRXX:2:2105:22878:24205 2:N:0:CGCGTTCA+CTAATCGA
GGACTACTGGGGTATCTAATCCTGTTTGCTCCCCACGCTTTCGCACCTCAGCGTCAATACTTGTCCAGCGAGTCGCCTTCGCCACTGGTGTTCTTCCGAATATCTACGAATTTCACCTCTACACTCGGAATTCCACTCGCCTCTCCAAGATTCTAGCCTCATAGTTTCAAGGGCAGTTCCGGGGTTGAGCCCCGGGATTTCACCCCTGACTTAAGAAGCCGCCTACGCGCGCTTTACGCCCAGTAATTCC
+
FFFFFFFFFFFFFFFFFFFFFFFFFFFFFFFFFFFFFFFFFFFFFFFFFFFFFFFFFFFFFFFFFFFFFFFFFFFFFFFFFFFFFFFFFFFFFFFFFFFFFFFFFFFFF,FFFFFFFFFFFFFFFFFFFFFFFFFFFFFFFFFFFFFFFF:FFFFFFFFFFFFFFFFFFFFFFF:FFFFFFFFFFFFFFFFFFFFFFFFFFFFFFFFFFFFFF:FFFFFFFFFFFFFF:FFFFFFFFFFFFFFFFFFFFF
@A00920:152:HGHKKDRXX:2:2105:9182:24596 2:N:0:CGCGTTCA+CTAATCGA
GGACTACTGGGGTTTCTAATCCCGTTCGCTCCCCTAGCTTTCGCGCCTCAGCGTCAAGAATGGGCCAGGTAGTCGCCTTCGCCACTGGTGTTCCTCCCGATATCTACGCATTTCACCACTACACCGGGAATTCCACTACCCTCTCCCACCTTCAAGCCGACCAGTTTCCGATGCATTTTCCCGGTTAAGCCGGAAGCTTTCACATCGGACTTGGCCAGCCGCCTGCGCGCTCTTTACGCCCAGTAAATCC
+
FFFFFFFFFFFFFFFFFFFFFFFFFFFFFFFFFFFFFFFFFFFFFFFFFFFFFFFFFFFFFFFFFFFFFF:FFFFFFFFFFFFFFFFFFFFFFFFFFFFFFFFFFFFFFFFFFFFFFFFFFFFFFFFFFFFFFFFFFFFFFFFFFFFFFFF:FFF:FFFFFFFFFFFFFFFFFFFFFFFF,FFFFFFFFF:FFF:FFFFFFFFFFFFF:FFFFFFF:F:FFFFFFFFFFFFFFFFFFFFF:FFFFFFFFF
@A00920:152:HGHKKDRXX:2:2105:2772:24799 2:N:0:CGCGTTCA+CTAATCGA
GGACTACAAGGGTTTCTAATCCTGTTTGCTCCCCACGCTTTCGCGCCTCAGTGTCGGATCCGGCCCAGTGAGCCGCCTTCGCCTCCGGTGTTCTTCCCGATATCTACGCATTCCACCGCTACACCGGGAATTCCACTCACCCCTGTCTGACTCGAGTCCGCCAGTATCGGATGCAGGCCCGGGGTTGAGCCCCGGGTTTTCACAACCGACTTAACGAACCGCCTACGCGCGCTTTACGCCCAATAATTCC
+
FFFFFFFFFFFFFFFFFF:,:FF:F,,FFFFFF,FFFFFF:,FFFFFFFFF:FFFFFFFFFF,FF:FFF:FFFF,FF:FFFFF:FF,FFFFF,:,FF:,FFFFFF,:F,F,F:FFFFFF,FFF:F,FFFFFFF:FF::,:F,FFF,FFF,FFFFF:F:,FFF:F:FFF,F::FFF::F:::,,F,FF:FFFFFFFF,:FFF:F:FFFF,,FFFF:FFFFFFFFF:FFFFFFFFFFFFFF:FFFFF:,,:F
@A00920:152:HGHKKDRXX:2:2105:29288:24815 2:N:0:CGCGTTCA+CTAATCGA
GGACTACTGGGGTATCTAATCCTGTTCGCTCCCCACGCTTTCGCGCCTTAGCGTCAGTACCGTCCCAGCGAGCTGCCTTCGCGATTGGTGTTCCTCCTGATATCTGCGCATTCCACCGCTACACCAGGAATTCCACTCGCCTCTTCCGGACTCTAGCCCTGCAGTATCCATCGGCGTTCAAAGGTTGAGCCTTTGACTTTCACAACGGACTTACAGAGCCGCCTACGCGCGCTTTACGCCCAATGAGTCC
+
FFFFFFFFFFFFFFFFFFFFFFFFFFFFFFFFFFFFFFFFFFFFFFFFF:FF:FF:FFFFFFFFFFF::F:FFFFFFFF:FF,:FFFF:FFFF:F:FFFF:FF,FF,FFFFFFF::FFFFFF:FF:FF:FFF:FFFFFFFFFFFFFFFFFFFFFFFFFFFFF,FFFF:FFFFFF:,:F,FF:FFFF:FF:F:FFFF,F,::F,F:FFFF:FF:F:FFFFFFF,:FFFFF:FF,,F,:F:FF,FFF:,F,:
@A00920:152:HGHKKDRXX:2:2105:17282:24846 2:N:0:CGCGTTCA+CTAATCGA
GGACTACTGGGGTTTCTAATCCTGTTTGCTCCCCACGCTGTCGCGCCTCAGTGTCAGCAACTGCCCAGCAGGCCGCCTTCGCCACTGGTGTTCTTTCGGATATCTACGCATTCCACCGCTACACCCGAAATTCCACCTGCCTCTACAGTGCTCCAGCTCAGCAGGTCGCACGGCAGATCCGGGGTTGGGCCCCGGACTGTCACCCCACGCTTACCCCGCCACCTACGCGCCCTTTACGCCCCGTGATTCC
+
FFFFFFFFFFFFFFFFFFFFFFFFFFFF:FFF,FFFFFFFFFFF,FFF:FF,FFFFF,FFFFFFFFFFF:FFFFF:F,FFFFFF:FFF,F:FFF:F,FF,,FF:::FFF,FFFF,,FFFFFFF:FFFFF,:F:F,FF,F,FFFFFFFFFFF,FF,F:FFFF,,F:F:FFFFFFF,F::FFFFFFFFF,FF:F:FFF,F,F:,,F,F,FFF,F,F::,F,FF::F,,F,F,:,,,,,,F,:,,F:FF,:::
@A00920:152:HGHKKDRXX:2:2105:28004:25097 2:N:0:CGCGTTCA+CTAATCGA
GGACTACCGGGGTTTCTAATCCTGTTTGCTCCCCACGCTGTCGCGCCTCAGTGTCAGCAACTGCCCAGCAGACCGCCTTCGCCACCGGTGTTCTTCCGGATCTCTACGCATTCCACCGCTACACCCGGAATTCCATCTGCCTCTACAGTGCTCGAGCCGCTCAGTCCGCAAGGCCGATCCGGAGTTGAGCCCCGGACTTTCACCCCACGCTTGAGTCGGCCGCCTACGCGCCCTTTACGCCCAGTGATTC
+
FFFFFFFFFFFFFFFFFFFFFFFFFFFFFFFFFFFFFFFFFFFFFFFFFFFFFFFFFFFFFFFFFFFFFFFFFFFFFFFFFFFFFFFFFFFFFFFFFFFFFFFFFFFFFFFFFFFFFFFFFFFFFFFFFFFFFFFFFFFFFFFFFFFFFFFFFFFFF:FFFFFF:FFFFFFFFFFFFFFFFFF:FFFFFFFFFF:FFFFFFFFFFFFFFFFFFFFFFFFFFFFFFFFFFFF:FFFFFFFFFFFFFFFFFF
@A00920:152:HGHKKDRXX:2:2105:24144:25238 2:N:0:CGCGTTCA+CTAATCGA
GGACTACAGGGGTTTCTAATCCCGTTCGCTCCCCTAGCTTTCGCGCCTCAGCGTCAAGAATGGGCCAGGTAGTCGCCTTCGCCACTGGTGTTCCTCCCGATATCTACGCATTTCACCACTACACCGGGAATTCCACTACCCTCTCCCACCTTCAAGCCGATCAGTTTCCGATGCAGTTTCCCAGTTGAGCCGGGAGATTTCACATCGGACTTGACCAGCCGCCTGCGCGCTCTTTACGCCCAGTAAATCC
+
FFFFFF:FFFFFFFFFF:,FFFFFFFF:FFFFFFFF:FFFFFFFFFFFFFFFFFF:FFFFFFFFFFFFFFFFFFFFFFFFFFFFFF:FFFFFF,FFFFFFFFFFFFFFFF,F:FFFFFFFFFFFF:FFFF:FFFFF:FFFFFFFFFFFFF:,FFF:,:FFFF,FF,FF,FFFFFFFF:FFFFF:,:FFF::FFFFFFFFFFFF:FFFFFF,,F,FFFF,F:FFFFF,FF,FFFFFF:,,F:FFFFFFF:F
@A00920:152:HGHKKDRXX:2:2105:30011:25316 2:N:0:CGCGTTCA+CTAATCGA
GGACTACTAGGGTTTCTAATCCTGTTCGCTCCCCACACTTTCGCTCCTCAGCGTCAGGTAATGCCCAGAGAACCGCCTTCGCCACCGGTGTTCCTCCTGATATCTGCGCATTTCACCGCTACACCAGGAATTCCGTTCTCCCCTGCATACCTCCAGTCTGCCCGTATCGAAAGCAAGCACCGAGTTAAGCCCGGTGTTTTCACTCCCGACGCGACAAACCGCCTACGAGCCCTTTACGCCCAATAATTCC
+
FFFFFF,FFFFFFFFFF:FFFFFFFFFFFFFFFFFFFF:FFFFFFFFFFFFFFFF:FFF:FFFFFFFFFFFFFFFFFFFFFFFFFFFFFFFFFFFFFFFFFF,FFFFFF:FFFF:FFFFFFFFFFFFFFF,FFFFFFFFFFFFFFFFFFFFFFF:FFFFFFFFFFFF:FFFFFFFFF::FFFFFF,F:FFFFFFFFFFFF,FFFFFFFFFFFFFFFFFF,FFFFFFFFFFFFFFFFFFFFFFFFFFF,:F
@A00920:152:HGHKKDRXX:2:2105:18041:26318 2:N:0:CGCGTTCA+CTAATCGA
GGACTACAAGGGTTTCTAATCCTGTTTGCTCCCCACGCTTTCGTGCATCAGCGTCAGTGTTAGCCCAGGGGGCTGCCTTCGCCATCGGTGTTCCTCCAGATATCTACGCATTTCACTGCTACACCTGGAATTCCACCCCCCTCTGCCACACTCTAGTCTGCCAGTAACAAGAGCAGTTCCCAGGTTAAGCCCGGGGATTTCACACCTGTCTTAAAAAACCGCCTACGCACGCTTTACGCCCAGTAATTCC
+
FFFF:FFFFFFFFFFFFFFFFFFFFFFFFFFFFFFFFFFFFFFF:FFFFFFFFFFFFFFF:FFFFFFFFFFFFFFFFFFFFFFFFFFFFFFFFFFFFFFFF:FF::FFFFF:FF,FFFFFFFFFFFFFF:FFF,FFFFFFFFFFFFF:FFFFF,FFFF,:FFFF,:FFFFF,FFFFFFFFFFFFFFF,FFFFFFF:F,FFFFFFFFFF,FF:FF,FF:F:FFFFFFFFFFFFFFFFFFFFF:F:FFFFFF
@A00920:152:HGHKKDRXX:2:2105:1533:27853 2:N:0:CGCGTTCA+CTAATCGA
GGACTACCAGGGTTTCTAATCCCGTTTGCTCCCCTGGCTTTCGTTCCTCAGTGTCAGTAGCAGTCCAGAACGCCGCCTTCGCCACCGGTGTTCCTCCAGATATCTACGCATTTCACCGCTACACCTGGAATTCCGCATCCCTCTCCCGAACTCAAGCCATCCAGTATCAGACGCAGTTCCCCGGTTGAGCCGAGGGATTTCACGTCTGACTTAGTTGGCCGCCTACGAGCCCTTTACGCCCAGTAATTCC
+
FFFFFFFFFFFFFFFFFF:FFFFFFFFFFFFFFFFFFFFF:FFFFFFFFFFFFFFFFFFFFFFFFFFFFFFFFFFFFFFFFFFFFFFFFF:FFFFFFFF:FFFF,FFFFFFFFFFFFFF,FF:FFFFF,,FFFFFFFFFFFFFFFFF:FFF:FFFFFF:FFFFFFFFFFFFFFFFFFFFFFFFFFFFFFFFFFFFFFF,FFFFFFFFFFF:FFFFFFFFFFFF:FFF:FFFFFFFFFFFFFF:FFF,FFF
@A00920:152:HGHKKDRXX:2:2105:17110:28087 2:N:0:CGCGTTCA+CTAATCGA
GGACTACCAGGGTATCTAATCCGGTTTGCTCCCCACACTTTCGCGCCTCAGCGTCACGTGTTGTCCAGCGAGCTGCCTTCGCAATGGGTGTTCCTACCAGTATCTACGCATTTCACCGCTACACTGGTAATTCCACTCGCCTCTCCAACCGTCAAGCCTGCCAGTATCCAACGCAATGCTGGGGTTGAGCCCCAGTCTTTAACATCGGACTTAACAGACCGCCTACGCGCCCTTTACGCCCAGTGATTCC
+
FFFFFFFFFFFFF,FFF:FFFFFFFFFFFFFFFFFFFFFFFFFFFFFFFFFFFFFFFFFFFFFFFFFFFFFFFFFFFFFFFFFFFFFF,FF:FFFFFFFFF:FFFFFFFFF,FFFFFFFF,FFFFFFFFF:FFF:FFFFFFFFFFFFFFFFFFFFFFFFFFFFF,FFFFFFFFFFFFFFFFFFFFFFFFFFFFFFFFFFFFFFFFFF::F:F:FFF,FFFFFFFFFFFF:FFF:FFFFFFFFFFFF:FF,
@A00920:152:HGHKKDRXX:2:2105:27245:28447 2:N:0:CGCGTTCA+CTAATCGA
GGACTACTGGGGTATCTAATCCTGTTCGCTACCCACGCTTTCGTGCCTCAGCGTCAGTTTTGGTTTAGTAAGCTGCCTTCGCAATTGGTGTTCTGTGCAATCTCTATGCATTTCACCGCTACACTGCACATTCCGCCTACCTCAACCAAACTCAAGACCAGCAGTATCAATGGCAACCCTATCGTTAAGCGACAGTATTTCACCACTGACTTACCAGCCCGCCTGCGCACCCTTTAAACCCAATGAATCC
+
FFFFFFFFFFFFFFFFFFFFFFFFFFFFFFFFFFFFFFFFFFFFFFFFFFFFFFFFFFFFFFFFFFFFFFFFFFFFFFFFFFFFFFFFFFFFFFF:FFF:FFFFFFFFFFFFFFFFFFFFFFFFFFFFFFFFFFFFFFFFFFFFFFFFFFFFFFFFFFFFFFFFFFFFFFFFFFFFFFFFFFFFFFFFFFFFFFFFFFFFFFFFFFFF:FFFFFFFFFFFFFFFFFFFFFFFFFFFFFF:FFFFFFFFFF
@A00920:152:HGHKKDRXX:2:2105:4155:29042 2:N:0:CGCGTTCA+CTAATCGA
GGACTACCCGGGTTTCTAATCCCGTTCGCTCCCCTAGCTTTCGCGGCTCAGCGTCAGGTGCAGCCCAGGGCGCCGCCTTCGCCTCTGGTGTTCCTCCGGATCTCTACGCATTTCACCACTCCACCCGGAATTCCACGCCCCTCTACTGCCCTCTAGCGGCCCAGTTTCGAACGACCTCTCCCAGTTGAGCCGGGAGCTTTCACGTCCGACTTGGACCACCGCCTGCCCGCGCTTTACGCCCAGTAAATCC
+
FFFFFFFFFFFFFFFFFFFFFFFFFFFFFFFFFFFFFFF,FFFFFFFFFFFFFFFFFFFFF:FFFFFFFFFFFFFFFFFFFFFFFFFFFFFFFFFFFFFF:FFFFFFFFFFFFFFFFFFFFFFFFFFFFFFFFFFFFFFFFFFFFFFFFFFFFFFFFFFF,FFF:FFFFFFFF,FFF:FFFFFFFFFFFFFFFFFFFFFFFFFFFFFFFFFFFFFF,FFFFFFFFFFFFFFFFFFFFFF:F::F:,:FFF
@A00920:152:HGHKKDRXX:2:2105:9643:29183 2:N:0:CGCGTTCA+CTAATCGA
GGACTACCGGGGTTTCTAATCCTGTTTGCTCCCCACGCTTTCGAGCCTCAACGTCAGTTACAGTCCAGTAAGCCGCCTTCGCCACTGGTGTTCCTCCTAATATCTACGCATTTCACCGCTACACTAGGAATTCCACTTACCTCTCCTGCACTCTAGTAGGACAGTTTCCCAAGCAGGTCCAGGGTTGAGCCCTGGCTTTTCACTTCCGACGTGCCTTACCGGCTACGCTCCCTTTACACCCAGTAAATCC
+
FFFFFFFFFFFFFFF:FFFFFFFFFFFFFFFFFFF:FFFFFFF,:FFFFF:FFFFFFFFFFFF,FFFFF,F,FFFFF:FFFFFFF:FFFF:FFFFFFF::FFFFF,FFF:FF:FFFFFFFFF,F:FFFFF::FF:F,FFF::FF:F:,FFF,F,FFF,FFFF:FFF:F,,F:F:F:,::FFFFFFFFFFFFFFF,F,FFFF,FF,::FFF,FF:F,F:FFF,F:F,FF:FFF::FF:,:FFF:FFF,FFF
@A00920:152:HGHKKDRXX:2:2105:32877:29183 2:N:0:CGCGTTCA+CTAATCGA
GGACTACCAGGGTATCTAATCCTGTTTGCTACCCACGCTTTCGCTCCTCAGTGTCAGTACTGGCCCAGAGATCCGCCTTCGCCACCGGTGTTCCTCCTGATATCTGCGCATTTCACCGCTACACCAGGAATTCCGATCTCCCCTACCAGACTCAAGTCACAGCAGTATCGGATGGCGTCTCGGGGTTGAGCCCCGAGTTTTCACATCCGACTTACTGAACCACCTACGAGCTCTTTACGCCCAATAAATC
+
:FFFFFFFFFFFFFF,FFFFFFFFFFFFFFFFFFF:FFFFF:FFF:FF::FFFFF:FFF,:FFFF:,FFFFFFFFFFFFFFFFFFFFFFFF:FFFF:FFFFFF:FF:FF:FFFFFFFF:F,::FFFFFFFFFF:FFFFFF:FFF,:F,FFFFFFFFF,,FFF,FF:FFFF,:FFFFFF:FFFFFFFFFFF::,:FF,FFFFF::FFF:F:FFFFFFF,:FFFF:FF:F,FFFFF,F::::,FF,FFFFFF
@A00920:152:HGHKKDRXX:2:2105:4571:29356 2:N:0:CGCGTTCA+CTAATCGA
GGCAACATAAACTTTAAAAACCCTAAATCTCAACACTCTTTATTCCATCAGATTCAATAAATGTAAAAAAGGCCTCCCTACCAAACCAAGATACTAAAGATCTATAAACAAATCACTGCAAAAAATTGAAATACACAAAAATATCAACAACAATATCCTGCAAATTAAGAGTCAAATAACCTTCTTGAGAACTAGCCAAACAAACCATAATAATCAGAACTACAAAACTATATATACTACACCTAAATCA
+
FF,,:,,F::,:F:FF,,::,F,,,,,FFFF:F:,FF,FFFFFF,F,FF:F::F::::,F,:FF,F,::,FF:FF:,,FF::F:,,F,,F:F:FF:,,F:FFF,F,,F:,:,F::F:FF,,,:::,:F,:::,F:F:F,,,:,F:,,::,:,,:,FF,FFF:,,FFF:F:,FFF,,,F,F:FF,FFFFF,,:::FFF,::::FFF,F,::FF,FF:F,::FFF,:FFFF:F,:F:F,F,,:,:F::,F:,
@A00920:152:HGHKKDRXX:2:2105:20699:29356 2:N:0:CGCGTTCA+CTAATCGA
GGACTACACGGGTATCTAATCCCGTTTGCTCCCCTAGCTTTCGCTCCTCAGCGTCAATGTCGGTCCAGGATGCCGCCTTCGCCACCGGTATTCCTCCAGATATCTACGCATTTCACCGCTACACCTGGAATTCTGCATCCCTCTCCCGAATTCAAGCCATCCAGTATCGGATGCAGTTCCCAGGTTGAGCCTGGGGATTTCACATCCGACTTAGTTGGCCGCCTACGAGCCCTTTACGCCCAGTAATTCC
+
FFFFFFFFFFFFFFFFF,FFFFFFFFFFFFFFFFFFFFFFFFFFFFFFFFFFFFFFFFFFFFFFFFFFFFFFFFFFFFFFFFFFFFFFFFFFFFFFFFFFFF:FFFFFFFFFFFFFFFFFFFFFFFFFFFFFFFFFFFFFFFFFFFFFF,FFFFFFFFFFFFFFFFFFFF,FFF,FFFFFFFFFFFFFF:FFFFFFFFFFFF:,F,FF:F::FF,FFFF,FFF:,FFFFFF:,FFFFFFF:FFFF,F:FF
@A00920:152:HGHKKDRXX:2:2105:10592:29543 2:N:0:CGCGTTCA+CTAATCGA
GGACTACTCGGGTTTCTAATCCCGTTCGCTCCCCTAGCTTTCGCGGCTCAGCGTCAGTACTGGCCCAGTAGGCCGCCTTCGCCTCTGGTGTTCCTCCGGATCTCTACGCATTTCACCACTCCACCCGGAATTCCGCCTACCTCTGCCAGACTCCAGTCAGCTAGTTTCCAATGGCATCGCTTGGTTGAGCCATGCGCTTTCACATCAGACTTGACTGACCGCCTGCCCGCGCTTTACGCCCAGTAACTCC
+
FFFFFF:FFFFFFFFFFFFFFFFFFFFFFFFFFFFFFFFFFFFFFFFFFFFFFFFFFFFFFFFFFFFFFFFFFFFFF:FFFFFFFFF:FFFFFFFFFF::FFFFFFFFFFFFFFFFFF:F:FFFFFFFFFFFFF:FFFFFFFFFFFFFFFFFFFFFF:FFFFFFFFFFFFFFFFFF,FFFFFFFFFFFFFFFFFFFFFFFF:FFFFFFFFFFFFFFF:FFFFFFFFFFFFFF,FF,FFFF:FFFFFF:FF
@A00920:152:HGHKKDRXX:2:2105:15609:29684 2:N:0:CGCGTTCA+CTAATCGA
GGACTACCAGGGTTTCTAATCCTGTTTGCTCCCCACGCTTTCGTGCATGAGCGTCAGTGCAGGCCCAGGGGATTGCCTTCGCCATCGGTGTTCCTCCGCATATCTACGCATTTCACTGCTACACGCGGAATTCCATCCCCCTCTGCCGCACTCCAGCCGTGCAGTCACAAATGCAGTTCCCAGGTTAAGCCCGGGGATTTCACATCTGTCTTGCACGACCGCCTGCGCACGCTTTACGCCCAGTAATTCC
+
FFFFFFFFFFFFFFFFFFFFFFFFFFFFFFFFFF:,FFFFFFFFF:FFFFFFFFFFFF,FFFF,F:FFFFFFFFF:FFFFFFFFF,FFF,FFF:FFFFFFFFFFFFFFFFFFFFFFF,FFFFFFFFFFFFFFF,FFFFFF:FFFFFFF,:FFFFFFFFFFFFFFFFF:F:FFF,FFFF,FFF:FFFFFFFF:FF,FFFFFFFFFFFFFF:FF,,F:FFF:FFFFFF,FFFFFFFF,FFFFFFFFFF,F::
@A00920:152:HGHKKDRXX:2:2105:14516:30013 2:N:0:CGCGTTCA+CTAATCGA
GGACTACTGGGGTATCTAATCCTGTTTGCTCCCCACGCTTTCGTGCCTCAACGTCAGTGTTGATCCAGATGGCCGCCTTCGCCACGGATGTTCCTCCCGATCTCTACGCATTTCACCGCTACACCGGGAATTCCGCCATCCTCTATCACACTCTAGTCCGCCAGTATCGGATGCAGTTCCCAGGTTGAGCCCGGGGCTTTCACATCCGACTTAACGCACCATCTACGCACGCTTTACGCCCAGTAATTCC
+
FF,FFFFFFFFFFFFFFFF:F:FFFFFFF,FFFF:FFF,FFFFFFFFFFFFFFFFFFFFFFFFFFFF:FFFFFFFFFFFFFFFFFF:FFFFFFFFFFFFFFFFFFFFFFFFFFFFFFFFF:FFFFFFFFFFFFFFFFFFFFFFFFFFFFFFFFFFFFF:FFFFFFFFFFFFF,FFFFFFFFFFFFFF:FFFFFFFFFFFF:FFFFFFFFFFFFFFFFFFFFFFFFFFFFFFFFF::FFFFFF:FFFF,:F
@A00920:152:HGHKKDRXX:2:2105:25644:30342 2:N:0:CGCGTTCA+CTAATCGA
GACTACCGGGGTTTCTAATCCTGTTCGCTCCCCATGCTTTCGCTCCTCAGCGTCAGTTAATGCCCAGAGACCTGCCTTCGCCATCGGTGTTCCTCCTGATATCTGCGCATTTCACCGCTACACCAGGAATTCCAGTCTCCCCTACATCACTCAAGTCTGCCCGTACCCACCGCAGATCCGGAGTTAAGCCCCGGACTTTCACGGCAGACGCGACAAACCGCCTCCGAGCTCTTTACGCCCAATAATTCCG
+
FFFFFFFFFFFFFFFFFFFFFFFFFFFFFFFFFFFFFFFFFFFFFFFFFFFFFFFFFFFFFFFFFFFFFFFFFFFFFFFFFFFFFFFFFFFFFFFFFFFF:FFFFFFFFFFFFFFFFFFFFFFFFFFF:FFFFFFFFFFFFFF,FFFFFFFFFFFFFFFFFFFFFFFFFFFFFFFFF:FFFFFFFFFFFFFFFFFFFFFFFFFFFFFFFFFFFFFFFFFFFFF,FFFFFFFFFFFFFFFFFFFFFFFFFF
@A00920:152:HGHKKDRXX:2:2105:11125:31626 2:N:0:CGCGTTCA+CTAATCGA
GGACTACCGGGGTTTCTAATCCTGTTTGCTCCCCACGCTTTCGCACCTCAGCGTCAGTACCGAGCCAGTGAGCCGCCTTCGCCACTGGTGTTCCTCCGAATATCTACGAATTTCACCTCTACACTGGGAATTCCACTCACCTCTCCCGTACTCAAGACCAACAGTTTCAAAGGCTATTCCGGAGTTAAGCTCCGGGCTTTCACCTCTGACTTGATGACCCGCCTGCGCGCGCTTTACGCCCAGTAATTCC
+
FFFFFFFFFFFFFFFFFFFFFFFFFFFFFFFFFFFFFF:FFFFF:FFFF:FFFFFFFFFFFFF:FFFFFF:FFFF:FFFFFFFFFFFFFFFFFFFFFFFFFFFFFFFFFFFFFFFF:FFFFF:,FFFFFFFF:F,FF:FFFFFFFFFFFFFFFFFF,FFFF:FFFFFF::FFF:FFFFFFF:FFFFFFFFFFFFFFFFFFFF:,FFFFFFFFFFFF::FFFFFF::FF::FFFFFFFFF:F:FFFFFFFF
@A00920:152:HGHKKDRXX:2:2105:17770:31892 2:N:0:CGCGTTCA+CTAATCGA
GGACTACAGGGGTTTCTAATCCCGTTTGCTCCCCTAGCTTTCGCGCCTCAGCGTCAAGAATGGGCCAGGTAGCCGCCTTCGCCACTGGTGTTCCTCCCGATATCTACGCATTTCACCACTACACCGGGAATTCCGCTACCCTCTCCCACCTTCAAGCTGAGCAGTTTCCGATGTAGTTTTCCAGTTAAGCCGGAAGATTTCACATCGGACTGACCCAGCCGCCTGCGCGCTCTTTACGCCCAGTAAATCC
+
FFFFFFFFFFFFFFFFFFFFFF:FFFFFFFFFFFFFFFFFFFFFFFFFFFFFFFFFFFFFFF:FFFFFFFFFFFFFFFF:FFF:FFFFFFFFFFFFFFFFFFFFFFFF,FFFFFFFFFFFFFFFFF::FF::F:F:F,FFF:FFFFF::FFFFFF::FFF:FFFF:FF,:FF:F:FFFFFFFFFFFFF,FFFF:,FFFFFFFFF:F:,,F:FFFFF,,FFFFFFFFF,FF,FF:F:FFFFFFFF:FFFFF
@A00920:152:HGHKKDRXX:2:2105:24768:32174 2:N:0:CGCGTTCA+CTAATCGA
GGACTACCGGGGTTTCTAATCCGTTTTGCTACCCACGCTTTCGAACCTTAGCGTCAGAAAAGTCCCAGAATGCTGCCTTCGCCATTGGTGTTCCTCCAGATATCAACGCATTTCACCGCTCCACCTGGAATTCCGCATTCCCCTGACTTTCTCAATTTTCCTAGTTTTCCCCGCAATTTTGAGGTTGAGCCCCAAGATTTCACGAGGAACTTAAGAAAACGCCTACGTATCTCTTTACGCCCAGTAATTC
+
FFFFFFFFFFFFFFFFFFFFFFFFFFFFFFFFFFFFFFFFFFFFFFFFFFFFFFFFFFFFFFFFFFFFFFFFFFFFFFFFFFFFFFFFFFFFFFFFFFFFFFFFFFFFFFFFFFFFFFFFFFFFFFFFFFFFFFFFFFFFFFFFFF:F:FFFFFFFFFFFFF,FFFFFFFFFFF:FFFFFF:F:FFFFFFFFFFFFFFFFFFFFFFFF:FFFFFFFFFFFFFFFFFF:FFFFFFF:FFFFFFFFFFF,FF
@A00920:152:HGHKKDRXX:2:2105:23339:33082 2:N:0:CGCGTTCA+CTAATCGA
GGACTACTCGGGTTTCTAATCCCGTTCGCTACCCACGCTTTCGTGCCTCAGCGTCAGAATCGGCCCAGACGTCTGTTTTCACCTTTGGCGTTCCTCTAGATATCTATGCATTTCACCGCTACACCTAGATTTCCGACGACCTCTGCCGACCTCAAGACCCGCAGTCTGCCCAGCAATTCCATGGTTGAGCCATGGGCTTTCACAAAGCACTTGCAGGTCCGCCTACGCACCCTTTAAGCCCAATGAATCC
+
,::FFFF:FFFFFFFFFFFFFFFFF,FFFFFFFFFFFFFFFFFFFFFFFF:FF:FFFFFFF:FFFFFFFF::F:FFFFFFF:FF:FF:FFFFF,FFFF,FFF:FFF:FFFFFFFFFFFF:F:FFFFFFF,F:FFFF,FFFFF:FFFFFFF:FFFF:FFFFFFFFFFFFF,FFFFFFFF::FF,FFF,FFF:FF,FFFFF,FFFFF:F,FFF,F:FFFFFFF:FFFFFFFF,FFFFFFF:FFFFF:FF:,,
@A00920:152:HGHKKDRXX:2:2105:23077:33160 2:N:0:CGCGTTCA+CTAATCGA
GGACTACCAGGGTTTCTAATCCTGTTTGCTCCCCACGCTTTCGCACCTCAGCGTCAGTATCAGTCCAGGGGGCCGCCTTCGCCACCGGTGTTCCTCCAGATCTCTACGCATTTCACCGCTACACCTGGAATTCCACCCCCCTCTACCGTACTCTAGTCACCCAGTATCGGATGCAATTCCCAGGTTAAGCCCAGGGCTTTCACATCCGACTTAAGTAACCGCCTACGAGCGCTTTACGCCCAGTAATTCC
+
FFFFFFFF:FF,FFFFFFFFFFFFFFFFFFFFFFFFFFFFFFFFFFFFFFFFFFFFFFF:FFFFFF:F:FF,,FFFFFFFFFFFFFFFFFFFFFFF:F:F:FFF::FFFFFFFFFFFF:FFFFF,,FFFFFFFFF:,F,FF,FFFF,F,FF,FF:F:F:,FFFFFF:F,:FFFFF,,,FFFF:FF,FF:FFFF,F:FF:FFFFF::,,FFFFFF,,FFF:FFF:FF,,,FF:FFFFFFFFFFF,FF,FFF
@A00920:152:HGHKKDRXX:2:2105:25581:34835 2:N:0:CGCGTTCA+CTAATCGA
GGACTACACGGGTTTCTAATCCTGTTTGCTCCCCACGCTTTCGCTCCTCAGCGTCAGAACAGGCCCAGAGATCCGCCTTCGCCACCGGTGTTCCTCCTGATATCTGCGCATTTCACCGCTACACCAGGAATTCCGATCTCCCCTACCTGCCTCAAGTCATCCAGTATCGGGTGCAGTTTCAGAGTTGAGCCCTGAGATTTCACACCCGACTTAAAAGACCGCCTACGAGCTCTTTACGCCCAATAATTCC
+
FFFFFFFFFFFFFFFFFFFFFFFFFFFFFFFFFFFFFFFFFFFFFFFFFFFFFFFFFFFFFFFFFFFFFFFFFFFFFFFFFFF:FFFFFFFFFF:FFFFFFFFF:FFFFFFFFFFFFFFFFFFFFFFFFFFFFFFFFFFFFFFFFFFFFFFFF:FFFF:FFFFFFF:FFFF:F:FFFFFFF:F:,F:FFFFFFFFFF:FFFFFFFFF,,FFFFFFFFFFFF:F::FF:FFFFFFFFFFFFF:FFF,FFFF
@A00920:152:HGHKKDRXX:2:2105:5945:34992 2:N:0:CGCGTTCA+CTAATCGA
GGACTACACGGGTATCTAATCCTGTTTGCTCCCCACGCTTTCGCGTCTCAGCGTCAGTCATCGTCCAGAAGGCCGCCTTCGCCACTGGTATTCCTCCCAATATCTACGGATTTCACCCCTACATTGGGAATTCTGCCTTCCTCTCCGAAACTCTAGCCTGGAAGTTTCGGAGGCAGTTCCCGGGTTGAGCCCGGGGATTTCACAACCGACTTACCAGACCGCCTACACGCGCTTTACGCCCAGTAATTCC
+
FFFFFFFFFFFFFFFFFFFF:FFFFFFF:F::FFFFFFFFFFFFFF:FFFF,F:FFF:FFFFF::::FFFFFFFFFFFF:FFFFFFFFFFFFFFFF,FF:F:FFFFFFF:FFFFFFFFF,F:F,:FFFF,F,FFF,FFFFFFFFFFFF,:FFF,FFFFFF:FFFFFFF:F:,FFFF:FFFFF,F:FFFFFF:::,,FFF:FFF:F,FFFFFF,F,FFF,FFFF,,FF:FFFF:,F,:F,FFFFF,FF:FF
@A00920:152:HGHKKDRXX:2:2105:21215:35039 2:N:0:CGCGTTCA+CTAATCGA
GGACTACTGGGGTTTCTAATCCTGTTTGATCCCCACACTTTCGTGCATGAGCGTCAGTACTCGTCCAGTTGGCCGCTTACGCCACTGGTGTTCCTCCCAATATCTACGAATTTCACCTCTACACTCGCAGTTCCACTCACCTCTCCCGGACTCAAGATTGCCAGTTTCGAAGGCAGTTCTGGAGTTGAGCTCCAGGATTTCACCTCCGACTTAACAATCCGCCTACGTGCGCTTTACGCCCAGTAATTCC
+
FFFFFFFFFFFFFFFFFFFFFFFFFFFFFFFFFFFFFFFFFFFFFFFFFFFFFFFFFFF:FFF,F:FFF::FFFFFFFFFFFFFFF::FFFFFFFFFFFFFFFFFFFFFFFFFFFFFFFFFFFFFFFFFFFFFFFFF,F:FFFFFFFFFFFFFFFFFF,::FFFFFF:FFFF,FFFF:,F,:FFFFFFFFF::,:FFFF:FFFF:F::FF,FFF:FFFFF::FFFFF::,FFFFFF:::FFF:F,F:FF,
@A00920:152:HGHKKDRXX:2:2105:29089:36025 2:N:0:CGCGTTCA+CTAATCGA
GGACTACTGGGGTTTCTAATCCTGTTTGCTCCCCACGCGTTCGTGCATGAGCGTCAGTGCAGGACCAGGGGATTGCCTTCGCCATCGGTGTTCCTCCGCATATCTACGCATTTCACTGCTACACGCGGAATTCCATCCCCCCCTGCCGCACTCCAGCCTTGCAGTCACCACTGCAGTTCCCAGGTTGAGCCCGGGGCTTTCACATCGATCTTACAAAACCGCCTGCGCACGCTTTACGCCCAGTAATTCC
+
FFFFFFFFFFFFF:FFF:FFFF:,FF,FF:FFF:,FFF,FFFFFFF,FFFFFFFFFFFFFFFF,FFFFF::,:FFFFFFFFFFFFF,FFFFFFFFF::,:FF,FFFFFFFFFFFFFFFFFFFFFFF,FFF:FFF:FFFFFF,F:,FF,,FFFF::FF:::FFFFFFFF::,:FF:FF,F:F,FFFFFFF:FFF,F,:FFFFFFF,:,FFFFFF:FFFFF,FFFF,FFFFFFFFF:FFFFFFFFF,,FFFF
@A00920:152:HGHKKDRXX:2:2105:31412:36198 2:N:0:CGCGTTCA+CTAATCGA
GGACTACTAGGGTTTCTAATCCTGTTTGCTCCCCACGCTGTCGCGCCTCAGCGTCAGCCACTGCCCAGCAGGCCGCCTTCGCCACCGGTGTTCTTCCGGATCTCTACGCATTCCACCGCTACACCCGGAATTCCACCTGCCTCTACAGTGCTCAAGTCGAACAGTTCGCACGGCCGATCCGGGGTTGAGCCCCGGACTTTCACCACACGCTTATCCAACCGCCTACGCGCCCTTTACGCCCAGTGATTCC
+
FFFFFFFFFFFFFFFFFFFFFFFF:FFFFFFFFFFFFFFFFFFFFFFFFFFFFFFFFFFFFFFFFF:FFFFFFFFFFFFFFFFFFFFF:F::FF,FFFF:FFFFFFFFFFFFFFFFFFFFFFFFFFFFFF,FFFFFFFFFFFFFFFFF::FFFFFFFFFFFFFF,FFFFFFFFFFFF::FFFFF,FFFFFFFFFFFF,FFFFFFFFFFFF,,FFFF,FFFFFFF,FFFFF:FFFFF:FFFFFF,F:FFFF
@A00920:152:HGHKKDRXX:2:2105:7175:36338 2:N:0:CGCGTTCA+CTAATCGA
GGACTACTCGGGTATCTAATCCTGTTTGCTCCCCACGCTTTCGTGCATGAGCGTCAGTGTCATCCCAGGAGGCTGCCTTCGCCATCGGTGTTCCTCCGCATCTCTACGCATTTCACTGCTACACGCGGAATTCCACCTCCCTCTGACGCACTCTAGCCATGCAGTCACAAGTGCAGTTCCCAGGTTAAGCCCGGGGATTTCACATCTGTCTTGCACAACCGCCTGCGCACGCTTTACGCCCAGTAATTCC
+
FFFFFFFFFFFFFFFFFFFFFFFFFFFFFFFFFFFFFFFFFFF:F:FFFFFFFFFFFFFFF:FFFFFFFFFFFFFFFFFFFFFFFFFFFFFFFFFFFFFF:FFFFFFFFFFFFFFFFFFFFFFFFFFFF,FFFF:FFFFFFFFFFFFFFFFFFF:FFFFFFFFFFFFFFFF:F::,FFFFFFFFFFFFFFFFFFFFFF:FFFFFFFFFFFFFFFFFFFFFFFFF,FFFFFFF::F:FFFFFFFFF,FFFF
@A00920:152:HGHKKDRXX:2:2105:31783:36338 2:N:0:CGCGTTCA+CTAATCGA
GGACTACTGGGGTATCTAATCCTGTTTGCTCCCCACGCTGTCGCACCTGAGTGTCAGTATTGGGCCAGGTAGCCGCCTTCGCCACTGATGTTCCTCCCGATATCTACGCATTTCACCGCTACACCGGGAATTCCACTACCCTCTCCCATACTCCAGCTGAGTAGTATCGACTGCAATTCCCAGGTTAAGCCCAGGGCTTTCACAATCGACTGACTCAGCCACCTGCGTGCGCTTTACGCCCAGTAATTCC
+
FFFFFFFFFFFFFFFFF,FF:FFF:FFFFFFFFFFFFFF:FFFFFFFFFFFFFFFFFFFF:FFFFFFFFFFFF::FFFFFFFFFFFFFFFFFFFFFFFFFFFFFFFFFFFF,FFFFFFFFFF:FFFFF,F,FFFFFF,FFFF:FFFFFFFFFF:FFFFFFFFF:FFFFFFFFFFFFF:FFFFF,FFF:FFF:FFFFF:F:FFF:,F,FFF,FFFFF,FFFFFFFFFFF:FFFFFFFFFFFF,F,FF::FF
@A00920:152:HGHKKDRXX:2:2105:14724:36354 2:N:0:CGCGTTCA+CTAATCGA
GGACTACCAGGGTTTCTAATCCTGTTCGCTCCCCACGCTTTCGCGCCTCAGCGTCAGTACTGGCCCAGAACACCGCCTTCGCCACTGGTGTTCCACCTGATATCTAAGCATTTCACCGCTACACCAGGTATTCCGTGTTCCCCTACCAGACTCTAGCCACAGCAGTTCCGAATGGCCGCTCCAAGTTGAGCTTGGAGGTTTCACACCCGGCTTACTGAGCCGCCTACGCGCTCTTTACGCCCAATAAATC
+
FFFFFFFFFFFFFFFFFFFFFFFFFFFFFFFFFFFFFFFFFFFFFFFFFFFFFFFFFFFFFFFFFFFFFFFFFFFFFF:FFFFFFFFFFFFFFFFFFFFFFFFFFFFFFFFFFFFFFFFFFFFFFFFFF:FFFFFFFFFFFFFFF,FFF:FFFF:FFFFFFFFFFFFF:FFFFFFFFFFFFFFFFFFFFFFFFFFFFFF:FFFFFFFFFFFFF:FFFFFFFF:FF,FFFF:FFFFFFFFFFFFFFF:FFF
@A00920:152:HGHKKDRXX:2:2106:15094:1454 2:N:0:CGCGTTCA+CTAATCGA
GGACTACTCGGGTTTCTAATCCCGTTCGCTACCCAGGCTTTCGTGCCTTAGTGTCAGGAGTGAGCCAGTCGCCTGCCTACGCCATGGGTATTCCTCCCTATATCTACGGATTACACTCCTACACAGGGAGTTCTAGCGACCTCTCTCGGCCTCTAGCTCCGCGGTTTTCGTAGAGGATATGGGGTTGAGCCGCACGCTTTCACTACCCACTTACGATGCCACCTACGCACGTCTTTCCGCCCAGAAATTC
+
FFFFFFF,,FFFFFFFFFFFFF,FFF,FFF:FFFF,FFF:FFF,FFFF,FF:FFFFF,:,,,:,FFFF,FF,F,FFFF,FFFFF:,FFF,FFF,FFFFFFFFFFFFFF,FFF,F:F:,FFFF:FF:FFF,FFF,F,FF,FFFFF,,,,,:FFF,FF,,,F,F,FFFF,,FFF,,,,F,,F,,FFFF:FFFF,FF:FFF:FFFFFFF::FF,FF:F,F,FF:FFF,FFF,,,,FFF,,,,FFFFF,FFF,F
@A00920:152:HGHKKDRXX:2:2106:16694:1814 2:N:0:CGCGTTCA+CTAATCGA
GGACTACAGGGGTTTCTAATCCTGTTTGCTCCCCACGCTTTCGTGCCTGAGCGTCAGGACAGGCCCAGCAGACTGCCTTCGCCATTGGCGTTCCTGTCGATATCTATGCATTTCACCGCTCCACCGACAGTTCCGTCTGCCCCTACCTGCCTCAAGACCAGTAGTTCACCCTGCAATTCCCCGGTTGAGCCGGGGGCTTTCACAAAATGCTTTCTGGTCCGCCTGCGCACCCTTTAAGCCCAGTGATTCC
+
FFFFFFFFFFFFFFFFFFF,FFFFFFFFFFFFFF:FFF:F:FFFFFFFFFFFFFF:FFFFFFFFFFFFFFFFFFFFFFFFFF::FFFFFFF:FFFFFFFFFFFFFFFFF,FFFF:FFFF:FFFFFFFFFFFFFFFFFFFF:FFFFFFFFFFFFF,FF:FFFF,FFFFF:FFFFFF:,FFF:FFF:FFFFFFFFFFFFF,FFFFF:FF,FFFFFFFFFF:FFFF:FFFF,FFF::FFFF:FF,:FFFF,FF
@A00920:152:HGHKKDRXX:2:2106:14452:2033 2:N:0:CGCGTTCA+CTAATCGA
GGACTACTGGGGTTTCTAATCCCGTTTGCTCCCCTGGCTTTCGCGCCTCAGCGTCAATCTCGGTCCAGGATGCCGCCTTCGCCACCGGTGTTCCTCCAGATATCTACGCATTTCACCGCTACACCTGGACTTCCGCCTCCCTCTCCCGATTTCAAGCCAACCTGTATCGGACGCAGTTCGCAGGTTGAGCCGGGGGATGTCACAGCCGAGTTCGTTGGCCGCCTACGAGCCCTTTACGCCCAGTGAGTCC
+
FFFFFFFFFFFFFFFFFFFFFF:FFF,:FFFFFFFF:FFF,FFFFF:FFFFFFFFFFFFF,FF,:F,F:,FFF,FF:F,FFF,,F:FF,FF:F:,,,,F::FFFFF,F,,F,F,::FFF,FF,F,F:F,:FFFFFF,FFF,FFF,,,,F,,F::FFF,,FF,,:FFFFFF:FF,:F,,,,,,FFFFF,FF,,FF:F,F:F,F,F,,FF,,,F,FF,F,F,:F,,F:F,,,FF,F,:,F::FFFF,,,,,:
@A00920:152:HGHKKDRXX:2:2106:1551:3490 2:N:0:CGCGTTCA+CTAATCGA
GGACTACTGGGGTATCTAATCCTGTTCGCTCCCCACGCTTTCGCTCCTCAGCGTCAGTATCGGCCCAGAGACCTGCCTTCGCCATCGGTGTTCCTCCTGATATCTGCGCATTTCACCGCTACACCAGGAATTCCAGTCTCCCCTACCGAACTCTAGCATGCCCGTATCGGCTGCAGGCCCGCGGTTGAGCCGCGGGTTTTCACAGTCGACGAGACAAGCCGCCTACGAGCTCTTTACGCCCAATAAATCC
+
FFFF:FFFFFFFFFFFFFFFFFFFFF:FFFFFFFFFFFFF,FFFFFFFFFFFFFFFF:FFF,FFFFFFF:FFF:FFFFFFFFF:FFFFFF:FFFFFFFFFF,FFFFFFF:F:FFFFFFF:FFFFF,FFFFFFFFFFFFFFF,FFFF,FFFFFFFFF:,F,FF,FFFF,:::FF,:FFFF:,FFFFF,FFFFF,F:F,F,FF,FFF,,FFFF,FFFF:,FFFFFFFFFFFFFFFF,FFFFFFF,FF::FFF
@A00920:152:HGHKKDRXX:2:2106:31928:4085 2:N:0:CGCGTTCA+CTAATCGA
GGACTACAAGGGTATCTAATCCGGATCGCTCCCCACGCTTTCGCGCCTCAGCGTCAGCTCAGGCCCAGACCGCCGCCTTCGCCACTGGTGTTCCTCCCGATCTCTACGCATTCCACCACTACACCGGGAATTCCGCGGTCCCCTGCCTCGCTCCAGCCCCGCCGTATCACGCGACCCCTCCCAGTTGAGCCGGGAGATTTCACGCGTGACGCACGGGGCCGCCTGCGCGCCCTTTACGCCCAATGAATCC
+
FFFFFFFFFFFFFFFFF:FFFFFFFFFFFFFFFFFFFFF:FFFFFFFFFFFFFFFFFFFFFFFFFFFFFFFFFFFFFFFFFFFFFFFFFFFFFFFFFFFFFFFFFFFFF,FFFFFFFFFF:FFFFFFFF,FFFFFFFFFFFFFFFFFFFFFFFFFFFFFFFFFFFFFFFFFFFFFFFFFFFFFFFFFFFFFFFF:FFFFFFFFFFF:FFFFFFFFFFFFFFFFFFFFFFFFF,FFFFFFFFF,FFF,FFF
@A00920:152:HGHKKDRXX:2:2106:17490:4163 2:N:0:CGCGTTCA+CTAATCGA
GGACTACCCGGGTATCTAATCCCGTTCGCTCCCCATGCTTTCGCATCTCAGCGTCAGGTCAGGCCCAGCGTGTCGCCTTCGCCACTGGTGTTCCTCCGGATCTCTACGCATTTCACCACTACACCCGGAATTCCACACGCCTCTACCTACCTCTAGTCGCGCAGTTCGATTGCGTCCTCGCCCGGTTGAGCCGGGCGCTTTCACGCCTCACTTGCACGACCGCCTACACGCGCTTTACACCCAGTAAATC
+
FFFFFFFFFFFF:FFFFFFFFFFF,FFFFFFFFFFFFFFFFFFFFFFFFFFFF:FFFFFFFFFFFFFFFFFFFFFFF:FFFFFFFFFFFFFFFFFFFFFFFFFF::FFFFFFFFFFFFFFFFFFFFFF:FFFFFFFFFFFFFFFFFFFFFFFFFF:FFFFFFFF:FFFFFFFF:FFFFFFFF:FFFF:FFFFFFFFFFFFFFFFFFFF:FFFFFF:FFFFFFFFF:FFFFFFFF,FFF:FFF,FFFFFF:
@A00920:152:HGHKKDRXX:2:2106:29713:5415 2:N:0:CGCGTTCA+CTAATCGA
GGACTACAGGGGTTTCTAATCCTGTTTGCTCCCCACGCTTTCGCACCTCAGCGTCAGTTTCAGTCCAGCAAGCCGCCTTCGCCACAGGTGTTCTTCCAGATCTCTACGCATTCCACCGCTACACCAGGAATTCCGCTAGCCTCTACCGATCTCCAGTCTGCCAGTATCGTACGCATTTCCGGAGTTGAGCCCCGGATTTTCACACACGACTTAGCAGACCACCTGCCCGCGCTTTACGCCCAATAAATCC
+
FFFFFFFFFFFFF:FFFFFFFFFF:FFFFFFFFFFFFFFFFFFFFFFFFFFFF,FFF,,FFFFFFFFFFFFFFFFFFFFFFFFFFFFFFFFFFF,FFFFFFFFFFFFFFFFFFFFFFFFFFFFFF:FFFFFFFF:FF,FFFFFFFFFFFFFFFFFFFFFFFFFFFFFFFF,FFFFFFFFFFFFFFFF:FFFFFF:FFFFFFFFF,FFFFFFFFFFFFFFFFFFFFFFFF:FFFFF:FFFFFF,FF:F:::
@A00920:152:HGHKKDRXX:2:2106:20980:5447 2:N:0:CGCGTTCA+CTAATCGA
GGGGGGGGGGGGGGGGGGGGGGGGGGGGGGGGGGGGGGGGGGGGGGGGGGGGGGGGGGGGGGGGGGGGGGGGGGGGGGGGGGGGGGGGGGGGGGGGGGGGGGGGGGGGGGGGGGGGGGGGGGGGGGGGGGGGGGGGGGGGGGGGGGGGGGGGGGGGGGGGGGGGGGGGGGGGGGGGGGGGGGGGGGGGGGGGGGGGGGGGGGGGGGGGGGGGGGGGGGGGGGGGGGGGGGGGGGGGGGGGGGGGGGGGGG
+
FFFFFFFFFFFFFFFFFFFFFFFFFFFFFFFFFFFFFFFFFFFFFFFFFFFFFFFFFFFFFFFFFFFFFFFFFFFFFFFFFFFFFFFFFFFFFFFFFFFFF:FFFFFFFFFFFFFFFFFFFFFFFFFFFFFFFFFFFFFFFFFFFFFFFFFFFFFFFFFF:FFFFFFFFFFFFFFFFFFFFFFFFFFFFFFFFFFFFFFFFFFFFFFFFFFFFFFFFFFFFFFFFFFFFFFF:FFFFFFFFFFFFFFFFF
@A00920:152:HGHKKDRXX:2:2106:14751:5525 2:N:0:CGCGTTCA+CTAATCGA
GGACTACCAGGGTTTCTAATCCTGTTTGCTCCCCACGCTTTCGCACCTCAGCGTCAATAACCGTCCAGACAAGCGCCTTCGCCACTGGTATTCTTCCCGATATCTACGAATTTCACCTCTACACCCGGAATTCTCGGGTCCCCTCCGGCATTCAAGCCTGCCAGTGTCGGGTGCACTTCCTGGGTTGAGCCCAGGGCTTTCACATCCGACTTGGTAGGCCGCCTACGTGCGCTTTACGCCCACTGATTCC
+
FFFFFF:FFFFFF:FFFFFFFFFFFFFFFFFFFFFFFFFFFFFFFFFFFFFFFFFFFFFFF:FFFFFF,,:,:FF:FFFFFFFFFFFFF,FFF,FFF,,FFFFF::FFFFFFFFFFFFFFFFFF,,FFFFFFF,,,,,,FF:FFFF,F,FFFFFFFF,:F,FFFF,F,:FF,FFF,FFFF:FFFFFFFFFFF,FFFFF:FFFF,:F::FF,F,:,::FFFFFF:F:FFFFFFFFF:FFFFFF:F,:FFFF
@A00920:152:HGHKKDRXX:2:2106:31042:6527 2:N:0:CGCGTTCA+CTAATCGA
GGACTACAGGGGTATCTAATCCCGTTCGCTCCCCACGCTTTCGCGTCTCAGCGTCAGTACAGGCCCAGAGTGCCGCCTTCGCCACGGGTGTTCTTCCTGATCTCTACGCATTCCACCGCTACACCCGGAATTCCGCTTGCCTCTACTCGTCTCCAGCGTGCCAGTATCCCCTGGCGTGCACGGGGTTGAGCCCCGGCATTTCACAGGTCGACTTAACACACCGCCTGCGCGCGCTTTACGCCCAGTCATT
+
FFFFFFFFFFFF:FFF,:FFFFFFFFFFFFFFFFFFFFFFFFFFFFFFFFF:FF:FFFFFFFFFFFFFFFFFFFFFFFFFFFFFFFFFFFF,FFFFFFFFFFFFFFFFFFFFFFFFFFFF:FFFFFFFFF:FFFFFFFFFF:FFFFFFFFFF:FFFFFFFF:FFFF,FFFFFFFFFFFFFFFFFFFFFF:FFFFFFFF:FFFF:FFFF,FF:FF,F:FFF:FFFFF:FFF:FF:FF:,,FFFF,FFFF:F
@A00920:152:HGHKKDRXX:2:2106:17481:6652 2:N:0:CGCGTTCA+CTAATCGA
GGACTACTCGGGTATCTAATCCCGTTCGCTCCCCATGCTTTCGCATCTCAGCGTCAGGTCAGGCCCAGCGTGTCGCCTTCGCCACCGGTGTTCTTCCGGATCTCTACGCATTCCACCGCTACACCCGGAATTCCACCTGCCTCTACAGTGCTCAAGTCGAGCAGTTCGCACGGCCGATCCGGGGTTGAGCCCCGGACTTTCACCACACGCTTACCCGACCGCCTACGCGCCCTTTACGCCCAGTGATTCC
+
FFFFFFFFFFFFF,FFFFFFFFFFFF,FF:FFFFFFFFFFFFFFFFF:FFFFFFFFFF:FFFFFFFFFFFFFFFFFFFFFFFFFFFFFFF,FFFFFFFFFFFFFFFFF,FFFFFFFFFFFFFFFFFFFFF:FFFFFFFFFFFFF,FF::FF:FFFFFFFFFFFFFF:F:FFFFF,FFFFFFFFFFFFFFFFFFFFF:F,:FFF,FFFFFFFFFFFFFFFF:FFFFFFFFF,FFFFF:FFFFFFFFFFFFF
@A00920:152:HGHKKDRXX:2:2106:27688:7044 2:N:0:CGCGTTCA+CTAATCGA
GGACTACACGGGTATCTAATCCTGTTTGCTCCCCACGCTTTCGCACCTCAGCGTCAATACTTGTCCAGCGAGTCGCCTTCGCCACTGGTGTTCTTCCGAATATCTACGAATTTCACCTCTACACTCGGAATTCCACTCGCCTCTCCAAGATTCTAGCCATCCAGTTTCTGAGGCAGTTCCGGGGTTGAGCCCCGGGATTTCACCCCTGACTTAAAAAGCCGCCTACGTGCGCTTTACGCCCAGTAATTCC
+
FFFFFFFFFFFFFFFFFFFFFFFFFFFFFFFFFF:FFF,FFFFFFFFFFFFFFFFFFFFFFFFFFFFFF:FFFFFFFFFFFFFFFFFFFFFF:FFFFFFFF:FFF:FFFFFFFFFFFFFF,FFFFFFFFF:FFFFFFFFFFFFFFFFFFF,FF:FFFFFFFFFFFFFF,FFFFFFFFFFFFFFFFFFFFFFFFFFF:FFFFFFFFF,F:FFFF:FF:FFFFFFFFFFFFF:FFFF,FFFFF,F,,,FFFF
@A00920:152:HGHKKDRXX:2:2106:4815:7451 2:N:0:CGCGTTCA+CTAATCGA
GGACTACTAGGGTATCTAATCCCGTTCGCTCCCCATGCTTTCGCGTCTGAGTGTCAAAGCAGGCCCAGAAAGTCGCCTTCGCCACAGGAGTTCCTCGGGATCTCTACGCATTTCACCACTACACCCCGAATTCCACTTTCCTCTGCCTGTTTCTAGTTGTGCAGTTTGGCACGGCCTCGCCCGGTTGAGCCGGGCGCTTTCACGCACCACTTACACAGCCACCTGCACGCCCTTTACGCCCAGTAAATCC
+
FFFF:FFFFFFFFFFFFFFFFFFFFFFFFFFFFFFFFFF,FFFFFFFFFFF:FFFFFFFFFFFFFFFFF,FFFFFFFFFFFFFFFFFFFFFFFFFFFFFFFFFFFFF:FFFFFFFFFFFF:F:FFFFFF,FFFFF:FFFFFFFFFFFFF::FFFFFFFF:FF:FFFFFFFF:FFFF:FF:FFFF,FF,FFFFFFFFF:F:FFFFFFFFFFFFF,FFFFFFF,:FFFFFFFF,,,:F::FF,FF:,,,FF:
@A00920:152:HGHKKDRXX:2:2106:7654:7451 2:N:0:CGCGTTCA+CTAATCGA
GGACTACTGGGGTATCTAATCCTGTTTGCTCCCCACGCTTTCGCACCTCAGCGTCAGAAATGGACCAGCAAGTCGCCTTCGCCACTGGTGTTCCTCCGAATATCTACGAATTTCACCTCTACACTCGGAATTCCACTTGCCTCTTCCATCCTCCAGATAGCCAGTATCAACGGCAGTTTCCGAGTTGAGCCCGGAGATTTCACCACTGACTTACCTACCCTCCTACGCACCCTTTAAACCCAGTGAATCC
+
FFFFFFFFFFFFFFFFFFFFFFFFFFFFFFFFFFFFFF,,FFFFFFFFFFFFFFFFFF:FFFF:FFFFFF,FFFFFFF,FFFFFFFFFFFFFFF:FFFFFFFFFF:FFF,FFFFFF:FFFFFFF,FFFFFFFFFFF,FFFFFFFFFFFFFFFFFFFFFFF,FFFFFF:FFFFFFFF,FFFFF:F:FFFF:FFF:FFFFFFFFFFFF:FFFF:FFFFFFFFFFFF:FFFF:FFF:FFF:FFFFFFFFFFFF
@A00920:152:HGHKKDRXX:2:2106:6804:7513 2:N:0:CGCGTTCA+CTAATCGA
GGACTACTGGGGTTTCTAATCCTGTTCGCTCCCCACGCTTTCGTGCCTCAGCGTCAGTTACAGCCTAGTAAGCTGCCTACGCAATCGGTGTTCTTGATGGTATCTATGCATTTCACCGCTACACCATCAATTCCGCCTACCTCGGCTGTACTCAAGCCTTACAGTATCAATGGCAGTTCCATCGTTGAGCGATGGGCTTTCACCACTGACTTATAAGGCCGCCTACGCACCCTTTAAACCCAATAAATCC
+
FFFFFFFFFFFF:FFFFFF:FFFFFFFFF,FFFFFFFF,:FFFFFFFFFFFFFFFFFFF,FFFFFFFFF,FFFFFFFFFFFFFFFFFFFF:FFFFFF:FF,FFF:FFFF,:FFF:FFFFFFFFFFFFFFFFFFFFFFFF:FFFF,FFF:FFFFFFFF:,FFFFFFFFFFFFFFFFFFFFFFFFF:FFFF:FFFFFFF:FFFFFFFFFFFFFF:FFFFFFFFFFFFFFFF:FF,FFFFFFFFFFF,F,F:F
@A00920:152:HGHKKDRXX:2:2106:27561:7639 2:N:0:CGCGTTCA+CTAATCGA
GGACTACACGGGTTTCTAATCCCGTTTGCTCCCCACGCTTTCGCACATGAGTGTCAGGCCAATGCCAGGGTGCCGCTTTCGCCACTGGTATTCCTCCCGATATCTACGCATTCCACCACTACACCGGGAATTCTACACCCCTCTCATCGCCTCAAGTCTGCCAGTCTCCAACGACCTCGCCCAGTTAAGCCAGGCGCTTTCACGTCAAACTTAGCAAACCACCTGCGTGCGCTTTACGCCCAGTAATTCC
+
FFFFFFFFFFFFFFFFFFFFFFFFFFFFFFFFFFFFFFFFFFFFFFFFFFFFFFFFFFFFFFFFFFFFFFFFF,F:FFFFFFFFF:FFFFFFFFFFFFFFF,FFFFFFFFFFFFFFFFFFFFFFFFFF:FFFFF:FFFFFFFFFFFFFFFFFFFFFFFFFFFFFFFFFFFFFFFFFFFFFFFFFFFF:FFFFFFFFFF:FFFFF,F:FFFFFFFFF,FF:FFFF:FF:,FFFFFFFFFFFFFFFFFF:FF
@A00920:152:HGHKKDRXX:2:2106:16703:8155 2:N:0:CGCGTTCA+CTAATCGA
GGACTACTCGGGTTTCTAATCCCGTTTGCTCCCCTGGCTTTCGCGCCTCAGCGTCAGTGTCAGCCCAGCAACCCGTCTTCACCTCAGGTGTTCCTCTTGATATCTGCGCATTTCACCGCTACACCAGGAATGCCATGCTCCCCTACTGGACTCTAGTCACAGCAGTATCGGGTGGCGTCTCCAGGGGGAGCCTGGAGGTTTCACACCCGACTTACTGAACCACCTACGAGCTCTTTACGCCCAATACATC
+
FFFFFFFFFFFFFFFFFFF:FFFFFFFFFFFFFFFFFFF:FFFFFFFFFFFFF,FFF:FFFFFF:FFFFFFFFFF:FFFFFFFFFFFFFFFF:FFF,FFFFFF:FFFFFF,FFF:FFFF,FF,FF,FFF,F:F,:,FFFFFFFFFFFFFFFF,:FFFFFFFFFFFFFFFFFFF:FFFFFFF:FFF,,FFF,FFFFFFF,,FFF,FFFFFFF:F,FFF:F:,FF,F,FF,FF,:,:F,FFFFFFFFF,,FF
@A00920:152:HGHKKDRXX:2:2106:19506:8437 2:N:0:CGCGTTCA+CTAATCGA
GGACTACACGGGTATCTAATCCTGTTTGCTACCCACGCTTTCGCTCCTCAGCGTCAGGTAATGCCCAGAGAACCGCCTTCGCCACCGGTGTTCCTCCTGATATCTGCGCATTCCACCGCTCCACCAGGAATTCCGTTCTCCCCTGCATCCCTCTAGTCCGCCCGTATCAAAAGCAGGCTCAGGGTTAAGCCCTGAGTTTTCACTCCTGACGCGACGGACCGCCTACAAGCCCTGTACGCCCAATAATTCC
+
F::,FF,:FFFFF:FF,FFFFFFFFFFF:F:FFF:,FF,,:FFFFF::F:F:FFFFFFFFFF,F:FFFF,FFFFFF:,FFFF::FFFFFFFF:F:FFFF,FF,FF,,FFF,FFFF::FFFFFFF:,FF:F:,FFFFFFFFFFFFFFFF:FFFFFFFFFF,FFFFFF,FFF,,FFFFFFFF:,:F:FFF:FFFFFFFF,::,FFFFFFFFF,FFFF:FFF::F:F:FFF,F::F:FFF:FFFFF:FFFFF:
@A00920:152:HGHKKDRXX:2:2106:20329:8484 2:N:0:CGCGTTCA+CTAATCGA
GGACTACTAGGGTTTCTCGGAACGCTGGGGCTGCCCTGCGGGTTGGCCCGGCGCCCCCTGGGCGGTGCTTCCGCCCACAGCGGTGCTGCCTCCCGTAGGAG
+
:F::F:FFFFFFFFF:FFFFFFFFFFFFFFFFFFFFFFFFFFFFFFFFFFFFFFFFFFFFFFFFFFFFFFFFFFFFFFFFFFFFFFFFFFFFFFFFFFFFF
@A00920:152:HGHKKDRXX:2:2106:20428:8750 2:N:0:CGCGTTCA+CTAATCGA
GGACTACACGGGTTTCTAATCCTGTTCGCTCCCCACGCTTTCGCTCCTCAGCGTCAGCACAGGCCCAGAGAACCGCCTTCGCCACCGGTGTTCCTCCCGATATCTGCGCATTTCACCGCTACACCGGGAATTCCGTTCTCCCCTGCCTGCCTCCAGCCTGCCCGTATCCACTGCACGCCCAGGGTTGAGCCCCGGGATTTCACAGCGGACGCAACAGGCCGCCTACGAGCTCTTTACGCCCAATAATTCC
+
FFFFFFFFFFFFFFFFFFFFFFFFFFFFFFFFFFFFFFF:FFFFFFFFFFFFFFFFFFF:FFF:FFFFFFFFFFFFFFFFFFFFFFFFFFFFFFFFFFFFFFFFFFFFFFFFFFFFFFFFFFFFFFFFFFFFFFFF:FFFFFFFFFFFFFFFFFFFFFFFFFFFFF,F:FFFFFFFFF:FFF:::FF:FFFFFFFFF,FFFFFFFFF:FFFFF:FFFFFFFFFF,FFFFFFFF:FFFFFF:FF::FFFFF
@A00920:152:HGHKKDRXX:2:2106:18087:9392 2:N:0:CGCGTTCA+CTAATCGA
GGACTACCAGGGTTTCTAATCCTGTTTGCTCCCCACGCTTTCGCACCTCAGCGTCAGTACCGGTCCAGATAGCCGCCTTCGCCACTGGTGTTCTTCCCAATATCTACGAATTTCACCTCTACACTGGGAATTCCGCTATCCTCTCCCGGTCTCAAGCCCAACAGTATCAAACGCAATTCCCGGGTTAAGCCCGGGGCTTTCACGTCCGACTTGAAAGGCCGCCTACGTGCGCTTTACGCCCAGTAATTCC
+
FFFFFFFFFFFFFFFFFFFFFFFFFFFFFFFFFFFFFFFFFFFFFFFFFFFFFFFFFFFFFFFFFFFFFFFFFFFFFFFFFFFFFFFFFFFFFFFFFFFFFFFFFFFFFFFFFF:FFFFFFFFFFFFFFFFFFFFFFFFFFFFFFFFFFFFFFFFFFFFFFFFFFFFFF:,FFFF:FFFFFFFF:FFFF:FFFFFFFF,FFFFFFFFFFFFFFFFFF:FFFFFFFFFFFFFFFFFFFFFFFFFFF,FFFF
@A00920:152:HGHKKDRXX:2:2106:2609:9925 2:N:0:CGCGTTCA+CTAATCGA
GGACTACAAGGGTTTCTAATCCCGTTTGCTCCCCTGGCTTTCGCTCCTCAGCGTCAATATCGGTCCAGGATGCCGCCTTCGCCACCGGTGTTCCTCCAGATATCTACGCATTTCACTGCTACACCTGGAATTCCGCTTGCCTCTCCGATACTCTAGTCAACTAGTTTCGAAGGCACATCTACAGTTAAGCTGCAGGATTTCACCTCCTACACAATTGACAGCCTGCGCACCCTTTACGCCCAGTGAATCC
+
FFFF:FFFFF::FF:FFF,FFF:F,F:,F,FF:FFFF,FFF,FF::FFF:FFF:FFFFFFFFFFFFFFFFFFFF,F:FF:FF::FFF,:,::::F,,FFFF:FF::FFFFF:FFFFF:F,F:FFFFF:F:,:F,FFFFF:,F,FF,FF:FFFFF:FFFFFFFFF:F:F:F:F,FF:FFFFF:F:FF::FF:FF:FFFFFFF,:FFFF,F:::F,FFF:F:F,FFFFF,FF:FF:F,::FF,FFF,FF,:F
@A00920:152:HGHKKDRXX:2:2106:17508:10175 2:N:0:CGCGTTCA+CTAATCGA
GGACTACTGGGGTTTCTAATCCTGTTTGCTCCCCACGCTGTCGCGCCTCAGCGTCAGTTCTGGCCCAGTCGACCGCCTTCGCCACCGGTGTTCTTCCGGATCTCTACGCATTCCACCGCTACACCCGGAATTCCATCGACCTCTACCAGACTCAAGCCTCCCCGTTCGCACGGCAGACCCGGAGTTAATCCCCGGGCTTTCACCGCACGCGTGAGAAGCCGCCTACGCGCCCTTTACGCCCAGTGATTCC
+
FFFF:FFFFFF:FFFFF:FF,FFFFFF:FFF,FFF:FFFFFFF:FFFFFF:FFFFFFFFFFFFFF:FFFFFF:FFFFFFFFFF:F,FFFFFFFFFF,FFFFFFFFFFFFF,FFFFFFFFFFFFFFFFFFFFFFFFFFFFFFFF::FFFFFFFFFF,FFFFFFF:FFF:FFFFFF:,::F:FF:,:F:F,FF,FFFFFFFFFFFFFFFFF:F:,::,,,FFFFFF,FF:FFFFFFFFF:,F:FF,F:FFFF
@A00920:152:HGHKKDRXX:2:2106:29478:10238 2:N:0:CGCGTTCA+CTAATCGA
GGACTACAGGGGTTTCTAATCCTGTTTGCTCCCCACGCTTTCGTGCATGAGCGTCAGTGCTGGCCCAGGGGGCTGCCTTCGCCATCGGTGTTCCTCCACATCTCTACGCATTTCACTGCTACACGTGGAATTCCACCCCCCTCTGCCGCACTCTAGCTATCCAGTCACAAGCGCAATTCCCAGGTTAAGCCCGGGGATTTCACACCTGTCTTAAATAACCGCCTGCGCACGCTTTACGCCCAGTAATTCC
+
FFFFFFFFFFFFFFF:FFFFFFFFFFFFF:FFFFFFFFFFFFFFFFFFFFFFFFFFFFFFF:FFFFFFFFFFFFFFFFFFFFFFFFFFFFFFFFFFFFFFFFFFFFFFFFFFFFFFFFFFFFFFFFFFFFFFFFFFFFFFFFFFFFF:FFFFF:FFFF:FFFFFFFFFF:FFFFF,F:FFFFFFFFFFFFFFFFFFFF:FFFFFFFFFFFFFFFFFFFFFFFFFFFFFFFFFF:FFFFFFFFFF,F:FFF
@A00920:152:HGHKKDRXX:2:2106:9390:10394 2:N:0:CGCGTTCA+CTAATCGA
GGACTACTGGGGTTTCTAATCCCGTTCGCTCCCCTAGCTTTCGCGGCTCAGCGTCAGGTGCAGCCCAGGGCGCCGCCTTCGCCTCTGGTGTTCCTCCGGATCTCTACGCATTTCACCACTCCACCCGGAATTCCACGCCCCTCTACTGCCCTCCAGCGGCCCAGTTTCGAACGGCCTCTCCCAGTTGAGCCGGGAGCTTTCACGTCCGACTTGGACCACCGCCTGCCCGCGCTTTACGCCCAGTAAATCC
+
FFFFFFFFFFFFFFFFFFFFFFFFFFFFFFFFFFFFFFFFFFFFFFFFFFFFFFFFFFFFFFFFFFFFF:FFFFFFFFFFFFFFFFFFFFFFFFFFFFFFFFFFFFFFFFF,FFFFFFFFFFFFFFFF:FFFFFFFFFFFFFFFFFFF:FFFFFFFFF:FFFFFFFFFFF,:F:FFFFFF,FFFFFFFFFFFFFFFFFFFFFFFFFFFFF,:FFF:FFFFFFFFFFFFFFFFF:,FFFFFFFF,FF,FF:
@A00920:152:HGHKKDRXX:2:2106:2067:10895 2:N:0:CGCGTTCA+CTAATCGA
GGACTACCAGGGTTTCTAATCCCGTTTGCTCCCCTAGCCTTCGTGCCTCAGTGTCAGTAACTGCCCCGTGACCTGCCTTCGCCTTTGGTATTCCTCTCGATATCTACGCATTTCACTGCTACACCGAGAATTCTAGTCACCTCTTCAGTACTCTAGCATGGTAGTATCGGATGCAGTTCCGAGGTTGAGCCCCGGGCTTTCACATCTGACTTACCACGCCACCTACGCACCCTTTACGCCCAGTGATTCC
+
FFFFFFFFFFFFF:FFF:FFFFFFF:FFFFFFFFFFFFFF:FFFFFFFFFFFF:FFFFFFFFFFFF,FFFFFFFFFF:FFF::F,FFFFFF:,FFFFFFFFFFFFFFFFF,FFFFFFFFF,FFFF:FFF,::FF:FFFFFF,FF:FFFFFFFF::FFFFFFF,FF,,FFFF:FF:F,FFFFFF,,:FF::FFFFF:F,F::FFFFFFFFFF:FFFFFFFFFFFF,FFF::,FF,FF:FF,FFFFFF,,::
@A00920:152:HGHKKDRXX:2:2106:5222:11162 2:N:0:CGCGTTCA+CTAATCGA
GGACTACTGGGGTTTCTAATCCCGTTTGCTCCCCTGGCCTTCGTGCCTCAGCGTCAGGAACTGTCCAGAGACCCGCCTTCGCCACTGGTCTTCCTTACGATATCTACGCATTTCACCGCTACACCGTAAATTCCAGTCTCCTCTCCAGTACTCAAGCACGGCAGTATCGAATGCAGTTTCGAAGTTAAGCCTCGAAATTTCACACCCGACTTACAGAGCCTCCTACGCACCCTTTACGCCCAATGAATCC
+
FFFFFFFF,FFFF:FFFFFFFFFF,FFFFFFFFF:FFF:FFFF,FF,F:FFFFFFFFFFF:FFFFFFFFFFFFFFFFFFFFFFFF:F,FFFFFFFFFFF::FFF:FFFFFFFFFFFFFFFFFF:FF:F:FFFFFF:::,FFF,FFF,FF,FF:F:FFFF:F,FFFF:FFF:FFFFFFF:F,FFFFFF::FF,FFFF,F,FFFFFFFF::F:FFF::,FFF,FFFFFF,:FFFFF,F:FFFFF,,:F:FF,
@A00920:152:HGHKKDRXX:2:2106:22209:11397 2:N:0:CGCGTTCA+CTAATCGA
GGACTACCGGGGTTTCTAATCCTGTTTGCTCCCCACGCTGTCGCGCCTCAGTGTCAGCAACAGCCCAGCAGGCCGCCTTCGCCACCGATGTTCTTCCCGATCTCTACGCATTCCACCGCTACACCGGGAATTCCACCTGCCTCTACTGTGCTCAAGCCAGGCAGTTTAGAAGGCAGTCTTGCGGTTGAGCCGCAAGATTTCACCCCCTACTTACCAAGCCACCTACGCGCCCTTTACGCCCAGTGATTCC
+
FFFFFFFFFFFF:FFFF:FFFFFFFFFFFFFFFFFFFFFFFFFFFFFFFFFFFFFFFFFFFFFFFFFFFFFFFFFFFFFFFFFFFFFFFFFFFFFFFFFFFFFFFFFFFFFFFFFF:FFFFFFFFFFFFFFFFFFFFFFFFFFFFFFFFFFFFFF:FFFFFFFFFFFF:,FF,FFFFFF,F:FFFFFF,FFFFFFFFFFFFF,FFFFF,FFF:FFF::FFFFFFFF,F,FFFFFFFFFFFFFFFFFFFF,
@A00920:152:HGHKKDRXX:2:2106:1696:12759 2:N:0:CGCGTTCA+CTAATCGA
GGACTACTAGGGTATCTAATCCTGTTCGCTCCCCACGCTTTCGCTCCTCAGCGTCAGTATCGGCCCAGAGACCCGCCTTCGCCACCGGTGTTCCTCCTGATATCTACGCATTTCACCGCTACACCTGGAATTCCACATCCCTCTCCCGAACTCAAGCCCGCCAGTATCAACGGCAGTTCCAGGGTTGAGCCCTGGGATTTCACCACTGACTTAACGGGCCGCCTACGCACCCTTTAAACCCAATAAATCC
+
FFFFFFFFFFFF:::F,FFFFFFF:FFFFFFFFFFFFF:FFFFFFFFFF,FFFFFFFFFFFFFFFFFFFFFFFFFFFFFFFFFFFFFFFFFFFFFFFFF,F:FFFFFFFFFFFFFFFFFFFFFFFFFFFF:FFF:FF::FFFFFFF:FFF:FF:FFF:FFFFFFFF::FFFF:F,FFFFFF:FF,:FFFFFFFFF:F,FFFFFFFFFFFFF,F::FFFFFFFFF,:FF:F:FF::F,FFFFFFFFF,FF:
@A00920:152:HGHKKDRXX:2:2106:8567:13322 2:N:0:CGCGTTCA+CTAATCGA
GGACTACAGGGGTTTCTAATCCCGTTTGCTCCCCTGGCTTTCGCTCCTCAGCGTCAGTGTTGGTCCAGGATGCCGCCTTCGCCACCGGTGTTCCTCCAGATATCTACGCATTTCACCGCTACACCTGGAATTCCGCATCCCTCTCCCAAACTCAAGCCAACCAGTATCAGACGCAGTTCCCCGGTTAAGCCGAGGGATTTCACGTCTGACTTAGTTGGCCACCTACGAGCCCTTTACGCCCAGTAATTCC
+
FFFFFFFFFFFFFFFFF:FFFFF:::FFFFFFFFFFFFFFFFFFFFFFFFFFFFFFFF:FFFFFFFFFFFFFFFFFF:FFFF:FFFFFFFFFFFFFFFFFF::FFFFFFFFFFF:FFFFFFFFFFFFFFFFFFFFFFFFFF,FFFFFFF:FFFFFFFFFFFFFF::FFFFFFFFFFFFFFF:FFF:FF,FFF:FFFFF:FFFFFFFFFFFF:FFFFFFFFFFFFFFFFFFFFF,FFF:FFFFF,:F:FF:
@A00920:152:HGHKKDRXX:2:2106:26404:13338 2:N:0:CGCGTTCA+CTAATCGA
GGACTACCAGGGTATCTAATCCTGTTCGCTACCTACGCTTTCGTCCATCAGCGTCAGTAAATTATTAGTGATCTGCCTTCGCAATCGGTATTCTATGTAATATCTATGCATTTCACCGCTACACTACATATTCTAAGCACTTCATAAGTACTCAAGGACAACAGTATCAATGGCAGTTCTACAGTTGAGCTGCAGACTTTCACCACTGACTTATTGTCCCGCCTACGGACCCTTTAATCCCAATGATTCC
+
FFFFFFF,:FFFFFFFFFFFFF,FFFFFFF:FFF,,FFFFFFFF,,FFFFFFFFFF:F,:FFFFFFFFF:FFFFF:FFFFFF,,FFFFFFFFFFF:FF:F:FFFFFFFFFFFFFFFFFFFFF:FFFF:FFFFFF,F,,,::FF,,FF,FFFFFFFFFFFFFFFFFFFFF,:::FFFFFFF::FFFF,:FFFF::FFFF:FF,::,:FFFFFF,:F:F,,F,FFFFFFFFFFF,FF,F,FFF,FFF,,FFF
@A00920:152:HGHKKDRXX:2:2106:24126:13589 2:N:0:CGCGTTCA+CTAATCGA
GGACTACCAGGGTATCTAATCCTGTTTGCTCCCCACGCTTTCGTACCTCAGCGTCAGGTGTGACCCAGAAAGTCGCCTTCGCTACTGATGTTCCTCCCAATATCTACGCATTTCACCGCTACACTGGGAATTCCACTTTCCTCTATCACCCTCTAGCAAGCCAGTATCGAATGCATCTCAGAGGTTGAGCCTCTGGCTTTAACATTCGACTTAACCCGCCGCCTACGTACGCTTTACGCCCAGTAATTCC
+
FFFFFFFFFFFFFFFFFFFFFFFFFFFFFFFFFF:FFF,FFFFFFFFFFFFFFFFFFFFFFFFFFFFFFFFFFFFFFFFFFFFFFFFFFFFFFFFFFFFF,:FFFFFFF:FFFFFFFFFF,FFFFFFFFFFF:FFFF:FFF:FFFF:FFFFFFFFFF:FFFF:FF,:FFFF,FF:FFFFFFFFFFFFFFFFFFFFFFFFFF,F,FFFF:FFFFFFFFFFFFFFF:FFFFFFF,:F:FFFFFFFFF,FFFF
@A00920:152:HGHKKDRXX:2:2106:26657:13777 2:N:0:CGCGTTCA+CTAATCGA
GGACTACAGGGGTTTCTAATCCTGTTCGCTCCCCACGCTTTCGCTCCTCAGCGTCAGTTCCGGCCCAGAGTGCCGCCTTCGCCACCGGTGTTCCTCCTGATATCTGCGCATTTCACCGCTACACCAGGAATTCCGCACTCCCCTACCGGACTCGAGTCATGGCAGTATCGAGTGGCGTCTCCGAGTTGAGCCCGGAGTTTTCACACCCGACTTGCCAAACCGCCTACGAGCTCTTTACGCCCAATAACTC
+
FFFFFFFFFFFFFFFFFFFF:FFFFFFFFFFFFFFFFFFFFFFFFFFFFFFFFFFFFFFFFFFFFFFFFFFFFFFFFFFFFFFFFFFFFFFFFFFFFFF:FFFFFFFFF:FFFFFFFFFFFFFFF:FFFFFFFFFFF:FFFFFFFFFFFFFFFFFFFFFFFFFFFFFFFFFFFFFFFFFFFFFFFFFFFFFFFFFFFFF,FFFFFFFFFFFFFFFFFFFFFFFFFFFFFF:FF:FFFFFFFFFFFFF,FF
@A00920:152:HGHKKDRXX:2:2106:1976:16250 2:N:0:CGCGTTCA+CTAATCGA
GGACTACAAGGGTTTCTAATCCGGTTCGCTCCCCACGCTTTCGTGCATTAGTGTCAGAAATGAGCCAGTAACCTGCCTACGCCATTGGTGTTCCTCCCTATATCTACGGATTTCACTCCTACACAGGGAATTCCAGTTACCTCTCTCATTCTCGAGTGACCCAGTTCGAATAATAGCCTCATGGTTGAGCCACAAGATTTCACTATTCGCTTAAATCACCACCTACGCAACGCTTTACGCCCAGTCAATC
+
F,,FFFFFFFFF:FF:F,FFFFF:FF:F:F:FFFFFFFFFFFFFFFFFFF:FFFFF:::FFFF:FFFFF:FFFF:FFFFFFFFFFFFFFFFF:F:FFFFF:FF:FFFFFF:FFF:FFFF:FFFFFF:FF:F::FFFFFFF:FFFFF:F,,FFFFF:FFFFFFF::F:FFFFFF,F:,FFFFF,FFFFFFF,FFFF:FFF,FFFFFF:FF,:FFFFF:FF,FF:F,:FFF:FFF,,FFF,:FF:F:F::FF
@A00920:152:HGHKKDRXX:2:2106:24406:16548 2:N:0:CGCGTTCA+CTAATCGA
GGACTACTGGGGTTTCTAATCCTGTTTGCTCCCCACGCTTTCGCTCCTCAGCGTCAGTGCCGGCCCAGAGAACCGCCTTCGCTACTGGTGTTCCTCCCGATATCTGCGCATTACACCGCTACACCGGGAATTCCATTCTCCTCTACCGGACTCAAGTCACAACAGTATCGAGTGGCCTCTCTGGGTTGAGCCCAGAGTTTTCACACACGACTTACCGAACCGCCTACGAGCTCTTTACGCCCAATAAATC
+
FFFFFFFF,FFFFFFFFFFFFFFFFF:FFFFFFFFFFFFFFFFF:,FFFFFFFFFFFF:FFFFFFFFFFFFF:FFFFFFFFFFF:FFFFFFFF,FFF,FF,FFFFFFFFFFF,FFFFFFF:FFFFFFFFFFFFFFF,FFF:FFFFFFFFFFFFFFFF:FFF::FFFFFFFFFF,FFFFFFF,FFFFFFFFFFFFFF,FFFFFFF,:,FFFFFF,::,::FFFFFF,FFFF:FFFFFFFFFFFFF,FF,:F
@A00920:152:HGHKKDRXX:2:2106:17734:16955 2:N:0:CGCGTTCA+CTAATCGA
GGACTACTCGGGTTTCTAATCCTGTTTGCTCCCCACGCTTTCGCGCCTCAGCGTCAGTTACAGGCCAGGAAGCCGCTTTCGCCACTGGTGTTCCTCCCAATATCTACGCATTTCACCGCTACACTGGGAATTCCACTTCCCTCTCCTGCACTCAAGCTATGCAGTTTCAATCGCCAGCCGCCGGTTAAGCCGGCGGGTTTCACGACTGACTTACATTGCCGCCTACACGCCCTTTACGCCCAGTAATTCC
+
FFFFFFF:FFFF:FFFFFFFFFFFFFFFF:FFF:FFFFFFFFFFFFFFFF:FFFFFFFF:FFFFFFFFFFFF:FFFFF:FFFFFF,FFFFFFFFFFFF:FFFFFFFFFFFFFFFFFFFFF:FFFFFFFFF:FFFFFFFFFF:FFFFFF:F:FF::FFF:FFFFFFFF,FFFFFFF:FFFFFFFFFFFF,FF,FF,FFFFFFFF:FFFFFFFFFFFFFF,FF:FF::F:FFFFF:FFF::F::,FF:FFFF
@A00920:152:HGHKKDRXX:2:2106:32289:17425 2:N:0:CGCGTTCA+CTAATCGA
GGACTACCGGGGTTTCTAATCCTGTTTGCTCCCCACGCTTTCGCACCTCAGCGTCAGTACCGGGCCAGTGAGCCGCCTTCGCCACTGGTGTTCTTGCGAATATCTACGAATTTCACCTCTACACTCGCAGTTCCACTCACCTCTCCCGGACTCAAGATCGCCAGTATCGAAGGCAGTTCCGGAGTTGAGCTCCGGGCTTTCACCCCCGACTTAACGATCCGCCTACGTGCGCTTTACGCCCAGTGATTCC
+
FFFFFFFFFFFFFF:FFFFF:FFFFFFFFFFFFFFFFFFFFFFFFFFFFFFFFFFFFFFFFFFFFFFFFFFFFFFFFFFFF,FFFFFFFFFFFFFFFFFFFFFFFFFFFFF:FF::FFFFFFFFFFFFFFFFFFFFFFFF,FFFFFFFFFFFF:F:FFF:FFFFFFF::FFF,FFFFFFFFFFFFFFF:FFF:,FFFFFFFF:FFFFFFF,FFF,FFFF:FFFFFFFFFF,FFFFFFFFFF,FFF:FFF,
@A00920:152:HGHKKDRXX:2:2106:2139:19006 2:N:0:CGCGTTCA+CTAATCGA
GGACTACAAGGGTTTCTAATCCTGTTTGCTCCCCACGCTTTCGCTCCTCAGCGTCAGTATTGGCCCAGAGAACCGCCTTCGCTACTGGTGTTCCTCCCGATATCTGCGCATTCCACCGCTACACCGGGAATTCCATCTGCCTCTACCGTGCTCCAGCCCGACAGTTCAGAAGGCAGCCTTGCGGTTGAGCCGCAAGATTTCACCCCCTGCTTATCGGACCGCCTACGAACCCTTTACGCCCAATAATTCC
+
FFFFF:FFFFFFFFFFFFFFFF:FFFFFFFFFFFFFFFFFFFFFFFFFFFFFFFFFFFFFFFFFFFFFFF::FFFFF,FFFFFFF:FFFFFFFFFFFFFFFFFFFFFFFFFFFF:FFFFFFFFFFFFFFFFFFFF:FFFFFFFF:FFFFFFFFF::FFFFFFFFFFFFFF:FFFF:FFFFFFFFFFF,FFFFFF,FF,FFFFFFFFFFFFF,FF:FFF:FFFFF:FFF,F:FFFFFFFFFF:::FFFFF:
@A00920:152:HGHKKDRXX:2:2106:26657:19006 2:N:0:CGCGTTCA+CTAATCGA
GGACTACACGGGTTTCTAATCCCGTTTGCTCCCCTAGCTTTCGCTCCTCAGCGTCAATGTCGGTCCAGGATGCCGCCTTCGCCACCGGTATTCCTCCAGATATCTACGCATTTCACCGCTACACCTGGAATTCTGCATCCCTCTCCCGAATTCAAGCCATCCAGTATCGGATGCAGTTCCCAGGTTGAGCCTGGGGATTTCACATCCGACTTAGTTGGCCGCCTACGAGCCCTTTACGCCCAGTAATTCC
+
FFFFFFFFFFFFFFFFFFFFFFFFFFFFFFFFFFFFFFFFFFFFFFFFFFFFFFFFFFFFFFFFFFFFFFFFF:FFFFFFFFFFFFFFFFFFFFFFFFFFFFFFFFFFFFFFFFFFFFFFFFFFFFFFFFFFFFFFFFFFFFFFFFFFFFFFFFFFFFFFFFFFFFFFFF:FFFFFFFFFFFFFFFFFFFFFFFFFFFFFFFFFFFFFFFFFFFFFFFFFFFFFFFFFFFFFFFFFFFFFFFFFFFFFFF
@A00920:152:HGHKKDRXX:2:2106:28013:19476 2:N:0:CGCGTTCA+CTAATCGA
GGACTACAAGGGTTTCTAATCCTGTTCGCTCCCCTAGCTTTCGCGCCTCAGCGTCAGGACAGGCCCAGAGATCCGCCTTCGCCACCGGTGTTCCTCCTGATATCTGCGCATTTCACCGCTACACCAGGAATTCCGATCTCCCCTACCTGCCTCGAGTCGACAAGTATCGGATGCAGGTCCGGGGTTGAGCCCCGGATTTTCACATCCGACTTTGCCAACCGCCTACGCGCTCTTTACGCCCAATAAATCC
+
F:FFFFFFFFFFFFFFFFFFFFFFFFFFFFFFFFFFFFFFFFFFFFFFFFFFFFF:FFFFFFFFFFF:FFFFFFFFFFF:FFFFFFFFFFFFFFFFF:FFFFFFFFFFFF:FFFFFFFFFFF,F,FFFFFFFFFFF:FF:FFFF:FFFFFFFFFFFFFFFFFFFFFFFF,FFFFFFFFFFFFFFFFF:FFFFFFFFFFFFFFFFFFFFFFFFFFFF:FFFFFF:FFFFFFFFFFFFFFFFFFFFFFFFFF
@A00920:152:HGHKKDRXX:2:2106:26124:20995 2:N:0:CGCGTTCA+CTAATCGA
GGACTACCGGGGTTTCTAATCCCGTTTGCTCCCCTGGCTTTCGCGCCTCAGCGTCAGTGTCAGCCTAGCAACCCGCCTTCGCCTCAGGTGTTCCTCTTGATATCTACGCATTTCACCGCTACACCAAGAATTCCGATTGCCCTTTCTGCACTCTAGCCTGACAGTATCAATTTACCGTTCCGAGTTAAGCTCGGAGATTTCACAATTGACTTGAAAGGCCGCCTACCCGCCCTTTACGCCCAGTAAATCC
+
FFFFFFFFFFFFFFFFFFFFFFFFF:F:F:,:FFFFF:F:FFFFF,:FFFFF,FFFFFFFF:FFF:FFFF,:FF,FFFFF:F:F:FFFFFFFFFFFFFFFFFF::::FF:FFFFFFFFFFFFFFFFF:FFFFFF,FFFFF,FF:F,FFFFF:FFF,FFFFFFFFFF,,FFFF,FFFFFFF,FFFFFFF,,FFF,F,FFFF,,,FFFF,:,FFFF,FFF:F,F:FFF,F,FF:FF:FF,FF:FFFFFF::F
@A00920:152:HGHKKDRXX:2:2106:21974:21073 2:N:0:CGCGTTCA+CTAATCGA
GGACTACTAGGGTATCTAATCCTGTTTGCTACCCACGCTTTCGCGTCTCAGCGTCAGTAATCGTCCAGAAGGCCGCCTTCGCCACCGGTGTTCCGCTTGATATCTACGAATTTCACCTCTACACCAAGCATTCCACCTTCCTCTCCGATACTCTAGCCTTGCAGTTTCGAGTGCACTTCCACGGTTGAGCCGCGGGATTTCACATCCGACTTACAAAGCCGCCTACACGCGCTTTACGCCCAGTAATTCC
+
FFFFFFFF:FFFFFFFFFFFFFFFFFFF:FFFFFFFFF:FFFFFFFFFFFFFFFFFFFFFFFFFFFFFFFFFFFFFFFFFFFFFFFFFFFFFFFFFFFFFFFFFFFFF::FFFFFFFFFFFFFFFFF:F:FFFFFFFFFFFFFFFFFFFFFFFF,FFFFFFFFFFFFFFFFFFFFFFFFFFF:FFFFFFFFFFFFFFFF,FFFFFFFFFFFFFFF:FFFFFFFF,::FFFFF:FFFFFF:FFFF,:F:FF
@A00920:152:HGHKKDRXX:2:2106:12237:21371 2:N:0:CGCGTTCA+CTAATCGA
GGACTACCGGGGTTTCTAATCCCGTTCGCTCCCCTAGCTTTCGCGCCTCAGCGTCAGTGTCGGCCCAGCAACCCGCCTTCGCCGCAGGTGTTCCTCTTGATATCTACGCATTTCACCGCTACACCAGGAATTCCACGCTCCCCTACTGGACTCTAGTCACGACAGTATCGGGTGGCGTCTCCAGGTTGAGCCTGGAGGTTTCACACCCGACTTATCGAACCACCTACGAGCTCTTTACGCCCACTAAATC
+
FFFFFFFFFFFF,FFF:FFFFFFF:FFFFFFFFFFFFFFFFFFFFFFFFFFFFFFFFFFFFFFFFFFFFFFFFFFFF:FFFF:FFFFFFFFFFFFFFFFFF:FFFFFFFFFFFFFFFFFFFFFFFFFFFFFFFFFF:FFFFFFFFFFFFFFFFFFFFFFFFFFFFFFFFFFFFFFFFFFFFFFF:FF:FFF,FFFFFFFFFFFFFFFFFFF,:FFFFFF:FFFFFFFFFFFFFFFFFF,FFFF,FFFFFF
@A00920:152:HGHKKDRXX:2:2106:26232:21433 2:N:0:CGCGTTCA+CTAATCGA
GGACTACACGGGTTTCTAATCCTGTTTGCTCCCCACGCTGTCGCGCCTCAGTGTCAGCAACTGCCCAGCTAACCGCCTTCGCCACCGGTGTTCTTCCGGATCTCTACGCATTCCACCGCTACACCCGGAATTCCATTAGCCTCTACCGTGCTCAAGCCCGACAGTATCGGTGGCCGATTCGACGTTAAGCGTCGAACTTTCACCACCGACTTGTCGCGCCACCTACGCGCCCTTTACGCCCAGTGATTCC
+
FFFFFFFFFFFFFFFFFFFFFFFFFFFFFFFFFFFFFFFF:FFFFFFFFFFFFFFFFFFFFFFFFFFFFFFFFFFFF:FFF,FFFFFFFFFFF,FFFFFFFFFF,FFFFFFFFFFFFFFFFFFFFF:FF,F,FF,FFFF:FFFFFF,FFFF,FFFFFFFFFFFFFFFFFFFFFFFFF,FF:,FFFFF,FFFFFFFF,F,FF:FFFFFFF,:FFF:FFFFFFFF,FFFFFF:F,F::FF:F:FFFFF,FFF
@A00920:152:HGHKKDRXX:2:2106:9263:22106 2:N:0:CGCGTTCA+CTAATCGA
GGACTACTCGGGTTTCTAATCCTGTTTGCTCCCCACGCTTTCGCGCCTCAGCGTCAGATCAAGCCCAGTTGGCCGCCTTCGCCACAGGTGTTCTTCCCGATATCTACGCATTCCACCGCTACACCGGGAATTCCACCAACCCCTACTGGTCTCTAGACATGCAGTATCGGCAGCAGCCCCGGAGTTGAGCCCCGGGATTTCACTTCCGACTTGCACACCCGCCTGCGCGCGCTTTACGCCCAGTGATTCC
+
FFFFFFFFFFFFFFFFFFFFFFFFFF:FF,,F:FFFFFF:FF:FFFFFFFFFFFFF,FFF,FF:FFF:FFFFFFFF,FFFF:FF,F,:FFFFFFFFFFFF:F:,FF,:F,FFFFF,FFF,F,FFFFF,F,F:FFFFFFFFFFF,FF:FFFFFFFFFFFFFF,FF,:FFF,F,FF,,FFFF:,FFFFFF,,FFF:FF:FF,,F,FFF,FFF,F,FFFFFFFFF::FFFF:FFFFFFFFFFFFFF:FFF,FF
@A00920:152:HGHKKDRXX:2:2106:21151:22968 2:N:0:CGCGTTCA+CTAATCGA
GGACTACTAGGGTTTCTAATCCTGTTTGCTCCCCACGCTTTCGCGTCTCAGCGTCAATACCGTCCCAGTGAGCTGCCTTCGCCATTGGTGTTCCTCCTGATATCTGCGCATTTCACCGCTACACCAGGAATTCCACTCACCTCTTCCGGATTCGAGCCCGACAGTATCCACCGGCATTCCAGGGTTGAGCCCTGGACTTTCACAGCGGACTTATCGGGCCGCCTACACGCTCTTTACGCCCACTGATTCC
+
FFFFFFFFFFFFFFFFFFFFFFFFFFFFFFFFFFFFFFFFFFFFF:FFFFFFFFFFFFFF:FFFFFFFF:::FFFFFFFFFFF,F:FFFFFFFFFFFFFFFFFFFFFFFFFFFFFFFFFFF:FFFFFFFFFFFFF::FFFFFFFFFFFFF,,FFFFF:FFFFFFFFFFFFFFF,FF,FFFFFFFFFFFFFFF:FFFFF,FFFF:FFFFFF,FFFFFFFFFFFFFFFFF:FFFF:F,:FFFFF,FFF,FF:
@A00920:152:HGHKKDRXX:2:2106:31810:22983 2:N:0:CGCGTTCA+CTAATCGA
GGACTACTCGGGTTTCTAATCCTGTTTGATCCCCACACTTTCGTGCATCAGCGTCAGTTACAGCCTAGTAAGCTGCCTTCGCTATCGGTGTTCTTGACGATATCTATGCATTTCACCGCTACACCGTCAATTCCGCCTACCTCATCTGTACTCAATCCCTGCAGTTTTTCAGGCAGCTCCCAAGTTGAGCTTGGGCATTTCACCTAAAACTTGAAGGGACGCCTACGCACCCTTTAAACCCAATAAATCC
+
FFFFFFFFFFFFFFFFFFFFFFFFFFFFFFFFFFFFFFFFFFFFFFFFFFFFFFFFFFFFFFFFFFFFFFFFFFFFFFFFFFFFFFFFFFFFFFFF:FFFFF:FFFFFFFFFFF:FFFFFFFFFFFFFFFFFFFFFFFFFFFFFFFFFFFFFF:FFFFFF,FFFFFFFFFFFFF:F:F:FFFFFFFFFFFF,FFFFF,FFFFFFFFFFFFFFFFFF:FFF:FFF,,FFFFFFFFFFFFF:FFFFFFFFFF
@A00920:152:HGHKKDRXX:2:2106:29640:23046 2:N:0:CGCGTTCA+CTAATCGA
GGACTACTGGGGTATCTAATCCTGTTTGCTACCCACGCTTTCGCTCCTCAGCGTCAGTACCGGCCCAGAGTGCCGCCTTCGCCGCCGGTGTTCCTCCTGATATCTGCGCATTTCACCGCTACACCAGGAATTCCACACTCCCCTACCGGACTCAAGTCATCGCAGTATCGAATGGCGTCTCCAAGTTGAGCCTGGAGTTTTCACATCCGACTTACGAAACCGCCTACGAGCTCTTTACGCCCAATAAATC
+
FFFFFFFFFFFFFFFFFFFFFFFFFFFFFFFFFFFFFFFFFFFFFFFFFFFFFFFFFFFFFFFFFFFFFFFFFFFFFFFFFFFFFFFFFFFFFFFFFFFFFFFFFFFFFFF,FFFFF,FFFFFFFFFF:,FFFFFFFFFF:FFFFFFFFFFFFFFFF::::FFFF:FFFFFFF:FFFFFFFFFFFFFFFFFF,FF:FFFFFFFF::FFFFF,,F:FFFFFFFFFFFF:FFFFFFF:,FF:::FFFFFFF:
@A00920:152:HGHKKDRXX:2:2106:8956:23390 2:N:0:CGCGTTCA+CTAATCGA
GGACTACTCGGGTTTCTAATCCTGTTTGCTCCCCACGCTTTCGTACCTCAGCGTCAATGTTGGACCAGGAAGTCGCCTTCGCCACTGATGTTCCTCCAGATATCTACGCATTTCACCGCTACACCTGGAATTCCACTTCCCTCTTCCACATTCAAGCCAGACAGTATCGAATGCAATTCCCAGGTTAAGCCCGGGGCTTTCACATCCGACTTATCTAACCGCCTACGTACGCTTTACGCCCAGTAATTCC
+
FFFF,FFFFFFFF:FFFFFFFFFFF:FFFFFFFFFFFFFFFFFFFFFFFFFFFFFFFFFFFFFFFFFFFF:FFFFFFFFFFFFFFFFFFFFFFFFFFFFFF,FFFFFFFFFFFFFFFFFFFFFFFFFFFFFFFFFFFFFFFFFFFFFFFFFFFF:FFFFFFFFF:,FFFF:F,F,FFFFFFFFFFFFFFFFFFFFFF:FFFFFFFFFFFFFFFFFF::F:F:FFFFFFFFFFFFFFFFFFFFFFF,F:FF
@A00920:152:HGHKKDRXX:2:2106:27290:23484 2:N:0:CGCGTTCA+CTAATCGA
GGACTACAGGGGTATCTAATCCTGTTCGATACCCACGCTTTCGTGCCTCAGCGTCAGTATGGAGCCAGTATGCTGCCTTCGCACTCGGAGTTCTGCGCAATATCTAAGCATTTCACCGCTACACTGCGCATTCCGCATACCTCTCTCCAACTCAAGCAGGCCAGTCTCAACGGCTCGCCGGGGTTGAGCCCCGGGCTTTTACCGCTGACTTAACGGTCCGCCTACGCACCCTTTAAACCCAAGAAATCCG
+
:FFFF::FFF:FFFFFFFFFFFFFFFFFFFFF:FF,FFFFFFFFFFFFFFFFFFF,FF:FF,F,FFFFFFF:F,:FF:FFFFF,F:FFF,:FF:FF:,F,:FFFFFFF:FFFFFFFFFFFF,:FFFFFFFFFFFFF,:FFF,:FFFFFF,F:F,,::F,,FFFF:F:F,:F:FFFFFF,F:FFFFFFFFF:FFF:FF,:F,FFFFF,:FF,::FFF,,FFFF:FF:FFFFFFFF,,FF,:F:,F,,FFF:
@A00920:152:HGHKKDRXX:2:2106:2826:23797 2:N:0:CGCGTTCA+CTAATCGA
GGACTACTAGGGTTTCTAATCCTGTTTGCTCCCCACGCTTTCGCACCTCAGCGTCAGTATCTGCCCAGATCGCCGCCTTCGCCACTGGTGTTCCTCCCGATATCTACGAATTTCACCTCTACACCGGGAATTCCGCGATCCTCTTCAGTACTCAAGCCCCGCAGTTTCGGATGCACGTCCTCGGTTGAGCCGAGGGATTTCACATCCGACTTGCGACGCCGCCTACGTGCGCTTTACGCCCAGTAATTCC
+
FFFF:FF,,FFFF:FFFFFFFFFFFFFFFFFFFFFFFFFFFFFFFFFFFFFFFFFFF:F:FF:FF::FFFFFFFFFFFFFFFFFFFF:FFFFF:FF:FFFF,FFFFFFFFFF:FFFFFFFF::FFFFFF:FFFFFFFF:FFFFFFFFFF::FFF,FFFFFFF,FF,,:FFFFFFFF,F:,F:F:::FFFFFFF,FF:FFFFFFFFFFFF:FFFFF:,FFFF:FF:FF,FFFFFFF:FFFFFFFFF:FFF:
@A00920:152:HGHKKDRXX:2:2106:32117:23985 2:N:0:CGCGTTCA+CTAATCGA
GGACTACTAGGGTTTCTAATCCCGTTCGCTCCCCATGCTTTCGCCTCTCAGCGTCAGGTCAGGCCCAGCGAGTCGCCTTCGCCACTGGTGTTCCTCCGGATCTCTACGCATTTCACCACTACACCCGGAATTCCACACGCCTCTACCTGCCTCTAGCCCCGCAGTTCGGTCACGTCCTCGCCCGGTTGAGCCGGGCGCTTTCTCGCGCCACTTGCAGGACCGCCTACACGCGCTTTACACCCAGTAAATC
+
FFFFFFF:FF,:FFFFFF:FFFFFFFFFF:::::FFFFFFFFFFFF:FF,FF:F,FFFFFFFF:,F,FFF,FFF:FF,FFFFFFF,FFFFFFF:FFFFF,FFFFF,FFF,,:FFFFFFFF:FFFFF:FF,,F:FFFFFF:FFFFF,FFF:FFFFFFFFFFFF:F:FFF,FFFFF:FFF:FFFFFF,FFFFFFFFFFFFF,FF,::FFF:::F:FF:FFF,FFFFFFFFFFFFF,FFFF:FFFFF:,FFF,
@A00920:152:HGHKKDRXX:2:2106:23204:24017 2:N:0:CGCGTTCA+CTAATCGA
GGACTACAGGGGTTTCTAATCCCTTTCGCTACCCTGGCCTTCGTGCCTCAGCGTCAGATACTGTCCAGTGACTCGCTTACGCCACGAGTGTTCCTCTCGATATCCACGCATTTCACTGCTACACCGAGAATTCCAGTCACCTCTCCAGTCCTCTAGTCTGGCAGTATCGGATGCAGTTCCGGGGTTGATCCCCGGGATGTCACATCTGACTTACCAAACCGCCTACGCACCCTTTACGCCCAGTGCTTCC
+
:F:FFFFFFF::FFFF:FFF:FFFFFFF:,FF:FFFFFFFFF:F:F::FFFF,F,FFFFFFFF:FFF,FFFFFFFFFF,:FFFFFFFFFFFFFFF:FF,FFF::FF,:F:FFFFF,FF,FFFFFFFFFFFFF,F:FFFFF,:F:F:FFFFFF::,FFFFFF,F:F,F,FF:F,:FFFFFFFFFFFFF:,,F:FF,FF:,F,F,,F:FF:F:FFF:FFFFFFF,F,F:FFF,F,:,,FFF:F,,:F,,,:F
@A00920:152:HGHKKDRXX:2:2106:5448:24267 2:N:0:CGCGTTCA+CTAATCGA
GGACTACTGGGGTATCTAATCCTGTTTGATCCCCACACTTTCGTGCCTCAGCGTCAGTTGAAGTCTAGTAAGCTGTCTACACTATCGGTGTTCTTGACGATATCTAAGCATTTCACCGCTACACCGTCAATTCCGCCTACCTCGACTCCACTCAAGCCCATCAGTATCAATGCCACCCTCCCGGTTAAGCCGGGATATTTCAGCACTGACTTAATAGGCCGCCTACGCACCCTTTAAACCCAATAAATCC
+
FFFFFFFFFFFFFFFFFFFFFFFFFFFFFFFFFFFFFFFFFFFFFFFFFFFFFFFFFFFFFFFFFFFFFFFFFFFFFFFFFFFFFFFFFFFFFFFFFFFFFFFFFFFFFFFFFF:FFFFFFFFFFFFF:FFFFFFFFF,FFFFFFFFFFFFFFFFFFFFFFFFFFFFFFFFFFFFFFFFFFFFF:FFFFFFFFFFFFFFFFFFFFFFF:FFFFFFF:FFFF:FF::F:FFFFFFF,FFFFF,F,FFF:FF
@A00920:152:HGHKKDRXX:2:2106:9209:24298 2:N:0:CGCGTTCA+CTAATCGA
GGACTACTCGGGTTTCTAATCCTGTTTGCTCCCCACGCTTTCGCACCTCAGCGTCAATATGTGTCCAGTGAGTCGCCTTCGCCACTGGTGTTCTTCCGAATATCTACGAATTTCACCTCTACACTCGGAATTCCACTCACCTCTCCACAATTCTAGCGATGCAGTCTTAAAGGCAATTCCGGAGTTGAGCTCCGGGCTTTCACCTCTAACTTACAAAGCCGCCTACGTGCGCTTTACGCCCAGTAATTCC
+
FFFFFFFFFFFFFFFFFFFFFFFFFFFFFFFFFFFFFFFFFFFFFFFFFFFFFFFFFFFFFFFFFFFFFFFFFFFFFFFFFFFFFFFF,FF:FFFFFFFFFFFFFFFFFFFFFFFFFFFFFFFFFFFFFFFFFFFFFFFFFFFFFFFFFFF:FFFFFFFFFFFFFFFF:FFFFFFFFFFFFFFFFFFFFF:FFFFFFFFFFFFFFF::FFFFFFFFF::FFFFF:FF:FFFFFFFFFFFFF:F:F,FFFF
@A00920:152:HGHKKDRXX:2:2106:22625:24361 2:N:0:CGCGTTCA+CTAATCGA
GGACTACAGGGGTTTCTAATCCTGTTTGCTCCCCACGCTGTCGCGCCTCAGTGTCAGCAACTGCCCAGCAGGCCGCCTTCGCCACTGGTGTTCTTTCGGATATCTACGCATTCCACCGCTACACCCGAAATTCCACCTGCCTCTACAGTGCTCCAGCTCAGCAGTTCGCACGGCAGATCCGCGGTTGAGCCCCGGACTTTCACCACACGCTTACCAAGCCACCTACGCGCCCTTTACGCCCAGTGATTCC
+
FFFFFFFFFFFFFFFFFFFFFFFFFFFFFFFFFFFFFFFFFFFFFF:FFFFFFFFFFFFFFFFFFFFFFFFFFFFFFFFFFFFFFFFFFFFFFFFFFFFFFFFFFFFFFFFFFFFFFFFFFFFFFFFFFFFFFFFF:FFFFFFFFFFFFF:FFFFFFFFFFFFFFFF:FFFF:FFFFFFFFFF,F,FFF:FFFFFFFFF:FFF:FFFFFFFFFF,FFFFFFFFFFFF:FFFFFFFFF:FFFFFFFFFFFF
@A00920:152:HGHKKDRXX:2:2106:12500:24706 2:N:0:CGCGTTCA+CTAATCGA
GGACTACAGGGGTTTCTAATCCTGTTTGCTCCCCACGCTTTCGTGCATGAGCGTCAGTGCAGGCCCAGGGGATTGCCTTCGCCATCGGTGTTCCTCCGCATATCTACGCATTTCACTGCTACACGCGGAATTCCATCCCCCTCTGCCGCACTCCAGCAATGCAGTCACAAATGCAGTTCCCAGGTTAAGCCCGGGGATTTCACACCTGTCTTACATCACCGCCTGCGCACTCTTTACGCCCAGTAATTCC
+
FFFFFFFFFFF:FFFFFFFFFF,F,F:,FFFFFFFFFFFFFFFFFFFFFF:FFFFFF:FF:FFF:FFFFFFFFFFFFFFFFFFFFFFFFFFFFF:FFFF:FFFF,FFFFFFFFFFFFFFFFFFFFFFFF:FFFFFFFF:FFFFFFFF:FFF:FFFFFFFFFFFFFFFFF,FF::FF:FFFFFF:FFFFFF:FFF,FFFFFFF:,FFF:FFFFFFFFFFFF,FFFFF:,:F,FFFFFF:FFFFFFFFFFFF
@A00920:152:HGHKKDRXX:2:2106:27425:25410 2:N:0:CGCGTTCA+CTAATCGA
GGACTACCGGGGTATCTAATCCCGTTCGCTCCCCTAGCTTTCGCGCCTCAGCGTCAGTGAAAGCCCAGCTCCCCGCCTTCGCCGCCGGTGTTCCTCGCGATATCTACGCATTTCACCGCTACACAGCGAATTCCAGGAGCCCCTTCAGGACTCTAGCCCCGCAGTACCGGCAACCCAAACCGAGTTCAGCCCGGAGATTTCACGGTCGACTTGCGGTGGCCGCTAACGCGCCCTTTCGGCCATGGAAATC
+
FFFFFFF,,FFFFFFFFFFFFF:FFF:FFFFFFFF:FFFFFFFFFFFFFFFFFFFFF,,,,:F,FFFFF,,FFFFFFFFFFFF:F,FFFFFFF,FF,F,FFFFFFFFF,FFFFFFFF,FFFFFF,F,FFFFFF:F,,,FFF:FFFF,F,,FFFFFFF,F,FFFFF:,FF,:,,,F,,,:FF,,FFF,:FF:F,F,,F:FFFFF,,,FFFFFFFF,F,:FF,:F,F,,,,,F:F:F:,,,FF,,:,F,,:F
@A00920:152:HGHKKDRXX:2:2106:14778:25457 2:N:0:CGCGTTCA+CTAATCGA
GGACTACACGGGTTTCTAATCCTGTTTGCTCCCCACGCTTTCGCACCTCAGCGTCAATACCTGTCCAGCGAGTCGCCTTCGCCACTGGTGTTCTTCCGAATATCTACGAATTTCACCTCTACACTAGGAATTCCACTCGCCTCTCCAGGATTCTAGCTTAGCAGTTTCAAAGGCAGTTCCGGGGTTGAGCCCCGGGATTTCACCCCTGACTTAATAAGCCGCCTACGTGCGCTTTACGCCCAGTAATTCC
+
FFFFFFF,FFFF:FFFFFFFFFFFFFFFFFFFFFF,FFFFFFFF:FFFFFFFFFFFFFF:,FFFFFFFF:,FFFFFFFFFFFFFFFFFFFF:FFFFF:FFFFFFFFFFFFFFFFFFF:FFFFFF:,FFFFFFFF:FFFFFFFFFFFF,,FFFFFFFFF:FFF:FF:FF:,F,FFFFFFFFF,,FFF:FFF,F,FFFFFFFFFF:,FFFFFFFF,F,,FFF:FFFFFF,FFF:FFFFFFFFFF:F:FFFFF
@A00920:152:HGHKKDRXX:2:2106:23303:25911 2:N:0:CGCGTTCA+CTAATCGA
GGACTACACGGGTATCTAATCCTGTTCGCTCCCCACGCTTTCGCTCCTCAGCGTCAGTATCGGCCCAGAGACCCGCCTTCGCCACCGGTGTTCCTCCTGATATCTGCGCATTTCACCGCTACACCAGGAATTCCAGTCTCCCCTGCCGAACTCCAGTGATGCCCGTATCGACCGCACGCCCCCAGTTAAGCTGTAGGTGTTCACGGCCGACGCGACACACCGCCTCCGAGCTCTGTACGCCCATTAATTC
+
FFFFFFFFFFFFFFFFFFFFFFFFFFFFFFFFFFFFFFFFF:FFFFFFFFFFFFFFFF:FFFFFF:FFFFFFFFFFFF:FFFFFFFFFFF:FFFFFFFFFFFFFFFFFFFFFFFFFFFF:FF:FFFFFF:FFFF:FFFFFFFFFFFFFFF:FFFFFFFFFFFFFFFFFFFFFFFFFFFFFF,FFF:FFFFF,FFFFFF,,FFFFFFF:FF,FFFFF:FFFFFFFF,FFF:F:FF,F,:FF:F,,,,F,FF
@A00920:152:HGHKKDRXX:2:2106:32181:26600 2:N:0:CGCGTTCA+CTAATCGA
GGACTACAGGGGTATCTAATCCTGTTTGCTCCCCACGCTTTCGCACCTCAGTGTCAGTATCAGTCCAGGTGGTCGCCTTCGCCACTGGTGTTCCTTCCTATATCTACGCATTTCACCGCTACACAGGAAATTCCACCACCCTCTACTGTACTCTAGCTTGCCAGTTTTGGATGCAGTTCCCAGGTTGAGCCCGGGGCTTTCACATCCAACTTAACAAACCACCTACGCGCGCTTTACGCCCAGTAATTCC
+
FFFFFFFFFFFFFFFFFFFFFFFFFFFFFFFFFFFFFFFFFFFFFFFFFFFFFFFFFFFFFFFFF,FFFFFFFFFFFFFFFFF,F:FFFFFF,:,F::F:F,F:F:FFF,F,F,F,:FFF:,:,FFFF,::F:,F:FF::::FFF,FFF,,F,FFFFFFFF::F::FFFFFFFF:FFF,:F:FFF:FFF:FFFFFF:F::F,FF:FFF,:FFF,FF:,:FF,FF,:F:F:FFFFFFFFF:F:F:FFFFF,
@A00920:152:HGHKKDRXX:2:2106:27335:26882 2:N:0:CGCGTTCA+CTAATCGA
GGACTACCGGGGTTTCTAATCCTGTTTGCTCCCCACGCTGTCGCGCCTCAGTGTCAGCAACAGCCCAGCAGGCCGCCTTCGCCACCGATGTTCTTCCCGATCTCTACGCATTCCACCGCTACACCGGGAATTCCACCTGCCTCTACTGTGCTCAAGCCAGGCAGTTTAGAAGGCAGTCTTGCGGTTGAGCCGCAAGATTTCACCCCCTACTTACCAAGCCACCTACGCGCCCTTTACGCCCAGTGATTCC
+
FFFFFFF:FFFFFFFFFFFFFFFFFF:FFFFFFFFFFFFFFFFFFFFFF:FFFFFFFF:FFFFFFFFF:FF,:FFFFFFFFFFFFFF:FFFFFFFFF:F,:FFFF:FFFFFFFFF,FFFFFFFFF,FFFFFFFFF::FFF:FFFFFFFFFFFFFFFFFFFF:FFFFFFFFFFFFFFFFFFFFFF:FFFF:FFFF,F:FFF:FFF,FF,:FFFFFFFFFFFFFFFFFFFFF::,,FFFFFFF:FF:F,FFF
@A00920:152:HGHKKDRXX:2:2106:10294:27023 2:N:0:CGCGTTCA+CTAATCGA
GGACTACTAGGGTTTCTAATCCTGTTTGCTCCCCACGCTTTCGTGCCTCAGTGTCAGTGCTGGTCCAGGTAGTCGCCTTCGCCACGGATGTTCCTCCCGATATCTACGCATTTCACTGCTACACCGGGAATTCCACTACCCTCTACCGCACTCCAGTCAGCCAGTTTCCAATGCCATTCCCAGGTTGAGCCCAGGGCTTTCACATCAGACTTAACAAACCACCTACGCACGCTTTACGCCCAGTAATTCC
+
FFFFFFFFFFFFFFFFFFFFFFFFFFFFFFFFFFFFFFFFFFFFFFFFFFFFFFFFFFFFFFFFFF:FFFFFFFFFFFFFFFFFFFFFFFFFFFFFFFFFFFFFFFFFFFFFFFFFFF:FFFFFFFFFFFFFFFFFFFFFF:FFFFFFFFFFFFFFFFFFFFFFFFFFFFFFFFFFFFFFFFFFF:FF:FFFFFFFFFF:FFFFFFFFFFFFFFFFF::FFFFFF,FFFFFFFFFFFFFFFFFFF:FF,F
@A00920:152:HGHKKDRXX:2:2106:18141:27148 2:N:0:CGCGTTCA+CTAATCGA
GGACTACTCGGGTTTCTAATCCTGTTTGCTCCCCACGCTTTCGCACCTCAGTGTCAGTATGAGTCCAGGGTGTCGCCTTCGCCACTGATGTTCCTCCAGATATCTACGCATTTCACCGCTACACCTGGAATTCCACACCCCTCTACCCTACTCTAGCTTGCCAGTTCTAACTGCAGTGCCCAGGTTGAGCCCGGGGATTTCACAGCTAGCTTAACAAACCACCTACGTGCGCTTTACGCCCAGTAATTCC
+
FFFFFFFF:FFFFFFFFFFFFFFFFFFFFFFFFF:FFFFFFFFFFFFFFFFFFFFFFFFFFF:FFFFFFFFFFFFFFFFFFFFFFFFFFFFFFFFFFFFFFFFFFFFFF::FFFFFFFFFFFFFF,FFFFFFFFFFFFFFFFFF:FFFFFFFFFFFFFFFFFFFFFFFFFFFFFFF:FFFFF:FFFFFFFFFFF:FFFFFFFFFF:FF:,FF,,FFF,:FFFF:FFFFF:FF:,FFFFFFFFFFF,FFFF
@A00920:152:HGHKKDRXX:2:2106:22797:27571 2:N:0:CGCGTTCA+CTAATCGA
GGACTACACGGGTATCTAATCCTGTTTGCTCCCCACGCTGTCGCGCCTCAGCGTCAGCAACGGCCCAGCAGACCGCCTTCGCCACTGGTGTTCTTCCCGATCTCTACGCATTCCACCGCTACACCGGGAATTCCATCTGCCTCTACCGTGCTCAAGCCTGACAGTCTAGAAGGCCGATCCATGGTTGAGCCAAGGAATTTCACCCCCTACTTATCAAGCCGCCTACGCGCCCTTTACGCCCAGTAATTCC
+
FFFFFFFFFFFFFFFF:FFFFFFFFFF:FFF:FFFF:FF:FFFFFFFFFFFFFFFFFFFFFFFFFFFFFFFFFFFFFFFFFF::FFFFFFF,FF:FFFFF,F:::FFFFFF,FFFFFFFFFFFFFFFFFFFFFFFFFFFFF:FFFFFFFFFFFFFFFFFFFFFFFFFFF,FF:,FFFF,:FFF:FFFFFFF,:,,FFFF:FFFF:FFF:FFFFFF:FFF:FF:FFFFFFFFFFFFFFFFFFF,F,FFFFF
@A00920:152:HGHKKDRXX:2:2106:12771:28025 2:N:0:CGCGTTCA+CTAATCGA
GGACTACTGGGGTTTCTAATCCTGTTTGCTCCCCTAGCTTTCGCGCCTCAGCGTCAGTTTCTGTCCAGGTAGCCGCCTTCGCCACCGGTGTTCCTCCTGATATCTACGCATTTCACCTCTACACTCGGAATTCCACTCGCCTCTCTCATCCTCCAGACACCCAGTATCGAAGGCAGTTCCGGGGTTGAGCCCCGGGATTTCACCCCCGACTTAAGCATCCGCCTACGTGCGCTTTACGCCCAGTAATTCC
+
FFFFFFFFFFFFFFFFFFFFFFFFFFFFFFFFFFFFFFFFFFFF:FFFFFFFFFFF:FFFFFFFFFFFF:FFFFFFFFFFFFFFFFFFFFFFFFFFFFFFFFFFFFFFFFFFFFFFFFFFFFFFFFFFFF:FFFFFFF:FFFFFFFFFFFFFFFFFFFFF:FFFFFF:FFF:FFF:FFFFFFFFFFFFFFFF,FFFFFFFFF:FFF,FFFFFFF:,FFFFFFFFFFFFF,FFFFFFFFFFFFFF:,FFFF
@A00920:152:HGHKKDRXX:2:2106:2519:28651 2:N:0:CGCGTTCA+CTAATCGA
GGACTACTGGGGTTTCTAATCCTGTTCGCTCCCCACGCTTTCGTGCCTCAGCGTCAATCCAGGTCTAGCCAGCTGCCTTCGCAATTGGTGTTCTATGGCATATCTATGCATTTCACCGCTACATGCCACATTCCGCTGACCTCATCCTAATTCTAGCACCGCAGTATCAAAAGCAATATTACGGTTGAGCCGCAAACTTTCACTCCTGACTTACGGCGCCGCCTACGCACCCTTTAAACCCAGTAATTCC
+
FFFFF:FFFFFFFFFFFFFFFFFFFFFFFFFFFFF:FFFFFFFFFFFFF:FFFFFFFFF,FFFFFF,FFFFFFFFFFFFFFFF,FFFFFFF,FFFFFFFFFFFFFFFFFFFF:FFFF:FF:FFF:FF:FFFFFFFFFFFFFFFFFFFFFFFFFF,FFFFFFF:FFFFF:FFFFF:FF,FFFFFFF::FF:FFFF:FFFFFFFFF:,FF:FFFFF:FFFFF:FFF:FFFFFFFFFF:,:F,FFF:,F::F:
@A00920:152:HGHKKDRXX:2:2106:26973:29136 2:N:0:CGCGTTCA+CTAATCGA
GGACTACAAGGGTTTCTAATCCTGTTTGCTCCCCACGCTTTCGCACCTCAGCGTCAATACCAGTCCAGTGAGCCGCCTTCGCCACTGGTGTTCTTCCGAATATCTACGAATTTCACCTCTACACTCGGAATTCCACTCACCTCTCCTGGATTCAAGCGATGCAGTCTTAAAGGCAATTCCGGGGTTGAGCCCCGGGCTTTCACCTCTAACTTACAAAGCCGCCTACGTGCGCTTTACGCCCAGTAATTCC
+
FFFFFFFFFFFFFFFFF:FFFFFFFFFFF:FFFFFFFFFFFFFFFFFFFFFFFFFFFFFFFFFFFFFFFFFFFFFFFF:FFFFFFFFFFFFFFFFFFFFFFFFFF:FFFFFFFFFF:FFFFFF:FFFFF:FFFF:FFFF:FFFFFF:F:FFFFFFF:F:,:FFFFFF:FFFFFFFFFFFF:FFFFFFFFFFF:FFFFFF:FFFFFFFFFFFFFFFF,FFF:FFFFF:F:FFFFFF:FFFFFFFFFFF::F
@A00920:152:HGHKKDRXX:2:2106:7735:29199 2:N:0:CGCGTTCA+CTAATCGA
GGACTACTCGGGTTTCTAATCCCGTTCGCTCCCCATGCTTTCGCATCTCAGCGTCAGGTCAGGCCCAGCGTGTCGCCTTCGCCACTGGTGTTCCTCCGGATCTCTACGCATTTCACCACTACACCCGGAATTCCACACGCCTCTACCTACCTCTAGTCGCGCAGTTCGATTGCGTCCTCGCCCGGTTGAGCCGGGCGCTTTCACGCCTCACTTGCACGACCGCCTACACGCGCTTTACACCCAGTAAATC
+
FFFFFFF,FFFFFFFF:FFFFFFFFFFFFFFFF:FFFF,FFFFFFFF:F:FFFFFFFFFF:FFFFFFF,FFFFFFFF:FFFFFFF,FFF:FFFFF:FFFFFFFFFFFFFFFFFFFFFFFFFFF:F:FFFFF:FFFFFFF:FFF::FFF,FFFFF:FF:FFFF,FFFFF,FFFFFF:F::FFFF:FFFFFFFFFFFFFFFFFFFFFFFFF:FFFFFFF:FFFFFFF::,FFFF,FF:,FFFFFFFF,,,:F
@A00920:152:HGHKKDRXX:2:2106:27046:29293 2:N:0:CGCGTTCA+CTAATCGA
GGACTACTCGGGTATCTAATCCCGTTCGCTCCCCTGGCTTTCGCGGCTCAGCGTCAGGTGCAGCCCAGTAGGCCGCCTTCGCCTCTGGTGTTCCTCCGGATCTCTACGCATTTCACCACTCCACCCGGAATTCCGCCTACCTCTACTGCCCTCCAGCGACCTAGTTTCCCATGGCCTCTCCCGGTTGAGCCGGGAGCTTTCACATCGGACTTAGACCGCCGCCTGCCCGCGCTTTACGCCCAGTAACTCC
+
FFFFFFFFFFFFFFFFFFFFFFFFFFFFFFFFFFFFFFFFFFFFFFFFF:FFFFFFFF:FFFFFFFFFFFFFFFFFFFFFFFFFFFFFFFFFFFFFFFFFFFFFFFFFFFFF:F:FFFFFFFFFFFFFFFFFFFFFFFFFFFFFFFFFFFFFFFFFFFFFFF,FFF:FFFFF:FFFFFFFFFFFF:FFFFFFFFFFF,FFFFFFFFFFFFFFFFFF,FFF,FFF:FFFFFFFFFF:FFFFFFFFFFF,FF
@A00920:152:HGHKKDRXX:2:2106:25961:29669 2:N:0:CGCGTTCA+CTAATCGA
GGACTACTGGGGTTTCTAATCCTGTTTGCTCCCCACGCTTTCGTGCCTCAGTGTCAGTGCTGGTCCAGGCAGTCGCCTTCGCCACAGATGTTCCTCCCGATCTCTACGCATTTCACTGCTACACCGGGAATTCCACTGCCCTCTACCGCACTCTAGCCCGCCAGTATCCAATGCCATTCCCAGGTTGAGCCCAGGGCTTTCACATCAGACTTAACGAACCACCTACGCACGCTTTACGCCCAGTAATTCC
+
FFFFFFFFFFFFF:FFFFFFFFFFFFFF::FFFFFFFFF:FFF:,FFFFFF:FFFFFF,FFFFFFFFFFF:FFFFFFFFFFFF::FFF,::FFFF,,FFF,FFFFFFFFFF:,FFFFFFFFFFFFF:,,,FFF,FFFFFFFFFFFFF,FFF:F,FF,FFFFFFFFFFFFF,FFF:,FFFF,:FFFF,FFFFFFFFFFFFF:FFF:F,,FF,FF:FFFFFFFFFFFFFF::FFFFF:FFF:FFFF,:FFFF
@A00920:152:HGHKKDRXX:2:2106:17942:30091 2:N:0:CGCGTTCA+CTAATCGA
GGACTACAGGGGTTTCTAATCCTGTTTGCTCCCCACGCTTTCGCACCTCAGCGTCAGTACCGGTCCAGATGGCCGCCTTCGCCACGGATGTTCCTCCCGATCTCTACGCATTTCACTGCTACACCGGGAATTCCGCCATCCTCTACCGCACTCTAGCCCGCCAGTCTCCAATGCACTTCCCAGGTTGAGCCCAGGGCTTTCACATCAGACTTAACGAACCACCTACGCACGCTTTACGCCCAGTAATTCC
+
FFFFFFFFFFFF:FFFFFFFFFFFFF:FFFFFFFFFFFF,FFFFFFFFFFFFFFFFFFFF,FFFFFFFF:FFFFFFFFFFFFFFFFFFFFFFF:FFFFFFFFFFFFFF:FFFFFFFFFFFFFFFFFFFFFFFFFFFFF:FFFFF:FFFF:FFFFFFFFFFFFFFF,FFFFFFFF,,,FFFFFFFFFFFFFFF:F:FFF:FF:FFFFFFFF:FF,FFF,FF:FFFFFFFFFFF:,FFFFFFFF:F:,FFFF
@A00920:152:HGHKKDRXX:2:2106:11089:31219 2:N:0:CGCGTTCA+CTAATCGA
GGACTACTGGGGTATCTAATCCCTTTCGCTACCCTGGCCTTCGAGCCTGAGCGTCTGTAGTTGTCCAGTAGCTCGCTTTCGCCTCGAGTGTTCCTCACGATATCCACGCATTTCACTGCTACACCGTGAATTCCAGCTCCCTCTACAATTCTCTAGCAAGGCAGTATCGGTTGCAGTTACGGGGTTGATCCCCGGGAGTTGACATCAGTATTTCCACGCCGGCTTCGGGGCGTTTTCGCGCCGTGATTGC
+
:F,:F::F,FFFF,F,F,:FF:F:FF,F:FFF,,::F:,FFFF::FFF,FF,FF:F:,FF,,F,,,FF,,:F:FFF:FFFF,F,F,FFFFFF:,F,:FFF:,F:::FF:FFF,,,FFFFF,F,:FFFFFFFFF:FF,F,,FFFF,,FF,,F,,FFF,F,FF,FFFFF,::,,F,FF,F,:,FFF,F,,,,,FF,FFF,FF,::F,:,:,,,F,F,,FFF,,,F,,,,:,FF:,FF,,F,,F,,:F,,F,:
@A00920:152:HGHKKDRXX:2:2106:22345:31360 2:N:0:CGCGTTCA+CTAATCGA
GGACTACTCGGGTTTCTAATCCTGTTTGCTCCCCACGCTTTCGCGCCTCAGCGTCAGGACCGGTCCAGGTGGCCGCCTTCGCCACTGGTGTTCCTCCCAATATCTACGCATTTCACCGCTACACTGGGAATTCCACCACCCTCTCCCGGCCTCAAGCCAAGCAGTTTCCAAGGCAGTTCCTCGGTTGAGCCGAGGGATTTCACCCAAGACTTGCTCGGCCGCCTACGCGCCCTTTACGCCCAATAATTCC
+
FFFFFFFFFFFFFFFFFFFFFFFFF,FFFFFFFFFFFFFFFFFFFFFFF:FFFFFFFFFFFFFFFFFFFFFFFFFFFFFFFFFFFFFFFFFFFFFFFFFFFFFFFFFFFFFFFFFFFFFFFFFFFFFFFFFFFFFFFFFFFFFFFFFFFFFFFFFFFFFF:FFFFFFFFFFFFF,FFFFFFFFFFFFFFFFFFFF,:FFFF:FFFFFFFFFFF:FFFF:FF:FF:FFF:FFFF:FFFFFFFFFFFFF,:F
@A00920:152:HGHKKDRXX:2:2106:8947:31485 2:N:0:CGCGTTCA+CTAATCGA
GGACTACTGGGGTATCTAATCCTGTTTGCTCCCCACGCTTTCGCTCATCAGCGTCGGTAATTGACCAGGAACCCGCCTACGCTACAGGTGTTCCTCCCGATATCTGCGCATTTCACCGCTACACCGGGAATTCCATTATCCTCTACAAGACTCTAGCCACAGCAGTATCGACTGAATTACAGAGGTTGAGACACGGCATTTCACAGCAGACTTCCAATCCCGCCTACACGCCCTTTACCCCCAGAAATAC
+
FFFF::FFFF:FF,FFFF:FFF:FFF:FF:FFFF:FFF:F,F:F,FF,FFFF:F,:,FF,F,F:FFFFFF,,,F,FF,,F:FF,:,,,,:,,:,:,:,,:,,:FF:F,,FFFFFFF,,FFFFF,F,::FF:FF,FF,,,F,F,,F,:F,:,FFFFF:,F:F,FF,,FF,,,:::F:,::,,FFF,FF,,::,,F,,,:,F,,FF:,,,FFFF:FF:,:FFF,F,F,,FF,FFFF,,,:,FFFFF,FF,F,
@A00920:152:HGHKKDRXX:2:2106:29008:31845 2:N:0:CGCGTTCA+CTAATCGA
GGACTACTCGGGTATCTAATCCGGTTTGCTCCCCAAGCTTTCGCGCCTCAGCGTCAGTTTGCCCCCAGATAGTCGCTTTCGCCACTGGTGTTCCTCCCGATATCTACGCATTCCACCACTACACCCGGAATTCCAATCTCCTCTGACCCCCTCAAGACCGGCCGTATCCGGGGTCCCCTCCCATTTGGGCCGTGAGAGTTCACCCCAGACCTAACAGACCGACTGAGCGCGCATTACGCCCAGTAAATCC
+
FFFFFFFFFFFFFFFFFFFFFF:FFF,:FFF:FFF,FFFFFF::F:FF:FFFF,FFF,:F:FF::FF:F,:,FFFFFFF,FFF,FFFFFFFF,F,FFF::F,:::FFFFF,F,FFFFFF,FFFFF:FFFF:FFF:,,,,FFF::::,:FFF,F:F,FFF,:,:,,,,,FF,:,,F:,FF,F,,,,,,,,:F,,,,,,,FFFF,FFFF,F,,F::F,,,FF,:F,F,,:F,,F:FF,F,,FF,,,:FF:,:
@A00920:152:HGHKKDRXX:2:2106:31458:31861 2:N:0:CGCGTTCA+CTAATCGA
GGACTACTAGGGTTTCTAATCCTGTTTGCTCCCCACGCTTTCGTGCATGAGCGTCAGTATTGGCCCAGAAGGCTGCCTTCGCCATCGGTGTTCCTCCACATCTCTACGCATTTCACCGCTACACGTGGAATTCCACCTTCCTCTGCCATACTCCAGCACCGTAGTTTCGAGCGCAATTCCCAGGTTAAGCCCGGGGCTTTCACACTCGACTTGCGACGCCGCCTGCGCACACTTTACGCCCAGTAATTCC
+
FFFFFFFFFFFFFFFFFFFF::FFFFFFFFFFFF:FF::FFFFFFFFFFFFFFFFFFFFF:FFF:FFFFFFFFFFFFFFFFFFFFFFFFFFFFFFFFFFF:FFFFFFFFFFFFFFFFFFFFF,FFFFFFFFFFFFFFFFFFFFFFFFFFFFFFFFFFFFFFFFFFFFFFFFFFFFFFFFFFFFFFFFFFFFFFFFFFFFFFFFFFFFFFFF::FFFFFF:FFFFFFFFF:FFFFFFFFFFFFFFF:FFFF
@A00920:152:HGHKKDRXX:2:2106:11297:32174 2:N:0:CGCGTTCA+CTAATCGA
GGACTACAGGGGTTTCTAATCCTGTTTGATCCCCACACTTTCGTGCCTCAGCGTCAGTTAAAGCTTAGTTAGCTGCCTTCGCAATAGGTGTTCTTGACGATATCTAAGCATTTCACCGCTACACCGTCAATTCCGCCAACCTCAACTTTACTCAAGTCCTACAGTATCAATGCCACCCTCCCGGTTAAGCCGGGATATTTCAGCACTGACTTATAGGACCGCCTACGCACCCTTTAAACCCAATAAATCC
+
FFFFFFFFFFFFFFFFFFFFFFFFFFFFFFFFFFFFFF:FFFFFFFFFFFFFFFFFFF:FFF:FFFFFFFFFFFFFFFFFFFFFFFFFFFFFFFFFFFFFFFFFFFFFFFFFFFFF:FFF:FFFFFFFFFFFFFFFFFFFFFFFFFFFFF,FFFFF:F,FF:FFFFFFFFF,FFFF:F,FFFFFFFFFFF:FFFFFFFFFFFFFFFFFFFF:FFFFFFFF:FFFF,,FFFFFFFFFF::FFFFF:FFFF:
@A00920:152:HGHKKDRXX:2:2106:8133:32268 2:N:0:CGCGTTCA+CTAATCGA
GGACTACTAGGGTTTCTAATCCCGTTTGCTCCCCTAGCTTTCGCGTCTGAGTGTCAGGAACGGTCCAGAAGGCCGCCTTCGCCACTGGTATTCCTCCGGATATCTACGCATTTCACCACTACACCCGGAATTCTGCCTTCCTCTACCGTCCTCCAGTCTGCTAGTTTTGAGCGACATCTCTCAGTTGAGCCAAGAGATTTAACACCCAACTTAACAAACCACCTGCACGCGCTTTACGCCCAGTCAATCC
+
FFFFFFFFFFFFFFFFFFFFFFFFFFFFF:FFFFFFFF,FFFFFFFFFFFFFFFF:FFF,FFFFFFFFFFFFFFFFFF,FFFFFFFFFF,FFF:FFFFFF:FFFFFFFF:FF,F:F:FFFFF:FFFFFFF,FFFF::FFFF:FFFFFFFFFFFF:FFFFFFF:F,F,F:,FFF::::FFFF:FF:FFFFFFFFFF:FFF,FFFFFFFF:FFF,F,FFFFFFFFFFFFFFFFF,F,FFFF,FFFF:,,:FF
@A00920:152:HGHKKDRXX:2:2106:2727:32894 2:N:0:CGCGTTCA+CTAATCGA
GGACTACAAGGGTTTCTAATCCTGTTCGCTCCCCACGCTTTCGCACCTCAGCGTCAGATCAGGTCCAGCCAGCCGCCTTCGCCTCCGGTGTTCTTCCGGATCTCTACGCATTCCACCGCTACACCCGGAATTCCGCTGGCCTCTACCTGTCTCCAGCCCCCCAGTATCCCCGGCATGCTCGGGGTTGAGCCCCGGCCTTTCACCATGAGACTTAACGGGCCGCCTACGTGCGCTTTACGCCCAATAATTC
+
FFFFFFFFFFFFFFFFF:FFFFFFFFFFFFFFFFFFFFFFFFFFFFFFFFFFFFFFFFFFFFFFFFFFFFFFFF:FFFFFFFFFFFFFFFFFFFFFFFFFFFFFFFFFF:FFFFF:FFFFFFFFFFFFFFFFFFFFFFFFFFFFFFFFFFFFFF:FFFFFFFFF:FFFFFFFFFFFFFFFF,FFFFFFFFFFF:FFFFFFFFFFFFFFF:,FFFFFFFF,:FFFFFFFFFFFFF,FFFFFFFFFFFFFFF
@A00920:152:HGHKKDRXX:2:2106:9688:33176 2:N:0:CGCGTTCA+CTAATCGA
GGACTACTCGGGTTTCTAATCCTGTTTGCTCCCCACGCTTTCGTGCCTCAGCGTCAGTACCCGTCCAGCCACCCGCCTACGCTTCTGGTATTCCTCGTGATATCTACGCATTTCACCGCTACACCACGAATTCTAGTGGCCTCTCCGGGACTCAAGGACTGCAGTATCAAAGGCAATTCTACGGTTGAGCCGTAGGCTTTCACCCCTGACTTACAATCCCGCCTACACACCCTTTACACCCAATAATTCC
+
FFFFFFFFFFFFFFFFFFFFFF:FFFFFFFFFFFFFFFFFFFFFFFFFFFFFFFFFFFFFFFFFFFFFFFFFFFFFFFFFF:FFFFFFFFFFFFFFFFFFFFFFFFFFFFFFFFFFFFFFFFFFFFFFFFFFFFFFFFFFFFFFFFFFFFFFFFFFFFFFFFFFFFFFFFFFFFFFFFFFFFF,FFFFFFFFF,FFFFFFFFFFFFFFF:FFFFFFFFFFFFFFFFFF:FF,:FFFFFF:FFF:FFF:FF
@A00920:152:HGHKKDRXX:2:2106:15845:33379 2:N:0:CGCGTTCA+CTAATCGA
GGACTACAGGGGTTTCTAATCCTGTTTGATCCCCACACTTTCGTGCCTCAGCGTCAGTTACAGTCTAGTAAGCTGCCTACGCTATTGGTGTTCCTGACGATATCTATGCATTTCACCGCTACACCGTCAATTCCGCCTACCTCGTCTGTACTCAATCCCAACAGTTTTTCAGGCAGCTCCCAGGTTGAGCCTGGGCATTTCACCTAAAACTTGTCAGGACGCCTCCGCACCCTTTAAACCCAATAAATCC
+
FFFFFFFFFFFFFFFFFFFFFFFF:FFF:FFFF:,FFFFFFFFFFFFFFFFFFFFFFFFFFFFFFF:FFFFFFFFFFFFFFFFF::FFFFFFFFFFFFF,FFFFF:FFFFFF:FFFFFFFFFFFFFFFF,FF:FFFFFFF:FFFFFFFFFFFFFFFFF:FFFFFFFFFFFFF:FFFFFFFFFFF,,F,FFFF::FFF,F:FFFFFFFFFFF:FFFFFFF:FFFF::FFFFFFFFF,FFFFFFF,FFFFFF
@A00920:152:HGHKKDRXX:2:2106:2618:34021 2:N:0:CGCGTTCA+CTAATCGA
GGACTACCGGGGTTTCTAATCCTGTTTGCTCCCCACGCTTTCGTGCATGAGCGTCAGTGTTGGCCCAGAAGGCTGCCTTCGCCATCGGTGTTCCTCCACATCTCTACGCATTTCACCGCTACACGTGGAATTCCACCTTCCTCTGCCACACTCGAGCCACGTAGTTTCGAGCGCAATTCCCAAGTTAAGCCCGGGGCTTTCACACTCGACTTGCGCGGCCACCTGCGCACACTTTACGCCCAGTAATTCC
+
FFF:FFFFFFFFF:FFFFFFFFFFFFFFFFFFFFFFFFFFFFFFFFF:FFFFFFFFFFFFFFFFFFFFFFFFFFFFFFFFFF:FFFFFFFFFFFFFFFFF:FFFFFFFFFFFFFFFFFFFFF:FFFFFFFFFFFFFF:FFF:F:FFFFFFFFFFF:FFF,FF:F,FFFF:FFFFFFFFFFFFFFFFF:FFFFFFFFFFFFFF:,FFFF:FFFFFFFFFFF:FFF:FFF:F:FFFF:FFFFF,FF,:,FFF
@A00920:152:HGHKKDRXX:2:2106:9932:34100 2:N:0:CGCGTTCA+CTAATCGA
GGACTACAGGGGTTTCTAATCCCGTTTGCTCCCCTGGCTTTCGCGCCTCAGCGTCAATGCCGGTCCAGGATGCCGCCTTCGCCACCGGTGTTCCTCCAGATATCTACGCATTTCACCGCTACACCTGGAATTCCGCATCCCTCTCCCGGAGTCAAGCCTGCCCGTCTCGGACGCAGTTCCCGGGTTGAGCCCGGGGCTTTCACGTTCGACTTAACAGGCCGCCTACGCGCCCTTTACGCCCAGTAATTCC
+
FFFFFF:,FFFF:F:F:FF,FF,:FFF,F,FFFFF:FFF,FFFF:FFFF:FFFFFFF,:FFF,FFFFF,FFFFF,FFFFFFF,FF:F:FFFFFFFFFFFFFFF,FFFFFF,FFFFFF,FFFFFF,,FFFFFFFFFF,FF,FFF:F:FFF:,FFF,F:FF:,F,,:,:,FFF:F:,FFFFFFFFF,FF,FFFFFFFF,,,,,,,:F,FFF:FF:,:,,FFFFFFF,:F:F,FFF,FFFFFFFF::F,,:,F
@A00920:152:HGHKKDRXX:2:2106:26512:34131 2:N:0:CGCGTTCA+CTAATCGA
GGACTACTGGGGTATCTAATCCTGTTTGCTCCCCACGCTTTCGTGCCTGAGCGTCAGTGTTAACCCAGGGGGCTGCCTTCGCCATCGGTGTTCCTCCGCATATCTACGCATTTCACTGCTACACGCGGAATTCCATCCCCCTCTGCCGCACTCCAGCTGTGCAGTCACAAGTGCAGTTCCCAGGTTAAGCCCGGGGATTTCACACCTGTCTTGCACAACCGCCTGCGCACGCTTTACGCCCAATAAATCC
+
FFFFFFFFFFFFFFFFFFFFFFFFFFFFFFFFFFFFFFFFFFF:FFFFFFFFFFFFFFFFF:FF:F:FFFFFFFFFFFFFFFFFFFFFFFFFFFFFFFFFFFFFFFFFFFFFFFFF:FFFFFFFFFFFFFF:FFFFFFFFFFFFFFFFF:FFFF:FFFFFFFFFFFFFF,FFFFFFFFFFFFFFFF,FFFFF:FFF:FFFFFFFFF:,FFFF::F:F,FFFFFFFFFFFF:FF,FFF:::FFFF,,,:FF
@A00920:152:HGHKKDRXX:2:2106:30427:34366 2:N:0:CGCGTTCA+CTAATCGA
GGACTACCGGGGTTTCTAATCCTGTTTGCTCCCCACGCTTTCGAGTCTCAGCGTCAGTATCGGTCCAGAGAGCCGTCTTCACCGCCGGTGTTCCTCCTGATATCTACGCATTTCACCGCTACACCAGGAATTCCACTCTCCTCTCCCGAACTCTAGTCCGCCAGTTTCGACCGCACCCTCCCAGTTGAGCCGGGAGATTTCACAATCGACTTGGCGGACAGCCTACACTCGCTTTACGCCCAGTAATTCC
+
FFFFFFFFFFFFFFFFFFFFFFFFFFFFFFFFFFFFFFFFFFFFFFFFFFFFFFFFFFFFFFFFFFFFFFFFFFFFFFFFFFFFFFFFFFFFFFFFFFFFFFFFFFFFFFFFFFFFFFFFFFFFF:FFFFFFFFFFFFFFFFFFFFFFFFFFFFFF:FFFFFFFFFFF,FFFFFFFFFFFFFFFFFFFFFFFFFFFFFFFFFFFFFFFFFFFFFFFFFFFFFFFFFFFFFFFFFF:FFFFFFFFFFFFFF
@A00920:152:HGHKKDRXX:2:2106:12292:35305 2:N:0:CGCGTTCA+CTAATCGA
GGACTACCGGGGTATCTAATCCGGTTCGCTCCCCACGCTTTCGTGCCTCAGTGTCAGAAACAGCCCAGTAACCTGCCTACGCCATCGGTGTTCCTTCTGATATCTACGGATATTACCCCTACTTCAGAAATTCCAGTTACCTCTGCTGTTCTCGAGACAAGCAGTTCAAATAATAGTCTGTATGGTTAAGCCACAAGATTTCACTATTCGCTTACTTGTCCACATACGCAACTCTTTACGCACAGTCACT
+
FFFFFFFFFFFFFFFFFFFFFFFFFFFFF,FFFFFFFFFFFFFFFF:FFFFFFFFFFFF::FFFFF,FFF:FFFFFFFFFFFFFFFFF,FFFFFFFFFFFFF:FFF,FFFFFFFFFFFFFFFFFF,F:F:FFFFFF:FFF,FFFF,,F,FFFF:FF:FF:FFFFFFFFF,F:FF:,F,F,,::FF,F:F,FF:F,FFF,:FFFF:F:FFF,,,:FFF,FF:F,,FFFF::::,FFFFFF,F,F,,FF,F:
@A00920:152:HGHKKDRXX:2:2106:6126:35368 2:N:0:CGCGTTCA+CTAATCGA
GGACTACCGGGGTATCTAATCCTGTTCGCTCCCCACACTTTCGCTCCTCAGCGTCAGGACATGCCCAGAGAACCGCCTTCGCCACCGGTGTTCCTCCTGATATCTGCGCATTTCACCGCTACACCAGGAATTCCGTTCTCCCCTGCATGCCTCTAGTCTGCCCGTATCGGAAGCAAGCACCGAGTTAAGCCCGGTGTTTTCACTCCCGACGCGACAAACCGCCTACGAGCCCTTTACGCCCAATGAATCC
+
FFFFFFFFFFFFFFFFFFFFFFFFFFFFFFFFFFFFFFFFFFFFFFFFFFFFFFFFFFFFFFFFFFFFFFFFFFFFFFFFFFFFF:::FFFFFFFFFFFFFFFFFFFFFFFFFFFFFFFFFFFFFFFFFFFFF:::FFFFFFFFFFFFFFFFFFFFF:F:FFFFF:F:FFFFFFFFF,:FFFFFFFFFFFFF:FFFFFFFFFFFF,FF:F:FFFFF,FFFFFFF,:FFFFFFFFFFFF:::FF:FFFFF:
@A00920:152:HGHKKDRXX:2:2106:28230:35853 2:N:0:CGCGTTCA+CTAATCGA
GGACTACAGGGGTTTCTAATCCCGTTCGCTCCCCATGCTTTCGCCTCTCAGCGTCAGGTCAGGCCCAGCGTGTCGCCTTCGCCACTGGTGTTCCTCCGGATCTCTACGCATTTCACCACTACACCCGGAATTCCACACGCCTCTACCTGCCTCTAGCCCCGCAGTTCGGTCACGTCCTCGCCCGGTTGAGCCGGGCGCTTTCACGCGCCACTTGCAGGACCGCCTACACGCGCTTTACACCCAGTAAATC
+
FFFFFFFF:FFFFFFFFFFFFFFFFFFFFFFFFFFFFFFFFFFFFFFFFFFFFFFFFFFFFFFFFFFFFFFF:FFFFFFFFFFFFF:FFFFFFFFFFFFFFFFFFFFFFFFFFFFFFFFFFFFFFFFFFFFFFF:FFFFFFFFFFFFFFFF:FFFFFFFFFF:F:FFFFFFFFFFFFFFFFFFFFFFFFFFFFFFFFFFFFFFFFFFFFFFF,FFFFFFF:FFFF::FFFFFFFFFFFFFFF,FFFFFFF
@A00920:152:HGHKKDRXX:2:2106:25229:36135 2:N:0:CGCGTTCA+CTAATCGA
GGACTACTGGGGTTTCTAATCCTGTTTGCTCCCCACGCTTTCGTGCATGAGCGTCAGTATTGGCCCAGAAGGCTGCCTTCGCCATCGGTGTTCCTCCACATCTCTACGCATTTCACCGCTACACGTGGAATTCCACCTTCCTCTGCCATACTCCAGCACCGTAGTTTCGAGCGCAATTCCCAAGTTAAGCCCGGGGCTTTCACACTCGACTTGCGACGCCGCCTGCGCACCCTTTACGCCCAGTAATTCC
+
FFFFFFFFFFFF,FFFFFFFFFFFFFFFFF:FFFF,FFFFFF:FF:FF:FFFFFFFFFFFFFFFFFFFF:FFFF:FFFFFFFF,FFFFFFF:FFFFFFFFFFFFFFFFFFF:FFFFFFFF:FFFF,FFFFFFFFFFFFFFF,F,,FFFFFFFF:,:FFFFFFFF,FFFFFFFFFFFFFFF:FFFFFF,:FF:FFFFFFFFFFFFF,FFFF,,FF,FFFFFFFFF:F:::,,FFF:FFFFF:,F,FFFFF,
@A00920:152:HGHKKDRXX:2:2106:7636:36949 2:N:0:CGCGTTCA+CTAATCGA
GGACTACTGGGGTTTCTAATCCTGTTTGCTCCCCACGCTTTCGCACCTCAGCGTCAATATGTGTCCAGTAAGTCGCCTTCGCCACTGGTGTTCTTCTGAATATCTACGAATTTCACCTCTACACTCGGAATTCCACTTACCTCTCCACAATTCTAGCGATGCAGTCTTAAACGCAATTCCGGAGTTGAGCCCCGGGCTTTCACCTCTAACTTACAAAGCAGCCTACGCGCGCTTTACGCCCAGTAATTCC
+
FFFFFFFFFF:FF:FFFF:FFFFFFFFFFFFF:FF:F:FFFFFFFF:FFFFFFFFFFF:FFF:FFFFFFFFFFFFFFFFFFFFFFFFFFFFFFFFFFFFFFFFFFFFF:FFFFF:FFFFFFFFFFFFFFFFFFFFF:FFFFFFFF:F:F:FFFFFFFFFFFFF:FFFFFFF,:FFFFF,FFFF:FFF:FF,FFFFFF:FFFFFFFFFFFFFFFF:FFFF,F:FF,,::FFFFFFFFFF,:FFFFFFF,F,
@A00920:152:HGHKKDRXX:2:2107:4001:1783 2:N:0:CGCGTTCA+CTAATCGA
GGACTACTCGGGTTTCTAATCCTGTTTGCTCCCCACGCTTTCGCACCTCAGCGTCAATACCTGTCCAGCGAGTCGCCTTCGCCACTGGTGTTCTTCCGAATATCTACGAATTTCACCTCTACACTCGGAATTCCACTCGCCTCTCCAGGATTCTAGCACTGCAGTTTCAAGGGCAGTTCCGGAGTTGAGCCCGGGGATTTCACATCGGTCTTACAAAACCGCCTGCGCACGCTTTACGCCCAGTAATTCC
+
FFFFFFFFFFFFFFFFFFF,FFF::FFFFFFFFFFF:FF:FFFFF:FFFFFFFFFFFFFFFFFFFFFFF,FFFFFFFFFFFFFFFF:FFF,F,:F:FFFFFFF:F:F,FFFFFFFF:FFFFF::FF,FFFFFF:FFF:FF:FFFF:FFFFFF:FFF:FFFF:FFFF:FFFF::F:FF,F,FFFF,F:F,,F:F:F,,FFFFFFFF,FFFFFFFFFF:FF:FFFFFFF:FFFFFF:FFFFFF:F,,:F:,F
@A00920:152:HGHKKDRXX:2:2107:16731:1877 2:N:0:CGCGTTCA+CTAATCGA
GGACTACTGGGGTTTCTAATCCTGTTCGCTCCCCACGCTTTCGCGCCTTAGCGTCAGTAACGTCCCAGCAAGCTGCCTTCGCTATAGGTGTTCCTCCTGATATCTGCGCATTCCACCGCTACACCAGGAATTCCACTTGCCTCTTCCGTACTCTAGCCCGACAGTATCCACCGGCATCCAACGGTTGAGCCGTTGACTTTCACAGCAGACTTATCGGGCCGCCTACGCGCGCTTTACGCCCACTGAGTCC
+
FFFFFFFFFFFFFFFFFFFFFF,FFFFFFFFFFFFFFFFF:FFFFFFFFFF,FFFFFF,FFF:FFF:FFF:FFFFFFF:FFFF:FFFFFF:FFFFFFFFFF:FFFFFFF:FFFFFFFFFF:FFF:FFFFFF:F,FF,FFFFFFF:FFFF:F:FFFFFFFFFFFFF:FFFFFFFFF::FFFF:FFFFFFFFFFF,FFFF,FFFFFFFFFFF,,FFFFFFFFFFF,FF,FFFFF:,F,FFFFFF,FFF:,FF
@A00920:152:HGHKKDRXX:2:2107:30716:2206 2:N:0:CGCGTTCA+CTAATCGA
GGACTACCGGGGTATCTAATCCTGTTTGCTCCCCACGCTTTCGCGTCTCAGCGTCACTACAAGTCCAGCAAGTCGCCTTCGCCACTGGTGTTCCTGCGAATATCTACGAATTTCACCTCTACACTCGCAATTCCACTTGCCTCTACTTGAGTCCAGACTTGTAGTTTTGGAGGCAGTTCCGAGGTTGAGCCTCGGGATTTCACCCCCAACTTACAAGTCCGCCTACACGCTCTTTACGCCCAGTAAATCC
+
FFFFFFF:FFFFFFFFFFFFFFFFFF:FFFFFFFF:FFFFFFFFFFFFFFFFFFFFFFFFFFFFFFFFF,FFFFFFFFFFFFFFFFFFFFFFFFFFFFFFFFFFFFFFFF:FFFFFFFFFFFFF,FFFFFFFFF:FF:FFFFFFFFFFFFFFF,FFFFF,:,FFFFF:FF:FF,,:FFFFFFFFFFFFFFFF:FFF,FF:FFFFFFFFFFFF:FFFF:FFFFFFFFFFFF,FFFFFFFFFFFF:FFFFFF
@A00920:152:HGHKKDRXX:2:2107:20627:2988 2:N:0:CGCGTTCA+CTAATCGA
GGACTACACGGGTTTCTAATCCTGTTCGATCCCCACGCTTTCGTGCCTCAGCGTCAGTAGCGCGCTGGAAAGCTGCCTTCGCAATCGGAGTTCTGCGTCATATCTATGCATTTCACCGCTACACAACGCATTCCGCCTTCCTCGCACGCACTCGAGCACGCCAGTTTCAACGGCGACACCGGGTTGAGCCCGGAACTTTGACCGCTGACTTGGCGCGCCGCCTGCGCACACTATAAACCCAATAATTCCT
+
FFFFFFFFFFFFFF:F,F:FFFF:FFFFFFFFFFFFFF:FFFFFFFF:FFFFFFFFFFFFF:FFFFF:FFF::FFFFFFFFFFFFF:FFFFFF:F,FFFFF::FFFFFFFFFFFFFF:FF,FFFFFF,F::FFFFFF::FFFF:::F,,,:FF:FFFFFFFFFFFFFFF:FFF,FFF::,FFF,FF,FFF,FFF,,F,:FFF:F::F:FF,,,FF,FF,F:,F,,::F:::FF:::FFF,:,:,FF,,F,
@A00920:152:HGHKKDRXX:2:2107:3360:3521 2:N:0:CGCGTTCA+CTAATCGA
GGACTACTCGGGTTTCTAATCCCGTTCGCTCCCCATGCTTTCGCTCCTCAGCGTCAGTAGAAGTCTAGTAAGCTGTCTACACTAACGGTGTTCTTGACTATATCTAAGAATTTCACCTCTACACAGTCAATTCCGCCTACCTCGCCTCCGCTCAAGTCATGCAGTATCAATCCCAACCTACCGGTTAAGCCGCGATATTTCAGAACTGACTTACAAGACCGACTACGCACGCTTTACACCCAATCAATCG
+
FFFFFFF,FFFF,FFFFFFFFFFFFFFFFFFFFFF,FF:F::F,FFFFFFFFF,FFF,,,F:FFF,FFF:FF:,F,,FF:F,,F,,FF:FFFF::FF:,,:FFF,F:F,,FFF:,F:,::FFFF,,F:F:F,F::,,,FFFFF,,:,FF,,,,FFF,,,FF:,FF:F:,FF,:,F,FFF,FF,FFF:F:,,:,,,FF:F,F,:,,,F:F:,,,,F,,,,FF,,:FFF,,F,:F,F,,,F::,,F,F,FF,
@A00920:152:HGHKKDRXX:2:2107:19967:4069 2:N:0:CGCGTTCA+CTAATCGA
GGACTACTAGGGTTTCTAATCCTGTTTGATCCCCACGCTTTCGTGCCTCAGCGTCAATATTCGAGTAGTGAGCTGCCTTCGCCATCGGTGTTCTATGTCATATCTAAGCATTTCACCGCTACATGACAGATTCCGCTCACCTCGACGGTATTCAAGACCGAGAGTATCAACGGCAGTTTCCGAGTTGAGCCCGGAGATTTCACCCCTGACTTTACGAGCCGCCTACGTGCGCTTTACGCCCAGTACATCC
+
FF:FFFFF:FFF:,FFFFFFFFFF:,,FFFFFFFFFFFFFFFFFFFFFFFF,F:FF:,FFF,F,FFF:FFFFF,FFFFFFFF,,,::F:FFFFF,:F:,FFFFFF:,:FFF,:FFFFFFFFFF,,FF:,F,FFFFFFFFFF,F,FF,,F,:F:FFF,F::,,FFFFFFF:FFFF:FF:F:FFFF:F:,F,FFFFFF:F:FFF:F,F:F,F,F,FF,,,,,FFFF:FF:::FFFFFFFFF,F,F,F,,,F,
@A00920:152:HGHKKDRXX:2:2107:21423:5087 2:N:0:CGCGTTCA+CTAATCGA
GGACTACACGGGTATCTAATCCTGTTTGCTCCCCTAGCTTTCGCGCCTCAGCGTCAGTTATGGTCCAGTGAGCCGCTTTCGCCACAGGTGTTCCTTCCGATATCTACGCATTTCACCACTACACCCGGAATTCCACTCGCCTCTCCCTGCCTCCAGACTGCCCATCTCGCCGGACCCTCCCCCGTTGAGCGGGGGGCTTTCACCGACGATGCGACAATCCGCCTGCGCGCGCTTTACGCCCAGTCATTCC
+
FFFFFFFFFFFFFFFFFFFF:FFFFFFFFFFFFFFFFF::FFFFFFFFFFFFFFF:FFF:FFFFFFFFFFFFFFFFFFFFFFFFFFFFFFFFFFFFFFFFFFF:FFFFF:FFFFFFFFFFFF:FFFFFFFFFFFFFFFFFFFFFFFFF:FFFFFFFFFFFFFFFFFFFFFFFFFFFFFFFFFFFFFFFFFFFFFFFFF:FF,FFFFFFFFFFFFFFFFFFFFFFFFFFFFFFFF:FFFFFFFFF,,FFFF
@A00920:152:HGHKKDRXX:2:2107:12020:5713 2:N:0:CGCGTTCA+CTAATCGA
GGACTACTCGGGTTTCTAATCCTGTTTGCTCCCCACGCTTTCGTGCCTCAGTGTCAGTGCTGGTCCAGGTAGCCGCCTTCGCAACTGATGTTCCTCCCGATCTCTACGCATTTCACTGCTACACCGGGAATTCCACTACCCTCTACCGCACTCTAGCCCGCCAGTATCCACCGCCATTCCCAGGTTGAGCCCGGGGCTTTCACGGCAGACTTAACGAACCACCTACGCACGCTTTACGCCCAATAATTCC
+
F,FFFFFF,FFFFFFFFFFFFFF,FFFF:,,FFF,F,FF,F,F:::FFF::FF:FFF::FF:,FF,F:FFF::F:FFF,FFFFFFFFFFFFFF::FF:FF,FFFFF::FFF,FFFFFFFFFF:::F::FF:,FFFFF:F,FFFFFFFFFFFFFFFF:F:FFFFFFFF:FFFFFFF:F:F:,F,F,FFFFFFFF:FFFF,FFFFFFFF:FFF::F:FFF,FFF:FFF,FFFFFFF:F,,FFFFFFFF,:F,
@A00920:152:HGHKKDRXX:2:2107:22968:5729 2:N:0:CGCGTTCA+CTAATCGA
GGACTACAAGGGTATCTAATCCCGTTCGCTCCCCGTGCTGTCGCGTCTCAGCGTCTGATGTCGTCCAGAATGCCGCCTTCGCCTCTGGTGTTCCTCCGGATCTCTACGCATTTCACCACTACACCCGGAATTCCACATTCCTCTACGAACCACTAGCGCTGCAGTCTCATCCGACCTCTCCCAGTTTAGCCGGGAGCTTTCACGGTTGACTTACAGCACCGCCTACACGCTCTTTACGCCCAGTAATTCC
+
FFFFFFFFFFFFFFFFFFFFFFFFFFFFFFFFFF,FFFFFFFF::FFFFFFFFFFFFFFFFFFFFFFFFFF:FFFF:FFFFFFFFFFFFFFFF:FFFFFFFFFFFFFFFFFFF:FFFFFFF:FFF,:FFFFFF,FFF,FFFFFFFFFF,FFFFFFFF:FF:FFF:FFFFFFFFFF,FFF::FFFFFFFFF,FFFFF:FFFFFF:FFFFFFFFF,F,:FFF,FF:FFFF,F:FFFFF,,FFFFF:FF,FF:
@A00920:152:HGHKKDRXX:2:2107:28565:6590 2:N:0:CGCGTTCA+CTAATCGA
GGACTACAGGGGTTTCTAATCCTGTTTGCTCCCCACGCTTTCGCTCTTCAGCGTCAGTATCGGCCCAGAGTGCTGCCTTCGCCGTTGGTGTTCCTCCTGATATCTGCGCATTTCACCGCTACACCAGGAATTCCACACTCCTCTACCGAACTCGAGTCACAGCAGTATCGACTGGCGTCCCAAGGTTGAGCCTTGGATTTTCACAGTCGACTTACTGAACCGCCTAGGAGCCCTTTACGCCCAATAATTC
+
FFFFFFFFFFFFFFFFFFFFFFFFFFFFFF:FFFFFFFF:FFF:FFFFFFFFFFFFFFFFFFFFFFFFFFFFFFFFFFFFFFFFFFFFFFFFFFFFFFF::FFFFFFFFFFFFFFFFFFFFFFFFFFFFFFFFFFFFFFFFFFFFFFFFFFFFFFFFFFFFFFFFFFFFFFFFFFFFFFFFFFFFF,FFFF:FFFFFFFFFFFFFFFFFFFFFFFFFF:FFFFFFFFFFFFFF:FFFFFFFFFFF:F:FF
@A00920:152:HGHKKDRXX:2:2107:32886:7059 2:N:0:CGCGTTCA+CTAATCGA
GGACTACAGGGGTATCTAATCCTGTTTGCTACCCACGCTTTCGCGTCTCAGCGTCAGTTATCGTCCAGATGGCCGCCTTCGCCACAGGTGTTCCTCCCGATATCTACGAATTTCACCTCTACACCGGGAATTCCGCCATCCCCTCCGACACTCAGGTGATGCAGTATCGGATGCACGTCCTCGGTTGAGCCGAGGGATTTCACATACGACTTGCAATGCCGCCTACGTGCGCTTTACGCCCTATAAGTCC
+
FFFFFFFFFFFFFFFFFF:FF:FFFFFFFFF,:::,FF,FF:FFFFFFF::FFFFFFFF,FFFFFFFFFFFFF:FFFFFFFF,:FFFFFFFFFFFFFFFF,FF:FF:FF,:FF,F,FFFF:FF,FFFFFFF:F:FFFF,FFF:F:FFF,F,:,F,FFF,FFFF:FFFFFFFFF:,FFFFFFFFFFFF:FF,FFF,FFFF,FFFF:,FFFFFFFFFFFF,,,F,FF,FFF:FF,F,,,FF,F,:F,,,F,:
@A00920:152:HGHKKDRXX:2:2107:19940:8030 2:N:0:CGCGTTCA+CTAATCGA
GGACTACCAGGGTTTCTAATCCTGTTCGCTACCCATGCTTTCGAGCCTCAGCGTCAGTTGCAGACCAGAGAGCCGCCTTCGCCACTGGTGTTCTTCCATATATCTACGCATTCCACCGCTACACATGGAGTTCCACTCTCCTCTTCTGCACTCAAGAAAAACAGTTTCCGATGCACTTCCCCGGTTAAGCCGAGGGCTTTCACATCCGACTTATCTTTCCGCCTGCGCTCGCTTTACGCCCAATAAATCC
+
FFFFFFFFFFFFFFFFFFFFFFFFFFFFFFFFFFFFFFFFFFF:FFFFFFFFF,FFFFFFFFFF:FFFFFFFFFFFFFFFFFFFF:FFFFFF:F,FFFFFFFFFFFFF:FFFF,:FF:FFFF:FFFFFFFFFFFFF:FFFFFFFFFFFFF:FFFFFF:FFFFFFFFFFFFFFFFFF,FFFFFFFFFF:FFFF::FFFF,FF:FFFF:FFF:F:,F,::F,F:F,F,FF:FFFFFF,FFFFF,F:FFFFFF
@A00920:152:HGHKKDRXX:2:2107:3522:8343 2:N:0:CGCGTTCA+CTAATCGA
GGACTACTCGGGTATCTAATCCCGTTTGCTCCCCACGCTTTCGTGCATGAGTGTCAGTACTCGGCCAGGAAGCCGCCTTCGCCACCGGTGTTCCTCCTGGTATCTACGCATTTCACCGCTACACCAGGAATTCCGCTTCCCTCTCCCGTACTCTAGCCGACCAGTTTCCAGCGCACTTCCGGGGGTGAGCCCCGGGCTTTCACACCGGACTTAATCGGCCGCCTGCACGCGCTTTACGCCCAGTAATTCC
+
FFFF:FFFF:FFFFFFFFFFFF:FFFFFFFFFFFFFF:FFF:FFFFFFF:FFFFFFFFFFFF:FFFFFFFFFFF:FFFFFFFFFFFFFFFFF:FFFFFFF:FFFFF:FFFFFFFFFFF:FFFFFF,FFFFFFFFFF:FFFFFFFFFFF:FFFFFF:FFFFFFFFFFFFFFFFFFFFFFFFFFFFFFFFFFFFFFFFFF:FF:FFF:FFFFFFFFFF:FFFFFFFFFFFFFFFFFFFFFF:FFFF,,:FFF
@A00920:152:HGHKKDRXX:2:2107:25265:8422 2:N:0:CGCGTTCA+CTAATCGA
GGACTACACGGGTTTCTAATCCCGTTTGCTCCCCACGCTTTCGTGCCTCAGCGTCAGAATCGGCCCAGTTGCTTGTCTTCACCTTTGGCGTTCCGATAGATATCAACGCATTTCACCACTCCACCTATCGTTCCGACCGCCTCTACTTGTCTCAAGACATGCGGTTCGCCGTGCACTTCCTCGGTTGAGCCGAGGGCTTTCACACGACGCCTGCACATCCGCCTACGCACGCTTTAAGCCCAGTGATTCC
+
FFFFFFFFFFFF:FFF:FFF:FFFF:FFFFFFFFFFFFF:FFFFFFFF::FFFFFFFFFFFFFFF:FFFFFFFFFFFFFFFFFF:FFFFFFFFFFFF:FF:F:FFFFFFFFFFFFFFFFFFFFFFF:FFFFFFFFFFFFFFFFFFFFFFFFFFFFFFFFFFFFFFFFFFFFFFFF,FFFFFFFFFFFFFFFFFF:FFF:FF,F:FFFF,FFFFF:FFFFFFFFFFFFFFFFFFFFFFFFFFFFFFFFFFF
@A00920:152:HGHKKDRXX:2:2107:17246:8688 2:N:0:CGCGTTCA+CTAATCGA
GGACTACTGGGGTTTCTAATCCTGTTTGCTCCCCACGCTTTCGCTCCTCAGCGTCAGTATTGGCCCAGAGAACCGCCTTCGCTACTGGTGTTCCTCCCGATATCTGCGCATTCCACCGCTACACCGGGAATTCCATTCTCCTCTACCAAACTCTAGCCACAGCAGTATCGACTGCAGTTCCAGGGTTGAGCCCTGGGATTTCACAGCCGACTTACTGAGCCGCCTACGAGCTCTTTACGCCCACTGATTC
+
FFFFFFFFFFFFFFFFFFFFFFFFFFFFFFFFFFFFFFFFFFFFFFFFFFFFFFFFFFFFFFFFFFFFFFFFFFFFFFFFFFFFFFFFFFFFFFFFFFFFFFFFFFFFFFFFFFFFFFFFFFFFFFFFFFFFF::FFFFFFFFFFFF:FFFFFFFFFF:FFF:FFF,:FFFFF:FFF,:FFFF:FFFFFFFFFFFFF:FFFFF:FFFFFFFFF:FFFFFFFFFFFFFFFFFFF,F:FFF:F::,FFFF:F
@A00920:152:HGHKKDRXX:2:2107:32877:8735 2:N:0:CGCGTTCA+CTAATCGA
GGACTACTGGGGTATCTAATCCTGTTTGCTCCCCACGCTTTCGCGCCTCAGCGTCAGATCCAGCCCAGTTGGTCGCCTTCGCCACGGGTGTTCTTCCCGATATCTACGCATTCCACCGCTACACCGGGAATTCCACCAACCCCTACTGGTCTCCAGGTCCGCAGTCTCGAAAGCAGCTCCGGGGTTGAGCCCCGGCCTTTCACTCCCGACTTGCAGGTCCCGCCTGCGCGCGCTTTACGCCCAGTGAGTC
+
FFFFFFFFFFFFFFFFFFFF:FFFFFFFFFFFFFF:FFFFFFFFFFFFFFFFFFFFFFFFFFFF,:FFFFFFFFFFFFFFFFFFFFFFFFFFF:FF:FFF:FF:FFFFFFFFFFFFFFFF:FFF:FFFFFFFFF:FFFFFFFFFFFFFFFFFFFFFFFFFFFFFFFFFFFFFFFFFFFFFFFFFFFFFFFF:FFFFFFFFFFFFFFFFFF:FFFFFFFF:FFFFF:FFFFFFF,F:FFFFFFFFF:F,FF
@A00920:152:HGHKKDRXX:2:2107:18168:8876 2:N:0:CGCGTTCA+CTAATCGA
GGACTACTGGGGTTTCTAATCCTGTTTGCTCCCCACGCTGTCGCGCCTCAGTGTCAGCAACTGCCCAGCAGACCGCCTTCGCCACCGGTGTTCTTCCGGATCTCTACGCATTCCACCGCTACACCCGGAATTCCGTCTGCCTCTACAGTGCTCGAGTCGAGCAGTTCGCATGGCCGACCCGGGGTTGAGCCCCAGGCTTTCACCACACGCTTACCCCACCACCTACGCGCCCTTTACGCCCAGTGATTCC
+
FFFFFFFFFFFFFFFFF:FFFFFFF,FFFFFFFFFFFFFFFFFFFFFFFFFFF:FFFFFFFFFFFFFFFFFFFFFFFFFFFFFFFFFFFF,,F,,FFFFFFFFF::FFFFFFFFFFFFFFFFFFF:FFFF:FFFFFFFFFFFFFF:FF:FFFFFFFFFFFFFFFFF:FFFFFFFFFFFF:FFFFFFF:F:FF,FFF:FFFFFFF:FFFF,:FFFF:FF:FFF:F:FF:F,FFFFF:FF:F:FFFF:FF:F
@A00920:152:HGHKKDRXX:2:2107:26341:9064 2:N:0:CGCGTTCA+CTAATCGA
GGACTACCAGGGTATCTAATCCTGTTTGCTCCCCACGCTTTCGAGCCTCAACGTCAGTTACAGTCCAGTAAGCCGCCTTCGCCACTGGTGTTCCTCCTAATATCTACGCATTTCACCGCTACACTAGGAATTCCGCTTACCTCTCCTGTACTCCAGTTCAACAGTTTCCAATGCAGTCCCGGGGTTGGGCCCCGACCTTTCACATCAGACTTGCTGCACCGTCTACGCTCCCTTTACACCCAGTAAATCC
+
FFFFFFFFFFFF,FFFFFFFFFFFFFFFFFFFFFFFFFFFFFFFF:FFFFFFFFFFFFFFFFFFFFFF:FFFFFFFFFFFFFF:FFFFFFFFFFFFFFFFFFFFFFFFFFFFFFFFFFFFFFFFFFFFFFFFFFFFFFFFFFFFFFFFFFFFFFFFFFFFFFFFFFFFFFFFFFFFFFFFFFFFFFFFFFFFFFFFFFFFFFFFFFFFFFFFFFFFFFFFFFFFFFFFFFFFFFFFFFFFF:FF:F,FF,
@A00920:152:HGHKKDRXX:2:2107:29505:9659 2:N:0:CGCGTTCA+CTAATCGA
TTGGAGGCATGAAAACATACAATTGGGAGGGTGTCAATCCTGACGTTTATTTCCTAGACAAATTAGAGCCAATACCATCAGCATTACCGTCTTTACAGAAATTGTTCCAAGTATCGGCAACAGCAATATCAATACCATGAAAAAAATCAACAACACAACAAGCATCATCAGAGAACACAAAAGAAATATCCTTTACAGTAGCGCAAATATTAGAAGAGCAATAAAGAATATACTGCGTATGCTGATGAAC
+
:F,FFF::,FFFF:,FFFFFF::F,::F:F,,F,::F:FF:FFFF,FFF:FFF,F:FF:FFFFFFF:F:F:FF:F,FFF:,F,F,:FF,FFFF,,:FFFFFFF:FFFF,:,FFF:FFFFF,FFF,,FF:,FF,F,F:,,FFFF:,F,FF::::FFF,F,:FF,F,,FFF:,FF:,,::,,,,,FFFF:FFFFFF,FFF,FF,F,,FFF:F,FFF,:F,F,F:F:,:,,,FFFF:,,,F,F,,:,F:FF:F
@A00920:152:HGHKKDRXX:2:2107:32669:10347 2:N:0:CGCGTTCA+CTAATCGA
GGACTACAGGGGTATCTAATCCTGTTTGCTCCCCACGCTTTCGCACCTCAGCGTCAGTACCGGACCAGTGAGCCGCCTTCGCCACTGGTGTTCTTCCTAATATCTACGAATTCCACCTCTACACTAGGAGTTCCACTCACCTCTTCCGGACTCAAGATCGCCAGTATCAAAGGCAGTTCCAGAGTTGAGCTCTGGGATTTCACCCCTGACTTAACGATCCGCCTACGTGCGCTTTACGCCCAGTAAATCC
+
FFFFFFFFFFFFFFFFFFFFFFFFFFFFFFFFFFFFFFFFFFFFFFFFFFFFFFFF:FFFFFFFFFFFFFFFFFFFFFFF,F:FFFFFFFFFFFFFFFFFFFFFFFFFFFFFFFFFFFFFFFFF:FFFFFFFFFFF:FF::FFF:FFFFFFFFFFF:FF,FFFFFFFF:FFF:FFFF:F:,,FFFFF:FFFFF:FFF:FFFFFFFFF:FF:FFFFFFFFFFFFFF:FFFFFFFFFFFFFF:FFFFFFFFF
@A00920:152:HGHKKDRXX:2:2107:15302:10645 2:N:0:CGCGTTCA+CTAATCGA
GGACTACAGGGGTATCTAATCCTGTTCGCTCCCCATGCTTTCGCTTCTCAGCGTCAGTAGTGGCCCAGAGACCTGCCTTCGCCATCGGTGTTCCTCCTGATATCTGCGCATTCCACCGCTACACCCGGAATTCCAGTCTCCCCTACCGCACTCTAGTCTGCCCGTACCCACTGCAGGCCCGAGGTTGAGCCTCGGGTTTTCACAGCAGACGCGACAAACCGCCTACGAGCTCTTTACGCCCAGTGATTCC
+
FFFFFFF:FFFFFFFF:F:FFFFFFFFFFFFFFFF:FF,,FFFFFFFFFFF:FFFF:FF:FFFFFFFFFFFFFFFF::F:FFFFFFFFFFFFF:FF,FFFFFFFFFFFFF,FFFFFFF:FF:F,F,FFFFF:FFFF::F,FFFF,:F::FFFF:FFFFFFFFF:FFFF:,:FFFFFF:FFFF:F::F:F,F:FF:F,F:F:F:F,FFFF:FFFFFF::FFFFFFFF:FFF:FF,:F::FFFF:F:,::,:
@A00920:152:HGHKKDRXX:2:2107:3495:11741 2:N:0:CGCGTTCA+CTAATCGA
GGACTACTGGGGTTTCTAATCCCGTTTGCTCCCCTGGCTTTCGCGCCTCAGCGTCAATGCCGGTCCAGGATGCCGCCTTCGCCACCGGTGTTCCTCCAGATATCTACGCATTTCACCGCTACACCTGGAATTCCACATCCCTCTCCCGGATTCAAGCCCGCCAGTATCGGATGCAGATCACCCGTTGAGCCGAGGGATTTCACCTCCGACTTAACAGGCCGCCTACGCGCCCTTTACGCCCAGTAAATCC
+
FFFFFFFF,FFFF,FFFFFFFF,FFFFFFFFFFF:,FFFFFFF:FFFFFFF:FFFFF::F,F:FFFFF:F:,F,FFFF,FFFFFF:FF,FFFF,,F:FFFF,FFFFFFFFFFFFFFFFFFFFFFF,FFFFFFFFF:,FFFFFF:,FF:F,FFFFFFFFFFFF:FFFFF,:F,,,,:,FF,:F,F:FFFFFFF,::FF:FFFFF,FFFFFFFFFFFFFFFFFFFF,:FF,FFFF:FFF:FFFF:F:F,F:F
@A00920:152:HGHKKDRXX:2:2107:26829:12602 2:N:0:CGCGTTCA+CTAATCGA
GGACTACACGGGTTTCTAATCCGATTCGCTACCCACGCTTTCGTGCCTCAGCGTCAAGAAAGTGCCAGTGAACTGCCTTCGCATTTGGTATTCCCCTCGATATCAACGGATTTCACCCCTACACCGAGAGTTCTGTTCACCTCTCACTCCTTCAAGTCATACCGTTTCCTATGCGGGCCTTAAGTTGAGCTTAAGGATTTAACACAAGACTCATATGACCACCTACGCACCCTTTACGCCCAGTGAATCC
+
FFFFFFFFFFFFFFFFFFFFFFFFFFFFFFFFFFFFFFFFFFFFFFFFFFFFFFFFFFFFFFFFFFFFFF:FFFFFFFFFFFFFFFFFFFFFFFFFFFFFF,FF,FFFFFFFFFFFFFF,FFFFFFFFFFFFFFFFFFFFFFFFFFFFFFF,FFFFFFFFFFFFFFFFFFFFFFFF:FFFFF,FFFFFFFFFFFF::FFFF,FFFF,,FFF,,FFFF,F:F:FFF,FFFFFFFFF,FFFF,,FF::,FFF
@A00920:152:HGHKKDRXX:2:2107:5041:14074 2:N:0:CGCGTTCA+CTAATCGA
GGACTACTGGGGTATCTAATCCTGTTTGCTCCCCACGCTTTCGCACCTCAGCGTCAGTATTAAGCCAGGAGGCCGCCTTCGCCACCGGTATTCCTCCACATATCTACGCATTTCACCGCTACACGTGGAATTCTACCTCCCTCTCTCATACTCTAGCCGACCAGTATCGTATGCAGTTCCCAGGTTGAGCCCGGGGCTTTCACATCCGACTTAATCAGCCGCCTACGCGCGCTTTACGCCCAGTAATTCC
+
FFFFFFFFFFFFFFFFFFFFFFFFFFFFFFFFFFFFFFFF:FFFFFFFFFFFFFFFFFFFFFFFFFFFFFFFFFFFFFFFFFFFFFFFF,FFFFFFFFFFFFFFFFFFFFFFFFFFFFF:FFFFF:FFF:F:FFFFFFFFFFFFFFF,FFFFFFFFFF:FFFFFFFFFFFFFFFFFFFFFFFFFFFFFFFFFFFFFFFFFF:FFFFFFFFFF:FFF:FFFFFFFFFFFFFFFF,FFFFFFFFFF,FFFF,
@A00920:152:HGHKKDRXX:2:2107:2537:14747 2:N:0:CGCGTTCA+CTAATCGA
GGACTACCCGGGTTTCTAATCCCGTTTGCTCCCCACGCTTTCGCGCCTCAGCGTCAGTACCAGTCCAGTGAGCCGCCTTCGCCACTGGTGTTCCTCCCAATATCTACGCATTTCACCGCTACACTGGGAATTCCACTCACCTCTCCTGGTCTCAAGCCAAACAGTCTGGAAGGCAGTTCCTCGGTTAAGCCGAGGGATTTCACCTTCCACTTGACTGGCCGCCTACGCGCCCTTTCCGCCCAATAATTCC
+
FFFFFFFFFFFFFFFFFF,FFFFFFFFFFFFFFFFFFFFFFFFFFFFFFFFFFFFFFFFFFFFFFFFFFFFFFFFFFFFF:FFFFFFFFFFFFFFFFFF:FFFFFFFFFFFFFFFFFFFFFFFFFFFF,FFFFFFFFFFFFFFFFFFFFFF:FFFFFFFFFFFFFFFFFF,FFFF:FFFFFFFFFFF,FFFFFFFFFFFFFFFF:FF:,F,FFFFFFFFFFFFFFFFFFFFFFFF,FFFFF:F:F:FF:F
@A00920:152:HGHKKDRXX:2:2107:4869:14779 2:N:0:CGCGTTCA+CTAATCGA
GGACTACTCGGGTATCTAATCCTGTTTGATCCCCACACTTTCGTGCCTCAGCGTCAGTTGCTCCCTGGCAAGCTGTCTACACTATCGGTGTTCTTGACGATATCTAAGCATTTCACCGCTACACCGTCAATTCCGCCTGCCTCGCTAGCACTCAAGCCACCCAGTATCAATGCCACCCTCACAGTTAAGCTGTGATATTTCAGCACTGACTTAAATGGCCGCCTACGCACCCTTTAAACCCAATGAATCC
+
FFFFFFFFFFFFFFFFFF,FFFFFFFFFFFFFFFFFFFFF:FF,FFFFFFFFFFFFFFFFFFFFF:FFFFF::FF:FFFFFFFFFFFFFFFFFFFFFFFFFFFF::FFFFFFFFFFFFFFFFFFF,FFFFFFFFFFFFFFFFFF:F:FF:FFFFFF:FFFFFFFFFFFFF:FFFFFFF,FFFFFFFFFFFF:FFFFFFFFFFF:FF:FFFF:F:F:,,FFFFFFFFF,FF,FFFFFFF:F:FFF,FFFFF
@A00920:152:HGHKKDRXX:2:2107:16911:14873 2:N:0:CGCGTTCA+CTAATCGA
GGACTACAGGGGTATCTAATCCCGTTCGCTACCCATGCTTTCGCGTCTCAGTGTCAGTTGGATGCCAGTAAACCGCCTTCGCCACTGGTGTTCCTCCGCATCTCTACGCATTTCACCACTACACGCGGAATTCCGTTTACCTCTCATCCACTCAAGTTCAGCAGTCTTGGTCAACCTCTCCCAGTTTAGCCAGGAGCTTTCATAACCAACTTACTCAACCACCTGCACGCGCTTTACGCCCAGTAACTCC
+
FFFFFFFFFF,F:FFFFFF,FFFFFFFFFFF:FFFFFFFFFFFFFFFFF:FFFFFFFFFFFFFFFFFFFFFFFFFFF:FFFF:FFFFFFFFFFFFFFFFF:FFFFF:FFFFFFFFF:FF::F,FFFFF:FF,:FFFFFFFFFFFFFFFFFFF:FFFFF:FFF:FFFFF:FFFFFFFFFFF:F,:FFFFF:FFFFFFFF:FF:FFFFF:FFFFFFFFFFFFFFF:FFFFFFF,,,F:FFF:F,:F,,FF:F
@A00920:152:HGHKKDRXX:2:2107:1759:15499 2:N:0:CGCGTTCA+CTAATCGA
GACTACCAGGGTATCTAATCCCGTTCGCTCCCCACGCCTTCGCGCCTCAGCGTCAGGTCAGGTCCAGCCAGCCGCCTTCGCCACTGGTGTTCCTCCGGATCTCTACGCATTTCACCACTACACCCGGAATTCCACTGGCCTCTCCCTGCCTCCAGACACGCCATCTCGACGGACCCTCCCCCGTTGAGCGGGGGGCTTTAACCGCCGATGCGCGTATCCGCCTGCGCGCGCTTTACGCCCAGTAACTCCG
+
FFFF:F,FFFF::FFFFFFFFFFFFFFFFFFFFFFFFFFFFFFFFFFFFFFFFF:FFFFFFFFFFFFFF,:FF:FF,FFFFFFFFFFFFFFFFFFF:FFFFFFFFFFFFFFFFFFF:FFF:FFFFFF:FFF:FFFFF:FFFFFFFFFF,FFFFFFFFFFFFFFFFF:FFF:,FF,FFFFFFF,:F,F:F:FF,FFFFFF,:FF:F::FFFF:FFFF,F:F,FFFFF,FFFF,FFFF::FFF,,:FFFFFF
@A00920:152:HGHKKDRXX:2:2107:6777:15640 2:N:0:CGCGTTCA+CTAATCGA
GGACTACAGGGGTTTCTAATCCTGTTTGCTACCCACGCTTTCGCGCCTCAGCGTCAGAACCGGTCCAGGTAGCCGCCTTCGCCACCGGTGTTCCTCCCAATATCTACGCATTTCACCGCTACACTGGGAATTCCGCTACCCCCTCCCGGCCTCAAGCCCGACAGTTTCAAAGGCAGTTCCTCAGTTGAGCCGAGGGATTTCACCTTTGACTTACCTGGCCGCCTACGCGCGCTTTACGCCCAATAATTCC
+
FFFFFFFFFFFFFFFFFFFFFF:FFFFFFFFFFFFFFFFFFFFFFFFFF,FFFFFFFFFFFFFFFFFFFFFFFFFFFFFFFFFFF:FFFFFFFFFFFFFFFFFFFFFFF:FFFFFFFFFFFFFFFFF:FFFFF,FFFFFFF,FFF,FF:FFFFFFFFFF:FFFFFFFFFFFFFF:FFFFF:F,:F:FFFFFFFFFF,,FFFFFFFFFFFFF,FFFFFFFFFFFF:FFFFFFFF,FFFFFFF::FFFFFF,
@A00920:152:HGHKKDRXX:2:2107:6488:16078 2:N:0:CGCGTTCA+CTAATCGA
GGACTACCGGGGTATCTAATCCTGTTTGCTCCCCACGCTGTCGCGCCTCAGTGTCAGTATCTGCCCAGCAGGCCGCCTTCGCCACCGGTCTTCCTCCGGATCTCTACGCATTCCACCGCTACACCCGGAATTCCGCCTGCCCCTACAGCACTCTAGTCTAACAGTCGGCACGGCCGACCCGGGGTTGAGCCCCGGGCTTTCACCACACCCTTATCAGACCACCTACGCGCCCTTTACGCCCAGTGATTCC
+
FFF:FFFFFFFFFF,FFFFFFFFFFFFFFFFFFFFFFFFFFF:FFFFFFFFFFFFFFFFFFFFFFFFFFFFFFFFFFFFFFFFFFFFF:FFFFFFFFFFFFFFFF:FFF,FFFFFFFFFFFFFFFFFFFFFFFFFFF:FFFFF:FFFF:FFFFFFFFFF:FFFFFF:FFFF:F:FFFF::FFFFFFFFFFFFFFFFFFFFFFFFFF:FF:,F:F:FF:F:F:FF,::FFFFFF:FFFFFFF,FF:F,FFF
@A00920:152:HGHKKDRXX:2:2107:16360:16391 2:N:0:CGCGTTCA+CTAATCGA
GGACTACTAGGGTATCTAATCCTGTTCGCTCCCCATGCTTTCGCTTCTCAGCGTCAGTTGTGGCCCAGGCGGCTGCCTTCGCCATTGATGTTCCTCCGGATCTCTACGCATTTCACCGCTACACCCGGAATTCCACCGCCCTCTACCACACTCGAGCCCAGCAGTTTCGGCCGCAGTTCCCAGGTTAAGCCCGGGGCTTTCACACTCGACTTGCGACGCCGCCTGCGCACACTTTACGCCCAGTAATTCC
+
FFFFFFFFFFFFFFFFFFFFFFFFFFFFFFFFFFFFFFFF,FFFFFFFFFFFF:FFFFFFFFFFFFFFFFFFFFFFFF:FFFF,FFFFFFFFFFFFFFFFFFFF:FFFFFFFFFFFFFFFFFFFFFFFFFFFFFFFFFFFFFFFFFF:FFFFFFFFFFFFFFFFFFFFFFFFFFFF:FFFFFFFFFFFFFFFFFFFFF,FFFFFFFFF:FFFFFFFFFFFFFF:FFFFFFFFFFFFFFFFFF:FFFFFFF
@A00920:152:HGHKKDRXX:2:2107:13666:16423 2:N:0:CGCGTTCA+CTAATCGA
GGACTACCAGGGTTTCTAATCCCGTTCGCTCCCCTAGCTTTCGCGGCTCAGCGTCAGGTGCAGCCCAGGGCGCCGCCTTCGCCTCTGGTGTTCCTCCGGATCTCTACGCATTTCACCACTCCACCCGGAATTCCACGCCCCTCTACTGCCCTCCAGCGGCCCAGTTTCGAACGGCCTCTCCCAGTTGAGCCGGGAGCTTTCACGTCCGACTTGGACCACCGCCTGCCCGCGCTTTACGCCCAGTAAATCC
+
FF:FFFFFFFFFFFFFFFFFFF:FFFF:FFFFFFFFFFFFFFFFFFFFFFFFFFFFFFFFFFFFFFFFFFFFFFFFFFFFFFFFFFFFFFFFFFFFFFFFFFFFFFFFFFFF:FFFFFFFFFFFFFFFFFFFFFFFFFFFFFFFFFFFFFFFFFFF:FFFFFFF,FFFFF,FFFFFFFFFFFFF,FFFFFFFFFFF:FFFFFFFFFFFFF:FFFFFFFFFFFFFFFFFF:FFFFFFFFF:F,F:FFFFF,
@A00920:152:HGHKKDRXX:2:2107:15203:17143 2:N:0:CGCGTTCA+CTAATCGA
GGACTACAAGGGTATCTAATCCTGTTTGCTCCCCACGCTTTCGTGCCTCAGTGTCAGTGCTGGTCCAGATGGCCGCCTTCGCCACGGATGTTCCTCCCGATCTCTACGCATTTCACTGCTACACCGGGAATTCCGCCATCCTCTACCGCACTCTAGCCCGCCAGTATCCAATGCAATTCCCAGGTTGAGCCCAGGGCTTTCACATCAGACTTAACGAACCACCTACGCACGCTTTACGCCCAGTAATTCC
+
FFFFF:FFFFFFF:FFFFFFFFFFFFFFFFFFFFFFFFFFF:FFFFFFF,FFFFFFFFFFFFFFFFFF:FFFF:FFFF:FFFFF:FFFFFFFFFFF:FFFF,FFFFFFF:FFFFF:FFFF,FF:FFF,:FFF:FFFFFFF,FFFFFFFFFFFFFFFFF:FF:FFF,FFF:FFFFFFFFF:FFFFFFFFFF:F,FFFFF::F,FFFF:FF:F,F,,F,FFFFFFFFFFFFF,:F,FFFFFFF:F:F,F,F,
@A00920:152:HGHKKDRXX:2:2107:16523:17206 2:N:0:CGCGTTCA+CTAATCGA
GGACTACAGGGGTATCTAATCCTGTTCGCTCCCCACGCTTTCGTGCCTCAGCGTCAGTTACAGCCTAGTAAGCTGACTTCTCTATCGGTGTTCTTTATGGTATCTATGCATTTCACCGCTACACTACATATTCCAACCACTTCACAACGACTCAAGACAACCAGTATCAAGGGCAATTCCACAGTTGAGCTGCGGGCTTTCACCCCTGACTTAATTGTCCACCTACGGACCCTTTAAACCCAATGATTCC
+
FFFFFFFFFFFFFFFFFFFFFFFFFFFFF:FFFFFFFFFFFFFFFF:FFFFFFFFFFFFFFFFFFFFFFFFFFFFFFFFFFFFFFFFFFFFFFFFFFFFFFFFFFFFFFF,FFFFFFFFFFF:FFFFFFFFFFFFFFFFFFFF:FFFFFFFFFF,FFFFFFFFFFFFFFFFFFFFFFFFF:F:FF:F:F,FFFFFF,FFFFFFFFFF:FFFFF,FFFFFFFFFFFFFFFFFFFFFFFFFF:,:FFFFF:F
@A00920:152:HGHKKDRXX:2:2107:18032:17315 2:N:0:CGCGTTCA+CTAATCGA
GGACTACTGGGGTATCTAATCCTGTTTGCTACCCACGCTTTCGTGTCTCAGCGTCAGTTACGGTCCAGAAAGCCGTCTACACCGCAGGTGTTCCTCCTGATATCTACGCATTTCACCGCTACACCAGGAATTCCGCTTTCCTCTCCCGCACTCAAGCCATCCAGTCTTCGGCGCACCCTCCCAGTTGAGCCGGGAGATTTCACACCGAACTTAGTTGACCGCCTACACACTCTTTACGCCCAGTAACTCC
+
FFFFFFFFFFFFF:FFFFFFFFFFFFFFFFFFFFFFFFFFFFF:FFFFFFFFFFFFFFFFFFFFFFFFFFFFFFFFFFFFFFFFFFFFFFFFFFFFFFFFFFFFFFFFFFFFFFFFFFFFFFFFF:FFFFFFFFFFFFFFFFFFFFFFFFFFFFFFFFFFFFFFFFFFFFFFFFFFF:FF::,FFFFFFFFFFFFFFFFFFFFFFFFFFFFFFFF:FFF:FFFFFFFFFFFFFFFFFFFFFFFF:F:FFF
@A00920:152:HGHKKDRXX:2:2107:21594:17566 2:N:0:CGCGTTCA+CTAATCGA
GGACTACCGGGGTTTCTAATCCCGTTTGCTACCCTAGCTTTCGCGTCTGAGCGTCAGAAACGATCCAGAAAATCGCCTTCGCCACTGGTGTTCCTCCCGATATCTACGCATTTCACCACTACACCGGGAATTCCATTTTCCTCTATCGCTCTCTAGTCTGGTAGTTTTGGACGACCTCTCCCAGTTGAGCCGGGAGCTTTCACGCCCAACTTACCAAACCGCCTGCACGCGCTTTACGCCCAGTGAATCC
+
FFFFFFFFFFFFFFFFFFFFFFFFFFFFFFFFFFFFFFFFFFFFFFFFFFFFFFFFFFFFFFFFFFFFFFFFFFFFFFFFFFFFFFFFFFFF:FFFFFFFFFFFFFFFF:FFFFFFFFFFFF:FFFFFFFFFFFFFFFFFFFFFFFFFFFFFFFFFFF:FFFF:FF::FFFFFFFFFFFFFFFFFFF:FFFFFF,FF:FFFFFFFFFFFF:FFFFFFFFFFFFFFFFF,FFFFFFFFFFFFFFFFFFFFF
@A00920:152:HGHKKDRXX:2:2107:27543:17910 2:N:0:CGCGTTCA+CTAATCGA
GGACTACTCGGGTTTCTAATCCTGTTTGCTCCCCACGCTTTCGCGCCTCAGCGTCAATGCACTGCCAGATAGCCGCCTTCGCCTCAGGTGTTCTTCCCGATATCTACGTATTTCACCGCTACACCAGGAATTCCGTTCTCCCCTGAATACCTCTAGTCTGCCCGTATCGAAAGCAAGCCAGGTGTTAAGCACATGGTTTTCACACCCGACGCGACAAACCGCCTACGAGCCCTTTACGCCCAATAATTCC
+
FFFFFFFFFFFFFFFFFFFFFFFFFF,FFFFFFFFFFFF,FFFFFFFFFFFFFFFFF::F,FF:FFFFFFFFFFFFFFFFFFFFFFFFFFFFFFF:FFFFFFFFF:FF,FFFFFFFFFFFFFFFFFF:FFFFFFFFFFFFFFFFFFFFFFFFFFFFFFFFFFFFFF:F,FFFFFF,FFF,:FFFFFFFFFFF,FFFFFFF,F:,FFFFFFFFFFF:F:FFFFFF:FFFFF,FFFFFFFFFFFFFFFF:,F
@A00920:152:HGHKKDRXX:2:2107:7997:17973 2:N:0:CGCGTTCA+CTAATCGA
GGACTACAAGGGTATCTAATCCTGTTTGCTCCCCACGCTTTCGCGCCTCAGCGTCGGATCCGGCCCAGCCGGCCGCCTTCGCCACGGGTGTTCTTCCCGATCTCTACGCATTCCACCGCTACACCGGGAATTCCACCGGCCTCTACAGGTCCCCAGGACCGCAGTCTCGGAAGCAGCCCCGGAGTTGAGCCCCGGGATTTCACTTCCGACTTGCTGGTCCCGCCTGCGCGCGCTTTACGCCCAGTGTTGC
+
FFFFFFF:,FFFFFFFFFFFFFFFFFFFFFFFFFFFFFFFFFFFFFFFFFFFFFFFFFFFF:F:FFFF,F:FFFFFFFFFFFFFFFFFFFFFFFFFFFFFFFFFF:FFFFFFFFFFFFFFFFFFFFFF,F:FFF,F,,,FFFFFFF,F:,F:F:FF,,F,,FFFF:FF,F,FFF,FF,F,F:::FFFFFFF:F,F,,FFFFFF,,:,FFFFF,F::FFFFFFF:F,F,FFF:,F:FF,:FFF:FF:,F,F
@A00920:152:HGHKKDRXX:2:2107:11451:18537 2:N:0:CGCGTTCA+CTAATCGA
GGACTACTGGGGTATCTAATCCTGTTTGCTCCCCACGCTTTCGCACCTCAGCGTCAGTATCTTCCCAGATCGCCGCCTTCGCCACTGGTGTTCCTCCCGATATCTACGAATTTCACCTCTACACCGGGAATTCCGCGATCCTCTTAAGTACTCAAGCACTGCAGTTTCGGATGCACTTCCTTGGTTAAGCCGAGGGATTTCACATCAGACTTGCAATGCCGCCTACGTGCGCTTTACGCCCAATAATTCC
+
FFFFFFFFFFFFFFFFF:FFFFFFFFFFFFFFFFFFFFFFFFFFFFFFFFFFFFFFFFFF,,F,FFFFFFFFF:FFFFFFFFFF,:FFFFFFFFFFFFFFFFFFFFFFFFFFFFFF,FFFFFFFF,FFFFFFF:FF:FFFFFFF,FF:FFFFFFFFF,,F,FFFFFFFFF:FFFFFF:FFF,FFFFFFFF,FFFFFFFFFFFFFF:,FFFF:FFFFF,FFFFFFFFF,FF:FFFFFFFFFFFFFFF,F,F
@A00920:152:HGHKKDRXX:2:2107:6714:18568 2:N:0:CGCGTTCA+CTAATCGA
GGACTACACGGGTTTCTAATCCTGTTTGCTCCCCACGCTGTCGCGCCTCAGCGTCAGCAATGACCCAGTCGGCCGCCTTCGCCACCGATATTCTTCCCGATCTCTACGCATTCCACCGCTACACCGGGAATTCCACCGACCGCTGTCTTGCTCGAGCCGGGCAGTCGAAGAGGCAGCCCCACGGTTGAGCCGTGAGATTTCACCCCTTACTTACCCAGCCGCCTACGCGCCCTTTACGCCCAGTGATTCC
+
FF:F,FF:FFFFFFFF,,FF,F,FFF:FF,F:FF:FFF,F:,FFFF,,FFFFFFFFFFF:F:FFFFFFFFFFFFFFFF,FFFFF:FFF,F::FF:F:FFF:F,:F:FFFFF:FFFFFFFF,:F:F:F:,F,FFFFFFFFF,::FFFF,F,:FFF:FFFFFFF:F:FF:,::F:F:F::FFFFFF,,F:F:FF:FF:FFFFFF,FFF,:FFF,FFFFFFFFFFFF,FFFFF,F,,FF:F:::,:,F,,,FF
@A00920:152:HGHKKDRXX:2:2107:11351:19492 2:N:0:CGCGTTCA+CTAATCGA
GGACTACTCGGGTTTCTAATCCTGTTTGCTCCCCACGCTTTCGCACCTCAGCGTCAGTATTAAGCCAGGAGGCCGCCTTCGCCACCGGTATTCCTCCACATATCTACGCATTTCACCGCTACACGTGGAATTCTACCTCCCTCTCTCATACTCTAGCCGACCAGTATCGTATGCAGTTCCCAGGTTGAGCCCGGGGCTTTCACATCCGACTTAATCAGCCGCCTACGCGCGCTTTACGCCCAGTAATTCC
+
FFFFFFFFFFFFFFFFFFFFFFFFFFFFFFFFFFFFFFFFFFFFFFFFFFFFFFFFFFFF:FFFFFFFFFFFF,FFFFFFFFFF:FFFFFFFFFFFFFFFFFFFFFFFFFFFFFFFFFFFFFFFF,FFFFFFFFFFFFFFFFFFFFFFFFFFFFFFFFFFFFFFFFFFFFFFFFFFFFFFFFFFFF:FFFFFFFFFFFFFFFFFFFF:FF,FFFFFFFFFFFFFF:FFFFFFFF:FFF:FFF:F,,FFFF
@A00920:152:HGHKKDRXX:2:2107:14362:20635 2:N:0:CGCGTTCA+CTAATCGA
GGACTACCAGGGTTTCTAATCCTGTTTGCTACCCACGCTTTCGCTCCTCAGCGTCAGTTACGGCCCAGAGTGGCGCCTTCGCCACCGGTGTTCCTCCTGATATCTGCGCATTTCACCGCTACACCAGGAATTCCCCACTCCCCTACCGTACTCAAGTCACAGCAGTATCGGGTGGCGGCTCTGGGTTGAGCCCAGAGTTTTCACACCCGACTTACTGAACCGCCTACGAGCTCTTTACGCCCAATAACTC
+
FF:FFFFFFFFFFFFF:FFFFFFF::FFFFFFFFFFFF:FFFFFFFFFF:FFFFF:FFFFFFFFFF,FFFFFF:FFFFFFF,:FFFFFFFFFFFFFFF:FFFFFFFFFFF,FFFFFFFF:FFFFFFFFF,F,FFFF:FFFFFFFFFFF,FF:FFFFFFFFFF:FF:FFFFFFF:FFFF:FFFFFFFFFFFF:FFF::FF,FFFF,FFFFFFFF,FFFFFFF:FFF,FF::,FF:FFF:FFFFFF::F,FF
@A00920:152:HGHKKDRXX:2:2107:17192:20995 2:N:0:CGCGTTCA+CTAATCGA
GGACTACTGGGGTATCTAATCCTGTTTGCTCCCCACGCTTTCGCACCTCAGCGTCAGTACCGATCCAGTGGGCCGCCTTCGCCACCGGTGTTCTTCCTAATATCTACGAATTTCACCTCTACACTAGGAATTCCACCCACCTCTATCGGACTCGAGACCAACAGTATCAAAGGCAGTTACGAGGTTGAGCCCCGGGATTTCACCCCTGACTTGAAAGTCCGCCTACGTGCGCTTTACGCCCAGTGATTCC
+
FFFFFFFFFFFFFFFFFFFFFFFFFFFFFFFFFFF:FFFFFFFFFFFFFFFFFFFFFFFFFFFFFFFFFFFFFFFFFFFFFFFFFFFFFFFFF:FFFFF:FFFFFFFFFFFFFFF:FFFF,:FFF,:FFFFFFFFF:FFFFFFFFFFFFFFFFFFFFF:F,FFFFFF:FFFFF,FFFF,FFF,FFFFFFFFFFF,FFFFFFFFFFFFFFFFFFF:F:FFFFFFFFFFFFFFF,FFFF:F:FFFF:F,FFF
@A00920:152:HGHKKDRXX:2:2107:5303:21449 2:N:0:CGCGTTCA+CTAATCGA
GGACTACACGGGTATCTAATCCTGTTTGCTCCCCACGCTTTCGTGCATGAGCGTCAGTGTCAGCCCAGAGACCTGCCTTCGCCATCGGTATTCCTCCTGATATCTACGCATTTCACTGCTACACCAGGAATTCCAGTCTCCTCTGCCGCACTCAAGCCTTGCAGTCCCAAATGCCATTCCCAGGTTGAGCCCGGGGATTTCACATCTGGCTTACAAAACCGCCTGCGCACGCTTTACGCCCAGTAATTCC
+
FFFFFFFFFFFF:FFFFFFFFFFFFFFFFFFFFFFFFFFFFFFFFFFFF:FFFFFFFFFFFFFFFFFFFFFFFFFFFFFFFFFF:FFFFFFFFFFFFFFFFFFFFFFFFFF:FF:F:FFFFFFFFFFFFF,F:FFFFFFFF:FFFFFFFFFFFFFFFFFFFF,FFFFFFF:FFFFFFFFFFFFFFFFFFF:FFFFF:,:FF,FF:FFFFFF,,FFF,FFFFFFFF,FF,FFF:::F:FF,F,,F,,F,:F
@A00920:152:HGHKKDRXX:2:2107:9860:21512 2:N:0:CGCGTTCA+CTAATCGA
GGACTACTCGGGTTTCTAATCCTGTTTGCTCCCCACGCTTTCGCTCCTCAGCGTCAGTACCGGCCCAGAGTGCCGCCTTCGCTACGGGTGTTCCTCCCGATCTCTGCGCATTTCACCGCTACACCGGGAATTCCACACTCCCCTACCGGACTCGAGTCACGGCAGTATCGAATGGCCTCTCCACGTGGAGCGTGGAGATTTCACATCCGACTTACCGAACCGCCTCCGAGCTCTTTACGCCCAATAAATC
+
FFFFFFF,FFFFF,FFFFFFFFFFFFFFFFFFFFFFFFFFFFFFFF:FFFFFFFFFFFFFF,FFFFFFFFFFFFFFFFFFFFFFF:FFFFFFFFFFF,FF::FFFFFFFFF:FFFFFFFFFFFF:FFFFFFFFFFF:,:FF:FFFFFF:,FFFFFFFF:F,FFFFFF:F:FFF,FFFFFFFFFFF,,:,FFFFFFFFFFFFFFFFFFFFFFF:FF:FFFFF,F,:,,,FFFFFFFFFFFFF:F,:FF:FF
@A00920:152:HGHKKDRXX:2:2107:23158:21715 2:N:0:CGCGTTCA+CTAATCGA
GGACTACTGGGGTTTCTAATCCTGTTCGCTCCCCACGCTTTCGCACCTCAGCGTCAGATCAGGTCCAGCCAGCCGCCTTCGCCTCCGGTGTTCTTCCGGATCTCTACGCATTCCACCGCTACACCCGGAATTCCGCTGGCCTCTACCTGTCTCCAGCCCCCCAGTATCCCCGGCTTGCTCGGGGTTGAGCCCCGGCCTTTCACCATGAGACTTAACGGGCCGCCTACGTGCGCTTTACGCCCAGTAATTC
+
FF:FFFFFFFFFFFFFFFFFFFFFFFFFFFFFFFFFFFFFFFFFFFFFFFFFFFFFFFFFFFFFFFF:FFFFFFFFFFFFFFFFFFFFFFFFFF:FFFFFFFFFFFFFFFFFFFFFFFFFFFFFFFFFFFFFFFFFFFFFFFFFFFFFFFFFFFFF:FFFFFFFFFFFFF:FFFFFFFFFFFFF:FFFFFFFFFFFFFFFFFFF,FFFFFFFFFFFFFFFFFFFFFFF:FFFFF,:FF:F,FFFFF,FFF
@A00920:152:HGHKKDRXX:2:2107:10122:22153 2:N:0:CGCGTTCA+CTAATCGA
GGACTACCCGGGTTTCTAATCCTGTTTGCTCCCCACGCTTTCGCTCTTCAGCGTCAGTATCGGCCCAGAGTGCTGCCTTCGCCGTTGGTGTTCCTCCTGATATCTGCGCATTTCACCGCTACACCAGGAATTCCACACTCCTCTACCGAACTCGAGTCACAGCAGTATCGACTGGCGTCCCAAGGTTGAGCCTTGGATTTTCAGAGTCGACTTAGTGAAGCGCCTCGGAGCCCTTTACGCCCAATGAGTC
+
,,:FFFFFFF:FF:FFFF:FF:FF,F:F:,,,,F,FFF,FFFF:FFFF,,:F:FF:FFF,::FFFFFFFF,FFF:F:FFFFF:FFFFF,FFFFFFFFF,FFF,FFF,FF,,F::,:FFFF:FFFFFFF:,FFFF,:FFFF:FF:FFFF:,FF:FFF:FFFFFFFF:FFF,F,F::FF::F,FFF:FFFFF,FFFFFFF,FFFF,,FFFFFF:FF,,F,F,F::FF,F:,,FFF,FF:F,,:FF,FF:,:,
@A00920:152:HGHKKDRXX:2:2107:5258:22529 2:N:0:CGCGTTCA+CTAATCGA
GGACTACTCGGGTTTCTAATCCCGTTTGCTCCCCTGGCTTTCGCGCCTCAGCGTCAGTTTCGGTCCAGAATGCCGCCTTCGCCACCGGTGTTCCTCCAGATATCTACGCATTTCACCGCTACACCTGGAATTCCACATTCCTCTCCCGAACTCAAGTCACCCAGTATCGGACGCAGTTCCCAAGTTAAGCTTGGGGATTTCACGTCCGACTTAGGCGACCGCCTACGCGCCCTTTACGCCCAGTAATTCC
+
FFFFFFFFFFFFFFFFFFFFFFFFFFFFFFFFFFFFFFFFFFFFFFFFFFFFFFFFFFFFFFFFFFFFFFFFFFFFFFFFFFFF:FFFFFFFFFFFFFFF:FFFFFFFFFFFFF::FFF:FFFFFFFFFFFFFFFFFFFFFFFFFFFFFFFFFFFFF,FFFFFFFFFFFFFFFFFFFFF:FFFFFFF:FFFFFFFFFFFFFF:FFFFF:FFFFFFFFFFFFFFFFFFFFFFFFFFFFFFFFFF:,F,FFF
@A00920:152:HGHKKDRXX:2:2107:3115:22608 2:N:0:CGCGTTCA+CTAATCGA
GGACTACAAGGGTTTCTAATCCTGTTTGCTCCCCACGCTGTCGCGCCTCAGCGTCAGCCACTGCCCAGCAGGCCGCCTTCGCCACCGGTGTTCTTCCGGATCTCTACGCATTCCACCGCTACACCCGGAATTCAACCTGCCTCTACAGTGCTCAAGTGAAACAGTTCGCACGGCAGACCCGGGGTTGAGCCCCGGGCTTTCACCACACGCTTATCCCACCGCCTACGCGCCCTTTACGCCCAGTGATTCC
+
:FFF:FFFFF:FFF:FFFFFF:FFFFFFFFF:F:FF:FF::F,F,FFFFFFFFFFFFFFFFFFFFFFFFFFF:,,FFFFFF,,F:F:,::,FFF:FF:FF:FF,FFFFFFFFFFFFFFFFF:F,F:F,FFFFF,FF:F:,,:FF:FFFFF,:FFF:FFFFFFF,,FFFFFF,FFF,F:F,:FF,FFFFFFFFFF:F:F,FF::FF,FFFFFFFF,FF:F:FFF:F,F:FFF:FF:F,FFFFFF:FFFF,:
@A00920:152:HGHKKDRXX:2:2107:10122:23093 2:N:0:CGCGTTCA+CTAATCGA
GGACTACCAGGGTTTCTAATCCCGTTTGCTCCCCTAGCTTTCGCGCCTCAGCGTCAAGAACAGGCCAGGAAGCCGCCTTCGCCACTGGTGTTCCTCCCGATATCTACGCATTTCACCACTACACCGGGAATTCCGCTTCCCTCTCCTGCCTTCGAGTCCATCAGTATCGAATGACCCTCCCCAGTTGAGCCGGGGGCTTTCACACTCGACTTGAAGGACCGCCTGCGCGCTCTTTACGCCCAGTAAATCC
+
FFFFFFFFFFFFFFFFFFFFFFFFFFFFFFFFFFFFFFFFFFFFFFFFFFFFFFFFFFFFFFFFFFFFFFFFFFFFFFFFFFFFFFFFFFFFFFFFFFFFFFFFFFFFFFFFFFFFFFFFFFFFFFFFFFF:FFFFFFFFFFFFFFFF:FF,:FFFFFFFFFFFFFF:FFFF,FF,FFFFF:::FFFF:F,FFFFFFFFFFFFFF:FFFFFFFF:FFF:F:FFFF:FFFFFFFFFFF:FFFFFFF,:,,F
@A00920:152:HGHKKDRXX:2:2107:20157:23938 2:N:0:CGCGTTCA+CTAATCGA
GGACTACTCGGGTTTCTAATCCTGTTTGCTCCCCACGCTTTCGTGCCTCAGTGTCAGTGCTGGTCCAGATTGCCGCCTTCGCCACGGATGTTCCTCCCGATCTCTACGCATTTCACTGCTACACCGGGAATTCCGCCATCCTCTACCGCACTCTAGCCAGCCAGTATCCAATGCAATTCCCAGGTTGAGCCCAGGGCTTTCACAACCGACTTAACAAACCACCTACGCACGCTTTACGCCCAGTAATTCC
+
FFFFFFF,FFFFFFFF:FFFFF,FFF:FFFFFFFF,FFFFFFFF:FF:FFFFFF:F,FF,:FFFFFFFF:,F,:FFF:FFFF:FFFFFFFFFF,FFFFFFF,FFF:F,:FF:F,::F,:FFFFF:FFF,FFF:F,FFF:FF,FFF::::F,FF::FF:::FFFF::FFFFFFF,FF,F:F:F,F:F,FF:F,FFF:,FFF:FFF,,,F:FF,FFFFFFFFFF:FF,F,,F,,F:F:,FFF,:FFF:,:::
@A00920:152:HGHKKDRXX:2:2107:27579:24048 2:N:0:CGCGTTCA+CTAATCGA
GGACTACTAGGGTTTCTAATCCTGTTTGCTCCCCACGCTGTCGCGCCTCAGCGTCAGCCACTGCCCAGCAGGCCGCCTTCGCCACCGGTGTTCTTCCGGATCTCTACGCATTCCACCGCTACACCCGGAATTCCACCTGCCTCTACAGTGCTCGAGCCGCTCAGTCCGCAAGGCCGATCCGGAGTTGAGCCCCGGACTTTCACCCCACGCTTGAGTCGGCCGCCTACGCGCCCTTTACGCCCAGTGATTC
+
FFFFFFFFFFFFF:FFFFFFFFFF:FFFFFFFFFFFFFFF,FFFFFFFFFFFFFFFFFFFF,FFFFFFFFFFFF:FF::FFFFFFFFFFF,:FF,,FFF:FFFF::FFFFFFFFFFFFF,FFFFFF:FFFFFFFFFFFFFFFFFFFFF,FF:FFFFF,FFFFF,FFFFFFFFFFFFFFF:FFFFFFFFFFFF,FFFFF,FF:FFFFFFFF,FFFF::::FFFFFF:F:FFF::F,,FFFFFF,FF:FF:F
@A00920:152:HGHKKDRXX:2:2107:10303:24721 2:N:0:CGCGTTCA+CTAATCGA
GGACTACAGGGGTTTCTAATCCTGTTTGCTCCCCACGCTTTCGTACCTCAGCGTCAGTTGTGGCCCAGGTGGCTGCCTTCGCCATCGATGTTCCTCCGGATCTCTACGCATTTCACCGCTACACCCGGAATTCCACCCCCCTCTGACACACTCTAGCCGTGCAGTCACAAATGCCCTTCCCAGGTTAAGCCCGGGGATTGCACATCTGTCTTGCACAACCGCCTGCGCACGCTGTACGCGCAGTAATTCC
+
FFFFFFFFFFFF:FFFF:FFFFFFF,FFF,FFFFFFFF:FFFFF,FFFFFFFFFF,F:FFFFFFFFFFFF,FFFFFFF,FF:FFFFFFFFF:FFF:FFFFFFFFFFFF:,:FFFFFFFF:,FFFFFFFF:,FFFFFFFFFF,FFFF:FFFFFFFFFFFFFFFFFFFFFF,F:FFF,FFFFFFFF:F,FFFFFFFFFF,F,FFFFFFFFF,F:F,FF,F:FFFFF:FFF:FFFF,FF:FF,F,F:,,,,,F
@A00920:152:HGHKKDRXX:2:2107:23077:25019 2:N:0:CGCGTTCA+CTAATCGA
GGACTACTCGGGTTTCTAATCCTGTTTGCTCCCCTCGCTTTCGTGCCTGAGCGTCAGTGTCAGCCCAGATGCCAGCCTTCGCCATCGGTATTCCTCCTGATATCTACGCATTTCACTGCTACACCAGGAATTCCAGACTCCTCTCCCGCACTCTAGCCTTGCAGTCTCAAATGCCATTCCCAGGTTAAGCCCGGGGATTTCACATCTGGCTTACAAAACCGCCTGCTCACGCTTTACGCCCAGTAATTCC
+
FFFFFFF::FFFFFFFFFFFFF,FFFFFFFFFFF,:FFFFFFF:FF,F:FF,FFFFFFFF:,FFFFFFF,,F,,FF,FFFFFFF,FFFF,FFF:FFFFFFFFFFFFFFFFFFFFFF,FFFFF:FFFFFFFFFFF,,,:FFF:FF,FF:,FFFF,FFF,,FFFFFF,,:,:FFFFFF,FFFFFFF,F,,FFF,F:FFFFFFFFFFF,F,F:FFFF,:,F,FFFFF,F,F:F,FFFFFFFFFFFFF,FF,F:
@A00920:152:HGHKKDRXX:2:2107:9941:25347 2:N:0:CGCGTTCA+CTAATCGA
GGACTACTGGGGTTTCTAATCCTGTTTGCTCCCCACGCTTTCGCGCCTCAGCGTCAGTAACGGGCCAGTGTGTCGCCTTCGCCACTGGTGTTCTTCCGAATATCTACGAATTTCACCTCTACACTCGGAGTTCCACACACCTCTCCCGTACTCAAGACACCCAGTATCAAAGGCAGTTCCGAGGTTGAGCCCCGGGATTTCACCCCTGACTTAAATGTCCGCCTACGCGCCCTTTACGCCCAGTAAATCC
+
FFFFFFF:FFFFFFFFFFFFFFFFFFFFFFFFFFFFFFFFFFFFF:FFFFFFFFFFFFFFFFFFFFFFFFFFFFFFFFFFFFFFFFFFFFFFFFFFFFFFFFFFFFFFFFFFFFFFFFFFFFFFFFFFFFFFFFFFFFFFFFFFFFFFFFFFFFFFFFFFFFFFFFFFFFFFFF,F,F:FFFFFFFF,FFFFFFFFFFFFFFFFFFFF,FFFFFFFFFFFFFFFFFFFFFFFF:FFFF:FFFFF,::F,F
@A00920:152:HGHKKDRXX:2:2107:3034:28103 2:N:0:CGCGTTCA+CTAATCGA
GGACTACTGGGGTTTCTAATCCCGTTCGCTACCCACGCTTTCGTGTCTCAGCGTCAGGAGTGCGCCAGTAAAGTGCCTTCGCATTTGGTGTTCCCCATGATATCAACGGATTTCACCCCTACACCATGAGTTCCCTTTACCTCTCGCATCCTCAAAGCCGTGCCGTTTCCCTCGCGCTTCCTGGGTTAAGCCCAAGATCTTTCACGAAGGACTAACACGACCGCCTACACACCCTTGACGCCCAGTGATT
+
FFFFFFFFFFFFFFFFFFFFFFFFFFFFFFFFFFFFFFFFFFFFFFFFFFFFFFF::FFFFFFFFFFFFFFFFFFFFFFFFFFFFFFFFFFF:FFFFFFFFFFFFFFFFFFFFFFFFFFFFFFFFFFF:FFF:FFFFFFFFFFF,FFFFFFFFF:FFFFF:FFF,F,FFFFFFFFFFFFFFFFFFFFF:FFFFFFFFFFFFFFFFFFF:,FFFF:FFFFFF:FFFFF:FFFF:FFF,FFF:,F:FF:FF,
@A00920:152:HGHKKDRXX:2:2107:5339:28181 2:N:0:CGCGTTCA+CTAATCGA
GGACTACCCGGGTATCTAATCCCGTTTGCTCCCCTGGCTTTCGCGCCTCAGCGTCAGTATCGGCCCAGCAACCCGCCTTCGCCTCAGGTGTTCTTCCCAATATCTACGCATTTCACCTCTACACTGGGAATTCCACTCACCTCTCCCGCACTCGAGACCGCCAGTATCGGAGGCAATTCTGAGGTTGAGCCTCAGGATTTCACCCCCGACTTAACAGCCAGCCTACGTGCCCTTTACGCCCAGTAATTCC
+
FFFFFFFFFFFFFFFFFFFFFFFFFFFFFFFFFFFFFFF:FFFFFFFFFFFFFFFFFFFFFFFFF:FFFFFFFFFFFFFFFFFFFFFFFFFFFFFFFFFF:FFFFFFFFFFFFFFFFFF:F:,FFFFFF,FFFFFF:FFFFFFFFFFFFFFFFFFF:FFFFFFFFF,FFFFFFFF,FFFFFFFFFFFFFFFFFFF::F,FFFFFFFFFFFFFFFFF:FFFFFFFFFFFFFFFFFFF,FFFF:F,F,,FF:
@A00920:152:HGHKKDRXX:2:2107:22932:28181 2:N:0:CGCGTTCA+CTAATCGA
GGACTACAAGGGTATCTAATCCCGTTTGCTACCCACGCTTTCGCTCCTCAGCGTCAGTTACGGCCCAGAGTGGCGCCTTCGCCACTGGTGTTCCTCCTGATATCTGCGCATTTCACCGCTACACCAGGAATTCCCCACTCCCCTACCGTACTCAAGTCATAGCAGTATCGAGTGGCGTCTCTGGGTTAAGCCCAGAGTTTTCACACCCGACTTACTAAACCGCCTACGAGCTCTTTACGCCCAATAAATC
+
FFFFFFFFFFFFFFFFFFFFFFFFFFFFFFFFFF:FFFFFFFFFFFFFFFFFFFFFFFFFFFFFFFFFFFFFFFFFFF:FFFFFFFFFFFFFFFFFFFFFFFFFFFFFF:FFFF,FFFFFFFFFFFFFFFFFFFFFFFFFFFFFFFFFFFFFFF:FFFFFFF:FFFFFFFFFFFFFFFFFFFFF:FFFFFFFFFFFFFF:FF:F:FFFFFFFFFFFFFFF:FFFFFFFFFFFFFFF,FFFFFFFFFF:FF
@A00920:152:HGHKKDRXX:2:2107:18665:28839 2:N:0:CGCGTTCA+CTAATCGA
GGACTACCGGGGTATCTAATCCTGTTTGCTCCCCACGCTTTCGCACCTCAGCGTCAGTACCGGGCCAGTGAGCCGCTTTCGCCACCGGTGTTCCTCCAGATATCTACGCATTTCACCGCTACACCTGGAATTCCGCTCACCTCTCGCGTACTCAAGTCGGGCAGTATCCAAAGCACTTCCGAGGTTGAGCCCCGGGCTTTCACTTTGGACTTATCCGACCGCCTGCGTACGCTTTACGCCCAGTGATTCC
+
FFFFFFFFFFFFF,FFFFFFFFFFFFFFFFFFFFFFFFFFFFFFFFFFFFFFF:FFFFFFFFFFFFFFFFFFFFFFFFFFFFFFFFFFFFFFFF,FF:FFFFFFFFFFFFFFFFFFFFFFFFFFFFFFFFFFFFFFFFFFFFFFFF:FF:FFFFFFFFFFFF:FF:FFFFFFFFFFFFFFFFFFFFFFF:FFFFFFFFFFFFFFFFFFFFFFFFFFFFFFFFFFFFFFFFFFFFFFFFF:,F:F:FFFFF
@A00920:152:HGHKKDRXX:2:2107:13178:29011 2:N:0:CGCGTTCA+CTAATCGA
GGACTACTCGGGTTTCTCGCAATCCGAGTTCAAGCTCGACCCGAAATCGGGCGAATACCTGTTCATCGAGATCAACCCGCGCATCGTGAACAACACGGCGATCGAGCACGCAGCGGGGTGCGATACGGTGTGGCTCGCCTACGCCGAAGCCGCGGACATCCCATTCGACATTCCCACCCCTCGGCGGTCGCGGACGGTCTGGCTCAGTCCGGAGCTCCGGCTTCCCTATTCGAGGACCTTGCTGCCTCCC
+
FFFFFFFFFFFFFFFFFFFFFFFFFFFFFFFFFFFFFFFFFFFFFFFFFFFFFFFFFFFFF:FFFFFFFFFFFFFFFFFFFFFFFFFFFFFFFFFFFFFFFFFFFFFFFFFFFFFFFFFFFFFFFF:FFFFFFFFFFFFFFFFFFFF,FFFFFFFFFFFFFFFFFFFFFFFFFFFFFFFFFFFFFFFFFFFFFFFFFF:FFFFFFFFFFFFFFFFFFFFFFFFFFFFF,FFFFFFFFFFFFFFFFF::F:
@A00920:152:HGHKKDRXX:2:2107:31132:30671 2:N:0:CGCGTTCA+CTAATCGA
GGACTACTGGGGTATCTAATCCTGTTTGATACCCACGCTTTCGTGTCTCAGCGTCAGTACTCGTCCAGCGGGCAGTCTACACCACCGGTGTTCCTCCTGATATCTACGCATTTCACCACTCCACCCGGAATTCCACGCCCCTCTGCTGCCCTCTAGCTGTACAGTTTCGATCGGCCTCTCCCGGTTGAGCCGGGAGCTTTCACGTCCGACTTGAACAGCCGCCTGCCCGCGCTTTACGCCCAGTAAATCC
+
FFF:FFFFF:FFF,FFFFFFFFFFFFF:,:FFFFFFFFF,FFF,F,FFFFFFFFFF:FF,F,FFFFFFF,,,F,F:,FF:FFFFF,:F:FFFFFFFFFFF:FFFFFFFFFFFFFFFFF:FFFFFF,FFFFFFFFFF,F:,FFFFFFF:FFFFFFFF,:,,:FFFF,F:::,FF,,FF,,F,FF:FFFFF,FF,FFF:FFFFFF,,F:,FFF:,:,F::,FFFFF,FFFFFFF:FF::FFF,F:FF,,,:F
@A00920:152:HGHKKDRXX:2:2107:30255:32283 2:N:0:CGCGTTCA+CTAATCGA
GGACTACTCGGGTTTCTAATCCCGTTCGCTACCCTAGCCTTCGTGCATGAGCGTCAACACTTGTCCAGAGTCTTGCTTTCGCCCTAAGTGTTCTTCTCGATCTCCACGCATTTCACTGCTACACCGAGAATTCCAGACTCCTCTCCAAGGTTCGAGCGCGGAAGTATAAAGCGCAGTGCAGGGGTTGAGCACCTGACTTACACATTAGACTGCCCGCGCGGCCTGCGCACCCTTTACGCCCAGTAATTCC
+
FFFFFFFFFFFFF:FFF:FFFFFFFFFFFFFFFFF:FFFFFFF,F::FFFFFFFFFFFF:F:FFFFFFF,FFF:FFFFFFFFFF,:FFFFFFFFFFFF,:F,:FFFFFFFFFFFFF,,FFFFFF:FFFFF:FFFFFF:FFFFFFFF,F:::FF:FF:::,,F,FFF,,:,FFFFFFF:F,FF,FFFFFFF,F:,FF,FFFFFFFFF,,:FFFFF,FFF:F:FFF,:FF,F:FFFFFFFFFFFFF,FFFFF
@A00920:152:HGHKKDRXX:2:2107:6831:32330 2:N:0:CGCGTTCA+CTAATCGA
GGACTACCAGGGTTTCTAATCCTGTTCGATCCCCACGCTTTCGTGCCTCAGCGTCAATGCACGCCCGGCCAGCTGCCTTCGCTATCGGTGTTCTGTGGCATATCTATGCATTTCACCTCTACACGCCACATTCCGCCGGCCTCGACCGCATTCAAGACACCCAGTATCATCGGCACTTACCCGGTTGAGCCGGGACCTTTCACAGATGACTTAGACGCCCGCCTCCGCACCCTTTAAACCCAATAAATCC
+
FFFFFFFF,FFFFFFFFFFFFFFFFF:F:FFFFFFFFFFFFFFFF,FF:FFFFFFFFF,FF,,:FFFF::,FF:FFFFFF:FFF,FFFFFFFF:,F:,FFFFFFFF,FFFFFFFFFF,FFFFFFFFF::FFFFF:FF:,:FFF:FFFF,F,FF:FFF,,FFFFFFFFFFF:,F,,FF,FFFFFFFFFFFFFFFF:,:FFFFFF,,,FFFF:FF,F,,FFFFFFF,F,FFFFFFFFF:FFF::FF:FFF,:
@A00920:152:HGHKKDRXX:2:2107:15763:32675 2:N:0:CGCGTTCA+CTAATCGA
GGACTACTAGGGTATCTAATCCTGTTTGCTCCCCACGCTTTCGTGCATGAGCGTCAGTGTCATCCCAGGAGGCTGCCTTCGCCATCGGTGTTCCTCCGCATCTCTACGCATTTCACTGCTACACGCGGAATTCCACCTCCCTCTGACGCACTCTAGCCATGCAGTCACAAATGCAGTTCCCAGGTTGAGCCCGGGGATTTCACATCTGTCTTGCATAGCCGCCTGCGCACGCTTTACGCCCAGTAATTCC
+
FFFFFFFFFFFFFFFFFFFFFFFFFFFFFFFF:FFFFFFFFFFFFFFFFFFFFFFFFFFFFFFFFFFFFFFFFFFFFFFFFFFFFFFFFFFFFFFFFFFFFFFFFFFFFFFFFFFFFFFFFFFFFFFFFFFFFFFFFFFFFFFFF:FFFFFFFFFFFFFFFFFFFFFFFF:F:FFF:FFFFFFFFFFF:FFFFFFFFFFFFFFFFFFFFFFF:FF:FF:,FFFFFFFFFFFFFFFFFFFFFFFFFF::FF
@A00920:152:HGHKKDRXX:2:2107:6795:32800 2:N:0:CGCGTTCA+CTAATCGA
GGACTACTCGGGTTTCTAATCCTGTTTGCTCCCCACGCTTTCGCACCTCAGCGTCAGTTGCGGGCCAGTGAGCCGCCTTCGCCACTGGTGTTCTTCCCAATATCTACGAATTTCACCTCTACACTGGGAATTCCACTCTCCTCTTCCAACCTCTAGCCTGCCAGTCTCAAATGCAGTTCCCAGGTTAAGCCCAGGGCTTTCACATCTGACTCGGCACACCGCCTACACGCCCTTTACGCCCAGTAATTCC
+
FFFF:FFFFFFFFFFFF:FF:FF::FFFFFFFFFFFFFFF:FFFFFFFFFFFFFFFFFFFFF:FFFFFFFFFFFFFFFFFFFFFFFFFFFFFFFFFFF,FFFFFFFFF:FFFFFFFFFFFFFFFFFFFFFFFFF:FFFF:FFFFFFFFFFFFFFF:FFFFFFFFFFFFF:FFFFFFFFFFFFFFFF:F:F:FFFFFFFFFFF:FFF:FFFF,:F:F,:F,FFFF,:F:::FFFFFFFFFFFFFF:FFF:,
@A00920:152:HGHKKDRXX:2:2107:26205:33223 2:N:0:CGCGTTCA+CTAATCGA
GGACTACTGGGGTTTCTAATCCCGTTTGCTCCCCTGGCTTTCGCTCCTCAGCGTCAATGCCGGTCCAGGATGCCGCCTTCGCCACCGGTATTCCTCCAGATATCTACGCATTTCACCGCTACACCTGGAATTCTGCATCCCTCTCCCGGATTCAAGCCATCCAGTATCGGATGCAGTTCCTGGGTTGAGCCCAGGGATTTCACGTTCGACTTAGCAGGCCGCCTACGCGCCCTTTACGCCCAGTAATTCC
+
FFFF:FFFFFFFF:FFFFFFFFFFFFFFFFFFFFFFFFFFFFFFFFFFFFFFFFFFFFFFFFF:FFFFFFFFFFFFF:FFFFFFFFFFFFFFFFFFFFFFFFFFFFFFFFFFFFFFFFFFFFFFFFFFFFFFF:FFFFFFFFFFFFFFFFFFF:FFFFFFFFFFFFFFFFFFFFFFFFFFFFFFFFFFFFFFFFFFFFFFFFFFFFFFFFFFFFFFFFFFFFFFFFFFFFFFFFFFFFFFFFFFF:FFFF
@A00920:152:HGHKKDRXX:2:2107:27516:33426 2:N:0:CGCGTTCA+CTAATCGA
GGACTACCGGGGTTTCTAATCCTGTTTGCTCCCCACGCTTTCGCACATGAGCGTCAGTATTGGTCCAGGAAGTCGCTTTCGCCACTGATGTTCCTTCAGATATCTACGCATTTCACCGCTACACCTGAAATTCCACTTCCCTCTCCCATACTCTAGCAATGCAGTCTCGAAAGCAGTTCCCAGGTTAAGCCTGGGGATTTCACACCCGACTTGCAAAGCCGCCTACGCGCGCTTTACGCCCAGTAATTCC
+
FFFFFFF,FFFF::FFFFFFFFFFFFFFFFFFFFFFFFFFFFFFFFF:FFFFFFFFFF,FFFFFF::FFFFFFFFFFFFFFFF:F:FF,F,,FF:FFFFFF,FFFFFFFFFFFF:FFFFFFFFFFF:F,FFFFFF:F:FFF:FFF:FFFFF:FFFFFF,FFFFF:FFFFF,,F::FFFFFFF:FFFF,FFFFFF,F,FF:F:F:F:FFFFFF,FFF:,FF,FFFFFFFFFFFFFF:F,FFF,F,,:FFFF
@A00920:152:HGHKKDRXX:2:2107:8874:33489 2:N:0:CGCGTTCA+CTAATCGA
GGACTACTAGGGTATCTAATCCTGTTTGCTCCCCACGCTTTCGTGCATGAGCGTCAGTGCAGGCCCAGGGGATTGCCTTCGCCATCGGTGTTCCTCCGCATATCTACGCATTTCACTGCTACACGCGGAATTCCATCCCCCTCTGCCGCACTCCAGCGATGCAGTCACAAATGCAGTTCCCAGGTTAAGCCCGGGGATTTCACACCTGTCTTACATCACCGCCTGCGCACGCTTTACGCCCAGTAATTCC
+
FFFFFFFFFFFFF:FFFFFFFF,FFFFFFFFFFFF:FFFFFF:FFFFFFFFFFFFF:F:FFFFFFFFFFFFFFFFFFFFFFFFF:FFFFFFFFFFFFFFFFFFFFFFFFFFFFF:FFFFFFF:FFFFFFFFFF:FFFFFFFFFFFFFFF:FFFFFFFFFFFFFFF::FF:,FFF,FFFFFFF::FFFFFFFFFFF,F:FFFFFFFFFFFFFFF:FF:FFFFFFFFFFFFFFFFFFF,FFFFFFFFFFFFF
@A00920:152:HGHKKDRXX:2:2107:29026:34194 2:N:0:CGCGTTCA+CTAATCGA
GGACTACCGGGGTTTCTAATCCTGTTTGCTCCCCACGCTTTCGCACCTCAGCGTCAGTACCGAGCCAGTGAGCCGCCTTCGCCACTGGTGTTCCTCCGAATATCTACGAATTTCACCTCTACACTCGGAATTCCACTCACCTCTCTCGGACTCGAGATTGCCAGTATGAAAGGCAGTTCCAGGGTTGAGCCCTGGGATTTCACCCCTCACTGAACAATCCGCCTACGTGCGCTTTACGCCCAGTAATTCC
+
FFFFF,FFFFFFFFFFFFFFFFFFFFFFFFFFFFFFFF,FFFFFFFFFF,FFFFFF:FFFFFF,F,,FFFFFFFF:F:FFFFFFFFFFFFFFFF:FFFFFFF,FFFFFFFFFFFFFFFFF,FFF,FFFFFFFFFFFFFFFFFFFFFF:FFFFFFFF,,FFFFFFFF,F:FFFF,FF:FFFF,FFFF:FFFFFF,F:F,:FF,:FF::::FF,FFF,F:F:FFFF,F:F:FFF:FFFF:FF:,,F,F,FFF
@A00920:152:HGHKKDRXX:2:2107:20066:35274 2:N:0:CGCGTTCA+CTAATCGA
GGACTACTCGGGTTTCTAATCCTGTTTGCTCCCCACGCTTTCGTGCATGAGCGTCAGTTATGGGCCAGTTGACCGCCTTCGCCACCGGTGTTCCTCCAGATATCTACGCATTTCACCGCTCCACCGGGAATTCCATCACCCTCTACCGCCCTCAAGCCCGCCAGTATCCCGCGGCGTTCTCCGGTTGGGCCGGAGGATTTCACACGAGACTTAACGGACCGCCTGCACGCGCTTTACGCCCAGTAAATCC
+
FFFFFFFFFFFFF:FFF:FFFF,FFFFFFFFFFFFFFFFFFFFFFFF:FFFFFFFFFFFFFFFFFFFFF::FFFFFFFFFFFFFFFFFFFFFFFFFFFFFF:FFFFFFFFFFFFFFFFFFFFFFFFFFFFF:FF:FFFFFFFFFFFFFFFFFFFFFF:FFFFFFFFFFFFFFFFFFFFFF:FFFFFFFFFFFFFFF:F:FF:::FF:FFF,FFF:FFFFFFFFFFFFFFFF:FF:FFFFFFF:FFF:::F
@A00920:152:HGHKKDRXX:2:2107:15393:35728 2:N:0:CGCGTTCA+CTAATCGA
GGACTACAGGGGTTTCTAATCCCGTTTGCTCCCCACGCTTTCGCGCCTCAGCGTCAGGAGATGCCCAGAGACCCGCCTTCGCCACCGGTGTTCCTCCCGATCTCTACACATTTCACCGCTACACCGGGAATTCCAGTCTCCTCTGCATCCCTCAAGAACAGCAGTTTCGGCCGACCCCCCACAGTTGAGCCGTGGGATTTCACGACCGACTTGCCATCCCGCCTACGCGCCCTTTACGCCCAGTGATTCC
+
FFFFFFFFFFFFFFFFFFFFFFFFFFFFFFFFFFFFFFFFFFF,FFFFFFFFFFFFFF:FF:F:FFFFFFFFFFFFFFFFFFFFF:FFFFFFFFFFFFFFFFFFFFFFFFFFFFFFFFFFFFF:FFFF:FFFFFFFFFFFFFFFFFFFFFFFFFFFFFF:FFFFFFFFFFFFFFFFFFFFFFFFFFFFFFFFFFFFFFFFFFFF:F:FFFFFFFFFFFFFF:FFFFFF:FFFFFFFF,FFFFFF,FFFFF
@A00920:152:HGHKKDRXX:2:2108:2528:1485 2:N:0:CGCGTTCA+CTAATCGA
GGACTACTAGGGTTTCTAATCCCGTTCGCTACCCTGGCTTTCGCGGCTCAGCGTCAGGTGCAGCCCAGGGCGCCGCCTTCGCCTCTGGTGTTCCTCCGGATCTCTACGCATTTCACCACTCCACCCGGAATTCCACGCCCCTCTGCTGCCCTCAAGCTGCCCAGTTTCGAACGGCCTCTCCCGGTTGAGCCGGGAGCTTTCACGTCCGACTTGAACAGCCGCCTGCCCGCGCTTTACGCCCAGAACATCC
+
FF,F:FF:FFFFFFFF::FFFFFFFFFFF:FFF:FFF::,FFFFFFFFFFFFFFF:FFFF:FF:FFFFFF,FFFF,FF:FFF:FFFFF:FFFFFFFFF,F,FFFFFFF:,:::FFFFFF,F:FFFFFFF,:F:FFFFF,:FFFFFF:F:FFFF,FF,,FFFFFF,:FFF:FFFF,FF,FFFFFF:FFFFFFFFFFFFFFF,FF:FFFFFFFFFF:F,FFFF:FFFFFFFF:F,F:FFFFFF:F,,,:FFF
@A00920:152:HGHKKDRXX:2:2108:14606:2018 2:N:0:CGCGTTCA+CTAATCGA
GGACTACCCGGGTTTCTAATCCTGTTTGCTCCCCACGCTTTCGCACCTCAGCGTCAACAGTCGTCCAGTAAGTCGCCTTCGCCACTGGTGTTCTTCCGAATATCTACGAATTTCACCTCTACACTCGGAATTCCACTTACCTCTCCGACGTTCTAGCGATGCAGTCTTAAAGGCAGTTCCGGAGTTGAGCTCCGGGCTTTCACCTCTAACTTACAAAGCCGCCTACGTGCGCTTTACGCCCAGTAATTCC
+
FFFFFFFFFFFFFFFFFFFFFFFFFFFFFFFFFFFFFFFFFFFFFFFFFFFFFFFFFFFFFFFFFFFFFFFFFFFFFFFFFFFFFFFFFFFFFFFFFFFFFFFFFFFFFFFFFFFFFFFFFFFFFFFFFFFFFFFFFFFFFFFFFFFFFFFFFFFFFFFFF::FFFFFFF:FFFFFFFFFFFFFFFFFFFFFFFFFFFFFFFFFFFFFFFFFFFFFFFFFFF:FFFFFFFFFFFFFFFFFFFFFFF:FFF
@A00920:152:HGHKKDRXX:2:2108:15546:2863 2:N:0:CGCGTTCA+CTAATCGA
GGACTACCGGGGTTTCTAATCCTGTTTGCTCCCCACGCTTTCGCACCTGAGTGTCAGTATTGGGCCAGGAAGCCGCCTTCGCCACTGGTGTTCCTCCCGATATCTACGCATTTCACCGCTACACCGGGAATTCCACTTCCCTCTCCCATACTCTAGCCAGGTAGTATCGAATGCAATTCCCAGGTTAAGCCCAGGGCTTTCACATCCGACTGACCTAGCCACCTGCGTGCGCTTTACGCCCAGTAATTCC
+
F,FFFF:FFFFFFFF:FFFF:FFFFFF:FFFFF::FFFFFFFFFFFF:FFFFFFFFFFFFFFFFFFFFFFFFFFFFFFFFFFFFFFFFFFFFFFFFFFFFFFFFFFF:F,FFFFFFF:FFFFFFFFFFFFFFFF:FFFFFFFFFF,FFFFFFFFFFFFFF,F:FFFFFFFFF,FFFFF:FFFFFFFFFFFFFFFF:FF:FFFFFFFFFFFFFFFFFFFFFFFFFFFFF:FFF,FFF:FFFFFFFFF:FFF
@A00920:152:HGHKKDRXX:2:2108:26648:5274 2:N:0:CGCGTTCA+CTAATCGA
GGACTACTAGGGTTTCTAATCCTGTTTGATCCCCACACTTTCGTGCCTCAGCGTCAGTTAAAGTTTAGTAAGCTGTCTTCACTATCGGTGTTCTTGACGATATCTAAGCATTTCACCGCTACACCGTCAATTCCGCCTACCTCGACTCCACTCAAGCCCATCAGTATCAATGCCACCCTCCCGGTTAAGCCGGGATATTTCAGCACTGACTTAATAGGCCGCCTACGCACCCTTTAAACCCAATAAATCC
+
FFFFFFFFFFFFFFFFFFFFFFFFFFFFFFFFFFFFFFFFFFFFF:FFFFFFFFFFF:FFFFFFFFFFFF:FFFFFFFFFFFFF:FFFFFFFFFFFFFFF:FFFFFFFFFFFFFFFF:FFFFFFFFFF:FFFFFFFFFFFFFFFFFFFFFFFFF:FFFFFFFFFFFFFFFF:FFF:FF,,:FFFFFFFFF:F:FFFF:FFFFF:FF:F:FFFFFFFF:FFFFFFFF,FFFFFFFFFFFFFFFFFFFFFFF
@A00920:152:HGHKKDRXX:2:2108:26124:6183 2:N:0:CGCGTTCA+CTAATCGA
GGACTACTAGGGTTTCTAATCCTGTTTGCTCCCCACGCTTTCGCGCCTCAGCGTCAGATCCAGCCCAGTTGGCCGCCTTCGCCACGGGTGTTCTTCCCAATATCTACGCATTCCACCGCTACACTGGGAATTCCACCAACCCCTACTGGTCTCCAGGTCCGCAGTTTCGAAAGCAGCCCCGGAGTTGAGCCCCGGGATTTCACTTCCGACTTGCAGGTCCCGCCTGCGCGCGCTTTACGCCCAGTGATTC
+
FFFFFFFFFFFFFFFFFFFFFFFFFFFFFFFFFFFFFFFFFFFFFFFFFFFFFFFFFFFFFFFFFFFFFFFFFFFFFFFFFFFFFFFFFFFFFFFFFFFFFFFFFFFFFFFFFFFFFFFFFFFFFFFFFFFFFF:FFFFFFFFFFFFFFFFFFFFFFFFFFF:FFFFFFFFFFFFFFFFFFFFFFF:FFFFFFFFFFFFFFF:FFFFFFFFFFFFFFFF:FFFFFFFFFFFFFFFFFFFFFFFFF:F:FF
@A00920:152:HGHKKDRXX:2:2108:17463:6214 2:N:0:CGCGTTCA+CTAATCGA
GGACTACTGGGGTTTCTAATCCTGTTTGCTCCCCACGCTTTCGTGCATGAGCGTCAGTTATGGGCCAGTTGACCGCCTTCGCCACTGGTGTTCTTCCAGATATCTACGCATTTCACTGCTACACCTGGAATTCCATCAACCTCTCCCACACTCAAGATGAGCAGTATCAAAGGCAATTCTACAGTTAAGCTGCAGACTTTCACCCCTGACTTACCCATCCGCCTGCGCACCCTTTACACCCAGTAAATCC
+
FFFF:,:FFFFFFFFFF,FFFFFFFF:FF:FFFFFFFF:FFFFFFFFFF,FFFFFFF:FFF:FFFFFF:FFFFFFFF,FFFFFFFFFFFFF,FF:F:FFFF,:FFFFFFFF,FFFFF:FFFF:F:FF::FFFFFFFFF:FFFF:FFFFFFFFFFFFFFFFF:F::FFFFF,::FFFF:FFFFFFFF::,F:FFF:FFFFFFFFFFF:FFFFFFFFF:FF:,FFFF:FFFFFFFFFFF,FFFFF,FFFFF:
@A00920:152:HGHKKDRXX:2:2108:13602:6480 2:N:0:CGCGTTCA+CTAATCGA
GGACTACTGGGGTTTCTAATCCTGTTTGCTACCCACGCTTTCGCTCCTCAGTGTCAGTACCGGCCCAGAGCGCCGCCTTCGCCGCTGGTGTTCCTCCTGATATCTGCGCATTTCACCGCTACACCAGGAATTCCACGCTCCCCTACCGGACTCCAGTCACAGCAGTATCAAGTGGCGTCTCCAGGTTGAGCCTGGAGGTTTCACACCTGACTTACCGACCCACCTACGAGCTCTTTACGCCCAATAAATC
+
FF,FFFFFFFFF:FFFFFFFFF,F:FFFFFFFFFFFFFFFF:FFFFFFFFFFFFF:F:FFFFFFFFFFFFFFFFFFFFFFFFFFFFFFFFFFFFFFFFFFF:FFFFFFFFF,FFFFFFFF:FFFFFFF:FFFFFFF:FFFFFFF:FFFFFFFFFFFFFFFFF:FFFFFFF:FFFF,:FFFFFFFF:FFFFFFFF,FFFFFFFFFFFFFFF:FFFF::F,FFFFFFFFFFFFFFFFFFF,FFF::FFFFFF
@A00920:152:HGHKKDRXX:2:2108:12906:6809 2:N:0:CGCGTTCA+CTAATCGA
GGACTACCGGGGTATCTAATCCTGTTTGCTCCCCACGCTTTCGTGCATGAGCGTCAGTGCAGGCCCAGGGGATTGCCTTCGCCATCGGTGTTCCTCCGCATATCTACGCATTTCACTGCTACACGCGGAATTCCATCCCCCTCTGCCGCACTCCAGCCGTGCAGTCACAAATGCAGTTCCCAGGTTGAGCCCGGGGATTTCACATCTGTCTTGCACTACCGCCTGCGCACGCTTTCCGCCCAGTAATTCC
+
FFFFFFFFFFFFFFFFFFFFFFFFFFFFFFFFFFFFF:FF,FFFFFFFFFFFFFFFFFFFFFFFF:FFFFFFFFFFFFFFFFFFFFFFFF,FFFFFFFFFF:FFFFFF:FFFF:,FFF:FF:FFFFFFF,F:FFFFFFFF:FFFFFFFF,:FFFF:FFFFFFFFFFFF:,FFFF,F,FF::FFFFFFFFF,,F:FF,:,F:,:,FFFFF,FFFF,F,,,F,FF,FFF,:,FF,,:,:FF,::F:,,::F,
@A00920:152:HGHKKDRXX:2:2108:15619:6809 2:N:0:CGCGTTCA+CTAATCGA
GGACTACCGGGGTTTCTAATCCCGTTTGCTCCCCTAGCTTTCGCTCCTCAGCGTCAATGTCGGTCCAGGATGCCGCCTTCGCCACCGGTATTCCTCCAGATATCTACGCATTTCACCGCTACACCTGGAATTCTGCATCCCTCTCCCGAATTCAAGCCATCCAGTATCAGACGCAGTTCCCAGGTTAAGCCTGGGGATTTCACGTCTGACTTAGTTGGCCGCCTACGAGCTCTTTACGCCCAGTAATTCC
+
FFFFFFFFFFFFFFF:FFFFFFFFFFFFFFFFFFFFFFFFFFFFFFFFFFFFFFFF:FFFFFFFFFFFFFFFFFFFFFFFFFFFF:FFF,FFFFFFFFFFFFFFFFFF:FFFFFFFFFFFFFFFFFFFFF:FFFFFFFFFFFFFFFFFFFFFFFFFFFFFFFFFFFFF:F:FFFF::F:FFFFFFFFFFFFFFFF:F::FF,FFF:FF:::F,FFFFFFFFFFFFFF:FFF:,,F:FFFFFFFFFFFF:F
@A00920:152:HGHKKDRXX:2:2108:5358:6981 2:N:0:CGCGTTCA+CTAATCGA
GGACTACTCGGGTTTCTAATCCTGTTTGCTCCCCACGCTTTCGCACCTCAGCGTCAGTTCCGGACCAGTGGGCCGCCTTCGCCACCGGTGTTCTTCCTAATATCTACGAATTTCACCTCTACACTAGGAATTCCACCCACCTCTTCCGGACTCGAGACCAACAGTATCAAAGGCAGTTCCGAGGTTGAGCCCCGGGATTTCACCCCTGACTTGAAAGTCCGCCTACGTGCGCTTTACGCCCAGTGATTCC
+
FFFFFFFFFFFFFFFFFFFFFFFFFFFFFFFFFFFFFFFFFFFFFFFFFF:FFFFFFFFFF:FFFFFFFFFFFFFFFFFFFFFFFFFFFFFFFFFFFFFFFFFFFFFFFFFFFFFFFFFF,FFFF,FFFFFFFFFFFFFFFFFFFFFFFFFFFFFFFFFFFFFFFFFFFFFFFFFFFFFFF,FFFFFFFFFFFFFFFFFFFFFF:FFFFFFFF:FF:F:FF:FFFFFFFF:F::FFF:FFFFFFFF:FFF
@A00920:152:HGHKKDRXX:2:2108:13666:7153 2:N:0:CGCGTTCA+CTAATCGA
GGACTACCAGGGTTTCTAATCCTGTTTGCTCCCCACACTTTCGAGCCTCAGTGTCAGTTACAGTTTCGTCAGCTGCCTTCGCAATCGGTGTTCTATGACATATCTAAGTATTTCACCACTACATGTCATATTCCGCCAACGGCATCTGTACTCAAGCCCTGCAGTATCAATGGCAATTCTATCGTTAAGCGACAGGATTTCACCACTGACTTACAAGGCCACCTACGCTCCCTTTAAACCCAATGAATCC
+
FF:FFFFFFFFFFFFFFF:FFFFFFFFFFFFFFFFFFFFFFFFFFFFFFFFFFFFFFFFFFFFFF,FFFFFFFFFFFFFFFFFFFFFFFFFFF,F:FFF,FFFFFFFFFFFFFF:FFFFFFFFFFFFFFFFFFFFFFFFFFFFFFFFFFFFFFFF:FFFFFFFFFFFFFFFFFFFFFFFFFFFFFFFF:FFFFFF:FFFFFFFFFFFF:FF:FFFFF::FFFF:FFFFFFFFFF:F,:,FFFFF:FF:F:
@A00920:152:HGHKKDRXX:2:2108:9109:7373 2:N:0:CGCGTTCA+CTAATCGA
GGACTACTCGGGTTTCTAATCCCGTTTGCTCCCCTGGCTTTCGCTCCTCAGCGTCAGTAATGGTCCAGAATGCCGCCTTCGCCACCGGTGTTCCTCCAGATATCTACGCATTTCACCGCTACACCTGGAATTCCGCATTCCTCTCCCACACTCAAGCCATCCAGTCTCACACGCAGTTCCCCGGTTGAGCCGAGGGATTTCACGTGTGACTTAGTTGGCCGCCTACGAGCCCTTTACGCCCAGTAATTCC
+
FFFFFFFFFFFFFFFFFFFFFFFFFFFFF:FFFFFFFFFFFFFFFFFFFFFFFFFFFFFFFFFFFFFFFFFFFFFFFF:FFFFFFFFFF:FFFFFFFFFF:FFFFFFFFFFFF:FFFFFFFFFFFFFFFF:FFFFFFFFFFFFFFFFFFFFFFF,FFFFFFFFFFFFF:FFFF:FFFFF:FFFFFF:FFFFFFF,FFF,F,FFFFFFFF:FF:FFFFFFFFFFFFFFFFFFF,FFFFFF::FF:,FFF,F
@A00920:152:HGHKKDRXX:2:2108:5321:7670 2:N:0:CGCGTTCA+CTAATCGA
GGACTACTAGGGTTTCTAATCCTGTTTGCTACCCACGCTTTCGCGTCTCAGCGTCAGTAATCGTCCAGAAGGCCGCCTTCGCCACCGGTGTTCCGCTTGATATCTACGAATTTCACCTCTACACCAAGCATTCCACCTTCCTCTCCGATACTCTAGCCTTGCAGTTTCGAGTGCACTTCCACGGTTGAGCCGCGGGATTTCACATCCGACTTACAAAGCCGCCTACACGCGCTTTACGCCCAGTAATTCC
+
FFFFFFFFFFFFFFFFFFFFFFFFFFFFFFFFFFFFFFFFFFFFFFFFFFFFFFFFFFFFFFFFFFFFFFFFFFFFFFFFFFFFFFFFFFFFFFFFFFFFF:FFFFFFFFFFFFFFFFFFFFFFFFFFFFFFFFFFFFFFFFFFFFFFFFFFFFF:FFFFFFFFFFFFFFFFFFFFFFFFFFFFF:FFFFFFFFFF:FFFF:FFFFFFFFFFFFFFFFFFFFFFFFFF:FFFFFFFFFFFFFFFFFFFFF
@A00920:152:HGHKKDRXX:2:2108:28646:7733 2:N:0:CGCGTTCA+CTAATCGA
GGACTACCCGGGTTTCTAATCCTGTTTGCTCCCCACGCTGTCGCGCCTCAGCGTCAGCCACTGCCCAGCAGGCCGCCTTCGCCACCGGTGTTCTTCCGGATCTCTACGCATTCCACCGCTACACCCGGAATTCCACCTGCCTCTACAGTGCTCAAGTGAAGCAGTTCGCACGGCCGATCCGGGGTTGAGCCCCGGACTTTCACCACACGCTTACCCCACCGCCTACGCTCCCTTTACGCCCAGTAATTCC
+
FF:F,,FFFFFFFFFFF:FFFFFFFFFFFFFFFFFFFFFFFFFFFFFFFFFFFFFFFFFFFFFFFF,FFF:FFFFFFFFFFFF::FFFFFFFFF,FFFF:FFFFF,FF:FFFFFFFFFFFFF:FFFFFFFFFF:FFFFFFFFFFFFFF:FFFFFFFFFF:FFFFFF:FFFF:FFFFFFFFFFFFFFFFFF:FFFFFFFFFFFFFFFFFFFFF:FFFFFF:FFFFFFFFFFFFFFFFFFFFFFFFFFF,FF
@A00920:152:HGHKKDRXX:2:2108:24894:8719 2:N:0:CGCGTTCA+CTAATCGA
GGACTACTGGGGTATCTAATCCTGTTTGCTCCCCACGCTTTCGTGCCTCAGTGTCAGTGCTGGTCCAGGTAGTCGCCTTCGCCACGGATGTTCCTCCCGATCTCTACGCATTTCACTGCTACACCGGGAATTCCACTACCCTCTACCGCACTCTAGCCCGCCAGTATCCAATGCCATTCCCAGGTTGAGCCCAGGGCTTTCACATCGGACTTAACGAACCACCTACGCACGCTTTACGCCCAGTAATTCC
+
FFF:FFFFFFFFFFFFFFFFFFFFF,FF:FFFFFFFFFFFF:FFFFFFFF:FFFFFFFFFFF:F:FFFFFFFFFFFF,:F,:FFFF:FF,FF:FF,FFFFFFF::F:F,FF,FFFF::FFF:F,FFFF:F,FFF:FFFFFFFFFF,FF:F:FFFFFFFFFFFFFFF:,FF:F,:FFFF,,FFFFFF,F,F:,FF,FFFFFFF:FF:F::F,::,:FFFF,F:FFF,FFFFFF:FFF,F,FFFFF::F:F,
@A00920:152:HGHKKDRXX:2:2108:11478:9502 2:N:0:CGCGTTCA+CTAATCGA
GGACTACTAGGGTTTCTAATCCTGTTTGCTCCCCAAGCTTTCGTGCCTCAGTGTCAGGAGTTTTCCAGGGACTCGCCTTCGCCACTGGTGTTCTACGTGATAGGTACGCCTTTCACTCCTGCCGCAAGTGTTCCAGTCGCGCCTCTAACCCTCGAGGAGGGTAGTGTCCAATGGCCTATCCGAGTTGAGCTCGGAGCTTTCGCATACGACTTACCTCACCTCCTTCGGACGCGTGTCGCGCAGTGTCTGC
+
,::F,F,FF,F,,F,FF,F,,,F:FFFF,FFF,,,F:,F,F,,F::,F:FFF,F,,:FF:F,:FF,,,:FFFF,F,,F,FF,,F,F,FF:,,,FF,,,F,,,,,,,,,:,:::F:,F,,,,,,,::FFF,FFF:FFFF,,,F,,F::F,:,:,F,:::,,F,,,F,,,,,,F::F,F::F:F,F:FFF:,:,:,,,,F,,,,,,:,,,,,,,,,,,,F,,,:,FF,F,F,,,,,:F,F,FF,,,:,:,,,
@A00920:152:HGHKKDRXX:2:2108:1054:10019 2:N:0:CGCGTTCA+CTAATCGA
GGACTACAGGGGTATCTAATCCCGTTTGCTCCCCTGGCTTTCGCTCCTCAGCGTCAATGCCGGTCCAGGATGCCGCCTTCGCCACCGGTATTCCTCCAGATATCTACGCATTTCACCGCTACACCTGGAATTCTGCATCCCTCTCCCGGATTCAAGCCATCCAGTATCAGACGCAGTTCCCAGGTTGAGCCTGGGGATTTCACGTCTGACTTAGTTGGCCGCCTACGAGCCCTTTACGCCCAGTAATTCC
+
:FFFFFFFFFFFFFFFFFFFFFFFFF:FFFFFFFF:FFFFFFFFFFFFFFF:FFFFFFFFFFFFFFFFFFFFFFFFFFFFFFFFFFFFF,FFFFFFFFFFF,FF:FFFFFF:FF,FF,FFFFF:F:FFFFFFFF,FFFFFF:F,FFFFF,F:FFFFFFFFF,FFFFFFFFFFFFF,F,FFFFFFFFFFFFFFFF:FFFFFFFFFF:FFFFF::F,FF:FFF,FF,,:,F,FF:FF:FF::FFF,,F,FFF
@A00920:152:HGHKKDRXX:2:2108:13801:10175 2:N:0:CGCGTTCA+CTAATCGA
GGACTACCGGGGTATCTAATCCCGTTTGCTCCCCTGGCTTTCGCTCACTCAGCGTCAGTGTCGGTCCAGGATGCCGCCTTCGCCACCGGTGTTCCTCCAGATATCTACGCATTTCACCGCTACACCTGGACTTCCGCATCCCTCTCCCGAACTCAAGCCATCCAGTATCGGACGCAGTTCCTCGGTTGAGCCGAGGGATTTCACGTCCGACTTAGTTGGCCGCCTACGAGCCCTTTACGCCCAGTAATTC
+
FFFFFFFFFFFFF:FFF,FFFFFF,F,FFFFFFFFFFFFFFFFFFFFFFFFFFFFFFFFFFF:FFFFFFFFFFFFFFF,FFFFFFFFFFFF,FFFFFFFFF,FFFFFFFFF,,FFFFFFFFFFFFFFFFF,FFFFFFFFFFFFFFF,:F:FF:F,FFFFF,FFFFF:FFFFF,FFFFFF,FFF:F:FFFFFFFFFFFFF:FF,FFFFFFF:FF:FF,FF,FFFFF:FF:FFFF::FFFFFFFF:FFF,,,
@A00920:152:HGHKKDRXX:2:2108:17345:10614 2:N:0:CGCGTTCA+CTAATCGA
GGACTACCAGGGTTTCTAATCCTGTTTGCTCCCCACGCTTTCGAGTCTCAGCGTCAGTATCGGTCCAGAGAGCCGTCTTCACCGCCGGTGTTCCTCCTGATATCTACGCATTTCACCGCTACACCAGGAATTCCACTCTCCTCTCCCGAACTCTAGTCCGCCAGTTTCGACCGCACCCTCCCAGTTGAGCCGGGAGATTTCACAATCGACTTGGCGGACAGCCTACACTCGCTTTACGCCCAGTAATTCC
+
FFFFFFFFFFFFFFFFFFFFFFFFFFFFFFFFFFFFFFFFFFFFFFFFFFFFFFFFFFFFFFFFFFFFFFFFFFFFFFFFFFF:FFFFFFFFFFFFFFFFFFFFFFFFFFFFFFFFFFFFFFFFFFFFFFFFFFFFFFFFFFFFFFFFFFFFFFFFFFFFFFFFFFFFFFFFFF:FFFFFFFFFFFF:FFFFFFFFFFFFFFFFFF:FFFFFFFFFFFFFF:FF:FFFFFF:FFFFFFFFFFFFFF:FFF
@A00920:152:HGHKKDRXX:2:2108:6641:10708 2:N:0:CGCGTTCA+CTAATCGA
GGACTACTGGGGTATCTAATCCTGTTTGCTCCCCACGCTTTCGCACCTCAGCGTCAATATGTGTCCAGTGAGTCGCCTTCGCCACTGGTGTTCTTCCGAATATCTACGAATTTCACCTCTACACTCGGAATTCCACTCACCTCTCCACAATTCTAGCGATGCAGTCTTAAAGGCAGTTCCGGAGTTGAGCTCCGGGCTTTCACCTCTAACTTACAAAGCCGCCTACGCGCGCTTTACGCCCAGTAATTCC
+
FFFFFFFFFFFFFFFFFFFFFFFFFFFFFFFFFFFFFFFFFFFFFFFFFFFFFFFFFFF:FFFFFFFFFFFFFFFFFFFFFFFF:FFFFFFFFFFFFFFFFFFFFFFFFFFFFF:FFF:FFFFFFFFFFFFFFFFFFF,FFFFFFFFFFF,FFFFFFFFFFFFFFFF:FFFFF,::FFF,:FFFF:FFFFFFFFFFFFFFFF:FFFF:FFFFFFFFFFFFFFFF,FFFFFFF:FFFFF:FFFFFF,:FFF
@A00920:152:HGHKKDRXX:2:2108:7482:10817 2:N:0:CGCGTTCA+CTAATCGA
GGACTACTAGGGTTTCTAATCCTGTTTGCTCCCCACGCTTTCGTGCATGAGCGTCAGTGTCAACCCAGGGAGCTGCCTTCGCCATCGGTATTCCTCCACATATCTACGCATTTCACTGCTACACGTGGAATTCCACCCCCCTCTGACACACTCTAGCCGTGCAGTCACAAAAGCCATACCCAGGTTAAGCACGGGGATTTCACATCTGTCTTGCACAACCGCCTGCGCACGCTATACGACCAGTAATTCC
+
F:F::F,FFF,F,FF,,FFFF,,F:FF:FFFFFFF:,F,:FF,F:FF,FF,F:FFFF,FFFFFFFFFFFFFFFF,,F,FFF,FFFF::FFFFFF,FFFFFFF,::FF,F:FFF:FF,:FF,FF,F:,FFFFFFFFFFFFFFF:FF:FFFFFFFFFF,F:,FFFF,FF:FFF,FFFF,,:F,F::,F,FFF,:FF,FFF,FFFF:,,::FFFFF,FFFFFF,:FFF,FFFF::F:FF,F,FFF:,FFFFFF
@A00920:152:HGHKKDRXX:2:2108:14308:10927 2:N:0:CGCGTTCA+CTAATCGA
GGACTACTGGGGTTTCTAATCCTGTTTGCTCCCCACGCTTTCGCACCTCAGCGTCAGTACCGGTCCAGATAGCCGCCTTCGCCACTGGTGTTCTTCCCAATATCTACGAATTTCACCTCTACACTGGGAATTCCGCTATCCTCTCCCGGTCTCAAGCCCAACAGTATCAAATGCAGTTCCCGAGTTAAGCTCGGGGCTTTCACATCTGACTTGAAAGGCCGCCTACGTGCGCTTTACGCCCAGTAATTCC
+
FFFFFF,F:FFFFFFFFFFFFFFF:FFFFFFF:FFFFFFFF:FFFFFFFFFFFFFFFFFFFFFFFFFFFFFFFFFFFFFFFFFFF,FFFFFFFFFFFFFFFFFFFFFFF,FFFFF:FFF,FFFFFFFFF,FFFFFFFFFFF:FFFFFFFFFFFFF::::FFFFFF,:FFFFFFFFFFFF:FFF:FFFFF,FFFFFFFF,:FFFFFFFFF,FFF::FFFF:F:FF::FFFFFF:,FFFFFF:FF:,FF:::
@A00920:152:HGHKKDRXX:2:2108:4110:11209 2:N:0:CGCGTTCA+CTAATCGA
GGACTACCCGGGTATCTAATCCTGTTTGATCCCCACGCTTTCGTGCCTCAGAGTCAATATTCGTGTAGTGAGCTACCTTCGCAATCGGTGTTCTATGTCATATCTAAGCATTTCACCGCTACATGACATATTCCGCTCACCTCCACGGGATTCAAGACAGATAGTATCAACGGCAGTTTCCGCGTTGAGCCCGGAGATTGCACCACTGACTTACCTACCCTCCTTCGCACCCTTTCTACCCTGTGAATCC
+
FFFFFF:FFFFFF:FFF:,,FFFF,,:FF:FF:F:FFFFF:FFF:FFFF,:FF,F:F,,FFFFFF:FFFFFFFF,FFF,FFFF,FFFFF:FFF:,FFFFFFFFFFFFF:F,F:FFFFFF,,FFFF,FFF::,:FFFFF:FF,FF,FFF,,:F,F,,,FF:F,FFF,:FF:FFFF,F,,FFFF,FF,FFFF,F:FFF,,,,FFF,::,FFFFF,FFF:FFFFF:,:FF,,F,:,,F,,:,FF,FFF,F,,,
@A00920:152:HGHKKDRXX:2:2108:27905:11616 2:N:0:CGCGTTCA+CTAATCGA
GGACTACTGGGGTTTCTAATCCTGTTCGCTCCCCATGCTTTCGCTCCTCAGCGTCAGGTAATGCCCAGAGAACCGCCTTCGCCACCGGTGTTCCTCCTGATATCTGCGCATTCCACCGCTACACCAGGAATTCCGTTCTCCCCTGCATACCTCTAGTCCGCCCGTATCGGAAGCACGCTCAGGGTTGAGCCCTGAGTTTTCACTCCCGACGGGACGGACCGCCTACGAGCCCTTTACGCCCAATAATTCC
+
FFFFFFFFFFFFFFFFFFFFFFFFFFFFFFFFFFFFFFFFFFFFFFFFFFFFFFFFFFFF,FFFFFFFFFFFFFFFFFFFFFFFFFFFFFFFFFFFFFFF::FFFFFFFFFFFFFFFFFFFFFFFFFFFFFFFFFFFFFFFFFFFFFFFFFFFFFFFFFFFFFFFFFFFFF:FFFFFFFFFFFF::FFFFFFFFFFFFFFFFFFFFFFFFF,FFFFFFF,FFFF::FF,F:FFFFFFF:F:,F,FFFFFF
@A00920:152:HGHKKDRXX:2:2108:2166:12101 2:N:0:CGCGTTCA+CTAATCGA
GGACTACTGGGGTTTCTAATCCTGTTCGCTCCCCACGCTTTCGCTCCTCAGCGTCAGTATCGGTCCAGAGACCCGCCTTCGCCACCGGTGGTCCTCCTGATATCTGCGCATTTCACCGCTACACCAGGAATTCCAGTCTCCCCTACCGCACTCTAGCTAGCCCGTATCCACTGCAGGCTCGGGGTTGAGCCCCGAGTTTTCACAGCAGACGTGACAAGCCGCCTACGAGCTCTTTACGCCCAATAATTCC
+
FFFFFFFFFFFFF:FFFF:FFFFFFFFFFFFFFFFFFFFFFFF,FFFFFFFFFFFFFF,FFFFFFFFFFFFFFFFFFFFF:FF,FFFFFF,FFFFFFFFFFFFFFFFFFFFFFFFFFFF:FFFFFF:::,FFFFF:,FFFFFFFFFFFF,F:FFFF:F,FF:FFF,FFFFFFFFFFFFFFFFFFFFFFFFF:FF,F,F:FFFFFFF:,,FFFFF,F,FFF:FF,:FFFFFF:::F:,:FFFF:FFFF:FF
@A00920:152:HGHKKDRXX:2:2108:21956:13338 2:N:0:CGCGTTCA+CTAATCGA
GGACTACTGGGGTTTCTAATCCCGTTCGCTCCCCACGCTTTCGCACATGAGCGTCAGAACAACGCTAGGGTGCCGCTTTCGCCACTGGTATTCCCCCCGATATCTACGCATTCCACCACTACACCGGGAATTCTACACCCCTCTCATTGCCTCAAGCTAAGCAGTTTTCAACGACCTCTCCCAGTTAAGCCGGGAGCTTTCACGTCGAACTTGCCTAACCGCCTGCGCACGCTTTACGCCCAGTAATTCC
+
FFFFFFFFFFFFFFFFFFFFFFFFFFFFFFFFFFFFFFFFFFFFFFF:FFFFF:FFFFFFFFFFFFFFFFFFFFFFF,FFFFFFFFFFFFFFFFFFFFF:FFFFFFFFFFFF:FFFFFFFFFFFFFFFFFFFFFFFFFFFFFFFFFFFFFFFFF,F:F:FFFFFFFFFFFFFF:FFFFFF:F:FFFFFFFFFFFFFFFFFFFFFFFFFF:FFFFFFFFFFFFFFFFFFF:F:FF:FFFFF,FF,FFFFFF
@A00920:152:HGHKKDRXX:2:2108:23077:13870 2:N:0:CGCGTTCA+CTAATCGA
GGACTACTAGGGTTTCTAATCCTGTTCGCTCCCCACGCTTTCGCTCCTCAGCGTCAGTTCCAGCCCAGAGCGCCGCCTTCGCCGCTGGTGTTCCTCCTGATATCTGCGCATTTCACCGCTACACCAGGAATTCCACGCTCCCCTACTGGACTCTAGCCACAGCAGTATCGGGTGGCGTCTCCAGGTTGAGCCTGGAGGTTTCACACCCGACTTACTGAGCCGCCTACGAGCTCTTTACGCCCAATGAATC
+
FFFFFFFFFFFFFFFFFFFFFFFFFFFFFFFFFFFFFFFFFFFFFFFFFFFFFFFFFFFFFFFFFFFFFFFFFFFFF,FFFFFFFFFFFFFFFFFFFFFF,FFF:FFFF:FFFFFFFFFF:F:,FFFFFFFFFFFFFFFFFFFFF,:FFFFFFFFFFFFF:FFFFFFFFFFFFFFFFFFFFF:FFFFFFFFFFFFFFFFFFF,F:FFFF,FFF::FFFFFFFFFFFFFFFFFFF,:,FFF,FF:FFF:FF
@A00920:152:HGHKKDRXX:2:2108:1325:14309 2:N:0:CGCGTTCA+CTAATCGA
GGACTACTGGGGTTTCTAATCCCGTTCGCTACCCATGCTGTCGCGTCTGAGTGTCAATATGAGGCCAGTTGACCGCCTTCGCCACTGGTGTTCTTCCGCATCTCTACGCATTTCACCACTACACGCGGAATTCCGTCAACCTCTCCTCTATTCAAGACTGGCAGTATCACTCAACCTCCCCAAGTTTAGCCAAGGGCTTTCAAAAGATACTTACAAATCCACCTGCACGCGCTTTACGCCCAGTAACTCC
+
FFFFFFF,FFFFF:FFFFFFFFF:FFFFFFFFFFFFFFF:FFFFFFFFFFF,FFFFFFFF,FFFFF:F,:FFF:FFFFFFFFFFFFFFFFFFFF,F:,FFF,FF:FFFFFFF:FFFF,F,FFFFF,FFF,F:FF:,FFFFFFFFFF:FF:,FFFFFF,F,FF,FFFFFFFFF,,,FFF,FF,:FFFFFFFF:F:,FFF:FF:,FF:::,FF,FF,,F,FFFFFF:FFF::FFFFFFFFFFFFFFFFFFFF
@A00920:152:HGHKKDRXX:2:2108:23375:14418 2:N:0:CGCGTTCA+CTAATCGA
GGACTACTGGGGTTTCTAATCCTGTTTGCTCCCCACGCTTTCGCGGATGAGTGTCAGATCCAGCCCAGCTAGCAGCCTTCGCCACAGGTGTTCTTCCTGATATCTACGCATTACACCGCTACACCAGGAATTCCGCTAGCCTCTACTGCTCTCTAGTCTGCCAGTATCGTATGCATTCCACGGGTTTGAGCCCCGGGTTTTCACAAACGACTAAACAGACAACCTCCACGCGATTTACGCCCAGTAATGC
+
FFFFFFF::F,FFF,FFFFFFFFFFFFFFF:FFFFFFFFFFFFFF,:FFFFFFFFFFFF,,FFFF:FFFF:FF,F,F:FF:FFFFFFFFFFFFFFFFFFFFFFFFFFFFFFF,FFFFFFF:FFFF:FFF:FFFFFFFFFFFFFFFF,,,FF:F,FFFFFFFFFFFFF:,:FFFFFFFFFF::FF,FF:,,FFF:F,FFFFF:FF,,F,,FFF:F:,F,FF,FFFF,F:F:F:,FFFF,:FFFFFF:FF,F
@A00920:152:HGHKKDRXX:2:2108:15067:14591 2:N:0:CGCGTTCA+CTAATCGA
GGACTACTAGGGTTTCTAATCCTGTTCGCTCCCCACGCTGTCGCGCCTCAGTGTCAGCAACTGCCCAGCAGGCCGCCTTCGCCACTGGTGTTCGTCCGGATCTCTACGCATTCCACCGCTACACCCGGACTTCCACCTGCCTCTACAGTGCTCAAGTCGCACAGTTCGCACGGCAGACCCGGGGTTGAGCCCCGGGCTTTCACCACACGCTTACGCGACCGCCGACGCGCCCTGTCCGCCCAGTGATTCC
+
FFFFFFFFFFFFFFFFFFFFFFFF:FFFFFFFFFFFFFFFFFFFFFFF:FFFFFFFFFFF:FF:FFFFFFFF:FFFFF:FFFFFFFFFFF:F:,F:FFFF:FF::,FF:F:FFFFF:FF,FFFFFFFF,,:,FFFFFFF,:FFFFFFFFFF,FF,FFFFFFFFFF:FF::FFF:FFFFFFFFFFFF:FFFFFFFFFFF,FF,:FF::FFFF:F,F:FF:FFFF,F:FFFF,F,F,:,F:FFFF::,:,F:
@A00920:152:HGHKKDRXX:2:2108:24207:14982 2:N:0:CGCGTTCA+CTAATCGA
GGACTACTGGGGTATCTAATCCCGTTCGCTCCCCACGCTTTCGTATCTCAGCGTCAGTAGTGGCCCAGAGCGCCGCTTGCGCCACTGGTGTTCCTCGGGATCTCTACACATTTCACCGCTACACCAGGAATTCCCCGCTCCCCTACCGTACTCAAGTCACAGCAGTATCGGGTGGCCTCTCTGGGTTGAGCCCAGAGTTTTCACACCCGACTTACTGAACCGCCTACGAGCTCTTTACGCCCAATAAATC
+
FFFFFFFFFFFFFFFFFFFFFFFFFFFFFFFFFFFFFFF,FFFFFFFFF:F:FFFFFF:FFFFFFFFFFFFFFFFFFFFFFFFFFFFFFFFFFFFFFFFFFFFFFFFFFFFFFFFFFFFF:FFFFFFF:FFFFFFFFFFFFFF,FFFFFFFFFFFFFFFFFFFFFFFFFFFF:FFFFFFFFFFFFFFFFFFFFF:FFFFFFFFFFFFFFFFFFFFFFFFF:FFFF:FFFFFFFFFFFFFFF:FFFFFFFF
@A00920:152:HGHKKDRXX:2:2108:18313:15327 2:N:0:CGCGTTCA+CTAATCGA
GGACTACTAGGGTTTCTAATCCTGTTTGCTCCCCACGCTTTCGAGCCTCAACGTCAGTTATCGTCCAGTAAGCCGCCTTCGCCACTGGTGTTCCTCCTAATATCTACGCATTTCACCGCTACACTAGGAATTCCACTTACCTCTCCGATACTCTAGCTTGACAGTTCCAAATGCAGCTTGGGGGTTGAGCCCCCACCTTTCACATCTGGCTTGCCATGCCGTCTACGCTCCCTTTACGCCCAGTAAATCC
+
FFFFFFFFFFFFFFFFFFFFFFFFFFFFFF:FFF:FFF:FFFFFFFFFFF:FFFFFF:FFF,FFFFFFFFFFFFFFFFFFFFFFFF,FFFFFFFFF,FFFFFFFFFFFFFFFFFFFFFFFFFFFFF:FFFFFFFFFFFFFFFFFFFFFFFFFFFFFFF,FFF,FFFFFFFFFFFFFFFFFFFFFFFFF:FFFFFFFF:FFFFFFFFFFFF,F:FFF:FFFFFFFFFFFFFFFFFFFFF:FFFFFFFFFFF
@A00920:152:HGHKKDRXX:2:2108:32443:16595 2:N:0:CGCGTTCA+CTAATCGA
GGACTACAGGGGTTTCTAATCCTGTTCGCTCCCCACGCTTTCGCACCTCAGCGTCAGATCAGGCCCAGCTGGCCGCCTTCGCCTCCGGTATTCCTTCGGATCTCTACGCATTCCACCGCTACACCCGAAATTCTACCAGCCTCTGCCTGTCTCCAGCCCAGCAGTATCCCCTGGCCTCCCGGGGTTGAGCCCCGGGCTTTCACAGTGGGACTTACAGAGCCGCCTACGTGCGCTTTACGCCCAATAATTC
+
FFFFFFF:FFFFFFFFFF,:FFFFFFF:FFF,FF,FFFF:FFFFF:,FFFFFFFFFFFFFFFFFFFFF:F:F,FFFFF:FFFFFFFF:FFFFFFFF:FF:FFFFFF,F:FFFF,:FFFFFFFFFFFF::FFFF:FF:F:FFFFFFF,F,FFFFFFF:FFFFFFFFFF:FF:F:FFF,,FFF,:F:F,:FF,,FFFF:F,FFFFF:FF,FF:FFFF,FFFFFFF:FFF:FF::FFFFFFFFF,FF,F,,,F
@A00920:152:HGHKKDRXX:2:2108:14615:17253 2:N:0:CGCGTTCA+CTAATCGA
GGACTACAAGGGTTTCTAATCCTGTTTGCTCCCCACGCTTTCGTGCCTCAGCGTCAGGAAAGGCCCAGCGGGCTGTCTTCACCTTCGGCGTTCCAATAGATCTCTACGCATTACACCGCTCCACCTAGGGTTCCACCCGCCTCTGACAACCTCAAGACCTGCGGTTAGCCATGCAATACCCCGGTTTAGCCCGGGGATTTCACAAGAAGCCTGCAGGCCCGCCTGCGCACCCTTTAAGCCCAGTGATTCC
+
FFFFFFF:FFFFF,FFFFFFFF,FFFFFFFFFFFF:FFF:FFFFF,FF,FFFFFFFFFF,FF,FFFFFFFFF,,FFFFFF,FF:F:FFF:,FFF,F:,FFFFFFFFFFFFFF:F:FF,FF,,FFF,,,FFFFFFFFFFFFFFFFF,F,,FFFFFF::FFF::FFF,,,FF,,:FF:F,FFFFFF:F,FFFF,FF:FF:FFFFFF,FF,FFF:,,F,::FFFFFFFF,FFFFFFFFFFFFF:,FF,F,::F
@A00920:152:HGHKKDRXX:2:2108:3640:17566 2:N:0:CGCGTTCA+CTAATCGA
GGACTACTCGGGTTTCTAATCCGGTTCGCTCCCCACGCTTTCGCGCCTCAGCGTCAGGTGGAGCCCAGTGAGCCGCCTTCGCCTCTGGTGTTCCTCTGGATATCTACGCATTTCACCACTACACCCAGAATTCCGCTCACCTCTGCTCTCCTCAAGTCCGCCAGTATCCGAAGACCCCTCCCAGTTGAGCCGGGAGATTTCACCTCGAACTTATCGAACCGCCTGCGCGCCCTTTACGCCCAATAAATCC
+
FFFFFFFFFFFFFFFFFFFF:F,FFFFFF:FFFFFFFFFFFFFFFFFFFF:FFFFFFFFF:FFF:FF:F:FFF,FFFF,FFFFFFFFFFFFFFFFFFFFFFF,FFF:FFFFFFFFFFFFFFFFF:FFFFFFFFF:FFFFFF,,FFFFFFFFFFF:FFFF::FFFF,FFF,FF,F:FFFFFFF::F::FF:FFF:FF:,,F:,F,FFFFFFFFF,F,FFFF,FFF::F:F:FFFFF:FFFFF:,F:,F,,F
@A00920:152:HGHKKDRXX:2:2108:5267:17660 2:N:0:CGCGTTCA+CTAATCGA
GGACTACTGGGGTTTCTAATCCCGTTTGCTCCCCACGCTTTCGTGCATGAGCGTCAGTGTCAACCCAGGGAGCTGCCTTCGCCATCGGTGTTCTTCCACAGCTCTACGCATTTCACTGCTACACATGGAATTCCACTCCCCTCTGCTGCACTCTAGCCTTGTAGTTTCGAACGCAATTCCCAGGTTAAGCCCGGGGCTTTCACATCCGACTTGCAAAACCGCCTGCGCACCCTTTACGCCCAGTAATTCC
+
FFFFFFFFFFFFFFFFFFFFFFFFFFFFFFFFFFFFFFFFFFFFFFFFFFFFFFFFFFFFFFFFFFFFFFFFFFFFFFFFFFFFFFFFFFFFFFFFFFFF,F:FFFFFFFFFFFFFFFFFFF,FFFFFFFFFFFFFFFFFFFFFFF:FFFFFFF,FFF:FFFFFFFFFFFFFFF:,FFF,FFFFFFFFFFFFFFFFFFFFFFFFFFFFFFFFF:,:FFFFFFFFFFFFFFFF,F,FFFFFFFFFF,:FF:
@A00920:152:HGHKKDRXX:2:2108:17870:18756 2:N:0:CGCGTTCA+CTAATCGA
GGACTACTGGGGTTTCTAATCCTGTTTGCTCACCAAGCTCTCGCACCTCAGCGTCAGTATCGGTCCAGTGAGCCGCCTTCGCCACTGGTGTTCTTGCGAATAACTACGAGTTTCACCTCTACACTCGCAGGTCCAATCACCTCTCCAGAACTCGAGCTTCCCAGTAGCGAAGGCAGGTCTGGAGTTGAGCTCCAGGATTGCACCCCCGACTTCTGAAGCGGCGTCAGGGCGCGTTTCGCGCAGTGGCTGC
+
,,:,:FFFF,F:::FFFFFF,,F,,:F,,F,:,FF:,F,,:F,:FF,F:,,,,FF,F,F:,F,,,:::FF:::FF:,F,F:::FFF:FFF:F,:::FFFFF,,FFFFF,,,F,:F,FF:FF,,FF:FFFF:,FFF,FFF:,FFFFF,FFF:F:F,FFFFFF,,FF,F:,,:,,F,F,:::F,:F,,:,F,,:FFFF,:,:,,,:,FFFF,:,:,F:FF,,F::FF,:,FFF,:,F,,:,FF,F:,,::F:
@A00920:152:HGHKKDRXX:2:2108:22978:18803 2:N:0:CGCGTTCA+CTAATCGA
GGACTACAGGGGTATCTAATCCCGTTCGCTCCCCTGGCTTTCGTGCCTCAGCGTCAGAAATACCCCAGAGAGCCGCCTTCGCCACTGGTGTTCCTCCCGATATCTACGCATATTACCGCTACACCGGGAATTCCGCTCTCCTCTGATACTCTCGAGTCTAGCAGTTTGGGAACCGGATCCGGAGTTGAGCCCCGGGCTTTCAATTCCCACACACTAAACCGCCTACGCACGCTTTACGCCCAGTAATTCC
+
FFFFFFFFFFFFFFFFFFFFFFFFFFFFFFFFFFFFFFFFFFFFFFFFF:FFFFFFFFF:FFFFFFFFFFFFFFFFFFFFFFFFFFFFFFFFFFFFFFFFFFFFFFFFF:FFFFFFFFFFFFFFFFFFF:FFFFFFFFFFFFFFFFF:FFFFFFFFFFFFFFFFFFFFFFF:FFFF:FFFFFFFFFFFFFFFF:FFFFFFFFFFFFFFFFFF,:FFFFFFFFFFFF:FFFFFFFF:FFFFF:FFFFFFFF
@A00920:152:HGHKKDRXX:2:2108:7518:20055 2:N:0:CGCGTTCA+CTAATCGA
GGACTACAAGGGTATCTAATCCCGTTTGCTCCCCTAGCTTTCGCGCCTCAGCGTCAAGAGTGGGCCAGGTAGTCGCCTTCGCCACTGGTGTTCCTCCCGATATCTACGCATTTCACCGCTACACCGGGAATTCCGCTTTCCTCTCCCATACTCTAGCTCGGCAGTATCGAATGCAATTCCCAAGTTAAGCCCGGGGCTTTCACATCCGACTTGCCAAGCCACCTACACGCGCTTTACGCCCAATAATTCC
+
FFFF:FF:FFFFFFFFFFF:FFFFFFFFFFFFFFFFFFFF:FFFFFFFFFFFFFFFFFFFFFFFFFFFFF,FFFFFFFFFFFFFFFFFFFFFFFF:FFFFFFFFFFFFFF:FFFFFFFFFFFFFFFFFFFF:F:FFFFFFFFFFFFFFFFFFFFFFFFFFFFFFFFFFFFFFFFF:FFFFFFFFFFFFF:FFFFFFFF::FFF,FFFFFFFFFFF:FFFFFFFFFFFFFFFF:,FFFFFFFFFFFF:FFF
@A00920:152:HGHKKDRXX:2:2108:12653:20306 2:N:0:CGCGTTCA+CTAATCGA
GGACTACCAGGGTTTCTAATCCTGTTTGCTCCCCACGCTTTCGTGCATGAGCGTCAGTGCAGGCCCAGGGGATTGCCTTCGCCATCGGTGTTCCTCCGCATATCTACGCATTTCACTGCTACACGCGGAATTCCATCCCCCTCTGCCGCACTCCAGCTGTGCAGTCACAAGTGCAGTTCCCAGGTTAAGCCCGGGGATTTCACACCTGTCTTGCACAACCGCCTGCGCACGCTTTACGCCCAGTAATTCC
+
FFFFFFFFFFFFFF:FFFFFFFFFFFFFFFFFFFFF:FFFFFFFFFFFFFFFFFFFFFFFFFFFFFFFFFFFFFFFFFFFFFFFFFFFFFFFFFFFFFFFFFFFFFFFFFFFFFFFFFFFFF:FFFFFFFFFFFFFFFFFFFFF:FFFFFFFFFFFFFFFFFFFFFFFFFFFFFFFFFFFFFFFFFFFFFFFFFFFFFFFFFFFFFFFFFFFF,FFFFFFF:FFFFF:FFFFFFFF:FFFF,FFFFFFFF
@A00920:152:HGHKKDRXX:2:2108:30300:20337 2:N:0:CGCGTTCA+CTAATCGA
GGACTACCGGGGTATCTAATCCTGTTTGCTCCCCACGCTTTCGCACCTCAGCGTCAGTTTCGGGCCAGTGAGCCGCCTTCGCCACTGGTGTTCTTGCGAATATCTACGAATTTCACCTCTACACTCGCAGTTCCACTCACCTCTCCCGAACTCAAGATCGCCAGTATCAAAGGCAGTTCCGGAGTTGAGCTCCGGGATTTCACCCCTGACTTAACAATCCGCCTACGTGCGCTTTACGCCCAATAAATCC
+
FFFFFFFFFFFFFFFFFFFFF,F:FFFFFFFFFF:FFFFFFFFFFFFFFFFFFFFFFFFFF:FFFFFFFFFF,FFFFFFFFFFF,FFFFFFFFFFFFFFFFFFFFFFFFFFFFFFFFFFFFFFFFFFFFFFFFFFFFF:FFFFFFFFFFFFFFFFFFFF:FFFFFFFFFFFFFFFFFFFFF:FFFFFFFFFFFFFFFFFFFFFFFFF:FFFFFFFFFF:FFFFFFFF:FFFFFFFFFFFFFFFF:F,:FF
@A00920:152:HGHKKDRXX:2:2108:28122:21010 2:N:0:CGCGTTCA+CTAATCGA
GGACTACTCGGGTTTCTAATCCCGTTTGCTCCCCTGGCTTTCGCGCCTCAGCGTCAATCTCGGTCCAGGATGCCGCCTTCGCCACCGGTGTTCCTCCAGATATCTACGCATTTCACCGCTACACCAGGAATTCCGCTAGCCTCTACCGATCTCCAGTCTGCCAGTATCGTACGCATTTCCGGAGTTGAGCCCCGGATTTTCACAAACGACTTAGCAGACCACCTGCCCGCGCTTTACGCCCAGTAATTCC
+
FFFFFFF:FFFFFFFFFFFFFFFFFFFFFFFFFF:FFFFFFFFFFFFFF:FFFFFFFFFFFFFFFFFFFFFFFFFFFFFFFFFFFFFFFFFFFFF:FFF,F,FFFFFFFFFFFFFFFFFFFFFFFFFFFF:FFFFFFFFFF:FFFFFFFFFFFFFFFFFFFFFFF:FFFF:FFF,FFFFFFFFF::F:FFFFFFFF:FFFFFF:FFFFFFFFFFFFFFFFF:FFF,FF:FFF::F,FFFFF:FFF,FFFF
@A00920:152:HGHKKDRXX:2:2108:20925:21136 2:N:0:CGCGTTCA+CTAATCGA
GGACTACTAGGGTATCTAATCCGGTTCGCTCCCCACGCTTTCGTGCCTCAGTGTCAGAAACAGCCCAGTAACCTGCCTACGCCATTGGTGTTCCTTCTGATATCTACGGATATTACCCCTACTTCAGAAATTCCAGTTACCTCTGCTGTTCTCGAGCTTGTGAGTTCAAATAATAGCCTGGAGGTTGAGCCCCCAGATTTCACTATTTGCTTTACAAGCCACCTACGCAACTCTTTACGCCCAGTCACTC
+
FFFFFF,FFFFFFFFFFFFFFFFFFFFFFFFFFFFFFFFFFFFFFFFF:FFFFFFFFFFFFFFFFFFFFFFFFFFFFFFFFF:FFFFFFFFFFFFFFFFFFFFFFFFFFFFFFFFFFFFFFFFFFFFFFFFFFFFFFFFFFFFFF:FFFFFFFFFFFFFFFF,FFFFFF,:FFF:FFFFFFFFFFFFFFFFFFFFFFFFF:F:FF:FF:F:FFFFFFF,FFFFFFFFF::FFFFFFF:FF:FF:FF,FFF
@A00920:152:HGHKKDRXX:2:2108:18340:21292 2:N:0:CGCGTTCA+CTAATCGA
GGACTACTAGGGTTTCTAATCCTGTTTGCTCCCCACGCTTTCGCGCATCAGCGTCAGAACCGGTCCAGGTAGCCGCCTTCGCCACTGGTGTTCCTCCCAATATCTACGCATTTCACCGCTACACTGGGAATTCCGCTACCCCCTCCCGGCCTCAAGCCTTGCAGTTTCAGAGGCAATTCCTCGGTTGAGCCGAGGGATTTCACCTCTGACTTGCAAAGCCGCCTACGCGCCCTTTACGCCCAATGATTCC
+
FF:FFFFFFFFFFFFFF:FFFFFFFFFFFFFFFFFFFFFFFFFF:FFFFFFFFFFFFFFF,FFFFFFFFF:FFFFFFFFFFFFFFFFFFFFFFFFFFFFFF,FFFFFFFFFF:FFFFFFFFFFFFFFFFFFFFFFF,FFFFFFFFFF,FFFFFFFFFF,F:FFFFFFFF:F:FFFFFFFFFFFFFFFFFFFFFF,FFFFFFFFFFF:FFFFFFFFFFFFFFFFFFFFFFFFFFFFFFFFF:FFF,FFFFF
@A00920:152:HGHKKDRXX:2:2108:10321:21496 2:N:0:CGCGTTCA+CTAATCGA
GGACTACCAGGGTTTCTAATCCCGTTCGCTACCCATGCTTTCGCGTCTGAGCGTCAGTTGGATGCCAGTAGGTCGCCTTCGCCACTGGTATTCTTCCTTATATCTACGCATTTCACCACTACACAAGGAATTCTACCTACCTCTCATCCACTCTAGACCAGCAGTATCACTCAACCTCTCCCAGTTTAGCCGGGAGCTTGCATGAGTAACTTACTGATCCGCCTGCACGCGCTTTACGCCCAGTAACTCC
+
,FFF,FFFFFFFFFFFFFFFFFFFF:FFFFFF:FF,FFF:FFFFFFFFFFFFFFFF,,F:FFF:FF:FFFFF:FF,FF,F,FF:FFF:F:F,FFFF,FFF:FFFF:F:FFFFFF:,FFFF,FFFFFF,F,FF::::FFFFFF,F::FF,,,FF:F,FFFF,FF:,FFFFFFF:FFFF,FFFF:F,,:,,FFFFFFFFFF,:,,FFFF,FFFFFFF,F:F:FF,F,,FF:FFFFFFFFFFFFFFF,,,FF,
@A00920:152:HGHKKDRXX:2:2108:27534:22153 2:N:0:CGCGTTCA+CTAATCGA
GGACTACTGGGGTATCTAATCCTGTTTGCTCCCCACGCTTTCGTGCCTCAGTGTCAGTGCTGGTCCAGGCAGTCGCCTTCGCCACGGATGTTCCTCCCGATCTCTACGCATTTCACTGCTACACCGGGAATTCCACTGCCCTCTACCGCACTCTAGCCCGCCAGTATCCCATGCCATTCCCAGGTTGAGCCCAGGGCTTTCACATCGGACTTAACGAACCACCTACGCACGCTTTACGCCCAGTAATTCC
+
FFFFFFFFFFFFFFFFFFFFFFFFFFFFFFFFFFFFFFFFFFFFFFFFFFFFFFFFFFFFFFFFFFFFFFFFFFFFFFFFFFFFFFFFFFFFFFFFFFFFFFFFFFFFFFF:FFFFFFFFFFFFFFFFFFFFFFFFFFFFFFFF:F:FFFFFFFFFFFFFFFFFFFFFFFFFF:FFFFF:FFFFFFF:FFFFFFFFFFFFFFFFFFFFFFFFFFFFFFF,FFF,FFFFFFFFFFFFFFFFFFF:FF:FFF
@A00920:152:HGHKKDRXX:2:2108:19669:23187 2:N:0:CGCGTTCA+CTAATCGA
GGACTACTCGGGTATCTAATCCCGTTCGCTCCCCATGCTTTCGCATCTCAGCGTCAGGTCAGGCCCAGCGTGTCGCCTTCGCCACTGGTGTTCCTCCGGATCTCTACGCATTTCACCCCTACACCCGGAATTCCACACGCCTCTACCTACCTCTAGTCGCGCAGTTCGATTGAGTACTCGCCCGGTTGAGCCGGGCGCTTACACGCCTCACTTGCACGACCCCCTCCACCCGCTTTACACCCAGTAAATC
+
:FFFFFFFFFFFFFFFFFF,FFFFFFFFFFFFFFF,FFFFFFFF:FFFFFF,FFFFFF,FFF,FFFFFFFF,,,FFFF,FFFFF::FFFFFFFFFFFFFFFFFFFFFF:F:FFFFF::FFFFFF,FFFFFFFFFF,FFFFFFFFFFF,FFFFFFFF:F::FFFFFFFFF,F:,FF,,:FFFFFFFF:FFFFF:F,F:FF:,FFFFFF,F,:F::,FFFFF:,FF,,:,F,FF::FFFF::FF:FFFF::F
@A00920:152:HGHKKDRXX:2:2108:1118:23563 2:N:0:CGCGTTCA+CTAATCGA
GGACTACCGGGGTTTCTAATCCTGTTTGCTCCCCTGGCTTACGCGGCTCAGCGTCAGGTGCAGCCCAGTAGGCCGCCTTCGCCTCTGGTGTTCCTCCGGATCTCTACGCATTTCACCACTCCACCCGGAATTCCGCCTACCTCTACTGCCCTCCAGCCTGACAGATTCCAAGGGCCTCGCCCGGTTGAGCCGGGAGATTTAACATCAGACTTGTCAGACCGCCAGCCCGCCCTTTACGCCCAGTAATTCC
+
FFFFFFFFFFF:FF,,,F:,F::,F:FF,,FFFF:F,F::,F,F:FF,FF,F:,,:,,,,:F:FFF,,,F:FFF,F,F,F,F,F:,F,,,F,FF,FFF:F,,,,,:F,:F:,,,,FF:,,F,,FFFF:FFF,FFFFFFFF,,,,FFF,FF:,F:,:,,:,,F::,F,FFF:,,,F,F::F,FF:F:FF:FF,FFFFFFF,,:FF,F:,FFF,FFF:,FFF,F:,:F:F,FF,F,FFF:FFF,FF,FF,FF
@A00920:152:HGHKKDRXX:2:2108:7808:23750 2:N:0:CGCGTTCA+CTAATCGA
GGACTACTGGGGTTTCTAATCCTGTTTGCTCCCCACGCTTTCGTGCCTCAGTGTCAGTGCTGGTCCAGGTGGCCGCCTTCGCCACAGATGTTCCTCCCGATCTCTACGCATTTCACTGCTACACCGGGAATTCCACCACCCTCTACCGCACTCTAGTCCGCCAGTATCCACCGCCATTCCCAGGTTGAGCCCGGGGCTTTCACGGCAGACTTAACGAACCACCTACGCACGCTTTACGCCCAGTAATTCC
+
FFFFFFFFFFFFFFFFFFF:FFFFFFFFFFFFFFFFFFFFFFFFFFFFFFFFFFFFFFFFFFFFFFFFFFFFFFFFFFFFFFFFFFFFFFFFFFF::FFF:FFF:FFFF,,FFFFFFFF,FFFFFFFFF,FFFFFFFFFFFFFFFFFFFFFFFF,FFFFFF:FFFFFFFFFFFFFF,FF:FFFFFF:FFFFFFFFFFF,,FFFFFFFFFFFFFFFFFFFFFFF,FFFFFFFFF,FF,FFF,FFF,:F:F,
@A00920:152:HGHKKDRXX:2:2108:27308:24205 2:N:0:CGCGTTCA+CTAATCGA
GGACTACTCGGGTTTCTAATCCTGTTTGCTCCCCACGCTTTCGTGCCTGAGCGTCAGGACAGGCCCAGTCAGCTGCCTTCGCCATTGGCGTTCCCATCGATCTCTACGCATTTCACTGCTACACCAGGAATTCCGCTACCCTCTACCACACTCTAGTCGCCCAGTATCCACTGCAGTTCCCAGGTTGAGCCCAGGGCTTTCACAACGGACTTCAACGACCACCTACGCACGCTTTACGCCCAGTAATTCC
+
FFFFFFFFFFFFFFFFFFFFFFFFFFFFFFFFFFFFFFFFFFFFFFFFFFFFFFFFFFFFFFFFFFFFFFFFFFFFFFFFFFFFFFFFFFFFFFFFFFFFFFFFFFFFFFFFFFFFFFFFFFFFFFFFF,FFFFFFFFFFFFFF,FFFFFFFFF:FFFFFFFFFF:FFF,FFFFFFFFFFFFFFFF:FFFFFFFFFFFFFFFFFFFFFFFFF:FFFFF:FFFFFFFFFFFFFF,FFFFFFFFF:F,FFFF
@A00920:152:HGHKKDRXX:2:2108:8106:25269 2:N:0:CGCGTTCA+CTAATCGA
GGACTACTAGGGTTTCTAATCCCGTTTGCTCCCCTGGCTTTCGCGTTTTAGTGTCAATCTCTGTCCAGGATGCCGCCTTCGCCACCGGTATTCCTCCCGATATCTACGCATTTCACCGCTACACCTGGAATTCTGCATACCTCTCCCGAATTCAAGCACTCCAGTATCCGACGCAGTTCCCCGGTTAAGCCTGGGGATTTCACGTCGGACTTGGTTGGCCACCTACACGCCCTTTACGCCCAGTAATTCC
+
FFFFFFFFFFFFFFFFFFFFFFFFFFFFFFFFFFFFFFFFFFFFF,:FFFFFFFFFFFF:F,FFFF:F:F,:FFFFFFFFFFFFFFFFF,FFFF:F,,FF,FFFF,FFF:FFFFFFF,FFFFFFF:,F,FFFFFFF,F,FFFFFFF,F,FFFF::FF,,,:FFFFFFFFFF,FFF,FF:F,::FFF,FFFF,,FFF,FFFFFF,,F:FFFFF,:,F:FFF,FFFFFFFFFFFFFFFFFFFFFFFF,FFFF
@A00920:152:HGHKKDRXX:2:2108:9833:26694 2:N:0:CGCGTTCA+CTAATCGA
GGACTACTCGGGTTTCTAATCCTGTTTGCTACCCACGCTTTCGTGCCTCAGCGTCAGGTAAGGCCCAGAGATCCGCCTTCGCCACCGGTGTTCCTCCTGATATCTGCGCATTTCACCGCTACACCAGGAATTCCGATCTCCCCTACCTACCTCTAGCCACGCAGTATCGGATGCAGTTCCGGGGTTGCGCCCCGGGGGTTCACACCCGACTTGCGCCGCCGCCTACGCACGCTTTAACCCCAAGGAATCC
+
FFFFFFF:FFFFF,FFFFFFFF:FF::FF,FFFFF:FFFFFFFFFFFFFFFFFFF:FFF:FFFFFFFF:F,F,FFFF:FFFFF,F:FFFFFFFFFFFFFFF:FFFFFFFFFFFFFFF,FFFFFFFFFF:FFFFFFFFFFFFFFFFFFFFF::FF:FFF,FFFFF,F,F:::F:FFF,,FFFF:FFF,,FFFFFF:,F,FFFFFF,FF,,:,F,FF::F:F:FF:F:,,,FFF:FFF,,FFF,FF:FF,FF
@A00920:152:HGHKKDRXX:2:2108:7102:26725 2:N:0:CGCGTTCA+CTAATCGA
GGACTACACGGGTTTCTAATCCCGTTTGCTCCCCTAGCTTTCGCGCCTCAGCGTCAAGAACAGGCCAGGAAGCCGCCTTCGCCACTGGTGTTCCTCCCGATATCTACGCATTTCACCACTACACCGGGAATTCCGCTTCCCTCTCCTGCCTTCGAGTCCGTCAGTATCGAATGACCCTCCCCAGTTGAGCCGGGGGCTTTCACACTCGACTTGAAGGACCGCCTGCGCGCTCTTTACGCCCAGTAAATCC
+
FFFFFFFFFFFF:FFFFFFFFFFFFFFFFFFFFFFFFFFFFFFFFFF:FFFFFFF:FFFFFFFFFFFFFFFFFFFFFFFFFFFFFFFFFFFFFFFFFFFFFFFFF:FFFFFFFFFFFFFFFFFFFFFFFFFFFFFFFFFFFFFFFFFFFFFFFFFFFFFFFFFF:FFFFFFFFFFFFFFFFF,F:FFFFFFFFFFFFFFFFFFFFFFF,F,FFFFFFFFFFFF:FFFFFF:FFFFFFFFFF:F,FFFFFF
@A00920:152:HGHKKDRXX:2:2108:9480:26991 2:N:0:CGCGTTCA+CTAATCGA
GGACTACTGGGGTTTCTAATCCTGTTTGCTCCCCACGCTTTCGAGCCTCAGTGTCAGGGACGTTCCAGAGCGCCGCCTTCGCCACCGGCCTTCCTCCCGATCTCTACGCATTTCACCGCTACACCGGGAATTCCGCGCTCCTCTCCCGTCCTCTAGCTAGGCAGTCCCTCTCGACCTTTCCAGGTTGAGCCTGGAGATTTCCCGAGAGGCTTACCTAACCACCTACGCTCCCTGTACGCCCAGTAAATCC
+
FFFFFFFF:FFF::FFF:FF,FFF::,FFFFFFFF:FF:FFF:F:FFFF:FFFFF:,F:FF:,:FF,FFFFFFFFFFFF::FF,FF:FFFFFFFFFFFFFFF:::,FF,FF,FFFFFFF::FFFFFFFFF:::FF,FF:F:FFFFFFFFF:FFFFFF,FFFFFFFFFFF:FFFFFF:,F:FFFF,,FFFFFF:FFFF,F,FFF,FFFF:F:,FF:F,::FF:FF,FFFF:FFFFF::FFFFFF::FF,FF
@A00920:152:HGHKKDRXX:2:2108:28510:27101 2:N:0:CGCGTTCA+CTAATCGA
GGACTACACGGGTTTCTAATCCTGTTTGCTACCCACGCTTTCGCGCCTCAGCGTCAGAAGAGGGCCAGTGAGCCGCCTTCGCTTCTGGTGTTCCTCCGAATATCTACGAATTTCACCTCTACACTCGGAATTCCACTCACCTCTCCCGAACTCAAGGTCGCCAGTATCAGAGGCAGTTCCGAGGTTGAGCCTCGGCATTTCACCCCTGACTTAAAGACCCGCCTACGCGCGCTTTACGCCCAGTAATTCC
+
FFFFFFF,FFFFFFFFFFFFFFFFFFFFFF,FFFFFFFFFFFF,F,FFFFFFFFFFF,F,,FF:FFFFFFFFF,F,FF:F,F:FFFFFFFFFFFFFFFFFFFFFFFFFF:FFFFFFFFFFFF:F,:,FFFFFF:FFF,:F:FFFFFF,F,FFF,FF:,F,FFFFFFFF,FF:FFF,,:,F:,:FFF,FFFFF:F,FFFFFF:FFFF,FFFFFF,,FFFFFFFFFFF,F,F:FFFF:F:FFFFFFF,:FFF
@A00920:152:HGHKKDRXX:2:2108:18900:27305 2:N:0:CGCGTTCA+CTAATCGA
GGACTACCGGGGTATCTAATCCTGTTTGCTCCCCACGCTTTCGCGTTTTAGCGTCAGTCATTGTCCAGAAGGCCGCCTTCGCCACCGGTGTTCCGCTTGATATCTACGAATTTCACCTCTACACCAAGCATTCCGCCTTCCTCTCCAAGACTCTAGCCTCGCAGTTTCGAGTGCACTTCCACGGTTGAGCCGTGGGATTTCACGCCCGACTTGCAAGGCCGCCTGCGCGCGCTTTACGCCCAGTAATTCC
+
FF,FFFFFFFFFFFFFFFFFFFFFFFFFFFFFFF:FFFFFFFFFFFFFFFFFFFF:FFFFFFFFFFFFF:FFFFFFFFFFFFFFFFFFFFF,FFFFFFFFFFFFFFFFFFFFFFFFFFFFFFFFFFFFFF,FFFFFFFFFFFFFFFFFF:FFFF:FFFFFFFFF,:FFFFFFFFFFFFFFFFF:FFFFFFF:FFFFF:FFFFFFFFFF:FFFF:FFFFFFFFFFF:FFFFFFFFFFFFFFFFFFF,FFF:
@A00920:152:HGHKKDRXX:2:2108:22607:27398 2:N:0:CGCGTTCA+CTAATCGA
GGACTACCGGGGTTTCTAATCCCGTTCGCTCCCCTAGCTTTCGCGTTTGAGCGTCAGGTACAGTCCAGGTGGCCGCTTTCGCCACTGGTGTTCCTCCACATCTCTACGCATTTCACCGCTACACGTGGAATTCCGCTCTTCTCTTCTGCACTCAAGTCTCCCAGTTTCCAATGACCCTCCCCGGTTGAGCCGGGGGCTTTCACATCAGACTTAAAAGACCGCCTGCGCGCGCTTTACGCCCAATAATTCC
+
FFFFFFFFFFFFFFFFFFFFFFFFFFFFFFFFF:FFFFF,FFFFFFFFFFFFFFFFFF:,:FFFFFFFFFFFFFFFF:FFFFFFFFFFFF:FFFFFF:FFF:F:FFFF::FFFF:F:FFF::::F:FFF,FFFFFF,,FFF::,FFFFFF,:F,,F,,F:::FFFFFFF,FFFF,FF,F:FFF:FFF:F:F::FFF,F:FFFFFFF:FFF:F,FF:FF,:FF,::FFFFFFF:::,:FF:F::F:,,FFF
@A00920:152:HGHKKDRXX:2:2108:4472:28087 2:N:0:CGCGTTCA+CTAATCGA
GGACTACACGGGTATCTAATCCTGTTTGATCCCCACACTTTCGTGCCTCAGCGTCAGTTTGAGACTAGAAAGCTGTCTACACTATCGGTGTTCTTGACGATATCTAAGCATTTCACCGCTACACCTTCAATTCCGCAAACCTCTACACAACTCAAGCCCATCAGTATCAATACCACCCTCCAGGTTAAGCCGGGATATTTCAGAACTGACTTAATAGCCCGCCTACGAACCCTTTAAACCCAATAAATCC
+
FFFFFFFFFFFFF,:FFFFFFFFFF:FFFFFFFFF:,FFFF:FF:FFFFFFFF:F:F,F:,FF,F,FF:,FFF,F,FFFF:F,:,,FFFFFFFFF,FFFFFF:FFFFFFFFFFFFFFFF:FFFFF,:FFF,:FF,::,FFFF:,FF,:,FFFFFF:F,,FFFFFFFF:FFF,F:FF:,,FF,F:FFFFFFF,F,F,FFF:FF:,F:F:FFFFFF,F,,FFF:FFF:F:FFFF:,FF:FFF:F:FFFFFF,
@A00920:152:HGHKKDRXX:2:2108:5430:28338 2:N:0:CGCGTTCA+CTAATCGA
GGACTACTGGGGTTTCTAATCCTGTTTGCTCCCCACGCTGTCGCGCCTCAGTGTCAGCAATTGCCCAGCAGGCCGCCTTCGCCACTGGTGTTCTTCCGGATCTCTACGCATTCCACCGCTACACCCGGAATTCCACCTGCCTCTACAATGCTCAAGCCTAGCAGTTCGCACGGCAGATCCGGGGTTAAGCCCCGGACTTTCACCACACGCTTACCAAGCCACCTACGCGCCCTTTACGCCCAGTGATTCC
+
FFFFFFFFFFFFFFFFFFFFFFFFFFFFFFFFFFFFF:FFFFFFFFFFFFFFFFFFFFFFFFFFFFFFFFFFFFFFFFFFFFFFFFFFFFFFFFFFFFFFFFFFFFFFFFFFFFFFFFFFFFFFFFFFF:FFFFFFFF:FF:FFFFFF:FFFFFFFFFFFFFFFFF:FFF:FF:FF:FFFFFFFFFFFFFFFF:FFFFFFFFFFFF,FFFFFFFFFFFFFFFF:FFFF:FFFFFFFFFFFFFF,FFFFFF
@A00920:152:HGHKKDRXX:2:2108:23647:28354 2:N:0:CGCGTTCA+CTAATCGA
GGACTACAGGGGTATCTAATCCCGTTTGCTCCCCACGCTTTCGTGCCTTAGTGTCAGGAATGAGCCAGTCGCCTGCCTACGCCATCGGTATTCCTCCCTATATCTACGGATTTCACTCCTACACAGGGAATTCTAGCGACCTCTCTCATCCTCTAGCTCCGCAGTTTTGATAATGGATATGGGGTTGAGCCCCACGCTTTCACTACCAACTTACGATGCCACCTACGCAACTCTTTACGCCCAGTACTTC
+
FFFFFFFFFFFFFFFFFFFFFFFFFFFFFFFFFFFFFFF:FFFFFF:FFFFFFFFFFFFFFFFFF:FFFFFFFFFFFFFFFFFFFFFFFFFFFFFFFFFFFFFFFFFFFFFFFFFF:FFFFFFFFFFFFFFFF:FFFFF:FFFFFFFFFFFFFF:FFFFFFFFFFFFFFFFFFFFFFF::FF,FFFFFFFFFFFF:FFFFFFFFFFFFFF:F,FFFFF,FFF:FFFFFFFFFFF,FFFFFFFFFFF,FF:
@A00920:152:HGHKKDRXX:2:2108:11939:29309 2:N:0:CGCGTTCA+CTAATCGA
GGACTACCGGGGTTTCTAATCCCGTTTGCTCCCCTAGCTTTCGCGCCTCAGCGTCAATCTCGGTCCAGGATGCCGCCTTCGCCACCGGTGTTCCTCCAGATGTCTACGCATTTCACCGCTACACCTGGAATTCCACATCCCTCTCCCGGATTCAAGCCAACCAGTCTCGGACGCAGTTCCCGGGTTGAGCCCGGGGCTTTCACGTTCGACTTAGCAGGCCGCCTACGCGCCCTTTACGCCCAGTAATTCC
+
FFF,FFFFFFFFFFFFFFFFFFFFFFFFFFFFFFFFFFFFFFFF:F::FF:FFF::F:FF:FFFFF:,FF:FF:FFFFF,::FFF:FF,F:F:FF,FFFF,,,,,:F::F,F:FF,FFFF:::FFFF:,F:F,FF,FFF:FF::,FFFFFFF,,FFFFF,FFFFFF:,F:FFFF,FFFF,FFFF,:FFFFFFF:F,,:F,:FF,FFFFF::FFFFFFFF:FFFFFFFFFFFFFFFFFFFFF:F:F,:,,F
@A00920:152:HGHKKDRXX:2:2108:22281:30624 2:N:0:CGCGTTCA+CTAATCGA
GGACTACAGGGGTTTCTAATCCTGTTTGATCCCCACACTTTCGTGCCTCAGCGTCAGTTACAGCCTAGTAAGCTGACTTCACTATCGGTGTTCTTGACGATATCTACGCATTTCACCGCTACACCGTCAATTCCGCCTACTTCGATTGCACTCAAGCCCTACAGTATCAATGCCACCCTCCCGGTTAAGCCGGGATATTTCACCACTGACTTAGCAGGCCACCTACGCTCCCTTTAAACCCAAAGAATCC
+
FFFFFFF,FFFFFFFFFFFFFFFFFFFFF:FFFF:FFFFF:FFFFFFFFFFFFFFFFF:FFFFFF,,FFFFFFFF,FFFFFFF:FFFFFFF:FF,,FFFFFFFFFF,FF,:FFFFF:FFFFFF:FFFFF:,FFF:FFFFFFFF,F:FFFFFFFFFFFFFFFFFFF:F:FFF,FFFFF,,FFFFF,,,FFFFF:,F,,FF,FFFFFF:FFFF,FFF:F,FF,FF,F,:FFFFFF,,FFFFFFFF,FFF::F
@A00920:152:HGHKKDRXX:2:2108:18502:31375 2:N:0:CGCGTTCA+CTAATCGA
GGACTACTAGGGTTTCTAATCCTGTTCGCTCCCCACGCTTTCGCTCCTCAGTGTCAGTGCCAGCCCAGAGCGCCGCCTTCGCCGCTGGTGTTCCTCCTGATATCTGCGCATTTCACCGCTACACCAGGAATTCCACGCTCCCCTACTGGACTCTAGTCACGGCAGTATCGGGTGGCGTCTCCAGGTTGAGCCTGGAGGTTTCACACCCGACTTACCGAACCGCCTACGAGCTCTTTACGCCCAATGAATC
+
FFFF:,FFFFFFFFFFFF,FFFFF:FFFFFFFFFFFFFFFFFFFF:FFF:FF:,F:F:FFF::FFF:FFF:FFF:FF::F:FFF,FFFFF:FF:FFFFFFFFF,FF,FFF,FFFFFFFFFF:FFFFFF,F:FFFFFFFFFFFF:FFFFFFF:FFFFF:FFFFFFFF,FFF:FFFFFFFF::FFFFFFFF:F:FFF:FFFF:FFFFFF::FF,FFFFFFFF:FFFF::F:F:FFFF:FF::F::F:F:,FF
@A00920:152:HGHKKDRXX:2:2108:14498:31391 2:N:0:CGCGTTCA+CTAATCGA
GGACTACTCGGGTATCTAATCCCGTTTGCTCCCCTAGCTTTCGCGTTGGAGTGTCAGGAGCGGTCCAGAAGGTCGCCTTCGCCACTGATGTTCCTCCGGATATCTACGCATTTCACCACTACACCCGGAATTCCACCTTCCTCTACCGTCCTCTAGTCTGCCAGTTTTGAACGACATCTCCCGGTTAAGCCGTGAGATTTAACATCCAACTTAACAGACCACCTGCACGCGCTTTACGCCCAGTAAATCC
+
FFFFFFFFFFFFFFFFFFFFFFFFFFFFFFFFFFFFFFFFFFFFFFFFFFFFFFFFFFFFFFFFFFFFFFFFFFFFFFFFFFFFFFFFFFFFFFFFFFFFFFFFFFFFFFFFFFFFFFFFFFFFFFFF,FFFFFFFFFFFFFFFFFFFFFFFFFFFFFFFFF:FFFFFFFFFFFFFFFFFFFFFFF,FFFFFFFF:F,FFFFFFFFFF:FFFFFFFFFFFF,FFFFFFFFFFF,FFFFFFFFFFFFFFFF
@A00920:152:HGHKKDRXX:2:2108:19434:31454 2:N:0:CGCGTTCA+CTAATCGA
GGACTACTCGGGTTTCTAATCCTGTTCGCTCCCCATGCTTTCGCTCCTCAGCGTCAGTTGCGGCCCAGAGACCTGCCTTCGCCATCGGTGTTCCTCCTGATATCTGCGCATTCCACCGCTACACTCGGAATTCCACCTTCCCCTACCGCACTCAAGCCTGCCAGTTTCCAGTGCAACACAGGGGTTGAGCCCCTAGCTTTCACACCAGACTTAACAAGCCGCCTACGCACGCTTTACGCCCAATAATTCC
+
FFFFFFFFFFFFF:FFFFFFFFFFFFFFFFFFFFFFFFFFFFF,FFFFFFFFFFFFFFF:FFFF::FFFFFFFFFFFFFFFF:F:FFFFF::FFFFFFFFFFFFFF:FFFFFFFFFFFFFFFFFFFFF:FFFFF:FFFFFF,F:FF,FFFFFFFFFFFFF,FFFFFFFFFFFFFFFFFFFFFFF:FFFFF:FF,FFFFFFFFFFFFFF:FFF:,F:F,FFFFFF,FFFFFFFFFFFF:FFFFF,FFFFFF
@A00920:152:HGHKKDRXX:2:2108:25500:32064 2:N:0:CGCGTTCA+CTAATCGA
GGACTACTGGGGTTTCTAATCCCTTTTGCTCCCCACGCTTTCGTGCCTGAGCGTCAGCAATTGTCCAGGTAGCCGCCTTCGCCTCTGGTGTTCCTCACGATATCTACGCATTTCACTGCTACACCGTGAATTCCGCTACCCTCTCCAATGCTCTAGTCATGTAGTTTTAGACGCAGTTTCGGAGTTGAGCTCCGAGATTTCACATCTAACACACACAACCGCCTGCGCACCCTTTACGCCCAGTGAATCC
+
FFF:FFFFFFFFFFFFFFFFFFFFFFFFFFF:FF:FFFFFFFFFFFFFFFFFFFFFFFFFFFFFFFFFFFFFFFFFFF:FF:FFFFFFFFFFFF:FFFFFFFF:FF:FFFFFFFFFFFFFFFFFFFFFFFFFFFFFF:FFFFFFFFFFF:FFFFFFFFFFFF,FFF:FFFF:FFFFFFFFFFFFFFFFFFFFFFFF:,FFF,FFFFFF:F:FFFFFF:FFFFFFFFFFFFFF,FF:FFFFF,FFF::,:F
@A00920:152:HGHKKDRXX:2:2108:2220:32800 2:N:0:CGCGTTCA+CTAATCGA
GGACTACTGGGGTTTCTAATCCCGTTTGCTCCCCTGGCTTTCGCTCCTCAGTGTCAGTGTCGGTCCAGGATGCCGCCTTCGCCACCGGTGTTCCTCCAGATATCTACGCATTTCACCGCTACACCTGGAATTCCGCATCCCTCTCCCGAACTCAAGCCATCCAGTATCAGACGCAGTTCCCCGGTTAAGCCGAGGAATTTCACGTCTGACTTAGTTGGCCACCTACGAGCCCTTTACGCCCAGTAATTCC
+
FFFFFFFFFFFFFFFFFFFFFFFFF,FF:FFFFFFFFFFF:FFFFF:FF::FFFFFFFFF,FFFFFFFFFF,FFFFFFFF:,F:FFFFF:FFF:,FFFFFF::F:,FF::FF::FFFF:,FFFF,FFFFFFFFFF:FFFFFFFFFFF:FFFFFFFFFF:,FF,F,F:FFF:FFF,,FFFFFFF,:,F:FFF:FFFFF:F::,FFF,::FFF,FFFFFFF,,FF:F::FFFF,FF,,F,FFF:FFFFF,FF
@A00920:152:HGHKKDRXX:2:2108:15835:32831 2:N:0:CGCGTTCA+CTAATCGA
GGACTACAGGGGTTTCTAATCCTGTTTGCTCCCCACGCTTTCGTGCATGAGCGTCAGTGCATGCCCAGGGGATTGCCTTCGCCATCGGTGTTCCTCCGCATATCTACGCATTTCACTGCTACACGCGGAATTCCATCCACCTCTGCCGCACTCTAGACGTGCAGTCACAAAAGCAGTTCCCAGGTTGAGCCCGGGGATTTCACATCTGTCTTGCACAACCGCCTGCGCACGCTTTACGCCCAGTAATTCC
+
FFFFFFF,FFFFFFFFFFFFFF,FFFFFFFFFFFFFFFFFFFF,FF,FF:FFFFFFFFF,F,FFFFFF,FF:,,FFFFFFFFFFFFFFFFFFFFFFFF,FFFFFFFF,FFFFFFFF,FFF:FFF,:FFFFFFFFF::F,FFFFFFF,,FFFFF,:F:,,FFFFFFF,FF,F,F:FFFF,F,FFFFFFFFFF:,F,FFF,FFFF,,FFFFFFFFF:FFFFFFFF:FFFF,FFFFFFFFFFFFFFF,F:FFF
@A00920:152:HGHKKDRXX:2:2108:24108:33191 2:N:0:CGCGTTCA+CTAATCGA
GGACTACTGGGGTTTCTAATCCTGTTTGCTCCCCACGCTTTCGCGTCTCAGCGTCAGTCGTCGTCCAGGAAGCCGCCTTCGCCACCGGTGTTCCTCTCGATATCTACGAATTTCACCTCTACACCGAGAATTCCGCTTCCCTCTCCGACACTCAAGCCAAGCAGTTTCGAGTGCACTTCCCAGGTTGAGCCCGGGGCTTTCACACCCGACTTGCCAAGCCGCCTACACGCGCTTTACGCCCAGTAATTCC
+
FFFFFFFFFFFFFFFFFFFFFFFFFFFFFFFFFFFFFFF:FFFFFFFFFF:FFFFFFFFFFFFFFFFFFF:FFFFFFFFFFFFFFFFFFFFFFFFFFFFF:FFF:FF:F,FFFFFFFFF:FFFFFFFFFFFFFFFFFF:FF::FFFFFFFFFFFFFFFFFFF,FFFFFFFFFFFFFF:FFF:FFFFF:F,FFF:FFFF,FFFFFFFFFFFF,FFFFFF,FFFFFFFF:F,FFFFFFF,FFFFFF,,FFFF
@A00920:152:HGHKKDRXX:2:2108:19361:33207 2:N:0:CGCGTTCA+CTAATCGA
GGACTACAGGGGTTTCTAATCCTGTTTGCTCCCCTAGCTTTCGTGCCTCAGTGTCAGGTGTTGTCCAGGGACTCGCCTTCGCCACTGGTGTTCCTCTCGATATCTACGCATTTCACTGCTACACCGAGAATTCCAGTCCCCCCTCCAAACCTCAAGCTCAGTAGTATTCAATGCCATTTCAGGGTTGAGCCCTGAGCTTTCACATCAAACTTACCAAGCCACCTACGCACCCTTTACGCCCAGTGAATCC
+
FFFFFFFFFFFF:FFFFFFFFFFFFFFFFFFFFFFFFFFFFFFFFFFFFFFFFFFFFFFFFFFFFFFFFFFFFFFFFFFFFFFFFFFFFFFF:FFFFFFFFF:FFFFFFFFFFFFFFFFF:FFFFFFFFFFFFFFFFFFFFFFFFFFFFFFFFFFFFFFFFFFFF,FFFFFFFFFF,FFFFFFFFFFFFFFFFFFFFFFFFFFFFFFFF:,FFFFFFFF::FF,FFFFFFFFFFFF:FFFFF:FFFFF:F
@A00920:152:HGHKKDRXX:2:2108:21630:33599 2:N:0:CGCGTTCA+CTAATCGA
GGACTACCGGGGTTTCTAATCCTGTTCGCTCCCCACGCTTTCGCGTCTCAGCGTCAGTACCGTCCCAGAGAGCTGCCTTCGCCATTGGTGTTCTTCCTGATATCTGCGCATTTCACCGCTACACCAGGAAGTCCACTCTCCTCTTCCGGACTCTAGCCAAGCGGTTTCTGTCGACGTCTGGAGGTTGATCCTCCAGTTTTCACACCAGACCTGCTTGGCCGCCTACACGCTCTTTACGCCCAGTAAATCC
+
:F:FF:FFFF:FF:F:F:FFF::FF::F,:FF:FF::FFFFF:FFF,FFFFFFFFFFFFF:FF:FFFFFFFFFFF:FFFFF,F,F:F,,,FF,:FFFFF,FF,F::FFFFFF,FFF:::FFFFFFF,,FF,:,FFFFFFF,:,FFFFFF::FFFF:FFFF,FF:FFFFFF:F:FFFFFFFFF:F:::,,FFFFFFFFFFF:FFF,,F,FFFF,FFFFFFFFFFFF::F::FFFFFF,FFFFFFFFFF,:F
@A00920:152:HGHKKDRXX:2:2108:23366:33818 2:N:0:CGCGTTCA+CTAATCGA
GAATACTGGGGTTTATAATCCCGTTCGCTCCCCACGCTTTCGAGCCTCAGCGTCAGTTAAGAGCCAGAAAGCCGCTTTAGCCACTGGTTTTCCTCAGGATATCTAAGCATTTAACCGCTAAACCCAGAATTCCGCTTTCCTCTCGCGAACTCAAGACCTCCAGTATCCAAATCACCTCCGAGGTTTAGCCCCGTGATTCCACTATAGAATTAAAGGTCCGCCAGAGCTCCCTTTACGCCCAGTACATACC
+
F:,:F::,,FFFFF,,FFF:FF:FF:,FF,FFFF:,F:FFFFF,:FF,F:FFFFFFFF,,,,F,F:FF,F:FF:F,:F,:FF:F,FFF,,F:F,:F,,F,FF,:FFFFFFFF,FFFFFFF,FFF,,FFF,FFF,:,FF:F,,:F:F,FF:FFFF,:,F,,F:,,FF,F,FF,FF::F,F,F,FFF,:,FFFFF,,,FF:FF:F,FF,:,,FFF,,,F,FFFF,F,F,,FFF,FFFFFFFF,,FF,,:,F,
@A00920:152:HGHKKDRXX:2:2108:29767:34945 2:N:0:CGCGTTCA+CTAATCGA
GGACTACTAGGGTTTCTAATCCTGTTTGCTCCCCACGCTGTCGCGCCTCAGTGTCAGCCACTGCCCAGCAGGCCGCCTTCGCCACCGGTATTCTTCCGGATCTCTACGCATTCCACCGCTACACCCGGAATTCTACCTGCCTCTACAGTGCTCAAGCCATAGCAGTTCGCACGGCAGACCCGGGGTTGAGCCCCGGGCTTTCACCACACGCTTGCCAAGCCACCTACGCGCCCTTTACGCCCAGTGATTC
+
FFFFFFFFFFFFFFFFFFFFFFFFFFFFFFFFFFFFFFFFFFFFFFFFFFFFFFFFFFFFFFFFFFFFFFFFFFFFF,FFFFFFFFFFF:FFFFFFFFFFFFFFFFFFFFFFFF,FFFFFFFFFFF:FFFF:FF,FFFFFFFFFFFFFFFFFFFFFFFFFF:FFFFFFFFFFFFFFFFFFF:FFFF:FFFFFFFFFFFFFFF:FFFF:FFFFFFFFFFFFFFFFFFFF::FFFF:FFFFFFF,FFFFFFF
@A00920:152:HGHKKDRXX:2:2108:29749:35008 2:N:0:CGCGTTCA+CTAATCGA
GGACTACAGGGGTTTCTAATCCTGTTTGCTCCCCACGCTGTCGCGCCTCAGTGTCAGCAACTGCCCAGCAGGCCGCCTTCGCCACTGGTGTTCTTTCGGATATCTACGCATTCCACCGCTACACCCGAAATTCCACCTGCCTCTACAGTGCTCCAGCTCAGCAGTTCGCACGGCAGATCCGGGGTTGAGCCCCGGACTTTCACCACACGCTTACCAAGCCACCTACGCGCCCTTTACGCCCAGTGATTCC
+
FFFFFFFFFFFFFFFFFFFFFFFFFFFFFFFFFFFFFFFFFFFFFFFFFFFFFFFFFFFFFFFFFFFFFFFFFFFFFFFFFFFFFFFFFFFFFFFFFFFFFFFFFFFFFFFFFFFFFFFFFFFFFFFFF,F:FFFFFFFFFFFFFFFFFFFFFFFFFFFFFFFFFFF:FFFFFFFFFFFFFFFFFFFFFFFFFFFFFF:FFFFFFFF:FFF:FFFFFFFFFFFFFFFFFFFFFFFFFFFFFFFFFFFFFF
@A00920:152:HGHKKDRXX:2:2108:8386:35055 2:N:0:CGCGTTCA+CTAATCGA
GGACTACTGGGGTATCTAATCCTGTTTGCTCCCCACGCTTTCGCACCTGAGCGTCAGATTCGAGCCAGTGAGCCGCCTTCGCCACTGGTGTTCCTCCTAATATCTACGAATTTCACCTCTACACTCGGAATTCCACTCGCCTCTCCAAGATTCTAGCAAAGCAGTTTCAAGGGCAGTTCCGGGGTTGAGCCCCGGGATTTCACCCCTGACTTGCTTCGCCGCCTACGTGCGCTTTACGCCCAGTAATTCC
+
FFFFFFFFFF:FFFFFFFFFFFFFFFFFFFFFFFFFFFFFFFFFFFFFFFFFFFFFFFFFF:FFFFFFFFFFFFFFFFFFFFFFFFFFFFFFFFFFFFFFFFFFFFFFF,FFFFFFFFF:FFFFFFFFF,FFFFFF:FFFFFFFFFFFFFFFFFFFFFFFFFFFFFFFFFFFFFFFFFFFFFFFFFFF:FFFFFFFFFFFFF:FFFFFFFFFFFFFF,FFFFFFFFFFF:FFFFFFFFFFFFF:,FFFFF
@A00920:152:HGHKKDRXX:2:2108:8748:35430 2:N:0:CGCGTTCA+CTAATCGA
GGACTACTAGGGTATCTAATCCTGTTTGCTCCCCACGCTTTCGCACCTCAGCGTCAGTATCTACCCAGATCGCCGCCTTCGCCACTGGTGTTCCTCCCGATATCTACGAATTTCACCTCTACACCGGGAATTCCGCGATCCTCTTTAGTACTCAAGGCCATCAGTTTCGAATGCACGTCCTCGGTTAAGCCGAGGGATTTCACAACCGACTTGATGGTCCGCCTACGCGCGCTTTACGCCCAGTGATTCC
+
FFFFFFFFFFFFFFFFFFFFFFFFFFFFFFFFFFFFFFFFFFFFFFFFF:FFFFFFFFFFFFFFFFFFFFFFFFFFFFFFFFFFFFFFFFFFFFFFFFFFFFFFFFFFFF:FFFFFFFFFFFFFFFFFFFFFFFFFFFFF:FFFFFFFFFFFFFFFFFFFFFFFFFFFFFFFFFFFFFFFFFFFFF,:FFFFFFFFFFFFFFFFFFFFFFFFFFFFFFFFFFFF,FFFFFFF:FF:FFFFFFFFFFFF:F
@A00920:152:HGHKKDRXX:2:2108:14877:35931 2:N:0:CGCGTTCA+CTAATCGA
GGACTACAGGGGTATCTAATCCTGTTTGCTCCCCACGCTTTCGCTCCTCAGCGTCAGTGCCGGCCCAGAGAGCCGCCTTCGCAACTGATGTTCCTCCCGATCTCTACGCATTTCACTGCTACACCGGGAATTCCACTCTCCTCTACCGCACTCTAGCCCGCCAGTATCAAATGCAATTCCCAGGTTGAGCCCGGGGCTTTCACATCTGACTTAACGAACCACCTACGCACGCTTTACGCCCAGTAATTCC
+
FFFFFFFFFFFFFFFFFFFFFFFFF:FFF:FFFFFFFF:FFFFFFFFFFFFFFFFFFFFFFFFFFFFFFFFFFFFFFF,FFFFFFFFFFFFFFFFFFF:FFFFFFFFFFFFFFFFFFFFFFFFFFFFFF,FFFFFFFFFFFFFFFFFFFFFFFFFFFFFFFFFFFFFFFFFFFFFFF:FFFFFFFFFFFFFFFFFFFFFFFFFFFFFFFFFFF,FFFFFFFFFFFFFFFFFFFFFF:FFFFFFFFFFFFF
@A00920:152:HGHKKDRXX:2:2108:30987:36996 2:N:0:CGCGTTCA+CTAATCGA
GGACTACAAGGGTTTCTAATCCTGTTTGATCCCCACGCTTTCGGGTCTGAGTGTCAGTGTCTAGCCAGATAGCCGCCTTCGCCTCCGGTATTCCTGTTGATATCTACGTATTTCACCACTACACCAACAATTCTACTATCCTCTCTAGCACTCAAGCTACGCAGTATCAAATGCACTTCTGGGGTTGAGCCCCAGGCTTTCACACCTGACTTACATAGCCACCTGCACCCGCTTTACGCCCAATAATTCC
+
FFFFFFFFFFFFFFFFFFFFFFFFFFFFFFFFFFFFFFFFFFFFFFFFFFFFFFFFFFFFFFFFFFFFFFFFFFFFFFFFFFFFFFFFFFFFFFFFFFFFFFFFFFFFFFFFFFFFFFFFFFFFFFFFFFFFFFFFFFFFFFFFFFFFFFFFFFFFFFFFFFFFFFFFFFFFFFFFFFFFFFFFFF:FFFFFFFFFFFFFFFFFFFF:FFFF:F:FFFFFFFFFFFFFFFFFFFFFFFFFFFFF:F:FFF
@A00920:152:HGHKKDRXX:2:2109:2293:1485 2:N:0:CGCGTTCA+CTAATCGA
GGACTACCGGGGTTTCTAATCCTGTTTGCTACCCACGCTTTCGCGTCTCAGCGTCAGTGATCGTCCAGAAGGCCGCCTTCGCCACCGGTGTTCCGCTTGATATCTACGAATTTCACCTCTACACCAAGCATTCCACCTTCCTCTCCGATACTCTAGCTCTGCGGTTTCGAATGCACTTCCACGGTTGAGCCGCGGGATTTCACATCCGACCTACAGTGCCGCCTACACGCGCTTTACGCCCAGTAATTCC
+
FFFFFFFFFFFFFFFFFFFFFFFFFFFFFFFFFFFFFFFFFFFFFFFFFFFFFFFFFFFFFFFFFFFFFFFFFFFFFFFFFFFFFFFFFFFFFFFFFFFF:FFFFFFFFFFFFFFFFFFFFFFFFFFFFFFFFFFFFFFFFFFFFFFFFFFFFF,FFFFFFFFFFFFFFFFFFFFFFFFFFFFFFFFFFFFFFFFFFFFFFFFFFFFFFFFFFFFFF:FFFFFFFFFFFFFFFFFFFFFFFFFFFFFFFF
@A00920:152:HGHKKDRXX:2:2109:8594:2033 2:N:0:CGCGTTCA+CTAATCGA
GGACTACTGGGGTTTCTAATCCTGTTCGCTCCCCACGCTTTCGCACCTCAGCGTCAGATGAGGTCCAGCGAGCCGCCTTCGCCTCTGGTGTTCTTCCGGATCTCTACGCATTCCACCGCTACACCCGGAATTCCGCTCGCCTCTACCTATCTCCAGCCCTCCAGTATCCCCTGGCCTCCTGCGGTTGAGCCGCAGGCTTTCACAGTGAGACTTAAAAGGCCGCCTACGTGCGCTTTACGCCCAATAATTC
+
FFFFFFFFFFFFFFFFFFFFFFFFFFFFFFFFFFFFF:FFFFFFFFFFFFFFFFFF:FF:FF,,,F::F:,F:::F:F,:FFFFFFFFFFFF,FFF,FFFF:F:FF:FFFFFFFF,FFFF:FFF:FF:F,:FFF:FFFFF:::F:FFFFF:F,F,F:F,FFF:,:FFFFFF:FFFFFFFFFFFFFFF:FFFFFFFFFF,:FF,FFFF:FFFFF,,F,F:F,F,FF:FFFFFF::FFFFFF,,FFF,F,FF
@A00920:152:HGHKKDRXX:2:2109:22336:2096 2:N:0:CGCGTTCA+CTAATCGA
GGACTACTCGGGTTTCTAATCCGGTTTGCTCCCCACGCTTTCGCTCCTCAGCGTCAGGATAGGCCCAGAAGGCCGCCTTCGCCACTGGTGTTCCTCCCGATATCTACGCATTTCACCGCTACACCGGGAATTCCGCCTTCCTCTGCCCACCTCTAGCTCGCCAGTATCCGATGGCCGCTCCCAGTTGAGCCGGGAGATTTCACACCGGACTTAACGAACCGCCTACAAGCCCTTTACGCCCAGTAAATCC
+
FF:FFFFFFFFFF:FFFFFF:FFFFF:FFFF:F:FFFFF,FFFFFFFFFFFFFFFFFFFFFFFFF:F,FFFFFFFFFF,FFFFFF:FF,F:FFFF:FF,F:F,FFFF:FFFFFF:FFFFFFFFF:F:FFFFFF:FFF:FFFFFFFFFFFFF,F,FFF:FFF:FFFF:F:FFFFFFFF:FFF:F,,F,FFFFF,FFFFFF,FF,:F:FFFF,,FFFFF,FFFFFFFFFF,FFF,F:FF,F:,FF,:,FF,F
@A00920:152:HGHKKDRXX:2:2109:13404:4288 2:N:0:CGCGTTCA+CTAATCGA
GGACTACAAGGGTTTCTAATCCTGTTCGCTCCCCATGCTTTCGCTCCTCAGCGTCAGTTACAGCCCAGAGACCTGCCTTCGCCATCGGTGTTCCTCCTGATATCTGCGCATTTCACCGCTACACCAGGAATTCCAGTCTCCCCTACCACACTCTAGTCTGCCCGTACCCACCGCAAGTCCGGGGTTGAGCCCCGGATTTTCACGGCAGACGCGACAGACCGCCTACAAGCTCTTTACGCCCAATAATTCC
+
:FFFFFFFF::FFFFFFFFFFFFFF:F,F,FFFFFFF:FFFFFFFFFFFFFFFFFF:FF:FFFFFFFFFFFFFFF:FFFFFFFFF:FFFFFFFFFFFFFFFFFFFF:FFF,FFFFFFFFFFFFFFFFFF:FFFFFFFFFFFFFFFFFFFFFFFFFFFF::FFFFFFFFFFFFFFFFFFF:FFFF:FFFFFFFFFFFFF:FF:FF:FFF:FFFFFFFFF:FFFFFFFFFFFFFFF:FFFF:FFFFFF,F,F
@A00920:152:HGHKKDRXX:2:2109:20636:4539 2:N:0:CGCGTTCA+CTAATCGA
GGACTACTGGGGTTTCTAATCCCGTTTGCTCCCCTGGCTTTCGCTCCTCAGCGTCAATGTCGGTCCAGGATGCCGCCTTCGCCACCGGTATTCCTCCAGATATCTACGCATTTCACCGCTACACCTGGAATTCTGCATCCCTCTCCCGAATTCAAGCCATCCAGTATCTGATGCAGTTCCCAGGTTGAGCCTGGGGATTTCACATCCGACTTAGTTGGCCGCCTACGAGCCCTTTACGCCCAGTAATTAC
+
,FFFF:FFFF:FFFFFF:FFFFFF:::FFF:FFFFFFFFFFFFFFFFFFFFFFFF:FFFFF,FFF:FFFFFF:,FF:FFFF:FFF,,FFFFF:FFFFFFFFF:FFF::FFFFFFFFF,FFFF,FFF,,,FFFFFF:FFFF:F,FF:F,FFFF,FF,F,FFF:,FFFFF,FFF,F:FFF:FFFFF:FFFF:FFF,FF,FFFFFFFF,,:FFFFFFF,FFF:FFFF,FFFFF,FFFFFFFFFFFFFFFFF,F
@A00920:152:HGHKKDRXX:2:2109:24795:5541 2:N:0:CGCGTTCA+CTAATCGA
GGACTACTAGGGTTTCTAATCCCGTTCGCTCCCCATGCTTTCGCATCTCAGCGTCAGGTCAGGCCCAGCGTGTCGCCTTCGCCACTGGTGTTCCTCCGGATCTCTACGCATTTCACCACTACACCCGGAATTCCACAGGCCTCTACCTACCTCTAGTCGCGCAGTTCGATTGCGTCCTCGCCCGGTTGAGCCGGGCGCTTTCACGCCTCACTTGCACGACCGCCTACACGCGCTTTACACCCAGTAAATC
+
FFFFFFFFFFFFFFFFFFFFFFFFFFFFFFFFFFFFFFFFFFFFFFFFFFFFFFFFFFFFFFFFFFFFFFFFFFFFFFFFFFFFFFFFFFFFFFFFFFFFFFFFFFFFF:FFFFFFF::FFFFFFFFFFFFFFFFFF,FFFFFFFFFFFFFFFFFFFFF,FFFFFFFFF,FFFF:F:FFFFFFF:FFFFFFFFFFF,FFFFFFF:F,:FFFFFFFFF:FFFFF,,FFFFFF,FFF:,FFFFFFF:F:FFF
@A00920:152:HGHKKDRXX:2:2109:27425:5776 2:N:0:CGCGTTCA+CTAATCGA
GGACTACCAGGGTATCTAATCCCGTTCGCTCCCCTAGCTTTCGCGCCTCAGCGTCAAGAGTGGGCCAGGTAGCCGCTTTCGCCACTGGTGTTCCTCCCGATATCTACGCATTTCACCACTACACCGGGAATTCCGCTACCCTCTCCCACCTTCCGGCCGACCAGTATCCGATGCCGTTTTCCAGTTAAGCCGGAAGCTTTCACATCGGACTTGGCCAGCCGCCTGCGCGCGCTTTACGCCCAGTAAATCC
+
:FF:FFFFFFFFF:FFF:FFFFFFFFFFFFFFFFFFFFFFFFFFFF:FFFFFFFF:FFFFFFFFFFFFFFFFFFFFFFFFFFFFFFFFFFFFFFFFFFFFFFF:FFFFFFFFFFFFFFFFFFFFFFFFFFFFFFFFFFFFFFFFFFFFFFF,FF:FF:FFFFFFFFFFFFFFFFF::FFFFFFFF:FFFFFFFFF:FFFFFFFFFFFFFFFFFFFFFFFFFFFFFFFFFFFFFFFFFFFF:FFFF,FFFF
@A00920:152:HGHKKDRXX:2:2109:30716:5932 2:N:0:CGCGTTCA+CTAATCGA
GGACTACTGGGGTATCTAATCCTGTTTGCTCCCCACGCTTTCGCGTCTCAGCGTCAGTGACCGTCCAGAAAGCCGCCTTCGCCACCGGTGTTCCTCTCGATATCTACGAATTTCACCTCTACACCGAGAATTCCGCTTTCCTCTCCGATACTCGAGCGAGGCAGTTTCGAGTGCACTTCCCGGGTTGAGCCCGGGGCTTTCACACCCGACTTAGCAGACCGCCTACACTCGCTTTACGCCCAGTAATTCC
+
FFFFFFFFFFFFFFFFFFFFFFFFFFFFFFFFFF,FFFFFFFFFFFFFFFFFFFFFFFFFFFFFFFFFFF:FFFFFFFFFFFF:FFFFFFFFFFFFFFFFFFFFF:FFF::FFF:FFFFFFFFFFFFFF:FFFFFFFFFFFFFFFFFFFFFFFFFFFFFF:FFFFFFFFFFFFFFFFFF:FFFFFFFFFFFFF,FFFF,FFFFFFFFFFFF:FFFFFFFFFFFFFFFFFF,FFFFFFFFFFFFF,:FFFF
@A00920:152:HGHKKDRXX:2:2109:16016:6120 2:N:0:CGCGTTCA+CTAATCGA
GGACTACTAGGGTTTCTAATCCTGTTTGCTCCCCACGCTTTCGCACCTCAGTGTCAGTCACGGACCAGGAAGTCGCCTTCGCCACTGATGTTCCTCCAGATATCTACGCATTTCACCGCTACACCTGGAATTCCACTTCCCTCTTCCGAACTCGAGTCGCCCAGTATCGAATGCAATTCCCAGGTTAAGCCCGGGGCTTTCACATCCGACTTAAGCGACCACCTACGTGCGCTTTACGCCCAGTAATTCC
+
FFFFFF:FFFFFFFFFFFFFFFFF::FF:FFFFFFFFFFFFFFFFFFFFFFFFFFFFFFFFFFF:FFFFF,FFFFFFFFFFFFFFFF:FFFFFFFFFFFFFFFFFFFFFFFFFFFFFFFFFFFFFFFFFFFFF:F:FFFFFFFFFFF:FFFFFFFFFFFFFF,FFF:FFF:FFF,FFFFFFF:::FFFFFFFFF:FFFFFFFFFFFFF,FFFFFFFFF,FFFFFFFFFFFF:FFFFFFFFFFF:FFFFFF
@A00920:152:HGHKKDRXX:2:2109:25934:6261 2:N:0:CGCGTTCA+CTAATCGA
GGACTACTAGGGTATCTAATCCCGTTTGCTCCCCTGGCTTTCGCGCATCAGCGTCAATACCGGTCCAGGATGCCGCCTTCGCCACCGGTGTTCCTCCAGATATCTACGCATTTCACCGCTACACCTGGAATTCCGCATCCCTCTCCCAAACTCAAGCCATCCAGTATCAGACGCAGTTCCCCGGTTAAGCCGAGGGATTTCACGTCTGACTTAGTTGGCCGCCTACGAGCCCTTTACGCCCAGTCATTCC
+
FFFFFFFFFFFFFF:FF:FFFFFFFFFFFFFFFFFFFFFFFFFFFFFFFFFFFFFFFFFFFFFF:F:FFFFFFFFFFF,FFFFFFFFFFFFFFFFFFFFFFF:FFFFFF::FFFF:FFFF,FFFFFFFF,F:FFFFFFFFFFFFFFFFFFFFFFFFFFFFFF:FFFFFFFFFFFFFFFFFFFFFF:FFF:FFFFFFFF,FF,FFFFFFF:FFFFFFFFFF:FF::FFFFFF::F::FFFFF:FFF,:FFF
@A00920:152:HGHKKDRXX:2:2109:27516:6934 2:N:0:CGCGTTCA+CTAATCGA
GGACTACACGGGTATCTAATCCGGTTCGCTCCCCACGCTTTCGCGTCTCAGCGTCAGGTAGGGCCCAGAGAGCCGCCTTCGCCACTGGTGTTCCTCCCGATATCTACGCATATCACCACTACACCGGGAATTCCACTCTCCTCTACCCCCCTCAAGTCTGCCAGTATCCAAGGACCTCTCCCAGTTGAGCCGGGAGCTTTCACCCTGAACTTAACAAACCGCCTGCACGCCCTTTACGCCCAGTAAATCC
+
FFFFFFFFFFFFFFFFFFFFFFFFFFFFFFFFFFFFFF:FFFFFFFFFFFFFFFFFFFFFFFFFFFFFFFFFFFFFFFFFFFFFFFFFFFFFFFFFFFFF:F:FFFFFFFFFFFFFFFFFFFFFF:F:F::FFF,FFFFFF,FFFFFFFFFFFFFFFFFFFFFFF:FFFFFFFFFF:FFFFF:FFFFFFFFFFFFFFFF:FFFFFFF,FFFFFFF:FFFFFFFFFFF:FFFFFFFFFFFFFF:FF:FFFF
@A00920:152:HGHKKDRXX:2:2109:18900:7889 2:N:0:CGCGTTCA+CTAATCGA
GGACTACAGGGGTTTCTAATCCTGTTCGCTCCCCACGCTTTCGCACCTCAGCGTCAGATCAGGTCCAGCCAGCCGCCTTCGCCTCCGGTGTTCTTCCGGCTCTCTACGAATTCCACCGCTACACCGGGAATTCCATCTGCCTCTACCGTGCTCCAGCATGACAGTTCAGAAGGCAGCCCTGAGGTTGAGCCACAGGATTTCACCCCCTGCTTATCAGGCCGCCTACGCGCCCTTTACGCCCAGTGATTCC
+
:FFFFFFFFFFFFFFFFF,FFFFF:FF:FFFFFFFF:F,F,FFFFFFFFFFFF,FFFF,F,F,FF:FFFFFFFF:FF:FFFFFFFFFF:F,FF,,F::,,FFFF,FFF,FFFFF,FF,F:FFFFF:FF:FF,FFFFFFFFFFFFF::FFFF:FFF:F,,FFFFFFFF:FF,FFFFFFFFFF,FFFF:FFFFFFF,FF:,FF,FFFFFFFFF,::FFF,FFFFFFFF::FFFFFFF,F,F::FF,F:,FF,
@A00920:152:HGHKKDRXX:2:2109:17400:8328 2:N:0:CGCGTTCA+CTAATCGA
GGACTACCAGGGTTTCTAATCCCGTTCGCTACCCATGCTGTCGCGTCTGAGTGTCAGATCAGACCCAGCAAGCCGCCTTCGCCACTGGTATTCCTCCCGATATCTACGCATTTCACCACTACACCGGGAATTCTACTTGCCTCTGTCTGCCTCCAGCTCTGCAGTCTGACACGTCCTCTCCTGGTTAAGCCAAGAGCTTTCACGCACCACTTACAGAACCACCTGCACGCGCTTTACGCCCAGTAAATCC
+
FFFFFF:FFFFFFFFFFF:FFFFFFFFFFFFFF:FFFFFFFFFFFFFFFFFF:FFFFFFFFFFFFFFFFFFFFFFFF,FFFFFFFFFFFFFFFFFFFFFF:FFF:FFFFF:FF::FFFF,FFFFFFFFFFF,FF,:FFFFFFFFFF:FFFFFFFFFF:FFFFFFFFF::FFFFFFFFFFFFFFFFFF:FF:FFFFFFF:FF,FFF:FFFF:FFFFFFFFFFFFFFF:FF,FFFFFFFF:F,FFF:FFFFF
@A00920:152:HGHKKDRXX:2:2109:15582:8531 2:N:0:CGCGTTCA+CTAATCGA
GGACTACTCGGGTTTCTAATCCCGTTCGCTACCCTGGCTTTCGCGGCTCAGCGTCAGGTGCAGCCCAGGGCGCCGCCTTCGCCTCTGGTGTTCCTCCGGATCTCTACGCATTTCACCGCTACACGTGGAATTCCACCTTCCTCTGCCATACTCCAGCCACGTAGTTTCGAGCGCAATTCCCAAGTTAAGCCCGGGGCTTTCACACTCGACTTGCGCGGCCGCCTGCGCACACTTTACGCCCAGTAATTCC
+
FFFFFFFFFFFFFFFFFFFFFFFFFFFFFFFFFFFFFFFFFFFFFFFFFFFFFFFFFFFFFFFFFFFFFFFFFFFFFFFFFFFFFFFFFFFFFFFFFFFFFFFFFFFFFFFFFFFFFFFFFFFFFFFFFFFFFFFFFFFFFFFFFFFFFFFFFFFFFFFFFFFFFFFFFFFFFF,F:FFFFFFFFFFF:FFFFFFFFF:FFFFFFFFFFFFFFFFFFFFFFFFFFFFFFFFFFFFF:FFFFFFFFFFFFF
@A00920:152:HGHKKDRXX:2:2109:6967:8891 2:N:0:CGCGTTCA+CTAATCGA
GGACTACAAGGGTTTCTAATCCTGTTTGATCCCCACGCTTTCGCACCTCAGCGTCAGTATTAAGCCAGGAGGCCGCCTTCGCCACCGGTATTCCTCCACATATCTACGCATTTCACCGCTACACGTGGAATTCTACCTCCCTCTCTCATACTCTAGCCGATCAGTATCGGATGCAATTCCCAGGTTGAGCCCGGGGCTTTCACACCCGACTTAATCAGCCGCCTACGCGCGCTTTACGCCCAGTAATTCC
+
FFFFF,FFFFFF::FF:FFFFFFFFFFFFFFFFFFFFFFFFFFFFFFFFFFFFFFF::FFFFFFFFFFFFFFFFFFFFFFFFF,FFFFFFF,FFFFF:FFFFFFFFFFFFFFFFFFFFFFFF,FF:FFFFFFFFFFFFFFFFFFF:FFFF,FFFFF:FFFFFFFFFF:FFFFF:F:FFFFFFF:FFFFFFFFFFFF:F:F:FF:FFFFFFF:FFFFFF,F:F:F,::FF,F,FFFF,FFF:::,FFFFFF
@A00920:152:HGHKKDRXX:2:2109:7383:9612 2:N:0:CGCGTTCA+CTAATCGA
GGACTACTGGGGTTTCTAATCCCGTTCGCTCCCCATGCTTTCGCCTCTCAGCGTCAGGTCAGGCCCAGCGTGTCGCCTTCGCCACTGGTGTTCCTCCGGATCTCTACGCATTTCACCACTACACCCGGAATTCCACACGCCTCTACCTGCCTCTAGCCCCGCAGTTCGGTCACGTCCTCGCCCGGTTGAGCCGGGCGCTTTCACGCGCCACTTGCAGGACCGCCTACACGCGCTTTACACCCAGTAAATC
+
FFFFFFFFFFFFFFFFFFFFFFFFFFFFFFFFFFFFFFFFFFFFFFFFFFFFFFFFFFFFFFFFFFFFFFFFFFFFFFFFFFFFFFFFFFFFFFFFFFFF:FFFFFFFFFFFFFFFFFFFFFFFF:FFFFFFFFFFFFFFFFFFFFFFFFFFFFFFFFFFFFFFFFFFFFFFFFFFFFFFFFFFFFFFFFFFFFFFFF:,FF,FF:FFFFFFFFFFFF:FFFFFFFFF:FFF:FFFFFFFFFFFF,,FFF
@A00920:152:HGHKKDRXX:2:2109:14940:9643 2:N:0:CGCGTTCA+CTAATCGA
GGACTACTAGGGTTTCTAATCCTGTTTGCTCCCCACGCTTTCGCTCTTCAGCGTCAGTATCGGCCCAGAGTGCTGCCTTCGCCGTTGGTGTTCCTCCTGATATCTGCGCATTTCACCGCTACACCAGGAATTCCAGTCTCCCCTACAGCACTCTAGTCTGCCCGTATCGACTGCAGGCTCGGGGTTGAGCCCCGAGTTTTCACAGCCGACGCGACAGACCGCCTACGAGCTCTTTACGCCCAATAATTCC
+
FFFFFFFFFFFFFFF:FFFF,FFFFFF::FFFFFF,FFFFFFFFFFF,FFF,FFFFFFFFFFFFFFFFFFFFFFFFFFFFFFFF::F:F,FFFFFF:FFFFFFFFFFFFFFF:FFFFFFFF:FFFFFFFF:FFFFFFFFFFFF::FFFFFFF,FFFFF:FFFFF,FFFFFFFFFFFFFFFFFFFFFF:FFFFFFFFFFFFFFF,:,FFFFF,FFFFFFFFFFFFFFFFFFF:FFFFFF:FFF:FFFF:,F
@A00920:152:HGHKKDRXX:2:2109:17282:9815 2:N:0:CGCGTTCA+CTAATCGA
GGACTACTGGGGTATCTAATCCTGTTTGCTCCCCACGCTTTCGTGCATGAGCGTCAGTGTTGGCCCAGGAGGCTGCCTTCGCCATTGGTGTTCCTCCACATCTCTACGCATTTCACCGCTACACGTGGAATTCCACCTCCCTCTGCCACACTCGAGCCCCGTAGTTTCGAGCGCAATTCCCAAGTTAAGCCCGGGGATTTCACACTCGACTTGCGAGGCCACCTGCGCACACTTTACGCCCAGTAATTCC
+
FFFFFFFFFFFFFFFFFFF:FFFFFFFFFFFFFFFFFFFFFFFFFFFF:FFFFFFFFFFFFFFFFFFFFFFFFFFFF:FFFFFFFFFFFFFFF:FFFFFFFFFFFFFFFFFFFFFFF:F:FFFFFFFFFFFFFFFFFFFFFFFFFFFFFFFFFFFFFFFFFFFFFFFFFFFFFFFFFFFFFFFFFFFFFFFFFFFFFF:FFFFFFFFFFFFFFFFFFFFFFFFFFFFFFFFFFFFFFFFFFFFF,FFFFF
@A00920:152:HGHKKDRXX:2:2109:26422:9987 2:N:0:CGCGTTCA+CTAATCGA
GGACTACTCGGGTTTCTAATCCCGTTCGCTCCCCTAGCTTTCGCGGCTCAGCGTCAGGTGCAGCCCAGGGCGCCGCCTTCGCCTCTGGTGTTCCTCCGGATCTCTACGCATTTCACCACTCCACCCGGAATTCCACGCCCCTCTACTGCCCTCTAGCGGCCCAGTTTCGAACGACCTCTCCCAGTTGAGCCGGGAGCTTTCACGTCCGACTTGGACCACCGCCTGCCCGCGCTTTACGCCCAGTAAATCC
+
FFFFFFFFFFFFFFFFFFFFFFFFFFFFFFFFFFFFFFFFFFFFFFFFFFFFFFFFFFFFFFFFFFFFFFFFFFFFFFFFFFFFFFFFFFFFFFFFFFFFFFFFFFFFFFFFFFFFFFFFFFFFFFFFFFFFFFFFFFFFFFFFFFFFFFFFFF:FFFFFFFFFFFFFFFFFFFFFFFFFFFFFFFFFFFFFFFFFFF::FFFFFFFFFFFFFFFFFFFFFFFFFFFFFFFF,FFFFFFFFFFF,,FFFF
@A00920:152:HGHKKDRXX:2:2109:31837:10003 2:N:0:CGCGTTCA+CTAATCGA
GGACTACCCGGGTATCTAATCCCGTTCGCTCCCCTAGCTTTCGCGTTTGAGCGTCAGGTAAAGTCCAGGTGGCCGCTTTCGCCACTGGTGTTCCTCCGGATATCTACGCATTTCACCACTACACCCGGAATTCCACCACCCTCTACAGCCCTCAAGCCGATCAGTATCGGACAACCTCTCCCGGTTGAGCCGAGAGCTTTCATGCCCGACTTGACAAGCCGCCTGAACGCGCTTTACGCCCAGTAAATCC
+
FFFFFFF,FFFFFFFFFFFFFFFFFFFFFFF:FFF,FFFFFFFF,FFFFFFFFFFFF::,,FFFFFFFFFFFF:FFF:FF:FFF::FFFFFFFFFFFFFFFFFFFFFFFFFFFFFFF,FFFFFFFFFFFFFFFFFF:FFFF,FFFF,FFFFFFFFFFF:FFFFFFFFFFFFF,FFFF:FFFFFFFF,FFFFFFFFFFFFFFF,FFFFFFFFFFFF,FFFFFFFF,,FFFFFFFFFFFFFFFFFF:FFFFF
@A00920:152:HGHKKDRXX:2:2109:24099:11005 2:N:0:CGCGTTCA+CTAATCGA
GGACTACAAGGGTTTCTAATCCTGTTTGCTCCCCACGCTTTCGCGCCTCAGCGTCAGTTCCGGTCCAGTGAGCCGCCTTCGCCACTGGTGTTCCTCCCAATATCTACGCATTTCACCGCTACACTGGGAATTCCACTCACCTCTCCCGGTCTCAAGCCTCACAGTCTGACAGGCAGTTCCTCGGTTAAGCCGAGGGCTTTCACCCGTCACTTGCAAAGCCGCCTACGCGCCCTTTAAGCCCACTAATTCC
+
FFFFFFFFFFFFFFFFFF:FFFFFFFFFFFFFFFFFFFFFFF:F,FFFFFFFFFFFFFFFFFFFFFFFFF:FFFFFFFFFFFF:FFFFFF:FF,:FFFF,FFFF,FFFFFFFFFFFF,FFFFFFFFFF:FFFFFFFFFFFFFFFFFFFFFF:FFFFFFFFFFFFF,:FFF,F,FFF::FFFFFFFF:FF:FFFFF,F,FFF:FFFFFF,F,F,FF,FFFFFF::F,::FFFFF:F,,:,FF:,F,F:FF,
@A00920:152:HGHKKDRXX:2:2109:18557:11115 2:N:0:CGCGTTCA+CTAATCGA
GGACTACTGGGGTATCTAATCCTGTTTGCTACCCACGCTTTCGCTCCTCAGCGTCAGTTACGGCCCAGAGTGGCGCCTTCGCCACCGGTGTTCCTCCTGATATCTGCGCATTTCACCGCTACACCAGGAATTCCCCACTCCCCTACCGTACTCAAGTCACAGCAGTATCGGGTGGCGGCTCTGGGTTGAGCCCAGAGTTTTCACACCCGACTTACTGAACCGCCTACGAGCTCTTTACGCCCACTAAATC
+
FFFFFFFFFFFF:FFF:,FFFFFFFFFFFFFFFF:FFF:FFFFFFF::FFFFFFFFF,FFFF:FFFFFFFFFFFFFFFFFFFF:F,FFFFFFFFFFFFFFFF:FFFFFFFFF,FF:F,FF,FFFFFFF:::FFFF:FFF::FFFFFF,FFFFFFFFF:FFFF:FFFF:FF::F,FFF:FF::FFFFFFFF:F:FFFFFFFFFFF:FFF,:FFFFFFFFF:FFFFFFF:FF::FFFF:F:FF,F::FFFFF
@A00920:152:HGHKKDRXX:2:2109:29044:11741 2:N:0:CGCGTTCA+CTAATCGA
GGACTACCCGGGTTTCTAATCCTGTTTGCTACCCACGCTTTCGCTCCTCAGCGTCAGTTACGGCCCAGAGCGGCGCCTTCGCCACTGGTGTTCCTCCTGATATCTGCGCATTTCACCGCTACACCAGGAATTCCCCGCTCCCCTACCGTACTCAAGTCATTGCAGTATCGAGTGGCCTCTCTGGGTTGAGCCCAGAGTTTTCACACCCGACTTACAAAACCGCCTACGAGCTCTTTACGCCCAATAAATC
+
F:FFFFFFFFFFFFFFFFFFFFFFFFFFFFFFFFFFFFFFFFFFFFFFFFFFFFFFFFFFFFFFFFFFFFFFFFFFFFFFFFFFFFFFFFFFFFFFFFFFFFFFFFFFFFFFFFFFFFFFFFFFF:FFFFFFFFFFFFFFFFFFFFFFFFFFFFFFFFFFFFFFF:FFFF:FFFFFFFFFFFFFFFFFFFFFFFFFFF:FFFFFFFFFFFFFFFFFFFFF:FFFFFFFFFFFFFFF:FFFFF:FFF,:FF
@A00920:152:HGHKKDRXX:2:2109:27787:12070 2:N:0:CGCGTTCA+CTAATCGA
GGACTACTGGGGTTTCTAATCCTGTTTGCTCCCCACGCTTTCGAGTCTCAGCGTCAGTATCGGTCCAGAGAGCCGTCTTCACCGCCGGTGTTCCTCCTGATATCTACGCATTTCACCGCTACACCAGGAATTCCACTCTCCTCTCCCGAACTCTAGTCCGCCAGTTTCGACCGCACCCTCCCAGTTGAGCCGGGAGATTTCACAATCGACTTGGCGGACAGCCTACACTCGCTTTACGCCCAGTGATTCC
+
FFFFFFFFFFFFFFFFFFFFFFFFFFFFFFFFFFFFFFFFFFFFFFFFFFFFFFFF:FFFFFFFFFFFFFFFFFF:FFFFFFFFFFFFFFFFFFFFFFFFFFFFFFFFFFFFFFFFFFFFFFFFFFF::FFFFFFFFFFFFFFFFFFFFFFFFFFFFF:FFFFFFFFF,FFFFFFFF:FFF,FFFFFFFF,FFFFFFFFFFFFFFF:FFF:FFFFFFFFFFFFFFFFF:FFFFFFFFFFFFFFFFFFFF:
@A00920:152:HGHKKDRXX:2:2109:13404:13589 2:N:0:CGCGTTCA+CTAATCGA
GGACTACTGGGGTTTCTAATCCCGTTCGCTCCCCTAGCTTTCGCGCCTCAGTGTCAGTTACAGTCCAGGACGTCGCCTTCGCCACTGGTGTTCCTCCTAATATCTACGCATTTCACCGCTACACTAGGAATTCCACTTCCCTCTCCTGCACTCAAGACCCCCAGTTTCCAATGACCCTCCACGGTTGAGCCGTGGGCTTTCACAAAAGACTTACAGGACCGCCTTCGCGCGCTTTACGCCCAATAATTAC
+
FFFFFFF,::FFFFFFFFFFFF:F:F::,,:,,F,,FF:FFF:FFF,:FFFFF:FFF:F,FFFFFFFF,F,F:FF::F,FF,FF,FF,FFFFFFFFF,:FF:F:FF:FFFFFFFF,FFFF,,:F,,FF,,FFFF,,F,,F:,,FFFF,,:F:FF:F,:,,F,,,F,:F,:FFFF,F:FFF,FF:FFF::FFF,F:FFF:FFFFF,:F:FF,F,,,,F:FFFF:,,FFFFFFFF:F::FFFF,F:F::F,:
@A00920:152:HGHKKDRXX:2:2109:8034:14340 2:N:0:CGCGTTCA+CTAATCGA
GGACTACTAGGGTTTCTAATCCTGTTCGCTCCCCACGCTTTCGCTCCTCAGCGTCAGATCCAGCCCAGTTGGCCGCCTTCGCCACCGGTGTTCTTCCCGATCTCTACGCATTCCACCGCTACACCCGGAATTCCACTCGCCTCTGCCTGTCTCCAGCGGCCCAGTATCTCCTGCCAACACGGGGTTGAGCCCCGGTCTTTCACCGGTAGACTTAAACCACCGCCTGCGCGCGCTTTACGCCCAATCAGTC
+
FFFFFFFFFFFFFFF:FFFFFFFFFFFFFFFFFFFFFF,FFFFFFFFFFFFFFFFFFFFF:FFFFFFFFFFFFFFFFFFFFFFFFFFF:FFFFFFFFFFFFFFFFFFFF:FFFFFFFFFFFFFFFFFFFF:FFFFFFFFFF:FFFFFFFFFF:FFFFFFFFF:F:FF:FFFFFF::FFFFFFFF:,F,:FF:FFFFFFF:FF,,FFF,FFFFF:F,FFFFFFFFFFFFFFFFFF,FFFFF:FFFFFF,FF
@A00920:152:HGHKKDRXX:2:2109:20925:14340 2:N:0:CGCGTTCA+CTAATCGA
GGACTACTCGGGTTTCTAATCCTGTTTGATCCCCATGCTTTCGTGCCTGAGCGTCAATACCAGACCAAGTTGCTGCCTTCGCCTCTGGTGTTCTTCCGAATATCTACACATTTCACTGCTACACTCGGAATTCCACAACTCTCTTCTGGATTCAAGACCTGCAGTATCAAAGGCAGTTTCACAGTTGAGCTGTGAGATTTCACCCCTGACTAACAAGTCCGCCTGCGCACCCTTTACACCCAGTAAATCC
+
FFFFFFFFFFFFFFFFFFFFFFFFFFFFFFFFFF,FFFFFFFFFFFFFFFFFFFFFFFFFFFFFF:FFFFFFFFFFFFFFFFFFFFFFFFFFFFFFFFFFF:FFFFFFFFFFFFFFFFFFFFFFFFFFFF:FFFFFFF:FFFFFFF:FF,FFFFFFFFFFFFFF:,FFFF:FFFFFFFFFFFFFFFFFFFFFFFFFFFFFF,FFFF:F,FFFFFFFFFFFFFFFFFFFFFFFFFFFFFFFF:FFFFFFFF
@A00920:152:HGHKKDRXX:2:2109:3115:14685 2:N:0:CGCGTTCA+CTAATCGA
GGACTACTCGGGTTTCTAATCCCGTTTGCTCCCCTGGCTTTCGCGCCTCAGCGTCAGTGTCAGCCTAGCGACCCGCCTTCGCCTCAGGTGTTCCTCTTGATATCTACGCATTTCACCGCTACACCAAGAATTCCGATTGCCCTTTCTGCACTCTAGCCTTCCAGTCTCAACTGACCGTTCCGAGTTAAGCCCGGAGATTTCACAGTTGGCTTGACAGGCCGCCTGCGCGCGCTTTACGCCCAGTAATTCC
+
:FFF:FFF,FFFF:FFFFFFFFFF,,:FFFFFFFFFFFFFFFF,FF,F:FFFF:FFFF:FFFFFFFFF,,FFF,FFFF:FFFFFFFFFFFFFFFFFFFFFFFFFFFFFFFFFFF,F,FFFFFFFF:,FF:,FFF:,F,FF,,,FFFFFFFFFF:FFFFF,:,:FF,:FFFFFFF:,FF,FF,,FFFFF:FFFFF,F::F,FFFF,,FF,F::F,FFF::FFFFF,,FF,F,FF,:,FFF:F:FFFF:FFF
@A00920:152:HGHKKDRXX:2:2109:15890:15734 2:N:0:CGCGTTCA+CTAATCGA
GGACTACCGGGGTTTCTAATCCTGTTCGCTCCCCACGCTTTCGCTCCTCAGCGTCAGTTCCAGCCCAGAGCGCCGCCTTCGCCACTGGTGTTCCTCCTGATATCTGCGCATTTCACCGCTACACCAGGAATTCCACGCTCCCCTACTGGACTCTAGTCACAGCAGTATCGGGTGGCGTCTCCAGGTTGAGCCTGGAGGTTTCACACCCGACTTACCGAACCGCCTACGAGCTCTTTACGCCCAATAAATC
+
FFFFFFFFFFFFFFFFFFFFFFFFFFFFFFFFFFFFFFFFFFFFFFFFFFFFFFFFFFFFFFFFFFFFFFFFFFFFFFFFFFFFFFFFFFFFFFFFFFFFFFFFFFFFFFFFFFFFFFFFFFFFFFFF:FFFFFFFFFFFFFFFFFFFFFFFFFFFFFFFFFFFFFFFF:FFFFFFFFF:FFFFFFFFFFFFFFFFFFFFFF,FFFFFF:FFFFFFF::F::FFFFF:F::::FFF:F:FF:F:FFFF:F
@A00920:152:HGHKKDRXX:2:2109:28673:15922 2:N:0:CGCGTTCA+CTAATCGA
GGACTACAAGGGTATCTAATCCTGTTCGCTCCCCATGCTTTCGCTCCTCAGCGTCAGTTAATGCCCAGAGACCTGCCTTCGCCATCGGTGTTCCTCCTGATATCTGCGCATTTCACCGCTACACCAGGAATTCCAGTCTCCCCTACATCACTCTAGTCTGCCCGTACCCACCGCAGATCCGGAGTTGAGCCCCGGACTTTCACGGCAGACGCGACAAACCGCCTACGAGCTCTTTACGCCCAATACTTCC
+
FFFFFFFFFFFFFFFFFFFFFFFFFFFFFFFFFFFFFFF:FFFFFFFFFFFFFFFFFFF::FFFFFFFFFFFFFFFFFFFFFF:FFFFFFFFFFFFFFFF,FFFFFFFF:FFFF:FFFFFFF,:FFFF::F,::FFFFFFFF:::F:FF::FF::FFFFFF:FFF:FFFFFFF:,FFF:FFFFFFFFFFFFFFFFF:F:FF:FFFFFFFFFFFFFF:FFFFFF,:FF,F,FF,,F:FFF,F:FF,,,::F
@A00920:152:HGHKKDRXX:2:2109:20672:15969 2:N:0:CGCGTTCA+CTAATCGA
GGACTACTCGGGTATCTAATCCTGTTTGCTCCCCACGCTTTCGCTCTTCAGCGTCAGTATCGGCCCAGAGTGCTGCCTTCGCCGTTGGTGTTCCTCCTGATATCTGCGCATTTCACCGCTACACCAGGAATTCCACACTCCTCTACCGAACTCGAGTCACAGCAGTATCGACTGGCGTCCCAAGGTTGAGCCTTGGATTTTCACAGTCGACTTACTGAACCGCCTAGGAGCCCTTTACGCCCAATGATTC
+
FFFFFFFFFFFFFFFFFFF:FFFFFFFFFFFFFFFFFFFFFFFFFFFFFFFFFFFFFFFFFFFFFFFFFFFFFFFFFFFFFFFFFFFFFFFFFFFFFFF:FFFFFFFFFFFFFFFFFFFFFFFFFFFFFFFFFFFFFFFFFFFFFFFFFFFFFFFFFFFFFFFFFF:FFFFFFFFFFFFFFFFFFFFFFFFFFFFFFFFFFF,FFFFFFFFFFFFFFFFF:FFFFFFFFFF:FFFFFFFF:F:FF:F:FF
@A00920:152:HGHKKDRXX:2:2109:6307:17237 2:N:0:CGCGTTCA+CTAATCGA
GGACTACCAGGGTTTCTAATCCTGTTTGCTCCCCACGCTTTCGCGTCTCAGTGTCAGGAATGGTCCAAAAGGCCGCTTTCGCCACCGGTATTCCTCCTAATATCTACGAATTTCACCTCTACACTAGGAATTCCACCTTTCTCTACCATCCTCTAGCTATATAGTTTCAGATGCCCTTCCCGGGTTGAGCCCAGGGATTTCACATCTGACTTGCATCACCACCTACACGCGCTTTACGCCCAATTATTCC
+
FFFFFFFFFFFFFFFFF,FFFFFF::FFFFFFFFFFFFFF:FFFF:FFFFFFFFFFFFFFFFFFFF,FFFFFFFFFFFFFFFFFFFFF:F,FFFFFF:FFFFFF,,FFFFFFFFFFFFFF::FFF:FFFFFFFFFFF:FFFF:FFFFFF:FFFFFFFF,:F:FFF:FFFFF,FFF,FFFFF:::FFFFF:F:FFFFFFFFFFFF:FFFFFFF,FFF,FFF,,F:FFFF:F:FFFFFFFFFFFF,:FFFFF
@A00920:152:HGHKKDRXX:2:2109:16550:18505 2:N:0:CGCGTTCA+CTAATCGA
GGACTACCAGGGTTTCTAATCCTGTTTGCTCCCCACGCTTTCGCATCTCAGCGTCAGTAATGGTCCAGTGAGCCGCCTTCGCCTCTGTTGTTCCTCCAGATATCTACGAATTTCACCTCTACACCTGGAATTCCACTCACCTCTCCCATACTCTAGTCTGGCAGTATCCAGTGCACTTCCTCGATTGAGTCGAGGGATTTCACACCGGACTTACCGAACCGCCTACATGCGCTTTACGCCCAGTAATTCC
+
FFFFFFFFFFFFFFFFFF:F:F,FFFFFFF:FFFFFFFFF::FFFFFFFFF:FF:FFF,:FF,FFFFF:FFFFFFFF:FFFFFFFFFFFFFF::FF:FF,FFFFFFFF,FFFFF:FFFFF,FFF:F:FFF:FFFFFF:FFFFFFFFFFFFFFFFFFFFFFFF:FFFFFFFFFFF:FFFFFFFFFFFFFFFFFFFF:FF,FFF:F,FFFF,FFFF,F:F:FFFFFFF,F,FFFFF:FF:FFFFFFFF:F:F
@A00920:152:HGHKKDRXX:2:2109:24424:18897 2:N:0:CGCGTTCA+CTAATCGA
GGACTACAAGGGTTTCTAATCCCGTTCGCTCCCCTAGCTTTCGCGCCTCAGCGTCAGTACCGGTCCAGAGAGCCGTCTTCACCACCGGTGTTCCTCCTGATATCTACGCATTTCACCGCTACACCAGGAATTCCACTCTCCTCTCCCAGACTCTAGTCTGTCAGTTTCGGCCGCACCCTCCCAGTTGAGCCCGGAGATTTCACAGCCGACTTGACAGACCGCCTACACTCGCTTTACGCCCAGTAATTCC
+
:F,FFFF:,FFFF:FFFFFFFFFFFFFFFFFFFFFFFFFFFFFF:FFFFFFFFFF,FFFFFFFFFFFFFFF:F:FFFFFFFFFFFFFFFFFFFFFFFF:FFFFFFFFFFFFFFFFFFFFFFFFFFFFFF,FFFFF:FFFF:,FFFFFFFFFFFF,FFF:FFFF::FFFFFFFF:FFFFFFFF:FFFFFFFF,FFFFFFF,:FF:FFFFFF,FFFFFFFF:::F,FFFFFF::F:F,F:FFF,,FFFFF,F
@A00920:152:HGHKKDRXX:2:2109:22354:19163 2:N:0:CGCGTTCA+CTAATCGA
GGACTACAGGGGTATCTAATCCTGTTTGCTCCCCACGCTGTCGCGTCTCAGCGTCACAACAATACTAGCAGGTCCCCCACGCCAAGGGTGATGCTGTGGAAAGCTGTGTTGTTCAGGATGACAAACGCTAGGACACATACCACTCGTAGAGAGCACGCTGATAGTTTTCTAGGCAGGACCGAGCTTGTGCCACGAGACTTGGTGCAGCACAGACCAGCCCCCGAACGCGTTCCTTTCGCCCAGAGAGACC
+
FFFFFFF,,FFFFFFFFFF:FFFFFFFFFFFFFFFFFFFFFFFFF,FFFFFFFFFF::::,,:,F,,FF,:,,F,,F,,,FFFF,F,F,F,,:F,,,,,F,:,F,,,F:,:FFF,,,,,,,F,:,,:F,,,,,F,,,F,F,:F,,,:,,FFF,F,,F:,,,,:,,,,,,,:F,,F,,,FF:,F,,,,,,:,,FF,,:,,,,,,,,,,F:F:,,,F,,,,,,F,:,F,F,,,,,,,,F,FFF:,:,,,,F:
@A00920:152:HGHKKDRXX:2:2109:24894:19335 2:N:0:CGCGTTCA+CTAATCGA
GGACTACTAGGGTATCTAATCCTGTTCGCTCCCCACGCTTTCGCTCCTCAGCGTCAGTATCGGCCCAGAGACCCGCCTTCGCCACCGGTGTTCCTCCTGATATCTGCGCATTTCACCGCTACACCAGGAATTCCAGTCTCCCCTGCCGAACTCCAGTGATGCCCGTATCGACCGCACGCCCACAGTTAAGCTGTAGGTTTTCACTGCCGACGCGACACACCGCCTACGAGCTCTTTACGCCCAATAATTC
+
FFFFFFFFFFFFFFFFFFFFFFF:FFFFFF:FFFFFFFFFFFFFFFFFFFFFFFFFFFFFFFFFFFFFFFFFFFFFFFFFFFFFFFFFFFFFFFFFFFFFFFFF:F:FFFFFFFFFFFFFFFFF:FFFFFFFFFFFFFFF,FFFFFFFFFFFFFFFFFFFFFFFFFFFFFFF:F::F:FFFFFFFF,FFFFFFFFFFFFFFFFF,FFFFF:FFFFF:FFFFFF:FFFFFFFFFFF:,FFFF:FFFF:::F
@A00920:152:HGHKKDRXX:2:2109:26892:19633 2:N:0:CGCGTTCA+CTAATCGA
GGACTACTGGGGTTTCTAATCCCGTTCGCTCCCCATGCTTTCGCATCTCAGCGTCAGGTCAGGCCCAGCGTGTCGCCTTCGCCACTGGTGTTCCTCCGGATCTCTACGCATTTCACCACTACACCCGGAATTCCACACGCCTCTACCTACCTCTAGTCGCGCAGTTCGATTGCGTCCTCGCCCGGTTGAGCCGGGCGCTTTCACGCCTCACTTGCACGACCGCCTACACGCGCTTTACACCCAGTAAATC
+
FFFFFFFFFFFFFFFFFFFFFFFFFFFFFFFFFFFFFFFFFFFFFFFFFFFFFFFFFFFFFFFFFFFFFFFFFFFFFFFFFFFFFFFFFFFFFFFFFFFFFFFFFFFFFFFFFFFFFFFFFFFFFFFFFFFFFFFFFF:FF,FFFFFFFFFFFFFFFFF,FFFFFFFFFFFFFFFFFFFFFFFFFFFFFFFFFFFFFFFFFF:FFFF:FFFFFFFFFFFFFFFFF:F:FFFFF:,F:FFFFFFFFFF:FF
@A00920:152:HGHKKDRXX:2:2109:9552:20071 2:N:0:CGCGTTCA+CTAATCGA
GGACTACTGGGGTTTCTAATCCTGTTTGATCCCCACGCTGTCGCGCCTGAGCGTCAGTTACGAGCCAGTGAGCCGCCTTCGCCACTGGTGTTCTTCCCAATATCTACGAATTTCACCTCTACACTGGGAATTCCACTCACCTCTCTCGTACTCAAGTCTAACAGTTTCAATGGCAGTTCTGGAGTTGAGCTCCAGGCTTTCACCACTGACTTGGAAGACCGCCTGCGCGCGCTTTACGCCCAGTAATTCC
+
FFFFFFFFFFFFFFFFFFFFFFFFFFFFFFFFFFFFFFFFFFFFFFFFFFFFFFFFFFFFFFFFFFFFFFFFFFFFFFFFFFFFFFFFFFFFFFFFFFFFFFFFFFFFF:FFFFFFFFFFFFFFFFFFFFFFFFFFFFFFFFFFFFFFFFFFFFFFFFFFFFFFFFFFF:FFFFFFFFFFFFFFFFFFFFFFFFFFFFFFFFFFFFFF:FFFFFFFFFFFFFFFFFFFFFFFFFFFFFFFFFFFFFFFFF
@A00920:152:HGHKKDRXX:2:2109:17698:20901 2:N:0:CGCGTTCA+CTAATCGA
[truncated: 44,761,448 more chars]
