# Supplementary material for: Biochar’s role in improving pakchoi quality and microbial community structure in rhizosphere soil
Source: PeerJ. 2024 Mar 18;12:e16733. doi: 10.7717/peerj.16733 (PMC10956520; doi:10.7717/peerj.16733)
Supplement: Supplemental Information 30 — T4, treated with 7% biochar. 1, 2, and 3 represent three replications. [file peerj-12-16733-s030.gz › T43_1.fq]

@A00920:152:HGHKKDRXX:2:2101:15185:1517 1:N:0:CGCGTTCA+CTAGAACA
ACTCCTACGGGAGGCAGCAGTGGGGAATATTGGACAATGGGGGCAACCCTGATCCAGCCATGCCGCGTGAGTGATGAAGGCCTTCGGGTTGTAAAGCTCTTTTGGCGGGGACGATGATGACGGTACCCGCAGAAAAAGCCCCGGCTAACTTCGTGCCAGCAGCCGCGGTAAGACGAAGGGGGCTAGCGTTGTTCGGAATTAATGGGCGTAAAGCGGGTGTCGGCGGCTGTGTAAGTCGGATGTGAAAGCC
+
FFFFFFFFFFFFFFFFFFFFFFFFFFFFFFFFFFFFFFFFFFFFFFFFFFFFFFFFFFFFFFFFFFFFFFFFF:FFFFFFFFFFFFFFFFFFFF:,FFFFFFFFFF,FFFFFFFFF:F:FFFFFFFFF:FFF:F,FF:::,FF:FFFFFFF:FF,FF:,FF,FFF:FF:FFF,F:F,FFFFFF::FFFFFFFFFFF,FFF:,F:FFF:FF,FF,:F,FFF,,,FFFF:FFFFF:F:F:::::FFF::,F,
@A00920:152:HGHKKDRXX:2:2101:9281:1595 1:N:0:CGCGTTCA+CTAGAACA
ACTCCTACGGGAGGCAGCAGTAACGAATCTTCCGCAATGCACGAAAGTGTGACGGAGCGACGCCGCGTGCAGGACGAAGCCCCTCGGGGTGTAAACTGCTGAAAGGATCAAGTAAGACCTGAACTGGTCCCTATAAGGGGCGACTAACTCTGTGCCAGCAGTCGCGGTAATACAGAGGCCCCAAGCGTTAGGCGGAATCACTGGGCTTAAAGGGTGCGTAGGCGGATCTGAAAGTGTCTTGTGAAAGCCC
+
FFFFFFFFFFFFFFFFFFFFFFFFFFFFFFFFFFFFFFFFFFFFFFFFFFFFFFFFFFFFFFFFFFFFFFFFFFFFFFFFFFFFFFFFFFFFFFFFFFFFFFFFFFFFFFFFFFFFFFFFFFFFFFFFFFFF,FF:FFFFFFFFFFFFFFFFFFFF:FFFFFFFFFFFFFFFFFF:FFFFFFFFFFFFF:FFFFFF:F:FFFFF:FFFFFF:FFF:FFFFFFFF:FFF:FF:FFFFFFFFFFFFFFF:FF
@A00920:152:HGHKKDRXX:2:2101:23583:1595 1:N:0:CGCGTTCA+CTAGAACA
ACTCCTACGGGAGGCAGCAGTGGGGAATATTGGACAATGGGGGCAACCCTGATCCAGCAATGCCGCGTGTGTGAAGAAGGCCTGCGGGTTGTAAAGCACTTTCAGAGGGGAAGAAAAAATCGGAGCTAACACCTCCGGTCTTGACGTTACCCTTAGAAGAAGCACCGGCTAACTCCGTGCCAGCAGCCGCGGTAATACAGAGGGTGCAAGCGTTGCTCGGAATTATTGGGCGTAAAGGGTAGGTAGGTGG
+
FFFFF::FFFFFFFFFFFFFFFFFF,FFFFFFFFFFFFFFFFFFFFFFFFFFFFFFFFFFFFFFFFFFFFFFFFFFFFFFFFFFFFFFFFFFFF,FFFFFFFFFFFFFFFFFF:,FFFFFFFFFFFFFFFFFFFFFFFFFFFFFFFFFF:FFFFFFFFFFFFFFFFFFF::FFFFFFFFFFFF:FFFFFFF:F,FFFFF:FFFFFF:F:FFFFFFFFFFFF:FF::FFF:FFFFFFFFFFFFFFFFFFFF
@A00920:152:HGHKKDRXX:2:2101:27163:2566 1:N:0:CGCGTTCA+CTAGAACA
ACTCCTACGGGAGGCAGCAGTGGGGAATATTGGGCAATGGGCGCAAGCCTGACCCAGCGACGCCGCGTGCGGGAGGACGCCTTTCGGGGTGTAAACCGCTGTCAGGGGGGACGAATGACCGGAGCGTGAATAGCGCTGCGGAGTGACGGTACCCTCAAAGGAAGCACCGGCTAACTCTGTGCCAGCAGCCGCGGTAATACAGAGGGTGCGAGCGTTGTTCGGAATCACTGGGCGTAAAGCGCGCGCAGGC
+
FFFFF:FF:FFFFFFFFFFFFFFFFFF:FFFFFFFFF:FFFFFFFFFFFFFFFFFFFF:FFFFFFFFFFFFFFFFFFFFFFFFFFFFFF,FFFFFFFFFF:F:FFFFF,FFFFFFFF:FFF,FFFFFFFFFFFF:F:FFFFFFFFFFFFF:,FFF,FFFFFF:,FFFF:FF,F:F:FFF:F,:,:FF,FFFFFF:FF:FFFFFFF:FFFF,FFFFF,:FFF,FF,FFFF:,F:F:FFFFF,:FFFFF,FF
@A00920:152:HGHKKDRXX:2:2101:29451:2644 1:N:0:CGCGTTCA+CTAGAACA
ACTCCTACGGGAGGCAGCAGTGGGGAATTGTTCGCAATGGGCGCAAGCCTGACGACGCAACGCCGCGTGGAGGATGAAGGTCTTCGGATTGTAAACTCCTGTTGCCCGGGACGAAATGCTCCGACCTAACACGTCGGAGTTTGACGGTACCGGGTGAGGAAGCCCCGGCTAACTCTGTGCCAGCAGCCGCGGTAAGACAGAGCTGGCAAGCGTTGTTCGGATTCATTGGGCGTAAAGGGCTCGTAGGCGG
+
FFFFF:FFFFFFFFFFFFFFF:FFFFFFFFFFF:FFFFFFFFFFFFF,FFFFFF:FFFFFFF::FFFFFFFFFFFF:FFFFFFFFFFFFFFFFFFFFFFF:F:FFFFFFFFFFFFFFFFFF:FFFFFFF::FFFFFFF,FFF,FFFFFFFFF,:F:FFFF,,FFF:F,FFFFFF:,F,F,FFF,,,:FF:F::FF:FF,FFF,FF,F:::FF:FFF::FFFFFFFF:FFF:FF:F:,FFFFFFF:FF,F:
@A00920:152:HGHKKDRXX:2:2101:17671:4445 1:N:0:CGCGTTCA+CTAGAACA
ACTCCTACGGGAGGCAGCAGTGGGGAATTTTCCGCAATGGGCGCAAGCCTGACGGAGTGACGCCGCGTGGGGGACGAAGGCCTTCGGGTCGTAAACCCCTGTCAGAGGGAAAGAAGGGCATCTGCGTGAACAGCGTGGGTGCTTGACGGTACCTTCAGAGGAAGCCCCGGCCAACTCTGTGCCAGCAGCCGCGGTAAGACAGAGGGGGCAAGCGTTGCTCGGAATTACTGGGCGTAAAGGGCGCGTAGGC
+
FFFFFFFFFFFFFFFFFFFFFFFFFFFFFFFFFFFFFFFFFFFFFFFFFFFFFFFFFFFFFFFFFFFFFFFFFFFFFFFFFFFFFFFFFFFFFFFFFFFFFFF:FFFFFF,FFFFFFFF:FFFFFFFFF::FFFFFFFFFFFFFFFFFFFFFFFFFFFFFFFFFFFFFFFFFFFFFFFFFFFF:FFFFFFFFFFFFFFFFFFFFFFFFFF,FFFFFFFF:FF:FFFFFFFFFFFF,FFFFFFFFFFF:FF
@A00920:152:HGHKKDRXX:2:2101:4734:4492 1:N:0:CGCGTTCA+CTAGAACA
ACTCCTACGGGAGGCAGCAGTGGGGAATTTTGGACAATGGGCGCAAGCCTGATCCAGCCATTCCGCGTGCAGGATGAAGGCCCTCGGGTTGTAAACTGCTTTTGTACGGAACGAAAAAGCCCTTTCTAATACAGAGGGTCCATGACGGTACCGTAAGAATAAGCACCGGCTAACTACGTGCCAGCAGCCGCGGTAATACGTAGGGTGCAAGCGTTCATCGGAATTACTGGGCGTAAAGCGTGCGCAGGCG
+
FFFFFFFFFFFFFFFFFFFFFFFFFFFFFFFFFFFFFFFFFFFFF:FFFFFF:FFFFFFFFFFFFFFFF:FFFFFFFFFFFFFFFFFFFFFFFF:FF:FFFF:FFFFFFFFFFFFFF,FFFFFFFFFFF:F:FFF,FFF:FFFF,FF:,F:FFFF,:FF,F::FFFFFFFFFFFFFFFFF,FFFFFFFFFF,F,F,FF::FFFFF::F::,FF,F:F:F:FF,,F,FFF:,FF,,FFFF,FF:FFFFFFF
@A00920:152:HGHKKDRXX:2:2101:26838:4633 1:N:0:CGCGTTCA+CTAGAACA
ACTCCTACGGGAGGCAGCAGTCGAGAATCTTCCACAATGGGCGAAAGCCTGATGGAGCGACGCCGCGTGCAGGATGAAGCCTTTCGGGGTGTAAACTGCTTTTCTCAGGGACGAACCAATGACGGTACCTGAGGAATAAGGGGCTGCTAACTTCGTGCCAGCAGCAGCGGTAATACGAAGGCCCCAAGCGTTGTCCGGATTTACTGGGTGTAAAGGGTACGTAGGTGGCTTTGTAAGTCATATGTCAAAT
+
FFF::,FF,FFFFFFFFFFFFFFFFFFFF,F,FFFFFFFFFFFFFFFFFFFFFF:FFFFFFFFFFFFFFFFFFFFFFFFFF:FFFFFFF:FFFFFFFFFFFF:F:::FFFFFFFFF:FFF:FFF,FF::FFFFF:,FFFFFFFFFFFFFFFFFFFFF,FFF,:FFF,FFFFFF:FFF:F,F:F,FFF,F:F,FFF,F,FFFFFFF,,,,FFF,F,FFF,FFFF:,FFF:F:FFFFFFFF,FFF,F:F,F,
@A00920:152:HGHKKDRXX:2:2101:25075:4961 1:N:0:CGCGTTCA+CTAGAACA
ACTCCTACGGGAGGCAGCAGTGGGGAATTTTCCGCAATGGGCGAAAGCCTGACGGAGCAACGCCGCGTGGGTGATGAAGATTTTCGGATCGTAAAGCCCTTTCAGCAGGGACGAAGCGAGTGACGGTACCTGCAGAAGAAGCATCGGCTAACTACGTGCCAGCAGCCGCGGTAATACGTAGGATGCAAGCGTTGTCCGGAATTATTGGGCGTAAAGCGAACGTAGGCGGTTACTTAAGTCTGGACTTAAA
+
FFFFFFFFFFFFFFFFFFFFFFFFFFFFFFFFFFFFFFFFFFFFFFF:FFFFFFFFFFFFF:FFFFF:FFFFFFFFFFFFFFFFFFFFFFFFF:FFFFFFFFFFFFFFFFFFFF:FFFFFFFFFFFF,FFFFFFFFFFFFFFFFFFFFFFFFFFFFFFFFFFFFFFFFFFF:,FFF:FFFFFFFFFFFFFFF::FFFFFF,FF,FFFFFF::FFFFF:FFFFFFFFFFFF:FFFF:F,FFFFFFFFFFFF
@A00920:152:HGHKKDRXX:2:2101:29541:5212 1:N:0:CGCGTTCA+CTAGAACA
ACTCCTACGGGAGGCAGCAGTGGGGAATATTGGACAATGGGCGAAAGCCTGATCCAGCAATGCCGCGTGAGTGATGAAGGCCTTAGGGTTGTAAAGCTCTTTTACCAGGGATGATAATGACAGTACCTGGAGAATAAGCTCCGGCTAACTCCGTGCCAGCAGCCGCGGTAATACGGAGGGAGCTAGCGTTGTTCGGAAATACTGGGCGTAAAGCGCACGTAGGCGGCATCGTAAGTCAGGGGTGAAATCC
+
FFFFFFFFFFFFFFFFFFFF:FFFFFFFFFFFFFFFFFFFFFFFFFFFFFFFFFFFFFFFFFFFFFFFFFFFFFFFFFFFFFFFFFFFFFFFFFFFFFFFFFFFFFFFFFFFFFFFFFFFFFFFFFFFFFFFF:FFFFFFFFFFFFFFFFFFFFFFFFFFFFFFFFFFFF:FFFFFFFFFFFFF:FFFFFFFFFFFF:FFFFFFFFFFF:F:F:FFFFFFFFFFFFFFFFFFFFFFFFFFFFFF:FFFFF
@A00920:152:HGHKKDRXX:2:2101:6280:5290 1:N:0:CGCGTTCA+CTAGAACA
ACTCCTACGGGAGGCAGCAGTAAGGAATATTGGTCAATGGACGCAAGTCTGAACCAGCCATGCCGCGTGAAGGATGAAGGCCCTCTGGGTTGTAAACTTCTTTTATCTGGGAAGAAATGCCTGCTTTATAGCGGGTTTGACGGTACCAGAGGAATAAGCACCGGCTAACTCCGTGCCAGCAGCCGCGGTAATACGGAGGGTGCAAGCGTTATCCGGATTCACTGGGTTTAAAGGGTGCGTAGGTGGGTTG
+
FFFFFFFFFFFFFFFFFFFFFF,FFFFFFFFFFFFFF:FFFFFFFFFFFFFF:FFFFFFFFFFFFFFFFFFFFFFFFFFFFFFFFFFFFFFFFF:FFFFFFF:FFFFFFFFFFF:FFFFFFFFFFFFFFFFFFFFFFFFFFFFFFFFFFFFFF:FFFFFFFFFFFFFFFFFFFFFFFFFFFFFFFFFFF,FFFFFFFFFFFFFFFFFFFF:FFFF:,FFF,FFFFFFFFFF,FF:FFFF:FFF:FF:FFF
@A00920:152:HGHKKDRXX:2:2101:3595:5588 1:N:0:CGCGTTCA+CTAGAACA
ACTCCTACGGGAGGCAGCAGTGGGGAATCTTGCGCAATGGGCGAAAGCCTGACGCAGCAATGCCGCGTGAATGATGAAGGTCTTAGGATTGTAAAATTCTTTCACCGGGGACGAAAATGACGGTACCCGGAGAATAAGCCCCCGCTAACTCTGTGCCAGCAGCCGCGGGAATACAGAGGGGGCACGCGATGTTCGCAATTTATGGGCGAAAAGGGCGACTAGGCGGGGGTCGAAGACGCGTGTGAAAGCA
+
FFFFFFFFFFFFFFFFFF:FFFFFF::F::FFFFFFFFFFFFFFFFFFFFFFFFFFFF,F:FFFFFF,F::FFFFFFFFFFFFF,FFFF,FFFFF:,FFFFFF:FF:FFFFFFF,,FF:FF,,:,,,F::F,,F,,F,:FF:,:F,F::FFF,:F,:FFF:F,,FFFF:,F,F:F,,F:FFF,,,,FF,:FF:F,,,F,,,FF,,FFF,,:F,,FF:F,,,,,,F,,FF,:,,FF,F,,:,FFFFFFFFF
@A00920:152:HGHKKDRXX:2:2101:31665:5854 1:N:0:CGCGTTCA+CTAGAACA
ACTCCTACGGGAGGCAGCAGTGGGGAATCTTAGACAATGGGGGAAACCCTGATCTAGCCATGCCGCGTGGACGATGAAGGCCTTAGGGTTGTAAAGTCCTTTCGCTGGGGAAGATAATGACGGTACCCAGTAAAGAAGCCCCGGCTAACTCCGTGCCAGCAGCCGCGGTAATACGGAGGGGGCTAGCGTTGTTCGGACTTACTGGGCGTAAAGCGCACGTAGGCGGATTGTTAAGTCGGGGGTGAAATCC
+
:FFFFFFFFFFFFFFFFFFFFFFFFFFFFFFFFFFFFFFFFFFFFFFFFFFFFFFFFFF:FFFFFFFFFFFFFFFF:FFFFFFFFFFFFFFFFFFFFFFFFF:F:FFFFFFFFFFFFFF:FFFFFFFFFFFFFFFFFFFFFFF:FF,FFFFFFFFFFFFF::FFFFFFFF:FF,FFFFFFF:FFFFFFF:FF,FFF,,FFFFF,:FFFF,FF,:FFFFFF:FFF::F:FFFFFFFFFFF:F:FFF:FFFF
@A00920:152:HGHKKDRXX:2:2101:25889:6590 1:N:0:CGCGTTCA+CTAGAACA
ACTCCTACGGGAGGCAGCAGTGGGGAATTGTTCGCAATGGGCGCAAGCCTGACGACGCAACGCCGCGTGGAGGATGAAGGTCTTCGGATTGTAAACTCCTGTTGCCCGGGACGAATGGCTCCAACCTAACACGTTGGAGTGTGACGGTACCGGGTGAGGAAGCCCCGGCTAACTCTGTGCCAGAAGCCGCGGTAATACAGAGGGGGCAAGCGTTGTTCGGAATTACTGGGCGTAAAGCGCGCGCAGGCGG
+
:FFFFFFFFFFFFFFFFFFFFFFFFFFFFFFFFFF:FFFFFFFFFFFFFFFFFFFFFFFFFFFFFFFFFFFFFFFFFFFFFFFFFFFFFFFFFFFF,FFFFFFFFFF:FFFFFFF:FFF:FF:F::,FFFFFFFFFF,F:FFFFF,:::FFFFFFFFFFFFF:F:FFF:FFF,FFFFFFFFFF,FFF,FFF,FF:F::F,F:FFFF::FF:F:FFFFFFFFFFF,,,FFFFF::FFFF:FFFFFF,,::F
@A00920:152:HGHKKDRXX:2:2101:4752:7498 1:N:0:CGCGTTCA+CTAGAACA
ACTCCTACGGGAGGCAGCAGTGGGGAATATTGGACAATGGGCGGAAGCCTGATCCAGCAACGCCGCGTGAGGGATGACTGCCTTCGGGTTGTAAACCTCTTTCGGTGGGGACGAAGCGCAAGTGACGGTACCCACTAAAGAAGCACCGGCTAACTCCGTGCCAGCAGCCGCGGTAATACGGAGGGTGCAAGCGTTAATCGGAATTACTGGGCGTAAAGCGCACGCAGGTGGCTGAGTCAGTCGATTGTGA
+
FF:FFFFFFFFFFFFFFFFFFFFFF:FFFFFFF:FFFFFFFFFFFFFFFFFFFFFFFF:FFFFFFFFFFFFFFFFFFFFFFFFFFFFFFFFFFFFFFFFF:FFF:FFFFFFFFF:FF,FF:FFFFFFFFFFFFFFF,FFFFF:FF:FFFF::FFF:FFFFFFFFFFFFFFFFF::FFFFFFFFF:FFFF,FFFFFFFF:FF:FFFFFF,FFFFF,FFFFFFFFFFFFFFFF:FFFF:FFFFFFFFFFFFF
@A00920:152:HGHKKDRXX:2:2101:18285:7576 1:N:0:CGCGTTCA+CTAGAACA
ACTCCTACGGGAGGCAGCAGTGGGGAATATTGGACAATGGGCGCAAGCCTGATCCAGCCATGCCGCGTGAGTGAAGAAGGCCTTCGGGTTGTAAAGCTCTTTTGTTGGGAAAGAAAAGCTTTCGGTTAATAACCGGGAGTTCTGACGGTACCCAAAGAATAAGCACCGGCTAACTTCGTGCCAGCAGCCGCGGTAATACGAAGGGTGCAAGCGTTACTCGGAATTACTGGGCGTAAAGCGTGCGTAGGTG
+
:FFFFFFFFFFFFFFFFFFFFFFFFFFFFFFFFFFFFFFFFFFFFFFFFFFFFFFFFFFFFFFFFFFFFFFFF:FFFFFFFFFFFFFFFFFFFFFFFFFFF:FFFFFFFFFFFFFFFFFFFFFFFFFFFFFFFFFFFFFFFFFFFFFFFFFFFFFFF:FFFF:FFFFFFFF::FFFFF:FFFFFFFFFFFFFFF:FFFFFFFFFF:FFF:FFFFFFFF:FFF:FFFFFF,FFFFF:FF:FFFFFFFFFFF
@A00920:152:HGHKKDRXX:2:2101:19425:8015 1:N:0:CGCGTTCA+CTAGAACA
ACTCCTACGGGAGGCAGCAGTGGGGAATATTGCACAATGAGCGAAAGCTTGATGCAGCGACGCCGCGTGAGGGATGACGGACCTCGGGTTGTAAACATCTTTCAGCTCTGACGAAGCTGCCTGGTTATCAGTGTGGTGACGGTAGTGGTAGAAGAAGCGCAGGCCAACTACGAGCCAGCAGCCGCGGTAAGACGGAGTGAGCAAGCGGTGTCCGGATATATTGGGCGCAAAGAGCTCGTAGGCGGACTGT
+
:,FFFFFFFFF:FFF:FFFFFFFFFFFFFFFFFFFFFFFFF,FFFF,F::FFFFFFFFFFFFFFFFFFFF,FFF,FFFF:,F,FFFF,,F:F:FFF:FF,,FFFFFFFFFFFFFF:FFF,FFF,,:,F:,F,::F::F,F:F:::,:,,:,F,,F,,,:F,F,FF::FF::F,FF,FFFFFFF:FF,FFFFFF,,F,,:,,FF,:F,,F::FFFFFF,FF,F,,FF:,F,F,FFFFF,:FF:FF,,FF:,
@A00920:152:HGHKKDRXX:2:2101:32597:8061 1:N:0:CGCGTTCA+CTAGAACA
ACTCCTACGGGAGGCAGCAGTGGGGAATTTTGGACAATGGGCGCAAGCCTGATCCAGCCATGCCGCGTGAGTGATGAAGGCCCTAGGGTTGTAAAGCTCTTTCAGCGGGGAAGATAATGACGGTACCCGCAGAAGAAGCCCCGGCTAACTTCGTGCCAGCAGCCGCGGTAATACGAAGGGTGCAAGCGTTACTCGGAATTACTGGGCGTAAAGCGTGCGTAGGTGGTGGTTTAAGTCTGATGTGAAAGCC
+
FFF:FFFFFFFF:FFFFFFFFF:FFFFFFFFFFFFFFFFFFFFFFF:FFFFFFFFFFFFFFFFFFFFFFFFFFFFFFFFFFFFF::FFFFFFFF:FFFFFFFF:FFFFFFFFFFFFFFFFFFFFFFFFFFFFFFF:FFFFFFFFFF::FFFFFFFFFFFFFFFFFFFFFFFFF:FFFFFF:FFFFFFFFFFFFFFFFFFFFFFFFFFFFFFFFFFFFFFFFF:FFFF:F:FFF:FFF:F:FFFFF:FF:F
@A00920:152:HGHKKDRXX:2:2101:4842:8531 1:N:0:CGCGTTCA+CTAGAACA
ACTCCTACGGGAGGCAGCAGTGGGGAATATTGGACAATGGGCGCAAGCCTGATCCAGCAATGCCGCGTGTGTGAAGAAGGCCTGCGGGTTGTAAAGACCTTTCAGTGGGGACGAAAAGCTCGGGGCTAAGACCTTCGAGCCTTGACGTTACCAAGAGAAGAAGCACCGGCTAACTGCGGGCCAGCAGCCGCGGTAATACGTCGGGTGCACGCGTGAAACGGAATTAAGGGGGGTAATGGGCAGGCGGGGG
+
FFFFFFFFFFFFFFFFFFFFFFFFFFFF,,F,F:FFF:FFFFFFFFFFFFFF,FF:FFFF,FFFF:FFF,,FFFFFF,FF,F:F:FF:FFFFFFFF,,FFFF:F,F,FFFF,FFFF:FFF:,FFFFF,:,FF:F,FF,F,FF,:F,FFF,F,F,,,F,:FF,,FFFFF,,,FF,,,:,,FFF,,F,FF,:,F,:F:F,FF,,FFF::FF,,,,:,F:,,F:F,F,:,,FFF,F:F,,F,,::,:F,F,,F
@A00920:152:HGHKKDRXX:2:2101:1461:9064 1:N:0:CGCGTTCA+CTAGAACA
ACTCCTACGGGAGGCAGCAGTGGGGAATCTTGCGCAATGGCCGAAAGGCTGACGCAGCGACGCCGCGTGCGGGAGGACGCTTTTCGGAGTGTAAACCGCTGTCAGGTGGGACGAAGGTCCCGGGGAGGCAATGCCCTGGGGATGACGGTACCACCAGAGGAAGCACCGGCTAACTTCGTGCCAGCAGCCGCGGTAATACGAAGGGTGCGAGCGTTGTTCGGAATTATTGGGCGTAAAGCGCGCGTAGGCG
+
,:FFFF,FF:F:F,::FFFFF,FFFFFFFFFFF:F,FFFFFF,:F::FF::FFFFFF:F:FFFFF:FFFFF:FFFF,FFF,FF,FFFFFFFFF:FFFFFFFFFFFFF:F,FFFFFFFFFFFFFFFFFFF:,FFF:FF,:FFFF,FFF,FFFFFFF:FFFF,:FFFFFFFFFFFF,FFFFFFFFF:FFFFF,FFF::FFFFFF,FFFFFFFFFFF,FF,FFFF,FF,:,F,FFFF:,F,:FFFFFFFFFF:
@A00920:152:HGHKKDRXX:2:2101:5746:9220 1:N:0:CGCGTTCA+CTAGAACA
ACTCCTACGGGAGGCAGCAGTGGGGAATTGTTCGCAATGGGCGCAAGCCTGACGACGCAACGCCGCGTGGAGGATGAAGATCTTCGGGTCGTAAACTCCTGTCGAGCGGGAAGAATACCTGTGCAGCTAATATCTGTGCAGGCTGACGGTACCGCTAAAGGAAGCCCCGGCTAACTCCGTGCCAGCAGCCGCGGTAATACGGGGGGGGCAAGCGTTGTTCGGAATTACTGGGCGTAAAGGGCTCGTAGGC
+
FFFFFFFFFFFFFFFFFFFF:FFFFF:FFFFFFFFFFFFFFFFFFFFFFFFFFFFFFFFFFFFFFFFFFFFFFFFFFFFFFFFFFFFFFFFFF:FFFFFFFFFFFFFFFFFFFFFFFFFFFFFFFFFF,FFFFFFFFFFFFFFFFFF:FFFFFFF:FFFFFFFFFFFFFFF:,:FFFFFFFFFFF:FFFFFFFFFF:FFFFFF::FFFFFFFFFFFFFF:FF::FFFFFFFFFFFF,FFFFFFFFFFFFF
@A00920:152:HGHKKDRXX:2:2101:31819:9251 1:N:0:CGCGTTCA+CTAGAACA
ACTCCTACGGGAGGCAGCAGTGGGGAATCTTGGACAATGGGGGAAACCCTGATCCAGCCATGCCGCGTGAGCGATGAAGGCCTTAGGGTTGTAAAGCTCTTTCAGCGGGGAAGATAATGACGGTACCCGCAGAAGAAGCCCCGGCTAACTCCGTGCCAGCAGCCGCGGTAATACGGAGGGGGCTAGCGTTGTTCGGAATTACTGGGCGTAAAGCGCGCGTAGGCGGGCATTTAAGTCGGGGGTGAAATCC
+
FFFFFFF:FFFFFFFFFFFFFFFFFF,FFFFFF:FFFFFFFFFFFFF:FFF:FFFFFFF::FFFFFFFF:F:,FFFFFFFFFF:FFF:F:FFFFFFFFFFFFFFFFFFFFFFFFF:FFFFFFFFFFFFFFFFFFF:FFFFFFFFFFFFF:FFFFFFF:FFFFFFFFFF,FFFFF:FFFFFFFFFFFFFFF:F:FFFF:FFFFFFFFFF,FFFFFF::FFFFFFFFFFFFFFFF:F:F:F:FFFF:FFFFF
@A00920:152:HGHKKDRXX:2:2101:30092:9267 1:N:0:CGCGTTCA+CTAGAACA
ACTCCTACGGGAGGCAGCAGTGGGGAATCTTGCGCAATGGGCGAAAGCCTGACGCAGCCATGCCGCGTGTATGATGAAGGTCTTAGGATTGTAAAATACTTTCACCGGTGAAGATAATGACTGTAGCCGGAGAAGAAGCCCCGGCTAACTTCGTGCCAGCAGCCGCGGTAATACGAAGGGGGCTAGCGTTGCTCGGAATTACTGGGCGTAAAGGGAGCGTAGGCGGACATTTAAGTCAGAGGTGAAATCC
+
FFFFF:F:FFFFFFFFFFFFFFFFFF:FFFFFFFFFFF:FFFFFFFFFFFFFFFFF,FF,FFFFF:FFFF,FFFFFFFFFFFFFFFF:F:FFFFFFFFFFFFFFFFF:FFFFFFF:FFF:FFF:F,FFFFFFFF:FFFF:FFFFFFFF:FFFF:FFFF::FFFFFFF::FF:FFFFFF,FFF::FF:,:F::F:FF:FF:FFF,FF,FF:F:F:,:F:F:FFFFFFFF:F,::F::FFFFF:,:::F:::
@A00920:152:HGHKKDRXX:2:2101:21875:9784 1:N:0:CGCGTTCA+CTAGAACA
ACTCCTACGGGAGGCAGCAGTCGGGAATTTTGCCCAATGGACGAAAGTCTGAGGCAGCAACTCCGCGTGAGGGACGAAGGCTCTAGGGTCGTAAACCTCTTTTCTCAGGGAAGATCCAAGACGGTACGTGAGGAATAAGCCACGGCTAACTACGTGCAAGCAGCCGCGGTAATACGTAGGTGGCAAGCGTTGTCCGGATTTACTGGGCGTAAATAGCGCTCAGGCGGCTGGACAATTACGATGTGAAATA
+
F:,:FFFFF,:FFFFFFFFF:,F,,FFFFFFF,F,FFFF:FFF,FFF,F,FFFFFFF:FFF:F:,:FF:FF:FF,FF:F:FFFF:FFF:FFFF:,FFFFFF,FF,FFFFFF,FF,FF:,FF,,FFF:,F,FFF:FFFFF:FFFFF:FFFFFFF,FFF,FF,,::F:FFFFFFFFFF,FF,:FFF,F:,:F,,,,F,FFFFFFF::::F:,FF,,,F:::,F,:FF,FFF,F,FF,,,,FF,F,F,F:F,,
@A00920:152:HGHKKDRXX:2:2101:16143:9909 1:N:0:CGCGTTCA+CTAGAACA
ACTCCTACGGGAGGCAGCAGTGGGGAATATTGGACAATGGGGGCAACCCTGATCCAGCAATGCCGCGTGTGTGAAGAAGGCCTGCGGGTTGTAAAGCACTTTCAGGAGAGAAGAAAAGCTAAAGGTTAATAACATGGAGTCTTGACGTAACCTACAGAACAAGCACCGGCTAACTCCGTGCCAGCAGCCGCGGTAATACGGAGGGTGCAAGCGTTAATCGGAATTAATGGGCGTAAAGCGCGCGTAGGCG
+
FF,::,FFFF:FF:F:FFFFF:FFF,FFFFF:,FFFFFFFFFFFFFFF:F:FFF:FFFFFFFFFFFFFFFFFFFFFFFFF:FFFFFF:F,FFF,FFFFFFFF,F,,FFFFFFFFFFFF:FFFF,FFFFFFFFF,FF:FFF,FF:F,FFFFF,,FFFFFF,:F:FFFFF,FFFF::F::F,FF:FFF:FFFFF::FF:::,,FF:FF,FFFFFF,FFF,FFFFFF:F,,FF,F,,FFF,F:F:FF:FF::F
@A00920:152:HGHKKDRXX:2:2101:9607:9956 1:N:0:CGCGTTCA+CTAGAACA
ACTCCTACGGGAGGCAGCAGTGGGGAATATTGCACAATGGGCGAAAGCCTGATGCAGCAACGCCGCGTGCGGGAAGAAGGCCCTAGGGTTGTAAACCGCTTTCAGCAGGGAAGAAAATGACGGTACCTGCAGAAGAAGGTGCGGCCAAATACGTGCCAGCAGCCGCGGTGACACGTAGGCACCAAGCGTTGGCCGGATGTATGGGGCGTAAAGAGCTCGTAGGCGGTTCAGTAAGTCGGGTGTGAAAACT
+
FFFFFFFFFFFFFFFFFFFFFFFFFF,F:FF,FFFFFFFF:FFFFFF,FFF,FF,,FFFFFFFFFFFFFF,:FFFFFFFFFFFF:FFFFFFFFFFF,,FFFF,::,FFFF,FFFFF,,,FFFF:FF,FFFFF,FFF,FF:FF,FFFFF,F,FFFFFFFF:FF,F:,:FFF:F:FFFFF,,,FF:,:F,,::,:,F:FF,F,F,FFF::FF,FFF,FFF::,F:FF:FF:,F:::F,FF:F,FFF:F,,FF
@A00920:152:HGHKKDRXX:2:2101:5385:12289 1:N:0:CGCGTTCA+CTAGAACA
ACTCCTACGGGAGGCAGCAGTGGGGAATTTTGGGCAATGGCCGAAAGGCTGACCCAGCGACGCCGCGTGCGGGAGGACGCCCTTCGGGGTGTAAACCGCTGTCAGAGGGGACGAATGACTCAGATGGGAATACTGTCTGGGTGTGACGGTACCCTCAGAGGAAGCACCGGCTAACTCTGTGCCAGCAGCCGCGGTAATACAGAGGGTGCGAGCGTTGTTCGGAATCACTGGGCGTAAAGCGCGCGCAGGC
+
FFFFFFFFF,FFFFFFFFFFFFFFFFFFFFFFFFFF:FFFFFFFFFFFFFFFFFFFFFFFFFFFFFFFFFFFFFFF,FFFFFFFFFFFFFFFFFFFFFFFFF:FFFFFFFFFFFFFFFFFFFFFFFFFF:FFFFFFFFFFFFFFFFFFF::FFFFFFFFFFFFFFFF:FFFF::FFFFFFFFFFF:FFFFFFFFFFFFFF,FFFFFFF,F:FFFFFFFF:FFF,F:,:F:FFFFFFFFF,F:F,FFFFF:
@A00920:152:HGHKKDRXX:2:2101:26106:12853 1:N:0:CGCGTTCA+CTAGAACA
ACTCCTACGGGAGGCAGCAGTGGGGAATATTGGACAATGGGCGAAAGCCTGATCCAGCCATGCCGCGTGAGTGATGAAGGCCTTAGGGTTGTAAAGCTCTTTCAGTAGGGAAGATAATGACGGTACCTACAGAAGAAGCCCCGGCTAACTTCGTGCCAGCAGCCGCGGTAATACGAAGGGGGCTAGCGTTGTTCGGATTTACTGGGCGTAAAGCGCACGTAGGCGGATCGTTAAGTCGGGGGTGAAATCC
+
FFFFFFFFFFFFFFFFFFFFFFF:FFFFFFF:FFFFFFFFFFFFFFFFFFFFFFFFFFFFFFFFFFFFFFFFFFFFFFFFFF:FFFFFFFFFFFFF:FFFFFFF:FFFFFF:FFFFF:F:FFFFFF,FFFFFFFF:FFFFFFF:FFFFFFFF:FFF,FFFFFFFFFFF::FFFF,F,:FFFFFFFFFFFFFFFFF,FFF::FF:FFFFFFF:,FFFF::F,FFFFFF:F,,F,:FFFFFFFFFF:,:FF,
@A00920:152:HGHKKDRXX:2:2101:13376:13072 1:N:0:CGCGTTCA+CTAGAACA
ACTCCTACGGGAGGCAGCAGTCGGGAATTTTGCGCAATGGGCGAAAGCCTGACGCAGCAACGCCGCGTGAGGGATGAAGGCCTTCGGGTTGTAAACCTCTTTTCTCAGGGACGATGATGACGGTACCTGAGGAAGAAGCCACGGCTAACTACGTGCCAGCGGCCGCGGTAATACGGAGGTGGCTCGCGGTGTCCGGATTTACGGGGCGTAAAGGGCGCGCGGGCGGTCGGGCCTGTCGCGGGTGAGGGCC
+
FFFFFFFFFFFFFFFFFFFFFFFFFF:FF:FFFFFF:FFFFFFFF:FFFFFFFFF:F:FFFFF:FFF:FFFFFFFFFFFFFFF:FFF:FFFF,FFFF::FFFFFFF,FFFFFFFFF,,F,,FFFFF::FFFF:,,F,F:::F:FFFF,,:FFFFFF:FFF,FF,FF:F,,,F,:F,FFF:FFF,FFFF,,F,::FF,F:F,:,FFF,F,,,,F,FFFFFF,FF:FF,FFF,,:,FFFF,F,F:F,,,F:,
@A00920:152:HGHKKDRXX:2:2101:21974:13463 1:N:0:CGCGTTCA+CTAGAACA
ACTCCTACGGGAGGCAGCAGTGGGGAATTTTGCGCAATGGGCTAACGCCTGACGCAGCAACGCCGCGTGGAGGATGAAGGTCTTTGGATTGTAAACTCCTGTCAGCAGGGAAAAAGCGACTCGGACTCATACTCCGGGGAGTTGATTGTACCTGCAGAGGAAGCCCCGGCTAACTCTGTGCCAGCAGCCGCGGTAATACAGAGGGGGCAAGCGTTATTCGGAATTATTGGGCGTAAAGGGCGCGTAGGCG
+
FFFFF:FFFFFFFFFFFFFFFFFFFFFFFFFFFFFFFFFFFFFFFFFFFFFFFFFFFFFFFFFFFFFFFFFFF:FFFFFFFFFFFFFFFFFFFFFFFFFFFFFFFFFFFFFFFFFFFFFFFFFFFFFF:FFFFFFFFFFFFFF:FFF,FFFFFFFFF:FFFFFFFFFFFFF,FFFFFFFFFFFFFFFFFFFFFFFFFFFFFFFFFFFFF,FFFF:FFFFFFF,FFFFFF,FFFFFFFFFFFFFFFFFFFF
@A00920:152:HGHKKDRXX:2:2101:13422:15029 1:N:0:CGCGTTCA+CTAGAACA
ACTCCTACGGGAGGCAGCAGTTAGGAATCTTGGACAATGGGCGCAAGCCTGATCCAGCCATGCCGCGTGAGTGATGAAGGCCTTAGGGTTGTAAAGCTCTTTCAGCGGGGAAGATAATGACGGTACCCGCAGAAGAAGCACCGGCTAACTTCGTGCCAGCAGCCGCGGTAATACGAAGGGGGCTAGCGTTGCTCGGAATCACTGTGCGTAAAGCGCACGTAGGCGGCTTTTTAAGTCAGGGGTGAAATCC
+
F:,:,FFF,:FFF:,F:,F,FFF,:FF,::F:FF,F,,FF:F::FF:,:F:FFF:,F:FF::F:,F,,:FFF::FFFF:,FF,FFFFFF:,F::FFFFF,FF,F,:F,,,,,F:F:FFFFFF,FFF:FFFFFFFF:FFF,F:::FFF:FF:FF,FFFFFF,F,:::F:FF:FFFF::,,,:F:FF,FF,:,,:FFF::F:F,::,,F:,FFFF,FF:FF,,,FFFFFFF::F:FFFFFF,:,F,:F::F,
@A00920:152:HGHKKDRXX:2:2101:26277:15436 1:N:0:CGCGTTCA+CTAGAACA
ACTCCTACGGGAGGCAGCAGTGGGGAATATTGGACAATGGGCGAAAGCCTGATCCAGCAATGCCGCGTGTGTGAAGAAGGCCTGCGGGTTGTAAAGCACTTTCAGTAGAGAAGAAAAGCGCACGGCTAATACCCGTGTGTCTTGACGTAACCTACAGAAGAAGCACCGGCTAACTCCGTGCCAGCAGCCGCGGTAATACGGAGGGTGCAAGCGTTAATCGGAATTACTGGGCGTAAAGCGCGCGTAGGCG
+
:FF:FFFF:FFFFFFFFFFFFFFFFFFFFFF:FFFFFFFFFFFFFF:FFFFF,FFFFFFFFFF:FFFFFF,FFFFFFFFFFF,F:FF::FFFF:F,FFF:FFFF:FF:FFFF:FFFFFFFFFFFFFFFFFFF:FFFFFFF,FFFFFF:FFFF:F,F,F:,FF:FFFF:,FFFFFFFFF,FF,F:FF,FF,F::,FF:FF,FFFF:,FFFF,F:F,,FF,FFFFFFFF,F,F:FFFFFFF,FFF,FFFFFF
@A00920:152:HGHKKDRXX:2:2101:22309:16548 1:N:0:CGCGTTCA+CTAGAACA
ACTCCTACGGGAGGCAGCAGTTAGGAATCTTCCACAATGGGCGAAAGCCTGATGGAGCGACGCCGCGTGAAGGATGAAGGTCCTCGGATCGTAAACTTCTAAAAGAGGGACGATAATGACGGTACCTCTTGAAAAGCACCGGCTAACTCCGTGCCAGCAGCCGCGGTAATACGGAGGGTGCTAGCGTTATCCGGAATCACTGGGCGTAAAGGGCGCGTAGGCGGTTTGTTAAGTCCGATGTTAAAGACTG
+
,FFFFFFFFFFFFFFFFFFFFFFFFFFFFFFFFFFFFFFFFFFFFFFFFFFFFFFFF:FFFF:FFFFFFFFFFFFFFFFFFFFFFFFFFFFFFFFFFFFFF::FF:FFF:FFFFFFFFFFFFFFFFFFFFFFFF,FFFFFFFFFFFFFFFFFFFFFFFFFFFFFFFF:FFF:FFFF:FFF:F,FFFFFFFFFFFFFFFFFFFFFFFFFFFFF:FF:F:FFF:FF,F:FFF:FFFF,FFFFFFF,FFFFFF
@A00920:152:HGHKKDRXX:2:2101:24361:18787 1:N:0:CGCGTTCA+CTAGAACA
ACTCCTACGGGAGGCAGCAGTGGGGAATATTGGACAATGGGCGAAAGCCTGATCCAGCCATGCCGCGTGAGTGAAGAAGGCCTTAGGGTTGTAAAGCTCTTTCAGCGGGGAAGATAATGACGGTACCCGCAGAAGAAGCTCCGGCTAACTTCGTGCCAGCAGCCGCGGTAATACGAAGGGGGCTAGCGTTGTTCGGAATTACTGGGCGTAAAGCGCGCGCAGGCGGTTCTCCAAGTCAGGGGTGAAAGCC
+
FFFFFF:FFFFFFFFFFFFFFFFFFFFFFFFFFFFFFFFFFFFFFFFFFFFFFFFFFFFFFFFFFFFFFFFFF:FFFFFFFFFF:FFFFFFFFFFFFFFFFFFFFFFFFFFFFFFFFFFFF:FFF:FFFFFFFFFFFFFFFF:FFFFFFFFFFFF:FFFFFFFFFFFFFF:FFFFFFFFFFFFFFFFFFFFFFFFFFFF,FFFFFFFF:FF:FFFFFF:FF:FFFFFFFFFFFFFFF:FFFFFFFFF::F
@A00920:152:HGHKKDRXX:2:2101:11605:19147 1:N:0:CGCGTTCA+CTAGAACA
ACTCCTACGGGAGGCAGCAGTCGGGAATTTTGGGCAATGGGCGAAAGCCTGACCCAGCAACGCCGCGTGAAGGATGAAATCCTTCGGGATGTAAACTTCGCAAGAACGGGAAGAATAAGTAAGAGTTAATATCTCTTACGATGACGGTACTGTTTGTAAGCTCCGGCTAACTCCGTGCCAGCAGCCGCGGTAATACGGGGGGAGCAAGCGTTGTTCGGATTTACTGGGCGTAAAGGGAGCGTAGGCGGCC
+
FFFFFFFFFFFFFFFFFFFFFFFFFFFFFFFFFFFFFFFFFFFFFFFFFFFFFFFFFFFFFFFFFFFFFFFFFFFF:FFFFFFFFFFFFFFFFFFFF:FFFFFFF:FFFFFFFFFFFFF:FFFFFFF:FFFFFFF:FF:FFFFFFFFFFFFFFFFFFFFFFFFFFFF:FFF:FFFFFFFFFFFFFFFFFFFFF,FFFFFFFFFFFFFFFFFFFFFFFFFFFFFFFF:FFF:FF:FFF,FFFF:FFFFFFF
@A00920:152:HGHKKDRXX:2:2101:12310:19398 1:N:0:CGCGTTCA+CTAGAACA
ACTCCTACGGGAGGCAGCAGTGGGGAATATTGGACAATGGGCGAAAGCCTGATCCAGCAATGCCGCGTGAGTGATGAAGGCCTTAGGGTTGTAAAGCTCTTTTACCAGGGATGATAATGACAGTACCTGGAGAATAAGCTCCGGCTAACTCCGTGCCAGCAGCCGCGGTAATACGGAGGGAGCTAGCGTTGTTCGGAAATACTGGGCGTAAAGCGCACGTAGGCGGCGCAGCAAGTCAGGGGTGAAATCC
+
FF:FFFFFFFFFFFFFFFFFFFFFFFFFFFFFFFFFFFFFFFFFFFFFFFFFFFFFFFFFFFFFFFF:FFFFFFFF:FFFFFF,FFFFF:FFFFFFFFFFFFFFFF:FFFFFFFF:FFFFF:FFFFFFFFFFF,FFFFFFFFFFFF:FFFFFFFFFFFFFFFFFFFFFFF,FFFF,FFFFFFFFFF:FFFFFFF,FFFFFFFFFFFFFFFFFFFFFFFFFFFFFFFFFFFFFF,F:FFFFFFF::,F:FF
@A00920:152:HGHKKDRXX:2:2101:15872:20212 1:N:0:CGCGTTCA+CTAGAACA
ACTCCTACGGGAGGCAGCAGTAGGGAATATTGGACAATGGGCGCAAGCCTGATCCAGCAATGCCGCGTGTGTGAAGAAGGCCTGCGGGTTGTAAAGCACTTTCGGTGGGGAGGAGAGGCTCCGGGTTAATACCCCGGGGAAGAGACGTTACCCACAGAAGAAGCACCGGCTAACTCTGTGCCAGCAGCCGCGGTAATACAGAGGGTGCAAGCGTTAATCGGAATTAGTGTGCGTAAAGGGTGCGTAGGTG
+
FFFFFF:,FFFFFFFFFFFFFFFFF:FFFFFFFFF,F,FFFFFFFFFFFFFFFFFFFFFFFFFFFFFFF:FFFFFFFFFFFFFFFFFFF,FFFFFFFFFFFFFFFFFFF:FFFFFFFFFFFFFFFFF,F:FFFFFFFFFF,FFFFFFFFF,FFFF:FFFF,FFF::FFF::FFFF:FFFFF:FFFFFF:FFFF,F,FF:FFFFFFFFFFFFFFF,FFF:,FF,FF,,F:,:FFFF:,FF:,FFFFFFFFF
@A00920:152:HGHKKDRXX:2:2101:29017:20306 1:N:0:CGCGTTCA+CTAGAACA
ACTCCTACGGGAGGCAGCAGTGGGGAATTTTGGACAATGGGGGCAACCCTGATCCAGCCATGCCGCGTGTGTGAAGAAGGCCTTCGGGTTGTAAAGCACTTTCGGACGGAACGAAATCGCGCGGGTGAATATCCCGCGTGGATGACGGTACCGTAAGAAGAAGCACCGGCTAACTACGTGCCAGCAGCCGCGGTAATACGTAGGGCGCACGCGTTGTCCGGATTCACTGGGCGTAAAGGGTGCGCAGGCG
+
,FFFFFFFFFFFFFF::F:FFF:FFFFF:,FFF,FFFF:F,F:FFF:FFF,F:FF,:FF:F,F,F,:,::FFFF,FFFF,FFF:FF,:F:FFFFFFFFFFFFFFF:FFFFFF:FFF:FFFFFFFFFF,FFFFFFFFFFFFFFFFF:FFFFF:FFF:F,FFFFFFFFFFFFF:FFFF:FFFFF,FFFFFFFFFFF,F:FFF,,FFFFFFF,FFFF,FFFFFFFFFF:F:FFFFFF,,,FFF:FFFF,FFFF
@A00920:152:HGHKKDRXX:2:2101:30978:20760 1:N:0:CGCGTTCA+CTAGAACA
ACTCCTACGGGAGGCAGCAGTGGGGAATATTGGACAATGGGCGAAAGCCTGATCCAGCAACGCCGCGTGAGGGATGACGGCCTTCGGGTTGTAAACCTCTTTCAGCAGGGACGAAGCGCAAGTGACGGTACCTGCAGAAGAAGCACCGGCCAACTACGTGCCAGCAGCCGCGGTAATACGTAGGGTGCGAGCGTTGTCCGGAATTATTGGGCGTAAAGGGCTCGTAGGCGGTTTGCCGCGTCGGGAGTGA
+
,F:FFFFFFFF:FFFFFFFFFFFFFFFFFFFFFFFFFFFFFFFFFFFFFFFFFFFFFFFFFFFFFFFFFFFFFFFFFFFFFFFFFFFFFFFF:FFFFFFFFF:FFFFFFFFFF:FFFFFF:FFFFFFFFFFFFFFFF:FFFFF:FFFFFFFFFFFFFFFFFFFFFFFFFFFFFFFFFFFFF:FFFF:FFFFFFFFFFFFF:F,FFFFFFF:FFFF::FFF:FFF::FF:FFFFFFFFFFFFFFFFFFFFF
@A00920:152:HGHKKDRXX:2:2101:31349:21715 1:N:0:CGCGTTCA+CTAGAACA
ACTCCTACGGGAGGCAGCAGTGGGGAATTTTGGACAATGGGCGCAAGCCTGATCCAGCAATGCCGCGTGCAGGAAGAAGGCCTTCGGGTTGTAAACTGCTTTTGTACGGAACGAAACGGTCCGGGTTAATACCCTGGGCTAATGACGGTACCGTAAGAATAAGCACCGGCTAACTACGTGCCAGCAGCCGCGGTAATACGTAGGGTGCAAGCGTTAATCGGAATTACTGGGCGTAAAGCGTGCGCAGGCG
+
F,FFFFFFFF:::FFFFFFF,FFFFFFFFFFFFFFFFFFFF,F:FFFFFFFFFFFFF:FFFFFFFFFFFFFFFFFF:F,FFF:FFFFFFFFFFFFFFF:FFFFFFFF:,F:FFFFFFFFFFFFFFFF:::FFFFF:FFFFFFFFFFFFFFFFFFFF:F::FF,::F:FFFFFFF,FFF:FF:FFFFFFFFFF:FF:FFF:F:FF::F,FFFFF::FFF:F:::,:FFFFFF:F:F:,::F,F:FFFF:FF
@A00920:152:HGHKKDRXX:2:2101:20311:21731 1:N:0:CGCGTTCA+CTAGAACA
ACTCCTACGGGAGGCAGCAGTGGGGAATATTGGACAATGGGCGAAAGCCTGATCCAGCAATGCCGCGTGAGTGATGAAGGCCTTAGGGTTGTAAAGCTCTTTTACCAGGGATGATAATGACAGTACCTGGAGAATAAGCTCCGGCTAACTCCGTGCCAGCAGCCGCGGTAATACGGCGGGAGCTAGCGTTGTTCGGAAATACTGGGCGTAAAGCGCACGTAGGCGGCGTCGTAAGTCAGGGGTGAAATCC
+
F:FFFF::FFFFFFFFFFFFFFFFFFFFFFFFFFFFF,FFFFFFFFFFF:FFFFFFFFF:FF:FF,FFFFF:F:,FF:FFFF,:,FFF:,F:F,F:FFF:,FFFFF,FFFFFFFF,F,FFFFFFFF:FFF,FF,FF:FFFF:FFF:FFFF:FF:FFFFFFFFFFFFFF:F,F:FFF,FFFFFFF:FFFFFFFFFFFF,F,FF:FFFFFF:,,FFFFFFFFFF:FFFFFF:F,F,F,F,FFFFFFF,,FFF
@A00920:152:HGHKKDRXX:2:2101:19822:21919 1:N:0:CGCGTTCA+CTAGAACA
ACTCCTACGGGAGGCAGCAGTGGGGAATTTTCCGCAATGGGCGAAAGCCTGACGGAGCAACGCCGCGTGAGGGAGGAAGGCCTGTGGGTTGTAAACCTCTTTTCTCAGGGAAGAAGATCTGACGGTACCTGAGGAATCAGCATCGGCTAACTCCGTGCCAGCAGCCGCGGTAAGACGGAGGATGCAAGCGTTATCCGGAATTATTGGGCGTAAAGCGTCCGCAGGCGGCTCAGCAAGTCTGCTGTCAAAG
+
FFFFFFFFFFFFFFFFFFFFFFFFFFFFFFFFFFFFFFFFFFFFFFFFFFFFFFFFFFFFFFFFFFFFFFFFFFFF:,FFFFFFFFFFFFFFF,FFFFFFFFFFFFFFFFFFFFF:FFFFFFFFFF:FFFFFFFFFFFFFFFFFFFFFF:FFFFFFF:FFFFFFFFFFFFFFFFFFFFFFFFFFFFFF:FFFFFFFFFFFFFFFFF:FFFFFFFF,FFFFFFFFFFFFFFFFF:,FF:FF:FFFFF:FFF
@A00920:152:HGHKKDRXX:2:2101:27841:22153 1:N:0:CGCGTTCA+CTAGAACA
ACTCCTACGGGAGGCAGCAGTAGGGAATCTTGCGCAATGCGCGAAAGCGTGACGCAGCAACGCCGCGTGGGGGAAGAAGGCCTTCGGGTTGTAAACCCCTTTCAGGAGGGACGAAGGTGCGGCGGCGAACAGCCGTCCGTACTGACGGTACCTCCAGAAGAAGCCCCGGCTAACTACGTGCCAGCAGCCGCGGTAATACGTAGGGGGCTAGCGTTGTCCGGAATCATTGGGCGTAAAGCGCGCGTAGGCG
+
FFFFF:FFFFFFFFFFFFFFFFFFFFFFFFFFFF:FFFFFFF:FFFFFFFFFFFFFFFFFFFFFFFFFFFFFFF,FFFFFFFFFFFFFFFFFFFFFFFFFFFFFFFFFFFFFFFFFFFFFFFFFFFFFFFFFFFFFFFFFFFFFFFFFF:FFFFFFFFFFFFFFFFFFFFFFFFFFFFFFFFFFFFFFFFFFFFFF:FFFFFFFFFFFFFFFFFFFFFFFFFFFFF,,FFFF:FF,FFFFFFFFFFFFFF
@A00920:152:HGHKKDRXX:2:2101:8440:22811 1:N:0:CGCGTTCA+CTAGAACA
ACTCCTACGGGAGGCAGCAGTGGGGAATATTGGACAATGGGCGAAAGCCTGATCCAGCAACGCCGCGTGAGGGATGACGGCCTTCGGGTTGTAAACCTCTTTCAGCAGGGACGAAGCGCAAGTGACGGTACCTGCAGAAGAAGCACCGGCCAACTACGTGCCAGCAGCCGCGGTAATACGTAGGGTGCGAGCGTTGTCCGGAATTATTGGGCGTAAAGGGCTCGTAGGCGGTTTGTCGCGTCGGGAGTGA
+
FFFFFFFFFFFFFFFFFFFFFFFFFFFFFFFFFFFFFFFFFFFFFFFFFFFFFFFFFFF,FFFFFFFFFFFFFFFFFFFFFFFFFFFFFFFFFFFFFFF:FFFFFFFFFFFFFFFFFFFF:FFFFFFFFFFFFFFFFFFFFF:FFFFFFFFFFFFFFFFFF:FFF:FFFFFFFFFFFFFFFFFFFFFFFFFFFFFF:FFFFFFFF:FFFFFFFFFFFFFFFFFFFFFFFFFFFF:FFFFF:FFFFFFFFF
@A00920:152:HGHKKDRXX:2:2101:28574:23985 1:N:0:CGCGTTCA+CTAGAACA
ACTCCTACGGGAGGCAGCAGTGGGGAATCTTGGGCAATGGCCGAAAGGCTGAACCAGCGACGCCGCGTGCGGGATGACGCTTTTCGGAGTGTAAACCGCTGTCAGAGGGGACGAAGACCTGGAGTGCGAATAGTGCTCGAGGCTGACGGTACCTTCAGAGGAAGCACCGGCTAACTCCGTGCCCGCAGCCGCGGTAAGACGGAGGGTGCGAGCGTTGTTCGGAATTACTGGGCGTCAAGCGCGCGCAGGT
+
:,FFFFFFF::FF,FFFFFFF,FFFFFFFFFFFFFFFFFF:FF::FFFFFFF,FFFFFFFF,:FFFFFFFF,FF,FFFFFFFFFFFFF:F:FF,:FFFFFFF,FFFFFFFFFFF:FFFFFF,FFFFFFFFFF:FFFFFF:FFFFFF,F,FFFF:FFFFFF,F:FFFF,:,FFFFFFFFFFFF::FFFFFFFFFFFFFFF,FFF:,F:,FFF,:::FFF,FF::FF,FFFF:,::F,FFFFFFF:F::,F:
@A00920:152:HGHKKDRXX:2:2101:17698:24001 1:N:0:CGCGTTCA+CTAGAACA
ACTCCTACGGGAGGCAGCAGTGGGGAATTGTTCGCAATGGGCGCAAGCCTGACGACGCAACGCCGCGTGGAGGATGAAGGTCTTCGGATTGTAAACTCCTGTTGCCCGGGACGAATGGCTCCAACCTAATACGTTGGAGTGTGACGGTACCGGGTGAGGAAGCCCCGGCTAACTCTGTGCCAGCAGCCGCGGTAATACAGAGGGGGCACGCGTTGTTCGGAATTACTGGGCGTAAAGGGCGCGTAGGCGG
+
FFF:FF,FFFFFFFFFFFFFFF:FFFF:FFFFFFFFF:FFFFFFFFFFFFFFFFFFFFF:FFFFFFFFFFFFFFFFFFFFFFFFFFFFFFFFFFFFFF::F:FFFFFFFF,FF:F,FFFFFFFFFF,FFFFFFFFFFFF:FFF:FFFFFFFFFFFFFFFFFF:F:FFFFFFFFFFFFFFFFFFFFFFFFFFFF::F:FFFFFFFFFFF,FFFFFFF::FFF,FFFFFFFFFF:FFFF:F::::FF::FF:
@A00920:152:HGHKKDRXX:2:2101:32163:24220 1:N:0:CGCGTTCA+CTAGAACA
ACTCCTACGGGAGGCAGCAGTAAGGGATCTTGCGACAATGGGCGAAAGCCTGACGCAGCAACGCCGCGTGCGGGATGACGGCCTTCGGGTTGTAAACCGCTTTTCGGGGGGAAGAGGAAGGACGGTACCCCCGGAAGAAGTCTCGGCTAACTACGTGCCAGCAGCCGCGGTAAAACGTAGGAGGCGAGCGTTATCCGGATTTACTGGGTGTAAAGCGCGTGTAGGCGGTCCTGCAAGTGGCGCGTGAAAG
+
FF:FFFFFFFFFFFFFFFFFFFFFFF:FFFFFFF:FFFFFFFFF:FFFFFFFFFFFFFFFFFFFFFFFFFFFFFFFF,FFFFFFFFFFFFFFFFFFFFFFFFFFFFFFFFFFFF:FFFFFFFFFF,FFFF:FFFFFFFFFFFFFFFFFFFFFFFF:FFF:FFFFFFFFFFFFFF:FFFFFFFFFFF:FFF:FF:F:FFFFFFF:FFFFFFFFF:F:FFFFFFFFF::FFFF:FF::F:FFF:FF::,F:F
@A00920:152:HGHKKDRXX:2:2101:23873:24424 1:N:0:CGCGTTCA+CTAGAACA
ACTCCTACGGGAGGCAGCAGTAAGGAATATTGGTCAATGGACGCAAGTCTGAACCAGCCATGCCGCGTGAAGGATGAAGGTCCTCTGGATTGTAAACTTCTTTTATATGGGAAGAAATCCTTGAATTCTTTCGAGGTTGACGGTACCATAGGAATAAGCACCGGCTAACTCCGTGCCAGCAGCCGCGGTAATACGGAGGGTGCAAGCGTTATCCGGATTCACTGGGTTTAAAGGGTGAGTAGGCGGCCCG
+
FFFFFFFFF:FFFFFFFFFFF,FFF,FFFFF:F:FFFFFFFFFFF,FFF,FFFFFFFFFFFF:FFFFFF:F:FFFFFFF,FFFFF:FFF,FFF:FF:FFFFF,FFFFFFFFFF:FFFFFFFFFFFF,FF:FFFFFFFFFFF,FFFFFFFF,FFFFFF:FF:FFFFFFFFFFFF:FFFFFF:FFFFFFFFFFFFFFFF:FFFFF:FFFFF:FFFFFFFFF:FF:FFFFFFFFF:FFFF,FFF:FFFFFFFF
@A00920:152:HGHKKDRXX:2:2101:15718:24799 1:N:0:CGCGTTCA+CTAGAACA
ACTCCTACGGGAGGCAGCAGTAGGGAATATTGGTCAATGGGTGAGAGCCTGAACCAGCCATGCCGCGTGCAGGAAGACGGCCTTCTGGGTTGTAAACTGCTTTTACCAGGGACTAAAAAGGCCATGCGTGGCAAATTGCATGTACCTGGAGAATAAGCCACGGCTAACTACGTGCCAGCAGCCGCGGTAATACGTAGGTGGCAAGCGTTGTCCGGATTTATTGGGTTTAAAGGGTGCGTAGGCGGCCTTG
+
FFFFFF,FFFFFFFFFF,FFFFFFFFFFFFFFFFFFFFFFFFFFFFFFFFFFFFFFF:FFFFFFFFFFFFFFFFFF,FFFFFFFFFFFF:FFFFFFFFFFFFFFFFFFFFFFFFF::::FFFFFFFFFFFFF:::FFFFF:F::FFFFF:F:F:F:F:F:FFFFF:FFF:FFFFFF:F:FFFFF:FFF:F:FFFFFFFFFF:::F:FFFFFFFFF:FFFFFFFFFFFF:F:FFF:FFFF::FFF::FFFF
@A00920:152:HGHKKDRXX:2:2101:31458:25191 1:N:0:CGCGTTCA+CTAGAACA
ACTCCTACGGGAGGCAGCAGTAAGGGATCTTGCGACAATGGGCGAAAGCCTGACGCAGCAACGCCGCGTGCGGGATGACGGCCTTCGGGTTGTAAACCGCTTTTCGGGGGGAAGAGGAAGGACGGTACCCCCGGAAGAAGTCTCGGCTAACTACGTGCCAGCAGCCGCGGTAAAACGTAGGAGGCGAGCGTTATCCGGATTTACTGGGTGTAAAGCGCGTGTAGGCGGTCCTGCAAGTGGCGCGTGAAAG
+
FFFFFFFFFFFFFFFFFFFFFFFFFFFFFFFFFF::FFFFFFFFFFFFFFFFFFFF:FFFFFFFFFFFFFFFFFFFFFFFFFFFFFFFFFFFFF:FFFFFFFFFFFFFFF:FFFFFFFFFFF,FFFFFFFFFFFFFF,FFFFFFFFFF:FF:FFFFFFFFFFFFFFFFFFF,FFFFFFFFFFFFFFFFFFFFF:FFFF,FFF,FFFFFFFFFFFFFF,:FFFF:FF:FFFF::FFFF::,:FFFFFFFFF
@A00920:152:HGHKKDRXX:2:2101:3694:25801 1:N:0:CGCGTTCA+CTAGAACA
ACTCCTACGGGAGGCAGCAGCAAGGAATTTTCCGCAATCGACGCAAGACGGACGCAGCAACGCCGCGTGCAGGAAGAAGGCCCTCGGGTTGTAAACACCTATAAGCAGGGAAGAAAATGACGGTACCTCCAGAAGAAGCTGCGGCAAACTACGTGCCAGCAGCCGCGGTGACACGTAGGCACCAAGCGATGTCCGGATTTACTGGGCGTAAAGCGCGCGCAGGCGGATTGGTAAGTCTGAAGTGAAATCA
+
F,:FF,F:F:F:FFF:FFFFFFFF,FF,:F:,F,FFF,FFF:FFF:,,,,:,::,F,F:FFFFFFFFFFF,:,FFFFF,F,F,FF,F,FFF,FFFF,,FF,F,::FFF,,FFFFFF,F,FFF,F:,FF,:,FFF:FFF,F:F::F,FFFFFFFFFF,FFF:F,FFF:FFFF,FFF:FF,FFFFFF,FF,FF,FF:,:FF,FF,FFFFF:,FFF,,:,,FFF:,FF,F,,F,,F:F,F:FF,FF,FFF:F,
@A00920:152:HGHKKDRXX:2:2101:19316:27148 1:N:0:CGCGTTCA+CTAGAACA
ACTCCTACGGGAGGCAGCAGTGGGGAATATTGGACAATGGGCGCAAGCCTGATCAAGCCATGCCGCGTGGATGATGAAGGCTCTTGGGTTGTAAAATCCTTTCGCTAGGGAAGATACTGACGGTACCTAGTAATGAAGCTCCGGCTAACTTCGTGCCAGCAGCCGCGGTAATACGAAGTGGGCTAGCGTTGTTCGGAATTACTGGGCGTAAAGCGCACCTAGGCGGATAGTTTAGTCAGGGGTGAAATCC
+
:FFFFFFFFFFFFFFFFFFF:FFFFFFFF,,,,FF:FFFFFFFFF:FFFFFFFF,,FF:FFFFFFFFFFFF:FFFFFFFF,FFFFFF,FFFFFFFFFFFFFFFFFF:FFFF,F:F,,:FFFF:::FFFFFF:F,,,:FFFFFFFFFFFF,,FFF:F:FFFFFFF,FFF:F:,FF:,FF,F,FFF,FF,,::,:,,,FF::FFFFF:F:F:FFFF,FFF,FF,,,,:,FFFF,FFFFFFFF,F,:F:,FFF
@A00920:152:HGHKKDRXX:2:2101:17906:27743 1:N:0:CGCGTTCA+CTAGAACA
ACTCCTACGGGAGGCAGCAGTGGGGAATCTTGCGCAATGGCCGAAAGGCTGACGCAGCGACGCCGCGTGCGGGAGGAAGCTCTTCGGGGTGTAAACCGCTGTCAGGGGGGACGAAGGTCCAGGGGAGGTAATGCCCTTGGGATGACGGTACCTCCAGAGGAAGCGCCGGCTAACTCCGTGCCAGCAGCCGCGGTAATACGGAGGGCGCGAGCGTTGTTCGGAATTATTGGGCGTAAAGCGCACGTCGGCG
+
FFFFFFFFFFFFFFF:FFFFFFFFFFFFFFFFFFFF,FFFFFFF::FFFFFFFFF::FFFFFFFFFFFFFFFF:FFFFFFFFFFFFFFFFFF:FFFFFFFFFF,FFFFFFFFF:FFFFFF:FFFFFFFFFFFFFFFFFFFF,FFFFFFF:FFFFFFFFFF:FFFFFFFF:F,:FFFFFF:FFFF:FFFFFFFFF,F:FFFFFFFFFFFFFFFF:FFFFFFFF,,FFFFFFFFFFF:FF::FFFFFF:FFF
@A00920:152:HGHKKDRXX:2:2101:11641:27821 1:N:0:CGCGTTCA+CTAGAACA
ACTCCTACGGGAGGCAGCAGTGGGGAATTTTGGACAATGGGGGCAACCCTGATCCAGCAATGCCGCGTGTGTGAAGAAGGCCCTCGGGTTGTAAAGCACTTTTGGCGGGAGAGAAAATGCTTGTGCTAATACCTCTAGCAAATGAAGGAAACCTCAGAAAATCCACCGGCTAACTACGTGCCAGACGCCGCTTAACTAGGTAGGGTGCAAGCGAGAAACGGACTTACTGTGCGTAATGCGAGGGAAGGCG
+
FFFFFFFFFFFFFFFFFFFFFFFFFFFF,FFF:FFFFFFFF,FFFF:FFFFFFFFFFFFFFF:FFFF,F,FFFF,FFFFFFF,F,FFFFFF::FFFFFF:FF,,,:FFF,F,FFFFF,F:,,F,,:F:,FF,:F:,FFF,,F,FF,,,FF,FF,FF,F:,F,,F:F,F,:,FFFFFFFFFFF,F,,::,,F,,,,,:F,F,F:,F:,FF:,F,FFFFF:,,F,:F,:F,,F,,:,,,,F,,,,F,F,:,F
@A00920:152:HGHKKDRXX:2:2101:25418:28698 1:N:0:CGCGTTCA+CTAGAACA
ACTCCTACGGGAGGCAGCAGTGGGGAATCTTGCGCAATGGGCGAAAGCCTGACGCAGCGACGCCGCGTGCGGGAGGAAGCTCTTCGGGGTGTAAACCGCTGTCAGAGGGGACGAAATGCCTCAGGAGGAAATGCCTGGGGAGTTGACGGTACCCTCAGAGGAAGCACCGGCTAACTCTGTGCCAGCAGCCGCGGTAATACAGAGGGTGCGAGCGTTGTTCGGAATTACTGGGCGTAAAGCGCGCGCAGGC
+
FFFFFFFFFFF:FFFFFFFF:FFFFFFFFF:FF:FFFFFF,FF,,FF,FFFFFFF:FFFFFFFFFFFFFFFFFFFFF,FFFFFF::FFFFFFFFFFFFFFFFFFF:F:FF:FFFFFFFFFFF,FFFFF,F,F:FFFFFFFFFFFFFF:FFF,FF:FFFFFFF,FF,FFFFFF:F:,F:F,FFFFFF:FFFFFFF,,F,FF:F:F:::FF::,F,FFFFFFFF,FFFFFF:,F:FFFFFFFFFF:F:FFFF
@A00920:152:HGHKKDRXX:2:2101:19705:29857 1:N:0:CGCGTTCA+CTAGAACA
ACTCCTACGGGAGGCAGCAGCGGGGAATATTGCGCAATGGGCGAAAGCCTGACGCAGCGACGCCGCGTGCGGGATGAAGGCCTTCGGGTTGTAAACCGCTTTCAGCAGGGACGAAGCGCAAGTGACGGTACCTGCAGAAGAAGGTCCGGCCAACTACGTGCCAGCAGCCGCGGTAATACGTAGGGACCGAGCGTTGTCCGGATTCATTGGGCGTAAAGAGCTCGTAGGCGGCTGTTCAAGTCGAACGTGA
+
,FFFF,FFFFF:FFFFFFFFFFFFFF,FFFFFFFFF:FFFFFFFFFFFFFFFFFFFFFFFFFFFFFFFFF:FFFFFFFFFFFFF::FFFFFFFFFF:FFFFFFF::FFFFFFF:F:FFFF:FFFFFF:F:FF:FFFFF:F:FFFFF:F:FFF:FFFF:F:F::FFFFFFF:F:F::FFFFF,:FFF:FFFFFFF,FFFFFFFF::FFFFFFFFFF:FF,FFFF:FF:FFFFFF::::FF,FF::F:F:FF
@A00920:152:HGHKKDRXX:2:2101:30508:30029 1:N:0:CGCGTTCA+CTAGAACA
ACTCCTACGGGAGGCAGCAGTCGGGAATTTTGCCCAATGAGCGAAAGCTTGAGGCAGCAACTCCGCGTGAGGGATGAAGGCTCTAGGGTCGTAAACCTCTTTTCTCAGGGAAGATACCAGACGGTACCTGAGGAATAAGCGACGGCTAACTACGTGCCAGCAGCCGCGGTAATACGTAGGTCGCGAGCGTTGTCCGGATTTACTGGGCGTAAAGAGCGCGCAGGCGGCTGGCCAAGTCCGATGTGAAAGC
+
FFFFFFFFFFFFFF:FFFFFFFFFFFFFFFFFFFFFFFFFFFFFFFFFFFF,FFFFFFFFFFFFFFFFFFFFFFFFFFFFFFFFFFFFFFFFFFFFFFFFFFFFF:FFFFFFFFFFF,FFFFFFFFF:FFFFFFF:FFFFFFFFFFFFFFFFFFFFFF:FFFFFFFFFFFFF:FFFFFFFFFFFFFFFFFFF:FFFFFFFFFFFF,FFFF:FFFFFFFFFFFFFFFFFFFFFFFFFFFFFFFFFFFFFFF
@A00920:152:HGHKKDRXX:2:2101:9905:30138 1:N:0:CGCGTTCA+CTAGAACA
ACTCCTACGGGAGGCAGCAGTAAGGAATATTGGACAATGGGCGAGAGCCTGATCCAGCCATCCCGCGTGCAGGAAGACGGCCCTTTGGGTTGTAAACTGCTTTTATAAGGGAAGAACAGCCCCGATTGATCGGGGTATGACGGTACCTTAGGAATAAGCACCGGCTAACTCCGTGCCAGCAGCCGCGGTAATACGGAGGGTGCAAGCGTTATCCGGAATCACTGGGTTTAAAGGGTGCGTAGGCGGTTAT
+
FFFFFFFFFFFFFFFFFFFFFFFFFFFFFFFFFFFFFFFFFFFFFFFFFFFFFFFFFFFFFFFFFFFFFFFFFFFFFFFFFFF,:FFFFFFFFF:FFFFFFF:FFFFFFFFF:FFFFFFFFFFFFFFFFFFFFFFFFFFFFFFFFFFFFFFFFFFFFFFFFFFFFFFFFFFFFFFFFFFFFFFFFFFFFFFFFFFFFFFFFFFFFFFFFFFFFFFFFFFFFFFFFFFFFFF,FFFFFF:FFFFFFFFFFF
@A00920:152:HGHKKDRXX:2:2101:4056:30311 1:N:0:CGCGTTCA+CTAGAACA
ACTCCTACGGGAGGCAGCAGTGGGGAATATTGGACAATGGGCGAAAGCCTGATCCAGCAACGCCGCGTGAGGGATGACGGCCTTCGGGTTGTAAACCTCTTTCAGTAGGGACGAAGCGAAAGTGACGGTACCTACAGAAGAAGGACCGGCCAACTACGTGCCAGCAGCCGCGGTAATACGTAGGGTCCGAGCGTTGTCCGGAATTATTGGGCGTAAAGGGCTCGTAGGCGGTTAGTCACGTCGGGAGTGA
+
FFFFFFFFFFFFFFFFFFFFFFFFFFFFFFFFFFFFFFFFFFFFFFFFFFFFFFFFFFFFFFFFF:FFFFFFFFFFFFFFFFFFFFFF,,FFF:FFF:FFFFFFFFFFFFFFFFFFFFFFFFFFFFFFFFFFF:FFFFFF::FFFFFFFFFFFFFFFFFFFFFFF:FFFFFFFFFFFFFFFFF:FFFFFFFFFFFFFFFFFFFFFFFFF,F:FFF:FFFFFFFF:FFFFFFFFFFFFFFFFFF,FFFFFF
@A00920:152:HGHKKDRXX:2:2101:17553:30420 1:N:0:CGCGTTCA+CTAGAACA
ACTCCTACGGGAGGCAGCAGTGGGGAATTTTGGACAATGGGGGAAACCCTGATCCAGCCATTCCGCGTGAGTGAAGAAGGCCTTCGGGTTGTAAAGCTCTTTTGTCCGGAACGAAACGGTGGACGTGAATATCGTCCATTACTGACGGTACCGGAAGAATAAGCACCGGCTAACTACGTGCCAGCAGCCGCGGTAATACGTAGGGTGCGAGCGTTAATCGGAATCACTGGGCGTAAAGCGCGCGTAGGCG
+
FFFFFFFFFFF:FFFFFFFF:FFFFFFFFFFFF,FFFFFFFFFF:FFFFFFFFFFFFFFFFFFFFFF:FFFFF:FFFFFFFFFFFFFF:FFFFFFFFFFFF:FFFFFFFFFFFF:FFFFFFFFFFFFFFFFFFFFFFFFFFFFFFFFFFFFFFFF:FFFFFFFFFFFFFFF,FFFFFFFFFF:FFFFFFFFFFFFFFFF:FFFFFFFF:F:F:FF,FFFFFF:FF:FFFFFFFF,FFFFFFFFF,:FFFF
@A00920:152:HGHKKDRXX:2:2101:5276:30577 1:N:0:CGCGTTCA+CTAGAACA
ACTCCTACGGGAGGCAGCAGTAGGGAATATTGGGCAATGGCCGAGAGGCTGACCCAGCCATGCCGCGTGCAGGAAGAAGGCCTTATGGGTTGTAAACTGCTTTTATCTGGGAAGAAAACGCCCCTGCGGGGGTAACTGACGGTACCAGATGAATAAGCACCGGCTAACTCCGTGCCAGCAGCCGCGGTAATCCGGAGGGTGCAAGCGTTATCCGGATACACTGGGTTTAAAGGGTGCGTAGGAGGGCAGG
+
,,:FFFFFFFFFFFFFFFFFFFFFFFF:FFFF,:FFFFFFF:FFFFFFFFFFF:FFFFFFFFFFFFFFF:F,FF:FF:FF:FFF,FF:FFF,FF,FFF:,FFF:,F,:FFF::F,FF,FFFFF:F:FFFFFFFFFFFFFF:,F:F,F:,FFFFF:,F:FFFF,FFFFFFFF,F:FFFFFFFFF,,F:F:FF,F:F:F,:FF:F,FF:FFFFFFFFF,,:F::FF:FFFFFF,F:F:FFFFFF,F,F::FF
@A00920:152:HGHKKDRXX:2:2101:6334:31751 1:N:0:CGCGTTCA+CTAGAACA
ACTCCTACGGGAGGCAGCAGTAAGGAATATTGCACAATGGGCGCAAGCCTGATGCAGCAACGCCGCGTGCCCGAGGAAGGCCTTCGGGTTGTAAAGGGCTTTTCTGGCTGAAGAGCAAGGACGGTAGGCCAGGAATAAGCGTCGGCTAACTACGTGCCAGCAGCCGCGGTAAAACGTAGGACGCGAGCGTTATCCGGATTTACTGGGCGTAAAGCGCGGGCAGGCGGCTGTTCAAGTCGGACGTGAAAGC
+
FFFFFFFFFFFFFFFFFFFFFFFFFFFFFFFFFFFFFFFFFFFFF:FFFFFFFFFFFFFFFFFFFFFFFFFFFFFFF:FFFFFFFFFF,:FFFFFFFFFFFFFFFFFFFFFFF:FFFFFFFFFFFFFFFFFFF::FFFFFFF::FFFFFFFFFFFFFFFFFFFFFFFFFF:FF:FFFFFFFFFFFFFFFFFFFF:FF:FFFFFFFFFFFFFFFFFFFFFFFFFFFFFFFFFFFFFFFFFFFFFFFFFFFF
@A00920:152:HGHKKDRXX:2:2101:32380:31829 1:N:0:CGCGTTCA+CTAGAACA
ACTCCTACGGGAGGCAGCAGTCGAGAATCTTCCGCAATGGACGAAAGTCTGACGGAGCGACGCCGCGTGGTGGATGAAGTCCCTAGGGACGTAAACACCTTTTATGAGGGAGGAAGTTTATTGACGTTACCTCATGAATAAGGGGCTCCCAATTCTGTGCCAGCAGGAGCGGTAATACAGAAGCCCCGAGCATTACCCGGATTTACTGGGCGTAAAGGGTGCGTAGGCGGTTATATTAGTCTTGTGTTAA
+
FFFFFFFF,:FFF:FFF:FFFFFFFFFFFFFFF:FFFFFFFFF,FFFFFFFFFFFFFFFFFFFFFFFFFFFF:FFF:FFF::FFFFFFFFFFFFFFFFFFFFFFFFFFFFF,FFFFFFFF:FFFFFFFFFFFFFFF,FFFFF:FFFFFFFFFFFFFFFFFFFFFFFFFFFF:FFFFFFF:FFFFFFFFFFFFF:FFFFFFFFFFF,FFFFFFF:FFFF:F:F:FFFFFFFFFFFF:FFFF:FF,FFFFFF
@A00920:152:HGHKKDRXX:2:2101:23402:31876 1:N:0:CGCGTTCA+CTAGAACA
ACTCCTACGGGAGGCAGCAGTGGGGAATCTTGCACAATGGGGGAAACCCTGATGCAGCGACGCCGCGTGAGTGATGAAGCCCCTCGGGGTGTAAAGCTCTTTCGGCAGGGACGATAATGACGGTACCTGAAGAAGAAGCTGCGGCTAACTACGTGCCAGCAGCCGCGGTAATACGTAGGCAGCGAGCGTTGTTCGGAGTTACTGGGCGTCAAGAGTGCGTAGGCGGTTTTCTAAGTTTGGTGTGAAATCT
+
FFFFFFFFFFFFFFFFFFFFFFFFFFFFFFFFF:FFFFFFFFFFFFFFFFFF:FFFFFFFFFFFFFFFFFFFFFFFFFFFFFFFFFFFFFFFFFFFFFFFFFFFFFFFFFFFFFFFFFFFFFFFFFFFFFF,FFFF:FFFFFFFF:,FFF,FFFFFFFFFF:FFFF:FFFFFFFFF:FFFF,FFFFFF,FF:FFF,F,::FFFFFF,FF,FFFF:FFFFFFFF:FFFFFF:F:,F:FFFFFF:FFFFFFF
@A00920:152:HGHKKDRXX:2:2101:27715:33332 1:N:0:CGCGTTCA+CTAGAACA
ACTCCTACGGGAGGCAGCAGTGGGGAATATTGGACAATGGGCGCAAGCCTGATCCAGCAATGCCGCGTGAGTGATGAAGGCCTTAGGGTTGTAAAGCTCTTTTACCCGGGATGATAATGACAGTACCGGGAGAATAAGCCCCGGCTAACTCCGTGCCAGCAGCCGCGGTAATACGGAGGGAGCTAGCGTTGTTCGGAAATACTGGGCGTAAAGCGCACGTAGGCGGCCTAGCAAGTGGCGGGTGAAATCA
+
FFFFFFFFFFFFFFFFFFFFFFFFFFFFFFFFFFFFFFFFFFFFFFFFFFFFFFFFFFFF,FFFFFFFFFFFFFFFFFFFFFFF:FFFFFFFFFF:FFFF,F,F,F,FFFFFFFFFF:FFFFFFFF,F:,F:FF:FF:,,FF:FFFFFFF:,,::FFFFFFFFFFF:FFFFFFF::FFF:FFFFFFFFF:,FF,FFFFF:F,,FFFFFFFFF,:FFFF:FF:F:FFFFFFFFFFF:,:FF:F,FFFF:F,
@A00920:152:HGHKKDRXX:2:2101:24948:33771 1:N:0:CGCGTTCA+CTAGAACA
ACTCCTACGGGAGGCAGCAGTGGGGAATATTGGACAATGGGCGAAAGCCTGATCCAGCAATGCCGCGTGAGTGATGAAGGCCTTAGGGTTGTAAAGCTCTTTCGGCGGGGAAGATAATGACGGTACCCGCAGAAGAAGCCCCGGCTAACTCTGTGCCAGCAGCCGCGGTAATACATAGGTCCCGAGCGTTAATCGGAATTACTGGGCGTAAAGCGCGCGTAGGCGGCTTTGCAAGTCGGGTGTGAAATCC
+
,,FFFFFFFFFFFFFFFFFFFFFFFF,FFFFFFFFFFFFFFFFF:FFFFFFFFFFFFFFFFFFFF:FFFFFFFFFFFFFFF:F:FFF::FFF,F:FFFFF:FFFFFFFFFFFFFF,FFFFFFFFFFFFFF,FF,FFFFFFFFFFFFFF:FF:FFFFFF:FFFFF:FFFFF:FFF:,:FFFFFF:FFF:FFFFF:FFFFFFFF:FFFF:FFF,FFF:FFF,FFFFFF:FFFFFF,,:FFFFF,FFFFFFFF
@A00920:152:HGHKKDRXX:2:2101:2492:33802 1:N:0:CGCGTTCA+CTAGAACA
ACTCCTACGGGAGGCAGCAGTGGGGAATATTGGACAATGGGCGCAAGCCTGATCCAGCCATTCCGCGTGCAGGATGAAGGCCCTCGGGTTGTAAACTGCTTTTGTACGGAACGAAAAGGCTTTCTCTAATACAGAGAGCTCATGACGGTACCGTAAGAATAAGCACCGGCTAACTACGTGCCAGCAGCCGCGGTAATACGTAGGGTGCAAGCGTTAATCGGAATTACTGGGCGTAAAGCGTGCGCAGGCG
+
FFFFFF:FFFFFFFFFFFFFFFFFFFFFFFFFFFFFFFFFFFFFF,FFFFFFFFFFFFF:FFFFFFFFFFFFFFFFFFFFFFFFFFFFFFFFF,FFFFF:F:FFFFFFFFFFFF,FFFFF:FFF:FFF,FFFFF,FFFFFFFFFFFFFF:FF:FF:FFFFF:FFFFFF:FF,F:F:FFF:FFFFFFFFFFFFFFFFFFFF:FF:FFFFF,FFFFFFFF:FFFFFFFFFFFFFFF,FFFFF,FFFFFFFFF
@A00920:152:HGHKKDRXX:2:2101:7609:35023 1:N:0:CGCGTTCA+CTAGAACA
ACTCCTACGGGAGGCAGCAGTGGGGAATCTTGCGCAATGGGCGAAAGCCTGACGCAGCCATGCCGCGTGGATGATGAAGGTCTTAGGATTGTAAAATCCTTTCACCGGTGAAGATAATGACTGTAGCCGGAGAAGAAGCCCCGGCTAACTTCGTGCCAGCAGCCGCGGTAATACGAAGGGGGCTAGCGTTGCTCGGAATTACTGGGCGTAAAGGGAGCGTAGGCGGACATTTAAGTCAGGGGTGAAATCC
+
FFFF,FFFFFFFFFFFFF,F,FFFF,:FF:FFFFFFFFF:,FFFF:FFFFFFF:FFFF:::F::FFFFFF,,FFF:FFFFFFF,FF:F:FFFFFFFFFFFFFFFF:FFF:F:FFFF:FFFFF:FF,,FFFFFFFFFFFFFFFFFFFFFFFFF:FFFFFF:F:FFFFFFFF:FFFFFFF::FFFFFF,FFF:F:FFFFFFFFFFF:FFF,FF,F:FFFFF,FFFFFFFFFF,FFF:F:FF,FFFFFFFF:,
@A00920:152:HGHKKDRXX:2:2101:28637:35493 1:N:0:CGCGTTCA+CTAGAACA
ACTCCTACGGGAGGCAGCAGTAAGGAATATTGGTCAATGGACGCAAGTCTGAACCAGCCATGCCGCGTGAAGGATGACGGCCCTCTGGGTTGTAAACTTCTTTTATCTGGGAAGAAATGGTTGCTTTCTAGCGATCTTGACGGTACCAGATGAATAAGCACCGGCTAACTCCGTGCCAGCAGCCGCGGTAAAACGGAGGGTGCAAGCGTTATCCGGATTCACTGGGTTTAATGGGTGCGTAGGCGGAATG
+
:F:FFFFFFFFFFFFFFFFFFFFFFFFFFFFFFFFFFFFFFFFFFFF:FFFFFFFFFFFF:FFFFFFFFFFFFFFFFFFFFFFFF::FF:FFFFFFFF:FFF,FFFFFFFFFFF:F:FFFFFFFF,FF,:FFFFFFFF:FF,FF,:FF,FFF,FFFFFFFFF::FFFF,F::,F:FFF,F,FF,FFFFFFF:FFFFF::,F,FF::FFFFF:FFF:FFFFFFFFFF,,F::,,,:FFFFFFFFF:FFFFF
@A00920:152:HGHKKDRXX:2:2101:7609:35587 1:N:0:CGCGTTCA+CTAGAACA
ACTCCTACGGGAGGCAGCAGTAGGGAATATTGCACAATGGGCGAAAGCCTGATGCAGCAACGCCGCGTGCACGATGAAGGCCTTCGGGTTGTAAAGTGCTTTTATGAGGGAAGAGTAAGGACTGTACCTCATGAATAAGGATCGGCTAACTACGTGCCAGCAGCCGCGGTAACACGTAGGATCCGAGCGTTATCCGGATTTACTGGGCGTAAAGCGCGTGCAGGTGGTCTGTTAAGTTGGATGTTAAATC
+
FFFFFFFFFFFFFFFFFFFFF,FFFFF:FFFFFFFFF:FFFFFFFFFFFFF:FFFFFFFFFFFFFFFFFF:FF:FFFFFFFFFFFFFFFFFFFFFF,:FFFFFFFFFFFF::FFFFFFFFFFFFFFF:FFFFFFFF,FF:FFFFFFFFFFFFFFFFFFFF:,FFFFFFF,,FFFFFFFFFF,FFFFFFFFFFFF:FFFFFFF,:FF:FFFFFF:FFF:FF:FF:FF,F,FF:FF,F:F,FF,F,F:F::F
@A00920:152:HGHKKDRXX:2:2101:26539:35587 1:N:0:CGCGTTCA+CTAGAACA
ACTCCTACGGGAGGCAGCAGTGAGGAATATTGCTCAATGGGCGAAAGCCTGAAGCAGCGACGCCGCGTGGACGATGAAGGTCTTCGGATCGTAAAGTCCTTTTCTGTGTGACGAGGAAGGACGGTAGCACACGAATAAGTGTCGGCTAACTACGTGCCAGCAGCCGCGGTAACACGTAGGACGCGAGCGTTATCCGGAATTACTGGGCGTAAAGAGCGTGTAGGCGGTGCTGTAAGTCAACCGTGAAAGC
+
::FFFF:FFF:FFFFFFFFFF:FFF:FFFFFFF,:FFFFFFFFFFF:FFFFF,FFFFFFFFFFFFFFFFFFFFFFFFFFF,FF:FFFFFFFFFFF:FFF:FF,,FFFFFFF:FF,F:,:FFFFFFFF,F:F,F,FF,FFF:,:FFFF,FFFFF,F:FFFFF::,F,FF,F,:FFF:FF:FFFFF,FFF,,F:FFF,F,F,FF,FF,F:F,,F:,F:FFFFF:F,F:FFFFFFFFF,FFF,:FFFFF::FF
@A00920:152:HGHKKDRXX:2:2101:6470:35837 1:N:0:CGCGTTCA+CTAGAACA
ACTCCTACGGGAGGCAGCAGTAGGGAATTTTCCACAATGGACGAAAGTCTGATGGAGCAACGCCGCGTGCAGGATGAAGGCTTTAGGGTCGTAAACTGCTTTTATAAGTGAAGAATATGACGGTAACTTATGAATAAGGGTCTGCTAACTAAGTGCCAGCAGCCGCGGTCATACGTGGGAACCAAGCGTTATACGGATTTACTGGGTGTAAAGAGTTGCGTAGGCGGTTTATTAAGCAAATCAGTAAAGA
+
FFFFFFFFFFFFFFFFFFFFF:FFFFFFFFFFF:FFFFFFF:FFFF:FFFFF,FFFFFF,FFFFFFFFFFFFFFFFFFF,FF,F:FFFFFFFFFFFFFFFFF,F,:,FFFFFFFFFFFFFFFFFFFFFFFFFFFFFFF,,,FFFFFFFFFF,FFFFFFFFFFFFFFFFF,FFFF,F:FFF,:F,FFFFFF,F,FFFF:FFFFFFFF:FFFFFF,F,F:F,F:F:FF,F:F::,F,FFF:F,F,,,FFF::
@A00920:152:HGHKKDRXX:2:2101:11794:36417 1:N:0:CGCGTTCA+CTAGAACA
ACTCCTACGGGAGGCAGCAGTGGGGAATATTGGACAATGGGCGCAAGCCTGATCCAGCAATGCCGCGTGTGTGAAGAAGGCCTGCGGGTTGTAAAGCACTTTAAGCAGGGAAGAAAAGTGGGGGGCTAATACCCTCTCGCGTTGACGTTACCTGCAGAATAAGCACCGGCTAACTCCGTGCCAGCAGCCGCGGTAATACGGAGGGTGCGAGCGTTAATCGGAATTACTGGGCGTAAAGGGTGCGCAGGCG
+
FFFFFFFFFFFFFFFFFFFFFFFFFFF:FFFFFFFFFFFFFFFFFFFFFFFFFFF:FFFFFFF,FFFFFFFFFFFFFF:FFFFFFFFFFFFFFFFFFFFFFFFFFFFFFFFFFFFFFFFFFFFFFFFFFFFFFFFFFFFFFFFF:FFFF:FF:FFFFFFFFFFFFFFFFFFFFFFFFF:FFFFF:FFFFFFF:F::FFF:,FFFF,F::FFFFFF,FF:FFFFFFF::FF:,FFFFFFFFFF:,FFFF:F
@A00920:152:HGHKKDRXX:2:2101:4679:36589 1:N:0:CGCGTTCA+CTAGAACA
ACTCCTACGGGAGGCAGCAGTTTCGAATCATTCACAATGGAGGAAACTCTGATGGTGCGACGCCGCGTGGGGGATGAAGGTCTTCGGATCGTAAACCCCTGTCACCCGGGACTAAACCCCGGATGCGTAATCCGGGCTGAATTAACCTGGAGAGGACGCAGTGGCTAACTCCGTGCCAGCAGCCGCGGTAATACGGAGACTGCCAGCGTTACTCGTCTTTACTGGGCGGAAAGGGTCCGCAGGTGGCCAG
+
FFFFFFFFFFFFFFFFFFFFF,FFFF:FFFFFFFFFFFFFF:FFFFF,FFFFFFFFFF:::FFFFFF,FFF,F:FF:FFF:FFFFFFFFFFFFFFFF:FF:F,FFF,FFF,,:FFFFF:F:,:F:F:,F,FFFFFFFFF:,,,FF,F,FF,F,FFF,FFFFF:FFF:FFFFFF,F:FFFF:FFFFFFFFFFF:FFFF,FFF:F,FF,FFFFF:FF,FF:FFF,FFF:,,F,,:,:,FFFF,FFF::FFFF
@A00920:152:HGHKKDRXX:2:2102:23140:1736 1:N:0:CGCGTTCA+CTAGAACA
ACTCCTACGGGAGGCAGCAGTGGGGAATATTGGACAATGGACGAAAGACTGATCCAGCAATGCCGCGTGAGTGATGAAGGCCCTCGGGTTGTTAAGCTCTTTTACACTGGGTGATAATGAGAGTTAAGTGAGAAAAATCCCCGTCTAAAACCGTGCCAGCAGCCGCGGCACGATGCCAGCGGCGAGCGTAGTACGGAATTACAGAGCGTAATGCGCCCGAAGGCGGATTTGTAAGTGAGAGGGCAGAGCG
+
FFFFFFFFFFFFFFFFFFFFFF,FFFFFFFFFF:F:FFFF,FF,FFF,FFFF,FFFFF:F:FFFFFFFFF,,FFF,FFFF,:,F,:FF,F,,,FF,FF,,FFF,,,,,FF,,,,,FF,,F,,,,:,,,,:,,F:,F,FF:F:F,F,,F,,,,:F,:F,,,:,F,,,,,,:F,,,F,F,F,,FF,:FFFF,,F,FFFF,,F,,F,,FFFF,F,,FFF,,,FF,,:FF,F::,F,:FF:FFF,,,,,,,FF,
@A00920:152:HGHKKDRXX:2:2102:26530:1877 1:N:0:CGCGTTCA+CTAGAACA
ACTCCTACGGGAGGCAGCAGTAAGGAATATTGCACAATGGACGCAAGTCTGATGCAGCAACGCCGCGTGCCCGAGGACGGCCTTCGGGTTGTAAAGGGCTTTTCTGGCTGAAGAGGCAGGACGGTAGGCCAGGAATAAGCGTCGGCTAACTACGTGCCAGCAGCCGCGGTAAAACGTAGGACGCGAGCGTTATCCGGATTTACTGGGCGTAAAGCGCGGGCAGGCGGTGGTCCAAGTCGGACGTGAAAGC
+
FFFFFFFFFFFFFFFFFFFFFFFFFFFFFFFFF:FFFFFFFFFFF:FFFFFFFFFFFFFFFFFFFFFFFFFFFFFFFFFFFF:FFFFFF,F::,,FFFFFFFFFFFFFFF:FFFFFFFFFFFFFFFFFFFFFFFFFFFFFFFFFFFFFFFFFFF:FFFFFF:FFFFFFFFF,FFFFFFFFFFFFFFFFFFFF,FFFFFFFFFFFFFFFFFF:FFFFFFFFFF:FFFFFFFFFFFFFFFFFFFFFF:,F::
@A00920:152:HGHKKDRXX:2:2102:29821:2378 1:N:0:CGCGTTCA+CTAGAACA
ACTCCTACGGGAGGCAGCAGTGAGGAATATTGCACAATGGGCGCAAGCCTGATGCAGCGACGCCGCGTGGGTGATGAAGGCTTTCGGGTCGTAAAGCCCTTTTCTAGGTGACGAGTAGGGACGGTAGCCTAGGAATAAGTGTCGGCTAACTACGTGCCAGCAGCCGCGGTAAAACGTAGGACACAAGCGTTATCCGGAGTTACTGGGCGTAAAGAGCGCGTAGGCGGTTTGTTAAGTCTGCTATGAAAGC
+
FFFFFFFFFFFFFFFFFFFFFFFFFFFFFFFFFFFFFFFFFFFFFFFFFFFFFFFFFFFFFFFFFFFFFFFFFFFFFFFFFFFFFFFFFFFFFFFFFFFFFFFFFFFFFFFFFFFFFFFFFFFFFFFFFFFFFF,FFFFFFFFFFFFFFFFFFFFFFFFFFFFFFFFFF::FF:FFFFFFFFFFFFFFFFF::FFFFFFFFFFFFFFFFFF:FF:FFF:FFFFFFFFFFFFFFFFFFF:FFFFF:,,FFF
@A00920:152:HGHKKDRXX:2:2102:16486:2550 1:N:0:CGCGTTCA+CTAGAACA
ACTCCTACGGGAGGCAGCAGTGGGGAATATTGGACAATGGGCGCAAGCCTGATCCAGCCATGCCGCGTGAGTGATGAAGGCCTTAGGGTTGTAAAGCTCTTTCAGTGGGGAAGATAATGACGGTACCCACAGAAGAAGCCCCGGCTAACTTCGTGCCAGCAGCCGCGGTAATACGAAGGGGGCTAGCGTTGTTCGGATTTACTGGGCGTAAAGCGCACGTAGGCGGTTTGTTAAGTCAGAGGTGAAATCC
+
FFFFF:,FFFF:FFFFFFFFFFFFFFFFFF:FFFFFFFFFFFFF:FF:FFFFFFFFFFFFFFF:FFFFFFFFFF,FFFFFFF:FF:FFFFFFFFFFFF,FFFFFFFFFFFF,FFFFF:FFF,FFFFF::FFFFFFFFFFFFFFFFF:FF,F:FFFFF,,FFF:,FFFF:F:FFFFFFFFFFFFFFFFFF:FFF::FFFFFF:FFFF:FF:FFFFFF:FFFFFFF:FFFFFFF:FFF:,:FFFFFFFFFFF
@A00920:152:HGHKKDRXX:2:2102:6632:2644 1:N:0:CGCGTTCA+CTAGAACA
ACTCCTACGGGAGGCAGCAGTGGGGAATATTGGACAATGGGCGCAAGCCTGATCCAGCCATGCCGCGTGAGTGAAGAAGGCCTTCGGGTTGTAAAGCTCTTTTGTCCGGAAAGAAAAGCTTTCGGTTAATACCCGGAAGTCCTGACGGTACCGGAAGAATAAGCACCGGCTAACTTCGTGCCAGCAGCCGCGGTAATACGAAGGGTGCAAGCGTTACTCGGAATTACTGGGCGTAAAGCGTGCGTAGGTG
+
,FFFFFFF,FFFFFFFFF:FFFFFFF:FFFFFFFFFFFFFFFFFF:FFFFFFFFFFFFFFFFFFFFFFFFFFFFFFFFFFFFFFFFFFFFFF:FFFFFF:FFFFFFFFFFFFFFFFFFFFFFFFFF,FFFFFFFFFFFFFFFFFFFFFFFFFFFF:FF:FFFFFFFFFFFFF:FFFFFFFFFFFFFFFFFFFFFFFFF:F,FFFF:FFFFFFFFF:F:FFFFF:FF:FFFFF:FFFFFFFFFFFFFFFFF
@A00920:152:HGHKKDRXX:2:2102:2148:2769 1:N:0:CGCGTTCA+CTAGAACA
ACCCTACGGGAGGCAGCAGTTAGGAATCTTCCACAATGGGCGAAAGCCTGATGGAGCGACGCCGCGTGAGGGATGAAGGTCTTTGGATCGTAAACCTCTAAAAGTGGGACGATAATGACGGTACCACTTGAAAAGCACCGGCTAACTCCGTGCCAGCAGCCGCGGTAATACGGAGGGTGCTAGCGTTATCCGGAATCACTGGGCGTAAAGGGCGCGTAGGCGGTTTGTTAAGTCCGATGTTAAAGACTGG
+
FFFFFFFFFFFFFFFFFFFFFFFFFFFFFFFFFFFFFFFFFFFFFFFFFFFFFFFFFFFFFFFFFFFF::FFFFF:FFFFFFFFFFFFFFFFF,FFFFFFFFFFFFFFFFF:FFFFFFFFFFFFFF:FFFF:FFFFFFFFFFFFFFFFFF:FFFFFFFFFFFFFFFFFFF:FFFFFFFFFFFFFFFFFFFFF,FFFFFFFFFFFFFFFFF,FFFFFFFFFFFFFFFFFFFFFFFFFFFFFFFFFF:FFFF
@A00920:152:HGHKKDRXX:2:2102:5095:3490 1:N:0:CGCGTTCA+CTAGAACA
ACTCCTACGGGAGGCAGCAGTAAGGAATATTGGTCAATGGACGAAAGTCTGAACCAGCCATGCCGCGTGAAGGATGAAGGTCCTCTGGATTGTAAACTTCTTTTATCTGGGACGAAAAAAGCTCATTCTTGAGCACTTGACGGTACCAGAGGAATAAGCACAGGCTCACTCCGTGACAGCAGCCGCGGAAATACGGAGGGTGCAAGCGTTATCCGGATTTACTGGGTTTAAAGGGTGCGTAGGTGGGTCT
+
FFFFFFFFFFFFFFFFFFFFF:,FFFFFFFFFFFFFFFFFFFFFFFF:FFFFFFFFFF,FFFFFFFFFFFFFFFFFFFFFFFFFFFFFFFF:FF::F,FFFFFF::FFFFFFFFFFF:FFFF,FFFF::FFFFFFF,FF,,,FFFFF,,F:FF,::FF,FF,FFFF,FF:F,FFF,F::F,:FF,FF::FF:FFF:FF,F::FF,:FF,,,FFF,,,F,FF:,F,,:FF,FFFF,F::FFFF::::F,FF
@A00920:152:HGHKKDRXX:2:2102:21187:3583 1:N:0:CGCGTTCA+CTAGAACA
ACTCCTACGGGAGGCAGCAGTAGGGAATTTTCCACAATGGACGAAAGTCTGATGGAGCAACGCCGCGTGCAGGATGAAGGCTTTCGGGTCGTAAACTGCTTTTCTAAGTGAAGATTATGACGGTAACTTAGGAATAAGGATCGGCTAACTCCGTGCCAGCAGCCGCGGTCATACGGAGGATCCAAGCGTTATCCGGAATTACTGGGCGTAAAGAGTTGCGTAGGTGGCATTGTAAGTTGGTAGTGAAATC
+
F::F:FFFFF:F,FFFFFF:FFFFFFF,FFFFFFFFFFFF:FFFFFFFFF:FFFFFFF:,F,:FFFF:FFFFFFFFFFFFFFFFFF:F:FFFFFFFFFFFFF:FFFFFFFFFFFFFF:FFFFFFFFFFFFFFFFFFFF:FFFFFFFFFFFFFFFFFFFFF,FFFFFFFFFFFFFFFFFFFFFFFF:FFFFFF::FFFFFFFFFFFFFFFFFF,FFFFFFFFFFFFFFFFFF:FFFFFFFF:,:FF:FFFF
@A00920:152:HGHKKDRXX:2:2102:2880:3787 1:N:0:CGCGTTCA+CTAGAACA
ACTCCTACGGGAGGCAGCAGTGAGGAATATTGCACAATGGGCGCAAGCCTGATGCAGCGACGCCGCGTGGGTGAAGAAGGTCTTCGGATCGTAAAGCCCTTTTCTGCGTGACGAGAACGGACGGTAGCGCAGGAATAAGTGTCGGCTAACTACGTGCCAGCAGCCGCGGTAATACGGAGGGTGCAAGCGTTATCCGGAATCACTGGGTTTAAAGGGTGCGTAGGCGGCGTCATAAGTCAGGGGTGAAAGC
+
:F,FF:FF:FFFFFFFFFFF:FFFFFFFFFFFF,FFFFFFFFFFFFFFF,FF:FFFFFFFFFFFFFFFFFFFFF:FFFFFFFFFFFFFFFFFF:FF:FFF,,FFFFFFFFFFFFFF,FFFFFFFF:FFFFFFFFFFFFFFFFFFFFFFF:FFFFFFFFFFFFFFFFFFFFFFFFFFFFFFFFFFFFFFFFFFFFFFFF::FFFFFFFFFFFFFFFF:FFFFFFFFFFFFFFF,FF:,,FFFFFFF:,FF,
@A00920:152:HGHKKDRXX:2:2102:16631:3803 1:N:0:CGCGTTCA+CTAGAACA
ACTCCTACGGGAGGCAGCAGTAACGAATCTTCCGCAATGCGCGAAAGCGTGACGGAGCAATGCCGCGTGCAGGATGAAGCCCCTCGGGGTGTAAACTGCTGTCAGGGTTTAGGAACCCAATGACCAAACCCAAAGGAAGAGACGACTAACTCTGTGCCAGCAGTCGCGGTAATACAGAGGTCTCGAGCGTTAGTCTGAATCACTGGGCTTAAAGAGTACGTAGGCGGGCATGCAGGCGTCGTGTGAAATA
+
FFFFFFFFFFFFFFFFFFFFFFFFFFFFFFFFFFFFFFFFFFFFFF,FFFFFF:FFFFFFFFFFFFFFFFFFFFFFFF:FFFFFFFFFFFFFFFFFFFFF::F,F:F,FFFFFFFF,F:FFFFF:FFFF,FFF,FFFFFFFFF,FFFF,,:FFFFFF,FFF,,,FFFFFFF,FFF::FF:FFF:FF,::FFFFFF,,FFFFFFFFF,FF:FFF:,FFFFF:F,:FFF:FFFFF:F:FF:FFF:FFFFFFF
@A00920:152:HGHKKDRXX:2:2102:29541:4460 1:N:0:CGCGTTCA+CTAGAACA
ACTCCTACGGGAGGCAGCAGTGGGGAATCTTGCGCAATGGGCGAAAGCCTGACGCAGCGACGCCGCGTGAGTGATGAAGGCCTTCGGGTTGTAAAGCTCTGTGGGGAGAGACGAATAAGTGCAGCCTAATACGTTGCATGATGACGGTATCTCCTTAGCAAGCACCGGCTAACTCTGTGCCAGCAGCCGCGGTAAGACAGAGGGTGCAAACGTTGTTCGGAATTACTGGGCGTAAAGCGAGTGTAGGCGG
+
FFFFF,FFFFFFFFFFFFFFFFFFF:FFFFFFFFFFFFFFFFF:FFFFFFFFFFFFFFFFFFFFFFFFFFFFFFFFFFFFFFFFFFFFFFFFFFFFFFFFFFFFFFFFFFFFFFFFFFFFFFFFFFFF:FFFFFFFFFFFFFFFFFFFFF::FFF:F::FFFFFFFFFFF:FFFF:FFFFFFFFFF:FFFFFFFFFFFFFFFFFFFFFFFFFFFF:F:FFFFF:FFFFF:FFFF:FFF:,FFFFF:FFFF
@A00920:152:HGHKKDRXX:2:2102:32298:5008 1:N:0:CGCGTTCA+CTAGAACA
ACTCCTACGGGAGGCAGCAGTGGGGAATATTGGACAATGGGCGAAAGCCTGATCCAGCAACGCCGCGTGAGGGATGACGGCCTTCGGGTTGTAAACCTCTTTCAGCAGGGACGAAGCGAAAGTGACGGTACCTGCAGAAGAAGGACCGGCCAACTACGTGCCAGCAGCCGCGGTAATACGTAGGGTCCGAGCGTTGTCCGGAATTATTGGGCGTAAAGGGCTCGTAGGCGGTTTGTCACGTCGGGAGTGA
+
F:F:FFFFFFFFFFFFFFFFFFFFFFFFFFFFFFFFFFFFFFFFF:FFFFFFFFFFFFFFFFFFFFFFFF:FFFFFFF:FFFFFFFFFFFFFFFFFF:F:FFFFFFFFFFFFFFFFFFFFFF:FFFFFF:FF:FFFFF:F,F,F:FFFFFFFFF:F:F::FFF:::FFFFFFFF,F:FF,F:FFF:F:FFFFFFF:FFFFFF,FF:F,FFFFFFFF:F:FFF:FF:FF:FF:FFF:F:F::FF:FFF:FF
@A00920:152:HGHKKDRXX:2:2102:14326:5040 1:N:0:CGCGTTCA+CTAGAACA
ACTCCTACGGGAGGCAGCAGTCGGGAATATTGGACAATGGGCGCAAGCCTGATCCAGCAACGCCGCGTGGAGGATGAAGGTCTTCGGATTGTAAACTCCTGTCAGGCGGGACGAAAGGTCACGACCTAATACGTCATGACTCTGACGGTACCGCCAGAGGAAGCCCCGGCTAACTCCGTGCCAGCAGCCGCGGTAATACGGAGGGGGCAAGCGTTATTCGGAATTATTGGGCGTAAAGGGCGCGTAGGCG
+
FFF:FFFFFFFFFFFFFFFFFFFFF:FFFFFFFFFFF:FFFFFF:FFFFFFFFFFFFFFFFFFFFFFFFFFFFFFFFFFFFFFFFFF::FFFFFFFFFFFFFFFFFFFFFFFFFFFFFFFFFFFF:FFFFFFF:FFFFFFFFFFFFFFF,FFFFF:F,FFFFFFFFFFFF::FFFFFFFFFFFFFFFFFFFFFFFFFF:FFFFFFFFF:,FFFF,F,FFFFF,:FF,FFFFFF:FFFFFFFFFF:FFFFF
@A00920:152:HGHKKDRXX:2:2102:4933:5055 1:N:0:CGCGTTCA+CTAGAACA
ACTCCTACGGGAGGCAGCAGCAAGGAATCTTCCGCAATGGGCGAAAGCCTGACGCAGCCACGCCGCGTGCAGGAAGACACCCCTCTGGGGCGTAAACTGCTTTTGTGTGAGAAGAAGGCCCTCCTCGGGAGGGATTGACGGTATCGCACGAATAAGGACCGGCTAACTCCGTGCCAGCAGCCGCGGTAATACGGAGGGTCCAAGCGTTGTCCGGAATCACTGGGTGTAAAGGGTGCGTAGGCGGACTCGT
+
FF::FFFFFFFFFFFFFFFFFFFFFF:FFF:F:FFF,FFFFFFFFFFFFFFFFFFFFFFFFFFFFFFFFFFFFFFFFFFFFFFFFFFFFF:FFF,FFFFF:F:FFFFFFFFF:FFFF:FFFFFFFFFFF:FFFFFFFFF:FF:FFFF:FFFFFFFFFFFFFFFFFFFFFFFFFFFFFFFFFFFFFFFF,FFFFFFFFFFFF,:FFFFFF:FFFFFFFFF:F:FFFFF:FFFFFFFFFFFFF:F:FFF:FF
@A00920:152:HGHKKDRXX:2:2102:24876:5149 1:N:0:CGCGTTCA+CTAGAACA
ACTCCTACGGGAGGCAGCAGTGGGGAATATTGGACAATGGGCGCAAGCCTGATCCAGCCATGCCGCGTGAGTGATGAAGGCCCTAGGGTTGTAAAGCTCTTTCGCACGCGACGATAATGACGGTAGCGTGAGAAGAAGCCCCGGCTAACTTCGTGCCAGCAGCCGCGGTAATACAGAGGGTGCGAGCGTTGTCCGGAATCACTGGGCGTAAAGGGCGCGTAGGTGGCTTGGTAAGTAGGGGGTGAAATCT
+
FFFFFFFFFFFFFFFFFFFFFFFFFFFFFFFFFFFFFFFFFFFFFFFFFFFFFFFFFFFFFFFFFFFFFFFFFFFFFFFFFFFFFFFFFFFFFFFFF:FFFFFFFFFFFFFFFFFF:FFFFFFFFFFFFFFFFFFFFFFFFFFFFFFFFFFFFFFFFFFFFFFFFFFFFFFFFFFF:FFFFFFFFFFFFFFFFFFFF:FFFFFFFFFFFF::FFFFFFFFFFFFFFF:FFF:FFFFFFFFFF:F:,FFFF
@A00920:152:HGHKKDRXX:2:2102:8775:5791 1:N:0:CGCGTTCA+CTAGAACA
ACTCCTACGGGAGGCAGCAGTGGGGAATCTTGGACAATGGGCGAAAGCCTGATCCAGCCATGCCGCGTGAGTGATGAAGGCCCTAGGGTTGTAAAACTCTTTCGGCGGGGACGATAATGACGGTACCCGCAGAAGAAGCTCCGGCTAACTTCGTGCCAGCAGCCGCGGTAATACGAAGGGGGCTAGCGTTGTTCGGAATTACTGGGCGTAAAGCGCGCGCAGGCGGTTCTTCAAGTCAGAGGTGAAAGCC
+
FFFF:,F::FFFFFFF,FFFFF:,F,FFFFFFFFFFF:FFFFF:FFFFFFFFFFFFFFFFFFFFFF,FFF:FFFFFFFFFFFFFFFF:,FFFFFFFFFFFFFFFFFFFF:FFFFF,FFFFFFFFFFFFFFFFFFFFFFFFFFF:FFFFFFFFFFFFFFF:FF:FFF:F,F:FFFFFFFFFFFFFFF:FFF:FFFFFF,F::F:F,FFFFF:,FFFFF,FFFFFFFFFFFFFFFFFF:FFF,FFF:,:F,,
@A00920:152:HGHKKDRXX:2:2102:21775:6230 1:N:0:CGCGTTCA+CTAGAACA
ACTCCTACGGGAGGCAGCAGTGGGGAATATTGGACAATGGGCGCAAGCCTGATCCAGCCATGCCGCGTGGATGATGAAGGCCCTAGGGTTGTAAAGTCCTTTTAACGGGGAGGATAATGACGGTACCCGTAGAATAAGCCCCGGCTAACTTCGTGCCAGCAGCCGCGGTAATACGGAGGGTGCAAGCGTTAATCGGAATTACTGGGCGTAAAGCGCACGCAGGTGGCTATGTAAGTCGGATGTGAAAGCC
+
F,F:FFFF:F,FFFFFFFFF:FF:,FFF:FFF,FFFFF:F,FFFFFFF:FFFFFFF,FFFFFFFFFFF:FFF:FFFFF,FFFFFFFF,F::FFFFF:FFFFFFFFFF::F:,FFFFFF,::FFFF:F,FFF:FF::F:FFFF,::FF:FFF:,F::F,F,FFF:F:,F:FFF:FFFFFF,FF,FF,:FFF:F,,:FF,:FFF,FFFFFF::FFFF:FFF:FF::FFF:F:,F:FF:FFFFF,FFFF:F:F
@A00920:152:HGHKKDRXX:2:2102:11008:7185 1:N:0:CGCGTTCA+CTAGAACA
ACTCCTACGGGAGGCAGCAGTGGGGAATCTTGCGCAATGGGCGAAAGCCTGACGCAGCAACGCCGCGTGCGGGATGAAGGCCCTCGGGTTGTAAACCGCTTTCAGTGGGGACGAACCAAGACGGTACCCACAGAAGAAGCCCCGGCCAACTACGTGCCAGCAGCCGCGGTAACACGTAGGGGGCAAGCGTTGTCCGGATTTATTGGGCGTAATGAGCTCGTAGGTGGCTCAGTAAGTCGGGTGTGAAACC
+
,FFFFFFFFFFFFFF:FFFFFFFFFFFFFFFFFFFFFFFFFFFFF:FFFFFF:FF,FFFFFFFFFFFFFFFFFFFFF:FFFFFFFFFFFFFFFF,FFFFFFFF:FFFFFFFFF:FFFF:F,,FFFFFFFFFFFFFFFFF:FF:FFFFFFFFFFFFFFFFF,FFFFFFFFFFF,FFFFFFFFFFF:FFFFF,FFF,FFFFFFF,FF:FFFFFF,F:FF::FF,FFFFFFFFFFFFF,FFF:FFFFF,FF,F
@A00920:152:HGHKKDRXX:2:2102:28366:7341 1:N:0:CGCGTTCA+CTAGAACA
ACTCCTACGGGAGGCAGCAGCGACGAATCTTCCGCAATGGGCGAAAGCCTGACGGAGCAATGCCGCGTGTGGGATGAAGCAGCTTCGCTGTGTAAACCACTGTCAGGGGGCAGGAACACTGACCGCCCCCAGAGGAAGCACCGGCTAAACTCGTGCCAGCAGCCGCGGTAATACGTAGGGTGCAGGCGTTAATCGGAATTACTGGGCGTAAAGCGTGCGCAGGCGGCTTCTCAAGTCAGATGTGAAATCC
+
FFFFFFFFFFFFFFFFFFFFFFFFFFFFFFFFFFFF:FFFFFFFFFFFFFFFFFFFFFFFFFFFFFFFFFFFFFFFFFFFFFFFFFFFFFFFFF::FFFFFFFFFFFFFFFFFFF,FFFFFFFFFFFFFFFFFFFF:FFFFFFFFFFFFF:FFFFFFFFFFFFFFFFFFF:FFFFFFFFFFFFFFFFFFFFFFFFF,FFFFFFFFFFFFFFFFFFFFFF:FFFFFFFFFF::FFFFFFFF:FFFFFFFFF
@A00920:152:HGHKKDRXX:2:2102:9109:8124 1:N:0:CGCGTTCA+CTAGAACA
ACTCCTACGGGAGGCAGCAGTTAGGAATCTTGGACAATGGGCGCAAGCCTGATCCAGCCATGCCGCGTGAGTGATGAAGGCCCTAGGGTTGTAAAGCTCTTTCACCGGGGAAGATAATGACGGTACCCGGAGAAGAAGCCCCGGCTAACTTCGTGCCAGCAGCCGCGGTAATACGAAGGGGGCTAGCGTTGTTCGGAATTACTGGGCGTAAAGCGTGCGCAGGCGGTGTCGTAAGTCTGTCTTGAAATCC
+
FF:,F,FF,F,FFFFFFFFF:FFFFFFFF:FFFFFFFFFFFFFFFFFFFF,FF,FFFFFFFFFFFFFFFFFFFFFFFFFFFFFFFFFFF:::FF,:,FFFF:FFFFFFFFFFFFF::FF:FF:F,FFF:FFFFFFFFFFFFFFFFF:FFFFFFFFFFFFFFF:FFFFF::FFF:F:FFFFF,FFFFFF,::F:FFFFFF:FFFFFF::FFF:FFF::::FFFFFFFF,FF:F:FFF:FFFF,FFF:FFF,
@A00920:152:HGHKKDRXX:2:2102:15845:8234 1:N:0:CGCGTTCA+CTAGAACA
ACTCCTACGGGAGGCAGCAGCGACGAATATTCCGCAATGCGCGAAAGCGTGACGGAGCAATGCCGCGTGTGGGATGAAGCGGTTTCGCCGTGTAAACCACTGTCAGGGGACAGGAAGATCTTACCATCCCCAAAGGAAGGGCCGGCTAACCTCGTGCCAGCAGCCGCGGAAATACGAGGGGCCCGAGCGTTAATCGGAATCACTGGGCTTAAAGGGTGCGAAGGCGGACCTGTAGGAGTCTTGTGAAATC
+
FFFFFFFFFFFFFFFFFFFFFF:FFFFFFFFF::FFFFFFFFF:FFFFFFFF,:FFFFFFFFFFFFFFFFFFFFFFFFFFF:FF:FFFF,FFFFF:F:FFFFFF,FFFFFF:FF:F,FFFF,F,,F,FFFFFFF,,F:F,:FFFF::,F:F::,:FF,FF:F,FFFFFF,FF:,FFFFFFFFF,,FFF:FFFF,FF,FFF,:,FFFF,FFFFF,F:::FF,:F,FF:FF:FF,F::,FFFF,,F,FF:,F
@A00920:152:HGHKKDRXX:2:2102:1226:8719 1:N:0:CGCGTTCA+CTAGAACA
ACTCCTACGGGAGGCAGCAGTAAGGAATATTGCACAATGGGCGCAAGCCTGATGCAGCAACGCCGCGTGCCCGAGGACGGCCTTCGGGTTGTAAAGGGCTTTTCTGGCTGACGAGGAAGGACGGTAGGCCAGGAATAAGCGTCGGCTAACTACGTGCCAGCAGCCGCGGTAAAACGTAGGACGCGAGCGTTATCCGGATTTACTGGGCGTAAAGCGCGGGCAGGCGGTGGTCCAAGTCGGACGTGAAAGC
+
:FFFFFFFFFFFFFF:FFFFFFFFFFF,FFFFFFFFFFFFFFFFFFFFF:FFFFFFFFF:FFFFFFFFFFFFFFFF:FFFFF:FFFFF:,F:FFFFFFFFFFFFFFFFFFFFFFFF:::FFFFFFFFFFFFFFF,FFFFFFF:FFF:::FFFF:FFFFFF,FFFFFFFFFFFFFFFFF:F:FFFF:FFFFFF:F::FF::F,FFFFF:FFFFFFFF:FFFFF:F:FFFF:FFF,F:F::FFFFFFFFFF:
@A00920:152:HGHKKDRXX:2:2102:24994:8954 1:N:0:CGCGTTCA+CTAGAACA
ACTCCTACGGGAGGCAGCAGTGGGGAATATTGGACAATGGGCGAAAGCCTGATCCAGCAATGCCGCGTGAGTGATGAAGGCCTTAGGGTTGTAAAGCTCTTTTACCCGGGATGATAATGACAGTACCCAGAGAATAAGCTCCGGCTAACTCCGTGCCAGCAGCCGCGGTAATACGGAGGGAGCTAGCGTTGTTCGGAATTACTGGGCGTAAAGCGCACGTAGGCGGCTTTTTAAGTCAGGGGTGAAATCC
+
FFFFFFFFFFFFFFFFFFFFFFFFFFFFFFFFFFFFFFFFFFFFFFFFFFFFFFFFFFFFFFFFFFFFFFFFFFFFFFFFFFFFFFFFFFFFFFFFFFFFFFFFF:FFFFFFFFFFFFFFFFF:FFF,F:FFFFFFF:F:FF,FFFFFFFFFF:FFFFF:FFFFFFFFF,FFFFFFFF:FFFFF::FF:FFFFFFFFFF:FFFFF,FFFFFFFF,FFFFFFF,FFFF:FFF:F,F:FF::FF,FFFFFFF
@A00920:152:HGHKKDRXX:2:2102:22788:9298 1:N:0:CGCGTTCA+CTAGAACA
ACTCCTACGGGAGGCAGCAGTGGGGAATATTGCGCAATGGGCGAAAGCCTGACGCAGCGACGCCGCGTGCGGGATGAAGGCCTTCGGGTCGTAAACCGCTGTCGGGAGGGACGAATTCATGACGGTACCTCCAAAGGAAGCACCGGCTAACTCTGTGCCAGCAGCCGCGGTAATACAGAGGGTGCGAGCGTTGTCCGGAATCACTGGGCGTAAAGGGCGCGTAGGTGGCCTGGTAAGTAGGAGGTGAAAT
+
FFFFFFFFFFFFFFFFFFFFFFFFFFFFFFFFFFFFFFFFFFFFFFFFFFFFFFFFFF:FFFFFFFFFFFFFFFFFFFFFFFFFFFFFFFFFFFFFFFFFFFFFFFFFFFFFFFFFFFFFFFFFF,FFFFFFFFFFFF,F:FFFFFFFFFF:FFFFFFFFFFFFFFFFFFFFFF:FFFFF,FFFFFFFFFF,FFFFFFF,FFFFFFFFFFF:FFFFFFFFFFF,FFFFFF:F,FF:FFFF,FFFFFFFFF
@A00920:152:HGHKKDRXX:2:2102:22788:9455 1:N:0:CGCGTTCA+CTAGAACA
ACTCCTACGGGAGGCAGCAGCAGGGAATATTGCACAATGGGCGAAAGCCTGATGCAGCAACGCCGCGTGGGGGATGAAGGCCTTCGGGTTGTAAACCCCTTTCAGGAGGGAAGAAATTGACGGTACCTCCAAAAGAAGCCCCGGCCAACTACGTGCCAGCAGCCGCGGTAATACGTAGGGGGCGAGCGTTGTCCGGAATCATTGGGCGTAAAGAGCTCGTAGGCGGCTCAGTTAGTCGGCTGTGAAATCC
+
FFFFFF:FFFFFFFFFFFFFFFFFF:FFFFFFFFFFFFFFFFFFFFFFFFFFFFFFFFFFFFFFFFFFFFFFFFFFFFFFFFFFFFFFFFFFFFFFFFFFFFFFFFFFFFFFFFFFFFFFFFFFFFFFFFFFFFFFFFFFFFFFFFFFFFFFFFFFFFFFFFFFFFFFFF,FFFFFFFFFFFFFFFFFFFFFFFFFF:FFFFFFFFFFFFFFFF::FFFFFFFFFFFFFFFFF:F:FFFFFFF:FFFFFF
@A00920:152:HGHKKDRXX:2:2102:24713:9846 1:N:0:CGCGTTCA+CTAGAACA
ACTCCTACGGGAGGCAGCAGTGGGGAATTTTGGACAATGGGCGCAAGCCTGATCCAGCCATGCCGCGTGAGTGAAGAAGGCCTTCGGGTTGTAAAGCTCTTTCGGCGGGGACGAAACGGTCCGTGCCAACACCACGGACTAATGACGGTACCCGCAGAAGAAGCACCGGCTAACTACGTGCCAGCAGCCGCGGTAATACGTAGGGTGCAGGCGTTAATCGGAATTACTGTGCGTAAAGCGTGCGTAGGCG
+
FFFFF:FFFFF:FFFFF:FF,FFFFFFFFF:FFFFF::FFFFFFFF:FFFF:FFFFFFFFFFFFFFFFFFFFFFFF:FFFFFFFFFFF,FFFFFFFF:FFFFFFFFFFFFFFFFFFFFFFF,FFFF:FFFFFFFFFFFFFFFFFF,FFFFFFFFF:FFFFFF:FFFFFFFFFFFF:FFFFF,F,::FFFFF,:FFFF:FF,FF:FF:FFFF,FFF,F:FFF:FFFFFFF,,,F:F:F,F:FFFFFFF,FF
@A00920:152:HGHKKDRXX:2:2102:17228:10504 1:N:0:CGCGTTCA+CTAGAACA
ACTCCTACGGGAGGCAGCAGTAAGGAATTTTCCGCAATGGGCGAAAGCCTGACGGAGCAACGCCGCGTGTGTGATGAAGGCCTTAGGGTTGTAAACCGCTTTTCGGGGGGAAGAGGAAGGACGGTACCCCCGGAATAAGTCTCGGCTAACTACGTGCCAGCAGCCGCGGTAAAACGTAGGAGGCGAGCGTTATCCGGATTTACTGGGTGTAAAGCGCGTGTAGGCGGTCCTGCAAGTGGCGCGTGAAAGC
+
FFFFFFFFFFFFFFFFFFFFFFFFFFFFFFFFFFFFFFFFFFFFFFFFF:FFFFFFFFFF:FFFFFF:FFFFFFFFFFFFFFFFFFFFF:FFFFFFFFFFF,FF:FFFFFFFF:FFFFFFFFFFFFFFFF:FFF,FFFFFFFFFFFFF:F:FFFFFFFFFFFFFFFFF:FF:::FFFFFF:FF:FFFFFFFFFFFFFFFFF,FFFFFFF:FF,FF:FFFF:FFFFFFFFFFFFF:FF:FFFFFFFFFFFF
@A00920:152:HGHKKDRXX:2:2102:8260:10535 1:N:0:CGCGTTCA+CTAGAACA
ACTCCTACGGGAGGCAGCAGTGGGGAATATTGGACAATGGGCGCAAGCCTGATCCAGCCATGCCGCGTGCGTGAAGAAGGCCTTAGGGTTGTAAAGCGCTTTCACTGGTGAAGATGATGACGGTAGCCAGAGAAGAAGCCCCGGCTAACTCCGTGCCAGCAGCCGCGGTAATACGGAGGGGGCAAGCGTTGTTCGGATTTATTGGGTTTAAAGGGTGCGTAGGCGGCCCGTTAAGTCAGTGTTGAAAACC
+
FFFFFFFFFFFFFFFFFFFF:FFFFFFFFFFFF,FFFFFFFFFFF:FFFFFFFFFFFFFF:FFFFFFFFFFFFFFFFFFF,FFF:FFFFFFFFF:FFFFF:FFFF,:FFFF:FFFFFFFFFFF,FF,F,F::FFFFFFF,FFF:FFFFFFFFF,:FFFFFF:,F:FFFFFF,FFFFF::FFFFFFFF,FFF:FFFFFF:F:FFF,FF,FFFFF,FF:FFF:F,:F:FF,FF,FFF:FFFFF,FFF::,FF
@A00920:152:HGHKKDRXX:2:2102:7410:10755 1:N:0:CGCGTTCA+CTAGAACA
ACTCCTACGGGAGGCAGCAGTAAGGGATCTTGCGACAATGGGCGAAAGCCTGACGCAGCAACGCCGCGTGCGGGATGACGGCCTTCGGGTTGTAAACCGCTTTTCGGGGGGAAGAGGAAGGACGGTACCCCCGGAAGAAGTCTCGGCTAACTACGTGCCAGCAGCCGCGGTAAAACGTAGGAGGCGAGCGTTATCCGGATTTACTGGGTGTAAAGCGCGTGTAGGCGGTCCTGCAAGTGGCGCGGGAAAG
+
FFFFFFFFFFF:FFFFFFFFFFFFFFFFFFFFFF::FFFFFFFFFFFFFFFFFFFFFFFF:FFFFFFFFFFFFFFFFFFFFFFFFFFFFFFFFFFFFFFFF:FFFFFFFFFF,FFFFF:FFFFFFFF:FFFFFFFFFFFFFFFFFFFFFFF::FFFFFF:F:FFFFFFFFF,FF:FFFFFFFFFFFFFFFFFFF::FF:FF:,FFFFFFFFFFFF:FFFFFFFFFFFFF:FFF:F:FFFFFFFF,:FFFF
@A00920:152:HGHKKDRXX:2:2102:20898:10880 1:N:0:CGCGTTCA+CTAGAACA
ACTCCTACGGGAGGCAGCAGTGGGGAATATTGGACAATGGGCGAAAGCCTGATCCAGCAATGCCGCGTGAGTGATGAAGGCCTTAGGGTTGTAAAGCTCTTTTACCCGGGATGATAATGACAGTACCGGGAGAATAAGCCCCGGCTAACTCCGTGCCAGCAGCCGCGGTAATACGAAGGTGGCAAGCGTTGTTCGGATTTACTGGGCGTAAAGAGCACGTAGGCGGTTGGGTAAGCCTCTTGGGAAATCT
+
FFFF:F:FFFFFFFFFFF:FFFFFFFFFFFFFFFF:FFFFFFFFFFFFFFFFF:FFFFFFFFFFFFFFFFFFFFFFFFFFFF:,FFFFFFFFFFFFF:FFFFFFFFFFFF:FFF:FFFFFFF,FFFFF:FFFFFFFFFFFFFFFFFFF:FFFF:FFFFFFFFFFFFFFFFFFFFFF:FFFFFFF:FFFF:FFFF,FFFFF,FF:,FFFFF:FF,:,FFF::,:FFFFFFFFFFFFF:FFFFFFF:,FFFF
@A00920:152:HGHKKDRXX:2:2102:26395:11005 1:N:0:CGCGTTCA+CTAGAACA
ACTCCTACGGGAGGCAGCAGTGGGGAATATTGGACAATGGGCGCAAGCCTGATCCAGCCATGCCGCGTGAGTGAAGAAGGCCCTCGGGTTGTAAAGCTCTTTTGTCCGGAAAGAAAAGCTGTCGGTTAATACCCGGAAGTCATGACGGTACCGGAAGAATAAGCACCGGCTAACTTCGTGCCAGCAGCCGCGGTAATACGAAGGGTGCAAGCGTTACTCGGAATTACTGGGCGTAAAGCGTGCGTAGGTG
+
FFFFFFFFFFFFFFFFFFFFFFFFFFFF:FFFFFFFFFFFFFFF,FFFFFFFFFFFFFFFFFFFFFFFFFFFFFFFFF,F,F:FFFFF:F,FFFF:FFFF:FFFF:,FF,FFFFF,FF,F,::F:FFFFFFF,F,F,FF,:FFFFFF:FFF:,:FF:F,FFFFFF,,FFFFF,FF:F:FF:F:FFFFFFF,F:F:FFFFF,F:FFFFF,FF,:,FFFFFFFFFFF:FFFFF:FFFF:,FF:FF::,FFFF
@A00920:152:HGHKKDRXX:2:2102:15383:11130 1:N:0:CGCGTTCA+CTAGAACA
ACTCCTACGGGAGGCAGCAGTGGGGAATATTGCGCAATGGGCGAAAGCCTGACGCAGCGACGCCGCGTGAGGGATGAAGGCCTTCGGGTTGTAAACCTCTTTCAGCAGGGACGAAGCGAGAGTGACGGTACCTGCAGAAGAAGCACCGGCCAACTACGTGCCAGCAGCCGCGGTAATACGTAGGGTGCAAGCGTTGTCCGGAATTATTGGGCGTAAAGAGCTCGTAGGCGGTCTGTCGCGTCGGCTGTGA
+
FF:FFFFFFFFFFFFFFFFFFFFFFFFF:F:FFFFFFFFF:FFFFFFFFFFFFFFFFFFFFFFFFFFFFFFFFF:FFFFFFFFFFFFFFFFFFFFFF:FFF:FFFFFFFFFFFFFFFFFFFFFFFFFFFFFFFFFFFFFF:FFFFFFFFFFFFFFFFFFFFFFFFFFFFFFF:F,,FFFFFFFF::FFF,FFFF:FFFFFFF,FFF,:F:FF::FFFF:FFFFFFFFFF::FF:FFFFFFFFFFFFFFFF
@A00920:152:HGHKKDRXX:2:2102:28438:12038 1:N:0:CGCGTTCA+CTAGAACA
ACTCCTACGGGAGGCAGCAGTGGGGAATCTTGCCCAATGGGCGAAAGCCTGAGGCAGCGACGCCGCGTGAGGGAGGAAGGCCTTCGGGTTGTAAACCTCTTTCAGGAGGGACGAAGCTACTCGGGTGAATAGCCCAGAGGGTGACGGTACCTCCAGAAGAAGCCCCGGCTAACTACGTGCCAGCAGCCGCGGTAATACGTAGGGGGCAAGCGTTGTCCGGATTTACTGGGCGTAAATCGCGTGTAGGCGG
+
F,FF:FFF,FFFF::F:FFFFFFFFFFFFFFFFFFFFFFFF::,FFF:F:FFFFFFFF:FFFFFFFFFFFFF,FFFFFFFFFFFF:FFF,:FFFFFF:F::FFF:FFFFFFFFFFFFFFFFFFFFFFFFFFFFFFFFFFFFFFFFF,FFFFFFFF:FFFFF:FFFFFFFFFFFFF:FFFFFFFFFF:FFFFFFFFFFF:,FFFFFFFF,FFFFFF::FF::FFFFFFFFFFFFFFF,FFFFFFFFFFFFF
@A00920:152:HGHKKDRXX:2:2102:23710:12962 1:N:0:CGCGTTCA+CTAGAACA
ACTCCTACGGGAGGCAGCAGTGGGGAATATTGGACAATGGGCGCAAGCCTGATCCAGCCATGCCGCGTGTGTGAAGAAGGCCTTAGGGTTGTAAAGCACTTTAAGCTGGGAGGAAGGCCTTGTAGTTAATACCTGCAAGGATTGACGCTACCAGCAGAATAAGCACCGGCTAACTCCGTGCCAGCAGCCGCGGTAATACGGAGGGTGCAAGCGTTAATCGGAATTACTGGGCGTAAAGCGCACGTAGGTG
+
:F,F,,:::F:FFFF,FFFF:FFF:FF:FFF:FFF:FF:FFF:FFF:FF,FF:FFFFFFFFFFFF:::F:FFFFFFFFF,FF,:FFFFF,FFFF,FFFFFFF:FFFF:FFFFFFFFF:FFFFFFFF:FFF,F:F,:FFFFFFFFFFF::FFF,F,,FFFFFF,FFFFFFFFFFFFFFFFFFFFF:F:FFFFFFFFF:F:FFFFFFFFFF,FFFFFFFFFFFF,F,FFF:,FFFFFF::FFFFFF,FFFF,
@A00920:152:HGHKKDRXX:2:2102:30282:13166 1:N:0:CGCGTTCA+CTAGAACA
ACTCCTACGGGAGGCAGCAGTAAGGGATATTGCACAATGGACGAAAGTCTGATGCAGCAACGCCGCGTGCGCGATGAAGGCCTTCGGGTCGTAAAGCGCTTTTCTGGCTGACGAGGAAGGACAGTAAGCCAGGAATAAGTGTCGGCTAACTACGTGCCAGCAGCCGCGGTAAGACGAAGGATGCAAGCGTTATCCGGATAAATTGGGTTTAAAGGGAGCGTAGGTGGCCTTATAAGTAAGTGGTGAAATC
+
:FFFFFFFFFFFFFF,FFFFF:FFFF,FFF:FFFFFFFFFFFFFFFF,FFF:FFFFFFFFFF:FFFFFF,FFF,FFFFFFFF,,FFF,FFFFFFFFFF,FFFFF:F:FFFFFFFFF,F,:FFFF:FFF:,:F:FF:FF,:F:FFFF,FFFFFF:FFFF,:FFFFFFFFFFFF,:FFFFFFFFFFFF,FFFFFFFFFFFF,,FFF:FF:F,FFF:F,,FFFFFF:FFFFFF,,F:FFF,F::FFFF:FF:,
@A00920:152:HGHKKDRXX:2:2102:5276:13448 1:N:0:CGCGTTCA+CTAGAACA
ACTCCTACGGGAGGCAGCAGTAACGAATCTTCCGCAATGCACGAAAGTGTGACGGAGCGACGCCGCGTGCAGGACGAAGCCCTTCGGGGTGTAAACTGCTGAAAGGATCAAGTAAGACCTGAACTGGTCCCTATAAGGAGCGACTAACTCTGTGCCAGCAGTCGCGGTAATACAGAGGCTCCAAGCGTTAGGCGGAATCACTGGGCTTAAAGCGAGCGTAGGCGGCTCCTCAAGTGCTATGTGAAAGCCC
+
F,FFFFF,F:,F:,,:FFFFF:F,FFFFFFFF,FFFF:FF:FFFFF:F,F:FF:FF:FFF,:FFFFF,FFFFFFFFFFF:FFF::F:FFFFF,:F:FF:F:FFFF::FFFFFFFFFFFFFFFFFFFFF,FFF::F:FFFF:FFFFFFFFF:FFFF:FFFFFFFF,FF,FFFFFF,FFFFF:FFF,FF:FF,FFFFF,FFFFF:FF:FFFFFFF,,,F,:F,:FF:F:,FFFFFF::FF,FFFFFFF,,FF
@A00920:152:HGHKKDRXX:2:2102:2266:13589 1:N:0:CGCGTTCA+CTAGAACA
ACTCCTACGGGAGGCAGCAGCTAGGAATATTGGGAATGGGCGAAAGCCTGACCCAGCAACGCCGCGTGGGCGATGAAGGCCTTAGGGTCGTAAAGCCCTTTTGCAAGGGACGATGATGACGGTACCTTGCGAATAAGCCACGGCTAACTCCGTGCCAGCAGCCGCGGTAAGACGGAGGGGGCAAGCGTTGTTCGGAATTATTGGGCGTAAAGGGCTCGTAGGCGGATCTGTAAGTCTGACGTGAAATCTC
+
:FFFFFF:FFFFFFFFFFFFFFFFFFF:F:FFFFFFFF:FFFFFFF:F:FFFFFFFFFFFFF:FFFFFFFFFFFFFFFFFFFFFF:FFFFFFF,FFFFFFFFFF,FFFFFFFFFFFFFFFFFFFFFFFFFFF:FFFFFF:FFFF::FFFFFFF:FFFFFFFFFFFFFFFFFFFFFFFFFFFFF:FFFFFFFFFFFF,FFFFFFFFFFF:F:FFFF:FFFFFF:FFFFFFFFF:F:::FF:,FFFF,:F:F
@A00920:152:HGHKKDRXX:2:2102:12183:13730 1:N:0:CGCGTTCA+CTAGAACA
ACTCCTACGGGAGGCAGCAGTGGGGAATATTGGACAATGGGCGAAAGCCTGATCCAGCAATGCCGCGTGAGTGATGAAGGCCTTAGGGTTGTAAAGCTCTTTCAGTGGGGAAGATAATGACGGTACCCACAGAAGAAGCCCCGGCTAACTTCGTGCCAGCAGCCGCGGTAATACGAAGGGGGCTAGCGTTGTTCGGATTTACTGGGCGTAAAGCGCACGTAGGCGGATCATTAAGTCAGGGGTGAAATCC
+
FFFFFFFFFFFFFFFFFFFFFFFFFFFFFFFFFFFFFFFFFFFFFFFFFFFFFFFFFFFFFFFFFFFFFFFFFFFFFFFFFFF,FFFFFFFFFFFFFFFFFFFFFFFFFFFFFFFFFFFFFFFFFFFFFFFFFFFFFFFFFFFFFFFFFFFFFFFFFFF::FFFFFFFFFFFFFFFFFFFFFF::FF:FFFFFFFFF:FFFFFFFFFFFFFFF:FFFFFFFFFFFFFFFFFFFFFFFFFFFFFFFFFFFF
@A00920:152:HGHKKDRXX:2:2102:13241:13808 1:N:0:CGCGTTCA+CTAGAACA
ACTCCTACGGGAGGCAGCAGTAAGGAATATTGCACAATGGACGCAAGTCTGATGCAGCAACGCCGCGTGCCCGACGACGGCCTTCGGGTTGTAAAGGGCTTTTCTGGCTGAAGAGGCAGGCCGGGCGGCCAGGACTAAGCGTCGGCAAAAGACGTGCCAGCAGCCCCGGGAAAACGTAGCACGCGACCGTGAGCCGGATTAACGGGCCTAAAGTCGACGGCCGGCGGCTGTTCAATTCGGACGTGAAAGA
+
FFFFFFFFFFFFFFFFFFFFF::FFFFF:FFFFFFFFFFFFFF,FFF,FFFFFFF:FF,FFFFFF:FFFFF:FF,FF,FFFFFF,F:FFFF,FFFFFFFFFF,F:,,FFFFFFF,F:FFF,:FF,,F,FFF,,F,FFFF,FFFF,F,F,,,:FF::F,,,:,,FF,:F,,F,,F,FF:F:,F::,,,FF:F,,:FF,FFF,::,FF,F,,FF,,:,,,FF,,FFFF,F,:,FFF,,FFF::::F,F:F:,
@A00920:152:HGHKKDRXX:2:2102:5502:14058 1:N:0:CGCGTTCA+CTAGAACA
ACTCCTACGGGAGGCAGCAGTGGGGAATCTTGCGCAATGGGCGGAAGCCTGACGCAGCAACGCCGCGTGGGGGATGACGGCTTTCGGGTTGTAAACCCCTTTCGGCAGGGACGAAGTTGACGGTACCTGCAGAAGAAGCCCCGGCCAACTACGTGCCAGCAGCCGCGGTAATACGTAGGGGGCGAGCGTTGTCCGGATTCATTGGGCGTAAAGAGCTCGTAGGCGGCTGATCAAGTCTGGGGTGAAATCC
+
FFFFFFFFFFFFFFFFFFFFFFF:FFFFFFFFFFFFFFFFFFFFFFFFFFFFFFFFFFFFFFFFFFFFF:FFFFFFFFFFFFFFFFFF:FFFFFF:FFFF:FFFFFFFFFFFFFFFFF,F:FFFFFFFFF:FFFFFFFFFFFFFFFFF:FF:FFFFFF:FF:FFFFFF:F,F,:F,FFF,FFFF,FFFFFFFFFFF::F,:F:FF:FFFFF:FF:FF:F:FF,FFFFFF:FF::FFFFF:,FF:,FFFFF
@A00920:152:HGHKKDRXX:2:2102:25581:14356 1:N:0:CGCGTTCA+CTAGAACA
ACTCCTACGGGAGGCAGCAGTGGGGAATATTGCGCAATGGGCGCAAGCCTGATGCAGCGACGCCGCGTGGGTGAAGACGGTTTTCGGACTGTAAAGCCCTTTTCTGTGTGACGAGAGTGGACGGTAGCACAGGAATAAGTCTCGGCTAACTACGTGCCAGCAGCCGCGGTAAATCGGAGGAGGCGAGCGTTATCCGGTGGTACTGGGCGTATAGCGCGTGCAGGCGGAGCGGGGCGTTCCTCCTGAACGC
+
:F:,FFFF:FFFFFFFFFFFFFFF:F:FF:FFFFFFFFFFFFFFF,FFF,FF:F:FFFFFFFFFFFF:FFFFFF:FFFFFFFF,FFFFF,::::FFFFFFF,FFFFFFF,FFF:F:F:FFFFFFF,F:FFF:FFFF,FFF:FF,FFFF,FF,FFFFFFFFFF:FFFFFF:,,,,FF,FFF,FFFF:F,FFFFF,:FF,F,F,F,FFF:F,F,FFFF:FFFF,F:FF:,:,FF,,,F,F,,,:,,F,,,FF
@A00920:152:HGHKKDRXX:2:2102:12852:14418 1:N:0:CGCGTTCA+CTAGAACA
ACTCCTACGGGAGGCAGCAGTAGGGAATATTGGTCAATGGATGCAAGTCTGAACCAGCCATGCCGCGTGCAGGAAGAAGGCCTTCTGGGTTGTAAACTGCTTTTGCCGGGGGATAAAATTCCCATGCGTGGGACATTGAAGGTACCCGGTGAATAAGCCACGGCTAACTACGTGCCAGCAGCCGCGGTAATACGTAGGTGGCAAGCGTTGTCCGGATTTATTGGGTTTAAAGGGTGCGTAGGCGGCCTAT
+
:FFFFFFFFFFFFFFFFFFFFFFFFFFFFFFFFFFFFFFFF:FFFFFFFFFFFFFFFFFFFFFFFFFFFFFFFFFFFF:FFFFFFFFFFFFFFF:FFFFFFFFFFFFFFFFFFFFFF:FFFFFFFFFFFFFFFFFFFFFFFFFFFFFFFFF::FFF:FFFFFFFFFFFFFFFFFFFFFFFFFFFFFFFFFFFFFFFFFFFFFFFFFFFFFFFFFF:FFF,FFFFFFFFFF:F,F:FFF:FFFFFFFFFFF
@A00920:152:HGHKKDRXX:2:2102:20021:14465 1:N:0:CGCGTTCA+CTAGAACA
ACTCCTACGGGAGGCAGCAGTGGGGAATCTTGGACAATGGGCGCAAGCCTGATCCAGCCATGCCGCGTGAGTGAAGAAGGCCTTAGGGTTGTAAAACTCTTTCGCCGGAGAAGATAATGACGGTAGCGGGAGAAGAAGCCCCGGCTAACTCCGTGCCAGCAGCCGCGGTAATACGGAGGGGGCTAGCGTTGTTCGGAATTACTGGGCGTAAAGGGCGCGTAGGCGGATGTTCAAGTCGGGGGTGAAATCC
+
:FFFFFFFFFFFFFFFFFFFFFFFFFFFFFFFFFFFFFFFFFFFFFFFFFFFFFFFFFFFFFFFFFF:FFFFFFFFFFFFFFFFFFFFFFFFFFFFFFFFFFFFFFFFFFFFFFFFFFFFFFFF:FFFFFFFFFFFFFFFFFFFFF,FFF:FFFFFFFFFFFFFFFFFFFFFFFFFFFFFFFFFFFFFFFFFF:FFFFFF:FFFFFFFFFFFFFFFFFFFFFFFFFFFFFFFFFFFF:FFFFFFF:F,F:
@A00920:152:HGHKKDRXX:2:2102:25861:14716 1:N:0:CGCGTTCA+CTAGAACA
ACTCCTACGGGAGGCAGCAGTCGAGAATCTTCCGCAATGGACGAAAGTCTGACGGAGCGACGCCGCGTGGTTGATGAAGTCCTTCGGGACGTAAAAACCTTTTATGAGGGAAGAAGTTTATTGACATTACCTCATGAATAAGGGGCTCCCAACTCTGTGCCAGCAGGAGCGGTAATACAGAGGCCCCGAGCATTATCCGGAATCACTGGGCGTAAAGGGTGCGTAGGCGGCTATATTAGTCGGGTGTTAA
+
FFFFFFFFFFFFFFFFFFFFFFFFFFFFFFFFFFFFFFFFFFFFFFFFFFFFFFFFFFF:FFFFFFFFFFFFFFFFFFFFFFFFFFFFFFFFFFFFFFFFFFFFFF,FFFFFFFFFF:FFFFFFFFFFFFFFFFFFFFFFFFFFFFFFFFF:FFFFFFFFFFFFFFFFFFFFFFFFFFFFFFFFFFFFFFFF,FFFF,:FFFFFFFF:FFFFFFFFF:FFFFFFFFFFFF:F,F:FFFFF:::FFFFF,F
@A00920:152:HGHKKDRXX:2:2102:6876:14841 1:N:0:CGCGTTCA+CTAGAACA
ACTCCTACGGGAGGCAGCAGTGGGGAATATTGGACAATGGGGGAAACCCTGATCCAGCCATGCCGCGTGAGTGATGAAGGCCTTAGGGTTGTAAAGCTCTTTCGCAGGTGAAGATAATGACGGTAACCTGAGAAGAAGCCCCGGCTAACTTCGTGCCAGCAGCCGCGGTAATACGAAGGGGGCTAGCGTTGTTCGGAATTACTGGGCGTAAAGCGCACGTAGGCGGACTATTAAGTCAGGGGTGAAATCC
+
FFFFFFFFFFFFFFFFFFFFFFFFFFFFFFFFFFFFFFFFFFFFFFFFFFFFFFFFFFF:FFFFFFFFFFFFFFFFFFFFFFFFFFFFFFFFFFFFFFFFFFFFFFFFFFFFFFFFFFFFFFFFFFFFFFFFFFFFFFFFFFFFFFFFFFFFFFFFFFFFFFFFFFFFFFFFFFFFFFFFFFFFFFFFFFFFF:FFF,FFFFFFFFFFFFFFFFFFFFFFFFFFFFFFFF:FFFFFFFFFFF:FFFFFFF
@A00920:152:HGHKKDRXX:2:2102:24985:15389 1:N:0:CGCGTTCA+CTAGAACA
ACTCCTACGGGAGGCAGCAGTGGGGAATATTGGACAATGGGCGAAAGCCTGATCCAGCAATGCCGCGTGAGTGATGAAGGCCTTAGGGTTGTAAAGCTCTTTCGCCCGCGACGATGATGACGGTAGCGGGAGAAGAAGACCCGGCAAACTCCGTGCCAGCAGCCGCGGTAAAACGCAGGGGGCTAGCGTTGTTCGGAATTACTGGGCGTAAAGGGCGCGCAGGCGGCTGCTCAAGTCAGGCGAGAAAGGC
+
FF:F:FFFF:FFFFFFFFF,FFFF:FFF,FFFFFFFFFFFF:FFFF,FFF::FFF::FF,FFF:FFFFFF:FFFF:FFFFFFF,,FF:FFFFFFF,FFFFFFFFF,FFF:FFFFFF:FF,FF:FFFFFFFFFF,:FFF,FFFFF:,FFFFFF:FFFFFFFF,FF,F:::FF,FFF,FFFFF,FF,F:FFFFF:F,,FFFFF,FFF:F:FFF:FFFF:F,FF,,FFFFFFFFFFF,,FFFFFF,FF:,F,F
@A00920:152:HGHKKDRXX:2:2102:3351:16845 1:N:0:CGCGTTCA+CTAGAACA
ACTCCTACGGGAGGCAGCAGTCGGGAATTTTGCACAATGGACGAAAGTCTGAGGCAGCAACTCCGCGTGAGGGACGAAGGCTCTAGGGTCGGAAACCTCTTTTCTCAGGGAAGATCCAACACGGTACCTGAGGAATAAGCCACGGCAAACTACGTGCCACCAGCCGAGGTAATACCCAGGGTGCGAGCGTTTTCCGGACTTACTGGGCGTAAAGCGCGTGCAGGCGGTTAGTGACGTCCCGTGTGAAAGC
+
FF,FFFFFFFFFFFFFFFFFF:,FFFFFFFFFF,FFFFFFFF,,F,F:FFFF,,FFFF:F,F,FFFFFFFFFFF,FF,,FFFFFF:FFF:F:FFF,F:,,FF::FFF:FFFFF:,FFF,,,F:F::F,,FFF,F:FFF,F,,,FF:,FF::FF::,,FF,,F,,FF:,,FF,:F,,,F,:,,FFFF,FFF,,FFFFFF,F,,F:F:FFFF:FF,FF:,F::FFFFFF,F,,,,:,:FFF:F,FF,,,FFF
@A00920:152:HGHKKDRXX:2:2102:4472:17127 1:N:0:CGCGTTCA+CTAGAACA
ACTCCTACGGGAGGCAGCAGTGGGGAATATTGGACAATGGGCGAAAGCCTGACGCAGCAACGCCGCGTGCGGGATGACGGCCTTCGGGTTGTAAACCGCTTTTCGGGGGGAAGAGGAAGGACGGTACCCCCGGAATAAGTCTCGGCTAACTACGTGCCAGCAGCCGCGGTAAAACGTAGGAGGCGAGCGTTATCCGGATTTACTGGGTGTAAAGCGCGTGCAGGCGGCCGTGCACGTCGTGCGTGAAAGC
+
FFFFFFFFFFFFFFFFFFFF:FFFFFFFFFFF::FFFFFFFFFFFFFFFFFFFFFFFFFFFFFFFFFFFFFFFFFFFF:FFFFFFFFFFFFFFFFFFFF:F:FF,FFFFFFFFFFFFFFFFFFFFFFFFFFFFFFFFFFFFFFFFFFFFFFFFFFFFF:FF,FFFF:FF::FF:FFFFFFFFFFFF:FFFFF:FFFFFFF:F:FFFFFFFF:FFFFFFFFFFFFFFFFFFFFFF,FFFF:FFF:F:F:FF
@A00920:152:HGHKKDRXX:2:2102:22661:17534 1:N:0:CGCGTTCA+CTAGAACA
ACTCCTACGGGAGGCAGCAGCGACGAATCTTCCGCAATGGGCGAAAGCCTGACGGAGCAATGCCGCGTGTGTGATGAAGCGCCTTCGGCGTGTAAACCACTGTCAGGTCCTAGGAACACTGACCGGGACCAGAGGAAGGGCCGGCTAACATCGTGCCAGCAGCCGCGGTAATACGAGTGGTGCGAGCGTTAATCGGAATTACTGGGCTTAAAGGGTGCGCAGGCGGGCCCGTAAGAATTCTGTGAAATCC
+
FFFFFFFFFFFFFFFFFFFFFFFFFFFFFFF:FFFFFFFFFFFFFFFFFFFFF:FFFF,FFFFFFFFFFFF,FFFFFFFF,FFF:FFFFFFFFFF,F:F,FF:FF:FFFFFFFFFFFFFF,FF:F:FFFFFFF:FFFF:FFFFFFFFFF,FFFFFFFFFFF:FFFFFFFFFFFF,FFFFF,FFFFFF::F:FF:FFFF:FF:FFF,F:FF:FF,:F,,,F:::FFF,F:FF,:FF,:F,:::FFFFFFFF
@A00920:152:HGHKKDRXX:2:2102:16486:17769 1:N:0:CGCGTTCA+CTAGAACA
ACTCCTACGGGAGGCAGCAGTGGGGAATTGTTCACAATGGGCGCAAGCCTGATGACGCAACGCCGCGTGGGGGATGAAGGTCTTCGGATTGTACACCCCTGTCGAACGGGACGACTGGCCTCTGGGCTAATCACCAGGGGAGTGACGGTACCGTTAAAGGAAGCCACGGCTAACTCTGTGCCAGCAGCCGCGGTAATACAGAGGTGGCAAGCGTTGTTCGGAATTACTGGGCGTAAAGGGCGCGTAGGCG
+
FFFF,,FFF::F:F:F:FFFF:F:FFFFF:,FFFFFFF,:FFFFFFFF:FFFFFFFFFF:FFFFF:F:FFF:FF:::FFFFFFF:FFF:F,FF,FFFFFFFFFFFFF::FFFFF,FFFFFFFFFFFFFF::F:FFFFFFFFF,FFFF:FFFFF,F::F,::FF,FFFFFFF::FFFFFFF:FFFFFFFFF,FFFF,:FFFF:FF:FFFFFFF:FFFFF::F:,FFFFFFFFFFFF:FF,F:FFFFFF,FF
@A00920:152:HGHKKDRXX:2:2102:29921:18270 1:N:0:CGCGTTCA+CTAGAACA
ACTCCTACGGGAGGCAGCAGTGGGGAATATTGCGCAATGGGCGAAAGCCTGACGCAGCGACGCCGCGTGTGGGATGACGGCCTTCGGGTTGTAAACCACTGTCGGGAGGGACGAAGATCTGACGGTACCTCCAAAGGAAGCACCGGCTAACTCTGTGCCAGCAGCCGCGGTAATACGGAGGGTGCAAGCGTTGTCCGGATTTATTGGGTTTAAAGGGTGCGTAGGCGGCTCTTTAAGTCAGTGGTGAAAG
+
FFFFFFFFFFFFFFFFFFFFFFFFFFFFFFFFFFFFFFFFFFFFFFFFFFFFFFFFFFFFFFFFFFFFFFFFFFFFFFFFFFFFFFFF::FFF:FFF:FFFFFFFFFFFFFFFF:FFFF:FFF:F:FFFFFFFFFFFF:FFFF:FFFFFF,FFFFFFFF:FFFFFFFFFFF,F,FFF:FFFFF:FFFFFF,,F:FFFFF::FFFFF,FFFFFFF:FFFF,FFFFFF:FFFF,F:FF:FFFFFFFF,,FFF
@A00920:152:HGHKKDRXX:2:2102:18954:19132 1:N:0:CGCGTTCA+CTAGAACA
ACTCCTACGGGAGGCAGCAGTGGGGAATCTTGCGCAATGGGCGAAAGCCTGACGCAGCAACGCCGCGTGGGGGATGAAGGCTCTCGGGTTGTAAACCCCTTTCAGCAGGGACGAAATTGACGGTACCTGCAGAAGAAGACCCGGCCAACTACGTGCCAGCAGCCGCGGTCATACGTAGGGGGCAAGCGTTGTCCGGATTTATTGGGCGGAAAGAGCTCGTAGGCGGCTTAGCACGTCGGGTGTGACAACT
+
FFFFFFFFFFFFFFFFFFFFF:FFFFFFFFFFFFFFFFFFFFFFFFFFFFFFFFFFFFFFFFFFFFFFFFF:FFFFFFFFFFFF:FFFFFFF,FF:,FFF,FFFFFFF,F,FF::,FFF:FFFFFFFFFF::FFFFFF,FFFFF,FFFF:FFF:::,FFF,F:FFFFFF,FFFFF,FF:FFFFFFFFFFFF,FFFFF,FFFFFFFFFF,F:FFFFFFFF,FFFFF:F:F:FFF:F:,:FFF:FFFFFFFF
@A00920:152:HGHKKDRXX:2:2102:31810:19257 1:N:0:CGCGTTCA+CTAGAACA
ACTCCTACGGGAGGCAGCAGTGGGGAATTTTGGACAATGGGGGCAACCCTGATCCAGCCATTCCGCGTGAGTGAAGAAGGCCTTCGGGTTGTAAAGCTCTTTTGTCCGGAACGAAACGGATACGTCTAATACGCGTGTCTACTGACGGTACCGGAAGAATAAGCACCGGCTAACTACGTGCCAGCAGCCGCGGTAATACGTAGGGTGCGAGCGTTAATCGGAATTACTGGGCGTAAAGCGTGCGCAGGCG
+
,FFF,FFFF::FFFFF::FFFFFFFFFFFFF,FF:FF,FFF:FFFFF:FF:FFFFFFFFFF:,FFFFFFFFFF,::F,FFF:FFF:FFFFF:FFFFFFFF,FFFFFFFFFFF:FFF:FFFFFFF:FFFFFF,FFFFFFFFFFFFFFFFFFFFFFF:FFFFFFF,FFFF:FF:,F:FF::FFF:FFF:FFFF:,F:FFF,FFFFF,FF,FFFF:FFFFFF:FF,F,F:::,FFFFFFFF,F,F,FFFFFFF
@A00920:152:HGHKKDRXX:2:2102:8648:19476 1:N:0:CGCGTTCA+CTAGAACA
ACTCCTACGGGAGGCAGCAGTAAGGAATATTGCACAATGGGCGCAAGCCTGATGCAGCAACGCCGCGTGCCCGAGGAAGGCCTTCGGGTTGTAAAGGGCTTTTCTGGCTGAAGAGCAAGGACGGTAGGCCAGGAATAAGCGTCGGCTAACTACGTGCCAGCAGCCGCGGTAAAACGTAGGACGCGAGCGTTATCCGGATTTACTGGGCGTAAAGCGCGGGCAGGCGGCTGTTCAAGTCGGACGTGAAAGC
+
FFFFFFFFFFFFFFFFFFFFFFFFFFFFFFFFFFFFFFFFFFFFFFFFFFFF,FFFFF:FFFFFFFFFFFFFFFFF,FFFFFFF:FF,F,F,:FFFF,FFFFFFFFFFFFF:FFFFFFFFFFFFFFF:FFFFFF,FFFF:,FFFFFFFFFFFFFFFFFFFFFFFFFFFFFFFF:FF:FFFF::FFFFFFFF:FFFFFFFFFFFFFFFFF:FF:FFFFF:FFFFFFFFF,:FF,F:FFF:F:,FFFFFFFF
@A00920:152:HGHKKDRXX:2:2102:15772:19883 1:N:0:CGCGTTCA+CTAGAACA
ACTCCTACGGGAGGCAGCAGTGGGGAATATTTCACAATGGGCGCAAGCCTGAAGACGCAACGCCGCGTGGAGGATGAAGGACTTCGGATTGTAAACTCCTTTTGATCGGGAAGAATCTAACTCTGCATGTAACTACAGACTATTCACCGTAAATCTACGAGAAAGCACACCTAACAATAAGTCAGGAGCAGCCGTAATAAAGAAGTCGAAAGCCTAAATCGCTCGTACTGGGATTAAAGCGCGCTAAGAC
+
FFFFFFFFFFFFFFFFFFFFFFFFFFFF,,FFF,FFFFFFFFFFFFFFFFFF,FF:FF,FFFFFFFFFFFF:FFFFF,FF,F,F,FF,FFFFFFFFFFFF,F,F,F,FFFFFFF,,,F,,,F:F,,,,,,F:,FF,:F,,,,,,,F,,,:F,F,,,:,:,F,:,,FF,,FFF,,,,,F,,F,FFF,FFF,,F,,:,,:F,,,:,,F,::FF,F,FF,:,,,,F,,FFFF,:,:,F:F,F,F,,F,,F:,F
@A00920:152:HGHKKDRXX:2:2102:31928:19993 1:N:0:CGCGTTCA+CTAGAACA
ACTCCTACGGGAGGCAGCAGTAGGGAATATTGGTCAATGGATGCAAGTCTGAACCAGCCATGCCGCGTGCAGGAAGAAGGCCCTATGGGTTGTAAACTGCTTTTGTCAGGGGATAAAATGGGCATGCGTGCCTCATTGAAGGTACCTGGTGAATAATCCACGGCTAAATACGTGCCAGCAGCCGCGGTAATACGTAGGTGGCAAGCGTTGTCCGGATTTATTGGGTTTAAAGGGTGCGTAGGCGGGCTTA
+
FFFFFFFFFFFFFFFFFFFFFFFFFFFFFFFFFFFFFFFFFFFF:FFFFFFFFFFFFFFFFFFFFFFFFFFFFFFFFFFF:FF:FFFFFFFFF:::FFFFFFFFFFFFFFF,F:FF:FF::FFFFF::FFFFF,F,:FFFFFFF:FF,FFF:F:FF,FFFFFF:FFF,FFFFFFFFF,FFFFFF::FFFFFFFFFFFFFFFFFFFFFF,,F:F:F,,,FFFF,FFF,FFFF,FFF::FFF:FFFF,,FFF
@A00920:152:HGHKKDRXX:2:2102:22092:20431 1:N:0:CGCGTTCA+CTAGAACA
ACTCCTACGGGAGGCAGCAGTCGGGAATATTGGTCAATGGGCGAGAGCCTGACCCAGCCACGTCGCGTGAAGGAAGACATACCTAGGGATTGTAAAAAACTATGTTCGGGGAGCATAAAAAATCACTAGAGTGTCTTACTAAGAAGCAAAAGAAAGAGCAACCGCAAACTAAGTCCCAGCCTCCGCCGTACTAACTAGGAAGCTCGCTATATCAGGCTTGATTTGCTGTAATTGGTGCGACTGCGGAAGG
+
,FFFF,FF:FFFFFFFFFFFF,,FFFFF,FFFFFFFFFFFFFF,:FFFFFFF,FFFFF:F,F,FFFFFFF,FFF:FF,,:,FFF:,FFFF,F:F:FF:,,,:,,,,FFFF,FFFF,:F,,:,:,,FF,,,,,,F,F,,,,,,F,:,,,,:,FFFF:,,,F,::,F:,,FF,,,F,F,FFF,,,,:,F,,,,:F,,F:FF,:F,F,FF:,,:F,,F:,,,:FFF,,,F,,,,,:,,,FFF,,FF,,F:,,F
@A00920:152:HGHKKDRXX:2:2102:29071:20494 1:N:0:CGCGTTCA+CTAGAACA
ACTCCTACGGGAGGCAGCAGTGGGGAATTTTGGACAATGGGGGCAACCCTGATCCAGCCATGCCGCGTGTGTGAAGAAGGCCTTCGGGTTGTAAAGCACTTTCGGACGGACCGAAATCGCGCGGGTGAATATCCCGCGTGGATGACGGTACCGTAAGAAGAAGCACCGGCTAACTACGTGCCAGCAGCCGCGGTAATACGTAGGGTGCGAGCGTTAATCGGAATTACTGGGCGTAAAGTGTGCGCAGGTG
+
FFFFFFFFF:FFFFFFFFFFFFFFFFFFFFFFF:FFFFFFFFFFFFFFFFFFFFFFFFFFFFFFFFFF:FFFF::FFFFFFF,FFFFFF:FFFFFFFFFFFFFFFFFFFF,FFF:FFFFFFFFFFFF:FFFFFFFFFFFFFFFFFFFFFFFFFFFFFFFFF:FFFFFFFFF,FFFFFFFFFFFFFFFFFFFFFF:FFFFFFFFFFFFFF:FFFFF:FF:FF:FFFFFFFFFFFFFFFFFFFFFFFFFFFF
@A00920:152:HGHKKDRXX:2:2102:18774:21073 1:N:0:CGCGTTCA+CTAGAACA
ACTCCTACGGGAGGCAGCAGTGAGGAATTTTGCGCAATGGAGGCAACTCTGACGCAGCCACGCCGCGTGCAGGAAGACCCCCCTATGGGGTGTAAACTGCTTTTCTGTGAGAAGAAGGCCCCGCTTTGCGGGGAGTGACGGTACCTGCAGAAGAAGCTCCGGCCAACTACGTGCCAGCAGCCGCGGTAAGACGTAGGGGGCGAGCGTTGTCCGGAATTATTGGGCGTAAAGGGCTCCTAGGCGGTTCAGT
+
FFF:FFFFFFFFFFFFFFFF:F:FFF:FFF:FFFFF,FFFFFFFFFFFFFFFFFFFFFFFFFFFFFFFFFFFFFFFFFFFFFF,FFFFFFFFFFFFFFFFFFFFF:FFFFFFFFFFFFFFFF:FFFFFF:FFF,FFFFFFFFFFFFFFFFFFFFFFFFFFFF:F,FFFFFFFFFF,:FFFFFFFF:F,FFFFF,FFFFFFFFFFFFFFFFFFFFFF:FFFFFFFFF:FFFFFFFFFFF,FFFFFF:FFFF
@A00920:152:HGHKKDRXX:2:2102:29586:21230 1:N:0:CGCGTTCA+CTAGAACA
ACTCCTACGGGAGGCAGCAGTGGGGAATCTTGGACAATGGGGGAAACCCTGATGCAGCGACGCCGCGTGGGTGATGAAGGCCTTAGGGTTGTAAAGCCCTTTCAGCAGGGAAGATGATGACGGTACCAAGAGAGGAAGCACCGGCTAACTTCGTGCCAGCAGCCGCGGTAATACGAGGGGTGCAAGCGTTGCTCGGAATTATTGGGCGTAAAGGGTAGGTAGGTGGTCTTATTTGTCTGAGGTGAAATCC
+
FFFFFFFFFFFFFFFFFFFFFFFFFFFFFFFFFFFFFFFFFFFFFFFFFFFFFFFFFFFFFFFFFFFFFFFFFFFFFFFFFFFFFFFFFFFFFFFFFFFFFFFFFFFFFFFFFFFFFFFFFFFFFFFFFFFFFFFF:FFFFFFFFFFFFFFFFFFFFFFF:FFFFFFF:FFFFFFFFFFFFFF:,FFFFFFFFFFFF:FF:FFFFFFFFFFF:FFF,FFFFFFFFFFFFF:FFFFFFFFFFFFFF:FF:F
@A00920:152:HGHKKDRXX:2:2102:25907:21245 1:N:0:CGCGTTCA+CTAGAACA
ACTCCTACGGGAGGCAGCAGTGGGGAATATTGGACAATGGGCGAAAGCCTGATCCAGCAATGCCGCGTGAGTGATGAAGGCCTTAGGGTTGTAAAGCTCTTTTACCCGGGATGATAATGACAGTACCGGGAGAATAAGCCCCGGCTAACTCCGTGCCAGCAGCCGCGGTAATACGGAGGGGGCTAGCGTTGTTCGGAATTACTGGGCGTAAAGCGCACGTAGGCGGCTTTGCAAGTCAGAGGTGAAAGCC
+
FFFFFFFFFFFFFFFFFFFFFFFFFFFFFFFFFFFFFFFFFFFFFFFFFFFFFFFFFFFFFFFFFFFFFFFFFFFFFFFFFFFFFFFFFFFFFFFFFFFFFFFFFFFFFFFFFFFFFFFFFFFFFFFFFFFFFFFFFFFFFF:FFFFFFFFFFFFFFFFFFFFFFFFFFF:FFFFFFFFFFFFFFFFFFFFFFFFFFFFF:FFFFFFFFFFFFFFFFFFFFFFFFF:FFFFF,,:FFFFFFFF::FFFF:
@A00920:152:HGHKKDRXX:2:2102:17635:21418 1:N:0:CGCGTTCA+CTAGAACA
ACTCCTACGGGAGGCAGCAGTGGGGAATTGTTCGCAATGGGCGCAAGCCTGACGACGCAACGCCGCGTGGAGGATGAAGGTCTTCGGATTGTAAACTCCTGTTGCCCGGGACGAAAAGCGCCGACCTAACACGTCGGCGTCTGACGGTACCGGGTGAGGAAGCCCCGGCTAACTCTGTGCCAGCAGCCGCGGTAATACGTAGGGGGCAAGCGTTGTTCGGAATTACTGGGCGTAAAGGGCGCGTAGGCGG
+
FFFFFFFFFFFFF:FFF:FFFFFFFFF,:FFFFFF,F,:FFFFFFFFFFFFFFFFFFF::FFFFFFFFF:FFFFFFFFFFFFFFFFFFFFFFFFFFFFFFFFFFFFFFFFFFFFFF:FFFFFFFFFFFFFFFFF:FFFFFFFFFFFFFFFFFFFFFF:FF:FFFFFFFFF:FFFF:FFFFFFF:FFFFFFFFFFFF:FFFFF,FFFFF,FFFFFFF:::FFFFFFFFFFFFFFFFFFFFFFFFFFFFFFF
@A00920:152:HGHKKDRXX:2:2102:16957:22968 1:N:0:CGCGTTCA+CTAGAACA
ACTCCTACGGGAGGCAGCAGTGGGGAATTTTGGACAATGGGGGCAACCCTGATCCAGCCATGCCGCGTGAGTGAAGAAGGCCTTCGGGTTGTAAAGCTCTTTCAGACGGAAAGAAATCGGGGGTGTTAATACCGCCCCTGGATGACGGTACTGTCAGAAGAAGCACCGGCTAACTACGTGCCAGCAGCCGCGGTAATACGTAGGGTGCGAGCGTTGTCCGGAATCATTGGGCGTAAAGCGCGTGTAGGCG
+
FFFFFFFFFFFFFFFFFFFFFFFFFFFFFFFFFFF:FFFFFFFFFFFFFFFFFFFFFFFFFFFFFFFFFFFFFFFFFFFFFFFFFFFFFFFFF:F:FFFFFFFFFFFFFF,:FFFFFF:FFFFFFFFFFFFFFFFF:FFFF:FFFFF:F:F:F:F:FFFFF:FFFFFFFFFFFFFFFFFFFFFFFFFFFFFFF,FFFFFFFFFFFFFFFFFFFF,FFFF:FF:FF:FFFFFFFFFFFFFFFF,FFFFFFF
@A00920:152:HGHKKDRXX:2:2102:7265:23187 1:N:0:CGCGTTCA+CTAGAACA
ACTCCTACGGGAGGCAGCAGTCGAGAATCTTTCACAATGGGGGCAACCCTGATGGAGCGACGCCGCGTGGAGGAAAAGGTCTTCGGATTGTAAACTCCTTTCATGCGAGAGGAAGGACCATGCTTTAACTGCGAGTGGGCTAGACAGAACCGCAAGAGGAAGAGACGGATAACTCTGTGCCAGAAGCCTCGGTAAGACAGAGTTCTCAATCGTTGTTCGGAATAACAGGGCGTAAAGTGGGCTGACGCTG
+
FFFFFFFFFFFFFFFFFFFFFFF:F:FFFFFFFFFFFFFFFFFFFFFFFFFFFFFFFF,F,FFFFFFFFF,,FF,,F:FF,FF:FF,,F:F:FF,FFF,,:,,:FFF:F::,:F,F,,:F,FF,,,,FF,:F:,F,,F,,,:F,FF,,F:,:,,,FF:FF,F::,FFF,:,::,FF:FFFF,,,FFFF,,F,F,F,FFF,F,:,FFF,:,F,::F,:F::F:::,,,F,,,,FF,F,,F,,F,,F,,FF,
@A00920:152:HGHKKDRXX:2:2102:13548:23296 1:N:0:CGCGTTCA+CTAGAACA
ACTCCTACGGGAGGCAGCAGTTTCGAATCATTCACAATGGGCGAAAGCCTGATGGTGCGACGCCGCGTGAGGGATGAAGGTCTTCGGATTGTAAACCTCTGTCACTGGGGAAGAAACGCTGAATTCTAATACAATTCAGCCTGACTTAACCCGGAGAGGAAGCAGTGGCTAACTCTGTGCCAGCAGCCGCGGTAATACAGAGACTGCAAGCGTTATTCGGATTCACTGGGCGTAAAGGGTGCGCAGGCGG
+
FFFFFFFFFFF:FFFFFFFFFFFFFFFFFFFFFFFFFFFFFFFFF:FFFFFFFFFFFFFFFFFFFFF:FFFFFFFFFFFFFFFFFFFFFFFFFF:FFFFF:FFFF::FFFFFFFFFFFFFFFF:FFF:FFFFFFFFFFF:FFFFF:FFFFFFF:FFFFFFFFFFFFFFFF:FFFFFFFFFFFFFFF:,FFFFFF:FFFFFFF:FFFFF:F::FFF,FFF,FFFF:FFFFFFFFF,FFFFFFFF:,FFFFF
@A00920:152:HGHKKDRXX:2:2102:8115:23312 1:N:0:CGCGTTCA+CTAGAACA
ACTCCTACGGGAGGCAGCAGTGGGGAATATTGCACAATGGGCGAAAGCCTGATGCAGCGACGCCGCGTGAGGGATGACGGCCTTCGGGTTGTAAACCTCTTTCAGTAGGGAAGAAGCGAAAGTGACGGTACCTGCAGAAGAAGCGCCGGCTAACTACGTGCCAGCAGCCGCGGTAATACGTAGGGCGCAAGCGTTATCCGGAATTATTGGGCGTAAAGAGCTCGTAGGCGGTTTGTCGCGTCTGCTGTGA
+
FFFFFF:FFFFFFFFFFFFFFFFFF:FFFFFFFFFFFFFFFFFFFFFFFFFFFFFFFFFFFFFFFFFFFFFFFFFF,FFFFFFFFFFFFFFFFFFFFFFFFFFFFFFFFFFFFFFFFFFFFFFFFFFFFFFFFFFFFFFFFF:FFFFFFFF,FFFFFFFFFFFFFFFFFFFFFFFFFFFFFFFFFFFFF,FFFFFFFFFFFFFFFFFFFFFFF:FFFFFFFFFFFFFFFFFFFFFFFF:FF:FFFFFFF:
@A00920:152:HGHKKDRXX:2:2102:5755:23829 1:N:0:CGCGTTCA+CTAGAACA
ACTCCTACGGGAGGCAGCAGTAAGGAATATTGCACAATGGGCGCAAGCCTGATGCAGCAACGCCGCGTGCCCGAGGAAGGCCTTCGGGTTGTAAAGGGCTTTTCTGGCTGAAGAGTAAGGACGGTAGGCCAGGAATAAGCGTCGGCTAACTACGTGCCAGCAGCCGCGGTAAAACGTAGGACGCGAGCGTTATCCGGATTTACTGGGCGTAAAGCGCGGGCAGGCGGCTGTTCAAGTCGGACGTGAAAGC
+
FFFFFFFFFFFFFFFFFFFFFFFFFFFFFFFFFFFFFFFFFFFFFFFFFFFFFFFFFFFFFFFFFFFFFFF:FFFFFFFFF,FFFFFFF:FFFFF:F:FFFFFFFFFF:F::FFFFFFFFF:FFFFFFFFFFFFFFF,FFFFFF:FFFFFFFFF:FFFFFFF:FFFFFF,:FFFF,,FFFFFFFFFFFF,,:FFFFFFF:FFF:FFFFF::FFFF:FFFFFFF:F:FF:FFFFFFFFFFFF,F,F,F,FF
@A00920:152:HGHKKDRXX:2:2102:20383:23923 1:N:0:CGCGTTCA+CTAGAACA
ACTCCTACGGGAGGCAGCAGTGGGGAATATTGCACAATGGGCGCAAGCCTGATGCAGCGACGCCGCGTGGGGGACGAAGGCCTTCGGGTTGTAAACCCCTTTCAGCAGGGAAGAAGCGAAAGTGACGGTACCTGCAGAAGAAGCGCCGGCTAACTACGTGCCAGCAGCCGCGGTAAGACGTAGGGGGCGAGCGTTGTCCGGAATTATTGGGCGTAAAGGGCTCCTAGGCGGTTCAGTAAGTCGACTGTGA
+
::FF:FF::FFFFFFFFFFFFFFFFFFFFFFFFFFFFFFFFFFFF:FFFFFFFFF,FFFFFFFFFFFFFFFFFFFFFF:FFFFF:FFFFFFFFFFF:FFF:FFFFFFFFFF:FFFFFFF:FFFFFFFFF:FFFFFFFFFFFFFFFFFFFFFFFFFF:FFF:FFFFFFFFFFFFF::FFFF:FF:FFFFFFFFFF:FFFFFFF,FFFFFFFFFF::FFF,FFFF:FFFF:F,FFFFFF,FFF:F:F:,:FF
@A00920:152:HGHKKDRXX:2:2102:6686:24001 1:N:0:CGCGTTCA+CTAGAACA
ACTCCTACGGGAGGCAGCAGTGGGGAATTGTTCGCAATGGGCGCAAGCCTGACGACGCAACGCCGCGTGGAGGATGAAGGACTTCGGATTGTAAACTACTGTTGACCGGGACGAATAGCACCGACCTAACACGTCGGAGTATGAAGGTACCGGGTGAGGAAGCCCCGGCTAACTCTGAGCCAGCAGCCTCGGTAATACAGTGGGGGCAAGCGTTGTTCGGAATTACTGGGCTTAAAGGGCGCGGAGGCGG
+
FF:F,FFFFFFF:FFFFFFFFFFFFFF:,,FFFFFFFFFFFFF,FFFFFFFF:F,,FF:FFF:FFFFFF,,FFFFFFFFF,FFFFFF,FF:FFFFF,,FFFF,F,F:FFFF,FFFFF,F,,F,,FF:,F,,FFF,,FFFF,FFF,,,FFF,,,,F,FF,F,,,,F,F,FFF,,F:,F,,F,FFFFF:F,F,,F,F,,FFF,,,:,,F,,F,FFF,F,,,FFF,FFF,F:FF,FFFF::,F,FF,F:FFF,
@A00920:152:HGHKKDRXX:2:2102:4336:24283 1:N:0:CGCGTTCA+CTAGAACA
ACTCCTACGGGAGGCAGCAGTGGGGAATATTGGACAATGGGCGAAAGCCTGATCCAGCGACGCCGCGTGTGTGAAGAAGGCCTGCGGGTTGTAAAGCACTTTCGATGGGAACGAAATGTGTCGGGCTAATATCCCGGCAAGCTGACGTTACTCAATGAAGAAGCACCGGCTAACTCTGTGCCAGCAGCCGCGGTAATACAGAGGGTGCGAGCGTTAATCGGAATTACTGGGCGTAAAGCGCACGTAGGTG
+
FFFFFF:FFFFFFFFFFFFFFFFFFFFFFFFFFFFF:FFFFFFFFFFFFFFFFFFFFFFFFFFFFFFFFFFFF:FFFFFFFFFFFFFFFFFFFFFFFFFFFFFFFFFFFF:FFFFFFFFFFFFFFFFFFF:FFFFFFFF:FFF:FFFFFFFFF:FFFFFFFFFFFFFFFFFFFFFFFFFFFF:FFFFFFFFFFFFFF:FFFFFFFFFFFFFFFFFF:FFFFF,FFFFFFFFFF:FFFF,FFFFFFFFFFF
@A00920:152:HGHKKDRXX:2:2102:26992:24690 1:N:0:CGCGTTCA+CTAGAACA
ACTCCTACGGGAGGCAGCAGTGAGGAATATTGCACAATGGGCGCAAGCCTGATGCAGCGACGCCGCGTGAGTGATGAAGGCCTTCGGGTCGTAAAGCTCTTTTCTGCGTGACGAGCAAGGACGGTAGCGCAGGAAGAAGTCTCGGCTAAATACGTGCCAGCAGCCGCGGTAAAACGTAGGAGACAAACGTTATCCGGAGTTACTGGGCGTAAAGGGCGTGCAGCTGGTTGTTTACTTTCGGCGTGAAAGC
+
FFFF:FFFFFFFFFFFFFFFFFFFFFFFFFFFF:FFFFFFFFFFFFFFFFFF:FFFFFFFFFFFFFFFFFFFFF,FFFFFF:,FFFFFFFFFFFF:FFFFFF,FF:FFF:FFFFF,,FFFFFFFF,,F,FFF:F:,:FFFF:FF,FFF:,FF:,F,FFF,,FFFF:FFFFFFFF:F:FF:FFFFF:FFFFFF:FFF,FFF:FFF:FFF,FFFF:F,FF:FF,F,F:F:,:FF,F,,:,FF,FFF,FF:FF
@A00920:152:HGHKKDRXX:2:2102:14145:25708 1:N:0:CGCGTTCA+CTAGAACA
ACTCCTACGGGAGGCAGCAGTGGGGAATCTTGCGCAATGGCCGAAAGGCTGACGCAGCGACGCCGCGTGCGGGAGGACGCTTTTCGGAGTGTAAACCGCTGTCAGAGGGGACGAAGGCCCCTGGGAGGAAATGCCTTAGGGGAGGGACGGTACCCTCAGAGGAAGCACCGGCTAACTCCGTGCCAGCAGCCGCGGTAATACGGAGGGTGCGAGCGTTGTTCGGAATTATTGGGCGTAAAGCGCACGTAGG
+
FF:,FFFFFFFFFFFF:FFFFFFFF:FFFFFFFFFFFFFFFFFFFFFFFFFFF:F:FF:FFFFFFFFFFFFFFFFFFFFFFFFFFF:FFFFFFFFFFFFFFFFFFFFFFFFFFFFFFFFFFF:FFFFFFF:FFFF:FFFFFFFFFFFFFFFFFFFFFFFFFFFFF::FFFFFF:FF:FFF,FFFFFFFFFFFFFFFFFFFFFFF:FFFFF:FFFFFFFFFFFFFFF:FFF:F,FFFFFFF:FFFFFFFFF
@A00920:152:HGHKKDRXX:2:2102:6587:26334 1:N:0:CGCGTTCA+CTAGAACA
ACTCCTACGGGAGGCAGCAGTGGGGAATCTTGCGCAATGCGCGAAAGCGTGACGCAGCAACGCCGCGTGAGGGAAGACGGCCTTCGGGTTGTAAACCTCTTTCAGTTGGGACGAAGGTCGGGCGGTTAATACCCGTTCCGGCTGACGGTACCTTCACAAGAAGCTCCGGCTAACTACGTGCCAGCAGCCGCGGTAATACGTAGGGAGCAAGCGTTGTCCGGAATCATTGGGCGTAAAGAGCGTGTAGGCG
+
FFFFFFFFFFFFFFFFFFFFFFFFFFFFFFFFF:FFFFFFFFFFFFFFFFFFFFFFFFFFFFFFFFFFFFFFFFFFFFFFFFFFFFFFFFFFFFFF:FFFFFFFFFFFFFFFFFFFFFFFFFF:FFFFFFFFF:F::FFFFFFFF:FFFFFFFFFFFFFFF:FFFFFFFFF:FFFFFFFF:FFFFFFFFF:F,:FFF:FFFFFF:FFFF,FF:FFF:FFFFF:FFFFFF,:F:FFFFF:FF,FFFFFFFF
@A00920:152:HGHKKDRXX:2:2102:24234:26365 1:N:0:CGCGTTCA+CTAGAACA
ACTCCTACGGGAGGCAGCAGTTAGGAATTTTCGACAATGGGGGGAACCCTGATCGAGCGACACTGCGTGAGGGATGAAGGCCTTAGGGTTGTAAACTTCTAATAGAGGGACGATGGTGACGGTACCTCTTGATTAGCACCGGCTAACTTCGTGCCAGCAGCCGCGGTAATACGAAGGGGGCTCGCGTTGTTCGGAATTACTGGGCGTAAAGCGCACGTAGGCGGGTCCTGTAAGTCTCACTGTGAAAGCC
+
:,FFFFF:FF:F:FFF:FFF:FFFFFFFFF,FF,FFFFFFFFFFFFFFFFFFFF:FFF:FFF:F:FFFFFFFFF,:FF,F,F:FF,FFFF::FFFFFFFF:FFFFF:,FFF,F,FFF:FFFFFFFFFFFFFFFFFFFFFF:F::FF:F:FFFF:FF:FF,FFFFFFF,FFFFFFF,,FF:FF,FFFFFFFF:FFFFFFFFF,F,FFFFFFF,FFFFF::,,FFFFFFF,:FF,FFFFF:FFFFFFFF,F:
@A00920:152:HGHKKDRXX:2:2102:26232:26663 1:N:0:CGCGTTCA+CTAGAACA
ACTCCTACGGGAGGCAGCAGTGGGGAATTGTTCACAATGGGCGCAAGCCTGATGACGCAACGCCGCGTGGGGGATGAAGGTCTTCGGATTGTAAACCCCTGTCGAACGGGACGAACGGCCTCTGGGCTAATCACCAGGGGAGTGACGGTACCGTTAAAGGAAGCCACGGCTAACTCTGTGCCAGCAGCCGCGGTAATACAGAGGTGGCAAGCGTTGTTCGGAATTACTGGGCGTAAAGGGCGCGTAGGCG
+
FFFFFFFFFFFFFFFFFFFFFFFFFF:FFFFFFFFFFFFFFFFFFFFFFFF:FFFFFFFFFFFFFFFFF:FFFFFFF,FFFFFFFFFFF,FFFFFFFFFFFFFFFFFFFFFFFFFFFF:F,FFFFFFF,FFFFFFFFFFFFFFFFFFFFFFFFF,FF:FFFFFF:FFFFFFFFFFF:FFFFFFF::FFFFFFFF,:F:FFFFFFF:FFFFFFFFFFFF:FFF:FFFFFFFFFFFFFFF,:F,FFFFFFF:
@A00920:152:HGHKKDRXX:2:2102:15845:26710 1:N:0:CGCGTTCA+CTAGAACA
ACTCCTACGGGAGGCAGCAGTCGAGAATAATTCACAATGGGGGCAACCCTGATGGTGCAACGCCGCGTGGAGGATGACGGTCTTCGGATTGTAAACTCCTGTCATCCGGGAGTAAGACCTGGCGGTTAACAGCCGACAGGGTTGATAGTACCGGAAGAGGAAGGGACGGCTAACTTCGTGCCAGCAGCCGCGGTAATAAGAAGGTCCCGAGCGGTGTTCGGACTCACTGGGCGGAAAGGGAGCGTAGGCG
+
:FFFF:FFFFFFFFF:F:FFFFFFF::,:FFF,FFFFFFFFFF:FFFFFFF::FFFFFF::FFFFFFF:FF:FF,,,FF,FFFF,::FFFFF:FFFFFFF:F,F,FFFFFFFFFF:,::FF:FFFFFFFFFFFFFFFF:FFF:,FFF:FFFFFF,FFFFFFFF:FFFF,FFF:FFF,,FFFFFFF:::FFFFFFFFFF,FF:FFFFFFF,FF:FFF,FF,FF,FFFFF,FF,F,FF,F:::FFF,F::F,
@A00920:152:HGHKKDRXX:2:2102:30047:26976 1:N:0:CGCGTTCA+CTAGAACA
ACTCCTACGGGAGGCAGCAGTCGGGAATTTTGCCCAATGGACGAAAGTCTGAGGCAGCAACTCCGCGTGAGGGATGAAGGCTCTAGGGTCGTAAACCTCTTTTCTCAGGGAAGATCCAAGACGGTACCTGAGGAATAAGCCACGGCTAACTACGTGCCAGCAGCCGCGGTAATACGTAGGTGGCGAACGTTATCCGGAATTACTGGGCGTAAAGGGTCCGCAGGCGGGTCACCAAGTCCGGCGTGAAAGC
+
FFFFFFFFFFFFFFFFFFFFFFFFFFFFFFFFFFFFFFFF:F:FF:FFFFFFFFFFFFFFFFFFFFFFFFFFFFFFFFFFFFFFFFFFFFFFFFFFFF:FFFFFFFFFFFFFFFFFFFFFFFFFFFFFFFFFFFFFFFFFFFFFFFFFFFFFFFFFFFFFFFFFFFFFFFFFFFFFFFFFFFFFFFFFFF:FFFFFFFFFFFFFFFFFFF:FFFFFFFFFFFFFFF:FFFFFFFFFFFFFFFFFFFFFFF
@A00920:152:HGHKKDRXX:2:2102:23800:27398 1:N:0:CGCGTTCA+CTAGAACA
ACTCCTACGGGAGGCAGCAGTGGGGAATCTTGCGCAATGGGCGAAAGCCTGACGCAGCAACGCCGCGTGGGGGATGAAGGCTTTCGGGTTGTAAACCCCTTTCAGCAGGGACGATTATGACGGTACCTGCAGAAGAAGGACCGGCCAACTACGTGCCAGCAGCCGCGGTAATACGTAGGGTCCAAGCGTTGTCCGGATTTATTAGGCGTAAAGAGCTCGTAGGCGGCTCAGTAAGTCGGATGTGAAAACT
+
FFFFFFFFFFF:FFFFFFFFFFFFFFFFFFFFFFFFFFFFFFFFFFFFFFFFFFFFFFFFFFFFFFFFFFFFFFFFFFFFF:FFFFFFFFFF:FFFF:FF:FFFFFFFFFFFFFFFFFFFFFFFFFFFFFFFFFFFFFFFFFFFFFFFFFFFFFFFFFFFFFFFFFFFFFFFFFFFFFFFFFFFFFFFFFFFFFFFFFFFFFFFFFFFFF:FFFFF:FFFFFFFFFFF:FFFFFFF:FFFFFFF:FFFF:
@A00920:152:HGHKKDRXX:2:2102:23375:28040 1:N:0:CGCGTTCA+CTAGAACA
ACTCCTACGGGAGGCAGCAGTGGGGAATCTTGGACAATGGGCGCAAGCCTGATCCAGCCATGCCGCGTGAGTGATGAAGGCCTTAGGGTTGTAAAACTCTTTCGTCAGGGACGATAATGACGGTACCTGAAGAAGAAGCCCCGGCTAACTTCGTGCCAGCAGCCGCGGTAATACGAAGGGGGCTAGCGTTGTTCGGATTTACTGGGCGTAAAGCGCGTGTAGGCGGGCTGGTAAGTTGGGGGTGAAATCC
+
F,FFFFFFFFFFFFFFFFFFFFFFFFFFFFFFFFFFFFFFFFFFFFFFFFFFFFF:FFF:FFFFFFFFFFFFFFFFFFFFFFF:FFFFFFFFFFF:FFFFFFFFFFFFFF,FFFF,FFFFFFFFFFFFFF:FFFFFFFF:FFFFFFFFFFF:FFFFFFFF:FFFFFFFFFFFFFFFFFFFFFFFF:FFFFFFFFFFFFFFFFFFFF:FFF:FFFFFFFFFFFFF:F:F::FFF:FF:FF:F:FFFFFFF:
@A00920:152:HGHKKDRXX:2:2102:4788:28510 1:N:0:CGCGTTCA+CTAGAACA
ACTCCTACGGGAGGCAGCAGTCGGGAATTTTGCGCAATGGACGAAAGTCTGACGCAGCAACGCCGCGTGAGGGATGACGGCCTTCGGGTTGTAAACCTCTTTTGTCAGGGAAGATGATGACGGTACCTGGCGAATAAGCCACGGCTAACTACGTGCCAGCAGCCGCGGTAATACGTAGGTGGCAAGCGTTGTCCGGATTTACTGGGCGTAAAGAGCGCGCAGGCGGTCGTTCAAGTAGCGTGTGAAAGCC
+
F:FFFFFFFFFFFFFFFFFFFFFFFFFFFFFFFFFFFFFFFFFFFFFFFFFFFFFFFFFFFFFFFFFFFFFFFFFFFFFFFFFFFFFFFFFFFFFFF:FFFFFFFFFFFFFFFFFFFFFFFFFF:FFFFF:FFFFFF:F:FFFFF:FFFFFFFFFFFFFFFFFFFFF:FF,FFFF:FFFFFFFFFFF,FFF,FFFFFFFFF:FF:FFFF:FF:FFFFF,:,FFFFFFFFFFFFFFF,:,:FFFFFF:FF,
@A00920:152:HGHKKDRXX:2:2102:8558:28776 1:N:0:CGCGTTCA+CTAGAACA
ACTCCTACGGGAGGCAGCAGTGGGGAATATTGCACAATGGGGGAAACCCTGATGCAGCCATGCCGCGTGTGTGAAGAAGGCCCTCGGGTTGTAAAGCACTTTCAGTAGGGAGGAAGGGTTGCTGGCTAATATCCAGCAACATTGACGTTACCTACAGAAGAAGCACCGGCTAACTCCGTGCCAGCAGCCGCGGTAATACGGAGGGTGCAAGCGTTATCCGGATTCACTGGGTTTAAAGGGTGCGTAGGAG
+
F:FFFFFFFFFFFFFFFFFFFFFFFF,FFFFFFF:FFFFFFFFFFFFFF,FFFFFFFFFFFFFFFFFFFFFFF:FFFFFFFFFFFFFFFFF::FFFFFFFFFFFFFFFFFFFFF,FFFFFFFFFFFFFFFFFFFFFFFFFFFFFFFFFFFFFFFFFFFFF,FFFFFFFFFFFFFFFFFFFFFFFFFFFFFFFFFFFFFFFF:FFFFFFFFFFFFFFFFFF:FFFFFFFFFF::FFF:FFFFFFF,FFFFF
@A00920:152:HGHKKDRXX:2:2102:3965:29778 1:N:0:CGCGTTCA+CTAGAACA
ACTCCTACGGGAGGCAGCAGTAAGGAATATTGCACAATGGGCGCAAGCCTGATGCAGCAACGCCGCGTGCCCGAGGAAGGCCTTCGGGTTGTAAAGGGCTTTTCTGGCTGAAGAGCAAGGACGGTAGGCCAGGAATAAGCGTCGGCTAACTACGTGCCAGCAGCCGCGGTAAAACGTAGGACGCGAGCGTTATCCGGATTTACTGGGCGTAAAGCGCGGGCAGGCGGCTGTTCAAGTCGGACGGGAAAGC
+
FFFFFFFFFFFFFFFFFFFFFFFFFFFFFFF:FFFFFFFFFFFFFFFFFFFFFF,FFFFFFFFFFFFFFFFFFF:FFFFFFFFFFFFFF,FFFFFFFFFF:FFFFFFFFFFFFFFFFFFFFFFFFFFFFFFFFFFF,FFFF,FFFFFFFFFFF:FFFFFFFFFFFFFFF:FFFFFFFFFFF:FFFFFF,FFFFFFFF:FFF::FFF,FFFFFF:FFFFFFFFF:FFFFFFFFFFFF,FFFFF:,,:FF,F
@A00920:152:HGHKKDRXX:2:2102:5556:30123 1:N:0:CGCGTTCA+CTAGAACA
ACTCCTACGGGAGGCAGCAGTGGGGAATTTTGGACAATGGGCGCAAGCCTGATCCAGCCATGCCGCGTGCGGGAAGAAGGCCTTCGGGTTGTAAACCGCTTTTGTCAGGGAAGAAACGCTCTGGACTAATACTCCGGAGTAATGACGGTACCTGAAGAATAAGCACCGGCTAACTTCGTGCCAGCAGCCGCGGTAATACGAAGGGTGCAAGCGTTACTCGGAATTACTGGGCGTAAAGCGTGCGTAGGTG
+
FFF,F:F:FFFFFFFF:FF:FF,,,FFFFFFFFF:F,F,FFFF:FF,:FF:FFFFFFFF:F:FFFFFFFFF:FFFFFF::FFFFF:FFFFFFFFFFFFFFF,FFFFFFF,,FFFFFFFFF:FFFFFFF:F,:FFFFFFF:FFFFF,FFFF,FF:FFFFFF:FF,FF,,FFFFFFF:F:,F:FFFFF,FFF:FFFF,FFFFFFFFF::F:FFF:,,FFFFFFF::FFFF:,FF:FF,F:,FFFFFFFF:FF
@A00920:152:HGHKKDRXX:2:2102:17680:30264 1:N:0:CGCGTTCA+CTAGAACA
ACTCCTACGGGAGGCAGCAGTGGGGAATATTGGACAATGGGCGAAAGCCTGATCCAGCGACGCCGCGTGTGTGAAGAAGGCCTGCGGGTTGTAAAGCACTTTCGATGGGAACGAAATGTGCCGGGCTAATACCCCGGCAAGCTGACGTTACTCAATGAAGAAGCACCGGCTAACTCTGTGCAAGCAGCCGCGGTAATACAGAGGGTGCGAGCGTTAATCGGAATTACTGGGCGTAAAGCGCACGTAGGTG
+
,:FFFFFF:F:FFFFFFFF:FFFFFF:FF,FFFFFFFFFFFFFFFFFFFFFFFFF:FFFFFFFFFFF:FFFFFFFF:FFFFFFF:FFFF:FFFFFF:FFFFFFFF:::FF::F:FFF,FFFFFFFFFFFFFFFF:F:FFFFFFFFFFFFFFFFFF,FF::FFFFFFFFFFFFFFFFFFFFF,FF,F:FF:FFF,,FFFFFFFFFFFFF,FFFFFF:F:FFFF:FFFF,:FFF:FFFFFFFFFF:FFF::F
@A00920:152:HGHKKDRXX:2:2102:18132:30859 1:N:0:CGCGTTCA+CTAGAACA
ACTCCTACGGGAGGCAGCAGTAAGGAATATTGGTCAATGGACGCAAGTCTGAACCAGCCATGCCGCGTGGAGGATGAAGGTCCTCTGGATTGTAAACTTCTTTTATCTGGGAAGAAATCCATTTTTTCTAAAGTGGTTGACGGTACCAGATGAATAAGCACCGGCTAACTCCGTGCCAGCAGCCGCGGTAATACGGAGGGTGCAAGCGTTATCCGGATTTACTGGGTTTAAAGGGTGCGTAGGCGGATAG
+
FF:FF:FFFFF:FFFFFFFFFFFFFFFFFF,FFFFFFFFFFFFFFFFFFFFFFFFFFFFFFFF:FFFFFFFFFFFFFFFFFFFFFFFFFFFFFF:FFFFFFFFFFFFFFFFFFFFFFFFFF:FFFFFFFFFFFFFFFFFFFFFFFFFFFFFFFFFFFFFFFFFFFFFFFFFFFFFFFFF:FFFFFFFFFFFF,FFFFFFFFFFF,FF:FFFFFFFFFFFFFFFFFFFFFFFFFFFFFFFFF:FFFFFFFF
@A00920:152:HGHKKDRXX:2:2102:7446:30984 1:N:0:CGCGTTCA+CTAGAACA
ACTCCTACGGGAGGCAGCAGTAAGGGATCTTGCGACAATGGGCGAAAGCCTGACGCAGCAACGCCGCGTGCGGGATGACGGCCTTCGGGTTGTAAACCGCTTTTCGGGGGGAAGAGGAAGGACGGTACCCCCGGAATAAGTCTCGGCTAACTACGTGCCAGCAGCCGCGGTAAAACGTAGGAGGCGAGCGTTATCCGGATTTACTGGGTGTAAAGCGCGTGTAGGCGGTCGTGCAAGTGAGGCGTGAAAG
+
FFFFFFFFFFFFFFFFFFFFFFFFFFFF:FFFFFF:FF,FFFFFFFFFF:FFFFF:FFFFFFFFFFF,FFF:F:FFFFFFFFFFFFFFFFFFFFFFF,FFFFFF:FFFFFFFF,FFFF::FFF:F:FFFFFFFFFFF:F:FFFFFFFFFF,FFFF:FFFFFFFFFFFFFF:FF,FFFFFFFFFFFFFFFFFFFFFFFFF:FFFFFFFFFFFFF:FF:FF,FFFFFFFF::FFFFFF,FFFFF,FF:FFFF
@A00920:152:HGHKKDRXX:2:2102:26892:31313 1:N:0:CGCGTTCA+CTAGAACA
ACTCCTACGGGAGGCAGCAGTAAGGAATATTGGTCAATGGACGCAAGTCTGACCCAGCCATGCCGCGTGGAGGATGAAGGTCCTCTGGATTGTAAACTTCTTTTATCTGGGAAGAAATCCATTTTTTCTAAAGTGGTAGACGGTACCAGATGAATAAGCACCGGCTAACTACCTGCCAGCAGCCGAGTTAATACGGAGGGTGCACTCGTTATCCGGATTTACTGGGTTTAATGGGTGCGTAGGAGGATAG
+
:FFFFFFFFFFFFFFFFFFFFFF:FFFFFFFF:FFFFFFFFFF:FFFFFFF:,,FFFFFF:FFF:FFFF,FFFFFFFF:FFF:FFFF,FFFFFF:FF,FFFF::FF:FF:FF,F,,:F::FFFFFF,FF,F:,:FFF,FF,,,:FFFFFF:FFFFFF,FFFFF,:F::FF,F,FFFFFFFFFFFF,,,:F,FF,FFFFF,:FFF,,FFFF,FF,,::,:FFFF,:F:,,FF,,:,FF,F:,FF,FF,FF,
@A00920:152:HGHKKDRXX:2:2102:9706:31328 1:N:0:CGCGTTCA+CTAGAACA
ACTCCTACGGGAGGCAGCACTGGGGAATATTGCACAATGGGGGAAACCCTGAAGCAGCTATGCCGCGTGCGTGAAGAAGTCCTTCGGGATGTAAACCCCTTTTCTACGGAAAGAAACCTGAAGGTAAAAAACCACGAAGACAAGACTATCAAGTAGGAAGAAGCACCGGAAAACTAAATGCGACAAGCCGAGCTCGTACGTAGGGTGCGAGCGTTGATCGTAGTAACTCCGATAAGTCAGAGCGGAGACC
+
FFFFFF:FFFFFFFFFFF:,FF,FF:FFFFFF,,FFFFFFF,F,FFFFFFFF,,FFFF,F,FFFFFFFF,,,FF,F:FF:FFFFFFFFFFFFF:F,,,FFFFF:F,,FF:,,F:,FF,:,:,F,F,:,,,F:,,,F,,,:F:,F,F:,,,,,:F:,,,FF:FFF:,FFF,,:,:,,,,,F:,,,,FFF,,:F,F,,,F:FFF,,F:F:,,,,,::,,,FF,F,,,,,,,,F,:,F,,:,F:FF,,:,,:,
@A00920:152:HGHKKDRXX:2:2102:29821:31501 1:N:0:CGCGTTCA+CTAGAACA
ACTCCTACGGGAGGCAGCAGCAAGGAATTTTCCACAATGGGCGCAAGCCTGATGGAGCAACGCCGCGTGCGGGATGACGCTCTTCGGAGTGTAAACCGCTTTTCGAGGGGACGAAGGCAATGACGGTACCCTCGGAAGAAGGATCGGCTAACTACGTGCCAGCAGCCGCGGTAATACGTAGGTGGCAAGCGTTATCCGGACTTATTGGGCGTAAAGCGCGCGCAGGCGGTTTCTTAAGTCTGATGTGAAA
+
:FFFFFFFFFFFFFFFFFFFFFFFFFFFFFFFF:FFFFFFFFFFFFFFF,FFFFFFFFFFFFFFFFFFFFFFFFFFFFFFFFFFFFFFFFFFFFFFFFFFFFFFFFFFFFFFFFFFFF:,FFFFFFF:FFFFFFF:FFFFFFFFFFFFFFFFFFFFFFFFFFFFFFFFFFF:,FFFFFFFFFFFFFFFFFFFF,FFFFFF,FFFFFFFFFFFFFFFFFFF:FFFFFFFFFFF:FFFFFFFF:FFFFFFFF
@A00920:152:HGHKKDRXX:2:2102:15709:31923 1:N:0:CGCGTTCA+CTAGAACA
ACTCCTACGGGAGGCAGCAGTGGGGAATAATGGACAATGGGCGAAAGCCTGATCCAGCAATGCCGCGTGAGTGATGAAGGCCTTAGGGTTGTAAAGCTCTTTTACCCGGGATGATAATGACAGTACCGGGAGAATAAGCCCCGTCTAACTCCGTGCCAGCAGCCGCGGTAATACGGAGGGGGCTAGCGTTGTTCGTAATTACTGGGCGTAAAGCGCGCGTAGGCGGATTTGCAAGTTAGAGGTGAAAGCC
+
,FF:FFF:,:,FFFF:FFF:FFFFFFF,:,:FF:FFFFF:,FFFFFFF,FF:F:FFFFFFFFFF:,,FF:FF:FFFFFF:FFFFFF:FF:FFF:FF:FFFF::FFF,F:FFFF:,:FF,FF::FFFFFFFFF:F:FF:,:FFF,::FF::F,F,,,:F:,FFF::,:FF:,F,,,F:,F:,FFF:FF,F:::F,F,F:F,FFFF::,F,FFF,,F::,,FFF,::,,FFFFFF:FF,,:,,,:,FFFFF:
@A00920:152:HGHKKDRXX:2:2102:18105:32064 1:N:0:CGCGTTCA+CTAGAACA
ACTCCTACGGGAGGCAGCAGCTAGGAATCTTGGGAATGGGCGAAAGCCTGACCCAGCAACGCCGCGTGGGCGATGAAGGCCTTCGGGTCGTAAAGCCCTTTTGCAGGGGAAGATGATGACGGTACCCTGCGAATAAGCCACGGCTAACTACGTGCCAGCAGCCGCGGTAATACGTAGGTGGCAAGCGTTGTCCGGATTTACTGGGCGTAAAGGGCGTGCAGGCGGTCTGTTAAGTCTCGGGTGAAAGCTC
+
FFFFFFFFFFFFFFFFFFFFFFFFFFFFFFFFFFFFFFFFFFFFFFFFFFFFFFFFFFFFFFFFFFFFF:FFFF:FFFFFFFFFFFF,FFFFFFFFFFFFFFFF:FFFFF:FFFFF:FFFFFFFFFFFFFFF:FFF:FFFF,FF::FF:F,:FFFF,FFFFFFFFFFFFFFFFFFFFFFFFFFFFFFFFFFF::FFFFFFFFFFFFFFF:F:F,FFFFFFFFF:FFFFF,:FFFFFF,:F:F,FFFFFFF
@A00920:152:HGHKKDRXX:2:2102:6307:32550 1:N:0:CGCGTTCA+CTAGAACA
ACTCCTACGGGAGGCAGCAGTGGGGAATATTGGACAATGGGCGAAAGCCTGATCCAGCCATGCCGCGTGTGTGAAGAAGGTCTTCGGATTGTAAAGCACTTTAAGTTGGGAGGAAGGGCATTAACCTAATACGTTAGTGTTTTGACGTTACCGACAGAATAAGCACCGGCTAACTCTGTGACAGCAGCCGCGGTAATACAGAGGGTGCAAGCGTTAATCGGAATTACTGGGCGAAAAGCGCGCGTAGGTG
+
FFFFFFFFFFFFFFFFFFFFFFFFFFFFFFFFFFFFFFFFFFFFFFFFFFFFFFFFFFFFFFFFFFFFFFF,FFFFFFFFF,FFFFFFFFFFFFFFFFFFFF::FFFFFFFFFFFFFFFFFFF:FF,FF,FFFFFFFF,FF:FFF,,::F:FFFF:FFF,FFFFFFFFF::FFFFFF:FF,FF::F,F:FFF:,F:FFFFFF:FFF,::,::FFFFF:F,FF,:F,,FF,FFF,F:F:FF:FFF,FFFF,
@A00920:152:HGHKKDRXX:2:2102:24089:32597 1:N:0:CGCGTTCA+CTAGAACA
ACTCCTACGGGAGGCAGCAGTGGGGAATCTTGGGCAATGGGCGAAAGTCTGACCCAGCAACGCCGCGTGGGTGATGAAGGCCTTCGGGTCGTAAAGCCCTGTCGGGAGGAACGAACGCTTCCGCCACGTACAATGGCGGAAGGTGACGGTACCTTCAAAGGAAGCACAGGCTAACTCCGAGCCCTCATCCGCTGTAAGACGGAGGGTGCAAGCGTTGTTCGGATTTACTGGGCGGAAAGCGCGCGTAGGC
+
FFF,FFFFFFFFF:F:FFF:FFFFFFFFFFFFFFFFFFFF,FFFFFFF:FFFFFFF:F::FFFF:FFFFFFFFFFFFFFFFFFFFFFFFFFFFF:F,FFFFF,F:,FFF:,FFFF:FF:,FF,,F:,F,,FFFFFFFFFF::,FFFF::FF,::::FF:FFFF:FFFFF:F,FFF,FF,,FFF,,FF,:F,F,FFFFF:FFF::FFFF:,F::,F,,,FFFFF:,,:FFFF,F,,FFFF,FFF::F::,,
@A00920:152:HGHKKDRXX:2:2102:31349:33802 1:N:0:CGCGTTCA+CTAGAACA
ACTCCTACGGGAGGCAGCAGTGGGGAATATTGGACAATGGGCGCAAGCCTGATCCAGCCATGCCGCGTGGGTGAAGAAGGCCTTCGGGTTGTAAAGCCCTTTTGTACGGGAAGAAATCTCCGGGGTTAATAACTCCGGAAGCTGACGGTACCGTAAGAATAAGCACCGGCTAACTTCGTGCCAGCAGCCGCGGTAATACGAAGGGTGCAAGCGTTACTCGGAATTACTGGGCGTAAAGCGTGCGTAGGCG
+
FFF,:FF:FFFFFFFFFFFFFFFFF:FFFFFFFFFFF,FFFFF:FFFFFFFFFFFFFFFFFFFFFFFFFFFFF,FFFFFFFFFFFFFFFFFF:FFFFFFFFFFFFFF:FFFFFFFFFFFFFFFFFFFFFFFFFFFFFFF:FFFFFFF:F,:F:FFFFFFFFFFFF:F::,FFFFFFFFFF:FFFFFFF:F:FF,FFF:FFFF,F,FFFFFFFFFFFFFFFF:,FFFFFF,FFFFFF:F:FFFFFF,FFFF
@A00920:152:HGHKKDRXX:2:2102:2537:33818 1:N:0:CGCGTTCA+CTAGAACA
ACTCCTACGGGAGGCAGCAGTGGGGAATATTGCACAATGGGCGCAAGCCTGATGCAGCGACGCCGCGTGAGGGATGACGGCCTTCGGGTTGTAAACCTCTTTCAGTAGGGAAGAAGCGAAAGTGACGGTACCTGCAGAAGAAGCGCCGGCTAACTCTGTGCCAGCAGCCGCGGTAATACAGAGGGCGCGAGCGTTGTCCGGAATCACTGGGCGTAAAGGGCGCGTAGGTGGCGGCATAAGGCCGCGGTGA
+
FFFFFFFFFFFFFFFFFFFFFFFFFFFFFFFFFFFFFFFFFFFFFFFFFFFFFFFFFFFFFFFFFFFFFFFFFFFF,FFFFFFFFFFFFFFFF:FFFFFFFFFFFFFFFFFFFFFFFFFFFFFF,FFFF:FFFFFFFFFFFFFFFFFFFFF:FFFFFFFFFFFFFFFFFFFFFFFF::F:FFFFFFFFFFFFFFFFF::FFF,FFFFFFFFFFF,FFFF:FFFFF,FFFFFFFF:FFFFFFFFF:FFFFF
@A00920:152:HGHKKDRXX:2:2102:30599:33849 1:N:0:CGCGTTCA+CTAGAACA
ACTCCTACGGGAGGCAGCAGTGGGGAATATTTGACAATGGGCGAAAGCCTGATCAAGCAACGCCGCGTGAGGGATGACGGCCTTCGGGTTGTAAACCTCTTTCAGCAGGGACGAAGCGCAAGTGACGGTACCTGCAGAAGAAGCACCGGCCAACTACGTGCCAGCAGCCGCGGTAATACGGAGGGTGCACGCGTTGTCCGGATTTATAGGGGTTAAAGGGAGCTAAGGCGGGTCAGTAAGTCGGATGTGA
+
FFFFFFFFFFFFFFFFFFFFFFFFF::FF,F,,FFFFFFFFFFFFFFFFFF:FF,:FFFFFFFFFFFFF,FFFFFFF:FF,FFFFFF:FFFFFFFF,:FFFF:F:::FFFFFFFF:FFFFF,F:,FF::FFFF:F,,FF,:FFFFFFF:FFFF:FFFFF:FF:FF:FFF:F,:F,FFFF,,FF,FF:FF,FF:,,FFF,FFFFFF,:,:F,,FFFFF,FF,:F,,,FFFF,,FF:F:,F:FFF,FFF,F,
@A00920:152:HGHKKDRXX:2:2102:32633:33927 1:N:0:CGCGTTCA+CTAGAACA
ACTCCTACGGGAGGCAGCAGTGGGGAATCTTGCGCAATGGGCGAAAGCCTGACGCAGCAACGCCGCGTGCGGGATGAAGGCCTTCGGGTTGTAAACCGCTTTCAGTGGGGACGAACCAAGACGGTACCCACAGAAGAAGCCCCGGCCAACTACGTGCCAGCAGCCGCGGTAACACGTAGGGGGCAAGCGTGGTCCGGATTTATTGTGCGTAAAGAGCTCGTAGGTGGTTCAGTAAGTCGGGTGTGAAAAC
+
F,FFFFFFF:FF,FFFFFFFFF,FFFFFFFF:F,FFFFFFFFFFFFFFFFFFFFFFFF:F:,FF:FFFFFFFFF:FFFFFFFFFFFFFFFFFFFFFFFF:FF:FFFFFF:FFF:FFFFF,FF,:F,,,FF:FFFF:FFFF,,FF:FFFFFFFF:::FFFFFFF::FFFFFFF,F,F,FFFFF:FFFFFFF,F::FFFFFFFFFFF,FF,,F,F,F,FFFFFFFFF::FFFFFFF:::FFFFFFFF:,,F:
@A00920:152:HGHKKDRXX:2:2102:30978:34194 1:N:0:CGCGTTCA+CTAGAACA
ACTCCTACGGGAGGCAGCAGTGGGGAATATTGCACAATGGGCGCAAGCCTGATGCAGCGACGCCGCGTGAGGGATGACGGCCTTCGGGTTGTAAACCTCTTTCAGCAGGGAAGAAGCGCAAGTGACGGTACCTGCAGAAGAAGCACCGGCTAACTACGTGCCAGCAGCCGCGGTAATACAGAGGGTGCGAGCGTTGTCCGGAATCACTGGGCGTAAAGGGCGCGTAGGCGGTCTGCTAAGCGTGTGGTGA
+
FFFFFFFFFFFFFFF:FFFFFFFFF:FFFFFFFFFFF:FF:FFFFFFFFFFF:FFFFFFFFFFFFFFFF:FFFFFFFFFF:FFFFFFFFFFFF:FFFFFFFFFF::FFFF,FF:,FFFFF:FFFFFFFFFFFFFFFFFFFFFF:FFF:FFF:FFFFFFFFFFFFFFFFF:FFFF:FFFFF:FF:FFFFFFFFF,FFFFFFFF:FFFFFFFFFFF,,FFFFFFFFFFFFFF:FFFFFFFFFFFF,FFFFFF
@A00920:152:HGHKKDRXX:2:2102:22842:34945 1:N:0:CGCGTTCA+CTAGAACA
ACTCCTACGGGAGGCAGCAGTGGGGAATATTGGACAATGGGCGCAAGCCTGATCCAGCCATGCCGCGTGAGTGAAGAAGGCCTTCGGGTTGTAAAGCTCTTTTGTCCGGAAAGAAAAGCTTCGGGTTAATACCACGGGGTTCTGACGGTACCGGAAGAATAAGCACCGGCTAACTTTGTGCCAGCAGCCGCGGTAATACGAAGGGTGCAAGCGTTAATCGGAATTAATGGGCGTAAAGCGTGCGTAGGTG
+
FFFFFFFF::FFFFFFFFFFFFFFFFFFF:F:FFFF:FFFFFFFFF:FFFFFFFF:F:FFF::FFFFFFF:F:F:FFFFFFFF:FFF:FFFFF:FF,FFFFFFFF,,F,FFF:FF:,F:FF,FFFF:FFFFF,,FFFFFFFFF,FFFF:FF,FFFFF,FFFFFFF,::FF:FFF:,FF:FF,FFFFF:FF:FFF:FF:F,FFF:FF:,FFFFFFFF,,,::FFFFF,,,,,FFFFF::,FFF:F:FF,FF
@A00920:152:HGHKKDRXX:2:2102:5665:35008 1:N:0:CGCGTTCA+CTAGAACA
ACTCCTACGGGAGGCAGCAGTGGGGAATATTGGACAATGGGCGCAAGCCTGATCCAGCCATGCCGCGTGAGTGAAGAAGGCCTTCGGGTTGTAAAGCTCTTTTGTCCGGAAAGAAAAGCCTTCTTTTAATACCCGGGGGTGATGACGGTAACGGAAGAATAAGCACCGGCTAACTTCGTGCCAGCAGCAGAGGTAATCCGAAGGGTGCAAGCGTTACTCTGAATTACTGGGCGTAAAGCGTGAGTAGGTG
+
FFFFFFFFFFFFFFFFFFFFFF,FFFFFFFFFFFFFFFFFFFF,,FFFFFFF,FFFFFFFFF,,FFFFFF:FFFFFFFFFFFFF:,FFFF,FFFF,FF,,FFF:F,F,,F,F,:FFFFFF:,:,,FFFFFFFFFF,FFF:FFFFFF,FFF,:,,FFF,F,F:F:F,:,,,,,F:F:F,,FFF:FF:FF,:,F,,FFF,F:FF:F,FFF,F:,FFFFFFF,FFFFF,FF:,,FF,,FF,FFFF:FF:F,:,
@A00920:152:HGHKKDRXX:2:2102:15799:35430 1:N:0:CGCGTTCA+CTAGAACA
ACTCCTACGGGAGGCAGCAGTGGGGAATATTGGACAATGGGGGCAACCCTGATCCAGCAATGCCGCGTGTGTGAAGAAGGCCTGCGGGTTGTAAAGCACTTTCAGAGGGGAAGAAAAAATCGGAGCCAATACCTCCGATCTTGACGTTACCCTTAGAAGAAGCACCGGCTAACTCCGTGCCAGCAGCCGCGGTAATACGGAGGGTGCAAGAGTTAATCGGACTTACTGGGCGTAAAGCGCACGCAGGTGG
+
:FFFFFFFFFFFFFFFFFFFFFFFFFFFFFFFFFFFFFFFFFFFFF:FFFFFFFFFFF,FFFFFFFFFFFFFFFFFFFFFFF:FFFF,FFFFFFFFFFF,FFF:FFFFFF:FF::FF:FFFF,FFFFFFFFFFFFF,FF:FFF,FFFFF,F:FFFF:,FFF:FFF:::FFFFFFFFFFFFFF:FFFFFF:FF,F:F:FF:FFFFFFFFFF,FFF,,:F::,,FFFFFFFFFFFF:FFF,FFFFFFFF:::
@A00920:152:HGHKKDRXX:2:2102:7907:35446 1:N:0:CGCGTTCA+CTAGAACA
ACTCCTACGGGAGGCAGCAGTGGGGAATCTTGCGCAATGGCCGAGAGGCTGACGCAGCGACGCCGCGTGGAGGATGACGGCCTTCGGGTTGTAAACTCCTGTTGCCCGGGACGAACACACGGATGCGTCCGTGCTGACGGTACCGGGTGAGGAAGCACCGGCTAACTCCGTGCCAGCAGCCGCGGTAATACGGAGGGTGCGAGCGTTGTCCGGAATCACTGGGCGTAAAGGGCGCGTAGGCGGTGGGGTA
+
:FFFFFFFFFFFFFFFFFFFFFFFFFFFFFFFFFFFFFFFFFFFFFFFFFFFFFFFFFFFFFFFFFFFFFFFF:FFFFFFFFFFFFFFFFF::FFFFFFFFFFFFFFFFFFFFFFFFFFFF:FF:FFFFFFFFFFFFFFFFFFFFFF:FFFFF,FF:FFFF:FFFFFFFFFFFFFF:FFFFFFFF,FFFFFFFFFFFFFFFFFFFFFFFFFFFF:FFF::FFFFFFFFFFF:FFF:FFF:FF,FFFFFFF
@A00920:152:HGHKKDRXX:2:2102:15510:36714 1:N:0:CGCGTTCA+CTAGAACA
ACTCCTACGGGAGGCAGCAGTTAGGAATCTTGCGCAATGGCCGAAAGGCTGACGCAGCGACGCCGCGTGTGGGATGAAGCTCTTCGGGGTGTAAACCACTGTTGCCCGGGACGAACGGGCGGATTTATCCGCCGTGACGGTACCGGGTGAGGAAGCACCGGCTAACTCCGTGCCAGCAGCCGCGGTAATACGGGGGGGGCACGCGTTGTTCGGAATTACTGGGCGTAAAGGGCTCGTAGGTGGCCAACTA
+
:F:FFFFFFFFFFFF:F:FFFFFFFFFFFFFFFFFFFFFFFFFFF:FFFFF:FFFF,FF,FFFFFFFFFFFFFFFFFF:FFF,FFFFFFFFFFFFFFFFFFFFFFFFFFFF,FFFFFF:FFFFFFFFF::FFF:FFFFF:FFFFFFFFFFFFFFFF:FFFFFFFFFFFFF,FFFFF:FFFFFFFFF,FF:FFFFFFFFFF:,FFFFFFFF:FFF,FFFFFFFFFFFFFF,F,::F:,FFF,FFFFF:FFF
@A00920:152:HGHKKDRXX:2:2103:25771:1157 1:N:0:CGCGTTCA+CTAGAACA
ACTCCTACGGGAGGCAGCAGTGGGGAATTTTGGACAATGGGGGCAACCCTGATCCAGCGACGCCGCGTGGAGGACGAAGGTCTTCGGATTGTAAACTCCTTTTAAAGGGGATGAATGCCTTAGTGAAAAAATAGGGGTGACAGTACTCTTTGAATAAGCCACGGCTAACTACGTGCCAGCAGCCGCGGTAATCCGTAGGTGGCAAGCGTTACTCGGAATCCCTAGGCGGAAAGCGCAGGTAGGCGGTTGT
+
FFFFFFFFF:F:FFFFFFFFF,F:F:FFFFFF::FFFFFFFFFFF,FFFFFFF,FF:FFFFFFFFFFFFFFFFFFFFFFFFF:FFFFF,FFFFFFFFFFFFF:FFFFFFFF:FF,FFFFFF:FFFFFF:F,FFFFFFFF:,:FF,F:F:FFFF,FFFFFFFF::F::FFFFFF::FF,F:F:FFFFFFFF:FFFF:F,FFFFF,FFF:F:FFFFFFFFFF,F:,FF,F,,,:,:FF,:F:,FFFF:,F,,
@A00920:152:HGHKKDRXX:2:2103:31241:1642 1:N:0:CGCGTTCA+CTAGAACA
ACTCCTACGGGAGGCAGCAGTAGGGAATCTTCCGCAATGGACGAAAGTCTGACGGAGCAACGCCGCGTGAACGATGAAGGCTTTCGGGTCGTAAAGTTCTGTTGTCAGGGAAGAACAAGTACCGTGCGAATAGAACGGTACCTTGACGGTACCTGACGAGGAAGCCCCGGCTAACTACGTGCCAGCAGCCGCGGTAATACGTAGGGGGCAAGCGTTGTCAGGAATTATTGGGCGTAAAGCGCGCGCAGGC
+
FF:FF::FFFFFFFFFFFFFFFFFFFFFFFFFF,FFFFFFFFFFFFFF:FFFFFFFFFFFFF:FF:FFF::FFFFFF:F:FF,FFFFFFFF:FFF:FF,FFF:FF,F:FFFFFFFFFF:FF,FFFFFFFFFFFFFFFFFFFF:F:FFFFFF:FFF:FF,FFFFF:FFFFFFFFFFFFFFFFFFFFFFFFFFFFFFFFF:FFFFFFFFFFFFFFFFFFFF,F:FFFFFF,F,FFFFFF:FF:FF:FFFFF:
@A00920:152:HGHKKDRXX:2:2103:12427:1846 1:N:0:CGCGTTCA+CTAGAACA
ACTCCTACGGGAGGCAGCAGTGGGGAATTGTTCGCAATGGGCGCAAGCCTGACGACGCAACGCCGCGTGGAGGATGAAGATCTTCGGGTCGTAAACTCCTTTCGATCGAGACGAATGGCTTCCGGGCTAATCACCGGAAGAGTGACGGTACCGAGAGAAGAAGCCCCGGCTAACTCCGTGCCAGCAGCCGCGGTAATACGGGGGGGGCAAGCGTTGTTCGGAATTACTGGGCGTAAAGGGCTCGTAGGCG
+
FF::FFFF:,F:FFFF,FFFFFFFF:F:FFF:FFFF,F,F:FFF,FFF:,FFFFF:FFFFF:FFFFF:FFFFFFFFFFFFFFFFFF:FF:FFFF:F::FFF::FFFFFFFFFFFFFFFFFFF:FFFFFFFFFFFFFF:FFFFFFF:FFFFFFFFFFFF:FFFFFFF:FFFF:FFFFF:F,FFFFF:FFFFF,FFF,FFFFFFF:FFFFF,FFFFFFFF:FFF:FFFF:FFFF:FF,FF,FF:F,F:FFFF
@A00920:152:HGHKKDRXX:2:2103:6162:1861 1:N:0:CGCGTTCA+CTAGAACA
ACTCCTACGGGAGGCAGCAGTGGGGAATATTGGACAATGGGCGCAAGCCTGATCCAGCCATGCCGCGTGAGTGAAGAAGGCCCTAGGGTTGTAAAGCTCTTTCAGCGGGGACGATAATGACGGTACCCGCAGAAGAAGCCCCGGCTAACTTCGTGCCAGCAGCCGCGGTAATACGAAGGGGGCTAGCGTTGTTCGGAATTACTGGGCGTAAAGCGCACGTAGGCGGGTCTGTAAGTAGGGGGTGAAATCC
+
FFFFFFFFFFFFFFFFFFFFFFFFFFFF:FFFFFFFFFFFFFFFFFFFFFFF:FFFFFFFFFFFFFFFFFFFFFFFFFFFFFFFFFFFFFFFFFFFFFFFFFFFFFFFFFFFFFF:FFFFFFFF:FFFFF:FFFFF:FFFFFFFFFFFFFFFFFFFF:FF:FFF:FFFFFFFFFFFF:FFFFFFFF:FF:FFFFFFFFFF,FFFFFFFFFFFFF:FF:,,FFFFFFFFF:FF,:,F:FFFFFFFFFF:FF
@A00920:152:HGHKKDRXX:2:2103:15908:2174 1:N:0:CGCGTTCA+CTAGAACA
ACTCCTACGGGAGGCAGCAGTAGGGAATATTGCGCAATGGGCGAAAGCCTGACGCAGCCATGCCGCGTGAGTGACGAAGGCCTTCGGGTCGTAAAGCTCTTTTCTGAGGGAAGAACTGTCTGGGGAGGTAATGCCCCGGATTTGACGGTACCTCAGGAATAAGGAACGGCTAACTCCGTGCCAGCAGCCGCGGTAATACGGAGGTTCCAAGCGTTGTTCGGACTTACTGGGCGTAAAGGGAGCGCAGGTG
+
FFF:,F:FF::::::,F:,F:FF:FFFFFFF,FFFFF:FF,,,FF:FF,,:FF:FFFFF,:,FF,FF,F:F:F,FF:FF,:,FFFFFFFF:F:FF::F,F,FF:FFF:,,:F,F:FFFFFF,FFFFFFFFFFFF,FFFFFFFF,FFF:FFFF:FFF:FFF:FFFFFF,F,FFFFFFFF:::FF::FFFF:FFFFFFFFFF:FFF:F,FF:FFFFFFFFF,FF,FFF,FF,FFFFF,:F,F:FFFFFFFFF
@A00920:152:HGHKKDRXX:2:2103:25247:3537 1:N:0:CGCGTTCA+CTAGAACA
ACTCCTACGGGAGGCAGCAGTGGGGAATTGTTCGCAATGGGCGCAAGCCTGACGACGCAACGCCGCGTGGAGGATGAAGAATTTCGGTTCGTAAACTCCTGTCGAGCGGGACGAAAGATCCGCCGGTTAATACCCGGTGGAAGTGACGGTACCGCTAAAGGAAGCCCCGGCTAACTCCGTGCCAGCAGCCGCGGTAATACGGGGGGGGCAAGCGTTGTTCGGAATTACTGGGCGTAAAGGGCTCGTAGGC
+
FFFFFFFFFFFFFFFFFFFFFFFFFFFFFFFFFFFFFFFFFFFFFFFFFFFFFFFFFFFFFFFFFFFFFFFFFFFFF,FFFFFFFFFFFFFFFFFFFFFFFFFFFFFFFF:FFFFFFFFFFFFFFFFFFFF:FFFFFFFFFFFFFFFFFFFFFFFFFF:FF:FFFFFFFFFFFFF:FFFFFFFFF:FFFFFFFFFF:FF:FFFFFFFF:F:FFFFFFFF:FFFFFFFFFFFFFFF,FFFFF:::F:FFFF
@A00920:152:HGHKKDRXX:2:2103:1190:4773 1:N:0:CGCGTTCA+CTAGAACA
ACTCCTACGGGAGGCAGCAGTGAGGAATATTGCTCAATGGGCGAAAGCCTGAAGCAGCGACGCCGCGTGGACGATGACGGTCTTCGGATCGTAAAGTCCTTTTCTGTGTGACGAGGAAGGACGGTAGCACAGGAATAAGTGTCGGCTAACTACGTGCCAGCAGCCGCGGTAACACGTAGGACGCAAGCGTTATCCGGAATTACTGGGCGTAAAGAGCGTGTAGGCGGTGCTGTAAGTCAACCGTGAAAGA
+
:FFFFFFFFFFFFFFFFFFFFFFFFFFFFFFFFFFFFFFFFFFF,FFFFFFFF:FFFFFFFFFFFFFFFFFFFF,FF,FFFFFFFFFF:F,,FF:,FF,,FFFFFFFFFF,FF:FFF,FFFF,F::FFFF,FF:FFFF:,FF::FF,FFFFFF,FFFFFFFFFF,FFFFF,FFFFF:F:,FFFFF:F:F,FFFFFFFFFFF,FFF:FF:FFFFFFFFFFFFFFFFF,FF:FF,FFFFF:FFF:FF,FFF,
@A00920:152:HGHKKDRXX:2:2103:19036:4867 1:N:0:CGCGTTCA+CTAGAACA
ACACCTACGGGAGGCAGCAGTGGGGAATATTGCACAATGGGCGCAAGCCTGATGCAGCAACGCCGCGTGCGCGAAGAAGGCCTTAGGGTTGTAAAGCACTTTAAGTGGGGAGGAAGGGGTGACAGCTAATACCTGTCATCATTGACGCTCCCCACAGAATAAGCACCGGCTAACACCGTGCCAGCAGCCGCGGTAATACGGAGGGTGCAAGCGTTACTCGGAATTACTGGGCGTACAGCGTGCGCAGGCG
+
,F,F,FFFFFFFFFF:FFFF:,,F:FF,:FF,F,FFF,::F:FFFF,FF,:FFFFFFFF,FFF:F,FFFFF,FFFFFFFFFFFFF,:F:,::F,F,FF:FF:FFFFFF:F::FFFFF:FFFFF:FFFFF::FFFFFFFFFFF,FFFFFF,FFF,FFFFFFFFFFF,F,::,FFF,,F,::FF,:F:::F:FFF,,FF,,FFF,F,F:FF:F:::,F,,F:FF,FF,FF::FF::F,F,F,:FFF:,FF::
@A00920:152:HGHKKDRXX:2:2103:12491:5087 1:N:0:CGCGTTCA+CTAGAACA
ACTCCTACGGGAGGCAGCAGTGAGGAATATTGGTCAATGGACGCAAGTCTGAACCAGCCATGCCGCGTGCAGGATGACGGTCCTATGGATTGTAAAATGCTTTTGTACGAGAAGAAACACTACTTCGTGAAGTAGCTTGACGGTATCGTAAGAAAAATGATCGGCTAACTACGTGCCAGCAGCCGCGGAAATAAGCAGGATCCAATCCTTATCCGGAAACATTGTGTTTAAAGTGTCCGTAGGCGGGCAT
+
FF:FFFFFFFFFFFFFFFFFF,FFFFFFFFFFF,FFFFFFFFFFFFFFFFFF:FFFFFFFF,FFFFFFFFFFFFFFFFFF:FF:FFFFFFF:FFFF,FF,FFFF:,FFFFFF:F,FFFFFFF,F,:F,F:F,FF,FFFF,FF,:F,::FF:F:F,F,:,::FF,:FFFF,,,FF:FFF,FF:FF,:F,,F,F,,,,F,:FFFFF,,F:,:F,F:,FF,,FFFFF:,F,FFF:F,,F,FFFFF,FFF,F,,
@A00920:152:HGHKKDRXX:2:2103:9227:5541 1:N:0:CGCGTTCA+CTAGAACA
ACTCCTACGGGAGGCAGCAGCAAGGAATTTTCCGCAATCGACGCAAGTCGGACGCAGCAACGCCGCGTGCGGGAAGACGGCCCTCGGGTTGTAAACCGCTTTAGTGAGGGACGAAGATCTGACGGTACCTCACGAAAAAGACACGCCAAAAACCGTGCCAGCAGCCGCGGAAATAAGTAGGTGGCGACCGTTGTCCGGATACACTGGGCGTAATGCGCGCGCAGGCGGATCAGAAAGTCTGGTGTTTAAG
+
FFFFFFFFFFFFFFFFFFFFFFFFFFFF,FF,FFFFFFFF:,F:FF:,F,FFFF,FFF,FFFFFFFFFFFFFFF:FFFFFFF:FFFFFF,FFF,FFF:FFFFF,:,FFFFF,FF:FFFFF,FF:,F,,F,,:,,:F,F:,,FFF,,:,:F,,,:F,,F,,,F,,:FFF:,,,F,F,,F:,,::::FF,F,FF:FFFFFF,,,F,FF,,FFFFF,F:FF:,,F,,FF:,FFFFF,FF,:FFFFF:F,:FF,
@A00920:152:HGHKKDRXX:2:2103:30219:5541 1:N:0:CGCGTTCA+CTAGAACA
ACTCCTACGGGAGGCAGCAGTAGGGAATATTGGTCAATGGGTGAGAGCCTGAACCAGCCATGCCGCGTGCAGGAAGACGGCCTTCTGGGTTGTAAACTGCTTTTGCCAGGGGATAAAATTTCTTTGCGAAGAAAATTGAAGGTACCTGGTGAATAAGCCACGGCTAACTACGTGCAAGCAGCCGCGGTAATACGTAGGTGGCAAGCGTGGTCCGGAGTTATTGGGTTTAAAGGGTGCGTAGGCGGCCTAT
+
FFFFFFFF:FFFFFFFFFFFFFFFFFFFFFFFFFFFFFFFFFFFFFFFFFFFF:FFFFFFFFFFFFFFFFFFFF:FFFFF:FFFFFFFF:FFFFFFFFF::FFFFFFFFFFFFFFFFFFFFFFFFF,FFFFFFF:,:FFFFFFFFF:FFFFF:FFF,F,FFFFFF:FFFFFFFFF,:FFFFFF::,FF:,F,:FFF,F::FFF,FFF,:FF:FFF,,FF:FFFFFFFFFFFF,::F:FF,FFFFFFF,F,
@A00920:152:HGHKKDRXX:2:2103:28031:7075 1:N:0:CGCGTTCA+CTAGAACA
ACTCCTACGGGAGGCAGCAGTAAGGAATATTGGTCAATGGACGAAAGTCTGAACCAGCCATGCCGCGTGAAGGATGAAGGTCCTCTGGATTGTAAACTTCTTTTATCTGGGACGAAAAAAGGTTATTCTTAACCACTTGACGGTACCAGAGGAATAAGCACCGGCTAACTCCGTGCCAGCAGCCGCGGTAATACGGAGGGTGCAAGCGTTATCCGGATTCACTGGGTTTAAAGGGTGCGTAGGTGGATTG
+
FFFFFFFFFFFFFFFFFFFFFFFFFFFFFFFFFFFFFFFFFFFFFFFFFFFFFFFFFFFFFFFFFFFFFFFFFFFFFFFFFFFF:FFFFFFFFFFFFFFFFFFFFFFFFFFFFFFFFFFFFFFFFFFFFFF:FFFFFF:FFFFFFFF:FFFFFFFFF:FFFFFFFFFFFFFFFFFFFFFFFFFFFFFFFF,FFFFFFFFFFFFFFFFFFFFFFFFFFFF:FF:FFFFF:FFFFFFFFFFFFFF:FFF:F:
@A00920:152:HGHKKDRXX:2:2103:7979:7138 1:N:0:CGCGTTCA+CTAGAACA
ACTCATACGGGAGGCAGCAGTTAGGAATCTTCGGCAATGGGCGAAAGCCTGACCGAGCGACGCCGCGTGAAGGATGAAGGCCCTCGGGTCGTAAACTTCTAAAAGAGGGACGATAGTGACGGTACCTCTTGAAAAGCACCGGCTAACTCCGTGCCAGCAGCCGCGGTACTACGGAGGGGGCAAGCGTTGTTCGGAATTATTGGGCGTAATGGGCGGGTAGGGGGCCGGCCAAGTCGGGTGGGAATTCCCT
+
,:FF,FFFFF,:FFFFFFF,FFFFFFF,,FFFFFF,FFFF,FFFF,FFFFFFFFFFFFF,F,FF:,FF,FFFFFFFF:F:FF,F,:FFF:F,FFF,F,FFFFFFFFFFF,FFFF:F:FFFF:FF,,FFFFF::F:FF:FFFFFF,FF:FFFFFFF:FF:FF,F:FF:F,F,:FFFFFFFFFF:FFF::FFF:FF:,:F,F,FFFFF::F,FFF,F,FF,FF,FF,FFF,:,,FF,FFF:F,F:,,::F,F
@A00920:152:HGHKKDRXX:2:2103:30698:8093 1:N:0:CGCGTTCA+CTAGAACA
ACTCCTACGGGAGGCAGCAGTGGGGAATATTGGACAATGGGCGCAAGCCTGATCCAGCAATGCCGCGTGTGTGAAGAAGGCCTTCGGGTTGTAAAGCACTTTTATCAGGAACGAAAAGCGACGGACTAATACTCTGTCGTGCTGACGGTACCTGAGGAATAAGCACCGGCTAACTTCGTGCCAGCAGCCGCGGTAATACGAAGGGTGCAAGCGTTAATCGGAATTACTGGGCGTAAAGCGTGCGTAGATG
+
FFFFFFFFFFFFFFFFFFFFFFFFFFFFFFFFFFFFFFFFFFFFFFFFFFFFFF:FFFF:FFFFFFFFFFFFFF:FFFFFFFFF:FFFFFFFFFFFFFFFFFFFFFFFFFFFFFFFFFFFFFFFFFFFFF:FFFFFFFF:FFFFFFFFFFFFFFFFFF:FFFFFFFFFFFFFFFFFFFFFFFF::FFFFF:FF:FFFFF:FFFFFFFFFFFFFFFFFFF,,FFFFFFFFF,F:FFFFF:FFF::FF,FFF
@A00920:152:HGHKKDRXX:2:2103:17924:8140 1:N:0:CGCGTTCA+CTAGAACA
ACTCCTACGGGAGGCAGCAGTGGGGAATCTTGCCCAATGGGCGAAAGCCTGAGGCAGCAACGCCGCGTGTGGGATGAAGGCCCTTGGGTTGTAAACCACTTTCAGCAGGGACGAAAATGACGGTACCTGCAGAAGAAGCCCCGGCCAACTACGTGCCAGCAGCCGCGGTAAGACGTAGGGGGCAAGCGTTGTCCGGATTTATTGGGCGTAAAGAGCTCGTAGGCGGCTCAGAAAGTCGGGTGTGACACCT
+
FFFFFFFFFFFFFFFFFFFFFFFFFFFFFFFFFFFFFFFFFFFFFFFFFFFFFFFFFFFFFFFFFFFFFFF:FF:FFFFFFFFFFFFFFFFFF:FFFFFFFFFFFFFFFFFFFFF,FFFFFFFFFFFFFFFFFFFFFFFFFFFFFFFFFFFFFFFFF:FF,FFFFFFFFFFFFFFFFFFFFFFFFFFFFFFFFFFFF:FFF:FFFF:F:FFFFFFF:F:FFFFFFFF:F:FFF:F:FFFFFFFF:::FFF
@A00920:152:HGHKKDRXX:2:2103:10484:8406 1:N:0:CGCGTTCA+CTAGAACA
ACTCCTACGGGAGGCAGCAGTGGGGAATCTTGGACAATGGGGGCAACCCTGATCCAGCCATGCCGCGTGAGCGATGAAGGCCTTAGGGTTGTAAAGCTCTTTCACCCGTGAAGATAATGACGGTAGCGGGAGAAGAAGCCCCGGCTAACTCCGTGCCAGCAGCCGCGGTAATACGGAGGGGGCTAGCGTTGTTCGGAATTACTGGGCGTAAAGGGCGCGTAGGCGGATGTTCAAGTCGGGGGTGAAATCC
+
FFFFFFFFFFFFFFFFFFFFFFFFFFFFFFFFFFFFFFFFFFFFFFFFFFFFFFFFFFFFFFFFFFFFFFFFFFFFFFFFFFFFFFFFFFFFFFFFFFFFFFFFFFFFFF:FFFFFFFFFFFFFFFFFFFFFFFFFFFFFFFFFFFF:FFFFFFFFFF:F,FFFFFFFFF:FFFFFFFFFFFFFFFFFFFFFFFFFF::FFFFFFFFFFFFFFFFFFFF:FFFFFFFFFFFFF:FFFF:F:FFFF:FFFF
@A00920:152:HGHKKDRXX:2:2103:23909:8453 1:N:0:CGCGTTCA+CTAGAACA
ACTCCTACGGGAGGCAGCAGTAAGGAATATTGGGCAATGGGCGCAAGCCTGAACCAGCCATCCAGCGTGCAGGAAGAAGGCCCTCTGGGCTGTAAACTGCTTTTGTCAGGGAATAAACCTTGGGAATCACTCCCGAGCTGAAGGTACCTGAAGAATAAGCACCGGCTAAATCCGTGCCAGCCGCCGCGGTAATACGGAGGGTGCGAGCGTTATTAGGAATGATTGGGCGTGAAGGGAGCGAAGGTGGCAC
+
FFFFFFFFFFFFFFF:FFFFF,:FF:FFFFFF,,FFFFFF,FF:FFF,FFFF::FFFF,FF:F,FFFFF,,FFFFFF:FFF,FF,FFF,,FFFFF:FFF,:FF,,,,,FFFF:FFFF,:FFFFF:,FFF:::F,,,,,,FFF,FF:,,FF:F,FFF,F,,FF,,,F,FF,FF,,,FF,,F,,FFF:F,F::FFFFFFFF:,F:FFFFF,F:,FF,FF,,F,F,F:::F:,,F::,F,:FF,:F,,,FF,F
@A00920:152:HGHKKDRXX:2:2103:19271:9377 1:N:0:CGCGTTCA+CTAGAACA
ACTCCTACGGGAGGCAGCAGTAAGGAATATTGGTCAATGGACGAAAGTCTGAACCAGCCATGCCGCGTGGAGGATGAAGGTCCTCTGGATTGTAAACTTCTTTTATATGGGACGAAAAAAGGGTTTTCTAACTCGACTGACGGTACCATATGAATAAGCACCGGCTAACTCCGTGCCAGCAGCCGCGGTAATACGGAGGGTGCAAGCGTTATCCGGATTCACTGGGTTTAAAGGGTGCGTAGGTGGGCGG
+
,FFFFFFFFFFF:FFFFFFFFF,F:FFF:FFF,FFFFFFFFFF:FFF,FFFFFFFFFFF:FFFFFF:FFFF:F:FF:FFFFF,FF:FFF:FFFFF:FFFFFF,FFFFF,,FFFFFFFF:FFFFFFFFFFFFFFFFFFFFFFFFFFFFFFFFFFFFFFF:FF:FFFF,FFFFFFF:FFFFFFFFFFFFF,::FFFF:,FF,F:FF,FFFFFF:FFFFFFFF,FFFFFFFFFF,FFFFFFFF,F:FF:FF,F
@A00920:152:HGHKKDRXX:2:2103:22245:9518 1:N:0:CGCGTTCA+CTAGAACA
ACTCCTACGGGAGGCAGCAGTAAGGGATCTTGCGACAATGGGCGAAAGCCTGACGCAGCAACGCCGCGTGCGGGATGACGGCCTTCGGGTTGTAAACCGCTTTTCGGGGGGAAGAGGAAGGACGGTACCCCCGGAATAAGTCTCGGCTAACTACGTGCCAGCAGCCGCGGTAAAACGTAGGAGGCGAGCGTTATCCGGATTTACTGGGTGTAAAGCGCGTGTAGGCGGTCGTGCACGTGAGGCGTGAAAG
+
:FFFFFFFFFFFFFFFFFFFFFFFFFFFFFFFFFFFFFFFFFFFFFFFFFFFFFFFFFFFFFFFFFFFFFFFFFFFFFFFFFFFFFFFFFFFFFFFFFFFFFFFFF:FFFFFFFFFFFFFFFF:FFFF:FFF:FF,F,FFFFFFFF:FF,FFFFFFFFFF:FFFFFFFFFFFFFFFF:F,FFFFFFFFFFFFFFFFFFF,FFF:FFFF,FFFFFF:FFFF:FFFFFFFFF:FFFF:FFFFFF:FF:,FFF
@A00920:152:HGHKKDRXX:2:2103:22715:9706 1:N:0:CGCGTTCA+CTAGAACA
ACTCCTACGGGAGGCAGCAGTGGGGAATATTGCGCAATGGCCGCAAGGCTGACGCAGCGACGCCGCGTGGGGGATGAAGCATTTCGGTGTGTAAACCCCTGTTGCCCGGGACGAACCTCCCCTTTCGAGGGGACTGACGGTACCGGGTGAGGAAGCACCGGCTAACTCCGTGCCAGCAGCCGCGGTAACACGTAGGATCCAAGCGTTATCCGGATTTATTGGGTTTAAAGGGTGCGTAGGCGGTCTATTA
+
FFFF:FFFFFFFFFFF:F:FFFFFF::FFFFFFFFFFFFFFFFFFFFFFFFFFFFFFFFFFFFFFFFFFF:FFFFF:FFFFFF:FFFFFFF:FFFFFFFFFFFFFFFFFFFFFFFFFFFFFFFFFFFFFFFF,FFFFFFF:FFFFFF:FFFFF:FFFFF:FFFFFFFFFFFFFFFFFFFFFFFFFFFFFFFFFFFFFFFFFFFFFFFFFFFFFFFFFFFFFFFFFFFF:FFFFFFFFFFFFFFFFFFFFF
@A00920:152:HGHKKDRXX:2:2103:31331:10128 1:N:0:CGCGTTCA+CTAGAACA
ACTCCTACGGGAGGCAGCAGTGGGGAATCTTGCGCAATGGGCGAAAGCCTGACGCAGCCATGCCGCGTGAATGATGAAGGTCTTAGGATTGTAAAATTCTTTCACCGGGGAAGATAATGACGGTATCCGGAGAAGAAGCCCCGGCTAACTACGTGCCAGCAGCCGCGGTAATACGAAGGGGGCTAGCGTTGTTCGGAATTACTGGGCGTAAAGCGCACGTAGGCGGGTCTGTAAGTAGGGGGTGAAATCC
+
FFFFFFFFFFFF,FFFFFFFFFFFFFFFF:FFFFFFFFFFFFF:F:FFFFFFFFFFFFFFFFFFFFFFFFFFFFFFFFFFFF:FFFFFFFFFFFFFFFFFFFFFFFFFF:FFFFFFFFFFFFFFFFFFFFFFFFFFFFFFFFFFFFFFFF,FFFFFFFFFFFFFFFFFFFFFFFFFFFFF:FFFFFFFFFFFFFF:FFFFF:FFFFFFF:FFFFF:FFFFFFF,FFFFFFF:FFFFFFFF:FFFFFFFF,
@A00920:152:HGHKKDRXX:2:2103:25780:10160 1:N:0:CGCGTTCA+CTAGAACA
ACTCCTACGGGAGGCAGCAGTGGGGAATTTTGGGCAATGGCCGAAAGGCTGACCCAGCGACGCCGCGTGCGGGAGGACGCCCTTCGGGGTGTAAACCGCTGTCAGAGGGGACGAATGACTCATGCGGGAATACTGCATGGGAGTGACGGTACCCTCAGAGGAAGCACCGGCTAACTCTGTGCCAGCAGCCGCGGTAATACAGAGGGTGCGAGCGTTGTTCGGAATCACTGGGCGTAAAGCGCGCGCAGGC
+
FFFFFFFFFFFFFFFFFFFFFFFFFFFFFFFFFFFFFFFFFFFFFFFFFFFFFFFFFFF:FFFFFFFFFFFFFFFFF:FFFFFFFFFFFFFFF:FFFFFFFFFFFFFFFFF:FFFFFFFFFFFFFFFFF,FFFFFFFFFFFFFFFFFFFFFFFFFFFFFFFFFFFFFFFFFFFFFFFFFFFFFFFF:FFFFFFFFFFFFFFFFFFFFFFFFFFFFFFFF:FFFFFFFFFFFF:FFF:FF:F:F:FFFF:F
@A00920:152:HGHKKDRXX:2:2103:3152:11052 1:N:0:CGCGTTCA+CTAGAACA
ACTCCTACGGGAGGCAGCAACTGGGAATATTGCGCAATGGGCGAAAGCCTGACGCAGCGACGCCGCGTGCGGGATGAAGGCCTTCGGGTCGTAAACCGCTGTGGAGAGGGATGAATTTTGACAGTACCTCTCTAGAAAGCACCTGCTAACTACGTGCCAGAAGCCTCGGTAATACGTAGGGTCCAAGCGTTGTCCGGATTTATTGGGCGTAAAGGGCGCGCAGGCGGCTACGCACGTTCGTTGTGAAATC
+
::F:FFFFFFFFFFFFFFFFFFFFFF,F,FFFF,FFFFFFFFFF,FF:FFFFFFFFF:FFFFFFFFFFFFFFFFFFFFFFFFFFFFFFF:FFFFFFFFFFFFFFFFFFFFFFFFF:FFFFFFFFFFFFFFFFFFFFFFFFFFFFFFFFFFFFFFFFFFFFFFFFFFFFFFFFFFFFFF:FF:FFFFFFFFFFFFFFFF:FFFFFFFFFFFFFFFFFFFFFFFFFFFFF:,FFFF:FF,F:FFF:FFFFFF
@A00920:152:HGHKKDRXX:2:2103:5168:11099 1:N:0:CGCGTTCA+CTAGAACA
ACTCCTACGGGAGGCAGCAGTAACGAATATTCCGCAATGGGCGAAAGCCTGACGGAGCAATGCCGCGTGCAGGATGAAGCCCCTCGGGGTGTAAACTGCTGTCAGAGTTTAGCAACACAATGAGCAGACTCAAAGGAAGGGCCGGCTAACTTCGTGCCAGCAGCCGCGGTAATACGAAGGGTGCAAGCGTTACTCGGAATTACTGGGCGTAAAGCGTGCGTAGGTGGTTCGTTAAGTCTGCCGTGAAAGC
+
FF,FFFFFFFFFFFFFFFFFFFFFFFFFFFF::FFFFFFFFFFFF,FFFFFFFFFFFFFFFFFFFFFFFFFFFFFFFFFFFFFFFF:FFFFFF,FFFFFFFFFFFFFFFFFFFF,:F:FFFFFFFFFFFFFFF:FFFFFFFFFFFFFFFFF:FFFFFFFFFFFFFFFF:FFFFF:FFFF:,FFFFFFFF,F:FF,FFF,FFFFF,F,FFF:FF,F,FFFFFFFFFFF:FFFFFFFFFFF::FF:FFF:FF
@A00920:152:HGHKKDRXX:2:2103:15411:12023 1:N:0:CGCGTTCA+CTAGAACA
ACTCCTACGGGAGGCAGCAGTGGGGAATATTGCACAATGGGGGAAACCCTGACGCAGCGACGCCGCGTGGAGGATGACGGCCTATGGGTTGTAAACTCCTTTTGCCAAGACGTTCACATCTTGGCGAATAAGCATCTACTAACTACGTGCCAGAAGTCTCGGTAATACGTAGGATGCAAGCATTATCCGGATTCATTGGGCGTAAAGTGTGCGTAGGCTTCCTATCAAGTCTTTATTGAAAGCCCGAGGC
+
:FFFF:FFFFFFFFFFFFFFFFFFFFFFFFFFFFFFFFFFFFFFFFFFFFF:FFFFFFF:FFFFFFFFFFFFFFFFFFFFFFFFFFFFFFFFFFFFFFFFFFFFFFFFFFFFFFFFFFFF:FFFFFFFFFFFFFFFFFFFFFFFFFFFFFFFFFFFFFFFFFFFFFFFF:FFFFFFF:FFFF,FFFFFFFFFFFFF:FFFFF:F::FFF:FFFFFFFFFFFFFFFF:FFFFF,FFFF:FFFFFFF:FF:F
@A00920:152:HGHKKDRXX:2:2103:26431:12602 1:N:0:CGCGTTCA+CTAGAACA
ACTCCTACGGGAGGCAGCAGTAAGGAATATTGCACAATGGGCGCAAGCCTGATGCAGCAACGCCGCGTGCCCGAGGAAGGCCTTCGGGTTGTAAAGGGCTTTTCTGGCTGAAGAGCAAGGACGGTAGGCCAGGAATAAGCGTCGGCTAACTACGTGCCAGCAGCCGCGGTAAAACGTAGGACGCGAGCGTTATCCGGATTTACTGGGCGTAAAGCGCGGGCAGGCGGCTGTTCAAGTCGGACGTGAAAGC
+
F,:,:,F:F:FFFFFFFFFFFFF:FF,FFFFF,FFFF:F:,FFFFF:FF,,FFF,:FFFFF:FFF,FFFFFFF,FFF:F:FFFFFF:,F:FF:,:F,F,F:FFFFFFFF:,:FFFFFF:FFFFFFFFF:FFF::FFFFFFFFFFFFFFFFF:F:FF:FFFFFFFFFFFF:FF,FFFFFFFFFFFFFFFFFFFF,F:,FF::FFFFFFFF,FF:FFFFFF:FFFFFFFFF:F:FFFFFFFFFF,FFFF:FF
@A00920:152:HGHKKDRXX:2:2103:5430:13213 1:N:0:CGCGTTCA+CTAGAACA
ACTCCTACGGGAGGCAGCAGTGGGGAATCTTGCGCAATGGCCGAAAGGCTGACGCAGCGACGCCGCGTGCGGGAGGAAGCTCTTCGGGGTGTAAACCGCTGTCAGGGGGGACGAAGTGCAGGGGGAGGCAATGCCCCTTGCTTGACGGTACCTCCAGAGGAAGCACCGGCTAACTCCGTGCCAGCAGCCGCGGTAATACGGAGGGTGCGAGCGTTGTTCGGAATTATTGGGCGTAAAGCGCGCGTAGGCG
+
,F:FFFFFFFFFFFFFFFFFFFFFFFFFFFFFFFFF,FFFFFFFFFFFFFFFFFFFFFFFFFFFFFFFFFFFFFFF:,FFFFFFFFFFFFFFFFFF,FFFFFFFFFFFFFFFFFFFFFFFFFFFFFFFFFFFFFFFFFFF:FFFF:F:FFFFFFF:FFFFF,FFFFFFFFF:FFFFFFFFFFFF:F::FF:FF::FF:F::FFFFFFFFFFFFFFFFFFFFFFF::F:FFFFFF,:FF:FFF::,FFFFF
@A00920:152:HGHKKDRXX:2:2103:32859:13589 1:N:0:CGCGTTCA+CTAGAACA
ACTCCTACGGGAGGCAGCAGTGGGGAATATTGGACAATGGGCGAAAGCCTGATCCAGCAATGCCGCGTGAGTGATGAAGGCCTTAGGGTTGTTAATCTTTTTTACGCTGGAAGTTATAGACAGTGACGGTAGAAAAAGACCCGGGTAACTCCGTCACAGAGACAGCGGTACTAGGTAGGGGGCTAGAGTGGTTGTGAAAATGTGTGAGTTATGCGAAAGTAGTCGTATTTGTAATTTAGAGGTGTAAGCC
+
F,FF:FF::FFFFFFF:FFFFFFFFFFF,FFFF,F,F::F,,F,FF,FFFF,,F,F:,F,:,,:,,,,::,:F,,,,F,F,F,F,,F:,F,:,FF,FF,,:FF,:,,,FF,,:,:F,,F:FFFF,,FFFFF,F,,,:F,::,,F,,,:,:FF,F,,:FF,,,F,F:,,,F::,,:,F,:,FFFF,F,,,,,,,,F,,,::,,,,,:FFF,:,,,,FF,FF,FFF,,,FFFFF:,F,:,,F,,F,,:FF,:
@A00920:152:HGHKKDRXX:2:2103:11460:13761 1:N:0:CGCGTTCA+CTAGAACA
ACTCCTACGGGAGGCAGCAGTGGGGAATTGTTCGCAATGGGCGCAAGCCTGAAGACGCAACGCCGCGTGGAGGATGAAGGTCTTCGGATTGTAAACTCCTGTTGCCCGGGACGAAAAGCTCCGACCTAAAACGTCGGAGTCTTACGGTACCGGGTGAGGAAGCCCCGGCTAACTATGTGCCAGCAGCCGCGGTAATACAGAGGGGGCAAGCGTTATACGGAATTACTTGGCGGAAAGAGTGTCGTAGGTG
+
FFFFF:FFFFFFFFFFFFFFFFFFFFFF:FFF:FF:FFFFFFFF:FFFFFFF,FFFFF:F,FF:F:FFF:::FFFFFFFFF:FFFFFFFFFFFF:FF::F,FF,FF,FFF:FF:F,,:FF,F,FF,FFF,:,FF:F::F:FF,,FFFFF,FF,FFFF:F:FFFF,FFF:,,F:F,,FF,:FFFF,,FFFF,F,:FF:F:,,,FFF,FFFF:FFF,:::,FFF:FF,F,FFF:,:::FF,F,,FF:FFF,F
@A00920:152:HGHKKDRXX:2:2103:21992:13902 1:N:0:CGCGTTCA+CTAGAACA
ACTCCTACGGGAGGCAGCAGTGGGGAATATTGCACAATGGGCGCAAGCCTGATGCAGCGACGCCGCGTGAGGGATGACGGCCTTCGGGTTGTAAACCTCTTTCAGTAGGGAAGAAGCGAAAGTGACGGTACCTGCAGAAGAAGCGCCGGCTAACTACGTGCCAGCAGCCGCGGTAATACGTAGGGCGCAAGCGTTGTCCGGATTTACTGGGTGTAAAGCGCGTGTAGGCGGTCCTGCAAGTGGTGCGTGA
+
FFFFFFFFFFF,FFFFFFFF:FFFFFFFFFFFFFFF:FFFFFFFFFFFFFFFFFFFFFFFFFFFFFFFFFFFFFFFFFFFFFFFFFFFFFFFFFFFFFFFFFFFFFFFFFFFFFFFFFFFFFFFFFFFFFFFFFFFFFFF::FFFFFFFFFFFFFFFFFFFFFFFFFFFFFFFFF,FFFFFFFFFFFFFFFFFFFFFFFF:FFFFFFFFFFFFFFFFFFFFFFFFFFFFFFFFFFFFF:FFFFFFFFF:F
@A00920:152:HGHKKDRXX:2:2103:22634:14011 1:N:0:CGCGTTCA+CTAGAACA
ACTCCTACGGGAGGCAGCAGTAAGGAATATTGCACAATGGGCGCAAGCCTGATGCAGCAACGCCGCGTGCCCGAGGAAGGCCTTCGGGTTGTAAAGGGCTTTTCTGGCTGAAGAGCAAGGACGGTAGGCCAGGAATAAGCGTCGGCTAACTACGTGCCAGCAGCCGCGGTAAAACGTAGGACGCGAGCGTTATCCGGATTTACTGGGCGTAAAGCGCGGGCAGGCGGCTGTTCAAGTCGGACGTGAAAGC
+
FFFFF,:FFFF:FFFFF,F:FFFFFF,FFFFFFF:F:FFFFF:FFFF:FFFFFF,FFFFF:FFFFFF:FFFFFFFFFFFFFFFFFFFFFFFFFF,:FFFF:FFFFFFFFFFFFF:FF,:FFFFFFFF,FFFFFF:FFFF:FFFFFFF,FFFFFFFFFFFFFFFFFFFFF:F::FFFFFFFFFFF:FFFFFF:FFFFF,FFFFFF:FFFFFFFFFFFFFFFFFFFF:FFF,FFF:FFFF,F:FFFFFFFFF
@A00920:152:HGHKKDRXX:2:2103:22923:14575 1:N:0:CGCGTTCA+CTAGAACA
ACTCCTACGGGAGGCAGCAGTGGGGCATCTTGCGCAATGGCCGAAAGGCTGAAGCAGCGACGCCGCGTGGGGGAGGAAGGTTTTCGGATCGTAAACCCCTGTTGCCCGGGACGAACTGTTGGTTTAAGCCAACTTGACGGTAACGGGGGAGGAAGCAACGGCAAACTCCGTTCCAGCAGACGCGGTAAAAAGGAGGGTTCAATCGTTACTCGGAATTACAGGGCGTAAAGCGTGCGTAGGTGGTGGTTTA
+
FFFFF:FFFFFFFFFFFFFFF,FFF,FFFFFFFFFFF,,F::,:FF,FF,:,,:F,F:,:,,FF::FF:FFFF,,:,FFF,,FF,,F,,,:F,FF,F:F,F,FFF,FFFF,FF,FFFFF,FF,FF,,,F:,:F,,:,,:FF,,FFF:,F,:FFF,,F,F,FF,F,F,FF:F,,:::FF,,F,FFFFFF,:::F,:F:F,F,F,FFF,:F:F,,,F:FF,,,F::FF:,F:,:,,:,F,,:,:,F,:FFF,
@A00920:152:HGHKKDRXX:2:2103:16911:14716 1:N:0:CGCGTTCA+CTAGAACA
ACTCCTACGGGAGGCAGCAGTAAGGGATCTTGCGACAATGGGCGAAAGCCTGACGCAGCAATGCCGCGTGAGGGATGAAGGCCTTCGGGTTGTAAACCTCTGTTGTCAGGGAAGAAGGTCGCCATGAAAGTGGTTGGCTTGACGGTACCTGACGAGGAAGCCCCGGCTAATTACGTGCCAGCAGCCGCGGTAATACGTAAGGGGCAAGCGTTGTCCGGAATTACTGGGCGTAAAGAGCTCGTAGGTGGTT
+
FFFFFFFFFFFFFFFFFFFFFFFFFFFFFFFFF:::F:FFFFFFFFFFFFFFFFF:FF:FFFFFFFFFFFFFFFFFFFFFFFF:FFFFFFFFFFFFFFFFFFFFFFFFFFFF:FFFFFFFFFFFFFFFFFFFFFFFFFFFF:FFFFFFFFFFFFFFFF,F:FFFFFFFF:FFFFFFFFFFFFFFFFFFFFFF:F:FFF:FFFFFFF,FFFFFFFF:FFF,FFFFFFFFF:FFFFF:FFFFFFF,FFFFFF
@A00920:152:HGHKKDRXX:2:2103:30210:15170 1:N:0:CGCGTTCA+CTAGAACA
ACTCCTACGGGAGGCAGCAGTGGGGAATCTTGCGCAATGGCCGAAAGGCTGACGCAGCGACGCCGCGTGCGGGAGGAAGCTCTTCGGGGTGTAAACCGCTGTCAGGAGGGACGAAGGTCCTTGGGAGGCAATGCCCAGGGGATGACGGTACCTCCAGAGGAAGCGCCGGCTAACTCCGTGCCAGCAGCCGCGGTAAGACGGAGGGCGCAAGCGTTGTTCGGAATTACTGGGCGTAAAGCGCGGGCAGGCG
+
FFFFFFFFFFFFFFFFFFFFFFFFFFFFFFFFFFFFFFFFFFFFFFFFFFFFFFFFFFFFFFFFFFFFFFFFFFFFFFFFFFFFFFFFFFFFFFFFFFFFFFFFFFFFFFFFFFFFFFFFFFFFFFFFF:FFFFFFFFFFFFFFFFFFFFFFFFFFFFFFF,FFFFFFFFF::FFFFFFFFFFFFFFFFFFFFF:FFFFFFFFFF::FF,FFFFF:FF:FFF,FFFFFFFFFFF,FFF::FFFFFFFFFF
@A00920:152:HGHKKDRXX:2:2103:20039:15405 1:N:0:CGCGTTCA+CTAGAACA
ACTCCTACGGGAGGCAGCAGTGGGGAATATTGCGCAATGGGCGAAAGCCTGACGCAGCGACGCCGCGTGTGGGATGACGGCCTTCGGGTTGTAAACCACTGTCGGGAGGGACGAAGATCTGACGGTACCTCCAAAGGAAGCACCGGCTAACTCTGTGCCAGCAGCCGCGGTAATACAGAGGGTGCGAGCGTTGTCCGGAATCACTGGGCGTAAAGGGCGCGTAGGCGGCCTGGTAAGTCGGGGGTGAAAT
+
:FFFFFFFFFF,FFFFFFFF,FFFF::FFFFFFFFFFFFFFFF:FFFFF:FFFFFFFFFFFFFFFFFFFFFFF:FFFFFFFFFFFFFFFFFFF,FFF:FFFFFFFFFFFFFFFFFFFFFF,FFFFF:FFFFFFFFFFF:F::FFFFFF,FFFFFF,:FF,FF:FFFFFFFFF,:FFFFFF:FF:FFFFF:FF:,FFFFFFFFFF:FFFFFFF:FF,FFF:FF,FFF:FFFFF,F,F:F,FFFFF:F:F,F
@A00920:152:HGHKKDRXX:2:2103:16694:15906 1:N:0:CGCGTTCA+CTAGAACA
ACTCCTACGGGAGGCAGCAGTGGGGAATATTGGACAATGGGCGCAAGCCTGATCCAGCCATGCCGCGTGGATGATGAAGGCCCTAGGGTTGTAAAGTCCTTTCGGCGGGGAAGATAATGACGGTACCCGCAGAAGAAGCCCCGGCTAACTTCGTGCCAGCAGCCGCGGTAATACGAAGGGGGCTAGCGTTGTTCGGAATTACTGGGCGTAAAGCGCGCGTAGGCGGTTACCCAAGTCAGAGGTGAAATCC
+
FFFFFFFFFFF:FFFFFFFFFFFFFFFFFFFFFFFFFFFFFFFFFFFFFFFFFFFFFFFFFFFFFFFFFFFFF:FFFFFFFFFFFFFFFFFFFFFFFFFFFFFFFFFFFFFFFFFFFFFFFFFFFFFFFFFFFFFFFFFFFF:FFFFFF,FFFFFFFFFFFFFFFFFFFFFFFFFFFF:FFFFFFFFFFFFFFFFFF:FF:FFF:FFFF::F:F:FFFFFFFFFF:FFFFFFFFFFFFFFFFFFF:FF,F
@A00920:152:HGHKKDRXX:2:2103:31846:15906 1:N:0:CGCGTTCA+CTAGAACA
ACTCCTACGGGAGGCAGCAGTCGGGAATTTTGGGCAATGGGCGAAAGCCTGACCCAGCAACGCCGCGTGAAGGATGAAATCCTTCGGGATGTAAACTTCGCAAGAACGGGAAGAATAAGTCGGTGACAACACCACCGACGATGACGGTACCGTTTGTAAGCTCCGGCTAACTCCGTGCCAGCAGCCGCGGTAATACGGGGGGAGCAAGCGTTGTTCGGATTTACTGGGCGTAAAGGGCGCGTAGGCGGCC
+
FFFFFFFFFFFFFFFFFFFFF:FF:FFF:FFFF:FFFFFFFFFFFFFFFFFFFFFFFFFFFFFFFFFFFFFFFFFF:FFF,FFFFFF:FFFFFFFFFFFFFFFFFFF::FFFFFFFF:,FF:,F:FFF:FFFFFFFFF,FFFFFF:FFFF,FFFFF:FFFF:FFF,FFFFF,FF::FFFF:FFFF,FFFF:F,FFFF,FFF:FFFF:,F::::FFFFFFFFFFFFFF:FF:FFF::,FFFFFFFFFFFFF
@A00920:152:HGHKKDRXX:2:2103:21377:15969 1:N:0:CGCGTTCA+CTAGAACA
ACTCCTACGGGAGGCAGCAGTAAGGAATCTTCCGCAATGGGCGAAAGCCTGACGGAGCAACGCCGCGTGAGTGATGAAGGTTTTCGGATCGTAAAGCTCTGTAGCGAAGGAAGAACGACCTTAAGATTAAGAGCTAAAGTAGTGAAGATCCTTCAGAGGATAGCACCGTCGCACAACCAGCCAGAAGACGACGGAGTCACGAGGTGTAAGGCGTTGAACGGACTACTTGGGCCTAATGCGCTCCCAGCCG
+
:F:FFFFFFFFFFFFFFFFFFF,FFFFFFFFFFFFFFFFFFFFFFFFFFFFFFF:FFF,FFFFFFFFFF:FFFFFFFFFFFFFFFFFFF:FFFFF,F,FF:F:F,,FFFFFFFF::F,:FF,F,:F,,,F,,F,,,,:,,,:F,,:F,,,F,,,F,,,:,,F,F,,FF,:,,F,FF,:,FFF,,,F,,FF:,F,,,F,,,,FF,:F:,,,F,,FF,,,FFF:,FF:,,FF,F,,FF,FFFF,,,:,,,,F
@A00920:152:HGHKKDRXX:2:2103:4499:16454 1:N:0:CGCGTTCA+CTAGAACA
ACTCCTACGGGAGGCAGCAGTGGGGAATATTGGACAATGGGGGCAACCCTGATCCAGCCATGCCGCGTGAGTGATGAAGGCCTTAGGGTTGTAAAGCTCTTTTACCAGGGAAGATAATGACGGTACCTGGAGAATAAGCCCCGGCTAACTTCGTGCCAGCAGCCGCGGTAATACGAAGGGGGCTAGCGTTGCTCGGAATCACTGGGTGTAAAGGGTGCGTAGGCGGACTCGTAAGTCAGGGGTGAAAGCC
+
FF:FFFFFFFFFFFFFFFFFFFFFFFFFFFFFF:FFFFF:FFFFFFFFFFFFFFFFFFFFFFFFFFF:FFFFF:FF:FFFFFFFFFFFFFFFFFFF:FFFFFFFFF,FFFF:FFFFFFFFFFFFFFFFFFFFFFFFFFFFFF:FFFFFFFFFFFFFFF,FFFFFFFFFFFFFFFFF:FFF:FFFFFFFFFFFFFFFFFF:FFFFFFFF:,FFFFF:FFFFFFFFFFFFFFFFF:FFFF:FFFFFFF,FF:
@A00920:152:HGHKKDRXX:2:2103:26711:16532 1:N:0:CGCGTTCA+CTAGAACA
ACTCCTACGGGAGGCAGCAGCGGGGAATTGTACGCAATGGGCGCAAGCCTGACGACGCAACGCCGCGTGGAGGATGACGGTCTTCGGATTGTAAACTCCTTTTGACCGGGAAGAATGGCCTCGGACCTAACATGTCGGAGGCGTGACGGTACCGGGTGAGGAAGCCACGGCTAACTCTGTGCCAGCAGCCGAGGTAATAAAGAGGGGGCAAGCCTGGTTCGGAATTACAGGCCGGAAAGGCCGCGTAGGC
+
:FFFF:FFFFFFFFFFFFFF,,:FFFFFFFF,FFFFFFFFFFFFFFFFFFFFFF,FFF,FFFFFFFFFFFFFFF,FFFF,,FFFFFFF:FF:FFFFFFFF,FFFFF:FFFFFFF:::FF,:FFF:FF,,F,::,F:,:,,:FFF,FF::FFFF,F,F:,:FFF:,FFF::,FFFFF,FFF,FFF:F,F:,F,,,,FF,F:FFFFFF:FFFF:F,F,FF:F:F,,:FFF,,F,:,,,,FFF,FFFF,,F,F
@A00920:152:HGHKKDRXX:2:2103:12165:16736 1:N:0:CGCGTTCA+CTAGAACA
ACTCCTACGGGAGGCAGCAGTGAGGAATATTGCACAATGGGCGAAAGCCTGATGCAGCGACGCCGCGTGGGTGAAGAAGGTCTTCGGATCGTAAAGCCCTTTTCTGCGTGACGAGACAAGGACGGTAGCGCAGGAATAAGTCTCGGCTAACTACGTGCCAGCAGCCGCGGTAAGACGTAGGAGGCAAGCGTTATCCGGAATCACTGGGCGTAAAGGGCGCGTAGGCGGTCTGTTAAGTCCGATGTTAAAG
+
FFFF:FFFFFFFFFFFFFFFFFFFFFFFFFFFFFFFFFFFFFFFFFFFFFFFFFFFFFFFFFFFFFFFFFFFFFFFFFFFFFFFFFFFFFFFFFFFFFFFFFFFFFFFFFFFFFFFFFFFFFFFF:FFFFFFFFFFFFFF:FFFFFFFFFFFFFF:FFFFFFFFFFFFFF:FFF:FFFFFFFFFFFFFFFFFFF:FFFF,FFFFFFFFFFFFFFFFF:FFFFFF::FFFFFFFF:FFFFFFFFFFFFF,F
@A00920:152:HGHKKDRXX:2:2103:5249:17503 1:N:0:CGCGTTCA+CTAGAACA
ACTCCTACGGGAGGCAGCAGCTAAGAATCTTGCGCAATGGGCGAAAGCCTGACGCAGCAATTCCGCGTGAGGGACGAAGGCCCTAGGGTCGTAAACCTCTTTTGTGAAGGAAGAAGTTCTGACGGTACTTCACGAATAAGACACGGCTAACTACGTGCCAGCAGCCGCGGTAATACGTAGGTGTCAAGCGTTGTCCGGATTTATTGGGCGTAAAGCGCCCGCAGGCGGCTTGCCAAGTTTGAAGTGAAAT
+
FFFFFFFFFFFFFFFFFFFFFFFFFFFFFFFFFFFFFFFFFFFFFFFFFFFFFFFFFFFFFFFFFFFFFFFFFFFFFFFFFFFFFFFFFFFFFF:FFFF,FFFFFFFFFFFFFFFFFFFFFFFFFFFFFFFFFFFFFFF:FFFFFFFFFFFFFFFFFFFFFFFFFFFFFFF::FFFFFFFFFFFFF:FFF:FFFFFFF,FFFFFFFFFFFFFF:FFFFFFFFFFFFFFFFFFFF:F:FFFFFFFFFFFFF
@A00920:152:HGHKKDRXX:2:2103:32353:17628 1:N:0:CGCGTTCA+CTAGAACA
ACTCCTACGGGAGGCAGCAGTAGGGAATATTGGACAATGGACGAAAGACTGAACCAGCAATGCCGCGTGAGAGAAGAAGGCCTTAGGGTTGTAAAGCTCTTTTAACAGGGATGATAATGAAAGTAACGGGATAATAATAACAGGCTAAATCCTATCCAGAAGCCGCGGTAATACTAATTGAGCGAGCCATCTTACGAATAAATGTGCGAAAAGATAAACAAAAATGAAATGCAAGTAAGAAGAGAAATCC
+
FFF,FFFF::FFFFFFFFFFF,FFF:FFFFF,,,FFFFFF,FFFFFF,FFF:,F,FFFFF,FFFFFFFFFF,FF,FFFFFFFFFFFFFF,F:FFFFFFFFFF:FF,,FFFF,F::F:,F,:FF,F,F,,,F:,FF::F,:FF,,,FFF:,F:F,,F:FF,:::F:,,F:F,,:F,F,FFFF,,:F,F,,F,F::,,,:,,F,,FFFF,,F,:F,,,:F,,F,,F,,:,F,FFFF,,FF,F:,FFF:F,F:
@A00920:152:HGHKKDRXX:2:2103:20546:18850 1:N:0:CGCGTTCA+CTAGAACA
ACTCCTACGGGAGGCAGCAGTCAGGAATATTGCACAATGGACGCAAGTCTGATGCAGCAACGCCGCGTGCCCGAGGACGGCCTTCGGGTTGTAAAGGGCTTTTCTGGCTGAAGAGGCAGGACGGTAGGCCAGGAATAAGCGTCGGCTAACTACGTGCCAGCAGCCGCGGTCCAACGTAGGACGCGAGCGTTATCCGGATTTACTGGGCGTAAAGCGCGGGCAGGCGGTGGTCCATGTCGGACGGGAAAGC
+
FFFFFFFFFFFFFFFFFFFF:::FFFFFFFFFFFFFFFFFFFF,FFFFFFFFFFF:FF,:FFFFFFFFFFFFFFFF,FFFFFF:FFFFFFF,FF,:FFFFFF:FFFFFFF:FFFFFFF:FFFFF,FFFFFFFF:FF:FFFFFFFFFFFFFFFFF:FFFFFF::FFFFFF:,F,FFFFFFFFFFFF,F::,F:FFFFF:F,F,F,FFFFFF,:FFFFFFFFFFFF::FFFFFFF,,FFFF:FF::F,F,FF
@A00920:152:HGHKKDRXX:2:2103:20980:18912 1:N:0:CGCGTTCA+CTAGAACA
ACTCCTACGGGAGGCAGCAGTGGGGAATCTTGCGCAATGGGCGAAAGCCTGACGCAGCGACGCCGCGTGGGGGATGACGGCCTTCGGGTTGTAAACCTCTTTTACCACTCACGCAGGCCCCGGGTGTTCCCGGGGTTGACGGTAGGTGGGGAATAAGGACCGGCTAACTACGTGCCAGCAGCCGCGGTAATACGTAGGGTCCGAGCGTTGTCCGGAATTATTGGGCGTAAAGCTCACGTAGGCGGATCGT
+
FFFFFFFFFFFFFFFFFFFFFFFFFFFFFFFFFFFFFFFFFFFFFFFFFFFFFFFFFFFFFFFFFFFFFFFFFFFFFFFFFFFFFFFFFFFFFFFFFFFFFFFFFFFFFFFFFFFFFFFFFFFFFFFFFFF:FFFFFFFFFFFF:FFFFFFFFFFFFFFFFFFFFFFFFFFFFF,FFFFFFFFFFFFFFFFFF,FFFFFFFFFF:FFFFFFFF,FFFFFFFFFFFF,FFFF:F,FFF::F:,:F:F,FFF
@A00920:152:HGHKKDRXX:2:2103:25581:18928 1:N:0:CGCGTTCA+CTAGAACA
ACTCCTACGGGAGGCAGCAGTCGAGAATCTTCCGCAATGGGCGAAAGCCTGACGGAGCGACGCCGCGTGTGTGATGAAGGCCTTCGGGTTGTAAAGCACTGTCAGGGGGGAACAAAACAATGAGTGATCCCCAGAGGAAGCACGGGCTAAGTTCGTGCCAGCAGCCGCGGTAAGACGAACCGTGCGAACGTTGTTCGGAATCACTGGGCTTAAAGGGCGCGTAGGCGGTCTGTCAAGTCGGGGGTGAAAT
+
:FFFFFFFFFFFFFFFFFFFFFFFFFFFFFFFFFFFFFFFFFFFFFFFFFF:FFFFFFF:FFFFFFFFFFFFFFFFFFFFFFFFFFFFFFF:FFFFFFF:FFFFFFFFFFFFFFFFFFFFFFFFFFFFFFFFFFFFFF:FFFFFFFFF:FFFFFFFFFFFFFFFFFFFFF:F,FFFFFFFFFFFFFFFFFFFFFFFFFFFFFFFFFFFFFFFFFFFFFFFFFFFFFFFFFFFFFFFFFFFFFFF,FFFF:
@A00920:152:HGHKKDRXX:2:2103:14588:19805 1:N:0:CGCGTTCA+CTAGAACA
ACTCCTACGGGAGGCAGCAGTGGGGAATCTTGGACAATGGGGGCAACCCTGATCCAGCGATGCCGCGTGAGTGAAGAAGGCCCTCGGGTCGTAAAGCTCTTTAGGCTGGGAAGAAGGTTAGAGGAGGAAATGCTTTTAACTTGACGGTACCAGCAGAATAAGCACCGGCAAACTCTGTGCCAGCAGCCGCGGTAATACAGAGGGTGCGAGCGTTAATCGGAGTAACTGGGCGTAAAGGGCGCGTAGGCGG
+
FFFFFFFFFFF:FFFFFFFFFFFFF:FFFFFF:FFFFFFFFFFFFFFFFFFFFFFFFFFFFFFFFFFFFFFFFFFFFFFFFFFFFFFFFFFFFFFFFFFFFFFF:FFFF:FFFFFFFFFFFFFFFFFFFFFFFFFFFF:FFFFFF:FFF,F:FFFFFFFFFFF:FFF:FFFFFFF:FFFFFFFFFFFFF,FFFFFFF:F:F:FFF:FFFFFFFFFF,FFFFF:FFFFFFFFFFFF,FF,F,FFF:,F:,F
@A00920:152:HGHKKDRXX:2:2103:7410:19899 1:N:0:CGCGTTCA+CTAGAACA
ACTCCTACGGGAGGCAGCAGTGGGGAATATTGGACAATGGGCGCAAGCCTGATCCAGCCATGCCGCGTGGGTGAAGAAGGCCTTCGGGTTGTAAAGCCCTTTTGTCCGGAAAGAAAAGCAATCGGTTAATACCCGGTTGTCCTGACGGTACCGGAAGAATAAGCACCGGCTAACTTCGTGCCAGCAGCCGCGGTAATACGAAGGGTGCAAGCGTTACTCGGAATTACTGGGCGTAAAGCGTGCGTAGGGG
+
,FFFFFFFFFFFFFFFFFFFFFFFFFFFFFFFFFFFFFFFFFFFFFFFFFFFFFFFFFFFFFFFFFFFF:FFFFFFFFFFFFFF:FF:FFFFFFFFF,FFFFFFFF,FFF:FFFFFF,FFFFFFFFFFFFFFFF:FFFFFF:FFFFF,:FFFFFFF:F,,FF:FFFFFFFFFF:FFFFFFFFFFFF:FFFF::F:FFFF,F:FFFFFFFFFFFFFFFF:FFFFF:FFF:,FFF:FF:FF,,FF:FFFF,F
@A00920:152:HGHKKDRXX:2:2103:19325:19961 1:N:0:CGCGTTCA+CTAGAACA
ACTCCTACGGGAGGCAGCAGTGGGGAATATTGCGCAATGGGCGAAAGCCTGACGCAGCGACGCCGCGTGTGGGATGACGGCCTTCGGGTTGTAAACCACTGTCGGGAGGGACGAAGATCTGACGGTACCTCCAAAGGAAGCACCGGCTAAATCTGTGCCAGCAGCCGCGGTAATACAGAGGGTGCAACCGTATTCCGGAATCACTGGGCGTAAAGGGCGCGTAGGCGGCCTGATACGCAGGGGGTGAAAT
+
FFFFFFFFFFFFFFFFFFFFF,FFF,FFFFFFFFFFFFFF:FFFFFF,FFFF:FFFF,FFFFFFFFFFFFFFFF,FFFFF,:FFFFFFFFFFFFFF,FFFFF:F,,FFFFFFFF,FFFFF:FFFF:FF,,F,FFFFFFF:,FFFF:FFF,,:FF,F,F,F:,FF:FFFFF,,FF:FF:FFFFF,:F:,FFF,,,:FF,FFF:F,FF:FF:FFFFFF,F:FF,,F,FF,FFFFF,:,,FFF,,F,,,FF::
@A00920:152:HGHKKDRXX:2:2103:20383:20008 1:N:0:CGCGTTCA+CTAGAACA
ACTCCTACGGGAGGCAGCAGTAAGGAATATTGGTCAATGGACGAAAGTCTGAACCAGCCATGCCGCGTGAAGGATGAAGTATTTCGGTATGTAAACTTCGAAAGAATGGGAAGAATAAATGACGGTACCATTTATAAGCTCCGGCTAACTACGTGCCAGCAGCCGCGGTAATACGTAGGGAGCAAGCGTTGTTCGGATTTACTGGGCGTAAAGGGCGCGTAGGCGGCCTGACAGGTCACTTGTGAAATCT
+
FFFFFFFFFFFFFFFFFFFFFFFFFFFFFFFFFFFFFFFFFFFFFFFFFFFFFFFFFFF:FFFFFFFFFFFFFFFFFFFFFFF:FFFFFFFFFFFFFFFFFFFFFFFFFFFFFFFFFFFFFFF:FFFFFF:FFFFFFF:FFFFFFF:FFFFFFFFFFFFF,FFFFFFFF,FFFFFFFFFFFFFFFFFFFFFFFFFFFFFFFFFFFFFFFFFFFFFFFFFFFFFF:FFFFFFF::FFFFFFFFFFF:FFF:
@A00920:152:HGHKKDRXX:2:2103:29297:20040 1:N:0:CGCGTTCA+CTAGAACA
ACTCCTACGGGAGGCAGCAGTAGGGGATATTGCGCAATGGGCGAAAGCCTGACGCAGCAACGCCGCGTGCGGGAGGACGCCCTTCGGGTCGTAAACACGTGTAGCCCCGGACGAGGCGGGGGGGTAGACCACCCAGAAGGTACCGCTAGCTGAGTCCCAGCATACCACTGACAACGAAGCGGCCGAACTAACTCCGGGTGTAGCGTTGGTCGGGCTTAATCGGCGGCAACAGAAAGTAGGGGGCGTAGTA
+
FFFFFFF:FFFFFFFFFFFFF,,FFFFF:FFFFFFFFFFFFF,FF,FFFFFFFFFFFFF:F,FFFFFFF,,FFFFFF,FFFFFFFFFF,,FFFFFF,,,F,F,F,F,:,FF:FF,,,,FF,,,,F,F,F,,F:FFFF,F,,FF:FF,,,,,,,,,,,FFF,,,:,,F,FF,:,:,F,FF:,F:,F,::F,,:,F,FF::,FF,,F,,,,FF,,,,:F,,F,,F:,,,,F,,F,,,FFFF,,F,::,,,FF
@A00920:152:HGHKKDRXX:2:2103:26187:20196 1:N:0:CGCGTTCA+CTAGAACA
ACTCCTACGGGAGGCAGCAGTGGGGAATATTGCGCAATGGGCGAAAGCCTGACGCAGCGACGCCGCGTGAGGGACGACGGCCTTCGGGTTGTAAACCTCTTTCAGCAGGGACGAAGCGAAAGTGACGGTACCTGCAGAAGAAGCACCGGCCAACTACGTGCCAGCAGCCGCGGTAATACGTAGGGTGCAAGCGTTGTCCGGAATTCTTGGGCGTAAAGAGCTCGTAGGCGGTCTGTCACGTCGGATGTGA
+
:FFFF,F,FFFFFFFFFFFFFFF::FFFFFFF:,F:FFF:FFFFFF:FFF,F,FFF,FFFF:FFFFFFFFF::F:FFFF:FFF::FFFFFFFFF,FFFFFF:F:FFFF:FFFFFF:FFFFFFFF,FFFFFFFF:FF,FFFFFFFFFFFFFFFFF:FFFF:FFFF::FFFFFFFFF,FFFFFFFFFFF:FF::FF:F:F:FFFFFF,FFFFFFFF:FFFFFFFFFF,FFFF:FFFFFFFF:FFF:FFFFFF
@A00920:152:HGHKKDRXX:2:2103:21658:20275 1:N:0:CGCGTTCA+CTAGAACA
ACTCCTACGGGAGGCAGCAGTGGGGAATATTGCACAATGGGCGCAAGCCTGATGCAGCAACGCCGCGTGCGGGATGACGGCCTTCGGGTTGTAAACCGCTTTCAGTTCCGACGAAGCGCAAGTGACGGTAGGAACAGAAGAAGGACCGGCCAACTACGTGCCAGCAGCCGCGGTAATACGTAGGGTGCAAGCGTTAATCGGAATTACTGGGCGTAAAGCGTGCGCAGGCGGTTTTGTAAGACTGTCGTGA
+
FFFFFFFFFFFFFFFFFFFFFFFFFFFFFFFFFFFFFFFFFFFFFFFFFFFFFFFFFFF:FFFFFFFFFFFFFFFFFFFFFFFFFFFFFFFF:F:FFFFFFFFFFFFFFFFFFF::FFFFFFFFFFFFFFFFFFFFFFFF,FFFFFFFFFFFFF:FFFFFFFFFFFFFFFFFFFFFFFFFFFFFFF:FFFFFFFFFFFF:FF:FFFFFFFFFFFFFFFFFFFFFFFFFFFFFFFFFFFFFFFFFFFFFFF
@A00920:152:HGHKKDRXX:2:2103:27661:20494 1:N:0:CGCGTTCA+CTAGAACA
ACTCCTACGGGAGGCAGCAGTGGGGAATATTGCACAATGGGCGAAAGCCTGATGCAGCAACGCCGCGTGCGGGAAGAAGGCCCTAGGGTTGTAAACCGCTTTCAGCAGGGAAGAAAATGACGGTACCTGCAGAAGAAGGTGCGGCCAACTACGTGCCAGCAGCCGCGGTGACACGTAGGCACCAAGCGTTGTCCGGATTTATTGGGCGTAAAGAGCTCGTAGGCGGTTCAGTCAGTCGGGTGTGAAAACT
+
FFFFFFFFFFFFFFFFFFFFFFFFFFFFFFFFFFFFFFFFFFFFFFFFFFFFFFFFFFFFFFFFFFFFFFFFFF:FFFFFFFFFFFFFFFFFFFFFFFFFFFFF:FFFFFFFFFFFFFFFFFFFFFFFFFFFFFFFFFFFFFFFFFFFFFFFFFFFFFFFFFFFFFFFFFFFFFFF,FFFFFFFFFFFFFFFFFFFFF:FFFFFFFFFF:FFFFFFFFFFFFFFFFFFFF:F,FFFFFFFFF:FFF:FFF
@A00920:152:HGHKKDRXX:2:2103:3332:20823 1:N:0:CGCGTTCA+CTAGAACA
ACTCCTACGGGAGGCAGCAGTGGGGAATCTTGCGCAATGGGCGAAAGCCTGACGCAGCAACGCCGCGTGCGGGATGAAGGCCTTCGGGTTGTAAACAGCTTTCAGCAGGGACGAAACTGACGGTAGCTGCAGAAGAAGCCCCGGCCAACTACGTGCCAGCAGCCGCGGTAATACGTAGGTGGCGAGCGTTGTCCGGATTTAGTGGGCGTAAAGAGCTCGTAGGCGGTTGGGTAAGTCGGGTGTGAAAACT
+
FFFFFFFFFFFFFF:FFFFFFFFFFFFFF::,FFFFFFFFFFFF:FFFFFFFFFF,FFFFF:F:FFFFFF,FFFFFFFF,,::FFFFFFFFF,FFF,,FF,FFF::FFFFFFF:F:FFFF:FFF:,FFFFFF,:FF:F,,,FFFFFFFFFFFFFF:,F:F,:FFFFF:F,,FFFF:FFF,FFF:,:FF,,F,F,,FF,F,,,FFFFFFFFF,::,F:F:FFF::FF:,FF:F,,FFFFF:,FFF,FFF,,
@A00920:152:HGHKKDRXX:2:2103:12246:20823 1:N:0:CGCGTTCA+CTAGAACA
ACTCCTACGGGAGGCAGCAGCAGGGAATCTTGCGCAATGGGCGAAAGCCTGACGCAGCAACGCCGCGTGGGGGATGACGGCCTTCGGGTTGTAAACCCCTTTCAGGAGGGAAGAAATTGACGGTACCTCCAGAAGAAGCCCCGGCCAACTACGTGCCAGCAGCCGCGGTAATACGTAGGATGCAAGCGTTGTCCGGAATTATTGGGCGTAAAGCGAACGTAGGCGGTTACTTAAGTTTGGTCTTAAAGAC
+
FFFFFFFFFFFFFFF,FFFFFFFFFFFFFFFFFFFFFFFFFFFFFFFFFFFFFFFFFFFFFFFFFFFFFFFFFFFFFFFFFFFF:FFFFFFFFFFFFFFFFFFFFFFFFFF:FF:FFFFFFFFFFFFFFFFFFFFFFFFFFFFFFFFFFFFFFFFF:FFFFFFFFFFFFFFFFFFFFFFFFFF:FFFFFFF,FFFFFFFFFFFFFFFFFFFFFFFF,F:FFFFFFFFF,:FFFFFFF:FFFFFFFFFFFF
@A00920:152:HGHKKDRXX:2:2103:1416:21386 1:N:0:CGCGTTCA+CTAGAACA
ACTCCTACGGGAGGCAGCAGTGGGGAATTGTTCGCAATGGGCGCAAGCCTGACGACGCAACGCCGCGTGGAGGATGAAGAATTTCGGTTCGTAAACTCCTGTCGAGCGGGACGAAAGATCTGCCGGTTAATACCCGGCGGAAGTGACGGTACCGCTAAAGGAAGCCCCGGCTAACTCCGTGCCAGCAGCCGCGGTAATACGGGGGGGGCAAGCGTTGTTCGGAATTACTGGGCGTAAAGGGCTCGTAGGC
+
FFFFF:F:FFFFFFFFFFFFFFFFFFFFFFFFFFFFFFFFFFF,F:FFFFFFF:FFFF:FFFFFFFF:FFFFFFFFF,FFFFFF:FFFFFFFFFFFFFFFFFFFFFFF:F:FFF,FFFFFFFFFFFFFFFFFFFFFFFFFFFFFF:FFFFFF:FFF:FFFFFFF:FFFFFFFFF:FFFFFFFF,FFFFFFFFFFF,:F:F,FFF:F:FF:,FFFFFFFF:F,,:FFFFFFF:FF::FFF:FFF::FFFF:
@A00920:152:HGHKKDRXX:2:2103:5294:21465 1:N:0:CGCGTTCA+CTAGAACA
ACTCCTACGGGAGGCAGCAGTAAGGGATCTTGCGACAATGGGCGAAAGCCTGACGCAGCAACGCCGCGTGCGGGATGACGGCCTTCGGGTTGTAAACCGCTTTTCGGGGGGAAGAGGAAGGACGGTACCCCCGGAATAAGTCTCGGCTAACTACGTGCCAGCAGCCGCGGTAAAACGTAGGAGGCGAGCGTTATCCGGAGTTACTGGGCGTAAAGCGCGGGCAGGCGGCTTGTCAAGTGGGATGTGAAAG
+
FFFF::FFFFFFFFFFFFFFFFFFFFFFFFF,FFFFFFFFFFFFFFF:FFFFFF:FF:,F:FFFFFFFFFFFFFFFF:FF,FFFFFFFFFF:FFFFFF:F:F,F:FFFFFFFFFF:FFF,:FFFFF:FFFF,,FF,FFFFFFFFFFFFFFFFFFFFFFFF:FFFFFFFFFFFFFFF,,F:F:F,::FF:FFFFFFFFFFF,FFFFFFFFFFFFFFFFFF:FFFF:FF:F:FFFFFFF,FFFFFFFFFFFF
@A00920:152:HGHKKDRXX:2:2103:28754:21668 1:N:0:CGCGTTCA+CTAGAACA
ACTCCTACGGGAGGCAGCAGTGGGGAATTGTTCGCAATGGGCGCAAGCCTGACGACGCAACGCCGCGTGGAGGACGAAGATCTTCGGGTCGTAAACTCCTGTCGAGCGGGACGAACACCCATCCGGTGAACATCCGGGAGGGCTGACGGTACCGCTAAAGGAAGCCCCGGCTAACTCCGTGCCAGCAGCCGCGGTAATACAGAGGGAGCAAGCGTTGTTCGGAATTACTGGGCGTAAAGGGCGCGTAGGC
+
FFFFFFFFFFFFFFFFFFFFFFFFFFFFFFFFFFFFFFFFFFFFFFFFFFFFFFFFFFFFFFFFFFFFFFFFFFFFF:FFFFFFFFFFFFFFFFFFFFFFFFFFFFFFFFFFFFFFFFFFFFFFFFFFFFFFFFFFF:FFFFFFFFFFFF:FFFFFFFFFFFFFFFFFFFFFFFFFFFFFFFFFFFFFFFFFFFFF:FFFFFFFFFF:F:,FFFFFFFFFFFFFF:FFFFFFFFFFFFFFFFFFF::FFF
@A00920:152:HGHKKDRXX:2:2103:28456:21903 1:N:0:CGCGTTCA+CTAGAACA
ACTCCTACGGGAGGCAGCAGTAAGGGATCTTGCGACAATGGGCGAAAGCCTGACGCAGCAACGCCGCGTGCGGGATGACGGCCTTCGGGTTGTAAACCGCTTTTCGGGGGGAAGAGGAAGGACGGTACCCCCGGAATAAGTCTCGGCTAACTACGTGCCAGCAGCCGCTGTAAAACGTAGGAGGCGAGCGTTATCCGGATTTACTGGGTGTAAAGCGCGTGTAGGCGGTCGTGCAAGTGAGGCGTGAAAG
+
FF:FFF,,FFFFFFFFFFFFFFF:FFFFFFF:FFFFFFFFFFF,F:,:FFF::FFFF,FFFF:FFFFFFFF:FFFF:FFFFFFF,FFFFFF:FFFFF,FFFFF,FF:,F:F::F:FFFFF,FF:F:FFFFFF::F:FFF,:FFF:FFFFFFFFFFF:FFFF,F,FFFF,F:FFFFF,FFFFFF,FFF:,F:,::FFF,FFFFFFF,:,:F,FFFF:FFFFFFF,FFFFFF,F:FFFFF,F:F,FFF:FF,
@A00920:152:HGHKKDRXX:2:2103:13015:22060 1:N:0:CGCGTTCA+CTAGAACA
ACTCCTACGGGAGGCAGCAGCAAGGAATTTTCCACAATGGGCGCAAGCCTGATGGAGCAACGCCGCGTGGGGGATGACGCACTTCGGTGTGTAAACCCCTTTTCGAGGGGACGAAGGCAATGACGGTACCCTCGGAAGAAGGATCGGCTAACTACGTGCCAGCAGCCGCGGTAAGACGTAGGATCCGAGCGTTGTCCGGAGTTACTGGGCGGAAAGCGCGCGCAGGCGGACACGCGCATCGGCGGTGAAA
+
FF:FF:FFFFFFFFFFFFFFFFFFFFFFF:FF::F:FFFFF,FFFFFFFFFFFFFFFF:FFFFFFFFFF:FFFF,FFFF,FFFFFF:F,FFFFFFF:FFF,F:F:FF:FF:FFFF,FFFFFF:,FFF,FFFF:,:FFFFF:FF:FFFFF:F,FFFFFFFFFFFFFF:F:FF:FFFFFFFFF,F:FFFFF:FFFF:F:FFF:FFFF,F:FFF:FF,:FFFFF:FFFF:FFF::FFF::FF::FFFF:FFFF
@A00920:152:HGHKKDRXX:2:2103:2184:22561 1:N:0:CGCGTTCA+CTAGAACA
ACTCCTACGGGAGGCAGCAGTAGGGAATATTGGTCAATGGATGCAAGTCTGAACCAGCCATGCCGCGTGCAGGAAGAAGGCCTTCTGGGTTGTAAACTGCTTTTGCCGGGGGATAAAATTCCCATGCGTGGGACATTGAAGGTACCCGGTGAATAAGCCACGGCTAACTACGTGCCAGCAGCCGCGGTAATACGTAGGTGGCAAGCGTTGTCCGGATTTATTGGGTTTAAAGGGTGCGTAGGCGGCCTAT
+
FFFF:FF::FFFFFFFFFFFFFFFFFFFFFFFFFFFFFFFFFFFFF:FFFFFFFFFFFFFFFFFFFFFFFFFFFFFFFFF:FFF:FFFFFFFFFFFFFFFFFFFFFFFFFFFFFFF,FFFFFFFFFFFFFFFFFFFFFFFFFFFFFFFFFFFFFFFFFFFFFFFFFFFFFFFFFFFFFFFFFFFFFFF::FFFFFFFFFFFFFFFFFFFFFFFFFFFFFFFFFFFFFFFFFFFFFFFFFFFFF:FFFF:F
@A00920:152:HGHKKDRXX:2:2103:25247:22858 1:N:0:CGCGTTCA+CTAGAACA
ACTCCTACGGGAGGCAGCAGTGGGGAATTGTTCGCAATGGGCGCAAGCCTGACGACGCAACGCCGCGTGGAGGATGAAGATCTTCGGGTCGTAAACTCCTTTCGATCGAGACGAACGGCCCCTGGGCTAATCACCAGGGGAGTGACGGTACCGAGAGAAGAAGCCCCGGCTAACTCCGTGCCAGCAGCCGCGGTAATACGAAGGGGGCTAGCGTTGTTCGGATTTACTGGGCGTAAAGCGCACGTAGGCG
+
FFFFFFFFFF:F:FFFFFFF,,F,FFFFFF:::FFFFFF:F:,F:,:FFFFFF:FF,FFFF:FFFFFF:FFFFFFFFFFFF:FFFFFFF:FFFF:FFFFFFFFFFFFFF:FFFF:FFFFF:FFFFFFFFFFFFFFFFFFFFFFFFFFFF,,FFFFFF:FF:FFFF:FFFFF,:FFFFFFFFFFFFFFFFFFFFFFFFFFFFFFFF:FF:FFFFFFFFFFFFFFFF:FFFFFFFFF,FFFFFFFFF:FFFF
@A00920:152:HGHKKDRXX:2:2103:5972:22952 1:N:0:CGCGTTCA+CTAGAACA
ACTCCTACGGGAGGCAGCAGTAGGGAATATTGGACAATGGGTGCAAGCCTGATCCAGCCATGCCGCGTGCAGGATGAAGGCCCTCGGGTTGTAAACTGCTTTTGTACGGAACGAAACGGCGACCTCTAATACAGGTTGCTAATGACGGTACCGTAAGAATAAGCACCGGCTAACTACGTGCCAGCAGCCGCGGTAATACGGAGGGAGCTAGCGTTGTTCGGAATTACTGGGCGTAAAGCGCACGTAGGCG
+
FFFFFFFFFFFFFFFFFFFFFFFFFFFFFFFFFFFFFFFF:FFF:FF:FFFFFFFFFFFFFFFFFFFFFFFFFF,FFFFF,FFFFFFFFFFFFFFF:FFFFF:::FFFFFFFFFF:FFFFFFFFFF:F,FFFF:F,:FFFFFFFFFFFFFFF:,FFFFFF,FFFFFFFFFF:FFF,FFFFFFFFFFFFFFFFF:FFF,FFFFFFFFFFFFFFFFFFFFFFF:FFFFFFFFFFFFFFFF::FFFFF,FFFF
@A00920:152:HGHKKDRXX:2:2103:17481:23218 1:N:0:CGCGTTCA+CTAGAACA
ACTCCTACGGGAGGCAGCAGTAGGGAATTTTCCGCAATGGGCGAAAGCCTGACGGAGCAACGCCGCGTGAGGGAGGAAGGCCTGTGGGTTGTAAACCTCTTTTCTCAGGGAAGAAGATCTGACGGTACCTGAGGAATCAGCATCGGCTAACTCCGTGCCAGCAGCCGCGGTAAGACGGAGGATGCAAGCGTTATCCGGAATTATTGGGCGTAAAGCGTCCGCAGGCGGCTCAGCAAGTCTGCTGTCAAAG
+
FFFFFFFFFFFFFFFFFFFFFFFFFFFFFFFFFFFF,FFFFFFFFFFFFFFFFFFFFFFFFFFFFFFFFFFFFFFFFFFFFFFFFFFFFFFFFFFF,FFFFFFFFFFFFFFFFFFFFFFFFFFFFFFFFFFFFFF:FFFFFFFFFFFFFFFFFFFFFFFFFFFFFFFFFFFFFFFFFFFFF:FFFFFFFFFFFFFFFFFFFFFFF:FFFF:FFFFFFFFF:FFFFF:FFFFFFFF:FFFFFFFFFFFFFF
@A00920:152:HGHKKDRXX:2:2103:14642:23312 1:N:0:CGCGTTCA+CTAGAACA
ACTCCTACGGGAGGCAGCAGTGGGGAATATTGGACAATGGGGGCAACCCTGATCCAGCCATGCCGCGTGCGTGAAGAAGGCCTTAGGGTTGTAAAGCGCTTTCACTGGTGAAGATGATGACGGTAGCCAGAGAAGAAGCCCCGGCTAACTCCGTGCCAGCAGCCGCGGTAATACGGAGGGGGCAAGCGTTGTTCGGAATTACTGGGCGTAAAGGGCGCGTAGGCGGAACGTCAAGTTAGGGGTGACAGGC
+
FFFFFFFFFFFFFF:FFFFFFFFFFF:FFFFFFFFF::FFFFFFFFFFFFFFFFFFFFFFFFFFFFFFFFFFF:FF:FFFFFFFFFFF:FFFF::FFFFF,F::FFFFFFF:FFF:FFFFFFFFFFFFFF:FF:FF:FFFFFFFFFFFFFFFF:FFFFFFFFFFFFFF:FFF:FFFFFFFFF:FFFF:FFFFF:FFF,FFF:FFFFFF,,,,FF::FFF:FFFFFF,FFFF::,FFFFFFFFFFF,FF:F
@A00920:152:HGHKKDRXX:2:2103:20311:24612 1:N:0:CGCGTTCA+CTAGAACA
ACTCCTACGGGAGGCAGCAGTAAGGGATCTTGCGACAATGGGCGAAAGCCTGACGCAGCAACGCCGCGTGCGGGATGACGGCCTTCGGGTTGTAAACCGCTTTTCGGGGGGAAGAGGAAGGACGGTACCCCCGGAAGAAGTCTCGGCTAACTACGTGCCAGCAGCCGCGGTAATACGTAGGAGGCGAGCGTTATCCGGATTTAGTGGGTGTAAAGCGCGTGTAGGCGGTCGTGCAAGTGAGGCGTGAAAG
+
,FFFFFFFF:FFF,,FFFFFFFFFFFFFFFFFFFFF:FFF:,:FF:FFFFFFFFFF:FFFFFFFFFFFFFF:,FF:FFFFFFFFFFFFFFFFFFFF,FFFF,:FFF:FFF:FFF,F:FFFFFF:FFFFFFFFFFFFFFFFFFF,:F:FF,FFFFFFFFFF:FFFF,FF:FFFF,FFF:F:FFFFFFFFFFFFFFFFF:FF:F,,,,F:FFFFF:FFFFF::FF::F,F,FFFFFF,FF,:FFF:FF,F,F
@A00920:152:HGHKKDRXX:2:2103:25174:25081 1:N:0:CGCGTTCA+CTAGAACA
ACTCCTACGGGAGGCAGCAGTCGGGAATTTTGCCCAATGGACGAAAGTCTGAGGCAGCAACTCCGCGTGAGGGACGAAGGCTCTCGGGTCGTAAACCTCTTTTCTCAGGGAAGATCCAAGACGGTACCTGAGGAATAAGCCACGGCTAACTACGTGCCAGCAGCCGCGGTAATACGTAGGTGGCAAGCGTTGTCCGGATTTACTGGGCGTAAAGCGCGCGTAGGTGGCGCGGTGCGTCGGTGCTGAAACC
+
FF:FF,FFFFFFFFFFFFFFFFFFFFF,FFFFF:FFFFFFFFFFFFFFFFFFFFFFFFFFFFFFFFFFFFFFFFFFFF:FFFFFFFFFFFFFFFFFFF:FFFFFFFFFFF:FFFFFFFFFFFFFFFFF:FFFFF,FF:FFF:FFFFF:FFFFFFFFFF,FF,FFFFFFFF,FFFFFF,FFFFFFF,FFFFFFFFFFFFFFF:FFFFFFFF,F:FFFFFFF:,FFFFFFFFFFFFFFF:FFFFFFF,FFF:
@A00920:152:HGHKKDRXX:2:2103:9679:25488 1:N:0:CGCGTTCA+CTAGAACA
ACTCCTACGGGAGGCAGCAGTGGGGAATTGTTCGCAATGGGCGCAAGCCTGACGACGCAACGCCGCGTGGAGGATGAAGGTCTTCGGATTGTAAACTCCTGTTGATCGGGAAGAATGGCCCCCGGGTTAATACGCCGGGGGAGTGACGGTACCGATTGAGGAAGCCACGGCTAACTCTGTGCCAGCAGCCGCGGTACTACAGAGGTGGCAAGCGTTGTTCGGATTTACTGGGCGTAAAGCGCGGGCAGGC
+
,F,FF,FF:FF:FFFFFFFF,FFFFF,FFFFFF:FFFF:FFFFFF:FFF,::FFFFFFFFFFFFF:F,:FFFF,FF:,FFFFFFFFFF:FFF:F:FFF::F,FFFFFFFFFFF:F,FF:FFFFFFF,F,FFFFF,F:FFF:FFFFFFFFFF,FF,,F,FFFF:FF:FFFF:F,F:FFFFFFFFFF:FF:::FFF,F:F,,:F,FFFFFFFFFFF::FFFFFFF,::FF:,FFF,::F:,:FFFFFF,FFF
@A00920:152:HGHKKDRXX:2:2103:23475:26616 1:N:0:CGCGTTCA+CTAGAACA
ACTCCTACGGGAGGCAGCAGTGGGGAATCTTGCGCAATGGCCGAAAGGCTGACGCAGCGACGCCGCGTGCGGGAGGAAGCCCTTCGGGGTGTAAACCGCTGTCAGGGGGGACGAAAGCCACCGGGAGGTAATGCCCGAGTGGAAGGACGGTACCTCCAGAGGAAGCACCGGCTAACTCCGTGCCAGCAGCCGCGGTAATACGGAGGGTGCGAGCGTTGTTCGGAATTATTGGGCGTAAAGCGCACGTAGG
+
FFFFFFFFFFFFFFFFFFFFFFFFFFFFFFFFFFFFFFFFFFFFF:FFFFFFFFFFFFFFFFFFFFFFFFFFFFFFFFFFFFFFFFFFFFFFFFFFFFFFFFFFFFFFFFFFFFFFFFFFFFFFFFFFF::FFFFFFFFFFFFFFFFFFFFFFFFFFFFFFFF:FFFFFFFFF:FFFFFFFF:FFFFF::FFFFFFFFFFFFFFFFFF:FFFFFFFFFFFFFFF:FFFFFFFF:FFFFFF:FFFFFFFFF
@A00920:152:HGHKKDRXX:2:2103:22779:27289 1:N:0:CGCGTTCA+CTAGAACA
ACTCCTACGGGAGGCAGCAGTGGGGAATCTTGCGCAATGGGCGAAAGCCTGACGCAGCCATGCCGCGTGAATGATGAAGGTCTTAGGATTGTAAAATTCTTTCACCGGGGACGATAATGACGGTACCCGGAGAAGAAGCTCCGGCTAACTTCGTGCCAGCAGCCGCGGTAATACGAAGGGGGCTAGCGTTGCTCGGAATTACTGGGCGTCAAGGGAGCGTAGGCGGACAGTTAAGTCAGAGGTGAAAGCC
+
F:,:F,FF:FFFF:FF:FFFFFFFFFF:F:FF,FFFFFFFFFFFFFFFFFFFFF:F:FFFFFFFFFFFFFFFFFF::FF:FFFFFFFFFFF:FFFFFFF::F,FFFFFFFFFF:FFFFF:FF,FFF,FFFF:F,FFFFFFF,F:FFFFFFFFFFFFF:FFFFFFFFFFFFFFF,FF,FFFFFFFFFF:FFFFFFFF:FFF:::FFFF:FF::FFF,FFFF,:FFFF::FF:FFFFFF:FFF:,F,:FFFF
@A00920:152:HGHKKDRXX:2:2103:22842:29058 1:N:0:CGCGTTCA+CTAGAACA
ACTCCTACGGGAGGCAGCAGTGGGGAATTTTTGACAATGGGCGCAAGCCTGATCCAGCCATGCCGCGTGCGGGACGAAGGCCTTCGGGTTGTAAACCGCTTTTGTCAGGGAAGAAACGCACTGGGCTAATACCTTGGTGTACTGACGGTACCTGAAGAATAAGCACCGGCTAACTACGTGCCAGCAGCCGCGGTAATACGGAGGGTGCCAGCGGTAATCGGAATTACTGGGCGTAAAGCGGGCGCTGGCG
+
FFFFFFFFFFFFFFFFFFFFFFFFFFFFFFF,FFFFFFFFFFFFFFFFFFFF:F,:FFFFFFFFFFFFF:FFFF,FFFF,::FFFFFFF,FF:FFF,FFF,F,FF,FFFFF:FFFFF,F:FFFFFFFFFF:F,FFF:FF:,,FF,FFFF::FFFF:FFFF,FF:FFFFF:FF:F,,FFF::F,F:FFFF:F:FF,FFFFF,,FFFFF,,:F,,,F,FF,,F,F:FFF:,FF::F,F:F:,,F,F,,FF,F
@A00920:152:HGHKKDRXX:2:2103:6795:29230 1:N:0:CGCGTTCA+CTAGAACA
ACTCCTACGGGAGGCAGCAGTGGGGAATCTTGCGCAATGGGCGAAAGCCTGATGCAGCGACGCCGCGTGAGGGACGAAGGCCTTCGGGTTGTAAACCTCTGTCAGTGGGGAAGAAGAATGACGGTACCCACTGAGGAAGCTTCGGCTAACTACGTGCCAGCAGCCGCGGTAATACGTAGGGCGCAAGCGTTGTCCGGATTCACTGGGTGTAAAGGGTGCGCAGGCGGGAAGGTAAGTTAGAGGTGAAATC
+
FF:FF:FFFFFFFFFFFFFFFFFFF,FFF:FFFFFFFFFFFFFFFFFFFFFFFFFFFFFFFFFFFFFFFFFFFFFFFFFFFFFFFFFFFFFFFFFFFFFFFFFFFFFFFFFFFF,FFFFFFFFFFFFFFFFFFFFFF:FFFFFFFFFFFFFFFFFFFFFFFFFFFFFFFF,,FFFF,FFFFFFFFFFFFFFFFFFFFFFFFFFFFFFFFFFFFFFFFFFFFFFFFFFFF:FFFFFFFF:FFFFFFFFFFF
@A00920:152:HGHKKDRXX:2:2103:31801:29293 1:N:0:CGCGTTCA+CTAGAACA
ACTCCTACGGGAGGCAGCAGCAAGGAATTTTCGGCAATGGGCGCAAGCCTGACCGAGCAACGCCGCGTGGAGGATGACGGCTTTCGGGTTGTAAACTCCTTTTGGGTGGGACGATAGTGACGGTACCACCCGAATCAGACCCGGCTAACTCCGTGCCAGCAGCCGCGGTAATACGGAGGGTGCGAGCGTTAATCGGAATTACTGGGCGTAAAGGGTGCGTAGGTTGTTGTTTAAGTTATCTGTGAAATCC
+
F:FFFFFFFFFFFF:FFFF:FFFFFFFFFFFFFFFFFFFFFFFF:FFFFF:FFFFFFFFFFFFFFFFFF:FFFFFFFFFFFFFFFFFFFFFFFFFFFFFFFFFFFFFFFFFFFFFF:FFFFF:FFFFFFF:F:FFFFFFFFFFFFFFFFFFFFFFFFFFFFFFFFFFFFFFFFF:FFFFFFFFFFFFFFFFFFFFFFFFFFFFF:FFFF,FFFFFF:FFF,FFFFFF,FFFFFFFF:FFFF:FFFF:FF,
@A00920:152:HGHKKDRXX:2:2103:32425:29528 1:N:0:CGCGTTCA+CTAGAACA
ACTCCTACGGGAGGCAGCAGTGGGGAATTTTGGACAATGGGCGCAAGCCTGATCCAGCCATGCCGCGTGAGTGAAGAAGGCCTTCGGGTTGTAAAGCTCTTTCGCGAGGGAAGAAAACGTACGGGCCAATACCCTGTGCGGATGACGGTACCTTGACAAGAAGCACCGGCTAACTACGTGCCAGCAGCCGCGGTAATACGTAGGGTGCGAGCGTTAATCGGAATTACTGGGCGTAAAGCGTGCGCAGGCG
+
FFFFFFFF:FFFFFFFFFFFFFFFFFFFFFFFFFFFFFFF:FFFFFFFFFF:FFFFFFFFFFFFFFFFFFFFF:FFFFFFF:FFFF:FFFFF:FF:F:FFFFFFFFFFFFFFFFFF:FFFF,F,F:FFF,FF,FFFFFFFFFFFFF:FFFFFFFFFFFF:FFFFF:FFFFFF:FFFFFF,FFFFFFFF,:FFFFFFFFF:,FF:FFFFF:FFFFFFFFFFFFF,FF:F,F:FFFFFF,F,FFFFFFFFF:
@A00920:152:HGHKKDRXX:2:2103:31991:29653 1:N:0:CGCGTTCA+CTAGAACA
ACTCCTACGGGAGGCAGCAGTGAGGAATTTTCCGCAATGGGCGAAAGCCTGACGGAGCAATGCCGCGTGGAGGATGAAGGCCTGTGGGTCGTAAACTCCTTTTCTCATATAAGAATTTTGACGGTATATGAGGAATAAGCATCGGCTAACTCCGTGCGAGCAGCCGCGGTAATACGGAGGATGCAAGCGTTATCCGGACTGATTGGGCGTACAGCGTCTGTAGGTGGCTTTTTAAGTCTACTGTTAAAGA
+
:,:FFF:FFFFFFFFFFF:F:F:FF:FF:,FFFFF,FFFFFFFF:FFFFF:FFFF::FFFFFFFF:,:FFFFFF:F,F:,FFFFFFFFFFF,,,,FFF:::FFF::FFF,,FFF:F:F:FFFF:FFF,FFFFFFFFFFFFFFF:FFFFF:FFFFFFF,:FFFFF,FFFFF,:FFFFFF:FFFFF::FFFFF,F,FFF,,:FFFFF,,FF:F,FFFFF:FFFFF:FF,FFFFFF:FFF:FFFF,FFFFF,F
@A00920:152:HGHKKDRXX:2:2103:26512:29904 1:N:0:CGCGTTCA+CTAGAACA
ACTCCTACGGGAGGCAGCAGTGAGGAATTTTGCGCAATGGAGGCAACTCTGACGCAGCCACGCCGCGTGCAGGAAGACCCCCCTATGGGGTGTAAACTGCTTTTCTGTGAGAAGAAGGCCCCGCCATGCGGGGAGTGACGGTATCGCAGGAATAAGCACCGGCTCACTCCGTGCCAGCAGCCGCGGTAATACGGAGGGTGCAAGCGTTGTCCGGAATTATTGGGTGTAAAGGGTGTGCAGGCGGGGCGGT
+
FFFFFFFFFFF:FFFFFFFFFFFFFFFFFFFFFFFF,FFFFFFFFFFFFFFFFFFFFFFFFFFFFFFFFFFFFFFFFFFFFFFFFFFFFFFFFF,FFFFFFFFFFFFFFFFFFFFF:FFFFF:FFFFFFFFFFFFFFFFFFFFFFFFFFFF,FFFFFFFFFFFF,FFFFFFFFFF:FFFFFFFFFFF:FFFFF:FFFFFFFFF:FFFFFF::FFFFFFFFFFFF:F,FFFFFFFF:FF:FFF:FFFF:FF
@A00920:152:HGHKKDRXX:2:2103:31530:30264 1:N:0:CGCGTTCA+CTAGAACA
ACTCCTACGGGAGGCAGCAGTAAGGGATATTGCGACAATGGGCGAAAGCCTGACGCAGCAACGCCGCGTGCGGGAGGACGGCCTTCGGGTTGTAAACCGCTTTTCGAGGGGAAGAGGAAGGACGGTACCCTCGGAATAAGTCTCGGCTAACTACGTGCCAGCAGCCGCGGTAAAACGTAGGAGGCGAGCGTTATCCGGATTTACTGGGTGTAAAGCGCGTGCAGGCGGCCGCGCAAGTCGTGCGTGAAAG
+
FFFFFFFFFFFFFFFFFFFFFFFFFF:FFFFFFFFFFFFFFFFFFFFFFFFFFFFFFFFFFFFFFFFFFFFFFFFFFFFFFFFFFF:FFFFFFFFFFF:FFFFFFFFFFFFF::FFFFFFFFFFFFFF:FFFFFFFFFFFFFFFFFFFFFFFFF,FFFF,FFFFFFFFFFF:FFFFFFFF:FFFFFFFFFFFFFFFFFFFFFFFFFFFFFFFFFFFFFFFFFFF:F:FFFFFFF:,FFFFFFFFFFFFFF
@A00920:152:HGHKKDRXX:2:2103:11162:30624 1:N:0:CGCGTTCA+CTAGAACA
ACTCCTACGGGAGGCAGCAGTGGGGAATATTGGACAATGGGCGAAAGCCTGATCCAGCAATGCCGCGTGAGTGATGAAGGCCTTAGGGTTGTAAAGCTCTTTTACCCGGGATGATAATGACAGTACCGGGAGAATAAGCCCCGGCTAACTCCGTGCCAGCAGCCGCGGTAATACGGAGGGGGCTAGCGTTGTTCGGAATTACTGGGCGTAAAGCGCGCGTAGGCGGCTTTGTAAGTTAGAGGTGAAAGCC
+
:FFFFFFFFFFFFFFFFFFFFFFFFFFFFFFFF,FFFFFFFFFFF,FFFFFF:F:FFFFFFFFFFFFFFFFFFFFFF:FFFFFFFFFFFFFFFFFFFFFFFFFFFFFFFFFFFFFFFFFFFFFFFFFFFFFFFFFFFF:F:FFFF:FFFFFFFFF:FFF:FF:FFFFFFFF:FFFF,FFFFFFFFFFFFFFFF,F:F::FFFF,FFF,::F:FFFF:FFFFFFFFFFFFFFFFF:FFFF:FFFFFFF,FF
@A00920:152:HGHKKDRXX:2:2103:14208:30890 1:N:0:CGCGTTCA+CTAGAACA
ACTCCTACGGGAGGCAGCAGTTAGGAATCTTCCACAATGGCCGAAAGGCTGACGCAGCGACGCCGCGTGGGGGATGAAGCATTTCGGTGTGTAAACCCCTGTTGCTCGGGACGAACAAGCGATTTTGATCGCTCTGACGGTACCGAGTGAGGAAGCACCGGCTAACTCCGTGCCAGCAGCCGCGGTAATACGGAGGGTGCAAGCGTTGTCCGGAATCACTGGGCGTAAAGGGCGCGTAGGCGGTCTGGTA
+
FF,FFFF:FFFFFFFFFFFF:FFFFFFFFFFFF,FFFFFFFFFFFFFFFFFFFFFFFFFFFFFFF:FFFFFFFFFFFFFFFFFFFFFFFFFFFFFFFFFFF,FFFFFFFFF:F::FFF:FF:FFFFFFFFFFFFF:FFFFFFFFFFFFFFFFFFF:FFFFFFFFFFFFFFFFFFFFFFFF:FFFFFFFFFFFFFFFFFFF,FFFFFFFFFFFFF:FFFFFFFF::FFFFFFF:F::,F:F:FF::,FF,F
@A00920:152:HGHKKDRXX:2:2103:13241:31062 1:N:0:CGCGTTCA+CTAGAACA
ACTCCTACGGGAGGCAGCAGTGGGGAATATTGGTCAATGGGCGAAAGCCTGAACCAGCAATGCCGCGTGAGTGATGAAGGCCTTCGGGTTGTAAAGCTCTGTCGGGAGGGACGAAAAAGCGGGTTAACACCCCGCATTGACGGTACCTCCAAAGGAAGCACCGGCTAACTCTGTGCCAGCAGCCGCGGTAATACAGAGGGTGCAAGCGTTGTTCGGAATTACTGGGCGTAAAGCGCGTGTAGGCGGCGGC
+
FFFFFFFFFFFFFFFFFFFFFFFFFFFFFFF:FFFFFFFFFFFFFFFFFFFFFFF,FFFFFFFFFFFFFFFFFFFFFFFFFFF:FFFFF:FFFF:F:FFFFFFFFFFFFFFFFFFF,FFFFF:FFFFFFFFFFFFFF:FFFFFFFFFFFF:FFFFFFFFF:FFFFF:FFFFFFF:FFFFFFFFFFFFFFFFFFFFFFFFFFFFFFFFF:FFFFFFFFFFFFFFFF:FFFFF,:F,FFFFFFFFFFFFFFF
@A00920:152:HGHKKDRXX:2:2103:30056:31594 1:N:0:CGCGTTCA+CTAGAACA
ACTCCTACGGGAGGCAGCAGTGGGGAATTGTTCGCAATGGGCGCAAGCCTGACGACGCAACGCCGCGTGGGGGATGAAGGTCTTCGGATTGTAAACCCCTGTTGGGTGGGACGAACACTCCTGTGGTGAATATCCACGAGAGCTGACGGTACCACCTGAGGAAGCCCCGGCTAACTCTGTGCCAGCAGCCGCGGTAATACAGAGGGGGCACGCGTTGTTCGGAATTACTGGGCGTAAAGGGCGCGTAGGC
+
FFFFFFFFFFFFFFFFFFFFFFFFFFFFFFFFFFFFFFFFFFFFFFF:FFFFFFFFFFFFFFFFFFFFFFFFFFFF:FFFFFFFFFFFFFFFFFFFFF:FFFFFFFFFFFFFF,FFFFFFFFFFFFFFFFFFFFFFFFFFFFFFFFFFFFF:FFFFFFFFFF,FFFFFFFFFFFFFFFFFFFFFFFFFFFFFF:FFFFFFFFFFFFFFFF,FFFFFFFFFFFF,FFFFFF:FFFFFFFFFFF:FFFFFF:
@A00920:152:HGHKKDRXX:2:2103:26720:31735 1:N:0:CGCGTTCA+CTAGAACA
ACTCCTACGGGAGGCAGCAGTGGGGACTATTGCGCAATGGGCGAAAGCCTGACGCAGCGACGCCGCGTGTGGGATGACGGCCTTCGGGTTGTAAACCACTGTCGGGAGGGACGAAGATCTGACGGTACCTCCAAAGGAAGCACCGGCTAACTCTGTGCCAGCAGCCGCGGTAATACAGAGGGTGCAAGCGTTGTCCGGAATCACTGGGCGTAAAGGGCGCGTAGGCGGCCTGATAAGCAGGGGGTGAAAT
+
FFFFFFFF:FFFFFFFFFFFFFFFFF,FFFFFFFFFFFFFFF:FFFFFFFF:FFFFFFFFFFFFFFFFFFFFFFFFFFFFFFFFFFFFFFFFFFFFF:FFFFFFFFFFFFFFFFFFFFFFFFFFFFFFFFFFFFFFFFFFFFFFFFFF:FFFFFFFFFFFFFFFFFFFFFF:FFFF::FFFFFFFFFFFFFFF:F:FFF:FFFFFFFFFFFFFFFFFFFFFFFFFFFFFFFFF:,FF:FFFFFFFFFFF:
@A00920:152:HGHKKDRXX:2:2103:25093:31829 1:N:0:CGCGTTCA+CTAGAACA
ACTCCTACGGGAGGCAGCAGTGGGGAATATTGCACAATGGGCGCAAGCCTGATGCAGCGACGCCGCGTGAGGGATGACGGCCTTCGGGTTGTAAACCTCTTTCAGTAGGGAAGAAGCGAAAGTGACGGTACCTGCAGAAGAAGCGCCGGCTAACTACGTGCCAGCAGCCGCGGTAATACGTAGGGCGCAAGCGTTATCCGGAATTATTGGGCGTAAAGAGCTCGTAGGCGGTTTGTCGCGTCTGCCGTGA
+
FFFFFF,FFFFFFFFFFFFFFFFFFFFFFFFFFFFFFFF:FFFFFFFFFFFFFFFFFFFFFFFFFFFFFFFFFF:FFFFFFFFFFFFFFFFFFFFFFFFF:FF:FFFFFFFFFF:F:FFFFFFFFF,:FFFFFF:F:FFFFFFFF:,FFFFFFFFFF:FFFF,FFFFFFFFFF::FFFFFFFF,FFFFFFFFF:FFFF:FF,FFFFFFF:F,F,:FFF:FF,FFFFF:FFF,F:FFFFF,,FFFFFF,:F
@A00920:152:HGHKKDRXX:2:2103:15157:32283 1:N:0:CGCGTTCA+CTAGAACA
ACTCCTACGGGAGGCAGCAGTAGGGAATATTGGGCAATGGACGAGAGTCTGACCCAGCCATGCCGCGTGCAGGAAGACGGCGTTCTGCGTTGTAAACTGCTTTTATCTGGGAAGAAAAGGCCCCTGCGGGGGACATTGCCGGTACCAGATGAATAAGCACCGGCTAACTCCGTGCCAGCAGCCGCGGTAATACGGAGGGTGCAAGCGTTAATCGGAATTACTGGGCGTAAAGCGCGCGTAGGCGGTTTGT
+
FFFFFFFFFFFFFFFFFF:FFFFFFFFF:FFFFFFF,FFFFFFFFFFFFFFFFFFFFFFFFFFFFFFFFFFFFFF:FFFFFFFFFFFFFFFFFFFFFFFFF,FFFFFFFFF:FFFF:FFFF:FFFFFFFFF:FFFFFFFFFFFFF,FFFFFF:FFFFFFFFFFF:FFFFF:FFFFF:FFFFFFFFF:F,FFFFFFF:FFF,F,FF:FFFF:FFF:FFFFFFFFFFFFFFFF::F:FFFFFF:F,:FFFFF
@A00920:152:HGHKKDRXX:2:2103:13105:32487 1:N:0:CGCGTTCA+CTAGAACA
ACTCCTACGGGAGGCAGCAGTAGGGAATATTGCACAATGGGCGAAAGCCTGATGCAGCAACGCCGCGTGCACGATGAAGGCCTTCGGGTTGTAAAGTGCTTTTATGAGGGAAGAGCAAGGACTGTACCTCATGAATAAGGATCGGCTAACTACGTGCCAGCAGCCGCGGTAACACGGAGGATCCGAGCGTTATCCGGATTTACTGGGCGTAAAGCGCGTGCAGGTGGTCTGGTAAGTTGGATGTTAAATC
+
FFF::FFFFFFFFFFFFFFFFFFFFFFFFF:FFFFFFFFFFFFFFFFFFFFFFFFFFFFFFFFFFFFFFFFFFFFFFFFFFF:FFFFFFFFFFFFFFFFFFFFFFFF:FF,FFFFF,FFFFFFFFFFFFFFFFFF,,F:FFFFFFF:F:FF:FFF,FFFFFFFFF:FF:F,:FFFF,:FFFFFFFFFFFFFFFFF:F:FFFF,,FF:FFFF,FFF:FF:FF:,:FFFF,FF,,FFFF:FF:FFFFFF,F:
@A00920:152:HGHKKDRXX:2:2103:30472:33129 1:N:0:CGCGTTCA+CTAGAACA
ACTCCTACGGGAGGCAGCAGTGGGGAATCTTGGACAATGGGGGAAACCCTGATCCAGCCATGCCGCGTGAGTGATGAAGGCCTTAGGGTCGTAAAGCTCTTTCGCCTGGGAAGATAATGACGGTACCAGGTAAAGAAACCCCGGCTAACTCCGTGCCAGCAGCCGCGGTAATACGGAGGGGGTTAGCGTTGTTCGGAATTACTGGGCGTAAAGCGCACGTAGGCGGATCAGTCAGTCAGGGGTGAAATCC
+
FFF:FFFFF::FFFFFFFFFFFFFFFFFFFFFFFFFFFFFFFFF,F,FF::FFFFFFFFFFFFFFFF:FFFFF:FFFF:FFFFFFFFFFFFF:FFFFFFFFFFFFFFFFFFFFFFFF::FF:FFFFF:FF:FFF:FFFFFFFF:FFFFFFFFFFFFFFFFFFFFFFFFFFFFFFFFFFFFF:FFF:FFFFFFF:FFFFFF:FFFF,F:FFF:FFFFFFFFFFFFFFFFFFFFFFFF:FFFFFFFFF:F:F
@A00920:152:HGHKKDRXX:2:2103:5656:33896 1:N:0:CGCGTTCA+CTAGAACA
ACTCCTACGGGAGGCAGCAGTAAGGAATATTGCACAATGGGCGCAAGCCTGATGCAGCAACGCCGCGTGCCCGAGGAAGGCCTTCGGGTTGTAAAGGGCTTTTCTGGCTGAAGAGACAGGACGGTAGGCCAGGAATAAGCGTCGGCTAACTACGTGCCAGCAGCCGCGGTAAAACGTAGGACGCGAGCGTTATCCGGATTTACTGGGCGTAAAGCGCGGGCAGGCGGCTGTTCAAGTCGGACGTGAAAGC
+
FFFFFFFFFFFFFFFFFFFFFFFFFFFFFFFFF:FFFFFF:FFFFFFFFFFFFFFFFFF:FFFFFFFFFFFFFFFFF:FFFFFFFFFFFFFFFFFFFFFFFFFFFFFFFFFFFFFFFFFFFFFFFFFFFFFF,FFFFFFFFFFFFFF,FFFFFFFF:FFF:FFFFFFFFF::FFFFFFFFFFFFFFFFFFFFFFFFFFFFFFFF,F,FFFFFF:F:FF:FFF:FFFFFFFFFFFFF::FFFFF:FFFFF:
@A00920:152:HGHKKDRXX:2:2103:10131:34006 1:N:0:CGCGTTCA+CTAGAACA
ACTCCTACGGGAGGCAGCAGTGGGGAATTTTGGACAATGGGCGCAAGCCTGATCGAGCCATTCCGCGTGCAGGATGAAGGCCCTCGGGTTGTAAACAGCTTTTGTAAGGAACGAAAAAGCCCTTTCTAATACAGACGGTCCATGACGGTACCGTAAGAATCAGCACAGGCTAACAACGTGCCAGCACCCGCGGTAATACGGAGGGTGCGAGACTTGTTCGGAATTATTTGGCGTAAAGCGCACGTAGGCG
+
FFFFFFFFFFFFFFFFFFFFF,FFFFFF:FF:FFFF:FFFFFFFFFFFFFFF::,FFFFF:,FFFFFFF,FFFF:FFFFFF:FF:FFFFFFFFFFF,,FFFFF,:F,F,FFFFFF,FFFFFF::F,,:,F,FFFF,::::FFFF,FFFFFFFF,:FF:,::FFF:F,,FFFFFF,F:F:FFFF::F,:FFFF,FFFF:,,F:,,FFFF,F:,,,F,:FF,FFFFFF:F,F:FFFF:F,F,FFFFFF,,:F
@A00920:152:HGHKKDRXX:2:2103:9498:34068 1:N:0:CGCGTTCA+CTAGAACA
ACTCCTACGGGAGGCAGCAGTGGGGAATATTGCGCAATGGGCGGAAGCCTGACGCAGCGACGCCGCGTGGGGGATGACGGCCTTCGGGTTGTAAACCTCTTTCAGCAGGGACGAAGCGACAGTGACGGTACCTGCAGAAGAAGCACCGGCCAACTACGTGCCAGCAGCCGCGGTAATACGTAGGGTGCAAGCGTTGTCCGGACTTATTGGGCGTAAAGAGCTCGTAGGCGGTTCGTCGCGTCGGCTGTGA
+
FF:FFFFFF:F:FFF:FF,F,FFFFF,:,FFFFFF:FFFFF:FFF,FFFFFFFFFFFFFFFFFFFFF:FFFFFFFF:FFFFFFFFFFFFFFF,FFFFFFFFFFFFFFFFFFFF:FFFFF,:FFFFFFFFFFFF::FFFFFFFFF:FFFFFFFFFFFFFFFFFFFFFFFFFFFFFF,FFFF,FFFFF:FF,FFF,FFFFFFFF:FFF::,FFFFFF,F:FFFFFF,FFFF,FF,FFFFF::FFFFFF:F:F
@A00920:152:HGHKKDRXX:2:2103:4273:34350 1:N:0:CGCGTTCA+CTAGAACA
ACTCCTACGGGAGGCAGCAGTGGGGAATTTTGCGCAATGGGCGAAAGCCTGACGCAGCGACGCCGCGTGGAGGATGAAGGCCCTTGGGTCGTAAACTCCTGTCAGGAGTGAAGAAAGTCGCCGGATGAACAATCCGGCGAGCTGACTGTAGCTCCAAAGGAAGCCCCGGCTAACTCCGTGCCAGCAGCCGCGGTAATACGGAGGGGGCAAGCGGTGTTCGGAATTACTGGGCGTAAAGGGCGCGTAGGCG
+
FFFFFFFFFFFFFFFFFFFFFFFFFFFFFFFFFFFFF:FFF,FFFFFFFFFFFFFFFFFFFFFFFFFFFFFFFFFFFFFFFFFFFFFFFFFFFFFFFFFFFFFFFFFFFF:FFFFFFFF,FFFFFFFFFF:FFFFFFFF:FFFFFFFFFFFFFFFFFFFFF,FFFFFF:FFFFFF,FFFFFF,FF:FFFFFFFF,:FFFFF:FFFFFF,FFFF::F,FFFFFFFFFFFFFF:FF:,FFFFFFFFF::F:F
@A00920:152:HGHKKDRXX:2:2103:29505:34867 1:N:0:CGCGTTCA+CTAGAACA
ACTCCTACGGGAGGCAGCAGTGGGGAATTTTGGACAATGGGCGCAAGCCTGATCCAGCCATGCCGCGTGCGGGAAGAAGGCCTTCGGGTTGTAAACCGCTTTTGTCAGGGAAGAAATCCTTTGAGTTAATACCGCGGGGGGATGACGGTACCATGTGGAAGGTGCGGCTAACTACGTGCCAGCCGCCGCGGTCATACGTAGGGACCAAGGGTTGGCCGGTTTTTCTGGGGGGGATGGGCGGGCAGGCGGT
+
FF:F:,:FFFFF:FFFFFFFFFFF:F,FFF:FFFFF,,FFFFF:FFFFFFFFFFFFFFFFFFF:FFFFFF:FFF:F:FFFF,FFFFFFFFFFFF,FFF:FF,:F::FFFFF,:F,,FFF::F::FF:F,F,F,,:FF:FFFFF:,:FFF::,F:,FF,:FFF,,FFFF,FF:FF:FFFFF:,,,:F,:FFFF,::,,F,,FFFF,F,,:,FF:F,,FFF:FFF,FFF:F,F,,,,F,FF:,FF,F:FFF,
@A00920:152:HGHKKDRXX:2:2103:16486:35305 1:N:0:CGCGTTCA+CTAGAACA
ACTCCTACGGGAGGCAGCAATAAGGAATCTTGCGCAATGGGGGCAACCCTGACGCAGCGACGTCGCGTGGAGGAAGACGGTATTCGGATTGTAAACTCCATTTATATGGGAAGAATAACTGACGGTACCATATGAATAAGCACCTGCTAACTAAGTGACAGAAGCAACGGTGATGAGTAGGGTGCGAACGTTATCAGGATTTATTGGGAGTATAGAGATGCTTAGGAGTTTTAGTAAGTCTTCTGTTATA
+
:FFFFFFFFFFFFFFFFFF,FF,FFFFFF,F,F,FFFFFFFFFFFFFFFFFF,F,,FFFFFF:FFFFFFFFFFF:,,F,F,,,F::FFFF,:,FF:,FF,F:FF,,:FFF,FF,F:F:,,,FF:F,::FF,F,,,F:FF:F:,F,FFF,FFF,,,F,,:FF,F,F:,:,,F,,F:,:FF:FF:FF,::F:,FF:,,:,:,,FF,F,,,,FF,,,,F,FF,:,:FFF,F:,FF,FF:,,F:,F,FFFF,,,
@A00920:152:HGHKKDRXX:2:2103:10827:36213 1:N:0:CGCGTTCA+CTAGAACA
ACTCCTACGGGAGGCAGCAGTGGGGAATATTGGACAATGGGCGAAAGCCTGATCCAGCAATGCCGCGTGAGTGATGAAGGCCCTAGGGTTGTAAAGCTCTTTTACCCGGGATGATAATGACAGTACCGGGAGAATAAGCTCCGGCTAACTCCGTGCCAGCAGCCGCGGTAATACGGAGGGAGCTAGCGTTGTTCGGAATTACTGGGCGTAAAGCGCACGTAGGCGGCTTTGTAAGTTAGAGGTGAAAGCC
+
FFFFFFFFFFFFFFFFFFFFFFFFFFFFFFFFFFFFFFFFFFFFFF:FFFFFFFFFFFFF:FFFFFFFFFFFFF,FFFF,FFFF:FF,,FFFFFFF,FFF:F:FFFFFFFF:FF:FFFFFFFFFFFFFFFF,FFFFFFF:FFFFFFFF::,FFFFFFF:FFFFFFFFFFFFFFFF,F,FF,FFFFFFFFF,F:FFFFFFFFFFFFF,::FFFFFFFFFFFFF,FFF,,:FF,FFFF,:FF,FFFFFFF,F
@A00920:152:HGHKKDRXX:2:2103:28167:37059 1:N:0:CGCGTTCA+CTAGAACA
ACTCCTACGGGAGGCAGCAGTAAGGGATCTTGCGACAATGGGCGAAAGCCTGACGCAGCAACGCCGCGTGCGGGATGACGGCCTTCGGGTTGTAAACCGCTTTCAGTGGGGACGAACCAAGACGGTACCCACAGAAGAAGCCCCGGCCAACTACGTGCCAGCAGCCGCGGTAACACGTAGGGGGCGAGCGTTGTCCGGATTCATTGGGCGTAAAGAGCTCGTAGGCGGTTCGGTAAGTCGGGTGTGAAAC
+
FFFFFFFFFFFFFFFFFFFFFFFFFFFFFFFFFFFFFFFFFFFF:FFFFFFFFFFFFFFFFF,FFFFFFFFFFFFFFFFFFFFFFFFFFFFF:FFFFF:FFFFFFFFFFFFFFFFFFFFFFFF:FFFFFFFFFFFFFFFFFFFFFFFFFFFFFFFFFFFFF:FFFFFFFFFFFFFFF:F,FFF,FFFFFF,FFFFFFFF:FFFF,FFFFFFFFFFFF:FF:FFFFFFFFF:FF:FF::FFFFF,FFFFFF
@A00920:152:HGHKKDRXX:2:2104:3143:1266 1:N:0:CGCGTTCA+CTAGAACA
ACTCCTACGGGAGGCAGCAGTGGGGAATATTGGACAATGGGCGAAAGCCTGATCCAGCCATGCCGCGTGAGTGATGAAGGCCTTAGGGTTGTAAAGCTCTTTCAGTGGGGAAGATAATGACGGTACCCACAGAAGAAGCCCCGGCTAACTTCGTGCCAGCAGCCGCGGTAATACGAAGGGGGCTAGCGTTGTTCGGATTTACTGGGCGTAAAGCGCACGTAGGCGGATCGTTAAGTCAGGGGTGAAATCC
+
FFFFFFFFFFFFFFFFFFFFFFFFFFFFFFFFFFFFFFFFFFFFFFF:F:F:FFFFFFF,FFFFFFFFFFFFFFFFFFFFFFFFFFFFFFFFFFFFFFFFFF:FFFFFFFFF:FFFFFFFFFFFFFFFFF:FFFFFFFFFFFFFFFFFFFFFFFFFF:FFFFFFFF:FFFFFFFFF:F:,FFFF:FFFFFFFFFFFFFFFF,FF:FFFFFF:FFFFFFFFFFFFFFFFFFFFFFFFFFFFFF:FF::FFF
@A00920:152:HGHKKDRXX:2:2104:14651:1282 1:N:0:CGCGTTCA+CTAGAACA
ACTCCTACGGGAGGCAGCAGTGAGGAATATTGCTCAATGGGCGAAACCCTGAAGCAGCGAAGCCGCGTGGGTGAAGAAGGTTTTAGGACTGTAAAACCCTTTTCAGCGTGAGGAGAGTGGACGGTAGCGCAGGAAAAAGACACGGCTAACTACGTGCCAGCAGCCGCGGTAAAACGTCGGAGGCAAGCGTTATCCGGAGTTACTGGGCGTAAACCGCGTGCAGGTGGATTTTTAATATACTGATTAAAGC
+
FFFFFFFFFFFFFFFFFFFFF:FFFFFFFFFF:,FFFFFFF,F,FF,FFFFFF:FFFFFF,FFFFFFFFFFFFFFFFFFFFFFF,FFFFFFFFFF,F,FFFFF:,FFFFFF,FF,F:FFF,FF:F::FF,FF,FF,F:,,F,FF:F:FFF,F,:::FF,,F,:F,FFF,,F:F::FF,FF:F:,F,:FFFFFFFFF,F:F:,:FFF,FF:FF,,F,,,FF,,F,,F,,,F,,FF,,,F:,F,,::FFFFF
@A00920:152:HGHKKDRXX:2:2104:6234:1423 1:N:0:CGCGTTCA+CTAGAACA
ACTCCTACGGGAGGCAGCAGTGGGGAATATTGGACAATGGGCGAAAGCCTGATCCAGCAACGCCGCGTGAGGGATGACGGCCTTCGGGTTGTAAACCTCTTTCAGCAGGGACGAAGCGCAAGTGACGGTACCTGCAGAAGAAGCACCGGCCAACTACGTGCCAGCAGCCGCGGTAATACGAAGGGTGCAAGCGTTAATCGGAATTACTGGGCGTAAAGCGTGCGTAGGCGGTTGGTTAAGTCTGTCGTGA
+
FFFFFFFFFFFFFFFFFFFFFFFFFFFFFFFFFFFFF:FFFFFFFFFFFFFFFFFFFFFFFFFFFFF:FFFFFFFFFFFFFFFFFFFFFFFFFFFFFFF:FFFFFFFFFFFFFF,FFFFFFFFFFFFFFFFFFFFFFFFFFFFFFFFFFFFFFFFFFFFFFF:FFFFFFFFFFF:FFFFF:FFFFFFFF::FFFFFFF:F::FFFFFFFFFF:F,:FFFFFFFFFFF:FFFFFFF,FFFFF:F:FFFFF:
@A00920:152:HGHKKDRXX:2:2104:23204:1626 1:N:0:CGCGTTCA+CTAGAACA
ACTCCTACGGGAGGCAGCAGTGGGGAATATTGGACAATGGGCGCAAGCCTGATCCAGCCATGCCGCGTGTGTGAAGAAGGTCTTCGGATTGTAAAGCACTTTAAGTTGGGAGGAAGGGCAGTAAGTTAATACCTTGCTGTTTTGACGTTACCGACAGAATAAGCACCGGCTAACTCTGTGCCAGCAGCCGCGGTAATACAGAGGGTGCAAGCGTTAATCGGAATTACTGGGCGTAAAGCGCGCGTAGGTG
+
FFFFFFFFFFFFFFFFFFFFFFFFFFFFFFFFFFFFF:FFFFFFFFFFFFFFFFFFFFFFFFFFFFFFFFFFFF:FFFFFFFF:FFFFFFFFFFFFFFFF,F:FFFFFFFFFFF:FFFF:FFFFFFFFFFFFFFFFFFF::F:FFFFFFFFFFFFFFFFFFFFFFFFFFFFFFFFFFFFFFFFFFFFFFFFFFFFFFFF:FFFFFFFFFFFFFFFF,:FFFF,FFFFFFFFFFFF,,:FFFFFFF,FFFF
@A00920:152:HGHKKDRXX:2:2104:23936:2550 1:N:0:CGCGTTCA+CTAGAACA
ACTCCTACGGGAGGCAGCAGTGGGGAATTTTGGACAATGGGGGCAACCCTGATCCAGCAATGCCGCGTGTGTGAAGAAGGCCTGCGGGTTGTAAAGCACTTTCGGCAGGGAAGAAAAGCGTAGGGTTAATAACCCTGCGTCTTGACGTTACCTGCATAAGAAGCCCCGGCTAACTTCGTGCCAGCAGCCGCGGTAATACAGAGGGTGCGAGCGTTAATCGGAATTACTGGGCGTAAAGCGCACGTAGGCG
+
FFFFFFFFFFFFFFFFFFFFFFFFFFFFFFFFFFFFFFFFFFFFFFFFFFFFFFFFFF:FFFFFFFFFFFFFFFFFFFFFFFFFFFFFFFFFFFFFFFFFFFFFFFFFFFF,FFFFFFFFFFFFFFFF:FFFFFFFFFFFFFFFFFFFFFFFFFFFFFFFFFFFFFFFFFFFFFFFFFFFFFFFFFF:FFFFFFFFFFFFFFFFFFFFFFFF:FFFFF:FF:,FFFFFFFFFFFF,,F:FFFFFFF:FFF
@A00920:152:HGHKKDRXX:2:2104:7003:3035 1:N:0:CGCGTTCA+CTAGAACA
ACTCCTACGGGAGGCAGCAGTGGGGAATCTTGCGCAATGGGCGAAAGCCTGACGCAGCAACGCCGCGTGCGGGACGAAGGCCTTCTGGATGTAAACCGCTTTCAGCAGGGGCGAAAATGACGGTACCTGCAGAAGAAGCCACGGCCAACTACGTGCCCGCAGCCGCTGTAATACGTAGGGTGCAAGCGTTAATCGGAATTACTGGGCGTAAAGCGTGCGCAGGCGGTTTGGTAAGACAGGCGTGAAATCC
+
FFFFFFFFFFFFFFFFFFFFFFFFFFFF:FFFF,FFFFFFF:FFFF:FFFFF,FFFFFFF,FFFFFFFFFFFFFFFFFFF:F,FF,FF,F:F:FF,FFF,FFFFFFFFFF,F,FFFFFF:F,,FFFFFFF,:,:::FFFF,FF:FFFF:FFFF,FFF,,F:,:::F,,:,,FF:,:,:F,:FF,,FF,FF,,FFFFFFF,FF,FFFFFFFFFFF:FFF:FFFF,FF:FF,F::,F,::FFFFFF,FF:,F
@A00920:152:HGHKKDRXX:2:2104:14461:3114 1:N:0:CGCGTTCA+CTAGAACA
ACTCCTACGGGAGGCAGCAGTAGGGAATATTGGTCAATGGGTGAGAGCCTGAACCAGCCATGCCGCGTGCAGGAAGAAGGCCTTCTGGGTTGTAAACTGCTTTTGCCGGGGGATAAAATTCCCATGCGTGGGAAATTGAAGGTACCCGGTGAATAAGCCACGGCTAACTACGTGCCAGCAGCCGCGGTAATACGTAGGTGGCAAGCGTTGTCCGGATTTATTGGGTTTAAAGGGTGCGTAGGCGGCCTAT
+
FFFFFFFFFFFFFFF,FFFFFFFFFFFFFFFFFFFFFFFFFFFFFFFFFFFFFFFFFFFFFFFFFFFFFFFFFFFFFFFFFFFFFFFFFFFFFF::FFFF:FFFFFFFFFFFFFFFFFFFFFFFFFFFFFFFF,FFFFFFFFFFFFFFF:FFFFFFFFFFFFFFFFFFFFFFFFFFFFFFFFFFFFFFFFFFFFFFFFFFFFFFFFFFF:FFFFFF:,FFFFFFFFFFFFFFFFFFFFFFFFFFFFFF,:
@A00920:152:HGHKKDRXX:2:2104:29188:3192 1:N:0:CGCGTTCA+CTAGAACA
ACTCCTACGGGAGGCAGCAGTAGGGAATATTGGACAATGGTTGCAAGACTGATCCAGCCATGCCGCGTGCAGGAAGAAGGCTTTCTGAGTTGTAAACTGCTTTTGCCAGGGGATAAAAAGTCCCTGCGGGGAAAATTGAAGGTACCTGGTGAATAAGCCACGGCTAACTACGTGCCAGCAGCCGCGGTAACACGTAGGACGCAAGCGTTATCCGGAATTACTGGGCGTAAAGAGCGTGTAGGTGGTTGCG
+
FFFFFFFFFFFFFFFFFFFFFFFFFFFFFFFFFFFFFFFFF:FFFFFFFFF:FFFFFFFFFFFFFFFFFFFFF:FFF,FFFF:FFFFFFFFFFFFFFFFFFFFFFFFFFFFFFFFFFFFF:FFFFFFFFFFF:FFFFFFFFFFFFF:FFF:F:F:FFFFFFFFFFFFFFFFFFFFFFFFFFFFFFFFFFFFF::FFFF:FFFFFFFF:FFFF,FF:FF:FFFFFFFF:F,FFFFFFF:FF:,FFFFFFFF
@A00920:152:HGHKKDRXX:2:2104:24316:3333 1:N:0:CGCGTTCA+CTAGAACA
ACTCCTACGGGAGGCAGCAGTGGGGCATATTGCACAATGGGCGCAAGCCTGATGCAGCGACGCCGCGTGAGGGATGACGGCCTTCGGGTTGTAAACCTCTTTCAGTAGGGAAGAAGCGAAAGTGACGGTACCTGCAGAAGAAGCGCCGGCTAACTACGTGCCAGCAGCCTCGGTAATACGTAGGGCGCAAGCGTTATCCGGAATTATTGGGCGTCAAGAGCTCGTAGGCGGTTTGTCGCGTCTGCCGGGA
+
F,FF,FF:FF:FF::FFFF:FFFFF,FFFFF::FFFF:FFF:FFFF:::FFFFF,FFFFFF:FFFFF:FF:,FFF:FFFFF:FFF::FFF,:FF:FF,FFF:FFFFFF:,FFFF,F,FFFFF:,FFF,FFFFFFFFFF::FFFF:F,FFFFFF,FFF:,FFFF:,FFFF,FFFFFFFFF:FFF::F:F,F,FFFFFFF,:,FFFFF:F,FFFFF,FF:F,FF:FF:F:::F:FF:F,FF::FFF,::,:F
@A00920:152:HGHKKDRXX:2:2104:2266:3599 1:N:0:CGCGTTCA+CTAGAACA
ACTCCTACGGGAGGCAGCAGTAAGGAATATTGGTCAATGGACGCAAGTCTGAACCAGCCATGCCGCGTGGAGGATGAAGGTCCTCTGGATTGTAAACTTCTTTTATCTGGGAAGAAATCCATTTTTTCTAAAATGGTTGACGGTACCAGATGAATAAGCACCGGCTAACTCCGTGCCAGCAGCCGCGGTAATACGGAGGGTGCAAGCGTTATCCGGATTCACTGGGTTTAAAGGGTGCGTAGGTGGGTAA
+
:FFFFFFFFFFFFFFFFFFFFFFFFFFFFFFFFFFFFFFFFFFF,FFFFFFFFFFFFFFFFF:FFFFFFFFFFFFFFFFFFFFFFFFFF:FFFF,FFFFFFFFFFFFFFFFF:,FFFFFFFFFFFFFFFFFFFFFFFFFFFFFFFFFFFFFFF:FFFFFFFFFFFFFFFFFFFFFFF:FFFFFFFFFFF:FFFFFFFFFFF:FF:FFFFFFFFFFFFFFFFFFFFFFFFFFFFFFFFF:FFFFFFFFFFF
@A00920:152:HGHKKDRXX:2:2104:18629:3756 1:N:0:CGCGTTCA+CTAGAACA
ACTCCTACGGGAGGCAGCAGTGAGGAATTTTCCGCAATGGGCGAAAGCCTGACGGAGCAATCCTGCGTGGAGGATGACACCCCTCGGGGCGTAAACTCCTTTTCTGAGAGAAGAAATTCTGACGGTACCTCAGGAATAAGCACCGGCAAACTACGTGCCAGCAGCCGCGGTAATACGTAGGGTGCAAGCGTTATCCGGAATTATTGGGCGTAAAGCGATCACAGGTGGACAAGCAGGTCTGGTGTTAAAT
+
FFFFFFFFFFFFFFFFFFFFFFFFFFFFFFFFFFFF:FFFFFFFFFFFFFFFFFF,FFFFFFFFFFFFFFFFFFFFFFFFFFFFFFFFFFFFFFFFFFFFF:FFF:FFFFFFF:FFFFFFFFFFFFFFFFFFFFFFFFFFFFFFFFFF,FFFFFFFFFFFFFFFFFFFFFF:,FFFFFFFFFFFFF,FFF,FFFFFFFFF,F,FFFF:FFFFFFFFFFFF,F,:FFFFFFFFF:FFFF:F::FF,:FFF:
@A00920:152:HGHKKDRXX:2:2104:28384:4366 1:N:0:CGCGTTCA+CTAGAACA
ACTCCTACGGGAGGCAGCAGTGGGGAATCTTGCGCAATGGGCGAAAGCCTGACGCAGCGACGCCGCGTGAGCGATGAAGGCCCTCGGGTTGTAAAGCTCTGTGGGGAGGGAAGAATAAGCCTAGGCTAATACATCTAGGTTATGACGGTACCTCCTTAGCAAGCACCGGCTAACTCCGTGCCAGCAGCCGCGGTAATACGGAGGGTGAAAGCGTAATCCGGATTCACTGGGTTTAAAGGGTGCGTAGTAG
+
FFFFFF:FFFFFFFFFFFFFFFFFFFFFFFFFFFFFFFFFFFFFFFFFFFFFFFFFFFFFFFFFFFFFFFFFFFFFFFFFFFFFFFFFFFFFFFFFFFFFFFFFFFFFFFFFFF:FFFF:FFFFFFFF:,:F,FF,,F:F,FF,FFFFF,:FFF,:F:,F,F:FF:FF:FFFF:,F:::FF::FF:FFF:F:FFFFF,FFFF:,F,:,F:FFFF,FFF:F:FFF,F,F:FFFFFF::F,FF,,:,:F,FF
@A00920:152:HGHKKDRXX:2:2104:25012:5666 1:N:0:CGCGTTCA+CTAGAACA
ACTCCTACGGGAGGCAGCAGCAGGGAATCTTCCACAATGGGCGAAAGCCTGATGGAGCGACGCCGCGTGGGGGATGAAGGTTTTCGGATCGTAAACCCCTTTTCTCAGGGAAGATCCAAGACGGTACCTGAGGAATAAGCCACGGCTAACTACGTGCCAGCAGCCGCGGTAATACGTAGGTGGCGAGCGTTGTCCGGATTTACTGGGCGTAAAGAGCGCGCAGGCGGCTGGGTAAGTCCGATGTGAAAGC
+
FFFFFFFFFFFFFFFFFFFF:FFFFFFFFFFFFFFFFFFFFFFFFFFFFFFFFFFFFFF,FFFFFFFFFFFFFFFFFFFFFFFFFFFFFFFFFFFFFFFFFFFFFFFFFFFFFFFFFFFFFFFF:FFFFFFFF:FFFFFFFFFFFFFFFFFFFFFFFFFFFFFFFFFFF:FFFFFFFF:FFFFFFFFFFFFFFFFFFFFFFFFFFFFFFFFFFFFFFF:FFFFFFFFFFFFFFFF:FFFFFFFFFFFFFF
@A00920:152:HGHKKDRXX:2:2104:29062:5697 1:N:0:CGCGTTCA+CTAGAACA
ACTCCTACGGGAGGCAGCAGTGGGGAATATTGGACAATGGGCGCAAGCCTGATCCAGCAATGCCGCGTGAGTGATGAAGGCCTTAGGGTTGTAAAGCTCTTTTACCAGGGATGATAATGACAGTACCTGGAGAATAAGCCCCGGCTAACTCCGTGCCAGCAGCCGCGGTAATACGGAGGGGGCTAGCGTTGTTCGGAATTACTGGGCGTAAAGCGCACGTAGGCGGCTTTGTAAGTTAGAGGTGAAAGCC
+
FFFFFFFFFFFFFFFFFFFFFFFFFFFFFFFFFFFFFFFFF:FFFFFFFFFFFFFFFF,FFFFFFFFFFFFFFF,FFF:FFFFFFFF:FFFFFFFFFFFFFFFFFF:FFFFFFFF,,,F:FF,FFF:FF:FFFFF:FFFFFF,F:FFFF,F,FFFFFFFF:FFFFFFFF,:FFFF,FF,F:FFFFFFF,:,:F:FFFF:FFFFFF:FFFFFFFF:FFFFFF,FFFFFF,FF:FFFFFFFFFF,FFFFF,:
@A00920:152:HGHKKDRXX:2:2104:26702:5963 1:N:0:CGCGTTCA+CTAGAACA
ACTCCTACGGGAGGCAGCAGTGGGGAATTGTTCGCAATGGGCGCAAGCCTGACGACGCAACGCCGCGTGGAGGATGAAGGTCTTCGGATTGTAAACTACTGTTGATCGGGAAGAATGGCCTCCTGGGTAATACTACGGGGTCATGACGGTACCGATTGAGGAAGCCACGGCTAACTCTGTGCCAGCAGCCGCGGTAATAAAGAGGTGGCAAGCGTTGTTCGGAATTACTGGGCGTACAGAGCGCGCAGCC
+
FFFFFFFFFFFFFFFFFFFFF,FFFFFFF,FFF,F:FFFFF,F,FF,FFFFF,FFFFFFFFFFFFFFFFF:FFFFFFFFFFFFFFFFFFFFFFFFF:,FF,FF,::,FFFFFFF,,,FFF:FF,:F,F,FF,,,,,,F,,,,::F:,,,FFF,,,,,F:,:::FFF,F,,FFFFFFFFFFFFFF:::F:,F,,,:F,F:,F,:FFF,FF:,,FFF,F,F:,FF,,FFFF,F,F,,:,,,FFF,F,F:F,F
@A00920:152:HGHKKDRXX:2:2104:19180:6120 1:N:0:CGCGTTCA+CTAGAACA
ACTCCTACGGGAGGCAGCAGTGGGGAATCTTGCGCAATGGCCGAAAGGCTGACGCAGCGACGCCGCGTGCGGGATGACGCTTTTCGGAGTGTAAACCGCTGTCGGGTGGGAAGAAGGTCCCGGGGAGGAAATGCCCTGGGGATGACGGTACCACCAAAGGAAGCACCGGCTAACTTCGTGCCAGCAGCCGCGGTAATACGAAGGGTGCGAGCGTTGTTCGGAATTACTGGGCGTAAAGCGCACGTAGGCG
+
,FFFFFFFFFFFFFFFFFFFFFFFFF,FFF,FFFFFFFFFFFFFFFFFFFFFFFFFFFFFFF:FFFFFFFFFFFFFFFFFFF:FFFFFFFFF:FFFFFF:FFFFFFFFFFFFFFFFFFFFFFFFFFFFF:FFF:FFFFFF::FFF:FFF,FFFFFFFFFFF,F:FFFFFFFF,FFFFFFF:F,FFFF:FF::FF,F:FFFFFFFFFFFFFFFFFFFFFFFF::FFFFF:FFFFFFFFF:F:F:FF,:,FF
@A00920:152:HGHKKDRXX:2:2104:17788:6245 1:N:0:CGCGTTCA+CTAGAACA
ACTCCTACGGGAGGCAGCAGTGGGGAATCTTGCGCAATGGGCGAAAGCCTGACGCAGCGATGCCGCGTGCGGGAAGACGGCCTTCGGGTTGTAAACCGCTTTCAGCAGGGACGAAATTGACGGTACCTGCAGAAGAAGCTCCGGCCAACTACGTGCCAGCAGCCGCGGTAAGACGTAGGGGGCGAGCGTTGTCCGGAATTATTGGGCGTAAAGGGCTCCTAGGCGGTTCAGTAAGTCGACTGTGAAAATC
+
FFFFFFFFFFFFFFFFFFFFFFFFFF:FFFFFFFFFFFFFFFFFFFFFFFFFFFFFFFFFFFFFFFFFFFFFFFFFFFFFFFFFFFFFFFFFF:FFFFFFFFFFFFFFFFFFFFFFFFFFFFFF,FFFFFFFFFFFFFF:FFFFFFFFFFFFFFFFFFFFFFFFFFFFFFFFFFFFFFFFFFFFFFFFFFFFFFFF:FFF,FFFFFFFFFF:FFFFFFFF:FFFFFFFFFFFFFFFF:FFFFFFFFFFFF
@A00920:152:HGHKKDRXX:2:2104:14633:6480 1:N:0:CGCGTTCA+CTAGAACA
ACTCCTACGGGAGGCAGCAGTGGGGAATATTGGACAATGGGGGAAACCCTGATCCAGCGACGCCGCGTGGGTGAAGAAGGCCTGCGGGTTGTAAAGCCCTTTCGGTGGGGAAGAAAAGTTTCGACCTAACACGTCGGGACCTTGACGTAACCCACTAAAGAAGCACCGGCTAACTCTGTGCCAGCAGCCGCGGTAATAAAGATGGTGCGAGCGTTAATCGGAATTACTGGGCGTAAAGCGCGCGTCGGCG
+
FFFFFFF::,,:F:FFFFFFFFFF,FFFFF:FFFFFFFFF:FFFFFFFF::F,:FFFFFFFFFF:FFFFFFF:F:FFFFFFFFF,,F:FFFFFFFFFFFFFFFFFFF:F:FF::FF:::FFFFFFFFFF:FFFF:FF,FFF:FFFF:,FFFFFFF:FFF:FFFF:FFFF,FFFFFFFFF:FFFFFFFFFF,:F:FFFF,,FF,F,,FFFFFFFFFFFFFFFF,,FFFF,FFFFFFFF:,F:FFFF,,,:F
@A00920:152:HGHKKDRXX:2:2104:16333:6856 1:N:0:CGCGTTCA+CTAGAACA
ACTCCTACGGGAGGCAGCAGTAGGGAATTTTCCACAATGGACGAAAGTCTGATGGAGCAACGCCGCGTGCAGGATGAAGGCTTTAGGGTCGTAAACTGCTTTTATAAGTGAAGAATATGACGGTAACTTATGAATAAGGGTCTGCTAACTACGTGCCAGCAGCCGCGGTCATACGTGGGACCCAAGCGTTATCCGGATTTACTGGGTGTAAAGAGTTGCGTAGGCGGTTTATTAAGCAAAGAATTAAAGC
+
FFFFFFFF,FFFFFFFFFF::FFFFFFF,,F:FFFFFFFFF,FFF,F::FFFFFFFFFF::FF:FF:F:FFFF:FFFFFF,FFFF:FF::FF:FF:FFFF:FFFFFFFFFFFFFFFFF:FFFFFFFFFFFFFF,FFF:F,FFF,FFFFFFFF:,FF,:F:FFF:F:FF,FFFFF,F:FFFFF:FFFFFF,FF:::FFFFFF:FF,::,FF:F,F:FF::FFF,F,:FFFFFF:F:::FFFF,:F:FF,FF
@A00920:152:HGHKKDRXX:2:2104:7428:7842 1:N:0:CGCGTTCA+CTAGAACA
ACTCCTACGGGAGGCAGCAGTAGGGAATTTTGCGCAATGGGGGAAACCCTGACGCAGCAACGCCATGTGTGGGATGAAGCATTTCGGTGTGTAAACCACTGTCGGCAGGGAATAAAGCCCACGTTTACGTGGGGGTGAATGTACCTGCAGAGGAAGCCCCGGCTAACTTCGTGCCAGCAGCCGCGGTAATACGAGGGGGGCAAGTGTTGTTCGGAATCACTGGGCGTAAAGGGAGCGTGGGCGGATGTTT
+
:FFFFFFFFFFFFFFFFFF,FFFFFFFFFFFFF:FFFFFFFFFFFFFFFFFFFFFFFFFFFF:FFFFFFFFFFFFFFFFFFFFFFFFFFFFFFFFFFFFF,FFFFFFFFFFFFFFF::FFFFFFFFFFFFFFFFFFFFFFFFFFFFF,:FFFFF,FFFFFFFFF,FFF:FF:FFF:FFFFF:FFFF,FFF:F::FFF:FFFF,FF:F,FFFFFF::FFFFF::FFFFFF::FFFFFFFFFFFFF,FFF::
@A00920:152:HGHKKDRXX:2:2104:18945:8375 1:N:0:CGCGTTCA+CTAGAACA
ACTCCTACGGGAGGCAGCAGTAAGGGATCTTGCGACAATGGGCGAAAGCCTGACGCAGCAACGCCGCGTGCGGGATGACGGCCTTCGGGTTGTAAACCGCTTTTCGGGGGGAAGAGGAAGGACGGTACCCCCGGAAGAAGTCTCGGCTAACTACGTGCCAGCAGCCGCGGTAAAACGTAGGAGGCGAGCGTTATCCGGATTTACTGGGTGTAAAGCGCGTGTAGGCGGTCCTGCAAGTGGCGCGTGAAAG
+
FF,FFFFFFFF:FFFFFFFF:FF,FF:FF:FFFFFFFFFFFFFFFFF:FFFFFFFFFFFFFFFFFFF:FFFFFFFFFFFFFFFFFFFFFFF:FF,FFFFFFFFFFFFFFFF:,FFF:F,F:FFFFFF:FFFF:FF,FF,FFFFFFFFFFFFF,FFFFFFF:FFF:FFFFF:,,F:FFFFFFFFFFFFFFF,FFFF:F:FFFFFF:FFFFFFFFFFFF:FFF:FF:FFFFFFFFF:FFFFF:FFFFFFFFF
@A00920:152:HGHKKDRXX:2:2104:29261:8672 1:N:0:CGCGTTCA+CTAGAACA
ACTCCTACGGGAGGCAGCAGTAAGGGATCTTGCGACAATGGGCGAAAGCCTGACGCAGCACCGCCGCGTGCGGGATGACGGCCTTCGGGTTGTAAAACGCTTTTCGGGGGGAAGAGGAATCACGGAACCCCCTGAATAAGTCTCGGCTAACTACGAGCCAGCAGCCGCGGTAAAACGTAGGAGGCGAGAGTTATCCGGATTTACTGGGTGTAAAGCGCGTGTAGGCGGTCGTGCAAGTGAGGCGTGAAAG
+
FFFFFFFFFFFFFFFFFFFFFFFFFFFFFFFFFFFFFFFF:,F,FFFFF:F,:F::::FF,F,FF:FFFFFFF:FF:FF,FFFFFFFF,,FF,FF:,FFFFF,:FF,,FFF,:F,FF::,,F:,:,FF::FF,FFF:FFF:FFFF:F:,F,FF:F,,FFF:FF:FFF::F:FFFFFFFFFFF::F,:F,,,F:,,FF,FFFFF,,:FFF::FFF:FFFFFF::,FFFFFFFF,F,F:,:FFFF,F,,FF,
@A00920:152:HGHKKDRXX:2:2104:13829:8907 1:N:0:CGCGTTCA+CTAGAACA
ACTCCTACGGGAGGCAGCAGTGGGGAATCTTGCGCAATGGGCGAAAGCCTGACGCAGCGACGCCGCGTGCGGGAAGACGGCCTTCGGGTTGTAAACCGCTTTCAGCAGGGACGAAATTGACGGTACCTGCAGAAGAAGCTCCGGCCAACTACGTGCCAGCAGCCGCGGTAAGACGTAGGGGGCAAGCGTTGTCCGGATTTATTGGGCGTAAAGCGCTCGCAGGTGGTCCGTCGCGTCGTGCGTGAAAGGC
+
FFFFFFFFFFFFFFFFFF,FFFFFFFFFFFFFFFFFF:F:FFFFFFFFFFFFFF:FFFFFFFFFFFFFFFFFFFFFFFF:FFFFFFFFFFFF:FFFFFFFFFFFFFFFFFFFFFFFF:FFFFFFFFFFFFFFFFF:FFFFFFFFFFFFFFFFF:FFFFFFFFFF:FFFFF:FFFFFFFFFFFFFFFFFFFF:FFFFFFFFFFFFFFFF:FFF:FFFFFFFFFFFFF:FFFF:F:FFFFFFF:FFFFFFF:
@A00920:152:HGHKKDRXX:2:2104:1127:9079 1:N:0:CGCGTTCA+CTAGAACA
ACTCCTACGGGAGGCAGCAGTAGGGAATTGTTCGCAATGGGCGCAAGCCTGACGACGCAACGCCGCGTGGAGGATGAAGACCCTCGGGTCGTAAACTCCTTTCGACCGAGATGAACATCTCCGGGGCTAATACCTCCGGAGACTGACAGTATCGAGGGAAGAAGCCCCGGCTAACTCCGTGCCAGCAGCCGCGGTAATACGGGGGGGGCAAGCGTTGTTCGGAATTACTGGGCGTAAAGGGTTCGTAGGT
+
:F:FF,FFFFFFFFFFFFFFFFFFFFF:FFFFFFFFFFFFFFFFFFFFFFFFFFFFFFFFFFFFFFFFFFFFF:FFFFFFFFFFFFFFFFFFFFFFF:FFFFFFFFFFFFFFFFFFFFFFFFFFFF::::FFFFF:FFFFFFFFFFF:FF,FFFFFFFF,FFFFFFFFFFFF::FFFFFFFFF:FFFFFFFFFFF,FFFFFFFFFFFFFF,FFF:FFFF:FFFFFFFFF:FFF:F,F:FFFFFFF,FFFF
@A00920:152:HGHKKDRXX:2:2104:15953:9643 1:N:0:CGCGTTCA+CTAGAACA
ACTCCTACGGGAGGCAGCAGTTAGGAATCTTCCACAATGGGCGAAAGCCTGATGGAGCGACGCCGCGTGAAGGATGAAGGTCCTCGGATCGTAAACTTCTAAAAGAGGGACGATAATGACGGTACCTCTTGAAAAGCACCGGCTAACTCCGTGCCAGCAGCCGCGGTAATACGGAGGGTGCTAGCGTTATCCGGAATCACTGGGCGTAAAGGGCGCGTAGGCGGTTTGTTAAGTCCGATGTTAAAGACTG
+
FFFFFFFFFFFFFFFFFFFFFFFFFFFFFFFFFFFFFFFFFFFFFFFFFFFFFFFFFFFFFFFFFFFFFFFFFFFFFFFFFFFFFFFFFFFFFFFFFFFF::F,F:FFFFFFFFFFFFFFFFFFFF,FFFF:FFFF:FFFFFFF:FFFFFFFFFFFFFFFFFFFFF:FFFFFFFFFFFFFFFFFFFFFFFFFFFFFFF:FFFFFFFFF,:FFFFFF:FFFFFFFFFFFFFF:FFFF:FFFFFFF,F:F:F
@A00920:152:HGHKKDRXX:2:2104:14552:9690 1:N:0:CGCGTTCA+CTAGAACA
ACTCCTACGGGAGGCAGCAGTAAGGAATATTGGTCAATGGACGCAAGTCTGAACCAGCCATGCCGCGTGAAGGATGAAGGCCCTCTGGGTTGTAAACTTCTTTTATCTGGGAAGACATGCCTGCTTTATAGCGGGTTTGACGGTACCAGAGGAATAAGCACCGGCTAACTCCGTGCCAGCAGCCGCGGTAATACGGAGGGTGCAAGCGTTATCCGGATTCACTGGGTTTAAAGGGTGCGGAGGTGGGTTG
+
FFFFFFFFFFFFFFFFFFFFFFFFFFFFFFFFFFFFFFFFFFFFFFFFFFFFFFFFFFFFFFFFFFFFFFFFFFFFFFFF,FFFFFFFFFFFFFFFFFFFFFFFFFFFFFFFFFF,FFFFFF:FFFFFFFFFFFF,FFF:FFFFFFFFFFFFF:F:FF:F:,FFFFFFFFFFFF:FFF::FFFFFF,FFF::FFFFFFFFFFFFFFFFFFFFFFFF,,FFF:FFFF:FFFF,FFF:FFF,FFF:FFF,FF
@A00920:152:HGHKKDRXX:2:2104:18557:10019 1:N:0:CGCGTTCA+CTAGAACA
ACTCCTACGGGAGGCAGCAGTGGGGAATTTTGGGCAATGGCCGCAAGGCTGACCCAGCGACGCCGCGTGCGGGAGGAAGCCTTTCGGGGTGTAAACCGCTGTCAGGGGGGACGAACCCTCACACTTCGAACAGGGGTGTGAGCTGACGGTACCTCCAGAGGAAGCGCCGGCTAACTCCGTGCCAGCAGCCGCGGTAAGACGGAGGGCGCGAGCGTTGTTCGGAATCACTGGGCGTAAAGCGCGCGCAGGC
+
:FFFF:FFFFF:FFF:FFFFFFFFFFFFFFFFFFF:FFFFFFFFFFFFFFFFFFFFFFFFFFFFFFFFFFFFFFFF:,FFFFFFFFFFFFFFFFF:FFFFFFFFFF:FFF,:FF:FFFFFFFFFFFFF:,FFFFFFFFFFFF:FFFFFFF:FFFFFFFFFF:FFFFFFFFFFF:FFFFFFFFF,FFFF::FFFFF:FFFFFFFFFFFF:FFFFFFFFFF:FFF,FF:FFFFFFFF:FFF:F,F:F,:FF:
@A00920:152:HGHKKDRXX:2:2104:10321:10410 1:N:0:CGCGTTCA+CTAGAACA
ACTCCTACGGGAGGCAGCAGTGGGGAATCTTGCGCAATGGCCGAGAGGCTGACGCAGCGACGCCGCGTGTGGGATGAAGCTCTTCGGGGTGTAAACCACTGTTGCCCGGGACGAATTTCCCGTTTAGACGGGATTGACGGTACCGGGTGAGGAAGCACCGGCTAACTCCGTGCCAGCAGCCGCGGTAATACGGAGGGTGCGAGCGTTGTCCGGAATCACTGGGCGTAAAGGGCGCGTAGGCGGCTCGTGA
+
FF,FF:FFF:FFFFFFFFFFFFFFF,,F,FFFFFFFFFFFFFFFF:FFFFFFF:FFFFF:FFF:FFFFFFFFFFFFFFFFFFF,:FFFFFFFF::,FF:FFFFFFFFFFFFFFFFFFFFFFFFFFFFFFFFF:FFFFFFFF:FFFFFFFFFFF:F,FFFFFFFFFFFFFFFFFFFFFFFFFFFFFFFFFF:FFFFFFFFFFFFFFFFFFFFFFF:FFFFF:FFFFFFFFF,FFFF::FFFFFFFFFFFFF
@A00920:152:HGHKKDRXX:2:2104:16495:10426 1:N:0:CGCGTTCA+CTAGAACA
ACTCCTACGGGAGGCAGCAGCGGGGAATATTGCGCAATGGGCGAAAGCCTGACGCAGCAACGCCGCGTGAGGGATGAAGGCTCTCGGGTTGTAAACCTCTTTCAGCAGGGACGATTGTGACGGTACCTGCAGAAGAAGCCCCGGCCAACTACGTGCCAGCAGCCGCGGTAACACGTAGGGGGCAAGCGTTGTCCGGATTTATTGGGCGTAAAGAGCTCGTAGGTGGTTCGGTAAGTCGGGTGTGAAAACT
+
FFFFFFFFFFFFFFFFFFFFFFFFFFFFFFFFFFFFFFFFFFFFFFFF:FFFFF:FFFFFFFF:FFF:F,FFFFFFFFFFFFFF:FFFFFFFFFFFFFFFFFFFFFFFFFFFFF:FFFFFFFFFFFFFFFFFFFFFFFFFFFFFFF::F:FFFFFFFFFFFFFFF:FFFFFF:FFFFFFFFFF:F:FFFFFFFFFFFFFFFFFFFFFFFF:F::::FFFFFFFFFFFFFFFFFFFFFFFFFF:FFFFFFF
@A00920:152:HGHKKDRXX:2:2104:11867:10676 1:N:0:CGCGTTCA+CTAGAACA
ACTCCTACGGGAGGCAGCAGCAGGGAATCTTGCGCAATGGGCGAAAGCCTGACGCAGCAACGCCGCGTGGGGGATGACGGCCTTCGGGTTGTAAACCCCTTTCAGGAGGGAAGAAATTGACGGTACCTCCAGAAGAAGCCCCGGCCAACTACGTGCCAGCAGCCGCGGTAATACGTAGGGGGCGAGCGTTGTCCGGAATTATTGGGCGTAAAGAGCTCGTAGGCGGTTCAGCAAGTCGGCGGTGAAATCC
+
,FFFF,FFFFFFFFFFFF:FFFFFFFFFF:FFFFFFFFFFFFFFFFFFFFFFFFFFFF:FFFFFFFF,FFFFFFFFFFFFFFFFFFF:FFF,F:FFFFFFFFFFFFFFFFF,FFFFFFFFFFFFFFFFFFFFFFFF::FFFFFFFFFFFFFFFFFFFFFFF:FFFFFFFFF:FFFFFFFFFFFFFFFFFFFFFFFFF:FFFFFFFFFFF::FFFFFFFFFFFFFFFF:FFFFF:FFFF:FFFFFFF:FFF
@A00920:152:HGHKKDRXX:2:2104:9353:11209 1:N:0:CGCGTTCA+CTAGAACA
ACTCCTACGGGAGGCAGCAGTGGGGAATTTTGGGCAATGGCCGCAAGGCTGACCCAGCGACGCCGCGTGCGGGAGGACGCCCTTCGGGGTGTAAACCGCTGTCAGAGGGGAAGAATGTCTCCGGAGGGAATACTTTCGGGGAGTGACGGTACCCTCAAAGGAAGCGCCGGCTAACTCCGTGCCAGCAGCCGCGGTAAGACGGAGGGCGCGAGCGTTGTTCGGAATCACTGGGCGTAAAGCGCGCGCAGGC
+
FFFFFFFFFFFFFFFFFFFFFFFFFFFFFFFFFFFFFFFFFFFFFFFFFFFFFFFFFFFFFFFFFFFFFFFFFFFFFFFFFFFFFFFFFFFFFFF:FFFFFF:FFFFFFFFF:F,FFFFFFFFFFFFFF:FFFFFFFFFFFFFFFFFFFFFFFFFFFF:FFF,FFFFFFFF:FFFFFFFFFFFFFFFF:FFFF:FF:FFFFFFFFFFFFFFFFFFFFFFFFFF:F:FFFFFFF:F:FFFFF:F:F:FFF:
@A00920:152:HGHKKDRXX:2:2104:26793:11694 1:N:0:CGCGTTCA+CTAGAACA
ACTCCTACGGGAGGCAGCAGTGGGGAATTTTTCGCAATGGGCGAAAGCCTGACGCAGCAACGCCGCGTGGGTGATGAAGGCCTTCGGGTCGTAAAGCCCTGTCAGGTGGGAAGAACATGCCGGTTAAACGCCGGTTCTGAAGGTACCACCAGAGGAAGCACTGGCTAACTCCGTGCCAGAAGCCGCGGTAATACGGAGGGGGCTAGCGTTGTTCGGAATTACTGGGCGTAAAGCGCACGTAGGCGGATCG
+
FFF:FFFF:F,FFFF:FFFFFFF::FFFFFF,FFF:FFFFF:FFFF,FFFFFFF,:FFFF:FFFFFFFF:FFFFF:FF::F:FF,FFF,FFF,FF::FFFFFFF:FFFFFF:FFFFF,FFFFFFFFF:FFF:F:FFFFFF,FFFF:F,FFFFFFFF:FFFFFFFFFFF:FFFF:FFFFF,:::FFFF:F,F:F:FF:FFFF:FFF,:,FFFFFFFFFFF:FFF,FFFFF:FFFFFFFFFFF,FFF:FFFF
@A00920:152:HGHKKDRXX:2:2104:15989:12117 1:N:0:CGCGTTCA+CTAGAACA
ACTCCTACGGGAGGCAGCAGTAGGGAATATTGCGCAATGGGCGAAAGCCTGACGCAGCGATGCCGCGTGAGTGACGAAGGTCTTAGGATTGTAAAGCTCTTTTCTGAGGGAAGAATAGGTCTTGGAGGAAATGCCAGGATTCTGACGGTACCTCAGGAATAAGGAACGGCTAACTCCGTGCCAGCAGCCGCGGTAATACGGAGGTTCCAAGCGTTGTTCGGAATTACTGGGCGTAAAGGGTGTGTAGGCG
+
F:FFFFFFFFF:FFFFFF:F:FFFFF,F:F:FFFFFFFFFFFFFFFFF:FFFFFF:FFFFFFFFFFFFFFFFFFFFFFFFFFF:FFFFFFFF:F:FFFFFFFFFFFFFFFF:FFFFFF:F:FFFFFFFFFFFFFFFFFFFFF:FFFFFFF:FFFFFFFFFFFFFFFFFFFFFFFFFFFFFFFF:FFFFFFFFFFFFFFFFFFFFFFFFFFFFFFFFFFFFF,FFFFFFFFFFFFF::FFFFFF:FFFF:F
@A00920:152:HGHKKDRXX:2:2104:14687:12806 1:N:0:CGCGTTCA+CTAGAACA
ACTCCTACGGGAGGCAGCAGTGGGGAATTTTGCGCAATGGGCGAAAGCCTGACGCAGCGACGCCGCGTGGAGGATGAAGGCCCTTGGGTCGTAAACTCCTGTCAGGAGTGAAGAAAGTCGCCGGATGAACAGTCCGGCGAGCTGACTGTAGCTCCAAAGGAAGCCCCGGCTAACTCCGTGCCAGCAGCCGCGGTAATACGAAGGGGGCTAGCGTTATCCGGAATCACTGGGCTTAAAGGGTGCGTAGGCG
+
,F,,FFF,:FFFFFFFFF,::FFFFFF:FFFF:FFFF:FFF:FFFFFF:FFFFF:F:FF:FFFFFFFFFFFFF:FFFFF::FFFF:FF:FFFFFFFFFFFFFFFFFF:FFFFFFF:F:FFFFFFFF,FFFFF:FFFFFFFFFFFFFF:F:F:FFFF:FFF::,FFFFFF:F:FF:FFF:FFFFFFFF:FFFFFFF:F:F:,FF:F:FF:FFFFFF:FF:FFFFF:FFFF:FFFF:FF:F,F,FFF:FFFF
@A00920:152:HGHKKDRXX:2:2104:32018:13354 1:N:0:CGCGTTCA+CTAGAACA
ACTCCTACGGGAGGCAGCAGTGGGGAATCTTGCGCAATGGGCGAAAGCCTGACGCAGCGACGCCGCGTGAGTGATGAAGGCCTTCGGGTTGTAAAGCTCTGTGGAGGGGGACGAATAAGGTTTGGCTAACATCCAAGCTGATGACGGTACCCCTTTAGCAAGCACCGGCTAACTCTGTGCCAGCAGCCGCGGTAAGACAGAGGGTGCAAACGTTGTTCGGAATTACTGGGCGTAAAGCGCGTGTAGGCTG
+
FFFFFFFFFFFFFFFFFFFFFFFFFFFFFFFFFFFFFFFFFFFFFFFFFFFFFFFFFFFFFFFFFFFFFFFFFFFFF:FFFFFFFFFFFFFFF:FFFFFFFFFFFFFFFFFFFFFF:FFFFFFFFFFFFF:FFFFFFFFFFFFFFFFFFFFFFFFFFFFFFFFFFFFFF:FFFFFFFFFFFFFFFF:FFFFFFFFFFFFFFFFFFF:FFFFFFFF:FFFFFFF:FFFFFFFFFFFFFFFFFFFFFFFF:F
@A00920:152:HGHKKDRXX:2:2104:23366:14278 1:N:0:CGCGTTCA+CTAGAACA
ACTCCTACGGGAGGCAGCAGTTAGGAATTTTGGGCAATGGGCGCAAGCCTGACCCAGCAACGCCGCGTGGGTGACGAAGGCCTTCGGGTTGTAAAGCCCTTTTCTGGGGGAAGATGATGACGGTACACCAGGAAGAAGCACCGGCTAACTACGTGCCAGCAGCCGCGGTAATACGTAGGGTGCAAGCGTAGAACGGATTTATTGGGCGTAAAGGGCGCGCCGGCGGTTTTGTAAGTCTGATGTGAAATCC
+
FF:,F,FF:FFFFFFFFFFFF:FFFFFFF:FFFFFFFF:FFFFFFF:FFFFFFFFFFFF:FF,FF:FFFFF:FFFFFFFFFF,F,:FF:FFFFFF:FF:FF:FFFFF::FF:FFFFF,F:,FFFFF,FF:F,FF:F:FFFF,FFFF:FFFFFFFFFFFFFFFFFFF,FFFFFF,FFF:F,FFFFF:F::,F,,FFFF:FFFFF,:,FFFFF::,:FFFFF,,F,F,:,FFF,FFFF,F,FF:F::,FFF:
@A00920:152:HGHKKDRXX:2:2104:2148:15327 1:N:0:CGCGTTCA+CTAGAACA
ACTCCTACGGGAGGCAGCAGTAGGGAATCTTGCGCAATGGGCGAAAGCCTGACGCAGCGACGCCGCGTGAGCGATGAAGGCCTTCGGGTTGTAAAGCTCTGTGGGGAGAGAAGAATGAGTACGAGCCAATACCTCGTGCGATGACGGTATCTCCTTAGCAAGCACCGGCTAACTCTGTGCCAGCAGCCGCGGTAAGACAGAGGGTGCAAACGTTGTTCGGAATCACTGGGCGTAAAGCGCGTGTAGGTGG
+
FFFFFFFFFFFFFFFFFF:FFFFFFF:FFFFFFFFFFFFFFFFFFFFFFFFFFFFFFFFFFFFFFFFFFFFF:,FFFFFFFFF:FFFFFFFFFFFFFFF:F,FFFFFFFFFFFFFFFFFFFFFFF:FFFFFFFFFFFFFFFFFFFFFF:FFFFFFFFFFFFFFFFFFFFFFFFFFFFFFFFFFFFFF:FFFFFFFFFFFFFFFFFFFFFFFFFFFFFFFFFFFFFFFFFFFFFFFFFFFFFF:FFFFFFF
@A00920:152:HGHKKDRXX:2:2104:7907:15718 1:N:0:CGCGTTCA+CTAGAACA
ACTCCTACGGGAGGCAGCAGTGGGGAATTTTGGACAATGGGCGCAAGCCTGATCCAGCCATTCCGCGTGCAGGATGAAGGCCCTCGGGTTGTAAACTGCTTTTGTACGGAACGAAAAGGCTCTGGTTAATACCTGGGGCTCATGACGGTACCGTAAGAATAAGCACCGGCTAACTACGTGCCAGCAGCCGCGGTAATACGTAGGGTGCGAGCGTTAATCGGAATTATTGGGCGTAAAGGGCGCGTAGGCG
+
FFFFFFFFFFFFFFFFFFFFFFFFFFFFFFFFFFFFFFFFFFFFFFFFFFFFFFFFFFF:FFFFFFFFFFFFFFFFFFFFFFFFFFFFFFFFFFFFFFFFFFFFFFFFFFFFFFFFFFFFFFFFFFFFFFFFFFFFFFFFFFFF:FFFFFFFFFFFFFFFFFFFFFFFFFFFFFFFFFFFFFFFFFFFFFFFFFF,FFFFFFFFFFFFFFFFFFFFFFFFFF:F,:FFFFFFFFFFFFFFFFFFFFFFFF
@A00920:152:HGHKKDRXX:2:2104:20853:16344 1:N:0:CGCGTTCA+CTAGAACA
ACTCCTACGGGAGGCAGCAGTGGGGAATATTGCGCAATGGGCGAAAGCCTGACGCAGCGACGCCGCGTGCGGGAAGAAGGCCTTCGGGTTGTAAACCGCTTTCAGGAGGGACGAAGCCACTCGGGTTAATAGCCCCGAGGGTGACGGTACCTTCAGAAGAAGCCCCGGCTAACTACGGGCCAGCAGCCGCGGTAATACGTAGGGGGCGCGCGTTGTCCGGATTTATTGGGCGTAAAGCGCGTGTAGGCGG
+
FFFFFFFFFFFFFFFFFFFFF,FFFFFF,FF,FFFFFFFF:FFFFFFFFFFF:FFFFF,FFFFFFFFFFFFFFF,FF:FFFFFFFFF:FFFFF:FFF:FFFF:FF::FFF:,FFFF:F,FFFFFF,F:F:,FFFF,FF,FFFFF,:F,:,,FFFFFF:,FF::,,F,FF:,FFFFF:,FFFF::F,FFFF:FFFF,FFF,,F:::F:F,FFFFF:FF:FF,:F:FFF::F,FFFF,FFFFFF:,F:,F:F
@A00920:152:HGHKKDRXX:2:2104:8838:16548 1:N:0:CGCGTTCA+CTAGAACA
ACTCCTACGGGAGGCAGCAGTAAGGAATATTGCACAATGGGCGCAAGCCTGATGCAGCAACGCCGCGTGCCCGAGGAAGGCCTTCGGGTTGTAAAGGGCTTTTCTGGCTGAAGAGACAGGACGGTAGGCCAGGAATAAGCGTCGGCTAACTACGTGCCAGCAGCCGCGGTAAAACGTAGGACGCGAGCGTTATCCGGATTTACTGGGCGTAAAGCGCGGGCAGGCGGCTGTTCAAGTCGGACGTGAAAGC
+
F:FFFFFFFFFFFFFFFF:FFFFFFFFFFFFFFFFFFFFFFFFFFFFFFFFFFFFFFFFFFFFFFFFFFFFFFFFFFFFFFFF:FFFFFFF,:F,FFFFFFFFFFFFFFF:FFFFFFF:FFFFFFFFFFFFFFFF:FFFF:FFFFFFF:FFFFFFFFFFFFFFFFFF:FFFFFFFFFF:FFFFFFFFFFFFFFFFFFFFFFFFFFF:F:FFFFF:FFFF:F:FF:FFFFFFFFFFFFFF:,FFF:FF:FF
@A00920:152:HGHKKDRXX:2:2104:15537:18035 1:N:0:CGCGTTCA+CTAGAACA
ACTCCTACGGGAGGCAGCAGTGGGGAATCTTGCTCAATGGGCGAAAGCCTGAAGCAGCGACGCCGCGTGGACGATGAAGGTCTTCGGATCGTAAAGTCCTTTTCTGTGTGACGAGGAAGGACGGTAGCACAGGAATAAGTGTCGGCTAACTACGTGCCAGCAGCCGCGGTAACACGTAGGACGCAAGCGTTATCCGGAATTACTGGGCGTAAAGAGCGTGTAGGCGGTGCTGTAAGTCAACCGTGAAAGC
+
:FFFFFFFFFFFFFFFFFFFFFFFFFFFFFFFFFFFFFFFFFFFFFFFFFFFFFFFFFF,FFFFFFFFFFFFFFFFFFFFFFFFFFFFFFFFFFFFFFFFFFFFFFFFFFFFFFFFFFFFFFFFFFFFFFFFFFFFFFFFFFF:FFFFFFFFFFFFFFFFFFFFFFFFFFFFFFFFFFFFFFFF:FFFF:FFFF:FF:,FFFFFFFFFFFFFFFFFFFFFFFFF::FFFFFFFF:FFFFFFFFF::FFFF
@A00920:152:HGHKKDRXX:2:2104:12735:18192 1:N:0:CGCGTTCA+CTAGAACA
ACTCCTACGGGAGGCAGCAGTGGGGAATTTTGGACAATGGGCGAAAGCCTGATCCAGCCATGCCGCGTGAGTGAAGAAGGCCTTCGGGTTGTAAAGCTCTTTCAGACGGAAAGAAATCGGGTGGGTTAATACCCTGCCTGGATGACGGTACTGTCAGAAGAAGCACCGGCTAACTACGTGCCAGCAGCCGCGGTAATACGTAGGGTGCGAGCGTTAATCGGAATTACTGGGCGTAAAGCGTGCGCAGGCG
+
FFFFFFFFFFFFFFF:FFFFFFFFFFFFFFFFFFFFFFFFFFFFFFFFFFFFFFFFFFFFFFFFFFF:FFFFFFFFFFFFFFFFFFFFFFFFFFFFFFFFFFFFFFFFFF:FFFFFFFFFFFFFFFFFFFFFFFF,FFFFFFFFFFFFFFFFFFFFFFFFFFFFFFFFFFFFFFFFFFFFFFFF:FFFFFFFFFFFFFFFFFFFFFFF::FFFFFFFFFFFF,FFF,FF,FFFFFFFFFFFF:FFFFFFF
@A00920:152:HGHKKDRXX:2:2104:2175:18317 1:N:0:CGCGTTCA+CTAGAACA
ACTCCTACGGGAGGCAGCAGTAGGGAATCTTGCGCAATGGGCGAAAGCCTGACGCAGCAACGCCGCGTGGGGGACGAAGGCCTTCGGGTTGTAAACCCCTTTCAGCAGGGACGAAACTGACGGTACCTGCAGAAGAAGCCCCGGCCAACTACGTGCCAGCAGCCGCGGTAACACGTAGGGGGCGAGCGTTGTCCGGATTTATTGGGCGTAAAGAGCTCGTAGGCGGTTCGGTAAGTCAGATGTGAAAGTC
+
FF:FFFFFFFFFFFFFFFFFFFFFFFFFF:FFFFFFFFFFFFFFFFFFFFFFFFFFFFFFFFFFFFF:FFFFFFFFFFFFFFFF:FFFFFFFFFFFFFFFF:FFFFFFFFFFFFFFFFFFFFFFFFFFFFFFFFFFFFFFFFFFFFFFFFFFFFFFFFFFFFFFFFFFFFFFFFFFFFFFFFFFFFFFFFFFFFFFFFFFFFFFFFFFFF:FFFFFFFFFFFFFFFFFFFFFF:FFFFFFFFFFFFFFFF
@A00920:152:HGHKKDRXX:2:2104:9200:18458 1:N:0:CGCGTTCA+CTAGAACA
ACTCCTACGGGAGGCAGCAGTGGGGAATATTGGGCAATGGCCGCAAGGCTGACCCAGCGACGCCGCGTGCGGGAGGACGCCTTTCGGGGTGTAAACCGCTGTCGGGAGGGACGAACAGCCGTTACGGGAATACGGTGACGGTTTGACGGTACCTTCAAAGGAAGCGCCGGCTAACTCTGAGCCAGCAGCCGCGGTAAGACAGAGGGCGCGAGCGTTGTTCGGAAACACTGGGCGTACAGCGCGCGCAGGC
+
FFFFFFFFFFFFFFFFFFFFFFFFFF:FFFFFFFFFFFFFFFFFFFFFFFFFFFFFFFFFFFFFFFFFFFFFFFFFFFFFFFFFFFFFFFFFFFFFFFFFFF:FFFFFFFFFFFFFFFFFF:FFF,F:,FFFFF:FFFFFFFFFFFFF:FFFFFFFF:F:FF,,FFFF,:FF,FFFFFF,F,FFFFFFFFFFF,FF,,FFFFFFFFF:,F:F:FFFF:FFFF:F,FFFFF,FF,FFFFFFF:F,,:F,FF
@A00920:152:HGHKKDRXX:2:2104:5132:19429 1:N:0:CGCGTTCA+CTAGAACA
ACTCCTACGGGAGGCAGCAGCTAGGAATCTTGGGAATGGGCGAAAGCCTGACCCAGCAACGCCGCGTGGGCGATGAAGGCCTTCGGGTCGTAAAGCCCTTTTGAGGGGGACGATGATGACGGTACCCCTCGAATAAGCCACGGCTAACTACGTGCCAGCAGCCGCGGTAATACGTAGGTGGCAAGCGTTGTCCGGATTTACTGGGCGTAAAGGGCGTGCAGGCGGTTTGTTTAGTCTAGGGTGAA
+
FFFFFFFFFFFFFFFFFFFFFFFFFFFFFFFFFFFFFFFFFFFFFFFF:FFF:FFFFFFFFFFFFFFFFFFFFFFFFFFFFFFFFFF:FFFFFFFFF:FFFFFFF:FFFFFFFFFFFFFFFFFF:FF,FFFFF:FFFFFFFFFFF,FF:F:FFFFF:FFFFFFFFFFFFFFFFFFF:FFFFFFFFFFFFFFF:FFF:FFF:FFFFFFFFFF:F,FFF:F,FFFFF:,FF,FFFFFFF,FFFFF:F
@A00920:152:HGHKKDRXX:2:2104:25545:19429 1:N:0:CGCGTTCA+CTAGAACA
ACTCCTACGGGAGGCAGCAGTGAGGAATTTTGCGCAATGGAGGCAACTCTGACGCAGCCACGCCGCGTGCAGGAGGACGCCCCTACGGGGTGTAAACTGCTTTTCTGCGAGAAGAAGGCCTTGCTTTGGGCAGGGTGTGACGGTATCGCAGGAATAAGCACCGGCTAACTCCGTGCCAGCAGCCGCGGTCATACGGAGGGTGCAAGCGTGGTCCGGAATTATTGTGTGTAAAGGGTGTGCAGGCGGGGCG
+
FFFFFFFFFFFFFFFFFFFFFFFFFFFFFFFFFFFFFFFFFFFFFFF,FFFF:FFFFFFF:FFFFFFFFF,:FFFF,,FFFFFFFFFFFFF:FFF:F,F:FF:FFFFFFFFF::FFF,F,F,FFFFF,:::F:::,FFFFFFFFFFFFF::FF,FFFFFFFFFFFF:FFFFFFFFF:FFFFFFFF:FFF::,FF,FFFFFFFF,FFFF,FF,FFFFF:::,F,F,FFFF,F,,F:,FFFFFFFFFFFF:F
@A00920:152:HGHKKDRXX:2:2104:25319:19977 1:N:0:CGCGTTCA+CTAGAACA
ACTCCTACGGGAGGCAGCAGTCGGGAATATTGCCCAATGGACGAAAGTCTGAGGCAGCAACGCCGCGTGCGCGATGAAGGCCTTCGGGTCGTAAAGCGCTTTTCGGGAGGATGAGGAAGGACAGTACTCCCGGAATAAGGTACGGCTAACTACGTGCCAGCAGCCGCGGTAAAACGTAGGTACCGAGCGTTATCCGGATTTACTGGGCGTAAAGCGTGTTCAGGCGGTCTGTCAAGTCGGGCATGAAAGC
+
FFFFFFFF,FFFFFFFFFFFFFFFFFFFFFFFFFFFFFFFFFF:FFFFFF,FFFFFFFFFFFFFFFFFFFF:FFFFF:FFFFFFFFFFFFFFFF:FFFFF,FFF:FFFFFFFFFFFFFFFFF:FFFFFFF:FFFFFFFFFF:FFFFFFFFFFFFFFFFFFF:FFFFFFFFFFFFFFFFFFFFFFF:FFFFFFFFF::FFFFFFFF:FF:FFFFFFFFFFFFFFFF:FFFFFFFFFFFFFFFF:FFFFFF:
@A00920:152:HGHKKDRXX:2:2104:27145:20102 1:N:0:CGCGTTCA+CTAGAACA
ACTCCTACGGGAGGCAGCAGTAAGGAATATTGGTCAATGGGCGAAAGCCTGAACCAGCTATCCAGCGTGCAGGAAGAAGGCCCTATGGGTTGTAAACAGCTTTTGTCAGGGAAGAAAACTTTGGATTTACTACGAAGCTGACGGTACCTGCAGAAGAAGCACCGGCCAACTACGTTCCAGCAGCCGCGGTAATACGTAGGGTGCGCGCGGTGTCCGGAATTATTGGGCGTAAAGGGATCGAAGGCGGTTT
+
FFFF::FF,FFFFFFFFFFFFF:FFFFFFFF:F,:FFFFFFFFFFF,FFFFF:FFFFFFF,:F:FFFFFFF:FF,FFFFF,FFF::F,,,FFFFFF:,F:,FFF:FFFFFFFF:FFF,:,FFF:FFFFF:F,F,F,:FFFF:,F:FF:F,:FFFF::FF,FFFFFFFFF:FF,,F,FFF:FF,FF,F,FF,:FF,,FF:F,:FF,,FFF,F:F,F,F:,,FF:F:,F,,FF,,FF:,:FF,F,::FFFFF
@A00920:152:HGHKKDRXX:2:2104:9326:20118 1:N:0:CGCGTTCA+CTAGAACA
ACTCCTACGGGAGGCAGCAGTGGGGAATCTTGCGCAATGGCCGAGAGGCTGACGCAGCGACGCCGCGTGGAGGATGACGCCCTTCGGGGTGTAAACTCCTGTTGCCCGGGACGAACACGTGCTTACGCCCACGCTGACGGTACAGGGTGAGGAAGCACCGGCACACTCCGTGCCAGCAGCCGCGGAAATACGGAGGGTGCGAGCGTTGACCGCAATCACAGGGCGAACAGGGCGCGTAGGCGGCACGTCA
+
,:FFFFFFFFFFFFFFFFFFFFFFFF:F,FF,FFFFFFF:FFFFFFFFFFFFFFFFF,FFFFFFFFFFFFF:::FFFFF:FFFFFFFFFFFFFFFF,:FFFF,FFFFFF,FFFFFF,,F,:,F,,:,,,:F:,FF,,:F:,,::F,,::,,F:F,FFFFFF:,,FF,FFF,,:,,::FF:F,F,F,FF,,,,:F:,FF::,F,F:FF:,F:F,FFFFF:,FF:F:,F,:FFFFFF,,FF:F,FFFFFFFF
@A00920:152:HGHKKDRXX:2:2104:7120:20400 1:N:0:CGCGTTCA+CTAGAACA
ACTCCTACGGGAGGCAGCAGTGGGGAATATTGGACAATGGGGGCAACCCTGATCCAGCCATGCCGCGTGTGTGAAGAAGGCCTTCGGGTTGTAAAGCACTTTAAGCGGGGAGGAAGGGGTGAAGGCTAATATCCTTCATCATTGACGTTACCCGCAGAATAAGCACCGGCTAACTTCGTGCCAGCAGCCGCGGTAATACGAAGGGTGCAAGCGTTAATCGGAATTACTGGGCGTAAAGCGCGCGTAGGCG
+
FFFF:FFFFFFFFFFFFFFFFFFFFFFFFFFFFFFFFFF:FFFFFFFFFFFFFFFFFFFFFFFFFFFFFFFFFF,FFFFFFFFFFFFFFFFFFFF:FFFFFFFFFFFFFFFFFFFFFFFFFF:FFFFFFFFFFFFFFFFFFFFFFFFFFFFFFFFFFFF:F:::FF:F:FFFFFF::F:FFFFFFFF:FF:FFF:FFFF:FFFFFFFFFFF:FFF:FF:F:::F:FF:F:FFFFFFFF,::F:F,F:F:F
@A00920:152:HGHKKDRXX:2:2104:8232:20603 1:N:0:CGCGTTCA+CTAGAACA
ACTCCTACGGGAGGCAGCAGTGGGGAATTTTCCGCAATGGGCGAAAGCCTGACGGAGTGACGCCGCGTGGGGGACGAAGGCCTTCGGGTCGTAAACCCCTGTCAGAGGGAAAGAAGGGTCGCCGACCTAAAACGACGGTGATTGGACGTTACCTTCAGAGGACGCCCCGGCCAACTCGGTGCCAGCAGCCGCGGTAACACAGAGGGTGCAAGCGTTGTCCGGAATTACTGGGCGTAAGGGGCGCGTAGGC
+
FFFFFFFFFFFFFFFFFFFFFFFFFFFF:FF:,FFFFFFFFFFFFFFFFFF:,::FF,,FFFFFFFFFFFF:FFFFFFFFFF,FFFFFFFFFFFF:F,FFFF,:F,:FFFFFFFFFF:FFF::F,:FFFF,FFF,FFF,FF::,FFFF,F:F,,F,,F,F:F,FFFFFF:FFFFF,F,,,,F:,,F:FF,,F:F,F::FF:FFFF,,,:FFFF,:FFFF:F,FFF:,,FFFF,FFFF,,FFFFFFFF::F
@A00920:152:HGHKKDRXX:2:2104:10890:20823 1:N:0:CGCGTTCA+CTAGAACA
ACTCCTACGGGAGGCAGCAGTGGGGAATATTGGACAATGGGCGAAAGCCTGATCCAGCAATGCCGCGTGAGTGATGAAGGCCTTAGGGTTGTAAAGCTCTTTTACCAGGGATGATAATGACAGTACCTGGAGAATAAGCTCCGGCTAACTCCGTGCCAGCAGCCGCGGTAATACGGAGGGGGCTAGCGTTGCTCGGAATTACTGGGCGTAAAGCGCACGTAGGCGGATTGTTAAGTCGGGGGTGAAATCC
+
FFFFFFFFFFFFFFFFFFFFFFFFFFF:FFFF:FFFFFFFFFFFF:FFFFFFFFFFFFFFFFFFFFFFFFFFFFFF:FFF:FFFFFF,FFFFF:FFFFFFFFFFF:FFFFFFFFFFFFFFFFFFFFFFFFFF:F:F:FFFF,FFFFFFFFFFFFFFFFFFF,F:FFF:F:F:FFFFF:FFFFFFFF,FFFFFFFFFFF:FFF:FFFFFFFFF::FFF:FFFF,FF:FFF:FFFF,FF,FFF:FF:FF:FF
@A00920:152:HGHKKDRXX:2:2104:26377:22373 1:N:0:CGCGTTCA+CTAGAACA
ACTCTACGGGAGGCAGCAGTAGGGAATATTGCCCAATGGACGAAAGTCTGAGGCAGCAACGCCGCGTGTGCGATGAAGGCCTTCGGGTTGTAAAGCACTTTTATGAGGGAAGAGCAAGGACTGTACCTCATGAATAAGGATCGGCTAACTACGTGCCAGCAGCCGCGGTAACACGTAGGATCCGAGCGTTATCCGGATTTACTGGGCGTAAAGCGCGTGCAGGTGGTTTGCTAAGTTGGGTGTTAAATCT
+
FFFFFFFFFFFFFFFFFFFFFFFFFFFFFFFFFFFFFFFFFFFFFFFFFFFFFFFFFF:FFFFFFFFFFFFFFFFFFFFFFF:FFFFFFFFFFFFFFFFFFFFFFFFFFFFFFFFF,FFFFFFFFFFFFFFFFFFFFFFFFFFFFFFFFFFFFFFFFFFFFFFFFFFFF:FFFFFFFFFFFFFFFFFFFFFFFFFFFFFF:FFFFFFFFFFFFFFFFFF:FFFFFFF:FFF,FFFFFFFFF:F::::FFF
@A00920:152:HGHKKDRXX:2:2104:24749:22592 1:N:0:CGCGTTCA+CTAGAACA
ACTCCTACGGGAGGCAGCAGTGGGGAATATTGGACAATGGGCGCAAGCCTGATCCAGCCATGCCGCGTGAGTGATGAAGGCCTTAGGGTTGTAAAGCTCTTTTACCAGGGAAGATAATGACGGTACCTGGAGAATAAGCCCCGGCTAACTTCGTGCCAGCAGCCGCGGTAATACGAAGGGGGCTAGCGTTGCTCGGAATCACTGGGCGTAAAGCGCACGTAGGTGGGTTTTTAAGTCAGGGGTGAAATCC
+
FFF:FFFFFFFFFFFFFFFFFFFFFFFFFFFFFFFF:FFFFFFFFFFFFFFFFFFFFFFFFFFFFFFFFFFFFFFFFFFFFFFFFFFFF:FF,FFFFFFFFFFFFFFFFFFFFFFFFFFFFFFF,FFFFFFFFFFFFFFFFFFFFFFFFFFFFFFFFFFFFFFFFFFFF:FFFFFFFFFFFFF:FFFFFFFF,FFFFFF::FFFFFFFFFFFFFFF::FFFFF,F:FFFFF:FFFFFFFFFF:FFFFFF:
@A00920:152:HGHKKDRXX:2:2104:26630:23343 1:N:0:CGCGTTCA+CTAGAACA
ACTCCTACGGGAGGCAGCAGTGGGGAATTGTTCGCAATGGGCGCAAGCCTGACGACGCAACGCCGCGTGGAGGATGAAGAATTTCGGTTCGTAAACTCCTGTCGAGCGGGACGAAAGATCCGCCGGTTAATACCCGGTGGAAGTGACGGTACCGCTAAAGGAAGCCCCGGCTAACTCCGTGCCAGCAGCCGCGGTAATACGGGGGGGGCAAGCGTTGTACGGAATTAATGGGCGTAAAGGGCTCGAAGCC
+
FFFFFFFFFFFFFFFFFFFFFFFFFFFFFFFFFFFFFFFFFFFFFFFFFFFFFFFFFFFFFFFFFFFFFFFFFF:FF:FFFFFFFFFFFFFFFFFFFFFFFFFFFFFFFFFFFFFFFFFFFFFFFFFFFFFF,FFFFFFFF:FF:FFFFFFFFFFFFF:FF:F,FFFFF,,::,F:FF,F:FFF,:FFF:,FF,:F:,F:FFFFFF:FFF,:FFF,:F,FF,F,F::,FFF:F:,FF,:F,,,:F::,,,
@A00920:152:HGHKKDRXX:2:2104:24126:23359 1:N:0:CGCGTTCA+CTAGAACA
ACTCCTACGGGAGGCAGCAGTGGGGAATATTGGACAATGGGGGAAACCCTGATCCAGCAATGCCGCGTGAGTGATGAAGGCCTTAGGGTTGTAAAGCTCTTTCGGCGGGGAAGATGATGACGGTACCCGCAGAAGAAGCCCCGGCTAACTTCGTGCCAGCAGCCGCGGTAATACGAAGGGGGCTAGCGTTGCTCGGAATTACTGGGCGTAAAGCGCACGTAGGCGGCTTCTTAAGTCGGGGGTGAAATCC
+
FFFFFFFFFFFFFFFFFFFFFFFFFFFFFFFFF:FFFFFFFFFFFFFFFFFFFFFFFFFFFFFFFFFFF:FFFFFFFFFFFFFFFFFFFFFFFFFFFFFFFFFF:FFFFFFFFFFFFFFFFFFFFFFFF:,FFFF:FFFFFFFFFFFFFFFFFFFFFFFFFFFFFFFFFFFF:F,FFFFFFF,FFFFFFFFFFFF:F:FFFFFF:FFF:FFFFFFFFFFFFFFFFFFFFFFF:FFFFF:FFFFFFF,FFF
@A00920:152:HGHKKDRXX:2:2104:10836:23610 1:N:0:CGCGTTCA+CTAGAACA
ACTCCTACGGGAGGCAGCAGTGGGGAATATTGGACAATGGGCGCAAGCCTGATCCTGCAATGCCGCGTGAGTGATGAAGGCCTTAGGGTTGTAAAGCTCTTTTACCCGGGAAGATAATGACTGTAACGGGAGAATAAGCCCCGGCTAACTCCGTGCCAGCAGCCGCGGTAATACGGAGGGGGCTAGCGTTGTTCGGAATTAGTGGGCGTAAAGCGCACGTAGGCGGCTTTGTATGTTAGAGGTGAAAGCA
+
F,F,,,:FF:FF,FFFFFFFFFF::FFFFFFFFFFF,FF,FFFF:FFFFFFFFFF,FFF:FFF,FFF,:F,FF,FFF:FFFFFF:FFFFF:F::,:FF:,:,:FFFFFFFFF:FFFF:FFFF:,F,FFFFFFFFF:F,F:FFF,FFFFFFFFFF,:F:,FFF:F,F,FFFFF,FFFF,FF,F,:FF,FFFFF,FFFFF:FF,FFFFFF,FFF,F,F:,FFFFFFFF,:,:FF:,FF:FFFF,FFFFFFF:
@A00920:152:HGHKKDRXX:2:2104:18069:25050 1:N:0:CGCGTTCA+CTAGAACA
ACTCCTACGGGAGGCAGCAGTGGGGAATATTGGACAATGGGGGAAACCCTGATCCAGCGATGCCGCGTGGGTGAAGAAGGCCTTCGGGTTGTAAAGCCCTTTAGGCTGGGAAGAAGTTTATGAGGGGAATATCCTTGTAGATTGACGGTACCAGCAGAATAAGCACCGGCAAACTCTGTGCCAGCAGCCGCGGTAATACAGAGGGTGCGAGCGTTATCCGGATTCACTGGGTTTAAAGGGTGCGTAGGTG
+
FFFFFFFFFFFFFFFFFFFFFFFFFFFFFFFFFFFFFFFFFFFF,FFFFFFFFFFFFFFFFFFFFFFFFFFFFFFFFFFFFFFFFFFF:FFFFFFFFFFFF:FFFFFFFFFFFFFFFFFFFFFFFFFF,FFFFFFFFFFFFFFFFFFFFFFFFFFFFFFFFFFFFFFFFFFFFFFFFFFFFFFFFFFFFFFFFF,FFFFFFFFFFFFFFFFFFFFFFFFFFFFFFFFFFFFF,F:FFFFFFFFFF,:FFF
@A00920:152:HGHKKDRXX:2:2104:2076:25222 1:N:0:CGCGTTCA+CTAGAACA
ACTCCTACGGGAGGCAGCAGTGGGGAATCTTGCGCAATGGCCGAAAGGCTGACGCAGCGACGCCGCGTGGGGGATGACGCTTTTCGGAGTGTAAACCCCTGTCAGGTGGGAAGAAGGTCCCGACGAGGAAATGCGTTGGGGATGACGGTACCACCAGAGGAAGCACCGGCTAACTCCGTGCCAGCAGCCGCGGTAATACGGAGGGTGCGAGCGTTGTTCGGAATTATTGGGCGTAAAGCGCACGTAGGCG
+
::FFFFFFFFFFFFFFFFFFFFFFFFFFF:FFFFFFFFFFFFFFFFFFFFFFFFFFFFFFFFFFFFFFFFFFF,FFFFFFFFFFFFFF:FFFFFFFFFFFFFFFFFFFFFFFFFFF:FFFFFFFFFFFFFFFFFFFFFFFFFFF:FFFF:FFFFFFFFFFF,FFFFFFFFF:FFFFFFFFFFFFFFF:FFFFFF::FFFFFFFFFFFFFFFFFFFFFFFFFF,:FFFFF:FFFFF:FF::FF:FFFFF:F
@A00920:152:HGHKKDRXX:2:2104:2745:25347 1:N:0:CGCGTTCA+CTAGAACA
ACTCCTACGGGAGGCAGCAGTCGAGAATCTTTCACAATGGGGGAAACCCTGATGGAGTGACGCCGCGTGGAGGTTAAGGTCTTCGGATTGTAAACTCCTGTCATGCGAGAACAAAGCCCGCAAGGGTGTGATAGTACCGCAAGAGGAAGAGACGGCTAACTCTGTGCCAGCAGCCGCGGTAATACAGAGGTCTCAAGCGTTGTTCGGAATTACTGGGCGTAAAGGGTGCGCAGGCCGCGCGGGCAGTCAA
+
FFFFFFFFFFFFFFFFFFFFFFFFFFFFFFFFFFFFFFFFFFFF::FFF,FFFFFFFFFFFFFFFFFFFFFFFFF::FFFFFFFFFF:FFFFFFFFFFFFFFFFFFFFFFFFFFFFFFFFFFFFFFFFFFFFFFFFFFFFFFFFFFF:FF:FFFFFFFFFFFFFFFFFFFFFFF:FFFFFFFFFFFFFFFFFFF,FFFFFFFF:FFFFFFFFFF:FFF::FFFFFFFFFFF,FFFFFFFFFFFFFFFFFF
@A00920:152:HGHKKDRXX:2:2104:26503:25692 1:N:0:CGCGTTCA+CTAGAACA
ACTCCTACGGGAGGCAGCAGTGGGGAATCTTGCGCAATGGGCGAAAGCCTGACGCAGCAACGCCGCGTGCGGGATGAAGGCTCTCGGGTTGTAAACCGCTTTCAGGAGGGACGAAAATGACGGTACCTCCAGAAGAAGCCCCGGCCAACTACGTGCCAGCAGCCGCGGTAATACGGAGGATCCAAGCGTTATCCGGATTTATTGGGTTTAAAGGGTGCGTAGGCGGCTTTTTAAGTCAGGGGTGAAAGAC
+
FFFFFFFFFFFFFFFFFFFFFFFFFFFFFFFFFFFFFFFFFFFFFFFFFFFFFFFFFFFFFFFFFFFFFFFFFFFFFFFFFFFFFFFFFFFFF:FFFFFF:FFFFFFFFFFFFFF:FFFFFFFFFFFFFFFFFFFFFFFFF:FFFFFFFFFFFFFFFFFFFFFFFFF,FFFFFF:,:FFFFFFFF,FFF:FFFFFFFFF,F,FFFFFFFFFFFFFF:FFFFFFFFFFFFFFFFFFFFFFFFFFFFFFF::
@A00920:152:HGHKKDRXX:2:2104:26521:25692 1:N:0:CGCGTTCA+CTAGAACA
ACTCCTACGGGAGGCAGCAGTGGGGAATCTTGCGCAATGGGCGAAAGCCTGACGCAGCAACGCCGCGTGCGGGATGAAGGCTCTCGGGTTGTAAACCGCTTTCAGGAGGGACGAAAATGACGGTACCTCCAGAAGAAGCCCCGGCCAACTACGTGCCAGCAGCCGCGGTAATACGGAGGATCCAAGCGTTATCCGGAGTTATTGGGGTTAAAGGGTGCGTAGGCGGCTTTTTAAGTCAGGGGTGACAGAC
+
FFFFFFFFFFFFFFFFFFFFFFFFFF:FFFF:FFFFFFFFFFFFFFFFFFFF:FFFFFFFFFFFFFFFFFFFFF,FFFFFFFFFFFFFFFFFFFFFFFFFFFF:FF:FFFFFFFFF,FFFFFF::,F:FF,,FF:F,:FFFFFFFFFFF,:FFF:F:FF,FFFF:FFFF:F,FFF,F:FF,FF,FFF:F,F,F:,FF,FFF,FFFF,F:F,FFFFF:FF:FFF:FFFFF:FF:FFFF:FFF:FFF:FFFF
@A00920:152:HGHKKDRXX:2:2104:32000:25942 1:N:0:CGCGTTCA+CTAGAACA
ACTCCTACGGGAGGCAGCAGTGGGGAATATTGGACAATGGGCGCAAGCCTGATCCAGCAACGCCGCGTGGAGGACGAAGGTCTTCGGATTGTAAACTCCTGTCAGGCGGGACGAAGGTGCGCGGGCAAACAGTCCGTGCGCTTGACGGTACTGCCAGAGGAAGCCCCGGCTAACTCCGTGCCAGCAGCCGCGGTAATACGGAGGGGGCGAGCGTTATTCGGAATTATTGGGCGTAAAGGGCGCGTAGGCG
+
FFFFFFFFFFFFFFFFFFFFFFFFFFFFFFFFFFFFFFFFFFFFFFFFFFFFFFFFFFFFFFFFFFFFFFFFFFFFFFFFFFFFFFFFFFFFFFFFFFFFFFFFFFFFFFFFFFFFFFFFFFFFFFFF:FFFFFFFF:FFFFFFFFFFFFFFFFFFFFFF:,FFFFFFFFF:FFFFFFFFFFFFFFFFFFFFFFFFFFFFF:FFFFFFFFFFFFFFF,FFF:FFFFFFF,FFF::FF:FFFFFFFFFFFF
@A00920:152:HGHKKDRXX:2:2104:18023:26036 1:N:0:CGCGTTCA+CTAGAACA
ACTCCTACGGGAGGCAGCACCCGAGAATATTGCGCAATGGGGGAAACCCTGACGCAGCGAAACCGCGTGTGGGAAGAAGGCCTTCGGGTTGTAAACCACTGTCGCAGGGGAAGAAGTTTGACGGTACCCAGCAAGAAACAACCTGCAAACTACGTGCCAGAAGCCTCGGTAATACGTCGGGTGCAAGCGTTATCCGGAATTAATGGGCGAAAACCTTTCGAAGGTGGATAGGTAAGTGGTGGTTTAAACC
+
F:F:::FFFFFFFFFFFFF,,FFF:FFFFFFFF,FFFFF,F,:FFFF:FFFF:,FFFF,F:FFFFF:FFFF:FFFF:FF:FFF:FF:FF:FFFFF:F:FFFF,,,,:FFFFFFF,,,F:,FF,,::F,,:,F,FFFFF,,FFF:,:,FFF,:F,F,F:F,FF,FF,FF:::F,:FF,,FF,F::F,:F:F,:FFFF,FFF,:,:,,,FFFF,F,F,,,F,:F:,:F:,F,,,:FFF,,F,,F,,F:FF,F
@A00920:152:HGHKKDRXX:2:2104:4318:26944 1:N:0:CGCGTTCA+CTAGAACA
ACTCCTACGGGAGGCAGCAGTGGGGAATATTGGACAATGGGCGCAAGCCTGATCCAGCCATGCCGCGTGGGTGATGAAGGCCCTAGGGTTGTAAAGCCCTTTCGGCGGGGAAGATAATGACGGTACCCGCAGAAGAAGCCCCGGCTAACTTCGTGCCAGCAGCCGCGGTAATACGAAGGGGGCTAGCGTTGCTCGGAATTACTGGGCGTAAAGCGCACGTAGGCGGCTTTCTAAGTCGGGGGTGAAATCC
+
FFFFFFFFFFFFFFFFFFFFFFFFFFFFFFFFFFFFFFFFFFFFFFFFFFFFFFFFFFFFFFFFFFFFFFFFFFFFFFFFFFFFFFFF:FFFFFFFFFFFFFFFFFFFFFFFF:FF:FFFFFFFFFF:FFFFFFFFFFFFFFFFFFFFFFFFFFFFFFFFFFFFFFFFFFFF:FFFFF:FFFFF::FFFFFFFFFFF:F:FFFFFFFF:FFFFFFFFFFFFFFFFFFFFFFFFFF:FFFFF:FFFF,F:F
@A00920:152:HGHKKDRXX:2:2104:12274:27727 1:N:0:CGCGTTCA+CTAGAACA
ACTCCTACGGGAGGCAGCAGTCGGGAATTTTGCCCAATGGACGAAAGTCTGAGGCAGCAACTCCGCGTGAGGGACGAAGGCTCTAGGGTCGTAAACCTCTTTTCTCAGGGAAGATCCAAGACGGTACCTGAGGAATAAGCCACGGCTAACTACGTGCCAGCAGCCGCGGTAATACGTAGGTGGCAAGCGTTGTCCGGATTTACTGGGCGTAAAGAGCGCGCAGGCGGCTGGTCAAGTCCGATGTGAAATC
+
FFFFFFFFFFFFFFFFFFFFFFFFFFFFFFFFFFFFFFFFFFFFFFFFF:FFFFFFFFFFFFFFFFFFFFFFFFFFFFFFFFFFFFFFFFFFF:FFFFFFFFFFFFFFFFF:FFFFFFFFFFFFFFFFFFFFFF,FFFFFFFFFFFFFFFFFFFFFFFFFFFFFFFFFFF,,FFFF,FFFFFFFFFFFFFFFFFFFFFFFFFF:FFFFFFFFFFFFFFFF:FFFFFFFFFFFFFFFFFFFFFFFFFFFFF
@A00920:152:HGHKKDRXX:2:2104:21766:27727 1:N:0:CGCGTTCA+CTAGAACA
ACTCCTACGGGAGGCAGCAGTGGGGAATCTTGCACAATGGGGGAAACCCTGATGCAGCGACGCCGCGTGAGCGATGAAGCCCTTCGGGGTGTAAAGCTCTTTCGGCAGGAAAGATCATGACGGTACCTGCAGAAGAAGCTGCGGCTAACTACGTGCCAGCAGCCGCGGTAATACGTAGGCAGCAAGCGTTGTTCGGAGTTACTGGGCGTAAAGAGTGTGTAGGCGGTCCTTTAAGTTCGGTGTGAAATCT
+
FFFFFFFFFFFFFFFFFFFFFFFFFFFFFFFFFFFFFFFFFFFFFFFFFFFFFFFFFF:FFF:FFFFFFFFFFFFFFFFFFF:FFFFFFFFFFF,FFFFFFFFFFFFFFFFFFFFFFFFFFFFFFFFFFFFFFFFFFFFFFFFFFF,FFFFFFF:FFFFFFFFFFF:FFFFFFFFFFFFFFFFFFFFFFFFFFFFFF:FFFFFFFFFFF,FFFFFFFFFFFFFFFFFFFF,F::FFFFFFFFF:FFFFF:
@A00920:152:HGHKKDRXX:2:2104:7726:28494 1:N:0:CGCGTTCA+CTAGAACA
ACTCCTACGGGAGGCAGCAGTAAGGAATATTGCGCAATGGGCGAAAGCCTGACGCAGCGACGCCGCGTGGGGGATGAAGGTCTTCGGATTGTAAACCCCTTTAGGGAGGGAAGATGGGATGGGGTAACCCATTCGGACGGTACCTCCAGAAGCAGCCACGGCTAACTTCGTGCCAGCAGCCGCGGTAATACGAAGGTGGCAAGCGTTGTTCGGATTTACTGGGCGTACAGGGAGCGTAGGCGGTTGGGTA
+
FFFFFFFFFFFFFFFFFFFF:FFFFFFF,F:FFFFFFFFFFFFF:FFFF:FFFFFFFFFFFFFFFFFFF,FFFFFFFFFF,:FFFFFF,FFFFFFFF,FFF:,F:FFFFFF,FFFFFF:FF,F,FFF,FFFFFFFFFFFFFFFFFFFFFFFF:FFFFFFFFFFFFFF,FFFFFFFFFFF:FFFFFF,FFFF,,FFFF,FFFFFFFFFFF,FFFF,F:FFFFFFFFFF:FFFF:FFF:FFFFFFFFFFF:,
@A00920:152:HGHKKDRXX:2:2104:17933:28573 1:N:0:CGCGTTCA+CTAGAACA
ACTCCTACGGGAGGCAGCAGTGGGGAATTGTTCGCAATGGGCGCAAGCCTGACGACGCAACGCCGCGTGGAGGATGAAGGTCTTCGGATTGTAAACTCCTGTTGCCCGGGACGAAATGTTCAGACCTAACACGTCTGAGTTTGACGGTACCGGGTGAGGAAGCCCCGGCTCACTCAGTGCCAGCAGCCGCGGTAATACAGAGGGGGCAAGCGTTGTTCGGAATCACTGGGCGTAAAGGTCGCGTAGGCGG
+
FFFFFFFFFFFFFF:FFFFFFFF:FFFFFFFF,:FFFFFFFFFFFFFFFFFFFF:FFFFFFFFFFFFFFFFFFF:FFFFFFFF::FFF,F:FFFFF:FF:F:FFFFF:FFFF:FFFF,FF,F,FFFFFFFFFFFFF,FF:FFFFFFFFFF,FF:FFFFFFFFF,FFF::FF:FF:,FFFFF:F:FFFFF:F::,FF:FFFFFF:FF:,F::FF::FFF,,,FF::FF,:FFFFFFF:F,F:FFFFFFFF:
@A00920:152:HGHKKDRXX:2:2104:18349:29324 1:N:0:CGCGTTCA+CTAGAACA
ACTCCTACGGGAGGCAGCAACTGGGAATCTTGCGCAATGGGCGAAAGCCTGACGCAGCGACACCGCGTGTGGGAAGAAGCATTTCGGTGTGTAAACCACTGTGGCGGGGGAACAATCAATGAGTGTACCCCGCTAGAAAGCACCTGCTAACTACGTGCCAGAAGCCTCGGTAATACGTAGGGTGCGAGCGTTATCCGGATTTACTGGGCGTAAAGTGTATCGTCGGCGTCTTGGTAAGTTTCTTGTTTAA
+
:FFFFFFFFFFFFFFFFFFFFF:FFFFFFFFF:FFFFFFFFFFFFFFFFFFFFFFFFF:FF,FFFFFFF,FFFFFFF,FFFF,FFFFFF:,:F:F,:F,,,FFF::F,FF,FFFFFF:F:F::FFF:FF,FFFFFF::FFFFF:::FFFFFFFF::,FFFFF:FF,:FFFF,,F:FF:FFFFFFFFFFFFF:FFFFFFFFFFF,,FFFF,:F,:FFFFFFFFFFFFF:FFFFFFFF,:FFFFF,F:FF:F
@A00920:152:HGHKKDRXX:2:2104:18295:29356 1:N:0:CGCGTTCA+CTAGAACA
ACTCCTACGGGAGGCAGCAACTGGGAATCTTGCGCAATGGGCGAAAGCCTGACGCAGCGACACCGCGTGTGGGAAGAAGCATTTCGGTGTGTAAACCACTGTGGCGGGGGAACAATCAATGAGTGTACCCCGCTAGAAAGCACCTGCTAACTACGTGCCAGAAGCCTCGGTAATACGTAGGGTGCGAGCGTTATCCGGATTTACTGGGCGTAAAGTGTATCGTCGGCGTCTTGGTAAGTTTCTTGTTTAA
+
FFFFFFFFFFFFFFFFFFFFFFFFFFFFFFFFFFFFFFFFFFFFFFFFFFFFFFFFFFFFFFFFFFFFFFFFFFFFFFFFFFFFFFFFFFFFF:FFFFFFFFFFFFFFFFF,FFFF:FFFF:FFFFFFFFFFFF:FFFF:FFFFFFFFFFFFFFFFFFFF:FFFFFFFFFF,:FFFFFFFFFFFFFFFFFFF:FFFFFFFF::FFFFFFFF:FFFFFFFFFFFFFFFFFFFFFFFFFF:F:F:FFF,FFF
@A00920:152:HGHKKDRXX:2:2104:14326:30154 1:N:0:CGCGTTCA+CTAGAACA
ACTCCTACGGGAGGCAGCAGTGGGGAATATTGGACAATGGGGGAAACCCTGATCCAGCGATGCCGCGTGGGTGAAGAAGGCCTTCGGGTTGTAAAGCCCTTTAGGCTGGGAAGAAGTTTATGAGGGGAATATCCTTGTAGATTGACGGTACCAGCAGAATAAGCACCGGCAAACTCTGTGCCAGCAGCCGCGGTAATACAGAGGGTGCGAGCGTTAATCGGATTTACTGGGCGTAAAGGGCGCGTAGGCG
+
FFFFFFFFFFFFFFFFFFFFFFFFFFFFFFFFFFFFFFFFFFFFFFFFFFFFFFFFFFFFFFFFFFFFFFFFFFFFFFFFFF:FFFFFFFFFFFFFFFFFFFFFFFFFFFFFFFFFFFFFFFFFFFFF:FFFFFFFFFF:FFFFFFFFFFFFFFFFF:FFFFFFFFFFF:FFFFFFFFFFFFFF:FFFFFFFFFFFFFFFFFFFF:FFFFFFFFF:FF:FFFFFF:FFFFFF:F,FFFFF:FFFFFFFFF
@A00920:152:HGHKKDRXX:2:2104:24044:30264 1:N:0:CGCGTTCA+CTAGAACA
ACTCCTACGGGAGGCAGCAGTAAGGAATATTGGACAATGGGCGCAAGCCTGATCCAGCCATGCCGCGTGTGTGAAGAAGGCCTTCGGGTTGTAAAGCTCTTTTACCAGGGATGATAATGACAGTACCTGGAGAATAAGCTCCGGCTAACTCCGTGCCAGCAGCCGCGGTAATACGGAGGGAGCTAGCGTTGTTCGGAATTACTGGGCGTAAAGCGCACGTAGGCGGCTTTTTAAGTCAGGGGTGAAATCC
+
FFFFFFFFFFFFFFFFFFFFFFFFFFFFFFFFFFFFFFFFFFFFFFFFFFFFFFFFFFFFFFFFFFFFFFFFFFFFFFFFFFFFFFFFFFFFFFFFFFFFFFFFFFFFFFFFFFFFFFFFFFFFFFFFFFFFFFFFFFFFFFFFFFFFFFFFFFFFFFFFF:FFFFFFFF,,FFFF,F:FFFFFFFFFFFFFFF:FF,FFFFFF,FFFFFFFF,FFFFFFFF:FF:FFFFFF:FFFFFFFFF:FFFFFFF
@A00920:152:HGHKKDRXX:2:2104:8648:31000 1:N:0:CGCGTTCA+CTAGAACA
ACTCCTACGGGAGGCAGCAGTAAGGGATATTGCACAATGGGCGCAAGCCTGATGCAGCAACGCCGCGTGCAGGAAGAAGGGCTTCGGCTCGTAAACTGCTTTTCTGCGGGACGATAATGACGGTACCGCAGGAAGAAGTCTCGGCTAACTACGTGCCAGCAGCCGCGGTAAAACGTAGGAGGCAAGCGTTATCCGGATTTACTGGGCGTAAAGGGCGTGCAGGTGGTTTGTTAAGTGGTGCGTGAAAGCG
+
FFFFFFFFFFFFFFFFFFFFFFFFFFFFF:FFFFFFFFFFFFFFFFFFFFFFFFFFFFFFFFFFFFFFFFFFFFFFFFFFFFFFFFFFFFFFFFFFFFFFFFFFFFFFFFFFFFFF,FFFFFFFFFFFFFFFFFFFFFFFFFFFFFFFFF,FFFFFFFFFFFFFFFFFFFF,FFFFFFFFFFFF:FFF:FFFFFFFFFFFFFFFFFFF,FF:FFFFFFFFF:FFFFFFF:FF::FFFFFFFFFFF,FFFF
@A00920:152:HGHKKDRXX:2:2104:25735:31187 1:N:0:CGCGTTCA+CTAGAACA
ACTCCTACGGGAGGCAGCAGTCGAGAATCTTCCGCAATGGACGAAAGTCTGACGGAGCGAAGCCGCGTGGTGGATGAAGCACTTTGGTGCGTAAACACCTTTTATGAGGGAGGAAGTTTATTGACGTTACCTCATGAATAAGGGGCTCCCAACTCTGTGACAGCAGGAGCGGTAATACAGAGGCCCCGAGCATTATCCGGATTTACTGGGCGTAAAGGGTGAGTAGGCGGTGTGATTAGTCAGATGTTAA
+
FFFFFFFFFFFFFFFFFFFFFFFFFFFFFFFFFFFFFFFFFFFFF,FFFFFFF:FFFFFF,FFFFFFFF,F:FF:FFFFFFFFF:FFFFF:FFFFFF,FFFFFFFFF,FFFFFF:F:FFFF,FFF,FFF,:FFFFF:F:FFFFFF:FF,:F:F:F:FF:,FFFFFF,FFFF:FFFF:FFFFF,FF,F,FFFF,FF::F:FFFF:FFF:,,:FFFFF,,,FF,FFFF,FFF,F:FFFFFFFFFFF:FFF,F
@A00920:152:HGHKKDRXX:2:2104:21640:31360 1:N:0:CGCGTTCA+CTAGAACA
ACTCCTACGGGAGGCAGCAGTGAGGAATATTGCACAATGGGCGCAAGCCTGATGCAGCGACGCCGCGTGGGCGATGAAGGTCTTCGGATCGTAAAGCCCTTTTCTGTGTGACGAGAAACAGGACGGTAGCACAGGAATAAGACACGGCTAACTACGTGCCAGCAGCCGCGGTAATACGTAGGTGTCAAGCGTTATCCGGAATTACTGGGCGTAAAGGGCACGCAGGCGGGCTGAAGGGTCTGACGTGAAA
+
FFFFFFFFFFFFFFFFFFFFFF:FFFFFFFF:FFFFFFFFFFFFFFFFFFFFFFFFFFFFFFFFFFFFFFFFFFFFFFFFFFFFFFFFFFFFFFFFFFFFFFFFF,FFFFFFFF:FF,,,F:FFFFFFFF,FFFFFFF,:FFFF:FFFF,F:FFFFFFF::FFFFFF:FFFFFFFF,,FFFF,FFFFFFFF::FFF,FFFF:FFFFF:FFFF,,:FFFFFF:FFF:FFFFFFFFFFFFFFF:FFFFFFFF
@A00920:152:HGHKKDRXX:2:2104:11198:31876 1:N:0:CGCGTTCA+CTAGAACA
ACTCCTACGGGAGGCAGCAGTGGGGAATCTTGCGCAATGGGCGAAAGCCTGACGCAGCCATGCCGCGTGTATGATGAAGGTCTTAGGATTGTAAAATACTTTCACCGGTGAAGATAATGACTGTAGCCGGAGAAGAAGCCCCGGCTAACTTCGTGCCAGCAGCCGCGGTAATACGAAGGGGGCTAGCGTTGCTCGGAATTACTGGGCGTAAAGGGAGCGTAGGCGGACATTTAAGTCAGAGGTGAAATCC
+
FFF:::F,FFF:FFFFFFFFFFFFFFFF,FFF,:FFFFFFFFFFFF,FFFFF,:FFFFFFFFFFFFFFF:FFFF:FF:FFFFFF:FFFFFFFFFFFFFFFFF:FFFFFFFFFFFFFFFFFF:FF:FFFF,FFFFFFFFFF,FFFFFFFF:FFFFFFFF:,F:FF:,FFF,F:F:FFFFFF,FFFF:FF:F:FF:F,,FFFFF:,F,FFFF:FFFFFFFFFF:FFFFF,FFF,FFFFF:FFFF:FFFFFFF
@A00920:152:HGHKKDRXX:2:2104:18186:32205 1:N:0:CGCGTTCA+CTAGAACA
ACTCCTACGGGAGGCAGCAGTCGAGAATCTTCCGCAATGGGCGAAAGCCTGACGGAGCGACGCCGCGTGGAGGATGAAGGCCTTCGGGTTGTAAACTCCTGTCGAGGGTTATGAATGTACGTGCGTGAACAGCGCACGTATTGACGTAAGCCCTGAAGGAAGCACCGGCTAACTCTGTGCCAGCAGCCGCGGTAATACAGAGGGTGCGACCGTTGTCCGGAATTATTGGGCGTACAGAGCTCGTAGGCGG
+
,FFFFFFFFFFFFFFFFFFFFFFFFFFFFFFFFFFF:FFFFFFFFFFFFFFFFFFFFFFFFFFFF:F,FFFFFFFFFFFFFFFFFFFFFFF:FFFFFFF,F:FFFFFFFFFFF:FFFFFFFF::FFF:FF:FFFFFFFFFFFFFFFFFFFFFFFFFFFFFFFFFFFFF:FFF:FF,FFFFFFFFFFFFFFFFFFF::F,F:F:F,FFFF,FFFFF,:FFFF,F:::FFFFFF,F,F:FFF:FFF,,:F:F
@A00920:152:HGHKKDRXX:2:2104:19063:33661 1:N:0:CGCGTTCA+CTAGAACA
ACTCCTACGGGAGGCAGCAGTAAGGAATATTGCACAATGGACGCAAGTCTGATGGAGCAACGCCGCGTGCCCGAGGACGGCCTTCGGGTTGTAAAGTGCTTTTCTGGCTGAGGAGGAAGGACGGGAGGCCATGACTCAGCGTCGGCGAACTACGTGCCAGCAGCCGCGGTAAAACGTAGGACGCGACCGATCTCCGGCTGTACTGGGCGTACATCGCGGGCAGGCGGTGGTCCAAGTCGGTCGTGAACGC
+
:FFFFFFFFFFFFFFFFFFFF::,FFFFF,F,FFFFFFFFFFF,FF,:FFFFFF,,F,,FFFFFFFF:FF,FFFFF,,FF,F:FFFF,F:F:FFFF,:FF,F,:,FF,:FF,,FF:F,,F::,,,,,,F:F,,F,,,:FF,FF:F:,FF::FFF,FFF:F:,:,,,FF,F:,F,F:,:FF,FFF,,,FF,:,FF,,:,:,:::F:,:F,,F,,,F,:FFFFFF:,,F,FFF,,FF::,F:,FFF,,,,FF
@A00920:152:HGHKKDRXX:2:2104:9977:34084 1:N:0:CGCGTTCA+CTAGAACA
ACTCCTACGGGAGGCAGCAGTCTAGAGGCTTCGACAATGACCGAAAGGTTGATCGAGCGACGCCGCGTGTGGGATGACGGTCTTCGGATTGTAAACCACTTTTGTTTGGGAAGAAGGCCTGTATCGTGAATATGGGATTGACGGTACCAAACGAATAAGCCCCGGCTAACTCCGTGCCAGCAGCCGCGGTAATACGGGGGGGGCAAGCGTTACTCGGAATTCCTGGGCGTAAAGCGTGCGTAGGTGGTTC
+
FFFFFFFFF:FFFFFFFFFFFFFFFFFFFFFF:FFFFFFFF:FFFFFF,FFFFFFFFFFFFFFFFFFFFFFFFFFFFFFFFFFFF:FFFFFFFFFFFFFFFFFF:FFFFFFFFFFF,FFFFF,FFF:FFF,FFFFFFFFFFFFFFFFF:FFFFFFFFFFFFFF::FF,FFFFFFFFFFFFFFFFFFFFFF,FFFFFFFFFFFFF,FFFFFFF::FFFFF,:,FFFFFFFFFFF:FFFFFFF:FF:FFFFF
@A00920:152:HGHKKDRXX:2:2104:8594:34256 1:N:0:CGCGTTCA+CTAGAACA
AATCCTACGGGAGGCAGCAGTGGGGAATCTTGCGCAATGGGCGAAAGCCTGACGCAGCGACGCCGCGTGAGTGATGAAGGCCTTCGGGTTGTAAAGCTCTGTGGAGAGGGACGAATAAGTGTTGGCTAACATCCAGCTCGATGACGGTACCTCTTTAGCAAGCACCGGCTAACTCTGTGCCAGCAGCCGCGGTCAGACAGAGGGTGCAAACGTTGTTCGGAATTACTGGGCGTAAAGCGCGTGTAGGCGG
+
F,,FFFFF,,F:::FFF,F:FF,FFFFF,FFFFFFFFFF,FFF:FF:FFFF:F:FFF,:FFF:FF:F:FFFFFFF:,FFFFF:F:FF:FFFFFFF:,::FF:,FFFFFFF,FFFFFFF:FFFFF,FFFFFFF:F,FF,F,FF:,::FFFF:FFFFF:FFFFF,FFFFFFFFFFFFF,F:FFFFFFFFF:FFFF,FFFFFFFFFFFF::FFFFFFFFFFFFF:FFF:FFFFFFFFFF:FFF:::F,,FFFF
@A00920:152:HGHKKDRXX:2:2104:13114:34538 1:N:0:CGCGTTCA+CTAGAACA
ACTCCTACGGGAGGCAGCAGTGGGGAATATTGGACAATGGGCGCAACCCTGATCCAGCAACGCCGCGTGGGGGAAGAAGGACTTCGGATTGTAAACAACTTTCAGGAGGGAAGAATAAACAGGCGTAAATAAACCCGGATCTTGACGTAACATCCAGAGGAAGCACCGGCTAACTCCGTGCCAGCAGCCGCGGTAATACGGAGGGTGCGAGCGTTAATCGGAATTACTGGGCGTAAAGCGCGCGCAGGCG
+
FFFFFFFFFFFFFFFFFFFFFFFFFFFFFFFFFFFFFFFFFFFFFF,FFFFFFFFFFFFF,FFFFFFFF,,,FF:FFFFF,FFFFFF:FFFFFF:F:,FF:FFFFF,F,FF,F:F,,,,F:FF,FF,F,FF:,:FFFF,FFFFFFFFF:FF,,,FFFF,FF,FFFFFFFFFFFFFFFF::FFFFFFF:FFFFFFF:FFFFFFFFFFFFFFFFF:F,::FFF:FF:F:F,F::FFF:F:FF:F:F,FFF:F
@A00920:152:HGHKKDRXX:2:2104:10086:34554 1:N:0:CGCGTTCA+CTAGAACA
ACTCCTACGGGAGGCAGCAGTGGGGAATTTTGGACAATGGGCGAAAGCCTGATCCAGCCATGCCGCGTGAGTGAAGAAGGCCTTCGGGTTGTAAAGCTCTTTCCGACGGAAAGAAATCGGGCGAGCCAATACCTTGCCTGGATGACCGTACTGTCAGAAGAAGCACCGGCTAACTACGTGCCAGCAGCCTCGGTCATACTTAGGGTGCGAGAGTTAATCGGAATTACTGGGCGTAAAGCGTGCGCAGGCG
+
:FFFFFFFFFFFFFFFFFFFFFFFFFFF:FFF:FFFFFFFFFFFFFFFFFFFFFFFFF:F:FFFFFFFFFFFFFFFFFF,F:FF::FF:,FF:FFFFFFFFFF,:FFFFFFFFFFF:FF,FFFFFF:FF,FF,FF,:FF:FF:F:,,,,FFFFFF,F:,,FF,FFFFFFFFFFFFFF:FFFFFF:F,FF,F,F,,::FF,FF:FFFFFF,F,FFFFF:FF:,FFFF,FF:FFFF,FF,F,FFFFFF:::,
@A00920:152:HGHKKDRXX:2:2104:25102:35102 1:N:0:CGCGTTCA+CTAGAACA
ACTCCTACGGGAGGCAGCAGTCGAGAATCTTCCGCAATGGACGAAAGTCTGACGGAGCGACGCCGCGTGGTGGATGAAGTCCTTAGGGACGTAAACACCTTTTATGAGGGAGGAAGTTTATTGACGTTACCTCATGAATAAGGGGCTCCCAACTCTGTGCCAGCAGGAGCGGTAATACAGAGGCCCCAAGCATTATCCGGATTTACTGGGCGTCAAGGGTGCGTAGGCGGTTAGATTAGTCGGGTGTTAA
+
FFFFFFFFFFFFFFFFFFFFFF:FFFFFFFFFFFFFFFFFFFFFFFFFFFFFFFFFFFFFFFFFFFFFFFFFFF:FFF,FFFFFF:FFFF:FFFF:FFF:FFFFFFFFFFFFFF:FFF:FFFFFFFFFFFFFFF,FFFFF::FF:FFF,F:FF:FFFFFFFFFFFF,FFFFFF:FFFFFFFFFFFFFFFF:,F,FFFFFFFFF:FFFFF,FF:,F,F:FFFFFFFFFFFFFFF,FFFFFFFFFF,FF:FF
@A00920:152:HGHKKDRXX:2:2104:20808:35305 1:N:0:CGCGTTCA+CTAGAACA
ACTCCTACGGGAGGCAGCAGTGGGGAATATTGGACAATGGGCGAAAGCCTGATCCAGCAATGCCGCGTGAGTGATGAAGGCCTTAGGGTTGTAAAGCTCTTTTACCCGGGATGATAATGACAGTACCGGGAGAATAAGCTCCGGCTAACTCCGTGCCAGCAGCCGCGGTAATACGGAGGGAGCTAGCGTTGTTCGGAATTACTGGGCGTAAAGCGCGCGTAGGCGGCTTTGTAAGTTAGGGGTGAAATCC
+
F::FF:FF:FFFFFFFFFFFF:FFFFFFFFF:FFFFFFFFFFFFFFFFFFFFF:,FFFFFFFFFFFFF:FFFFFFFFFFFFFFFFFFFFFFFFFFFFFFFFFFFFFFF:FFFFFFFFF:F,FF:FFFFFFFF:F::FF,FF,FFFFFFFFF:FFFFFFFFFFFFFFFFFFFF:FFFFFFFFFFFFFF:::FF:FFFFFFFFF,FFFF:FFFFFFFFFF::FFFFFFFFFFFFFFFFFFFFF,FFF:FFFF
@A00920:152:HGHKKDRXX:2:2104:20076:35571 1:N:0:CGCGTTCA+CTAGAACA
ACTCCTACGGGAGGCAGCAGTCGGGAATATTGGACAATGGGCGAAAGCCTGATCCAGCAATGCCGCGTGAGTGATGAAGGCCTTAGGGTTGGAAAGCACTTTTACCCGGGATGATAATGACAGTACCGGGAGAAAAAGCTCCGGCTAACTCCGTGCCAGCAGCCGCGGTAATACGGATGGAGCTAGCGTTGTTCGGAATTACTGGGAGTAAAGCGCACGAAGGCGGCTTTGTAAGTTAGAGGTGAAAGCC
+
F:FFFFFF:FFFFFFFF:F,:,F:FFFFF,FF:FFFFF:,F::FF:FFFFFFFFFFFFF:FFFFF,:,FFF,FF:::F,F:,,F,FF:,F,,FFF,F,FFF,:,:FF,FF,:FFFFFF,F,FFFF::FFF:FFF:FFF:,F:,:FFFFFFF,,F::FFF:F:F:FF,F,F:F,:,,F,,::,FF,,F,,:FFFFFFFFF,FF,F,:,,F:FFFF,:FFF,FFFFFFF,,,FFFFF:F,:FF,,FFFFFF:
@A00920:152:HGHKKDRXX:2:2104:3260:35853 1:N:0:CGCGTTCA+CTAGAACA
ACTCCTACGGGAGGCAGCAGTGGGGAATATTGCACAATGGGCGAAAGCCTGATGCAGCCATGCCGCGTGAGTGATGAAGGACTTAGGGTTGTAAAGCTCTTTAACCCGGGATGATAATGACAGTACCCGGAGAATAAGCACCGGCTAACTCCGTGCCAGCAGCCGCGGTAATACAGAGGGGGCAAGCGTTGGACGGAATTAGTGGGGTTAAAGGGAGCGTAGGCGGCTTTGTAAGTCAGTGGTGAAATAG
+
FFFFFFFFFFFFFFFFFFFFFFFFFFFF,FFFF:FFF:FFFFFFFFFFFFFF:FFFFF,FFFFFFFFFF::FFF:FFFFF,FF::FF,FFFFFFF,,:FFFF,FFF:FFFF:FFFFFFFFF,FFFF:,F,FFFFFFFFF,FFFF:FFFFF,FFF::FFFFFFFFFFFFFFFFFF,,FFFFFFF,FFFFFFF,,FFFF,:FF,FFFF,,FFFFFFF:FFFFFFF::,,F,,FFFF:F:FFFFFFFF,F,:,
@A00920:152:HGHKKDRXX:2:2104:26856:36292 1:N:0:CGCGTTCA+CTAGAACA
ACTCCTACGGGAGGCAGCAGTAAGGAATATTGGACAATGGCCGCAAGGCTGATCCAGCCATCCAGCGTGCAGGAAGAAGGCCCTATGGGTTGTAAACTGCTTTTGTCAGGGAATAAACCTGTGGATTTACTCCGCAGCTGCAGGTACCTGAAGAATAAGCACCGGCTAACTCCGTGCCAGCAGCCGCGGTAATACGGAGGGTGCGAGCGTTATCCGGAATTACTGGGTTTAAAGGGTGCGTAGGCGGCTT
+
FFFFFFFFFFFFF:FFFFFFFFFFFFFFFFFFFFFFFFFFFFFFFFFFFFFFFFFFFFFFFFFFFFFFFFF:FFFFFFFFFFFFFFFFF:FFF,FFFFFFFFFF:FFFF:FFFFFFFFFFFFFFFFFFFFFFFFFFFFFF,FFF:FFFFFFFFFFFFFFFFFFF:FFFFFFFFFFFFFFFFFFFFFFF,FFFFFFFFF,FFFFFFFFFF:F,FFFFFFFFFFFFFFFFFF,FF,FFFFFFFFFFFFFFF:
@A00920:152:HGHKKDRXX:2:2105:13078:1063 1:N:0:CGCGTTCA+CTAGAACA
ACTCCTACGGGAGGCAGCAGTGGGGAATCTTGCGCAATGGGCGCAAGCCTGATCCAGCCATGCCGCGTGGGTGATGAAGGCCCTAGGGTTGTAAAGCCCTTTCGGCGGGGAAGATAATGACGGTACCCGCAGAAGAAGCCCCGGCTAACTTCGTGCCAGCAGCCGCGGTAATACGAAGGGGGCTAGCGTTGCTCGGAATTACTGGGCGTAAAGCGCACGTAGGCGGATCGTTAAGTCGGGGGTGAAATCC
+
FFFFF:FFFF:FFFFFFFFFFFFFFFFFFFFFFFFFFFFFFFFFFFFFFFFFF:FFFFFFFFFFFFFFFFFFFF,FF:FFFFFFFFFFF:FFFFFFFFFFFFFFFFFFFFFFFFF:,FFFFFFFFFFFFFFFFFFFFFFFFFFFF,FFF::FFFFFFFFFFFFF:FFF:FF:FFF:FFFFFFFFFFFFFFFFFFFFF,FFFFFFFFF,,FF:FFF::FFFFFFFFF:FFFFFFFFF:FFFFFFFFFFFFF
@A00920:152:HGHKKDRXX:2:2105:31729:1391 1:N:0:CGCGTTCA+CTAGAACA
ACTCCTACGGGAGGCAGCAGTAGGGAATATTGGGCAATGGCCGAGAGGCTGACCCAGCCATGCCGCGTGCAGGAAGAAGGCCTTCTGGGTTGTAAACTGCTTTTATACGGGAAGAAAACGCTCCTGCGGGAGTAACTGACGGTACCTGATGAATAAGCACCGGCTAACTCCGTGCCAGCAGCCGCGGTAATACGGAGGGTGCAAGCGTTGTCCGGATTTATTGGGTTTAAAGGGTGCGTAGGCGGCCCGT
+
FFFFFFFFFFFFFFFFF:FFFFFFFFFFFFFFFFFF:FFFFFFFFFFFFFFFFFFFFFFFFFFFFFFFFFFFFFFFFFFFFFFFFFFFFFFFFFFFFFFFF:FFFFFFFFFFFFFFFFFFFFFFFFFFFFFFFFFFFFFFFFFFFFFFFFF:FFFFFFFFFFFFFFFFFFFFFFFFFFFFFFFFFFF:,FFFFFFFFFFFFFFFFFFFFFFFFFFFFFFFFFFFFFFFF:FF:FFFFFFFF:F:FF:FFF
@A00920:152:HGHKKDRXX:2:2105:20446:1799 1:N:0:CGCGTTCA+CTAGAACA
ACTCCTACGGGAGGCAGCAGTGGGGAATATTGCGCAATGGCCGAAAGTCTGACGCAGCGACGCCGCGTGGAGGAAGACGGCCTACGGGTTGTAAACTCCTTTTGCCAAGCCGTTCACAGCTTGGCGAATAAGCCTCTACTAACTACGTGCCAGAAGTCTCGGTAATACGTAGGAGGCAAGCATTATCCGGATTTATTGGGCGTAAAGTGTGCGTAGGTTTTCTTTCAAGTCTTTGTTGAAAGCTCAGGGC
+
,FFFF:FFFFFFFFFFFFFF:FFFFF,F:FFFFFFFFFFFFFFFFFFFFFFFFFFFFFFFFFFFFFF:FFFFFFFFFFFFFFF:FFFF:FFFFF:FFFFFFFFFFFFFFFFFFFFFFFFFFFFFFFFFFFFFFFFFFFFFFF:FFFFFFFFFFF:F:FF:FFFF:FFFFFFFFFFFFF:FFF,:,FFFFFFF:FFFFFFFFFFFFF:FFFFFF:FFFFFFFFFFFF,FF:FF:FFFFFFFFFFFFFFF:F
@A00920:152:HGHKKDRXX:2:2105:14091:1814 1:N:0:CGCGTTCA+CTAGAACA
ACTCCTACGGGAGGCAGCAGTGGGGAATATTGGACAATGGGCGGAAGCCTGATCCAGCAACGCCGCGTGAGGGATGACGGCCTTCGGGTTGTAAACCTCTTTCACCATTGACGAATGCATTCTGTAGGGGATGACACCGTATGTGGGGAAGAAGCACCAGCAAACAACGTGCAAGACGCGGCGGTCATACGTAGTGTTCGTGCGTGGGCCGGAATTATTGGGCGTAATGGGCTCGTAGGCGGAGGGTCGC
+
F:F,F,F,,,,F:FFFFFFFFFF:F,FFFFFFFFFFFFFF,FF,,FFFFFF,F:FFFFFF,FFFFF::F:F,FF,FF,F:FFFFFFFFFF,F:,FFFFFFFF::,F,:,,FFF,F,:F:F,,F:,F,,,:FF,,,FF,,::,,,,,:F,,:,,::FF,,F,,FF,FF:F,F,,F:,,F,,,F,F::F:FFF,FF:,F,F,,F,F,,,,F:F,,,F:,F::FF:,FF::FFFFF,,,:F,F,:,,,,F:,:
@A00920:152:HGHKKDRXX:2:2105:7997:2002 1:N:0:CGCGTTCA+CTAGAACA
ACTCCTACGGGAGGCAGCAGTGGGGAATATTGGACAATGGGCGCAAGCCTGATCCAGCCATGCCGCGTGTGTGAAGAAGGCTTTCGGGTTGTAAAGCACTTTCAGTGGGGAAGAAGGCTTACCGGCCAATACCCGGTAGGAAGGACATCACCCACAGAAGAAGCACCGGCTAACTCCGTGCCAGCAGCCGCGGTAATACGGAGGGTGCGAGCGTTAATCGGAATTACTGGGCGTAAAGCGCGCGTAGGTG
+
FFFFF:FFFFFFFFFFFFFFFFFFFFFFFFFFFFFFFFFFFFFFFFFFFFFFFFFFFFFFFFFFFFFFFFFFFFFFFFFFFFFFFFFFFFFFFFFFFFFFFFFFFFFFFFFFFFFFFFFFFFFFFFF:FFFFFFFFFFFFFFFFFFFFFFFFFFFF:FF:FFFF:F:FFFFFFFFFFF:FFFFFFFFFFF:FFFFFFFF:F:FFFFF:FFFFFFFFFFFFFFFF:FFFFFFFFFFF:FFFFFFFFFFFFF
@A00920:152:HGHKKDRXX:2:2105:8142:2096 1:N:0:CGCGTTCA+CTAGAACA
AATCCTACGGGAGGCAGCAGTGGGGAATATTGGACAATGGGCGCAAGCCTGATCCAGCCATGCCGCGTGTGTGAAGAAGGCTTTCGGGTTGTAAAGCACTTTCAGTGGGGAAGAAGGCTTACCGGCCAATACCCGGTAGGAAGGACATCACCCACAGAAGAAGCACCGGCTAACTCCGTGCCAGCAGCCGCGGTAATACGGAGGGTGCGAGCGTTAATCTGAATTACTGGGCGTAAAGCGCGCGTAGGTG
+
F,FFF:FF,F,:FFFFFFFFFFFFFFFFF,F,F:F:FFF,FF:FFF::,FFFFFFFFFFFFF:FF,::F,F:FFFF,F:F::FFFF:,FFFFF:F,FF:FFFFFFFFFFF::FFFF:F,,F,:FF,FFFFFFFFFFFFF,FFFFF,FFFF:FFFFFFFF::F,,F::,FFF,FFFFF:F,:FFFF::F,F:,F::F:FFFFFF::FFFFFFFFFF:FFF,FFFFFFFF,F:FFF,FF::F:FFFFFFFFF
@A00920:152:HGHKKDRXX:2:2105:10167:2848 1:N:0:CGCGTTCA+CTAGAACA
ACTCCTACGGGAGGCAGCAGTGGGGAATCTTGGACAATGGGCGCAAGCCTGATCCAGCCATGCCGCGTGGGCGATGAAGGTCTTCGGATTGTAAAGCCCTTTTGGCGGGGACGATAATGACGGTACCCGCAGAATAAGCTCCGGCTAACTTCGTGCCAGCAGCCGCGGTAATACGAAGGGGGCTAGCGTTGTTCGGAATTACTGGGCGTAAAGCGTGCGCAGGCGGCTTTTCAAGTCAGAGGTGAAAGCC
+
FFFFFFFFFFFFFFFFFFFFFFFFFFFFFFFFFFFFFFFFFFFFFF,FFFFFFFFFFFFFFFFFFFFFFFFFFFFFFFF:FFFFFFFF,FFFFFFFF,FF,FFFFFFFFFFFFFFFFFFFFFFFFFFFF:,FFFFFFFFFFFFFFFFFFFFFFFFFFFFFFFFFFFFFF,FFFFFFFFFFFFFFFFFFFF,F,FFFF:FFFFFFFFFFFFFFFF:FFFFFFFFFFF::FFF,FFFFFFF:FFF:FFFFFF
@A00920:152:HGHKKDRXX:2:2105:12274:3333 1:N:0:CGCGTTCA+CTAGAACA
ACTCCTACGGGAGGCAGCAGTGGGGAATCTTGGACAATGGGCGCAAGCCTGATCCAGCCATGCCGCGTGGATGATGAAGGCCCTAGGGTTGTAAAATCCTTTCGTCGGGGACGATAATGACGGTACCCGAAGAAGAAGCTCCGGCTAACTTCGTGCCAGCAGCCGCGGTAATACGAAGGGGGCTAGCGTTGTTCGGATTTACTGGGCGTAAAGCGCGTGTAGGCGGGTCGTTAAGTTGGGGGTGAAATCC
+
FFFFFFFFFFF:FFFFFFFFF:FFFFFF:,F,FFFFFFFFFFFFFFFFFFFF:F:FFFFFFFFFFFFFFFFFFFFFFFFFFFFFFFFFF:FFFFFFFFFFFFFFFFFFFFFFFFFFFFFFFFFFFFFFFFFFFFFFFFFFFFFFFF,FFFFFFFFFFFFFFFFFFFFFFFFFFFFF:FFFFFFFFFFFFFFFFF:FFFFFFFFFFFFFFF:F:F:FFFFFFF,FFFF:FFFF,FFFF:FFF,FF::,FFF
@A00920:152:HGHKKDRXX:2:2105:9860:3411 1:N:0:CGCGTTCA+CTAGAACA
ACTCCTACGGGAGGCAGCAGTGAGGAATATTGGTCAATGGGCGCAAGCCTGAACCAGCCATGCCGCGTGGAGGATGACAGCCTTCTGGGTTGTAAACTTCTTTTATATGGGAAGAAAAGCGAGGTTTCTACTTTGTCCGACGGTACCATATGAATAAGCACCGGCTAACTCCGTGCCAGCAGCCGCGGTAATACGGAGGGTGCAAGCGTTATCCGGAATTATTGGGCGTAAAGGGCGCGTAGGCGGCCTA
+
FFFFFFFFFFFFFFFFFFFFFFFFFFFFFFFFFFFFFFFFFFFFFFFFFFFFFFFFFFFFFFFFFFFFFFFFFFFFFFFFFFFFFFFFFFFFFF,:FFF:FFFFFFFFFFFFFFFFFFFFFFFFFFFFFFFFFFFFFFFFFFFFFFFFFFFFF:FFFFFFFFFFFFFFFFFFFFFFF,FFFFFFFFFFF,FFFFFFFF:FF:FF:FFFFF,FFFFF:FFFFFFF,FFFF,FFFFFF:FFFFFFFFFFF:,
@A00920:152:HGHKKDRXX:2:2105:6343:3615 1:N:0:CGCGTTCA+CTAGAACA
ACTCCTACGGGAGGCAGCAGTGGGGAATATTGGACAATGGGCGCAAGCCTGATCCAGCCATGCCGCGTGAGTGATGAAGGCCCTAGGGTGGTAAAGCTCTTTCACCGGTGAAGATAATGACGGTAACCGGAGAAGAAGCCCCGGCTAACTTAGTGCCAGCAGCCGCGGTAATACGAAGGGGGCTAGCGTTGTTCGGAATTACTGGGCGTAAAGCGCACGTATGCGGACATTTAAGTCAGGGGTGAAATCA
+
F,:,F,F:,:,F,,F,FF,:FFFFFFFF:::FFFF,::F:FFF:FF,FF:FFFFF::F,F:FFFFFFF,FFFFFFF,:FFFFFF,FFF,,FF:FF:F,:,:FFFFFFF,FF:::FFFFFFF:FFFFFF:FFFFF,F:F:FF,F:FF,FF:F,FFFFFFFFF::F,:FF,FF,:,FFF,FF,F,,FFF,,FFFFFF,FFFF:FF:,FFF:,,F,,FFF:F:F,,:FFFF,FFFFF,F:F,FF:FFFF:,F,
@A00920:152:HGHKKDRXX:2:2105:13241:3662 1:N:0:CGCGTTCA+CTAGAACA
ACTCCTACGGGAGGCAGCAGCAGGGAATCTTACACAATGGGCGAAAGCCTGATGTAGCGACGCCGCGTGGGGGATGAAGGTTTTCGGATCGTAAACACCTTTTCACCGGGAAGAGTAAGTACGATCTGACAGGACTGAGAGTCGGCTAACTACGTGACAGCAGCCGCGCTAAAACGGAGGACGCTAGCGATATCCGGATTAACTGGCAGGAAATCTCGGGCAGGACGCTGATAAAGTCGCACGATAAAGC
+
FFFF:,FFFFFFF:FFFFFFFFFFFFF,:FF:F::FFFFFFFFFFFFF:FFFFF:FFF,FFF::FFFFFF,FFFFFFFFFF,,:FFF:F:FFFFFFFFFF,FFF,F,FFF,,FFFFFF,,FFF,:,:,F,F,FF,F,FF,FFF,F,FFFF::FFFF,F:,:,,FF,,F:FFFFFF,,:F,:,:F,,,FF,FFFF:F,F,F,:F:FF,,,:,,F,F,:::FFFF,,,,FFFF:::F:FF:,,FF:,FF,FF
@A00920:152:HGHKKDRXX:2:2105:1244:3865 1:N:0:CGCGTTCA+CTAGAACA
ACTCCTACGGGAGGCAGCAGTAAGGGATATTGCACAATGGGCGCAAGCCTGATGCAGCAACGCCGCGTGCAGGAAGAAGGGCTTCGGCTCGTAAACTGCTTTTCTGCGGGACGATGATGACGGTACCGCAGGAAGAAGTCTCGGCTAACTACGTGCCAGCAGCCGCGGTAAAACGTAGGAGGCGAGCGTTATCCGGATTTACTGGGCGTAAAGGGCGTGCAGGTGGCTGTGTAAGTGGTGCGTGAAAGCG
+
FFFFF:FFFFFFFFFFFFFFFFFFFFF:FFFFFFFFFFFFFFFFFFFFFFFFFFFFFFFFFFFFFFFFFFFFFFFFFFFFFFFFFFFFF:FFFFFFFFFFFFFFFFFFFF:FFFFFFFFFFFFF:FFFFFFFFFFFFF:FFFF:FFFFFFF:FFFFFFFFF:FFFFFFFFFFFFFFFFFFF,FFFFFF:,:FF:FFFFFF:FFFFFF,F:FFFFF:FFFF:FFFFFFFFFFFF,F:F:FFFF:F,FFF:F
@A00920:152:HGHKKDRXX:2:2105:9932:4038 1:N:0:CGCGTTCA+CTAGAACA
ACTCCTACGGGAGGCAGCAGTAGGGAATTTTCCACAATGGGGGCAACCCTGATGGAGCAACGCCGCGTGCAGGATGAATGCCTTCGGGTTGTAAACTGCTTTTATCTGTGACGATTATGACGGTAGCAGATGAATAAGGACCTGCTAACTACGTGCCAGCAGCCGCGGTCATACGTAGGGTCCAAGCGTTATCCGGAATTACTGGGCGTAAAGAGTTGCGTAGGTGGCAGAATAAGTAGGTAGTGAAAGC
+
FFFFFFFFFFFFFFFFFFFFFFFFF:FFFFFFFFFFFFFFFFFFFFFFFFFFF:FFFFFFFFFFFFFFFFFFFFFFFFFFFF:FFFFFFFFFFFFFFFFFFFFFFFFFFFFFFFFFFFFFFFFFFFFFFFFFFFFFFFFF:FFFFFFFFFFFFFFFFFFFFFFFFFFFFFF,FFFFFFFFFFFF:FFFFFFFF:FFFFFFFFF::FF:FFFFFFFFFFFFFFFFFFFFFFFFFFFFFFFFFFFF:F,FFF
@A00920:152:HGHKKDRXX:2:2105:19280:4726 1:N:0:CGCGTTCA+CTAGAACA
ACTCCTACGGGAGGCAGCAGTAGGGAATTTTCCACAATGGACGAAAGTCTGATGGAGCAACGCCGCGTGCAGGATGAAGGCCTTCGGGTCGTAAACTGCTTTTATCTGTGAAGATTATGACGGTAGCAGATGAATAAGGATCGGCTAAATCCGTGACAGCAGCCGCGGTCATACGGAGGATCCAAGCGTTATCCGGAATTACTGGGCGTACAGAGTTGCGTAGGTGGCTCGGTAAGTTGGTAGTGAAAGC
+
FF:FFFFFF:FFFFFFFFFFFFFF:FFFFFFFFFFFF:F:FFFFFF:FFFFFFFFF:FFF,FFFFFFFFFFFFF:FFFFFFFFFFFFFFFFFFFF:FFFFFFFFF:FFFFFFFFFFFF:F:F,FF:FF::FFFFFFF:FFFF,F,FF::FF:,::,FF,,FFFF,FFFFFFFFF,FFF,F:F,FFFF::FFF::,,F,FFFFFFF,F,,F,FFFFFF,FFFFF:F:FFFF:,FFF:F,F::FFFFFFF,F
@A00920:152:HGHKKDRXX:2:2105:10411:4805 1:N:0:CGCGTTCA+CTAGAACA
ACTCCTACGGGAGGCAGCAGTAGGGAATCTTCCACAATGGACGAAAGTCTGATGGAGCAACGCCGCGTGAACGATGAAGGCTTTCGGGTTGTAAAGATCTGTCGCAAGGGAAGAAAAAGTATCCAATAACAATGGATGAGGCTGACGGTACCTTGATAAGAAGCACCGGCTAACTACGTGCCAGCAGCCGCGGTAATACGTAGGGTGCGAGCGTTATCCGGAATTACTGGGCGTAAAGTGCGAGAAGGCG
+
FFFFFFFFFFFFFFFFFFFFF:FFFFFFFFFFFFF:FFFFFFFFFFFFFFFFFFFFFFFFFFFFF:FFFF,FFFFFFFFFFF:FFFFFF,FFFFFF,FFF,FFFFFFFFFF:FFF:F,,FF,FFFFF,:FF,FF,,F,F,,,FFFFFFF:FF:FFF,F,,FFFFFFFFFFFFFFFFFFFFFF:FF:FFFFFFFFF,FFFFF:FF,FFFFFFFFFF,:F::FF,FFFFF:FFFFFF:FF,:FF,:,:FFFF
@A00920:152:HGHKKDRXX:2:2105:8648:5071 1:N:0:CGCGTTCA+CTAGAACA
ACTCCTACGGGAGGCAGCAGCTAAGAATCTTGCGCAATGGGCGAAAGCCTGACGCAGCAACGCCGCGTGGGGGACGAAGGTCCTAGGATTGTAAACCCCTTTTGCGAGGGAAGAAGTTCTGACGGTACCTCGCGAATAAGACACGGCTAACTACGTGCCAGCAGCCGCGGTAATACGTAGGTGTCAAGCGTTGTCCGGATTTATTGGGCGTAAAGCGCGTTCAGGCGGCATAGCAAGTCGGGCATGAAAT
+
FFFFFFFFFFFFFFFFFFFFFFFFFFFFFFFFFFFFF:FFFFFFFFFFFFFFFFFFFFFFFFFFFFFFFFFFFFFFFFFFFFFFFFFFFFFFFFFFFFFFFFFFFF:FFFFFFFFFFFFFFFFFFFFFFFFFFFFFFFFFFFFFFFFFFFFFFFFFFF:FFFFFF:FFFFFFFFFFFFF::FFFFFFFFFFFFFFFFFF,FFFFFFFFFFFFFFFFFFFFF:FF:FFF:F,FFFFFF:FFFFFFFFFFFF
@A00920:152:HGHKKDRXX:2:2105:10158:5087 1:N:0:CGCGTTCA+CTAGAACA
ACTCCTACGGGAGGCTGCAGTCGAGAATCTTCCGCAATGGACGCAAGTCTGACGGGGCGACGCCGCGTGTAGGATGAAGGCCCTCGGGTTGTAAACTACTGTTGAGCAATAAGAACATTTGGGAGTTAATAGCTCTCCAAGTTGACTAAAGCTTGAGGAAGCACAGGCTAACTACGTGCCAGCAGCCGCGGTAACACGTAGGATCCGAGCGTTATCCGGATTTACTGGGCGTAAAGCGCGTGCAGGTGGT
+
FFFFFFFFFFFFFFF:FFFFFFFFFFFFFFFFFFFFFFFFFFFFFFFFFFFF:FFFFFFFFFFFFFFFF:FFFF,FFFFFFFF:FFFFFFFFFFFFFFFFFFFFFFFFFFFFFFFFFFFFFFFFFFFFFFFFFFFFFFFFFFFFFFFFFFFFF,FFFFFFFFFFFFFFFFFFFFFFFFFFFFFFFFFFFFFFFFFFFFF,FFFFFFFFFFFFFFFFFFFFFFFFFFFFFFFFF,FFFFFFFF:FFFFFFF
@A00920:152:HGHKKDRXX:2:2105:28917:5603 1:N:0:CGCGTTCA+CTAGAACA
ACTCCTACGGGAGGCAGCAGTGAGGAATATTGCACAATGGACGCAAGTCTGATGCAGCAACGCCGCGTGGAGGATGACGGTCTTTGGATTGTAAACTCCTTTTCTCAGGGAAGAGAATGGACGGTACCTGAGGAATAAGTCACGGCTAACTACGTGCCAGCAGCCGCGGTAATACGTAGGTGGCAAGCGTTATCCGGAATTACTGGGCGTAAAGCGCACGCAGGCGGTCTTTTAAGTTTGACGTGAAAGC
+
FFFFFFFFFFFFFFFFFFFFFFFFFFFFFFFFFFFFFFFFFFFFFFFFFFFFFFFFFF:FFFFFFFFFFFF:FFFFFFFFFFFFFFFFFFFFFFFFFFFF:FFFFFFFFFFFFFFF,FFFFFFFF:FFFFFFFFFFFFFF,FF,F:FFFFFFFFFFFFFFFFFFFFFFFFFFFFFFFFF:FFFFFFFFFFFFFF:FFF:FFFFFFFFFFFFFFFFFF:FFFFFFFFFFFFFFF:FFFFFF:FFFF:,,FF
@A00920:152:HGHKKDRXX:2:2105:3115:5948 1:N:0:CGCGTTCA+CTAGAACA
ACTCCTACGGGAGGCAGCAGTGGGGAATATTGGACAATGGGCGAAAGCCTGATCCAGCCATGCCGCGTGAGTGATGAAGGCCTTAGGGTTGTAAAGCTCTTTCAGTGGGGACGATAATGACGGTACCCACAGAAGAAGCCCCGGCCAACTACGTGCCAGCAGCCGCGGTAATACGGAGGGTGCAAACGTTGCTCGGAATCATTGGGCGTAAAGCGCACGTAGGCGGCCTAGCAAGTTGGATGTGAAAGCC
+
FFFFFFFFFFFFFFFFFFFFFFFFFFFFFFFFFFFFFFFFFFFFFFFFFFFF:FFFFFFFFFFFFFFFFFFFFFFFFFFFFFFFFFFFFFFFFFFFF:FFFFFFFFFFFFFFFFFFFF:FFFFFFFFFFFFFFF:FF,FF,F:FFFFFFFFFFFFFFFFFF::FFFF:FFFFFF:FFFFFFFFFFFFF:FF,FFFF:::FFFF,FFFFFFF:FF,FF:FFFF,FFFFFF,FFFFFF,FFF:FF:FF,FFF
@A00920:152:HGHKKDRXX:2:2105:10050:5995 1:N:0:CGCGTTCA+CTAGAACA
ACTCCTACGGGAGGCAGCAGTGAGGAATATTGCTCAATGGGCGCAAGCCTGAAGCAGCGACGCCGCGTGGGCGATGAAGGTCTTCGGATCGTAAAGCCCTTTTCTGCGTGACGAGGAAGGACGGTAGCGCAGGAATAAGTGTCGGCTAACTACGTGCCAGCAGCCGCGGTAAAACGTAGGACGCAAACGTTATCCGGAATTACTGGGCGTAAAGAGCGTGTAGGCGGGTGAGTAAGTTGTCCGTGAAAGC
+
F:FFFFFFFFFFFFFFFFFFFFFFFF:FFFFFFFFFFFFFFFFFFFFFFFFFFFFFFFFFFFFFFFFFFFFFFFFFFFFFFFFFFFFFFFFFFFFFFFFFFFFFFFFFFFFFF:FFF:FF:FFFFFFFFFFFF:,FFFFFFFFFFFF,:FFFFFFFFFFFFF:FFFFFFF,FFFFFFF:FFFFFFF,FFFF:FF:FF::FFFFFFFFFFF:FFFFFFFFFFFFF:FFFFFFFF::FFFFFFFFFFFFFF:
@A00920:152:HGHKKDRXX:2:2105:9471:6120 1:N:0:CGCGTTCA+CTAGAACA
AATCCTACGGGAGGCAGCAGTAAGGAATATTGGTCAATGGACGCAAGTCTGAACCAGCCATGCCGCGTGAAGGATGAAGGTCCTCTGGATTGTAAACTTCTTTTGTAGGGGAAGAAACCCTGGTATTCCTACCAGGTTGACGGTACCCTAGGAATAAGCACCGGCTAACTCCGTGCCAGCAGACGCGGTAATACGAAGGGGGCTAGCGTTGCTCGGAATTACTGTGCGTAAAGGGAGCGAAGGCGCACAT
+
F,FFF,:,F:::FF,FFFFFFFFF,FFFFFF,FFFF:::FFF:F,FFF:FFF:FFF,FFFFFFFFF:::F,FFFFFFFF::FFF:F,FF,,FFFFFFFFFFF:FF::F,FFFFFFFF,FFFFFF:FFF,F:,FF:FFFFFFF:FF,:FFFFFFFFFFFFFFFFF,FFFF:FFF,::F,:FFF,FFFFFF,FFFFFFFFFFF,FF,F,F,F,:FFF:,F,:,:FF,FF:,FFF,F:F,FF,FF,F,,FF:F
@A00920:152:HGHKKDRXX:2:2105:6506:6245 1:N:0:CGCGTTCA+CTAGAACA
ACTCCTACGGGAGGCAGCAGTTAGGAATCTTCGGCAATGGGCGAAAGCCTGACCGAGCGACGCCGCGTGGAGGACGAAGGCCTTCGGGTCGTAAACTCCTAAAAGAGGGACGATAGTGACGGTACCTCTTGAGAAGCACCGGCTAACTCCGTGCCAGCAGCCGCGGTAATACGGAGGGTGCGAGCGTTGTCCGGAATCACTGGGCGTAAAGGGCGCGTAGGCGGCCTGATAAGTAGGGGGTGAAATCCTT
+
,FFFFFFFFFFFFFFFFFFFFFFFFF,FFFFFFFFFFFFFFFFFFFFFFFFFFF:FFFFFFFFFFFFFFFFFFFFFFFFFFFFFFFFFFFFFFFFFFFFFFFFFF:FFFFFFFF:FFFFFFFFFFFFFF:FFFF::FFFFFFF,F:FFFFFFFFFFFFFFFFF:F:FF::FFF:FFFF,F:FFFF,F:F:,FF,FFFF:F::FF,:FFF::,F,::FFFF:F:FFFFF,:,FFF:F:,,FF:FFFFF:F,
@A00920:152:HGHKKDRXX:2:2105:32922:6496 1:N:0:CGCGTTCA+CTAGAACA
ACTCCTACGGGAGGCAGCAGTAGGGAATATTGGACAATGGGGGAAACCCTGATCCAGCCATGCCGCGTGAGTGATGAAGGCCCTAGGGTTGTAAAGCTCTTTCGGCGGGGAAGATAATGACGGTACCCGCATAAGAAGCCCCGGCTAACTTCGTGCCAGCAGCCGCGGTAATACGAAGGGGGCTAGCGTTGCTCGGATTTACTGGGCGTAAAGGGCGCGTAGGCGGACATTTAAGTCAGGGGTGAAATCA
+
F,FFFFF:FFF:FFFFFFFFF:FFFFFFFFFFFFFFFFFFF:FFFFFFFFFFFFF,FFF:FFFF,FFFFFFFFFFFFFFFFFFFFFF,FFFFF:F,FFFFFFFFFFFF,FFFFF:FFFF:FFFFFFFFFFFF:FFFFF:F,FFFFFFFFFF:FFF:FFFFF:FFF:FFFFFF:FFFFFF:FFFFFFFFFF:FFFFFFFFFFFF:FFFFFFF:FFFFFFFFF:FFFFFFFFF,,FFFFFFFFFFF,FFFF,
@A00920:152:HGHKKDRXX:2:2105:26006:7451 1:N:0:CGCGTTCA+CTAGAACA
ACTCCTACGGGAGGCAGCAGTGGGGAATATTGGACAATGGGCGAAAGCCTGATCCAGCCATGCCGCGTGAGTGATGAAGGCCTTAGGGTTGTAAAGCTCTTTCAGGGGGGAAGATAATGACGGTACCCACAGAAGAAGCCCCGGCTAACTTCGTGCCAGCAGCCGCGGTAATACGAAGGGGGCTAGCGTTGTTCGGAATTACGGGGCGTAAAGCGCACGTAGGCGGACATTTAAGTCAGGGGTGAACTCC
+
FFFFFFFFFFFF:FFFFFFFFFFFFFFF,FFFFFFFFFFFFFF:FFFFFFFFFFFFFFFFFFFFFFFFFFFFFFFFF:FFFF,F,FFF:FFF:,FF::FFFFFF:,FFFFF,FFFF,,FFFFFF:F,FF:FFFFFFFFF::FFFFF:FFF:FFFFFFFFFFFFFFFF:FFF:FF::FFFFFF:F:,FF,F:F,FFFFF,FFF,FF,FFF,:FFF,F,FF:FF:FFFF:::FF,:FFF:FFFFFF:FFFF:
@A00920:152:HGHKKDRXX:2:2105:8350:7717 1:N:0:CGCGTTCA+CTAGAACA
ACTCCTACGGGAGGCAGCAGTGGGGAATTGTTCGCAATGGGCGCAAGCCTGACGACGCAACGCCGCGTGGAGGATGAAGATTTTCGGATCGTAAACTCCTGTCGAATGGGACGAATAGATTGCGGGTTAACAGCCCGTGATCCTGACGGTACCGTTAAAGGAAACCCCGGCTAACTCCGTGCCAGCAGCCGCGGTAATACGGGGGGGGTAAGCGTTGTTCGGAATTACTGGGCGTAAATGGCTCGTAGGC
+
:FFF:F:,FFFF:FFFFFFFF:,F:FF,FFF:FF:FFFFFFFFFFFF:FFF:FFFFFFF,F:FFF:FFFFFFFFFFFFFFF:FFFF:::FF:FFF:FFFFFFF:FFFFFFF:FFFFFFFFFFFFFFFFFFFFFFFFFFFFFFF:FFFFFFFFFFFFF:F:FF::F:FFF:FFFFFFFF:F:FFF:FF:FF,FFFFFFFFF:FF:FFFFFFFFFFFFFFF:,FFFFFFFFFFFFFFFFF,F:FFFFFF:FF
@A00920:152:HGHKKDRXX:2:2105:31503:7795 1:N:0:CGCGTTCA+CTAGAACA
ACTCCTACGGGAGGCAGCAGTGGGGAATATTGGACAATGGGCGCAAGCCTGATCCAGCCATGCCGCGTGAGTGATGAAGGCCTTAGGGTTGTAAAGCTCTTTCACCGGTGAAGATAATGACGGTAACCGGAGAAGAAGCCCCGGCTAACTTCGTGCCAGCAGCCGCGGTAATACGAAGGGGGCTAGCGTTGTTCGGAATTACTGGGCGTAAAGGGTGCGTAGGTGGTGAGGAAAGTCGGATGTGAAAGCT
+
FFFFFFFFFFFFFFFFFFFFFFFFFFFFFFFFFFFFFFFFFFFFFFFFFFFFFFFFFFFFFFFFFFFFFFFFFFFFFFF:FFFFFFFFFFFFFFFFFFFFFFFFFFFFFFFFFFFFFFFFFFFFFFFFFFFFF,FFFFFF:FFFFFFFFFFFFFFFFF:FF,FFFFFFFFFFFFFFFFFFFFFFFFFFF:F:FFFFFFFFFFFFFFFF,FFFFFFFFFFFF:FF:FFFFFF,FFFFFFFF:FFFF,FFFF
@A00920:152:HGHKKDRXX:2:2105:6958:7874 1:N:0:CGCGTTCA+CTAGAACA
ACTCCTACGGGAGGCAGCAGTCGGGAATTTTGCCCAATGGACGAAAGTCTGAGGCAGCAACTCCGCGTGAGGGACGAAGGCCTTCGGGTTGTAAACCTCTTTTCTCAGGGAAGATCCAAGACGGTACCTGAGGAATAAGCCACGGCTAACTACGTGCCAGCAGCCGCGGTAATACGTAGGTGGCGAGCGTTGTCCGGATTTACTGGGCGTAAAGAGCGCGCAGGCGGCTGGGTAAGTCCGATGTGAAAGC
+
:FFFFFFFFFFFFFFFFFFFF:FF::FFFFFFFFF::F,FF::FF,FFFFFFFFF,FF:FFF,F:FFFF,FF:FFFFFFFFF:FFFF::FFFFFFFFFFF:FFFFFFFFFFF,:FFFFFFFFFFFFFFFFFFFFFFFFFF:FFF:FFFFFFFFFFFFF:FFFFFFFFFF:,FFFFFFFFFFFFFFFFFFFFFFFFFFFFFFFFFFFFFF:FFFF:FFFFFFFFFFFFF,FFFF:FFFFFFFFFFF,F:F:
@A00920:152:HGHKKDRXX:2:2105:25509:9439 1:N:0:CGCGTTCA+CTAGAACA
ACTCCTACGGGAGGCAGCAGTAGGGAATCTTCCGCAATGGGCGAAAGCCTGACGGAGCAATGCCGCGTGAGGGATGAAGGCCTTCGGGTTGTAAACCTCTGTTGTCAGGGAAGAAGGTCGCCATGAAAGTGGTTGGCTTGACGGTACCTGACGAGGAAGCCCCGGCTAATTACGTGCCAGCAGCCGCGGTAATACGTAAGGGGCAAGCGTTGTCCGGAATCACTGGGCGTAGAGGGCGCGTAGGCGGTTT
+
FFFFFF:FFFFFFFF::FFFFFF:F::FFFFFFFFFFFFF:FFF::FFFFFFFF::FFFFFFFFFFFFFFFFFFFFFFFFFFF:FFFF:FFFFFFFFFF:FFFFFFF,FFFFFFFFFFFFFFFFFFFFFFFFFFFFFFFFFFFFF,FFFFF:FFFF:,FFFFF:FFFFFFFFFFFFFFFFFFFFFFFFFFF::FFFF:FFFFF:FFF,FF:FFFF:FFFFFFFF:,,FFFFF:FFFFFFFFFFFFFFF::
@A00920:152:HGHKKDRXX:2:2105:17372:9784 1:N:0:CGCGTTCA+CTAGAACA
ACTCCTACGGGAGGCAGCAGCTAAGAATCTTGCGCAATGGGCGAAAGCCTGACGCAGCAATTCCGCGTGAGGGACGAAGGCCCTAGGGTCGTAAACCTCTTTTGTGAAGGAAGAAGTTCTGACGGTACTTCACGAATAAGACACGGCTAACTACGTGCCAGCAGCCGCGGTAATACGTAGGATCCGAGCGTTATCCGGATTTACTGGGCGTAAAGCGCGTGCAGGTGGTCTGTTAAGTTGGATGTTAAAT
+
FFFFFFFFFFFFFFFFFF:FFFFFFFFFF:FFFFFFFFFFFFFF,FFFFFFFFFFFFFF:FFFFFFFFFFFFFFFFFFFFF:FFFFFFFFFFFFFFFFF,FFFFFFFFFFFFFFF,FFFFFFFFFFFFFFF:FFFFFFFFFFF:FFFFFFFF:FFFFFFFFFFFFFFFFFF:FFFFFF:FFFFFFFFFFFFFFFFFFFFFFFFFFF:FFFFFFFFFF:FFFFFFFF:FFFFFFFFFFFFFFFFFF:FFFF
@A00920:152:HGHKKDRXX:2:2105:20211:10692 1:N:0:CGCGTTCA+CTAGAACA
ACTCCTACGGGAGGCAGCAGTGGGGAATTGTTCGCAATGGGCGCAAGCCTGACGACGCAACGCCGCGTGGAGGATGAAGATCTTCGGGTCGTAAACTCCTGTCGAGCGGGAAGAACGTTTCGCGGATGAATAAGCCGCGGAAGTGACGTTACCGCTAAAGGAAGACCCGCCTAACTCCGTGCCCGCACCCCCGGTAAAACGGGGGGGGCAAGCGTTGTACGGAATTACTGGGCGTAAAGGGCTCGTAGGT
+
FFFFFFFFFFFFFFFFFFFFFFFFFFFFFFFFFFFFFFFFFFFFFFFFFFFF,FF:FF,:,FFFFFFFFFFFFFFFFFFF,FFFFFFFFFFFF:FFFFFFFFFFF:FFF,F:FF,F:FFF:F:F:FF:FF,FFFFF,FFFFFFF,,FF,,,FFFFF:FFF,FF,,FFFF,F,FF,,FF:::F,:,,F,FF,FFF,,FF,F,FFFFFF,F,,,F::,,F:FF,,FF,:::FF,,F:,F,:FFF:FF,,F:F
@A00920:152:HGHKKDRXX:2:2105:28221:10723 1:N:0:CGCGTTCA+CTAGAACA
ACTCCTACGGGAGGCAGCAGTGGGGAATTGTTCGCAATGGGCGCAAGCCTGACGACGCAACGCCGCGTGGAGGATGAAGGTCTTCGGATTGTAAACTCCTGTTGATCGGGAAGAATGGCCCCCGGGTTAATACGCCGGGGGAGTGACGGTACCGATTGAGGAAGCCACGGCTAACTCTGTGCCAGCAGCCGCGGTAATACAGAGGTGGCAAGCGTTGTTCGGAATTACTGGGCGTAAAGGGCGCGTAGGC
+
FFFFF:FFFFFFFFFFFFFFFFFFFFF:FFFFFFFFFFFFFFFFFFFFFFFFFFFFFFFF:FFFFFFFFFFFFFF,FFFFFFFFFFFFFFFFFFFFFFFFF:FFFFFFFF:FFF:FFFFFFFFF:FFFFFFFFFFFFFFFFFFFFFFFFFFFFFFFF::FFFFFFFFFFFFFFFFFFFFFFFFFFFFFFFFFFFFFFFFFFFFFFFFFFFFFFFFFFFF:FFF:FF:FFFFFFFF,,FFFFFFFFFFFFF
@A00920:152:HGHKKDRXX:2:2105:3360:11443 1:N:0:CGCGTTCA+CTAGAACA
ACTCCTACGGGAGGCAGCAGTGGGGAATATTGGACAATGGGCGCAAGCCTGATCCAGCCATGCCGCGTGTGTGAAGAAGGCCTTCGGGTTGTAAAGCACTTTTGTTGGGGAAGAAAAGCTCCGGTTTAATACCCTCGGGTCCTGACGGTACCCAAAGAATAAGCACCGGCGAACTTCGTGCCCGCAGCCGCGGTAATACGAAGGGTGCAAGCGTTGTCCGGAATTATTGGGTGTAAAGGGTGTGCAGGCG
+
FFFFFFFFFFFFFFFFFFFFFFFFFFFFFFFFFFFFF,FFFFF,FFFFFFFFFFFFFFFFFFFFFFFFF,FFFFFFFFF:FFFFFF::F,FFFFFFFFFF,F,FF::FFFF:FFFF:FFFFF:F,,,FFF,F:FF,F:,:FF:F:FF:F::F,F,,F:FF,:FF:FFFFF,,FF,FFFFF,F,FF,,FFFF::FF::F,FF,,FF:FF,,:F,:,,FF,,F::FF::F,F:::,:,,F:FF,FF:,,FFF
@A00920:152:HGHKKDRXX:2:2105:10050:11475 1:N:0:CGCGTTCA+CTAGAACA
ACTCCTACGGGAGGCAGCAGTAGGGAATATTGGTCAATGGATGCAAGTCTGAACCAGCCATGCCGCGTGCAGGAAGACGGCCTTCTGGGTTGTAAACAGCTTATGCCAGGGGATAAAATGACCATGCGTGGGACATGGAAGGAACCTGGTTAATAAGCAACGGCAAACTACGTGCAACCAGCCGCGGTAATACGTAGGTGGCGAGCGTGGACCGGATTTATTGATTTTAAAGGGTGCGTAGGCGTCACTA
+
F:FFFFFFFFFFFFFFFFFFFFFFFFFFF:F,,,FFFFFFF,FFF:FFFFFFFF,FFF,::FFFFFFFFFFFFFFFFFF,:FFFFFFF:,FFFFFFF,F,:F,F:FFFFFF:FFF:F,,F,FFFFF:F,::,FF:F,FFFFF,F,,,F,F,F,FFF:F:FF,,:,:F,FF:,:,F,F,FFFFF,F:,FF,F,FFFF:,,:FF,FFFFF,:::FF:F,FF:FFF,,FF,FFFF:FFF,,F,:,F,FF,FF,
@A00920:152:HGHKKDRXX:2:2105:24867:11710 1:N:0:CGCGTTCA+CTAGAACA
ACTCCTACGGGAGGCAGCAGTGGGGAATATTGCGCAATGGGCGAAAGCCTGACGCAGCGACGCCGCGTGGGGGATGACGGCCTTCGGGTTGTAAACCTCTTTCAGCAGGGACGAAGCGCAAGTGACGGTACCTGCAGAAGAAGCACCGGCCAACTACGTGCCAGCAGCCGCGGTCATACGTAGGGTGCAAGAGTTGTCCGGAATTATTGGCCGTAAAGAGCTCGTAGGCGGTATGTTGCGTCGGCTGTGA
+
FFFFFFFFFFFFFFFFFFFFFFFFFFFFFFFFFFFFFFFFFFFFFFFFFFFFFFFFFFFFFFFFFFFFFFFFFFFFFFFFFFF:FFFFFFFFFFFFFFFFFFFF:FFFFFF:FFF,FF::,:F,FFFFFFFF:F,F,FF,F:FFFF,::FFFFF:FF:F,F::FFFFFFFF:FF,:,FF,:FF,FF:F:FF,FFFFF:FFFFFF::FF:,,,F,FFF:FF,FFFFFF,FFFF,FFFF,F:FF,::,,FFF
@A00920:152:HGHKKDRXX:2:2105:7437:11992 1:N:0:CGCGTTCA+CTAGAACA
ACTCCTACGGGAGGCAGCAGTGGGGAATTTTGGACAATGGGGGCAACCCTGATCCAGCCATGCCGCGTGTGTGAAGAAGGCCTTCGGGTTGTAAAGCACTTTCGGACGGAACGAAATCGCGCGGGTGAATATCCCGCGTGGATGACGGTACCGTAAGAAGAAGCACCGGCTAACTAAGTGCCAGCAGCCGCGGTAATACGGCGGGAGAGAGCGGTAATCGGCCTTAGTGGGCGGATAGTGTGCGCAGGTG
+
F:FFFFFFFFFFFFFFFFFFFFFFFFFF,FFFFFFFFFFFFFFFFFFFFFFFF:FFFFFF,FFFFFFFF:FFFF,FF:FFFFF,FFFFFFFFFFFFFFFF:FFF:FFFFFFFFFF,,FFFFFFFFFF:FF,F,,FF,F,FFF:,:FFF,:,,F:FF:,FF:F::FFF:FF,,F:FF,F,FF:,FF,FFFFF,FF:,F,FF:,F,F,F,F,FFF,:FF,FFF,:FFF,FFFFF,,F,:FFFFFF:F,F:F,
@A00920:152:HGHKKDRXX:2:2105:31629:12994 1:N:0:CGCGTTCA+CTAGAACA
ACTCCTACGGGAGGCAGCAGTCGGGAATTTTGGGCAATGGGCGAAAGCCTGACCAAGCAACGCCGCGTGAAGGATGAAGTATTTCGGTATGTAAACTACGAAAGAATGGGAAGAATAAATGACGGTACCAATTATAAGCTACGGCTAACTACGTGCAAGAAGCCGCGGTAATACGTATGGCGCAAGCGTTGTTAGGATTTACTGGGCGAAATGGGCTCGTAGTCGGCGCGGTAAGTCAGCTGTGAAATCT
+
F::FFFFF,:FFFFFFF:F,FFFFFFF:F::,,FFF:F:FF:F,FFFF,::FFF,,FFFFF,FFFF,FFFF,,:::FFF:::FF:F:,FF::FFF:F,FFF::,:,:FFFF:FFFFFFFF,:F,,:F:F:,,FFF:F,,F,,::FFF,F,FFFF:F,FF::FFF:FFFFFFF,,,F:,F,,,FFF:F,,,F:F,,,F:,FF,F:FFF,,,F,F,:F:FFFF:,,::FFFF::FFFFFFFF,,F,FF,FFF
@A00920:152:HGHKKDRXX:2:2105:12292:13103 1:N:0:CGCGTTCA+CTAGAACA
ACTCCTACGGGAGGCAGCAGTGGGGAATCTTGCGCAATGGGCGAAAGCCTGACGCAGCAACGCCGCGTGCGGGAAGACGGCCTTCGGGTTGTAAACCTCTTTCAGCAGGGACGAAGCGCAAGTGACGGTCCCTGCAGAAGAAGCAACGGCCAAATACGTGCCAGCAGCCGCGGTAATACGTAGGGTGCGAGCGATGTCAGGAAGTATTTGGCGTAAAGGTCTCGTAGGCGGTTTGTCTCGTCTGGAGTGA
+
FFFFFFFFFFF:FFFFFFFFFFFFFFFF,FFFF,FFFFFFFFFFFFFFFFFF,,FFFFFF,FFFFFFFFFF,F,FFFFFFFFFF,FFFFFFFF,FFFFFFFF,F,FFFFFF:FF::F:FF,,F,FFFFF,:FF,,F:FF,FFFF,,,:,:FF,,F:FFF,,:FFFFFF,,FF,FF:FFF:,FF,,F,F::F,,,,FFF,F,FF,FF,F,,,:F,F,F,F:FFF,::FFF,FFF,:F,,FFFF,F,FFFFF
@A00920:152:HGHKKDRXX:2:2105:29107:13260 1:N:0:CGCGTTCA+CTAGAACA
ACTCCTACGGGAGGCAGCAGTGGGGAAACTTTCCCGATCGAACCAAACCAGAGTCACCGACGCCCCCTAGCGGAAGACGACACTACGGTACTAAACACCTAACAAGATAGACGATTCCACTAGGGTTAATACCACAGAGGGTGACGGTCCCTCCAGATGAGGCCCCGGCTATCTACGTGCCAGCGGCGGCGGTACTCCGTCGGGTGCGAGCGGTAATCGGACTAACTGGGCGGCAAGCGTGCGCGGGCGG
+
:FFF::F:,:FFF:FFFFFF,,F:FFFF,F::,F:,F,,,,::,,,,,,,FF,,F:,,:,,,:,,F,,,:,F::FFF,,,F,,F,,,F,F,F:FF,FF,,,,,F,,,,,,F:F,,,FF:F:,,,,,F,F,,F:,,F:FF:FFF::,:F,,FF,,FF,,F,,F,,F,FF,,F:,::,F,FF:FFF,FF,FFFF,,FF,:F:,FFF:F,F,F,F:F,,:,,,,F:,,:FFFF::,,,,FFFFF:FF,FF:FF
@A00920:152:HGHKKDRXX:2:2105:29577:16673 1:N:0:CGCGTTCA+CTAGAACA
ACTCCTAGGGAGGCAGCAGTTGGGAATTTTGGACAATGGGGGAAACCCTGATCCAGCCATTCCGCGTGAGTCAAGAAGGCCTTCGGGTTGTAAAGATATTTTTTCCGGAACGAAACGGTGCACGTGAATATCGTTCTCTACTGACGGTAACGGGACAATAAGCACAGGCAAACTACGTGCCAGCAGCCGCGGTAATAAGTAGGGTGCGACCGTTAATCGGAATTAATGGGCGTAAAGCGTTCGCAGGCGG
+
FFFFFFFFFFFFFFFFFFFF,FFF,FFFFF,,F,:FF,FFFFF,F,:F,F:,:F:FFFF,FFFFF,::::F,:F,,FFFF:,F,FFFFFF:FFF,,,,FFFF,FFFFFF:F,FFFFF,,FFF:,FFFFFF,FF,,,:F,FFF:F,,,FF,F,,,F,:FFFF,FFF,,FF,:F:,F:,F,FFF,F,,FF,FF:FF,,F,:FF,FFFFF,F,F,F:FFFF,FF:,:,,F,,FF,F:F:,FF:,F,F:,FF::
@A00920:152:HGHKKDRXX:2:2105:26033:17989 1:N:0:CGCGTTCA+CTAGAACA
ACTCCTACGGGAGGCAGCAGTGGGGAATATTGGACAATGGGGGCAACCCTGATCCAGCCATGCCGCGTGCGGGAAGAAGGCCTTCGGGTTGTAAACCGCTTTTAGCCGGGAAGAAAAGGCCCACCATCATACGTTGGGTTCTTGACGGTACCGGAGGAATCAGCACCGGCTAAATACGTGCCAGCAGCCGAGGTCCTACGTAGGGTGCGAGCGTTCATCGGAATTGCTGGGCGGCGAGCGTGCGCAGGCG
+
:FFFF:FFFFFFFFFFFFFFFFFFFFFFFFFFFFF,FFFFFFFFFFFFFFFFFFFF:FFFFFFFFFFFFFF:F,FFFFFFFF:FF:FFFF:,,FF:FFF,FFFFFFFFFF:F:,FF:FF:,FFFF,F::,F:F,,,FF:FFF:FFFFF::,F::,F:F,:,,FFF:FFF,F,F,F,F,FF:F,,FFFF,F,,,,,,FF,,FF::FFFF:,,,F,FFFFF,:FF:F,,FFFFFF,,,,::FFF:::,,,,F
@A00920:152:HGHKKDRXX:2:2105:15492:18302 1:N:0:CGCGTTCA+CTAGAACA
ACTCCTACGGGAGGCAGCAGTGGGGAATATTGGACAATGGGCGCAAGCCTGATCCAGCCATGCCGCGTGTGTGAAGAAGGCCTTCGGGTTGTAAACTGCTTTTGCCGGGGGATAAAATTCCCATGCGTGGGACATTGAAGGTACCCGGTGAATAAGCCACGGCTAACTACGTGCCAGCAGCCGCGGTAATACGTAGGTGGCAAGCGTTGTCCGGATTTATTGGGTTTAAAGGGTGCGTAGGCGGCCTATT
+
F:FFFFFFFFFFFFFFFFFFFFFFFFFF:FFFFFF,FFFFFFFFFFFFFFFFFFFFFFFFFFFFFFFFFFFFFFFFFFFFFFFFFFFFFFF:F:FFFFF::FFFFFFFFFFFFFF:FFFFFFFFFFFFFFFFFF,FFFFFF:FFFFFFFF:FFFFFFFFFFFFFFFFF:FFFFFFFFF:FFFFFFFFF,F:FFFFFFFFF:F:FFFFF:FFFFFF,FFFF:FFFF,FFFFFFFFFFFFFFF,FFFFF:F:
@A00920:152:HGHKKDRXX:2:2105:2392:18411 1:N:0:CGCGTTCA+CTAGAACA
ACTCCTACGGGAGGCAGCAGTGGGGAATTTTTCGCAATGGGCGCAAGCCTGACGAAGCAACGCCGCGTGGAGGATGAAGGCCCTAGCGGTTGTAAACTCCTGTCTAGCGGGACGAAGGTGCAGATTGCAAATAGCGATCTGTCTTGACTGTACCGCTGGAGGAAGCTCCGGCTAACTCCGTGCCAGCAGCCGCGGTAATACGGAGGGAGCAAGCGGTACTCGGAAGTCTTGGGCGTAAAGGGCGCGTAGG
+
,,:FF::FFFFFFFFFFFFFFFFFFFFFF:FFFFFFFFFFFFFFFFFFFFFFFFFFFF:,FFFFFFF:FFFFFFFFFFFFFFFFFFFFF,FFFFFFFF:FFFFFF:FFFFFF:F::FFFFFFF,:F,FF,FFFFFFFFFF:F,F:FFFFFFFFF,,FFFFFFF:FFFFFFFFFFFFFFFFFFF:F::FFF:FFFF:F,:FFFF:FFFFFFF,FFF,FF::F:FFFFF,:,:FFFF:F,,FFFFFF,,:FF
@A00920:152:HGHKKDRXX:2:2105:16179:18490 1:N:0:CGCGTTCA+CTAGAACA
ACTCCTACGGGAGGCAGCAGTAGGGAATATTGGTCAATGGGTGAGAGCCTGAACCAGCCATGCCGCGTGCAGGAAGACGGCCTTCTGGGTTGTAAACTGCTTTTATCGGGGGATAAAAAAGCCTTGCGAGGCAAATTGAAGGTACCCGATGAATAAGCCACGGCTAACTACGTGCCAGCAGCCGCGGTAATACGTAGGTGGCGAGCGTTGTCCGGATTTATTGGGTTTAAAGGGTGCGTAGGCGGCCCGT
+
F,:FF:FFFFFF:FFF:FFFFFFFFFFFFFF:FFFFFFFFFFFFF:FFFFFFFFFFFFFFFFFFFFFFFFFFFFF:FFF:FFFFFFFFFFFFFFFFFFF:FFFFFFFFFFFFFFFFFFFFFFFFFFFF:FFFF:FFFFFFFFF:FFFFFFFFFFFFFFFFFFFFFFFFFFFFFFFFFFFF:FFF:FFF:FFFFFFF,FFFFFFFFFFFFFFF:FFFFFFFFFFFFFFFFFFF:FFFFFF::FFFFFFFFF
@A00920:152:HGHKKDRXX:2:2105:12671:18928 1:N:0:CGCGTTCA+CTAGAACA
ACTCCTACGGGAGGCAGCAGTGGGGAATCTTGCGCAATGGGCGAAAGCCTGACGCAGCGACGCCGCGTGAGGGATGAAGCACTTCGGGTTGTAAACCTCTTTCGGCAGGGACGATGATGAGGGTTAAACAATAAGAACCGAAGCCGCACAAGGTGCCACCGGACGCGTAAATCCTTCAGCCGCGAGCCTAGTAAGGTGGGACTGGGAGTGCGGAGATCCTGTGCGGTGGGGGACGGGAGCGGTGTCGGCA
+
:FFFFFFF:FFFF:FFFFFFF,FFF:FF,FFF:,FF:FFFFFFFFF,FFFFF,:FFFF:FFFFFFFFFFFF:FFFFFF,,,F:FFFF,,FFFFFFF,,FF,,:F,F,FFFF,FF,,,::,FFF,,,F,:,F,F:F,,,,:,F,:,,FF::,F,,FFFF:,,,,F,:FF::,:,F,FF,:F,,:F,,FFF,,:F,,,,F:,F,F,F,F::,:,F,,:,,::,,FF,:,F,F,,F,::,,F,,F,FF,FF,F
@A00920:152:HGHKKDRXX:2:2105:11695:19241 1:N:0:CGCGTTCA+CTAGAACA
ACTCCTACGGGAGGCAGCAGTGGGGAATTTTGCGCAATGGGCGAAAGCCTGACGCAGCAACGCCGCGTGGAGGATGAAGGCCCTTGGGTTGTAAACTCCTGTCAGCAGGGAAAAAGGAGGTCGGGTTAATACCCTGGCCGCTTGATTGTACCTGCAGAGGAAGCCCCGGCTAACTCTGTGCCAGCAGCCGCGGTAATACAGAGGGGGCGAGCGTTATTCGGAATTATTGGGCGTAAAGGGCGCGTAGGTG
+
FFF:FFFFFFFF:FFFFFFFFFFFFFFF,FFFFFFFFFFFFFFFFFFFFFFFFFFFFFFFFFFFFFFFFFFFFFFFFFFFFFFFFFFFFFFFFFFFFFFFFFFFFFFFFFFFF:FFFFFFFFFFFFFFF:FFFFFFFFFFFFFFFFFFFFFFFFFFFFFFFFFFFFFFF:FFFFFFFFFFFFFFFFFFFFFFFF::F:FFFFFF:FFFFFFF:,FFFFFFFFFFFFFFFFFFFFFFFFF:FFFFFFFFFF
@A00920:152:HGHKKDRXX:2:2105:31629:19257 1:N:0:CGCGTTCA+CTAGAACA
ACTCCTACGGGAGGCAGCAGTGGAGAATCTTGCACAATGAGCGAAAGCTTGATGCAGCCACGCCGCGTGAGGGAAGAAGGCCTTCGGGTTGTAAACCACTTTCAGTAGTGAAGAAGCGAAAGTGACGGAAACTAAAGAAGAACAGCCGGCCAACTACGAGCCAGCAGCCGAGGTAATACGTAGGGGGCGAGCGTTGTCAGGAATCATTCTGCGTATAGGGCGTGTAGGCGGCCCTTTAAGTCGGATGTGA
+
FFFFFFFFFFFFFFFFFFFFFFFFFFFF:FF:F,FFFFF:FFF,FFFF,FFF,F:FF,:FFFFFFFFFF,FFFF:FFFFFFFFFFFFFF,FFFFFFF,FF,FFFFFFFFFFFFFFF,F:F:,,F,,,F,FFFFF,,FFF,FF,,,:F,F,FF:,FF,F,FFFFFFF:F:F,:,F:F:F:,,F:,,,,,,FFFFFF:F,,,:::F:,,F,,:,,,F,,,,,:F:FFFFF,F:,F:FF,FFFF:F,,F,FFF
@A00920:152:HGHKKDRXX:2:2105:11975:19601 1:N:0:CGCGTTCA+CTAGAACA
ACTCCTACGGGAGGCAGCAGCAAGGAATTTTCCACAATGGGCGCAACCCTGATGGAGCAACGCCGCGTGAAGGATGAAGGCCCTCGGGTCGTAAACTTCTTTTGTTAGCGAAGAATATGACGGTAACTAACGAATAAGGGTCGGCTAACTACGTGCCAGCAGCCGCGGTCATACGTAGGACCCAAGCGTTATCCGGAGTGACTGGGCGTAAAGAGTTGCGTAGGCGGCTCGTTAAGTGGATAGTGAAACC
+
FFFFFFFFFF:FFFFFFFFFFF:FFFFFFFFFFFFF:FFFFFFF:,FFFFFFFFFFFFFFFFFFFFFFFF:FFFFFFFFFFFF:FFFFFFFF:F:FFFFFFFFFFFFFFFFFFFFFFFFFFFFFF:FF,FFFFFFFFFFFFFFFFFFFFFFFFFFFFFFFFFFFFFFFFFFFFFFFFFFFFFFFFFFFF::::F:FFFFFFFFFFFFFFFF:FFFFFF:FFF:F::FFFFFFFFFFFFFFF:F:FFF:FF
@A00920:152:HGHKKDRXX:2:2105:2311:20181 1:N:0:CGCGTTCA+CTAGAACA
ACTCCTACGGGAGGCAGCAGTGGGGAATATTGGACAATGGGCGCAAGCCTGATCCAGCCATGCCGCGTGAGTGATGAAGGCCCTAGGGTTGTAAAGCTCTTTCACCGGTGAAGATAATGACGGTAACCGGAGAAGAAGCCCCGGCTAACTTCGTGCCAGCAGCCGCGGTAATACGAAGGGGGCTAGCGTTGTTCGGAATTACTGGGCGTAAAGCGCACGTAGGCGGATCGGTCAGTTAGGGGTGAAATCC
+
FFFFFFFFFFFFFFFFFFFFFFFFFFFFF:FFFFFFFFFFFFFFFFFFFFFFFFFFFFFFFFFFFFF:FFFFFF:F,FFFFFFFFFFFFFFFFFFFFFFFFF:FFF:FFFFFFFFFFFFFFFFFFFFFFFFFFFFFFFFFFFFFFFFFFFFFFFFFFFFFFFFFFFFFFFFFFFFFFFFFFFFFFFFFFFFFF:FFF,FFFFFFF:FFFFFFFFFFFFF,FFFFFFF:,F,FFFFF:FF,FFFFFFFF:F
@A00920:152:HGHKKDRXX:2:2105:7482:20870 1:N:0:CGCGTTCA+CTAGAACA
ACTCCTACGGGAGGCAGCAGTGGGGAATATTGGACAATGGGCGGAAGCCTGATCCAGCAACGCCGCGTGAGGGATGACGGCCTTCGGGTTGTAAACCTCTTTCACCGATGACGAAGCGCAAGTGACGGTAGTCGGAGAAGAAGCACCGGCCAACTACGTGCCAGCAGCCGCGGTAATACGTAGGGTGCGAGCGTTGTCCGGAATTATTGGGCGTAAAGGGCTCGTAGGCGGTTTGTCGCGTCGGGAGTGA
+
FFFFFFFFFFF:FFFFFFFFFFFFFFFFFFFFF:FFFFFFFFFFFFFFFFF:FFFFFFF,FFFFFFFFFFFFFFFFFFFFFFFF:FFFFFFFFFFFFFFFFFFFFFFFFFFFFF:FFFFFFFFFFFFFFFFFFFFFFFFFFFFFFFFFFFFFFFF:FFFFFFFFFFFFFFFFFFFFFFFFFFFFFFFFFFFFFFFF:FFFFFFFFFFFFFFFFFF:FFFFFFFFFF:FFFF:FFFFFFFFFFFFFFFFFF
@A00920:152:HGHKKDRXX:2:2105:31873:20964 1:N:0:CGCGTTCA+CTAGAACA
ACTCCTACGGGAGGCAGCAGTGGGGAATATTGGACAATGGGCGAAAGCCTGATCCAGCCATGCCGCGTGAGTGATGAAGGCCTTCGGGTTGTAAAGCTCTGTCAGATGGGAAGAAAGGGGATATGGTTAATACCCATGTCCATTGACGGTACCTTCTGAGGAAGCACCGGCTAACTCCGTGCCAGCAGCCGCGGTAATACGGAGGGTGCGAGTGTTATCCGGAGTTACTGGGCGTAAAGCGCGGGCAGGC
+
FFFFFFFFFFFFFFFFFFFFFFFFFFFFFFFFFFFFFFFFFFFFF:FFFFFFFFFFFFFFFFFFFFFFFFFFFF:FFFFFFFFF:FFFFFFFFFFF:FF:FFFFFFFFFFFFFFFFFFFFFFFFFFFFFF:FFFFFFFFFFFFFFFFFFF:FFFFFFF:FFFFFFFFFFFFF:FFFFF:FFFFFFFFFFFFFF,FFF,:FFFFFFFFFFFFFFFFFFFFFFFFFFFFF:FFFFFFFFFF:FFFFFFFFF:
@A00920:152:HGHKKDRXX:2:2105:10059:21480 1:N:0:CGCGTTCA+CTAGAACA
ACTCCTACGGAGGCAGCAGTAGGGAATATTGGGCAATGGACGCAAGTCTGACCCAGCCATGCCGCGTGCAGGATGAAGGCCTTCTGGGTTGTAAACTGCTTTTATCTAGGAAGAAAAAACCCCTGCGGGGGGAACTGACGGTACTAGAGGAATAAGCACCGGCTAACTCCGTGCCAGCAGCCGCGGTAATACGGAGGGTGCAAGCGTTGTCCGGATTTATTGGGTTTAAAGGGTGCGTAGGCGGTTGTAT
+
FFFFFFFFFFFFFFFFFFFFFFFFF:FFFFFFFFFFFFFFFFFF:FFFFFFFFFFFFFFFFFFFFFFFF:FFFFFFFFFFFF,FFFFFFFFFFFFFFFFFFFFFFFFFFFFFFFFFFFFFFFFFFFFFFFFFF:FFFFFFFFFFF:FFFFF:FFFFFFFFFFFFFFFFFFFFFFFFFFF:FFFFFFFF::FFFFFFFFFFFFFFFFF:FFFFFFF:FF:FFFFFFFFFFFFFFFFF:FFFFFFFFFFFF:
@A00920:152:HGHKKDRXX:2:2105:27218:23109 1:N:0:CGCGTTCA+CTAGAACA
ACTCCTACGGGAGGCAGCAGTGGGGAATTGTTCGCAATGGGCGCAAGCCTGACGACGCAACGCCGCGTGGAGGATGAAGGTCTTCGGATTGTAAACTCCTGTTGACCGGGAAGAATGCCTCCGGGGGTAATATCCCTGGAGGGTGACTGTACCGCTGGAGGAAGCTCCGGCCAACTCCGTGCCAGCAGCCGCGGTAATACGGAGGGAGCAAGCGTTACTCGGAATTACTGGGCGTAAAGGGCGCGTAGGC
+
FFFFFFFFFFFFFFFFFFFFFFFFFFFFFFFFFFFFFFFFFFFFFFFFFFFFFF:FFFFFFFFFFFFFFFFFFFFFFFFFFFFFFFFFFFFFFFFFFFFFFFFFFFFFFFFFFFFFFFFFFFFFFFFFF:FF:FFFFFF:FFFFFFFFFFFFFFFFF:FFFF:FFFFFFFFFFFFFFFFFFFFFF:FFFFFFFFFFFFFFFFFFFFFFFF,F:FFFFF::,FFFF::FF:FFFFFFFFFFFFFFFFFFFF
@A00920:152:HGHKKDRXX:2:2105:26304:23218 1:N:0:CGCGTTCA+CTAGAACA
ACTCCTACGGGAGGCAGCAGTGGGGAATATTGGACAATGGGCGAAAGCCTGATCCAGCAATGCCGCGTGAGTGATGAAGGCCCTAGGGTTGTAAAGCTCTTTTACCCGGGAAGATAATGACTGTACCGGGAGAATAAGCCCCGGCTAACTCCGTGCCAGCAGCCGCGGTAATACGGAGGGGGCTAGCGTTGTTCGGAATTACTGGGCGTAAAGCGCGCGAAGGCGGCTTTGTAAGTTAGGGGAGAAAGCC
+
F:F:FFFF:F,F:FF:FFF:FFFFFFFFF,FF:FFFFFFFFFFFFF,FFFFFFFFFFFFFFFFFFFFFFFFFFFF:FF,FFFFFFFFF,:F,FFFF,F:FFFFF,FFF:FFFFFFFF:FFFF:FF,:FFFFFFFFFFF,FFF,FFFFFFFF,FFFF:FFFFFFFFFFF:FF:FFF:FF:F:FFFF:F:,F:F,F:FFF,:FF:FF::F:FF:FFFFFFF,FFFFFFF,F,FFFFFFFF::F,,FFFFFFF
@A00920:152:HGHKKDRXX:2:2105:13313:23328 1:N:0:CGCGTTCA+CTAGAACA
ACTCCTACGGAGGCAGCAGTGGGGAATTTTGCGCAATGGGGGAAACCCTGACGCAGCGACGCCGCGTGGGTGAAGAAGTCTTTCGGGATGTAAAGCTCTGTCAGCAGGGACGAAGACAGTGACGGTACCTGCAGAAGAAGCATCGGCTAACTACGTGCCAGCAGCCGCGGTAAGACGTAGGATGCGAGCGTTGTTCGGAATTATTGGGCGTAAAGCGTACGTAGGCGGTCCAGCAAGTGGGAGGGTAAAG
+
FFFFFFFFFFFFFFFFFFF:F:FFFFF,FFFFFFFFFFFFFFF:FFFFFFF:FFFFF:FFF:FFFFFF:F,FF,FFF:FFFFF::,F:FFFFFFFFFFFFFFFFFF:FFFFFFFFFFFFFFFFFFFFFFFFF:FFF:FFFFFFFFFFF:FFFFFFFFFFFFFFFFFFFF:F:FFFFFFFFFFFFFFFFFF,:FFFFFF:F::FFFFF:FFF,FFFFFFFFF:FFFFFF::F:FFFFFF,:FFFF,F,:F,
@A00920:152:HGHKKDRXX:2:2105:2365:23813 1:N:0:CGCGTTCA+CTAGAACA
ACTCCTACGGGAGGCAGCAGTGGGGAATCTTGCGCAATGGGCGAAAGCCTGACGCAGCCATGCCGCGTGAATGATGACGGTCTTAGGATTGGAAAATTCTTTCACCGGGGACGCTAATGACGGTACCCGGGGAAGAAGCCCCGGCTAACTTCGTGCCCGCAGCCGCGGTAATACGGAGGGTGCGAGCGGTAATCGGGATTACGGGGCGGGAAGGGTGCGCTGGTGGCCTCGCGAGTCGAGGGGGCACTGC
+
FFFFFF,F:FFFFFF:FF,FFFFFF,FFFFFFF:FFFFFFFFFF:FFFFFFFFFFFFF,F,F:FFFF:FFF:FF:FF,FFFF,,FFFF,FF:,FFFFFF,F:F:FFF:FF,FF,FF,FF,FFF:FFFFFF,F,FF::FFF:FFF:::FF,:FF,F:F,FF,F,FFFFF,,,F,:::,FFF,F,F,F:F,:,F,F:F,,::,:F:FF,:F,,,F,F,F,F,,F:FFF,FF:F:,,F,:F,F,F,F,,:F,:
@A00920:152:HGHKKDRXX:2:2105:27588:23907 1:N:0:CGCGTTCA+CTAGAACA
ACTCCTACGGGAGGCAGCAGTGGGGAATATTGGACAATGGGCGCAAGCCTGAACCAGCCATGCCGCGTGCAGGATTAAGGCCCTATGGGTTGTAAACTGCTTTTATACGGGAAGAAACACCGATTCGTGAATCGGCTTGACGGTACCGTAAGAATAAGGATCGGCTAACTACGTGCCAGCAGCCGCGGTAATACGTAGGATGCAAGCGTTGTCCGGAATTATTGGGCGTCAAGCGAACGTAGGCGGTTAC
+
FFFFFFFFFFFFFFFFFFFFFFF:FFFFFFFF:FFFFFFFFFFFFFFFFFFFFFFFFFFFFFFFFFFFFFFFFFFFFFFFFF::FFFFFFFFFF,FFFFFFFFFFFFFFFFFFFF,FFFFFFFFFFFFFF:FFFFFFFFFFFFFFFFFFFFFFFFFFFF:FFFFFFFFFFFFFFFFF:FFFFFFF:FFFFFFFFFFFFF:FFFFFFFFFFFFFFFF,:FFFFFFFFFFF,FFFF:FFFFFFFFFFFFFFF
@A00920:152:HGHKKDRXX:2:2105:5168:24846 1:N:0:CGCGTTCA+CTAGAACA
ACTCCTACGGGAGGCAGCAGTGGGGAATATTGCACAATGGGCGCAAGCCTGATGCAGCCATGCCGCGTGTATGACGAAGGCCTTCGGGTTGTAAAGTACTTTCATCGGGGAGGAAGGTGTTGTGGTTAATAACCACAGCAATTGACGTTACCCGCAGAAGAAGCACCGGCTAACTCCGTGCCAGCAGCCGCGGTAATACGGAGGGTGCAAGCGTTACTCGGAATTACTGGGCGTAAAGCGAACGCCGGCG
+
F,FFFF:FFF:FFFFFFFFFFFFF:FF:FF::FFF:F:F:FFFF,FFFFFFFFF:FFFFFFFF:FFFFFFFFFF,:F:F:FF:,::FF,F:F:F,:F:,FFFFF,,F,F,FF,,:F:F:FFFFF:FFFFF,:FFFFFFF,FFFFFFFFFF:F:F:FFFF,FFFFF,F,F:FFFF,FF:FFFF:FFFFFFF,F,FFF,:FF:FFF,F:FFFFFF,FF,,FF:F,FFFFF:F,FFFFFF,FF,FFFF,F,FF
@A00920:152:HGHKKDRXX:2:2105:20591:25034 1:N:0:CGCGTTCA+CTAGAACA
ACTCCTACGGGAGGCAGCAGTCGAGAATTTTTCTCAATGGGGGAAACCCTGAAGGAGCGACGCCGCGTGGAGGATGAAGGTCTTCGGATTGTAAACTCCTGTCATTTGGGAACAAGGTGTGCGTGTTAACTGCGCGCGCATTGATAGTACCAGAAGAGGAAGAGACGGCTAACTCTGTGCCCGCAGCCGCGGTAATACAGAGGTCTCAAGCGTTGTTCGGATGCATTGGGCGTAAAGGGTGCGTAGGCGG
+
FFFFFFFFF:FFFFFFFFFFFFFFFFFFFFFFFFFFFFFFFFFFFFFF:FFFFFFFFFFF:FFFFFFFFFFFFF:FF:FFFF:FFFF:FFFFF:FFFFFF:FFFF,,FFF,,FFFFFFFFFFFFFFFFFFFFFFF:FFFFFFFFFFFFFFFFFF:F:FFFFFFFFFFFFFFFFF:F:FF:F,FFFFFFFFFFF,FFFFFF,FFFFFFFFFF:FF:FFFFF:F,:F,FFFF,FF,FFFFFFFFFFFFFFFF
@A00920:152:HGHKKDRXX:2:2105:14687:25113 1:N:0:CGCGTTCA+CTAGAACA
ACTCCTACGGGAGGCAGCAGTGGGGAATATTGGACAATGGGCGCAAGCCTGATCCAGCCATGCCGCGTGGGTGAAGAAGGCCTTCGGGTTGTAAAGCCCTTTTGTTGGGAAAGAAAACTTTCCTATTAATACTCGGAGAGAATGACGGTACCCAAAGAATAAGCACCGGCTAACTTCGTGCCAGCAGCCGCGGTAATACGAATGGTGCAAGCGTTACTCGGAATTACTGGGCGTAAAGCGTGCGTAGGTG
+
FFFFFFFFFFFFFFFFFFFFFFFFFFFFFFFFFFFFFFFFFFFFFFFFFFFFFFFFFFFFFFFFFFFFFFFFFFFFFFFFFFFF,FFFFFFFFFFFF,FFFFF,,,::FFFFFFFFFFF,FFF,FF,FFFFFFF,:FFFFF,FFFF,:FFFFFFFFFFFFFFFF,FFF,::FFFFF,FFFFFF:FFFF,FFFFFFFFF,F:,,FFFFFFFF,F,FF:FF:FF,,FFFFF::,F:FFFFF,FF,FFF,F:F
@A00920:152:HGHKKDRXX:2:2105:29297:25269 1:N:0:CGCGTTCA+CTAGAACA
ACTCCTACGGGAGGCAGCAGTGGGGAATCTTGGACAATGGGGGAAACCCTGATCCAGCCATGCCGCGTGAGTGATGAAGGCCTTAGGGTTGTAAAGCTCTTTCGCTAGGGAAGATAATGACGGTACCTAGATAAGAAGCCCCGGCTAACTTCGTGCCAGCAGCCGCGGTAATACGAAGGGGGCTAGCGTTGTTCGGAATTACTGGGCGTAAAGCGCACGTAGGCGGACCTGTCAGTCAGGGGTGAAAGCC
+
FFFFFFFFFFFFFFFFFFFFFFFFFFFFFFFFFFF:FFFFFFFFFFFFFFFFFFFFFFFFFFFFFFF,FFFFFFFFFFFFFFFFFFFFFFFFFFFFFFFFFFFFF:FFFFFFFFFFFFFFFFFFFFFF,FFFFFFFFFFFFFFFFFFFFFFFFFFFFFFFFFFFFFFFFFFFFFFFFFFFFFFFFFFFFFFFFFFFF:FF:FFFFFFFFFFFFF:FFFFFFF:FFFFFFFFFFFFFFF:FFFFFFFFFFF
@A00920:152:HGHKKDRXX:2:2105:10022:25363 1:N:0:CGCGTTCA+CTAGAACA
ACTCCTACGGGAGGCAGCAGTGGGGAATCTTGCGCAATGGCCGAAAGGCTGACGCAGCGACGCCGCGTGCGGGAGGAAGCCCTTCGGGGTGTAAACCGCTGTCAGAGGGGACGAAGGCCCCGGGGAGGCAATGCCCTAGGGGAGGGACGGTACCCTCAGAGGACGCACCGGCTAACTCCGTGCCAGCAGCCGCGGTAATACGGAGGGTGCGAGCGTTGTTCGGACTTATTGGGCGTAAAGCGCGCGTAGG
+
:FFFFFFFFFFFFFFFFFFFFFFFFFFFFFFFFFFFFFFFFFFFFFFFFFFFFFFFFFFFFFFFFFFFFFFFF:FFF:FFFFFFFFFFFFFFFFFFFFFFFFFFFFFFFFFFFFFFFFFFFFF:F,FFFF:FFFFFF:FFFFFFFFFFFFFFFFFFFFFFFFF,F:FFFFFFF:FFFFFFFFFFFF:FF::FFF:FF::FFFFFFFFFF:F::FF:FFF:F::F,:F,:FFFFF:FF:FFFF:FFFFFFF
@A00920:152:HGHKKDRXX:2:2105:4282:25661 1:N:0:CGCGTTCA+CTAGAACA
ACTCCTACGGGAGGCAGCAGTGGGGAATCTTGCGCAATGGGCGAAAGCCTGACGCAGCAACGCCGCGTGGGGGATGAAGGCTCTCGGGTTGTAAACTCCTTTCAGCAGGGACGAAATTGACGGTACCTGCAGAAGAAGCCCCGGCCAACTACGTGCCAGCAGCCGCGGTAATACGTAGGGGGCGAGCGTTGTCCGGATTCATTGGGCGTAAAGAGCTCGTAGGCGGCTCCGTCAGTCGGGTGTGAAACCT
+
F,FFF,FF:F:FFFFFFFF:FF:FFFFFF::FFFFFFFFFFFFFFFFFF,FFFFFFFFFFF,FFFF:,FFFFF:FFFFFFFFFFFFF:F:F,F:FFFFF,F:FFFFFFFF,FFFFFF:FFFFFFFFFFFFF:FFFFFFFFFFF::FFFFFF,FFFFFFFFFFFFFFFF:FFFF:F:FFF:FFFFFFFFFFFFFFFFFFFF:FFFFFF:F:FFFFFFFFFFFFFFFFFF:FFFFFFFFFFFFFFF:FFF,F
@A00920:152:HGHKKDRXX:2:2105:19407:25676 1:N:0:CGCGTTCA+CTAGAACA
ACTCCTACGGGAGGCAGCAGTAAGGAATCTTCCACAATGGGCGAAAGCCTGATGGAGCAACGCCGCGTGCAGGATGAAGGCTTTCGGGTCGTAAACTGCTTTTATTAGTGAAGAATATGACGGTAACTAATGAATAAGGGTCGGCTAACTACGTGCCAGCAGCCGCGGTCATACGTAGGACCCAAGCGTTATCCGGAGTGACTGGGCGTAAAGAGTTGCGTAGGTGGTCAGTAAAGTGAATAGTGAAATC
+
FFFFFFFFFFFFFFFFFFFFFF,FFFFFFFF:FFFF:FFFFFFFFFFFF:FF:FFFFF:FFFFFFFFFFFFFFFFFFFFFFFFFFFFFF:FFFFFFFFFFF:FFFFFFFFFFFF:FFFFFFFFFF:FF,FFFF:FFFFFFFFFFFFF:FFFFF:FFF:FFFFFFFFFFFFFFF:FFFFFFFFFF:FFFFF:FFFFF:FFFFFFFFFFFFF,FFFFFFFFFF:FFFFFFF:FF,F:FFFFFF,FFF,:FF:
@A00920:152:HGHKKDRXX:2:2105:27968:26600 1:N:0:CGCGTTCA+CTAGAACA
ACTCCTACGGGAGGCAGCAGTCGGGAATTTTGCGCAATGGGCGAAAGCCTGACGCAGCAACGCCGCGTGAGGGATGAAGGCCTTCGGGTTGTAAACCTCTTTTCTCAGGGACGATAATGACGGTACCTCTTGAGAAGCACCGGCTAACTCCGTGCCAGCAGCCGCGGTAATACGGAGGGTGCAAGCGTTGTCCGGATTTATTGGGCGTAAAGAGCTCGTAGGTGGTTCGGTAAGTCGGGAGTGAAACCTC
+
FFFFFF:FFFFFFFFFFFFFFFFFFFFFFFFFFFFFFFFFFFFF:FFFFFF:FFFFFFFFFFFFFFFFFFF,FFFFFFFF,FFFFFF:FFFF:FF:F,FFFF,F,FFFFFFFFFFFF,FFFFFFFFF:FFFFF,:F:F:FFFFFFFF:,FFFFFFFF:FF:,F,FFFFFF:FFF,FFFF,:,,F:F,,:,:::::F,:FF,,FFFF,F:FFFFFFFF,:F,FFFFFFFFFFFF::FF,F,FFFFFFF:FF
@A00920:152:HGHKKDRXX:2:2105:23005:26772 1:N:0:CGCGTTCA+CTAGAACA
ACTCCTACGGGAGGCAGCAGTGGGGAATATTGGACAATGGGCGAAAGCCTGATCCAGCAATGCCGCGTGAGTGAAGAAGGCCTTAGGGTTGTAAAGCTCTTTCGGCGGGGACGATGATGACGGTACCCGCAGAAGAAGCCCCGGCTAACTCCGTGCCAGCAGCCGCGGTAATACGGAGGGGGCAAGCGTTGTTCGGAGTTACTGGGCGTAAAGGGCGCGTAGGCGGTGCGACAAGTCAGGCGTGAAAGCC
+
FFFFFF:FFFFFFFFF:FFFFFFFFFFFFFFFFFFFFFFFFFFFFFFFFFFFFFFFFF:FFFFFFFFFFFFFFFFFFFFFFFFFFFFFFFFFFFFFFFFFFFFFFFFFFFFFFFFFFFFFFFFFFFFFFFFFFFFFFFFFFFFFF:FFFFFFFFFFFFFFFFFFFFFFF:FFFFFFFFFFFFFF:FFFF:F:FFF,FFF:,FFFFFFFFFF:FFF:FF:FFF:FFFFFFFFFFFF::FFFFFFFF:FFF,
@A00920:152:HGHKKDRXX:2:2105:12988:27148 1:N:0:CGCGTTCA+CTAGAACA
ACTCCTACGGGAGGCAGCAGTGGGGAATATTGGACAATGGGCGCAAGCCTGATCCAGCCATGCCGCGTGGGTGAAGAAGGCCTTCGGGTTGTAAAGCCCTTTTACCCGGGATGATAATGACAGTACCGGGAGAATAAGCTCCGGCTAACTCCGTGCCAGCAGCCGCGGTAATACGGAGGGAGCTAGCGTTGTTCGGAAATACTGGGCGTAAAGAGCACGTAGGCGGTTGGGTAAGCCTCTTGGGAAATCT
+
FFFFFFFFFFFFFFFFFFFFFFFFF:FFFFFFFFFFFFFFFFFFFFFFFFFFFFFFFFFFFFFFFFFFFFFFFF:FFFFFFFFFFFFFFFFFFFFFFFFFFFFFFFFFFFFFFFFFFF:FFFFFFFFFFFFFF:FFFFFFFFF:FFF:FFFFFFFFFFFFFFFFFFFFFF,FFFFFFFFFFFFFFFFFFFFFFFFFF,FFFFFFFFFFFF,FFFF:FFFFFFFFFF:FFFFFFFFFFFFFFFFFF,FFFF
@A00920:152:HGHKKDRXX:2:2105:18828:27336 1:N:0:CGCGTTCA+CTAGAACA
ACTCCTACGGGAGGCAGCAGTGAGGAATATTGGTCAATGGAGGCAACTCTGAACCAGCCACGTCGCGTGAAGGAAGACGGCCCTACGGGTTGTAAACTTCTTTTGTAAGGGAATAAAGTGAGTCACGCGTGACTTTTTGCATGTACCTTACGAATAAGGATCGGCTAACTCCGTGCCAGCAGCCGCGGTAATACGTAGGGCGCAAGCGTTATCCGGAATTATTGGGCGTAAAGAGCTCGTAGGCGGTTTG
+
FFFFFF:FFFFFFFFFFFFFFFFFFFFFFFFFFFFFF,FFFFFFFFFFFFFFFFFFFFFFFFFFFFFFFFFFFFFFFFFFFFFFFFFFFFFFFF,FFFFF:FFFFFFFFFFFFFFFFFFFFFFFFFFFFFFFFFFFFFFFFFFFFFFFF:FFFFFFFFFFFFFFFFF:FFFFFFFFFFFFFFFFFFFFF,FFFFFFFFFFFFFF,FFFFFFFFFFF:,FFFFFFFFF:F:FFFF:FFF::FFFFFFFFFF
@A00920:152:HGHKKDRXX:2:2105:29297:27618 1:N:0:CGCGTTCA+CTAGAACA
ACTCCTACGGGAGGCAGCAGTGGGGAATATTGGACAATGGGCGAAAGCCTGATCCAGCAATGCCGCGTGAGTGATGAAGGCCTTAGGGTTGTAAAGCTCTTTTACCCGGGATGATAATGACAGTACCGGGAGAATAAGCCCCGGCTAACTCCGTGCCAGCAGCCGCGGTAATACGGAGGGGGCTAGCGTTGTTCGGAATTACTGGGCGTAAAGCGCGCGTAGGCGGCTTTGTAAGTTAGAGGTGAAAGCC
+
FFFFFFFFFFFFFFFFFF,FFFFFFFFFFFFFFFFFFFFFFFFFFFFFFFFFFFF:FFFFFFFFFFF:FFFFFFFFFFFFFFFFFFFFFFFFFFFFFFFFFFFFFFFFFFFFFFFFFFFFFFFFFFFFFFFFFFFFFFFFFFFFFFFFFFFFFFFFF:FF:FFFFFFFFFFFFFFFFFFFFFFFFFF:FFFFFFFFF:FFFFFFFFFF:FF:FFFFFFFF:FFFFF:FFFFF,FFFFFFFFFFFFFFFFF
@A00920:152:HGHKKDRXX:2:2105:14190:27946 1:N:0:CGCGTTCA+CTAGAACA
ACTCCTACGGGAGGCAGCAGTGGGGAATATTGCGCAATGGGCGAAAGCCTGACGCAGCGACGCCGCGTGAGGGATGACGGCCTTCGGGTTGTAAACCTCTTTCAGCAGGGACGAAGCGTAAGTGACGGTACCTGCAGAAGAAGCACCGGCCAACTACGTGCCAGCAGCCGCGGTAAGACGTAGGGTGCAAGCGTTGTCCGGATTTATTGGGCGTAAAGAGCTCGTAGGCGGCGTGTTGCGTCGACCGTGA
+
FFFF,:FFFFFFFFFFFFFFFFFFFFFFFFF,FFFFFFFFFFFFFFFFFFFFFFFFFFFFFFFFFFFFFFFFFFFFFFF:FFFFFFFFFFFFFFF:FFF:FFFFFF:FFFFFFFFFFFFFFFFFFFFF:FFF:FF:FFFFFFFFFFFFF:F:F::FFF:FFFFFFFF:FF:FFFFFFF:FFFFFFFFFF,:F:FFFFFFFF,FFF:FFFFFFF:,:FF:F:::FFF:F:FFF:FFF:F,F:::,F:FFF:
@A00920:152:HGHKKDRXX:2:2105:25934:28181 1:N:0:CGCGTTCA+CTAGAACA
ACTCCTACGGGAGGCAGCAGCAAGGAATTTTCCACAATGGGCTCACGCCTGATGGAGCAACGCCGCGTGGGGGATGACGCTTTTCGGAGTGTAAACCCCTTTTCGAGAGGACGAATTCAATGACGGTACTCTCGGAAGAAGGACCGGCTAACTACGTGCCAGCAGCCGCGGTAAGACGTAGGGTCCGAGAGTTGTCCGGAGTTACTGGGCGTAAAGAGCGCGCAGGCGGTTTCGTACTTCGGGTGTGAAA
+
FFFFFF:FFFFFFFFFFFFFFFFFFFFFFFFFF:FFFFFF:F,FF,F,FFFFFFFFFFFFFFFFFF:FF,FFFFFFF:FFFF,FFFFF:FFFFFFFF:FFFFFFF,FFFFFFFFFFFFFFFFFF:,,FF,,FF:::FF::,FFFFFF::F:FFF,,F,FFF:,F:F,:FF:,,:,FF,,:FFFFF,,FF,FF,FFFFFFFF,FFFF:F,:FF,FFF,:F,FFF,FF,F,F,FF,,,FFFF,FF:F:F,,F
@A00920:152:HGHKKDRXX:2:2105:19705:28729 1:N:0:CGCGTTCA+CTAGAACA
ACTCCTACGGGAGGCAGCAGTAGGGAATTGTTCGCAATGGGCGCAAGCCTGACGACGCAACGCCGCGTGGAGGATGAAGACCTTCGGGTCGTAAACTCCTTTCGATCGAGACGAATGGCCTCTGGACAAATAATCCGGAGGAATGACGGTACCGAGAGAAGAAGCCCCGGCTAACTTCGTGCCAGCAGCCGCGGTAATACGAAGGGGGCTAGCGTTGTTCGGAATTACTGGGCGTAAAGCGCACGTAGGC
+
FFFFFFFFFFFFFFFFF:FFFFFFFFFFFFFFFFFFFFFFFFFFFFFFFFFFFFFFFFFFFFFFFFFFFFFFFFFFFF:FFFFFFFFFF:FFFFFFFFFFF:FF::FFFFF::FFFFFFFFFFFFFFFFFFFFFFFFFFFFFFFFFFFFFFFFFFFFFFF,FFFFFFFFFFFFFFF:FFFFFFFFFFFFFF:FFFF,FFFFFFFFFFFFF::FFFFFFFFFFF:FFFFFFFFFFFF:FF,FFFFFF:FFF
@A00920:152:HGHKKDRXX:2:2105:28239:29669 1:N:0:CGCGTTCA+CTAGAACA
ACTCCTACGGGAGGCAGCAGTGGGGAATATTGGACAATGGGGGCAACCCTGATCCAGCCATGCCGCGTGAGTGACGAAGGCCCTAGGGTTGTAAAGCTCTTTTGTCCGGAAAGAAAAGCTTTCGGTTAATACCCGGAAGTCCTGACGGTACCCAAAGAATAAGCACCGGCTAACTTCGTGCCAGCAGCCGCGGTAATACGAAGGGTGCAAGCGTTACTCGGAATTACTGGGCGTAAAGCGTGCGTAGGTG
+
FFFFFFFFFFFFFFFFFFFFFFFFFFFFFFFFFFFFFFFFFFFFFFFFFFFFFFFFFFFFFFFFFFFFFFFFFFFFFFFFFFFFFFFFFFFFFFFFFFFFFFFFFFFFFFFFFFF,FFFFFFFFFFFFFFFFFFFFFFFFFFFFFFFFFF:FFFFFFFFFFFFFFFFFFFF:FFFFFFFFFFFFFFFFFFFFFFFF:FF:FFFFFFFFFFFFFF:FFFFFFFFFFFFFFFFFFFFF::FFFFFFF:FFFF
@A00920:152:HGHKKDRXX:2:2105:27661:29888 1:N:0:CGCGTTCA+CTAGAACA
ACTCCTACGGGAGGCAGCAGTTAGGAATTTTGGGCAATGGGCGCAAGCCTGACCCAGCAACGCCGCGTGGGTGATGACGGCCTTCGGGTTGTAAAGCCCTTTTCTCGGGGAAGATGATGACGGTACCCGAGGAAGAAGCCCCGGCTAACTACGTGCCAGCAGCCGCGGTACTACGTAGGGGGCGAGCGTTGCCCGGATTTATTGGGCGTAAAGGGCGCGTAGGCGGCCGCGTGCGTCACGGGTGAAATCT
+
FFFFFFFFFFFFFFF:FFFFFFFFFFFFFFFFFFFFFFFFFFFFFFFFFFFFFFFFFFFFFFFFFFFFFFFFFF,FFFFF,FFFFFFFFFFFFF,F,FFFFFFFFFFFFFFFF::F:F:F,FFFF,FFF:FF,,FF,F:FFFF,:FFF:FFF:FFFF:FFFFFFFFFFFF::FFFFFFF:FFFF::FF:FFFF:,,F,F,:FFFFFFF,F:,:FFFF:FF,F,F,F:FF:FFF:::F:FFFFFFF:F::F
@A00920:152:HGHKKDRXX:2:2105:24108:30342 1:N:0:CGCGTTCA+CTAGAACA
ACTCCTACGGGAGGCAGCAGTGGGGAATTTTGGACAATGGGCGCAAGCCTGATCCAGCCATGCCGCGTGAGTGAAGAAGGCCTTCGGGTTGTAAAGCTCTTTCGCAAGGAAAGAAAACTTACCTATTAATACTAGGTGAGGTTGACGGTACCTTGATAAGAAGCACCGGCTAACTACGTGCCAGCAGCCGCGGTAATACGTAGGGTGCGAGCGTTAATCGGAATTACTGGGCGTAAAGCGTGCGCAGGCG
+
FFFFFFFFFFFFFFFFFFFFFFFFFFFFFFFFFFFFFFFFFFFFFFFFFFFFFFFFFFFFFFFFFFFFFFFFFFFFFFFFFFFFFFFFFFFFFFFFFFFFFFFFFFFFFF,FFFF::FFFFFFFFFFFFFFFFFFFFF:FFFFF,FFFFFFFFFF:FFFFFFFFFFFFFFFFFFFFFF:FFFFFFFFFFFF:FF:F:FFFF:FFFFFFFFFFFFFFFFFFF::F:FFFFFFFFFFF:FFF:::FFFFFFF
@A00920:152:HGHKKDRXX:2:2105:18385:30514 1:N:0:CGCGTTCA+CTAGAACA
ACTCCTACGGGAGGCAGCAGTGGGGAATATTGCACAATGGGCGAAAGCCTGATGCAGCAACGCCGCGTGCGGGAAGAAGGCCTTAGGGTTGTAAACCGCTTTCAGCAGGGAAGAAACTGACGGTACCTGCAGAAGAAGGTGCGGCCAACTACGTGCCAGCAGCCGCGGTGACACGTAGGCACCAAGCGTTGTCCGGATTTATTGGGCGTAAAGAGCTCGTAGGCGGTTCAGTAAGTCGGGTGTGAAACCT
+
FFFFFFFFFFFFFFFFFFFFFFFFFF:FFFFFFFFFFFFFFFFFFFFFFFF:FFFFFFFFFFFFFFFFFFFFFFFFFFFFFFFFFFFFFFFFFFFFFFFFFFFFFFFFFFFFFF::FFFFFFFFFFFFFFFFFFFFFFFFFFFFFFFFFFFFFFFFFFFFFFFFFFFFFFFFFFFFFFFFFFFFFFFFFFFFFFFF:FFF:FFFFFFFFFFFFFFFFFFFFFFFFFFFFFFF,FFFFFFFFFFFFFF:F:
@A00920:152:HGHKKDRXX:2:2105:18240:30608 1:N:0:CGCGTTCA+CTAGAACA
ACTCCTACGGGAGGCAGCAGTGGGGAATTTTTGACAATGGGCGCAAGCCTGATCCAGCCATTCCGCGTGCAGGATGAAGGCCCTCGGGTTGTAAACTGCTTTTGTACGGAACGAAAAGCGCTGAGTTAATACCTCGGCGTCATGACGGTACCGTAAGAATAAGCACCGGCTAACTACGTGCCAGCAGCCGCGGTAATACGTAGGGTGCGAGCGTTAATCGGAATTACTGGGCGTAATGCGCACGTAGTCG
+
FFFFF:FFFFFFFFFFFFFFF,FFFFF,FFF,FFFFF:FFF:F,FFFFFFFF:F:F:FFFFFFFFFFF:FFFFFFFFF:,FFFFFFFFFFFF,FFFFFFFFFFFFFF:FF,FFFFFF:FFFFFFFFFFFFFFF,FFFFFFFFF:F:FFF:FFFFFF:FF:F:,FF:F,F:FFF,F:FF,F:FFFF,:FFFF,FFF,FFF,FFFFF:FFF,FFFFFFFFF,F:,FFFFFFFFFFFF,,:F,::FFFF,:::
@A00920:152:HGHKKDRXX:2:2105:12825:30843 1:N:0:CGCGTTCA+CTAGAACA
ACTCCTACGGGAGGCAGCAGTGGGGAATCTTGCGCAATGGGCGAAAGCCTGACGCAGCGATGCCGCGTGCGGGATGAAGGCCTTCGGGTTGTAAACCGCTTTCAGCAGGGACGAAATTGACGGTACCTGCAGAAGAAGCCCCGGCCAACTACGTGCCAGCAGCCGCGGTAATACGTAGGGGGCGAGCGTTGTCCGGATTTATTGGGCGTAAAGAGCTCGTAGGCGGTTCGGTAAGTCGGATGTGACATCT
+
FFFF:FF,F,FFFFFFFFFFFFFFFFFFFFFFFFFFFFFFFF:FFF:FFFFFFFFFFFFFFFFFFFFF:F,FFFFFFFFFFFFFFFFF:FFFF:FFFFFFFFFFF:FFFFFFFFF,FFFFFFFFF:FFFFFFFFF:FFFFFFFFFFFFFFFFFFF:FFFF:FFFFFFFFFFFFFF,FFF:FFFFFFFFFFFFFF:FFFFFFFF,FFFF,F,:FFFFFFF:FFFFFFFFF,FF,FFFFFFF:FFFF:FFFF
@A00920:152:HGHKKDRXX:2:2105:11460:31046 1:N:0:CGCGTTCA+CTAGAACA
ACTCCTACGGGAGGCAGCAGTAGGGAATCTTCCGCAATGGACGAAAGTCTGACGGAGCAACGCCGCGTGAGTGATGAAGGTTTTCGGATCGTAAAACTCTGTTGTTAGGGAAGAAAAAGTATGAGAGTAACTGCTCGTACCTTGAAGGTACCTAACCAGAAAGCCACGGCTAACTACGTGCCAGAAGCCGCGGTAATAAGTAGGTGGCAATCGTTGTCCGGACTTATTGGGCGTAAAGCGCGCGCAGGCG
+
FFFFFFFFFFF:FFFFFFFFF::FFFFFFFFFFFFFFFFFFFFF:FFFFFFFFFFFFFFF:FFFFFFFFFFFFFFFFFFFFFF:FF:F:FF:FFFFFFFF,FFFFF:FF:F:FFF,F,FFF:F:FFFFF:FFF:F::FFFFFFFF::FFFFFFFFFF:FF:F:F,,FFFF:FFFFFFFFFF:FF,FFF,:FFFFFFFF,F:F,FFFF,,,,FFF::FF,::F:F:FFFF,FF,F,F::FFFFFFFF,:F:
@A00920:152:HGHKKDRXX:2:2105:23005:31219 1:N:0:CGCGTTCA+CTAGAACA
ACTCCTACGGGAGGCAGCAGTAAGGGATCTTGCGACAATGGGCGAAAGCCTGACGCAGCAACGCCGCGTGCGGGATGACGGCCTTCGGGTTGTAAACCGCTTTTCGGGGGGAAGAGGAAGGACGGTACCCCCGGAAGAAGTCTCGGCTAACTACGTGCCAGCAGCCGCGGTAAAACGTAGGAGGCGAGCGTTATCCGGATTTAATGGGTTTAAAGCGCGTGTAGGCGGTCCTGCAAGTGGCGCGTGAAAG
+
FF,FF:F:,FFFFFFFFFFF:FFFFFFFFFFFFFFFFFFFFFFF:FFFFFFFFFFFFFFFFF:FFFFFFFFFFFFFFF::F:FFFFFFFFFFFF:FFFFFF,FFFF:FFFFFFFFFFFF:FFFFFFF:FF:FFFFFF,F:,FFFFFFF:FF:FFFFFFFFFFFF:F:FF:FFFFFF,FF,FFFFFFFF:FF:,FF,F,FFF:F,F,F,F,FF:FF:,FFF:F:FFF:FFFFFFF,F,FF,F:FFFFF:FF
@A00920:152:HGHKKDRXX:2:2105:10746:31688 1:N:0:CGCGTTCA+CTAGAACA
ACTCCTACGGGAGGCAGCAGTGGGGAATATTGGACAATGGGCGCAAGCCTGATCCAGCCATGCCGCGTGTGTGAAGAAGGCCTTCGGGTTGTAAAGCACTTTTGTTGGGGAAGAAAAGCACCTGATTAATACCTGGGTGTTCTGACGGTACCCAAAGAATAAGCACCGGCTAACTTCGTGCCAGCAGCCGCGGTAATACGGAGGGTGCAAGCGTTAATCGGAATTACTGGGCGTAAAGCGCACGCAGGTG
+
FFFFFFFFFFFFFFFFFFFFFFFFFFFFFFFFFFFFFFFFFFFF:FFFFFF,F:FFFFFFFFFFFFFFF:FFFF:FFFFFFFF,FFFFFFFFFFFFFF:F,:,F:FFFFFFFFFFFFFFFFFFFFFFFFFFFFFFF:FFFFFFFFFFFFFFFFFF:F:FFFF:,FF,FFFFFFFF:FFF:FFFFFFFFFFF,FFFFFFFFFFF:FFFF,FFFFF::FFFFFF:F:FFFFFFFFFFFFF:F:FFFFFFFFF
@A00920:152:HGHKKDRXX:2:2105:28691:32612 1:N:0:CGCGTTCA+CTAGAACA
ACTCCTACGGGAGGCAGCAGTAGGGAATATTGGTCAATGGATGGAAGTCTGAACCAGCCATGCCGCGTGCAGGAAGAAGGCCTTCTGGGTTGTAAACTGCTTTTGCCGGGGGATAAAATTCCCATGCGTGGGAAATTGAAGGTACCCGGTGAATAAGCCACGGCTAACTACGTGCCAGCAGCCGCGGTAATACGTAGGTGGCAAGCGTTGTCCGGATTTATTGGGTTTAAAGGGTGCGTAGGCGGCCTAT
+
FFFFFFFFFFFFFFFFFFFFFFFFFFFFFFFFFFFFFFFFFFFFFFFFFFFFFFFFFFFFFFFFFFFFFFFFFFFFFFFFFFFFFFFFFFFFFFFFFFFFFFFFFFFFFFFFFFFF:FF:FFFFFFFFFFFFFFFFFFFFFFFFFFFFFFFFFFFFFFFFFFFFFFFFFFFFFFFFFFFFFFFFFFFFFFFFFFFFFFFFFFF:FFF:,FFFFFFFFFFFFFFFF:FFFFFFFFFFFFFFFFFFFFFFFF
@A00920:152:HGHKKDRXX:2:2105:18349:33520 1:N:0:CGCGTTCA+CTAGAACA
ACTCCTACGGGAGGCAGCAGTGGGGAATATTGGACAATGGGCGGAAGCCTGATCCAGCAACGCCGCGTGAGGGATGACGGCCTTCGGGTTGTAAACCTCTTTCACCGATGACGAAGCGCAAGTGACGGTAGTCGGAGAAGAAGCACCGGCCAACTACGTGCCAGCAGCCGCGGTAATACGTAGGGTGCGAGCTTTGTCCGGAATTATTGGGCGTAAAGGGCTCGTAGGCGGTTTGTCGAGTCGGGAGTGA
+
F:FFFFFFFFFFFFFFFFFFFFFFF:FFFFF:FFFFFFFFFFFFFFFFFFFF,F:FFFFFFFFFFFFFFFFFFFFFFFF,F,,F,FFF:FFF:FF,F,FFFFFFFFFFFFFFFFF,FFFFFFF:FF,FFFFFFFFFFFF::FFFFFF:FFF:FF:F,F:FFFFFFFFFFFFFFFFFFFFFFFFFF:FFF,FF,:FFF:F,,FFF,FFFFFFFFFF:FFFFFFF,FFFFFF,:FFFF:F,FFF:F::FF,F
@A00920:152:HGHKKDRXX:2:2105:23945:34319 1:N:0:CGCGTTCA+CTAGAACA
ACTCCTACGGGAGGCAGCAGTTGGGAATCTTGCACAATGGACGAAAGTCTGATGCAGCGACGCCGCGTGGAGGATGACGGCCTTCGGGTTGTAAACTCCTTTTGCGAGGGAGTAATCTCTGAAAGTACCTCGCGAATAAGCACCGGCTAACTCCGTGCCAGCAGCCGCGGTAATACGGAGGGTGCAAACGTTGTCCGGAATTACTGGGCGTAAAGCGCATGTAGGTGGCTTTGTAAGTGAGTGATTAAAG
+
FFFFFFFFFFFFFFFFFFFFFFFFFFFFFFFFFFFFFFFFFFFFFFFFFFFFFFFFFFFFFFFFFFFFFFFFFFFFFFFFFFFFFFFFFFFFFFFFFFFFFFFFFFFFFFFFFFFFFFFFFFFFFFFFFFFFFFFFFFFFFFFFFFFF:FFFFFFFFFFFFFFFFFFFFFFFFFFFFFFFFFFFFF,,FFFFFFFFFFFFFFFFFFFFFF:FFFFFFFFFFFFFFFFFFFFFFF:FFFFFFFFF::F:FF
@A00920:152:HGHKKDRXX:2:2105:13648:34428 1:N:0:CGCGTTCA+CTAGAACA
ACTCCTACGGGAGGCAGCAGTGGGGAATCTTGCGCAATGGGCGAAAGCCTGACGCAGCAACGCCGCGTGCGGGATGAAGGCCTTCGGGTTGTAAACCGCTTTCAGTGGGGACGAACCAAGACGGTACCCACAGAAGAAGCCCCGGCCAACTACGTGCCAGCAGCCGCGGTAACACGTAGGGGGCAAGCGTTGTCCGGATTCATTGGGCGTAAAGCGCGGGTAGGCGGCGATCTAAGTCATGCGTGAAAGC
+
FFFFFFFFFFFFFFFFFFFFFFFFFFFFFFFFFFFFFFFFFFFFFFFFFFFFFFFFFF:FFFFFFFFFFFFFFFFFFFFFFFFFFFFFFFFFFFFFFFFFFFFFFFFFFFFFFFFFFFFFFFFFFFFFFFFFFFFFFF:FFFFFFFFFFFFFFFFFFFFFFFFFFFFFFFFFF:FFFFFFFFFFF:,FFFFFFFFFFFF,FFF,FFFFFFFFFFF:FFFFFFFFFFFFFFFFFF::FFFFFF:F:F:FF:
@A00920:152:HGHKKDRXX:2:2105:27471:34507 1:N:0:CGCGTTCA+CTAGAACA
ACTCCTACGGGAGGCAGCAGTGGGGAATATTGGACAATGGGCGCAAGCCTGATCCAGCAACGCCGCGTGAGGGATGACGGCCTTCGGGTTGTAAACCTCTTTCAGCAGGGACGAAGCGCAAGTGACGGTACCTGCAGAAGAAGGACCGGCCAACTACGTGCCAGCAGCCGCGGTAATACGTAGGGTCCGAGCGTTGTCCGGAATTATTGGGCGTAAAGGGCTCGTAGGCGGTCCGTCACGTCGGGAGTGA
+
F:FF:FFFFFFFFFFFFFFFF,FFFFFFFFFFF:FFFFFFFFFFFFFFFFFFFFFFFFFFFFFFFFFFFFFFFFFFFFFFFFFFFFF:FF:FF:FFFFFFFFFFFFFFFFFFFF,FFFFFFFFFFFFFFFFFFFFFFFFFFFFFFFFFFFFFFFFFFFFFFFFFFFFFFFFFFFFFFFFFF,FFFFFFFFFF::FFFFFFFF:,FFFFFF:FFFFFF:F,FF:FFFFFFFFFFFFFF,FFFF:FF:FFFF
@A00920:152:HGHKKDRXX:2:2105:6497:34538 1:N:0:CGCGTTCA+CTAGAACA
ACTCCTACGGGAGGCAGCAGTGGGGAATATTGGACAATGGGCGCAAGCCTGATCCAGCCATGCCGCGTGTGTGAAGAAGGCCTTCGGGTTGTAAAGCACTTTTGTTGGGGAAGAAAAGCCATGGGCTAATACCCTGTGGTTCTGACGGTACCCAAAGAATAAGCACCGGCTAACTTCGTGCCAGCAGCCGCGGTAATACGAAGGGTGCAAGCGTTACTCGGAATTACTGGGCGTAAAGCGTGCGTAGGTG
+
FFFF:,F:::FFF:,,FFF:F:FF,FFFF:FFFFFFFFF,FFFFFFFFFFFFFF,FFFFFFFF:FFFFFFFFFF:FFF:FFFFFFF:FFFFFFFFFFF:,F:FF:FF::,FFFFFFFFFFFFFF:FFFFFFFFFFFFFFFFFFFF::FFFFFF,FFFFF:F:F:FF:FFFFFFFFF:FF:FFFFFFFFFF:F:FFFF:FFFFFFFFFFFFF,FF::FF:FF::FFFFF,F,FFFF,F,FFF::FF::FFF
@A00920:152:HGHKKDRXX:2:2105:22779:34648 1:N:0:CGCGTTCA+CTAGAACA
ACTCCTACGGGAGGCAGCAGTGGGGAATCTTGCGCAATGGGCGAAAGCCTGACGCAGCAACGCCGCGTGCGGGATGAAGGCCTTCGGGTTGTAAACCGCTTTCAGTGGGGACGAACCAAGACGGTACCCACAGAAGAAGCCCCGGCCAACTACGTGCCAGCAGCCGCGGTAACACGTAGGGTCCGAGCGTTGTCCGGAATTATTGGGCGTAAAGGGCTCGTAGGCGGTCCGTCACGTCGGGAGTGAAAAC
+
FFFFFFFFFFFFFFFFFFFFFFFFFFFFFFFFFFFFFFFFFFFFFFFFFFFFFFFFFFFFFFFFFFFFFFFFFFFFFFFFFFFFFFFFFFFFFFFFFFF:FFFFFFFFFFFFFFFFFFFFFFFFFFFFFFFFFFFFF,FFFFFFFFFFFFFFFFFFFFFFFFFFFFFFFFFFFFFFFFFFFFFFFFFFFFFFFFFFFFFFFFFFFFFFFFFFFFFFFFFFFFFFFFFFFFFFF:FF,FFFFFFFFFFF:F
@A00920:152:HGHKKDRXX:2:2105:19117:34945 1:N:0:CGCGTTCA+CTAGAACA
ACACCTACGGGAGGCAGCAGTGGGGAATATTGGACAATGGGCGCAAGCCTGATCCAGCCATGCCGCGTGTGTGAAGAAGGCCTTCGGGTTGTAAAGCACTTTTGTACGGGAAGAAACCTTCCGGGCTAATACCCCGGGAGAATGACGGTACCGTAAGAATAAGCACCGGCTAACTTCGTGCCAGCAGCCGCGGTAATACGAAGGGTGCAAGCGTAACTCGGAATTACTGGGCGTAAAGCGTGCGTATGTG
+
FF,:,F:F:FFFFFF:FFFFFF,F,::FF:::,FFF,,FFFF:F::,FFFFF,FFFFFFF,FFFF:F::,:F:FFF:FF::FFF:,,FFF,F,:F,FFF:F,F,FF,,FF,FFFF,FFF:FFFFFF,FF,F:FF,F,,FFF,:FFF,FF,FFFFFF:FF:FFF:FFF,:F:FFF,F::FFFFF:F:F:FFFFFF:FFF,:F,,,F,FFFFFFF,,F:::::F,FF:FF,,FFFFF:FFF,,:,FF:,FF:
@A00920:152:HGHKKDRXX:2:2105:18159:35102 1:N:0:CGCGTTCA+CTAGAACA
ACTCCTACGGGAGGCAGCAGTGGGGAATATTGGACAATGGGCGCAAGCCTGATCCAGCCATGCCGCGTGTGTGAAGAAGGCCTTCGGGTTGTAAAGCACTTTTGTTGGGGAAGAAAAGCCATGGGCTAATACCCTGTGGTTCTGACGGTACCCAAAGAATAAGCACCGGCTAACTTCGTGCCAGCAGCCGCGGTAATACGAAGGGGGCTAGCGTTGTTCGGATTTACTGGGCGTAATGCGCACGTAGGCG
+
FFFFFFFFFFFFFFFFFFFFFFFFFFFFF:FFFFFFFFFFFFFFFFFFFFFFFFFFFFFFFFFFFFF:FFFFFFFFFFFFF:,FFFFFFFFFFFFFFFFFFFFF:FFF:FF:FFFFFFFFFFFFFFFFFFFFFF:,FFFFFFFFFFFFF,F:FF,FFFFFFFFFFFFF:F:,FFFFF:FFFFFFFFFF:F::FFFFFF,:F,FFFF:FFFFFFF,F:FF,FFFFF,F:FFFFF:,F,FFFFFFFFFFFFF
@A00920:152:HGHKKDRXX:2:2105:30029:35305 1:N:0:CGCGTTCA+CTAGAACA
ACTCCTACGGGAGGCAGCAGTGGGGAATATTGCGCAATGGGCGAAAGCCTGACGCAGCGACGCCGCGTGCGTGATGAAGGCCTGAGGGTCGTAAAGCCCTGTCGTGGGGGAAGAAGTTCTGACGGTACCACCCAAGAAAGCACCGGCTAACTCCGTGCCAGCAGCCGCGGTAATACGTAGGTGGCGAGCGTTGTCCGGATTTACTGGGCGTAAAGGGCTTGTAGGCGGACTCTTAAGTCTGGTGTGAAAA
+
FFFFFFF:FFFFFFFFFFFFFFFFFF,F,FFFFFFFFFFF,FFFFFF,FFFFFFFFFFFFFFFFFFF:F,FFFFFFFFFFFFFFFFFFF,FF::FFFF:FFFFFF:,FFFF:FF:F:FF:FFFFFF:FF,F,,FFFFFFFFFFFFFFFFFFFFFF,FFFFF,FFFFFFFFF:FFFF:,FFFFFFFFFFFFFFF:FFFFF:FFF,F,:FFFFFFF,FFFFFFFFFF:FF:F,,,FFF,:,,FF,,FFFFF,
@A00920:152:HGHKKDRXX:2:2105:25898:35665 1:N:0:CGCGTTCA+CTAGAACA
ACTCCTACGGGAGGCAGCAGTGGGGAATCTTGCGCAATGGGCGAAAGCCTGACGCAGCGACGCCGCGTGAGCGATGAAGGCCTTCGGGTTGTAAAGCTCTGTGGGGAGGAAAGAATAAGGTCTGGCTAATATCCAGGCTGATGACGGTACCTCCTTAGCAAGCACCGGCTAACTCTGTGCCAGCAGCCGCGGTAAGACAGAGGGTGCAAACGTTGTTCGGAATTACTGGGCGTAAAGCGCGCGTAGGCGG
+
FFFFFFFFFFFFFFFFFFFFFFFFFFFFFFFFFFFFFFFFFFFFFFFFFFFFFFFFFFFFFFFFFFFFFFFFF:FFFFFFFFF,FFFFFFFFFFFFFFFFFFFFFF:FFF:FFFFFFFFFFFFFFFFFFFFFFFFFFF:FFFFFFFFFFFFFFFFFFFFF:FFFFFFFFFFFFFFFFFFFFFFFFFFFF:FFFFFFFFFFFFFFFF:F,F:FFFFFFFFFF,FFFFFF:FFFF:FFF:FFFFFFFFFF:F
@A00920:152:HGHKKDRXX:2:2105:9570:36323 1:N:0:CGCGTTCA+CTAGAACA
ACTACTACGGGAGGCAGCAGTGGGGAATTTTTCGCAATGGGCGCAAGCCTGACGAAGCAACGCCGCGTGGAGGATGAAGGCCCTAGCGGTTGTAAACTCCTGTCTAGCGGGACGAAGGTAGAGGTTGCAAATAGCGATCTGTATTGACTGTACCGCTGGAGGAAGCTCCGGCTAACTCCGTGCCAGCAGCCGCGGTAATACGGAGGGAGCACGCGTTACTCGGAATTATTGGGCGTAAAGGGCGCGTAGG
+
,FF,::FFFFFFFFF:FFFFFFFFFFFFFFFFFFFFFFFFFFFFFFFFFFF:F:FFFFF:FFFFFFFFFFFFFFFFFFFF:FFFFFFFF,FFFFFFFF:FFFFFFFFFFFFFFFFFFF,FFFFFFFFFF:F:FFFFFFFFFF:FFFFFF:::FFFFFFFF:FF,FFFFFFF:FFFFFFFF::FFFFFFFFFFFFFFF:F:::FFFFF:FFF,F:F,FFFFF:,F:FFF,F:FFFF:FFFFFFFFFFF,FF
@A00920:152:HGHKKDRXX:2:2106:7419:1532 1:N:0:CGCGTTCA+CTAGAACA
ACTCCTACGGGAGGCAGCAGTGAGGAATATTGGACAATGGGGGCAACCCTGATCCAGCCATGCCGCGTGCAGGAAGACTGCCCTATGGGTTGTAAACTGCTTTTGTACGGGAAGAAACACTGCCACGTGTGGCAGCTTGACGGTACCGTAAGACTAAGGATCGGCTAACTCCGTGCCAGCAGCCGCGGTAATACGGAGGATCCAAGCGTTATCCGGAATCATGGGGTGTAAAGGGTCCGTAGGTGGATGG
+
FFFF,FFFFFF:FFFF:FFFFFF:FFFFFFFFFFFFFFF:FFFFFFFFFFFFFFFF:FFFFFFFFFFFFFFFFFFF:FF:FFF:FFFFFFFFFF:FFF:FFF:FFFFFFFFFFFFFFFFF:FFFFFFFFFF,FFFF,:FFFFF,FFFFFFFFF,FFFFFFFF,FFFFFFFF:FFFFFFFFFFFFFFF:F:FFFFFFFFFFFFFFFF:FFF,FFFFFF:FF,F,FFFF,F,:F,:F:FFF:FFFFFFF,FF
@A00920:152:HGHKKDRXX:2:2106:9326:1767 1:N:0:CGCGTTCA+CTAGAACA
ACTCCTACGGGAGGCAGCAGTGGGGAATTGTTCGCAATGGGCGCAAGCCTGACGACGCAACGCCGCGTGGAGGATGAAGGTCCTCGGATTGTAAACTCCTGTTGATCGGGACGAACATCTATTGGGTTAATACCTCGATAGACCGACGGTACCGGTGGAGGAAGCCCCGGCTACCTCTGTGCCAGAAGCCGCGGTAATACAGAGGGGGCACGCGGTGTTCGGAATTCCTGGGCGTAAAGGGCGCGTAGGC
+
FFFFFFFFFF:FFFFFFFFFFFFFF:F,:FFFFFFFFF:FFFFFFFF:FFFFFFFFFFFFFFFFFFFFFFFFFFFF,F:FFFFFFFFFFFF:FFFF,FF:FFFFFFFFFFFFFF:FF,FF:F:F:F:,:FFF:FFFFFFF,:FFFF,FFFF:FFF,,FFFFFF:FFFFFFFFF,FFF,FFFFFFF,FF,FFFF:F,FFFFFFFFFFFFFF,FFF,FFFFF:FF,FF:,FF:FFF,,,FF:FF:FF:,FFF
@A00920:152:HGHKKDRXX:2:2106:32371:1908 1:N:0:CGCGTTCA+CTAGAACA
ACTCCTACGGGAGGCAGCAGTAACGAATATTCCGCAATGGGCGCAAGCCTGACGGAGCAATGCCGAGTGCAGGATGAAGCGGCTTCGCCGTGTAAACTGCTGTCAGGGGTCAGAAACACTGATCGACCCCAGAGGAAGAGGCGGCTAACTCTGTGCCAGCAGCCGCGGTAAGACAGAGGCCTCAAGCGTTAATCGGAATCACTGGGCTTAAAGGGTGCGTAGGCGGCTCCGAAAGTGTCCTGTGAAATCC
+
FFFFFFFFFFFFFFF:FFFFFF,FFFFFF:FFFFFFF:FFFF:FFFFFFFFFFFFFFFFFFFFFFFFFFFFFFF:F:FFFFFFFFFFFFFFFFFF:FFFF:FFFFFFFFFFFF:FFFFFFFFFFFFFFFFFFFFFF:F,FFFFFFFFFFFFFFFFFF:FFFFFFFF:FFFFF:FFFFFFFFF::FFFFFFFFFFFFF::FF:FFFFFF:FFFFFFFFFFFFFFF,FFF:FFFFFFFFF:F:F:F:FF:FF
@A00920:152:HGHKKDRXX:2:2106:9579:2331 1:N:0:CGCGTTCA+CTAGAACA
ACTCCTACGGGAGGCAGCAGTAGGGAATATTGGGCAATGGTCGAGAGACTGACCCAGCCATGCCGCGTGCAGGAAGAAGGCCTTCTGGGTTGTAAACTGCTTTTATCTGGGAAGAAAACGCCCTTGCGAGGGTAACTGACGGTACCAGATGAATAAGCACCGGCTAACTCCGTGCCAGCAGCCGCGGTAATACGGAGGGTGCAAGCGTTGTCCGGATTTATTGGGTTTAAAGGGTGCGTAGGCGGCCCCT
+
FF,FF:FF:FFFFFFFFFFFFFFFFFFFFFFFFFFFFFFFFFFFFFFFFFFFFFFFFFFFFFFFFFFFFF,FFF:FFF:FFFFFFFFFF::FFFFFFFFF:FFFFFFFFFFFFFF:FFFFFF:FFFFFFFFFFFFFFFFFFFFFF:FF::F::F:FF::FFF:F,FF:FFFFFF,F,F:FFFFFF:FF:FF:FFFFFFFFF,F,F::FFFFFFFFFFF,FFFF:FFFF:FFFFFFF:F::FF:FFFFFF:
@A00920:152:HGHKKDRXX:2:2106:1136:2362 1:N:0:CGCGTTCA+CTAGAACA
ACTCCTACGGGAGGCAGCAGTGGGGAATATTGCACAATGGGGGAAACCCTGATGCAGCCAAGCCGCGTGAGAGAAGAAGCCCTTCGGGGTGTAAAGCACTTTAAGCAGGCAGGAAGGGTTGAACGCAAGTATCGTTCAAGAGTGATAAAAGCTGCAGAATAAGCACCGTCTAACTCAGTGCCAGCAGCCGCGGTAAAACGGATGGTGCGAGAGGTATACTGAAATACTCGGAGTAAAGCGCGAGAAGTCC
+
FF:FFF:FFFFFFFFFFFFFFFFFFF,F,F:FFFFFFFFFFFFFFFFFFFFFFFFFFF,F,FFFFFFFF,F,F:,FFFF,FFFFFFFF,FFFFFFFFFFFFF,:FFFF,,FFFF,:F,F:,,:,,F,F,:F,::,:F,F,,,FF:,,,,,,FF,FFFF:,F::F,FFF,F::FF:,:FF,,:,F,,,F,,,,F,,,::,,,F,FFF,F,F:,,,F,,,F,,:,,F,FF,F,:,,,:,,FFFF,FFF,:F,
@A00920:152:HGHKKDRXX:2:2106:31060:2425 1:N:0:CGCGTTCA+CTAGAACA
ACTCCTACGGGAGGCAGCAGTGGGGAATTGTTCACAATGGGCGCAAGCCTGATGACGCAACGCCGCGTGGGGGATGAAGGCCTTCGGGTCGTAAACCCCTGTCGAATGGGACGAATAGCCTGCGATTTAATAGAACGCAGGAATGACGGTACCGTTAAAGGAAGCCACGGCTAACTCTGTGCCAGCAGCCGCGGTAATACAGAGGTGGCAAGCGTTGTTCGGAATTACTGGGCGTAAAGGGCGCGTAGGC
+
FFFFFFFFFFFFFFFFFFFFFFFFFFFFFFFFFFFFFFFFFFFFFFF:FFFFFFFFFFFFFFFFFFFFFF:FFFFFFFFFFFFFFFFFFFFFFFFFFFFFFFFFFFFFFFFFFFFFFFFFFFFFFF:FFFFFFFFFFFFFF,FF,:F:FFFFFFFF:FFFFF:FFFFF,FFFFFFFF:FFFFFFFF,:FFFFFFFFFFFFFFFF:FFFFF,,FFFFFFF:FFF,FFF,FFFFFFFFF::,FF::F:F:,F
@A00920:152:HGHKKDRXX:2:2106:3170:2534 1:N:0:CGCGTTCA+CTAGAACA
ACTCCTACGGGAGGCAGCAGTGGGGAATATTGCGCAATGGGCGAAAGCCTGACGCAGCAACGCCGCGTGAGTGATGAAGGCCTTCGGGTCGTAAAGCTCTGTCGGAGGGAACGAATGCTTTTGAGGCTAATAGCCTCAGGAGGTGACGGTACCCTCAAAGGAAGCACAGGCTAACTACGTGCCAGCAGCCTCGGTAATACGTAGGGTGCAAGCGTTAATAGGAATAACTGGGCGAAAAGCGTACGCAGGC
+
FFFFFFFFFFFFFFFFFFFFFFFFF,FFFFFFF:FF::FF,FFFFFF,FFFFFFFFFFFFFFFFFF::FFFFFFFFFFFF:FF,FFFF,FFFF:F:F:FFF,FFFFFFFF:FFFFFFF:FFFFF::FFFFFFF:FFF:FF::F:FF,FFFFFFF,F,FF:FFF::FF,F::FF::FFFF:,F,F:FFF,F,FFFFF,FFF,FFF:FFFFF:::,FFFF:,F::::,F:F,F:F:,FFFFFF,FFF:FFFF
@A00920:152:HGHKKDRXX:2:2106:23592:2957 1:N:0:CGCGTTCA+CTAGAACA
ACTCCTACGGGAGGCAGCAGTGGGGAATATTGCGCAATGGCCGAAAGGCTGACGCAGCGACGCCGCGTGGGGGAGGAAGGTTTTCGGATCGTAAACCCCTGTTGCCCGGGACGAACTGTTGGTTTCAGCCAACTTGACGGTACCGGGTGAGGAAGCACCGGCTAACTCCGTGCCAGCAGCCGCGGTAATACGGAGGGTGCAAGCGTTGTCCGGAATCACTGGGCGTAAAGGGCGCGTAGGCGGCCTGGTA
+
,,FF,FFFFF:FFFFFFFF::FFFFF:FF,FFF:FFFFFFFFFFFF:FFFFFFFFF:FF:FFFFFFF,FFFFF:FFF,FFFFFFFFFFFFF:FF:FFFFFFFFFFFFFFFFFFF:FFFFFFFFFFFFFFF,FFFFFFFFFFFFFFF:FFFFFF:F:FFFFFFFF,FFFFFFFFFFFFFFFFFFFFFFFFFFFFFFFFFF::FFFFFFFF::FFFFFFFFFFFFFFF:,F,FFFF:F:::FFFFFFFFFFF
@A00920:152:HGHKKDRXX:2:2106:20365:3223 1:N:0:CGCGTTCA+CTAGAACA
ACTCCTACGGGAGGCAGCAGTGAGGAATATTGCTCAATGGGCGCAAGCCTGAAGCAGCGACGCCGCGTGGGTGATGAAGGTCTTCGGATCGTAAAACCCTTTTACAGGTGACGAGGAAGGACGGTAGCCTGTGAAGAAGTGTCGGCTAACTACGTGCCAGCAGCCGCGGTAAAACGTAGGACGCAAGCGTTATCCGGAATTACTGGGCGTAAAGCGCGTGTAGGCGGTTTGCCAAGTCACTGTTGAAAGC
+
:FFFFFFFFFFFFFFFFFFFFFFFF::F,FFFFFFFFFFFFFFFFFFFFFFFFFFFFFFFFFFFFFFFFFFFFFFFF:FFFFFFFFFF:FFFFFFFFFFFFFFFFFFFFFFFFFFFF,FFFFFFFFFFFFFFFFFFF,FFFFFFFFFFFFFFFFFFFFFFF:FFFFFFFFFFFFFFFFFFFFFFFFFFFFFFFF:FFF,FFFFFFFFFFF,FFFFFFF,FF,FFFFFF:FFFFFFFFF,:,:FFFFFFFF
@A00920:152:HGHKKDRXX:2:2106:15908:3396 1:N:0:CGCGTTCA+CTAGAACA
ACTCCTACGGGAGGCAGCAGTCGAGAATCTTCCGCAATAGACGAAAGTCTGACGGAGCGACGCCGCGTGGAGGATGAAGGCCTTCGGGTTGTAAACTCCTGTCACCCGTTATGAATTACAATGCGTTAATAGTGCATTGTTTGACAAAGGCGGGGGAGGAAGCACCGGCTAACCCTGTGCCAGCAGCCGCGGTAAGACAGGGGGTGCAAGCGTTGCTCGGACTCACTGGGCGTCAAGCGCACGTAGGCGG
+
FFFF:FFF:FFFF:FFFFFFFFFFFFFFFFFFFFFFFFFFFFF:FFF:F::FFFFFF:FFFFFFFFFFFFFF:F:FFFF:FF:FFFFFFFFFF:FFFFFFFF:FFFFFFFFFF,F::FFFFF,FFFF:FFFFF:FFFFFFFFFFF:F::F:FFF:FF:F::FFF:F:FFF:F::FFFFFFFFFFFFFF:FFFF,FFF,FFF:FFF:FFFFFF:FFFF:FFF,:F:FFFF:FFF,F:FF:F::FFFF:FF,
@A00920:152:HGHKKDRXX:2:2106:28501:4257 1:N:0:CGCGTTCA+CTAGAACA
ACTCCTACGGGAGGCAGCAGTAAGGAATATTGGTCAATGGACGCAAGTCTGAACCAGCCATGCCGCGTGAAGGATGAAGGTCCTCTGGATTGTAAACTTCTTTTATATGGGACGAAACCTCTTATTCTTAAGAGACTGACGGTACCATAGGAATAAGCACCGGCTAACTCCGTGCCAGCAGCCGCGGTAATACGGAGGGTGCAAGCGTTATCCGGATTCACTGGGTTTAAAGGGTGCGTAGGAGGGCAGG
+
FFFFFFFFFFFFFFFFFFFFFFFFFFFFFFFFFFFFFFFFFFFFFFFFFFFFFFFFFFFFFFFFFFFFFFFFFFFFFFFFFFFF:FFFFFFFFFFFFFFFFFFFFFFFFFFFFFFFFFFFFFFFFFFFFFF:FFFFFFFFFFFFFFFFFFFFFFFFFFFFFFFFFFFFFFFFFFFFFFFFFFFFFFFF,FFFFFFFFFFFFFF:FFFFF:FFFFFFFFFFFFF:FFFFFFFF:FFFFFFFFFFFFFFFFF
@A00920:152:HGHKKDRXX:2:2106:23873:5321 1:N:0:CGCGTTCA+CTAGAACA
ACTCCTACGGGAGGCAGCAGTAAGGAATATTGCACAATGGACGCAAGTCTGATGCAGCAACGCCGCGTGCCCGAGGACGGCCTTCGGGTTGTAAAGGGCTTTTCTGGCTGAAGAGGCAGGACGGTAGGCCAGGAATAAGCGTCGGCTAACTACGTGCCAGCAGCCGCGGTAAAACGTAGGACGCGAGCGTTATCCGGATTTACTGGGCGTAAAGCGCGGGCAGGCGGTGGTCCAAGTCGGACGTGAAAGC
+
:FFFFFFFFFFFFFFFFFFFFFFFFFFFFFFFFFFFFFFFFFFF::FF:FFFFFFFFFFFFFFFFFFFFFFFFFFFFFFFFFFF:FFFFFF:FFFFFFFFFFFFFFFFFF:FFFFFFFFFFFFFFFFFFFFFFFFFFFFFFFFFFFFFFFFFFFFFFFFFFFFFFF:FFFFFFFFFFFFFFFFFFFFFFFFFFFFFFFFFF:FFFFFFFFFF:FFFFFFF:FFFFFFFFFF:FFFFFFFFFFFFFFFFFF
@A00920:152:HGHKKDRXX:2:2106:6027:6167 1:N:0:CGCGTTCA+CTAGAACA
ACTCCTACGGGAGGCAGCAGTAAGGAATATTGCACAATGGGCGCAAGCCTGATGCAGCAACGCCGCGTGCCCGAGGACGGCCTTCGGGTTGTAAAGGGCTTTTCTGGCTGACGAGGAAGGACGGTAGGCCAGGAATAAGCGTCGGCTAACTACGTGCCAGCAGCCGCGGTAAAACGTAGGACGCGAGCGTTATCCGGATTTACTGGGCGTAAAGCGCGGGCAGGCGGTGGTCCAAGTCGGACGTGAAAGC
+
FFFFFFFFFFFFFFFFFFFFFFFFFFFFFFFFFFFFFFFFFFFFFFFFFFFFFFFFFFFFFFFFFFFFFFFFFFFFFFFFFFF,FFF:F:FFF:FFFFFF:FFFFFFFFFFFFFFFFFFFFFFFFFFFFFFFFFFFF:FFFFFFFFFFFFFFFFFFFFFFFFFFFFFFFFFFFFFFFFFFFFFFFFFFFFF,FFFFFFFFF:FFFFF:FFFFFFFFFFFFFFFFFFFF:FFFFFFFFFFFFFFFFFFFF:
@A00920:152:HGHKKDRXX:2:2106:14642:6308 1:N:0:CGCGTTCA+CTAGAACA
ACTCCTACGGGAGGCAGCAGTTTCGAATCATTCACAATGGGCGCAAGCCTGATGGTGCGACGCCGCGTGGGGGACGAAGGTCTTCGGATTGTAAACCCCTGTCACTAGGGAAGAAACGCTATAGATAAACAGTCTATAGTCTGACTTAACCTGGAGAGGAAGCAGTGGCTAACTCTGTGCCAGCAGCCGCGGTAATACAGAGACTGCAAGCGTTATTCGGATTCACTGGGCGGAAAGGGTGCGCAGGCGG
+
FFF:FFFFFFFFFFFFFFFFFFFFFFFFFFFFFFFFFFFFFFFF:FFFFFFFFFFFFFFFFFFFFFFFFFFFFFFFFFFFFFFFFFFF:FFFFFFFFFFFFFFFFFFFFFFFFFFFFFFFFFFFFFFFFFFFFFFFFFFFFFFFFFFFFFFFFFFFFFFFFFFFFFFFFFFFFFFFFFFFFFFF,FFFFFFFFFFF,FFFF:FFFFFFFFFFFFFFFFFFFFFFFFFFFFFF,FF:FFFFFFFFFFFFFF
@A00920:152:HGHKKDRXX:2:2106:13702:7122 1:N:0:CGCGTTCA+CTAGAACA
ACTCCTACGGGAGGCAGCAGTCGAGAATAATTCACAATGGGGGAAACCCTGATGGTGCAACGCCGCGTGGAGGATGAAGGTCTTCGGATTGTAAACTCCTGTCATTGGGGAGTAAGACCTGACGGTGAATAGCCGGCAGGGTTGATAGTACCCAAAGAGGAAGGGACGGCTAACTTCGTGCCAGCAGCCGCGGTAATACGTAGGGCGCAAGCGTTGTCCGGAATTATTGGGCGTAAATAGCTCGTAGGCG
+
FF:FF:FFFFFFF,FFFFFFFFFFFFFFFFF,FFFFFFFFFFFF,:FFFFFF,FFFFFFFFFFFFFFFFFF:FF:FFFFFFFFFFFFFF:FFFFFFFFFF:FFFFFFFF:F,FFFFFFFFFFFFFFFF,:FF:FFFFFFFFFF:FFFFFFFFF:FFFFFF,FFFFFF:FFFFFF:FFFFFFFFFF:FFFFF,FFFF,,F,FFFFFFFFFF:FF,:FFFFFFFFFFFF,FFFFFFFFF:FFF:F,F:F,F:
@A00920:152:HGHKKDRXX:2:2106:31485:7388 1:N:0:CGCGTTCA+CTAGAACA
ACTCCTACGGGAGGCAGCAGTGGGGAATATTGGACAATGGGCGCAAGCCTGATCCAGCAATGCCGCGTGAGTGATGAAGGCCTTAGGGTTGTAAAGCTCTTTCGCCCGCGACGATGATGACGGTAGCGGGAGAAGAAGCCCCGGCTAACTCCGTGCCAGCAGCCGCGGTAATACGGAGGGGGCTAGCGTTGTTCGGATTTATTGGGCGTAAAGAGCTCGTAGGTGGCTCAGTAAGTCGGGTGTGAAACCT
+
FFFFFFFFFFFFFFFFFFFFFFFFFFFFFFFFFFFFFFFFFFFFFFFFFFFFFFFFFFFFFFFFFFFFFFFFFFFFFFFFFFFFFFFFF,FFFFFFFFFFFFFFFFFFFFF:FFFFFFFFFFFFFFFFFFFFFFFFFFFFFFFFFFFFFFFFFFFFFFFFFFFFFFFFFFFFFFFFFFFFFFFFFFFFFFFFFFFFFFFFFFFFFFFFF:FFF:FFFFFFFFFFFFFF:FFFFFF:FFFFFFFFFFFFF:
@A00920:152:HGHKKDRXX:2:2106:9914:7451 1:N:0:CGCGTTCA+CTAGAACA
ACTCCTACGGGAGGCAGCAGTGGGGAATTTTGGACAATGGGCGAAAGCCTGATCCAGCCATGCCGCGTGAGTGAAGAAGGCCTTCGGGTTGTAAAGCTCTTTCAGACGGAAAGAAATCGGGTGGGTTAATACCCTGCCTGGATGACGGTACTGTCAGAAGAAGCACCGGCTAACTACGTGCCAGCAGCCGCGGTGACACGTAGGCTCCAAGCGTTGTCCGGATTTATTGGGCGTAAAGAGCTCGTAGGCG
+
FFFFFFFFFFFFFFFFFFFFFFFFFF:F:FFFFFFFFFFFFFFFFFFFFFFFFFFFFFFFFFFFFFFFFFFFFF:FFFFF:FFFFFFF,FFFFFFFFFFFFFFFFF:FFFF:FFFFFFFFFFFFFF,FFF:FFFFFFFFFF:FF,FFFF:FFFFFFFFF:FFFFF:FFFF:FFFFFFFFFFFFFFFFFFFFFFFFFF,FFFFFFFFFFFFFFF,FFF:FF:FF::FF:F,FFF::FFFFFFFF:F:FFFF
@A00920:152:HGHKKDRXX:2:2106:29396:7560 1:N:0:CGCGTTCA+CTAGAACA
ACTCCTACGGGAGGCAGCAGCTAAGAATCTTGCGCAATGGGCGAAAGCCTGACGCAGCAATTCCGCGTGGGGGACGAAGGCCCTAGGGTCGTAAACCCCTTTTGTGAAGGAAGAAGATCTGACGGTACTTCACGAATAAGACACGGCTAACTACGTGCCAGCAGCCGCGGTAATACGTAGGTGTCGAGCGTTGTCCGGATTTATTGGGCGTAAAGAGCCCGCAGGCGGCCTGTCTAGTTCGAAGTGAAAT
+
FFF:FFFFFFFFFFFFFFFFFFFFF:FFFFFFFFFFFFFFFFFFFFFFFFFFFFFFFFFFF:FFFFFFFFFFFFFFFFFFFFFFFFFFFFFFFFFFFFFFFFFFFFFFFFFFFFFFFFFFFFFFFFFFFFFFFFF:FF:FFFFFFFFFFFFFFFFFFFFFFFFFFFFFFFFFFFFFFFFFFFFF:FFFFFF,FFFFFFFF,FFFF:FF:FFF:FF:FFF:FFFFFFFFFFFFF:FFFFFFFF:FFFFFFF
@A00920:152:HGHKKDRXX:2:2106:30924:7764 1:N:0:CGCGTTCA+CTAGAACA
ACTCCTACGGGAGGCAGCAGTAGGGAATATTGCACAATGGAGGAAACTCTGATGCAGCGACGCCGCGTGAGTGATGAAGGCCTTCGGGTTGTAAAGCTCTGTTCTCAGGGAAAAAGAAAGTGATTGTACCTGAGGAGAAAGGACCGGCTAACTTCGTGCCAGCAGCCGCGGTAAGACGAGGGGTCCAAGCGTTGTTCGGACTTATTGGGCGTAAAGCGGGTGTAGGTGGCTCTATAAGTCAGGAGTGAAA
+
FFFFFFFFFFFFFFFFFFFFFFFFFFFFFFFFFFFFFFFFFFFFFFFFFFFFFFFFFFFFFFFFFFFFF:FFFFFFFFFFFFFFFF:FF:FFFFFFFFFFFFFFFF:FFF:FFF:FFFFFFFFFFFFFF:F:FFFFFFFFFFFFFFFFFFFFFFFFFFFFFFFFFFFFFFFF,FFFFFFFFFFFFFFFFFFF:FFFFFF::F,FFFFF:FF:FF,FF:FF:FFFFFFFFF:F:F:F,FFFFFFFFFFFFF
@A00920:152:HGHKKDRXX:2:2106:23411:8938 1:N:0:CGCGTTCA+CTAGAACA
ACTCCTACGGGAGGCAGCAGTGGGGAATCTTGCGCAATGGCCTAACGGCTGACGCAGCGACGCCGCGTGGAGGATGACGCCCTTCGGGGTGTAAACTCCTGTTGCCCGGGACGAATAGCCCGTTTCGACGGGTCTGACGGTACCGGGTGAGGAAGCACCGGCTAACTCCGTGCCAGCAGCCGCGGTAATACGGAGGGTGCGAGCGTTGTCCGGAATCACTGGGCGTAAAGGGCGCGTAGGCGGTGGGGTA
+
FFFFFFFFFFFFFFFFFFFFFFFFFFFFFFFFFFFFFFFFFFFFFFFFFFFFFFFFFFF:FFFFFFFFFFFFFFFFFFFFFFFFFFFFFFFFFFFFFFFFFFFFFFFFFFFFFFFFFFFFFFFFFFFFFFFFFFFFFFFFFFFFFFFFFFFFF:FFFFF:FFF:FFFFFFFFFFFF:FFFFFFFFF:FFFFFFFFFFFFFFFFFFFFFFFFFFF:FFFFFFF:F::F,FFFFFFFFFF:FFFFFFF:FFF
@A00920:152:HGHKKDRXX:2:2106:12228:9925 1:N:0:CGCGTTCA+CTAGAACA
ACTCCTACGGGAGGCAGCAGTGGGGAATTGTTCGCAATGGGCGAAAGCCTGACGACGCAACGCCGCGTGGAGGATGAAGGTCTTCGGATTGTAAACTCCTGTTGCTCGGGACGAATGGCTCCGGCCTAATACGCTGGAGCGTGACGGTACCGAGTGAGGAAGCCCCGGCTAACTCTGTGCCAGCAGCCGCGGTAATACAGAGGGGGCAAGCGTTGTTCGGAATTACTGGGCGTAAAGGGCGCGTAGGCGG
+
FFFFFFFFFFFFFFFFFFF:F,FFF,FFFFFFFFFFFFFFFFFFFFFFFFFFF:FFFFFFFFFFFFFFFFFFFFFFFFFFFFFFFFFFFFFFFFFFFFFF:FFFFFFFFFF:FFFFFFFFFFFFF:F:FFFFFFF,FFFFFFFFFFFFFF,FFFFFFFFF,FFFFFF:FF,:FFFF:F::FFFFF,FFFFFF:FFFFFF:FFFF:,F:FFFFFFFFFFFFFF:FFFF:FFFF:,:FF,FF::F:FFFF,F
@A00920:152:HGHKKDRXX:2:2106:27534:11412 1:N:0:CGCGTTCA+CTAGAACA
ACTCCTACGGGAGGCAGCAGTGGGGAATATTGGACAATGGGCGCAAGCCTGATCCAGCCATGCCGCGTGTGTGAAGAAGGCCTTCGGGTTGTAAAGCACTTTTGTCCGGAAAGAAAAGATTATGGTTAATACCACGGGGTCCTGACGGTACCGGAAGAATAAGCACCGGCTAACAACGTGCCAGCAGCCGCGGTAATACTAAGGGTGCAAGCGTTAATCGGAATTACTGGGCGTAAAGCGTGCGTAGGGG
+
FFFFFFFFFF,FFFFFFFFFFFFFFFFF:FFFFFFFFF:FFFFFFFFFFFFFFFF:FF:FF,FFFFF,FFFFFFFFFFFFFFFFFFFFFFFFFFFFFFFFFFF,FF,FFF,FFF:F,,:,,,,F,FFFFFFF:,F,F,,F:FFFFFFFFFFF,,::,F,,FF:FFFFFFFFFFF,,FFFFF::F:FFFFFFFFF,FFFF,F:FFFFFFFFFFFFFF,FFFFFFFFFFFFFFFFFFFFFFFFFFFFFFF,F
@A00920:152:HGHKKDRXX:2:2106:19352:11710 1:N:0:CGCGTTCA+CTAGAACA
ACTCCTACGGGAGGCAGCAGTGGGGAATATTGGACAATGGGCGAAAGCCTGATCCAGCCATGCCGCGTGAGTGATGAAGGCCTTAGGGTTGTAAAGCTCTTTCAGTAGGGAAGATAATGACGGTACCTACAGAAGAAGCCCCGGCTAACTTCGTGCCAGCAGCCGCGGTAATACGAAGGGGGCTAGCGTTGTTCGGATTTACTGGGCGTAAAGCGCACGTAGGCGGATCGTTAAGTCGGGGGTGAAATCC
+
FFFFFFFFFFFFFFFFFFFFFFFFFFFFFFFFFFFFFFFFFFFFFFFFFFFFFFFFFFFFFFFFFFF,FFFFFFFFFFFFFFFFFFFFFFFFFF:FFF:FFFFFF,FFFFFFFFFFFFFFFFFFFFFFFFFFFFFFFFFFFFFFFFFFFFFFFFFFFFFFFFFFFFF:F,FFFFF,FFFFFFFFFFFFFFFFFFFFFFFFFFFFFFFFFFF:FFFF:FFF:FFFFFFFFFFFFFFFFFFFFFFFFF,FFF
@A00920:152:HGHKKDRXX:2:2106:19687:11976 1:N:0:CGCGTTCA+CTAGAACA
ACTCCTACGGGAGGCAGCAGTAAGGAATATTGCACAATGGGCGCAAGCCTGATGCAGCAACGCCGCGTGCCCGAGGAAGGCCTTCGGGTTGTAAAGGGCTTTTCTGGCTGAAGAGACAGGACGGTAGGCCAGGAATAAGCGTCGGCTAACTACGTGCCAGCAGCCGCGGTAAAACGTAGGACGCGAGCGTTATCCGGATTTACTGGGCGTAATGCGCGGGCAGGCGGCTGTTCAAGTCGGACGTGAAAGC
+
FFF,FFFFFFFFFFFFFFFFF:FFFFFF,F:FFFFF:,FFF:FFFF:F,FF:FFFFF:FFFFF,FFFFFFFFFFFFFFFFF,F,:F:F,FFFFF,FFFFFFFFFFFFF:FF,FFF::FFFFF:FFFFFF:FFFFFFFFFFFFF:FFFFFFFFFFFFFFFFF:FF,FFFFFFFF,,FFFFF::FFFFFF,FF,FFFFFFF,FF:FFF:FF:FF,FFF:FFFF:FFFFFFFFFFFFFFF::FFFFF:FF:FF
@A00920:152:HGHKKDRXX:2:2106:32497:12305 1:N:0:CGCGTTCA+CTAGAACA
ACTCCTACGGGAGGCAGCAGTGGGGAATATTGGACAATGGGCGCAAGCCTGATCCAGCCATGCCGCGTGAGTGAAGAAGGCCTTCGGGTTGTAAAGCTCTTTTGGCGGGGACGATGATGACGGTACCCGCAGAATAAGCCCCGGCTAACTTCGTGCCAGCAGCCGCGGTAAGACGAAGGGGGCTAGCGTTGTTCGGAATTACTGGGCGTAAAGGGCGCGTAGGCGGTTTGTTAAGTCAGGCGTGAAAGCC
+
FFFFFFFFFFFFFFFFFFFFFFFFFF::FFFFFFFFFFFFFFFFFFFFFFFFFFF:FFFFFFFFFFFFFFFFFFFFFFFFFFFFFFFFFFFFFFFFFFFFF::FFFFFFFFFFFFFFFFFFFFFFFFFFFFF:FFFFFFF:FFFFFFFFFF:F:FFFFFFFFFFFFFFFFFFFFF:FFFFFF:FFFFFFFFFF,F:FFFFFFF:FFFFFFF,FFFFFFF:FFFFFFFF:FFFF,FFFF:FF:FFFFFFF:
@A00920:152:HGHKKDRXX:2:2106:12264:12994 1:N:0:CGCGTTCA+CTAGAACA
ACTCCTACGGGAGGCAGCAGCAGGGAATCTTGCGCAATGGGCGAAAGCCTGACGCAGCAACGCCGCGTGGGGGAAGAAGGCCTTCGGGTTGTAAACCCCTTTCAGGAGGGAAGAAAATGACGGTACCTCCAGAAGAAGCACCGGCCAACTACGTGCCAGCAGCCGCGGTAATACGTAGGGTGCGAGCGTTATCAGGAATCATTGGGCGTAAAGAGCTCGTAGGCGGTTCAACAAGTCGGCTGTGAAAGTC
+
FFFFFFFFFFFFFFFFFFFFFFFFFFFFFFFFFFFFFFFFFFFFFFFFFFFFFFFFFFFFFFFFFFFFFFFFFF:FFFFFFFFF:FFFFFFFFFFFFFFFFFFFFFFFFFFFFFFF:F:FFFFFFFFFFFFFFFFFFFFF:F:FFFF:FFFFFFFFFFFF::FFFF,:FFFFFF,FFF:F:FFFFFF:FFFFF,F:FFFFF::F:FFFFF:F:FF:F::FFFFF:FFFFFFFFF,F,FFFF,FFF,,F:F
@A00920:152:HGHKKDRXX:2:2106:7066:13260 1:N:0:CGCGTTCA+CTAGAACA
ACTCCTACGGGAGGCAGCAGTGGGGAATATTGCGCAATGGCCGAAAGGCTGACGCAGCGACGCCGCGTGGGGGATGAAGCTTTTCGGAGTGTAAACCCCTGTTGCCCGGGACGAACCGACGGTTTTGACCGTCCTGACGGTACCGGGTTAGGAAGCACCGGCTAACTCCGTGCCAGCAGCCGCGGTACTCCGGAGGGTGCGAGCGTTGACCGGAATCACTGGGCGTAAAGGGCGCGTCGGCGGTTTGTCA
+
FFFFFFFFFFFFFFFFFFFFFFFFF,FFFFFFFFFFFFFF:FF:FFFFFFFF,FFFFF,F:FFFFFFFFFF:FFFFFFF:,,,FFFFFFFFFFFFF,,FFFFFFFFFFFFF:FF:F:,:,:F:FFF:F:,FFFFF,::,FFF,:FFF,,FFFF:FF,FFFFF,:F:,FF:FFFFF,F::FF,:F,,F,:,FFF:,FFF::FFF:FFF:,FFFF:F,F,F:F:::,F,:FFFFF,FFF:,F:F,,F,F:F:
@A00920:152:HGHKKDRXX:2:2106:24234:13307 1:N:0:CGCGTTCA+CTAGAACA
ACTCCTACGGGAGGCAGCAGTCGAGAATTTTTCTCAATGGGGGAAACCCTGAAGGAGCGACGCCGCGTGGAGGATGAAGGTCTTCGGGTTGTAAACTCCTGTCATTTGGGAACAAGGTGTGCGCGTTAACTGCGCGCGCATTGATAGTACCAGAAGAGGAAGAGACGGCTAACTCTGTGCCAGCAGCCGCGGTAATACAGAGGTCTCAAGCGTTGTTCGGATTCATTGGGCGTAAAGGGTGCGTAGGCGG
+
FFFFFFFFFFFFFFFFFFFFFFFFFFFFFFF,FFFFFF,FFFFFFFFFF:FFF:FFF:F:FFFFFFFFF:FFFFFFFFFFFFFFFFF,F:FF:F:FFFFFFFF:FFFF:FFFFFF:FFFFFFFFFFFFFFFFFFFFFFFFFFFFFFFFFFFFFFFFFF:F,::FFFFFFFF,FFFFFFF,FFFFFF:FFFFFFFFFFFFFFFF:FF:FFFFFFFFFFF,FFFFFFFFFFFFFFFFFFFF:F:FFFFFFFF
@A00920:152:HGHKKDRXX:2:2106:5801:13542 1:N:0:CGCGTTCA+CTAGAACA
ACTCCTACGGGAGGCAGCAGTGGGGAATCTTAGACAATGGGCGCAAGCCTGATCTAGCCATGCCGCGTGAGCGATGAAGGCCTTAGGGTTGTAAAGCTCTTTCACCCGTGAAGATAATGACGGTAGCGGGAGAAGAAGCCCCGGCTAACTCCGTGCCAGCAGCCGCGGTAATACGGAGGGGGCTAGCGTTGTTCGGAATTAATGGGCGTAAAGAGCGCGTAGGCGGATATTCGAGTCGGGGGTGAAATCC
+
:FFFFFFFFFFFFFFFFFFF:FFFFFFFFFF:FFFFFFFFFFFFF,FFFFFFFFFFFFFFFFFFFFFFFFF,F:,FFFF,:,:FFFFF:FFFFFFFFFFF,FFFFFFFF,FFFFFFFFFFFFFFFFF,F::,FFFFFFFFFFFFFFFFFFFFFFFFFFFFFFFFFFFFFFFFFFFFFFFFFFFFFFFFFFFF,FFFFFFFF,FFFF:FF,FFFF::FFF:FFFFFFFFFFFFFFFFF,FFFF,FFFF::,
@A00920:152:HGHKKDRXX:2:2106:8260:13792 1:N:0:CGCGTTCA+CTAGAACA
ACTCCTACGGGAGGCAGCAGCAGGGAATTTTGCGCAATGGGCGAAAGCCTGACGCAGCAACGCCGCGTGGGGGATGAAGGCCTTCGGGTTGTAAACCCCTTTCAGGAGGGAAGAAAATGACGGTACCTCCAGAAGAAGCACCGGCCAACTACGTGCCAGCAGCCGCGGTAATACGTAGGGTGCGAGCGTTATCCGGAATCATTGGGCGTAAAGAGCTCGTAGGCGGTTCAACAAGTCGGCTGTGAAAGTC
+
FFFFFFFFFFFFFFFFFF:FFFFFFFFFFFFFFFFFFFFFFFFFFFFFFFFFFFFFFFF:FFFFFFFFFFFFFFFFFFFFFFFFFFFFFFFFFFFFFFFFFF:FFFFFFFFFFFFFFFFFFFFFFFFFFFFFFFFFFFFFFFFFFF:FFFFFF:FFFFFFFFFFFFFFFFFFFFFFFFFFFFFF:FFFFFFFFFFFFFFFFFFFFFFFF:FFFFFFFFFFFFFFFFFFFFFFFFFFFFFFFFFF:F:FFF
@A00920:152:HGHKKDRXX:2:2106:18783:13886 1:N:0:CGCGTTCA+CTAGAACA
ACTCCTACGGGAGGCAGCAGTGAGGAATATTGCACAATGGGCGCAAGCCTGATGCAGCGACGCCGCGTGAGTGATGAAGGCCTTCGGGTCGTAAAGCTCTTTTCTGCGTGACGAGCAAGGACGGTAGCGCAGGAAGAAGTCTCGGCTAACTACGTGCCAGCAGCCGCGGTAAAACGTAGGAGACAAACGTTATCCGGAGTTACTGGGCGTAAAGGGCGTGCAGGTGGTTGTTTAAGTTCGGCGTGAAAGC
+
FFFFFFFFFFFFFFFFFFFFFFFFFFFF:FFFFFFFFFFFFFFFFFFFFFFFFFFFFFFFFFFFFFFFF:FFFF:FFFFFFFFF:FFFFFFFFFFFFFFFFFFFFFFFFFF,FFFFFFFF:FFFF:F::FFFFF:F::FFFF:FF:F:::FFFFFFFF:F:FF:FFFFFFF:FF:FFFFF:FFFFFFFFFF,F::FFFFFF:FFFFF:FFFFFF,FFF,FFFFF:FF:F,FFFF:FF:F,,:F:::::F:
@A00920:152:HGHKKDRXX:2:2106:9796:13949 1:N:0:CGCGTTCA+CTAGAACA
ACTCCTCGGGAGGCAGCAGTGGGGAATATTGGACAATGGGGGAAACCCTGATCCAGCAATGCCGCGTGAATGAAGAAGGCCTTAGGGTTGTAAAATTCTTTTGTGCGTGACGATAATGACGGTAGCGGACGAATACGCCCTGGCTCACTCTGTGCCAGCGGCCGCGGTCTTACAGAGAGGGCAAGCGTTGTCCGGAAGGCGGGGGCGGAGAGCGCGCGCAGGCGGTTTCGTAAGTGGGAGGGGAAGTCCC
+
F::,,,FFFFFFF,FFF,F,F:FFF,FFFF:FFFFFFFF:,,FFFFFFF,,F:::,F::,FFFFF::,F,FF:,FF:F:F,,FFF:,F::,FF,:F:FFF,F:F,FFF:FFF,:,FF:F,FF:FFF:FFFFF,F,:FFFF:FFFF,F::FFFF::,:FF,FF,FFFFF,,F,:F::F,FF:F:,FF,::FFF:FFF:FF,,,FFFFF,,,,FF:F:FF,,,FFFFF,:,,:,,FFF,FFFF,F,F,F:,:
@A00920:152:HGHKKDRXX:2:2106:8458:14450 1:N:0:CGCGTTCA+CTAGAACA
ACTCCTACGGGAGGCAGCAGTGGGGAATATTGGACAATGGGCGCAAGCCTGATCCAGCCATGCCGCGTGAGTGATGAAGGCCCTAGGGTTGTAAAGCGCTTTCGCCCGCGAAGATGATGACGGTAGCGGGAGAAGAAGCCCCGGCTAACTCCGTGCCAGCAGCCGCGGTAATACGGAGGGGGCTAGCGTTGTTCGGAATTACTGGGCGTAAAGGGTGCGTAGGCGGCGATCCAAGTCAGGCGTGAAAGCC
+
FFFFFFFFFFFFFFFFFFFFFFFFFFFFFFFFFFFFFFFFFFFFFFFFFFFFFFFFFFFFFFFFFFFFFFFFFFFFFFFFFFFFFFFFFFFFFFFFFFFFFFFFFFFFFFFFFFFFFFF:FFFFFFFFFFFFFFFFFFFFFFFFFF,FFFFFFFFFFFFFFFFFFFFF:FFFFFFFFFFFFFFFFFFFFFFFF:FF:FFFFFFFFFFFFFFFF:FFFFFFF,::FF:FFF:FFF:FFFF:FFF:,FFFFF
@A00920:152:HGHKKDRXX:2:2106:11071:14685 1:N:0:CGCGTTCA+CTAGAACA
ACTCCTACGGGAGGCAGCAGTAGGGAATCTTCCGCAATGGACGAAAGTCTGACGGAGCAACGCCGCGTGAGCGAAGAAGGCCTTCGGGTCGTAAAGCTCTGTTGTTAGGGAAGAACAAGTATCGGAGTAACTGCCGGTACCTTGACGGTACCTAACCAGAAAGACACGGCTAACTCCGTGCCAGCAGCCGCGGTAATACTGAGGGTGCAAGCGTTATCCGGATTCACTGGGTTTAAATGGTGCGTAGTTG
+
F,FFFFFFFFFFFFFFFFFFFFFFFFFFFFFFFFFFFFFFFFFF:FFFFFFFFFF:FF:FFFFFFFFFF:F,FFFFFFFF:FFFFFF,FFFFFF,FFFFFFFFFF,FFFFFFFFFFF:::FFFFFFF:FFFFF,FFFFF:FF:FF,F:F:FF:FF::FFFFFF,FFFF:FF,FFFF,F::F:F:FFF,FFF,FFFFFFF,:,F,FFFFFFF,F,FFFFFF:FFFFF,:FFFFFF:,F,,FFFF,F,F,,F
@A00920:152:HGHKKDRXX:2:2106:23800:14747 1:N:0:CGCGTTCA+CTAGAACA
ACTCCTACGGGAGGCAGCAGTGGGGAATCTTGCGCAATGGGCGAAAGCCTGATCCAGCGACGCCGCGTGAGTGATGAAGGCCTTCGGGTTGTAAAGCTCTGTTGAGGGAGAAGAAAACAGTTAGGGCGAATAGGCCTAGCTCTTGACGGTATCCCTTTAGAAAGCACCGGCTAACTCTGTGCCAGCAGCCGCGGTAAGACAGAGGGTGCAAACGTTGCTCGGAATTACTGGGCGTAAAGCGCGTGTAGGC
+
FFFFFFFFFFFFFFFFFFFFFFFFFFFFF:FFFFFFFFFFFFFFFFFFFFFFFFFFFFFFFFFFFFFFFFFFFFFFFFFFFFFFFFFFFFFFFF,FFFFFFFFF:FFFFFFFFF:FFFFFFFFFFFFFFFFFFFFFFFFFFFFFF:FFFFFFFFFFFFFF:FFF:FFFFFFFFFFFFFFFFFFFFFFFFFFFFFFFFFFFFFFFFFFFFFFFFF:FFFFFFFFFFFFFFFFFFFFFFFFFFFFFFF,FFF
@A00920:152:HGHKKDRXX:2:2106:21061:14826 1:N:0:CGCGTTCA+CTAGAACA
ACTCCTACGGGAGGCAGCAGTGAGGAATATTGCTCAATGGGCGCAAGCCTGAAGCAGCGACGCCGCGTGGATGAAGAAGGTTTTCGGACTGTAAAATCCTTTTCTGTGTGACGAGAGTGGACGGTAGCACAGGAATAAGTCTCGGCTAACTACGTGCCAGCAGCCGCGGTAAAACGTAGGAGGCAAGCGTTATCCGGAGTTACTGGGCGTAAAGCGCGTGTAGGTGGATCGGTAAGTTACTTATAAAAGC
+
FFF:FFFF:FFFFFFFFFFFFFFFF:FFFFFFFFFF:FFFFFFFF,FFFFFFFFFFFFFFFFFFFFFFFFFFFFFFFFFFFFF,FFFFFFFFFF:FFFFFFFFFFFFFF:FFFFFFFFFF,FFFFFFFFFFFFFFFFFFFF:FFFFFFFFFFFFFFFFFFFFFFFFFFFFFFF,FFFFFFFFFFF:FFFFFFFFFFFFFFFFFFF,:FFFFFFFFFF:FFFFFFFFFFFFFFFF,FFF,FFFF:F:FFF:
@A00920:152:HGHKKDRXX:2:2106:15483:15937 1:N:0:CGCGTTCA+CTAGAACA
ACTCCTACGGGAGGCAGCAGTTAGGAATCTTGCGCAATGGGCGAAAGCCTGACGCAGCAACGCCGCGTGGGGGATGAAGGCCTTCGGGTTGTAAACCCCTTTCAGTAGGGACGAATTCAGACGGTACCTACAGAAGAAGCACCGGCCAACTACGTGCCAGCAGCCGCGGTGACACGTAGGGTGCAAGCGTTGTCCGGATTTATTGGGCGTAAAGGGCTCGTAGGCGGTTCGACAAGTCGGGTGTGAAACC
+
FFFFFFFFFFFFFFFFFFFFFFFFFF,FFF:FFFFFFFFFFFF:FFFFF:FFFFFFFF:FFFFFF:FFFFFFF,FF,FFFFFFFFFFF::FF::::FFFFFFFFFFFFFFFF::FFFFFFFFFFFFFFFFF:F,F:FFFFFFFF,FFFFFFFFFFFFFFFFFFFFFFFFFFFFFFFFFFFFF:F:FFFFFFFFFFF:FFFF:FFFFFF:F::FFFFF,FFFFFFFFFFFFFFFFFFFFFFFF:FFFFFFF
@A00920:152:HGHKKDRXX:2:2106:14805:16172 1:N:0:CGCGTTCA+CTAGAACA
ACTCCTACGGGAGGCAGCAGTAGGGAATCTTCCACAATGGACGAAAGTCTGATGGAGCAACGCCGCGTGAGTGAAGAAGGATTTCGGTTCGTAAAACTCTGTGGCAAGGGAAGAACAAGTAGCGTATTAACAGGCGCTACCTTGACGGTACCTGGTTAGAAAGCCACGGCTAACTACGTGCCAGCAGCCGCGGTAATACGTAGGTGGCAAGCGTTGTCCGGAATTATTGGGCGGACAGCGCGCGCCGGTG
+
:FFFFF,FFFFFFFFFFFFFFFF:FFFF:FFFFFFFFFFF:FFFF,FFFFF:FFFFFFFFFFFFFFFFF:FFFFFFFFFFFFF,FFFFFFF::FFFFFFFFF,,F,,FF,FFFFFFFF,FF,FFFF,FFFF,FFFFF,FFFFFF:FFFFFFFF,,FF:,,FFFFFFFF:FFFFFF,,FFFFFFFF:FFFFFF,FF:F,:,F,FFF:FF,:FFFFF:,FFFFF:FFF,::F:F,,F,FFFFF,FFF,FFF:
@A00920:152:HGHKKDRXX:2:2106:2338:17566 1:N:0:CGCGTTCA+CTAGAACA
ACTCCTACGGGAGGCAGCAGTGAGGGATATTGCGCAATGGGCGAAAGCCTGACGCAGCGACGCCGCGTGGGTGAAGAAGGGTTTCGGCTCGTAAAGCCCTTTTCTGCGTGACGATAATGACGGTAGCGCAGGAAGAAGTGTCGGCTAACTACGTGCCAGCAGCCGCGGTAAAACGTAGGACGCAAACGTTATCCGGAATTACTGGGCGTCAAGGGCGCGCAGGCGGTGGTGTAAGGGAGGCATGAAAGCT
+
FF:FF,:FFFFFFFF,FFFFFFFFFFFF,:FFFFF:FFFFFFFFFFF:FFFFFFFFFFFFFFFFFFFFFFFFFFFFFFFFFF:FFFFFFFFFF,FFFFFFFFFFFFFFFFFFFF,:FFFFFFFFFFFFF:FFF,FFFFF,FFFFFFFFFFFFFFFFFFFFFFFFFFFF:FF:FFFFFFF:FFFFF:FFF:FFFFFFFFFFFFF:FFFFFFF,FFFFFFFFFF:FFFFFFF,:FF:,FFF:FF:F,,FFFF
@A00920:152:HGHKKDRXX:2:2106:4978:17879 1:N:0:CGCGTTCA+CTAGAACA
ACTCCTACGGGAGGCAGCAGTAAGGAATATTGGTCAATGGACGCAAGTCTGAACCAGCCATGCCGCGTGAAGGATGAAGGTCCTCTGGATTGTAAACTTCTTTTATATGGGAAGAAATCCCGGAATTCTTTCTGGGTTGACGGTACCATAGGAATAAGCACCGGCTAACTCCGTGCCAGCAGCCGCGGTAATACGGAGGGTGCAAGCGTTATCCGGATTCACTGGGTTTAAAGGGTGCGTAGGAGGACTG
+
F:FFF:FFFF:FFFFFFFFFF:FFFFFFFFFFFFFFFF:FFFFFFF:FFFFFFFFFFFFFFFFFFFFFFFFFFFFFFFFFFFFFFFFFF,FFFFFFF:FFF:FF,FFFFFFF:,FFFFFFFFFFFFFFFFFFFFFFFFFFFFFFFFFFF:FFFFF:FFFFFFFFFFFFFFFFFFFFFFFFFFFF,:F:FFFFFFFFFFFFFFF::FFFFFFFFFFFFFFFFFFFFFFFFFF:F::::F::FFF,,:FFFF
@A00920:152:HGHKKDRXX:2:2106:30364:18129 1:N:0:CGCGTTCA+CTAGAACA
ACTCCTACGGGAGGCAGCAGTGGGGAATCTTAGACAATGGGCGCAAGCCTGATCTAGCCATGCCGCGTGGACGATGAAGGCCTTAGGGTTGTAAAGTCCTTTCGCTGGGGAAGATAATGACGGTACCCAGTAAAGAAGCCCCGGCTAACTCCGTGCCAGCAGCCGCGGTAATACGGAGGGGGCTAGCGTTGCTCGGAATAACTGGGCGTAAAGCGCACGTAGGCGGACTCTTAAGTCGGGGGTGAAATCC
+
FFFFFFFFFFFFFFFFFFFFFFFFFFFFF,FFFFF:FFFFFFFFFFFFFFFFFF:FFFFFFFFFFFFFFFFFFFFFFFFFFF,F,FFFFFFFFFFFFFFFFF,F:F:FFFFFF:FFFF:FFF:FFF,FFFF:FFFFFFFFF,FFFF:FF:FFFFFFFF:FFFFF,FFFF:F:FF:F:FFF:FFF,,FF,F:FF,:FFF:,FFFFF::FFFFFF:FFFF,FF,FFFFF,FFFFFFFFF,,FFFFFFFFFF:
@A00920:152:HGHKKDRXX:2:2106:31720:18505 1:N:0:CGCGTTCA+CTAGAACA
ACTCCTACGGGAGGCAGCAGTGGGGAATATTGGACAATGGGCGAAAGCCTGATCCAGCAATGCCGCGTGAGTGATGAAGGCCCTAGGGTTGTAAAATCCTTTCGTTGGGGACGATAATGACGGTACCAAAAGAAGAAGCTCCGGCTAACTTCGTGCCAGCAGCAGCGGTAATACGAAGGTGGCTAGCGTTGTTCGGATTTACTGGGCGTAAAGCGAGTGTAGGCGGGTCGTTAAGTTGGGGGTGAAATCC
+
F::F,,FFF:FF::FF:::::FFF:FFFF,F,,F:FF,:FF,FFFFFFFFFFF:,F:FFFFFF::,:FF,,::FF,F:,,::FFFF::FF,FFFFFFFFFFFF:FFF,:FFFFFFFFF,FFFF:FFF,FF,::FFFFFF,FFF:FFFFFF:FFFFFFFFFFFF,:FFFFF,FFFFFFFF,FFF::F,FF:,FFF:F:FFFFFFF,FFFFFF:,FF,:F:FF,FFFFF,:FFFFF,FF:,FFFF:FF:FF:
@A00920:152:HGHKKDRXX:2:2106:9598:19272 1:N:0:CGCGTTCA+CTAGAACA
ACTCCTACGGGAGGCAGCAGTGGGGAATATTGGACAATGGGCGCAAGCCTGATCCAGCAATGCCGCGTGAGTGATGAAGGCCTTCGGGTTGTAAAGCTCTTTTACCAGGGATGATAATGACAGGACCTGGAGAATAAGCTCCGGCTAACTCCGTGCCAGCAGCCGCGGTAATACGGAGGGAGCTAGCGTTGTTCGGAAATACTGGGCGTAAAGCGCACGTAGGCGGCGCAGCAAGTCAGGGGTGAAATCC
+
FFFFFFFFFFF:FFFFFFFF:FFFFFFFFFFFFFFFFFFFF:FFFFFFFFFFF:FFF:F,FFFFFFFFFFFFFFFFFFFFFFFFFFFFFFFF,FFFFFFFF:FFFFFFFF,FFFFFFFF,F:F,FFFFFFFFFFFFF:FFF,:FFFFFFFFFF:FFF,F:FFFF:FFFFFF:FFFFF:F:FFFFFFFFF:FFFFFFF,FFFFFFFFFFFFF:FFFFFF:F:FFFFFFFF,:FF::FF,F,FFFFFFF:::
@A00920:152:HGHKKDRXX:2:2106:3215:19836 1:N:0:CGCGTTCA+CTAGAACA
ACTCCTACGGGAGGCAGCAGTGGGGAATATTGGACAATGGGCGCAAGCCTGATCCAGCCACGCCGCGTGAGTGATGAAGGCCTTCGGGTCGTAAAGCTCTGTGGGGAGGGACGAACCGCTGCAGGTTCATAGCCTGCAGCATGACGGTACCTCCTTAGCAAGCACCGGCTAACTTCGTGCCAGCAGCCGCGGTAATACGTAGGGTGCGAGCGTTCTCCGGAATCATTGGGCGTAAAGAGCTCGTAGGCGG
+
F:FFFFFFFFFFFFFFFFFFFFFFFFFFFFFFFFFFFFFFFFFF:FFFFFFFFFFFFFFFFFFFFFFFFFFFFFFFFFFFFFFFFFFFFFFFFFFFFFFFFFFFFFFFFFFFFFFFFFFFFFFFFFFFFF,FFFF::FFFFFFFFFFFFFFFFFFFFF:F,FFF:FFFFFF:FFFFFFFFFFFFFFFFFFFFFFFF:FFFF:FFFFFFFFF:FF,:FFFFFFFFFFFFFFFFFFFFFFFFFFF:FF:F:F
@A00920:152:HGHKKDRXX:2:2106:7310:19946 1:N:0:CGCGTTCA+CTAGAACA
ACTCCTACGGGAGGCAGCAGTGGGGAATTTTGGACAATGGGCGAAAGCCTGATCCAGCAATGCCGCGTGAGTGATGAAGGCCTTAGGGTTGTAAACCTCTTTTAACAGGGACGATAATGACGGTACCGGAAGAATAAGCCACGGCTAACTCAGTGCCAGCAGCCGCGGAAATACAGAGGGCCCGAGCGTAGTTCGGATTTACTGGGCGTAAAGAGAACGTAGGCGGCTATGGAAGTGAGAGGTGAACGCA
+
FFFFF:FFFFFFFFFFFFFF,,FFFFFF:FFFF,F::FFF:FF:F:F,FFFF::FFFF,F:FFFFFFFFFFFF:FFF,FFFF,F:FFFFFFFFFF,FFFFF:FF,F,FFFF,FFF,::,FF,,FFF::,F,FFF,F:,:F,FF:F::F:,,,,,F,FF,FF,,F:FF:,,F,,:,::,,F,,:F:FF:F,F,,F:F,F,,:,::,:FFFF:::,,,F,:,,F,,F,,,,,:,F,FF,FFFF,FF,:,F:F
@A00920:152:HGHKKDRXX:2:2106:29469:20149 1:N:0:CGCGTTCA+CTAGAACA
ACTCCTACGGGAGGCAGCAGTGGGGAATATTGGGCAATGGGCGAAAGCCTGACCCAGCCATGCCGCGTGAGTGATGAAGGCCTTAGGGTTGTAAAGCTCTTTCAGTGGGGAAGATAATGACGGTACCCACAGAAGAAGCCCCGGCTAACTTCGTGCCAGCAGCCGCGGTAATACGAAGGGGGCTAGCGTTGTTCGGATTTACTGGGCGTAAAGCGCACGTAGGCGGATCGTTAAGTCGGGGGTGAAATCC
+
FFFFFFFFFFFFFFFFFFFFFFFFF:FFFFFFFFF:FFFFFFFFFFFFFFFFFFFFFFFFFFFFFFFFFFFFFFFFFFFFFFFFFFFFFFFFFFFFFFFFFFFFFFFFFFFFFFFFFF:FFFFFFFFFFFFFFFFF:FFFFFFFFFFFFFFFF::FF:FFFFFFFFFF:FFFFF:F:FFFFFFFFFFFFFFFF:FFFFFFFFFFFFFFFFFFFFFFFFFF:FFFFFFFFFFFFFFFFFFFFFF:FF:FFF
@A00920:152:HGHKKDRXX:2:2106:31159:20478 1:N:0:CGCGTTCA+CTAGAACA
ACTCCTACGGGAGGCAGCAGTGGGGAATATTGCGCAATGGGCGGAAGCCTGACGCAGCGACGCCGCGTGGGGGATGACGGCCTTCGGGTTGTAAACCTCTTTCAGCACCGACGAAGCCTTTCGGGGTGACGGTAGGTGCAGAAGAAGCGCCGGCTAACTACGTGCCAGCAGCCGCGGTAATACGTAGGGCGCAAGCGTTGTCCGGAATTATGGGGCGAAAAGAGCTCGTAGGAGGTTTGACGCGTCTGTC
+
FFFFFFFFFFFFFFFFFFFFFFFFFFFFFFFFFFFFFFFFFFF:FFFFFFFFFF:FFFFFFFFFFFFFFFFFFFFFFFFF:FFFFFF:FFFFFFFFFFFFFFFFFFFFFFFFFFFFFFFF,FF:FF:FF:,F:FF,FF,FFFFFF,:FFFFFFF:FFFFFFF,,FF:FFFF,FF:,,FF:FF,F:,F:FF,:FF::F,,:FF:F:,::FFF,FFFF:F,FF:FFFF:FF,FF,:,,F,F,FFFFFFF:F:
@A00920:152:HGHKKDRXX:2:2106:24316:21621 1:N:0:CGCGTTCA+CTAGAACA
ACTCCTACGGGAGGCAGCAGCAGGGAATTTTGCGCAATGGGCGAAAGCCTGACGCAGCAACGCCGCGTGGGGGATGAAGGCCTTCGGGTTGTAAACCCCTTTCAGAGGGAAAGAAGGGTGTCGGCGTGAATAGCGCCGGCATTTGACGGTACCTTCAGAGGAAGCCCCGGCCAACTCTGTGCCAGCAGCCGCGGTAAGACGGAGGGCGCAAGCGGTGTTCGGAATTACTGGGCGTAAAGCGCGGGCAGGT
+
FFF:F,FFF,FF:FFF:FFFFFFF:FF,FFFFFFFFFF:FFFFFFFF:FFFFF,,:FFFFF:FF,FFFFF:FF:,:F,F:FFF,,F:FFF:FFFF,F,FF,FFFF:::F:,F::,FFFFFFFFFFFFFFF,FFFFFFFFFFFF,FF:FFFFFF,F::F:FFF,FF,FFFFFFFFFF::,FFFFFFFFFFFFFFFFFFFFFFFFFFFFFF,,FF:,FF::FFF,F,F,:FF:F,FF:,,FF:FFFFFFFF:
@A00920:152:HGHKKDRXX:2:2106:5321:22514 1:N:0:CGCGTTCA+CTAGAACA
ACTCCTACGGGAGGCAGCAGTGGGGAATATTGCGCAATGGGCGAAAGCCTGATCCAGCCATGCCGCGTGAGTGATGAAGGCCCTAGGGTTGTAAAGCTCTTTCACCGGTGAAGATAATGACGGTAACCGGAGAAGAAGCCCCGGCTAACTTCGTGCCAGCAGCCGCGGTAATACGAAGGGGGCTAGCGTTGTTCGGAATTACTGGGCGTAAAGCGCACGTAGGCGGACTGTTAAGTCAGAGGTGAAAGCC
+
FFF:F:FFFFFFFFFFFFFF,:FFFF,F,:FF:FFFFFFFFF:FFFFFFFFFFFFFFFFFFFFFF:FFFFFFFFFFFFFFF,FFFFFF,FFFFFFFFFFFFFFFFF,FFFFF,FFFFFFF:FFFFFFFFFFFFF:FFFFFFF,FFFFFFFFFFFFFF:FFFFFFF,FFFFFF:FF:F::FFF:FFFFFFFFFFF:F:FFFFFFF:F,FFFFF,FF:FFFFFF,FFFFFFFFFFF::F:FFF,FFFFFFF:
@A00920:152:HGHKKDRXX:2:2106:4463:22561 1:N:0:CGCGTTCA+CTAGAACA
ACTCCTACGGGAGGCAGCAGTGGGGAATATTGGGCAATGGGCGAAAGCCTGACCCAGCCATGCCGCGTGAGTGACGAAGGCCTTCGGGTCGTAAACCCCTGTCAGAGGGAAAGAAGGGTCACCGGGTTAATACCCCGGTGATTTGACGGTACCTCCAGAAGCAGCCACGGCTAACTTCGTGCCAGCAGCCGCGGTAATACGAAGGTGGCAAGCGTTGTTCGGATTTACTGGGCGTACAGGGAGCGTAGGC
+
FFFFFFFFFFFFFFFFFFFFFFFFFFFFFFFFFFFFFFFFFFFFFFFFFFFFFFFFFFFFFFFFFFFFFFFFFFFFFFFFFFFFFFFFFFFF:FFFFFFFFFF,FFFFFF:FFFFFFFFFFFFFFFFF,FFFFFFFF,FFFFFFFFFFFF:FFFF:FFFFF:FF:FFFFFFFFFFFFFFF:FFFFFFFFF,FF:F:FF:FFF,:FFFFFFFFFFFFF:,FFFFFFFFFFFFF::F:FFF:F:F::FFFF:
@A00920:152:HGHKKDRXX:2:2106:25644:23766 1:N:0:CGCGTTCA+CTAGAACA
ACTCCTACGGGAGGCAGCAGTGGGGAATTTTGGGCAATGGCCGCAAGGCTGACCCAGCGACGCCGCGTGCGGGAGGACGCCTTTCGGGGTGTAAACCGCTGTCAGGGGGGACGAACCGCCGCAGGACGAACAGGTCTGCGGTCTGACGGTACCCTCAAAGGAAGCACCGGCTAACTCCGTGCCAGCAGCCGCGGTAATACGGAGGGTGCGAGCGTTGTCCGGAATCACTGGGCGTAAAGGGCGCGTAGGC
+
FFFFFFFFFFFFFFFFFFFFFFFFFFFFFFFFFFFFFFFFFFFFFFFFFFFFFFFFFFFFFFFFFFFFFFFFFFFFFFFFFFFFFFFFFFFFFFFFFFFFFFFFFFFFFFFFFFFFFFFFFFFFF:FFFFFFFFFFFFFFFFFFFFFFFFFFFFFFFFFFF::FFFFFFF:F:FFFFFFFFFFFFFFFFFFFFFFF,F:FFFFFFFFF:,,FFFFF:FF:FF::FFFFFFFF:F:F:FFFF:F::FFFFF
@A00920:152:HGHKKDRXX:2:2106:8594:24737 1:N:0:CGCGTTCA+CTAGAACA
ACTCCTACGGGAGGCAGCAGTAAGGAATATTGCACAATGGGCGCGAGCCTGATGCAGCAACGCCGCGTGTAGGATGACGGGCTTCGGCTTGTAAACTACTTTTGTCGAGGACGAGCAAGGACGGTACTCGGCGAATCAGCCTCGGCTAACTACGTGCCAGCAGCCGCGGTAAAACGTAGGAGGCGAGCGTTATCCGGATTTACTGGGCGTAAAGCGCGGGTCGGTGGTGACTTAAGTCATGCGTGAAAGC
+
FFFFFFFFFFFFFFFFFFFFFFFFFFFFFFF:FFFFFFFFFFFFFFFFFFFFFFFFFFFFFFFFFFFFFFFFFFFFFFFFFFFFFFFFFFFFFFFFFFFFFFFFFFFF,:FFFFFFFFFFFFFFFFFFFFFFFFFFFFFFFFFFFFFFFFFFFFFFFFFFFF:FFFFFFFFFFFFFFFFFFFFFFFFFFFFFF,:FFFFFFFFFFFFFFF:,FFFFFFFFFFFFFFFFFFFFFFFFFFFF,FFFFF,FFF
@A00920:152:HGHKKDRXX:2:2106:3287:24878 1:N:0:CGCGTTCA+CTAGAACA
ACTCCTACGGGAGGCAGCAGTGGGGAATCTTGCGCAATGGGCGAAAGCCTGACGCAGCGATGCCGCGTGAGCGATGAAGGCCTTCGGGTTGTAAAGCTCTGTGGATGGAGACGAATAAGCGTTGGTTAATACCCCGCGTGATGACGGTATCCATTTAGCAAGCACCGGCTAACTCTGTGCCAGCAGCCGCGGTAATACAGAGGGTGCAAACGTTGTTCGGAATTACTGGGCGTAAAGCGCGTGTAGGCGG
+
FFFFFFFFFFFFFFFFFFFFFFFFFFFFF,FFFFFFFFFFFFFFFFFFFFFFFFF:FFFFFFFFFFFFFFFFFFFFFFFFFFFFFFFFFFFFFFFFFFFF:FFF:FFFFFFFFFFFFFFFFFFFFFF:FFFFFFFFFFFFFFFFFFFFFFFFF:FFFFFF,FFFFFFFFFFFFFFFFFFFFFFF:FFFFFF:F:FF:FFFFFFF:FF::FFFFFFFFFFFF:F:FFFFFF:F:FFF::FFF:F::FFFFF
@A00920:152:HGHKKDRXX:2:2106:2148:25160 1:N:0:CGCGTTCA+CTAGAACA
ACTCCTACGGGAGGCAGCAGTGGGGAATTGTTCGCAATGGGCGCAAGCCTGAACACGCAACGCCGCGTGGAGGATGAAGGTCTTCGGATTGTAAACTCCTTTTGCCCGGGACGAAATGCTCAGACCAAAAACGACTGAGTTTGACGGAACCGGGTGAGGAAGCCCCGGCTACCTCAGTGCCAGCAGCCTCGGTCATACAGAGGGGGCCAGCGTAGTTAGGAATTACTGGCCGTAAAGGGCGCGTAGGCGG
+
FFFFFFFFFFFFFFFFFFFFFFFFFFFFF:F:,,FFFFFFF,FFFF,FFFFF,,FFFFF,,FFFFFFFFFFFFF:FFFFFFFFFFFFFFFFFFFFF,FFF,FFFFFFFFFFFFF:F,FFF,FF:FF,,F:F:F,:F,F,,,FFFF,,,F::,F:F,:F,:F,FFF,F,FFF,FF,,:FFF:::FFFFF,::,F,,FFF,,F,,F,FF,:,,FFFF:,,F,,FF,,,::F,F,F,,FFFF,:FFFFFFFF:
@A00920:152:HGHKKDRXX:2:2106:6307:25880 1:N:0:CGCGTTCA+CTAGAACA
ACTCCTACGGGAGGCAGCAGTGGGGAATCTTGCGCAATGGGCGAAAGCCTGACGCAGCGATGCCGCGTGCGGGAAGAAGGCCTTCGGGTTGTAAACCGCTTTCAGCAGGGACGAAATTGACGGTACCTGCAGAAGAAGCTCCGGCCAACTACGTGCCAGCAGCCGCGGTAAGACGTAGGGGGCGAGCGTTGTCCGGAATTATTGGGCGTAAAGGGCTCCTAGGCGGTTCAGTAAGTCGACTGTGAAAATC
+
FF:,F:FFFF,FFFFFFFF:FFFFFFFFFFF:FFFFF:F:FFFFFFFFFFFFFFFF,:FFFFF:FFF,FFF:FF,FF:FFFFFF:FFFFF,F:FFFFF::F:FFFFFFF:FFFF,:FF,:FFFFFFFFFFFFFFFFFF,FF:FFFFFFFFFFFFF:FFFFFF:F,FFFFFFFFFFFFFFF:F:FF:FFF,:FFFFFF:FFFFFFF:FFF:FFF::FF:FFF:F,FFFFF:FF::,F,,::F::F:FFF:F
@A00920:152:HGHKKDRXX:2:2106:15221:26162 1:N:0:CGCGTTCA+CTAGAACA
ACTCCTACGGGAGGCAGCAGTGGGGAATTGTTCACAATGGGCGCAAGCCTGATGACGCAACGCCGCGTGGAGGATGAAGGTCTTCGGATTGTAAACTCCTGTTGCCCGGGACGAAACGCTTCAATCTAATACGTTGAAGCCTGACGGTACCGGGTGAGGAAGCCCCGGCTAACTCTGTGCCAGCAGCCGCGGTAATACAGAGGGGGCAAGCGTTGTTCGGAATTACTGGGCGTACAGGGCGCGTAGGCGG
+
FFFFFFFFFFFFFFFFFFFFFFFFFFFFFFFFFFFFFFFFFFFFFFFFFFFFFFFFFFFFFFFFFFFFFFFFFFFFFFFFFFFFFFFFFFFFFFFFFFF:FFFFFFFFFFFFFFFFFFFFFFFFFFFFFFFFFFFF:FFFFFFFF:FFFFFFFFFFFFFF:FFF:FFFFFFFFFFFFFFFFFF:FFFFFFFF:F:F:FFFFFFFFFFFFFFFFFF:FFFFF,FFFFFFFFF:FF,,FFFFFFF:F:FFFF
@A00920:152:HGHKKDRXX:2:2106:26485:26944 1:N:0:CGCGTTCA+CTAGAACA
ACTCCTACGGGAGGCAGCAGTCGGGAATTTTGGGCAATGGGCGCAAGCCTGATCCAGCCATTCCGCGTGCAGGATGAAGGCCCTCGGGTTGTAAACTGCTTTTGTACGGAACGAAACGGCGCTTTCTAACACAGGGCGCTAATGACGGTACCGTAAGAATAAGCACCGGCTAACTACGTGCCAGCAGCCGCGGTAATACGAAGGGTGCAAGCGTTAATCGGAATTACTGGGCGTAAAGCGCGCGAAGGCG
+
FFFFFFFFFFFFFFFFFFFFFFFFFFF:FFFFFFFFFFFFFFFFFFFFFFFFFFFFFFFFFFFFFFFFFFFFFFFFFFFFFFFFFFFFFFFF:FFFFFFFFFFFFFFFFFFFFFFFFFFFFFFFFFFFFFFFFFFFFFF:FFFFFFFFFFFFFFFFFFFFFFFFFFFFFFFFF:F,FFFFFFFFFFFFFFFFFFFFF:FFFFFFFFFFFFFFFFFFFFFFF::F:FFFFFFFFFFFFF:F:FFF:FFFFF
@A00920:152:HGHKKDRXX:2:2106:30174:27508 1:N:0:CGCGTTCA+CTAGAACA
ACTCCTACGGGAGGCAGCAGTCGAGAATTTTTCTCAATGGGGGAAACCCTGAAGGAGCGACGCCGCGTGGAGGATGAAGGTCTTCGGATTGTAAACTCCTGTCATTTGGGAACAAGGTGTGCGCGTTAACTGCGCGCGCATTGATAGTACCAGAAGAGGAAGAGACGGCTAACTCTGTGCCAGCAGCCGCGGTAATACAGAGGTCTCAAGCGTTGTTCGGATTCATTGGGCGTAAAGGGTGCGTAGGCGG
+
FFFFFFFFFFFFFFFFFFFFFFFFFFFFFFFFFFFFFFFFFFFFF:FFFFFFFFFFFFFFFFFFFFFFFFFFFFFFFFFFFFFFFFFFFFFFFFFFFFFFFFF:FFFFFFF:F,FFFFFFFFFFFFFFFFFFFFFFFFFFFFFFFFFFFFFFFFFFFFF::FFFFFFFFFFFF:FFFFFFFFFF:FFFFFFFFF:F:FFFFFFFFFFFFFFFFFFFFFFFFF:FFFFFFFFF:FFFFFFFFFFFFFFFFF
@A00920:152:HGHKKDRXX:2:2106:26558:28416 1:N:0:CGCGTTCA+CTAGAACA
ACTCCTACGGGAGGCAGCAGTGGGGAATTTTGGGCAATGGCCGAAAGGCTGACCCAGCGACGCCGCGTGCGGGAGGACGCCCTTCGGGGTGTAAACCGCTGTCAGAGGGGACGAAAGGCCGGGGTGGGAATACTGCCCTGGAGTGACGGTACCCTCAGAGGAAGCACCGGCTAACTCTGTGCCAGCAGCCGCGGTAATACGGGGGGAGCAAGCGTTGTTCGGATTTACTGGGCGTAAAGGGCGCGTAGGC
+
FFFFFFFFF:FFFFFFFFFFFFFFFFFFFFFFFFFFF:FFFFFFFFFFFFFFFFFFFFFFFFFFFFF:FFFFFFFFFFFFFFFFFFFFFFFFFFFFFFFFFFFFFFFFFF:FFF:FFFFFFFFFFFFFF,FF::FFFFFFFFFFF:::FFFFFFFFFFFFFFFFFFFFFFFFFFFFFFFFFFF,FFFFFFFFFFF,FFF:FFFFFFFFF:FFF:FFFFFFFF::FFFFFFFFFFF:FFFFF:F::FFFF:
@A00920:152:HGHKKDRXX:2:2106:30761:30812 1:N:0:CGCGTTCA+CTAGAACA
ACTCCTACGGGAGGCAGCAGTGGGGAATTTTGGACAATGGGGGCAACCCTGATCCAGCCATGCCGCGTGTGTGAAGAAGGCCTTCGGGTTGTAAAGCACTTTCGGACGGAACGAAATCGCGCGGGTGAATATCCCGCGTGGATGACGGTACCTGGAGAATAAGCCCCGGCTAACTTCGTGCCAGCAGCCGCGGTCATACGTAGGGTGCAAGCATTATCCGGAGTGACTGGGCGTAAAGAGTTGCGTAGGC
+
F:FFFFFFFFFFFFFFFFFFFFFFFF:FFFFFFFF:FFFFFFFFFFFFFFFFFFFFFFF,FFFFFFFFFFFFFFFFFFFFF::FFFFFFFFFFFFFFFFFFFFFFFFFFFFFFFFFFFFFFFFFF,FF:FFFFFFFFFFFFFFFFF:FFFFFFFFFFFFFFFFFFFF:FFFFFFFFFFFFFFFFFF:FFFFFFF:FFFFFFFFFF:FFF:FFFF:,:FFFFF:FF:FFFFF:FF,FFFFFF:FFFFFFFF
@A00920:152:HGHKKDRXX:2:2106:9625:31563 1:N:0:CGCGTTCA+CTAGAACA
ACTCCTACGGGAGGCAGCAGTGGGGAATATTGCGCAATGGGCGAAAGCCTGACGCAGCGACGCCGCGTGTGGGATGACGGCCTTCGGGTTGTAAACCACTGTCGGGAGGGACGAAGATCTGACGGTACCTCCAAAGGAAGCACCGGCTAACTCTGTGCCAGCAGCCGCGGTAATACGTAGGTGGCAAGCGTTGTCCGGAATTATTGGGCGTAAAGCGAGTGTAGGCGGTCTGCCAAGTCGATTGTGAAAT
+
FF,FFFFFFFFFFFFFFFFFFFFFF,:F:FFFFFFFFFFFFFFFFFFFFFFFFF:FFFFFFFFFFFF,FFFFFFFFFFFFFFFFFFFFFFFFFFFFFFFFFFFFFFFFFFFFFFF:FFFFFFFFF::FFFFF:FFF:F,FFFFFFFFFFFFFFFFFFFFF::FFFFFFFFFFFFFFFF:FFFFFFFFFFFFFFFFFFFF:FFFFFFFFFFFFF:::F:FFFF,FFFF:FFFFFFF,FFFFF:FFFF,FFF
@A00920:152:HGHKKDRXX:2:2106:3197:31610 1:N:0:CGCGTTCA+CTAGAACA
ACTCCTACGGGAGGCAGCAGTAAGGAATATTGCACAATGGACGCAAGTCTGATGCAGCAAAGCCGCGTGCCCGAGGACGGCCTTCGGGTTGTAAAGGGCTTTTCTGGCTGAAGAGGCAGGACGGTATGACAGGAATAAGAGTCGGCTAACAAAGAGCCAGCAGCAGCGGAAAAAAGTAGGACTCCAGCGTAATCAGTATTTACTTGGCGAACATCGAGCGCAGTAGGTGGTCCAAGTCAGACCTCAAAGC
+
FFFFFFFFFFFFFFFFFFFFFFFFFFFFFFFF:FFFFFFFFFFFFFF,FFFFF,FFFFFF,FFFFFFFFFF,FF:FF,FFFF:FFFFFF:FFFFFF,:FFFFFFFF:FFF:FFFF:FFF,FF,F:F,F:::,,FF,,:,,::,:,F,FF:,,,F,,::F,,FFF:,FFF,,FFF,,,F,FFF,F,FFF,F,:F,,,,:,FF:,,,FFF,,F,F,:F,F,F,FF,,,,FFFFFF:F,,F,FFF,,,FF,,F
@A00920:152:HGHKKDRXX:2:2106:23683:32362 1:N:0:CGCGTTCA+CTAGAACA
ACTCCTACGGGAGGCAGCAGTAAGGGATATTGGGCAATGGGCGAAAGCCTGACCCAGCAACGCCGCGTTGAGGAAGACGGCCTTCGGGTTGTAAACTCATTTTCTGGGGGACGAGGAAGGACGGTACCCCAGGAAGAAGTCACGGCTAACTACGTGCCAGCAGCCGCGGTAAAACGTAGGTGGCAAGCGTTATCCGGATTTACTGGGCGTAAAGGGTGTGCAGGCGGAGGACCAAGTGGTGTATGAAAGG
+
FFFFFFFFFFFFFFFFFFFFFFFFFFFFFFFFFFFFFFFFFFFFFFFFFFFFFFFFFFFFFFFFFFF:FF,FFFFFFFFFFFFFFFFFFFF:FFFFFFFFFFFFFFFFFFFFFF:FFFFF:FFFFFFFFFFF:FFFFFFF:FFFFFFF:FFFFFFFFFFF:FF:FFF:FFFFFFFFFFF,FFFFF:FFFFFFFFFF,FFFFFFFFFFFFFFFFFFFFFFFFF::FF:FFFFFFF,FFFFFFF:F:FFFFF
@A00920:152:HGHKKDRXX:2:2106:25310:32393 1:N:0:CGCGTTCA+CTAGAACA
ACTCCTACGGGAGGCAGCAGTAAGGAATATTGCACAATGGGCGCAAGCCTGATGCAGCAACGCCGCGTGCCCGAGGACGGCCTTCGGGTTGTAAAGGGCTTTTCTGGCTGACGAGGAAGGACGGTAGGCCAGGAATAAGCGTCGGCTAACTACGTGCCAGCAGCCGCGGTAAAACGTAGGACGCGAGCGTTATCCGGATTTACTGGGCGTAAAGCGCGGGCAGGCGGTGGTCCAAGTCGGACGTGAAAGC
+
FFFFFFFFFFFFFFFFFFFFFFFFFFFFFFF:FFFFFFFFFFFFF:FFFFFFFFFFFFFFFFFFFFFFFFFFFFFF:FFFFFFFFFFF:,F,FFFF:FFFFFFFFFFFFFFFFFFF:FFFFFFF,FFFFFFFFFFFFFFFFFFFFFFFFFFFFFFFFFF:FFFF:FFFF:FFFFFFFFFFFFFFFFFFFF,FFFFFFFFFFFFFFFFFF:FF:FFF:FFFF,FFFF:FFFFFFF,FF:FFFF,FFF:F,F
@A00920:152:HGHKKDRXX:2:2106:15257:33332 1:N:0:CGCGTTCA+CTAGAACA
ACTCCTACGGGAGGCAGCAGTAAGGAATATTGGGCAATGGAGGCAACTCTGACCCAGCCATGCCGCGTGGAGGATGAAGGCCCTCTGGGTTGTAAACTTCTTTTACTTGGGACGAAACCACTTTTTTCTAAGGGTGTTGACGGTACCAAGGGAATAAGCACCGGCTAACTCCGTGCCAGCAGCCGCGGTAATACGGAGGGTGCAAGCGTTATCCGGATTCACTGGGTTTAAAGGGTGCGTAGGCGGGCAG
+
:FFFF,FFFFFFFFFFFFFFFFFFFFFFFFFFFFFFFFFFFFFFFFFFFFFFF:FFFFFFFFFFFFFFFFFFFFFFFFFFFFFFFFFFFFFFFFFFFFFFFFFFFFFFFFFFFFFFFFFFFFFFFFF:F,,FFFFFFFFFFFFFFFFFFFFFF:FFFFFFFFFFFF:FFFFFFFFFFFFFFFFFFFFFFFFFFFF::FFFFFFFFFFFFFFFFFFFFFFFFF,FF:F:FF,FFFF:FFF:,:FF:FFFFF
@A00920:152:HGHKKDRXX:2:2106:25753:33974 1:N:0:CGCGTTCA+CTAGAACA
ACTCCTACGGGAGGCAGCAGTGGGGAATATTGGACAATGGGCGCAAGCCTGATGCAGCGACGCCGCGTGGGTGAAGAAGGATTTCGGTCTGTAAAGCCCTTTTCTGTGTGACGAGAGTGGACGGTAGCACAGGAATAAGTCTCGGCTAACTACGTGCCAGCAGCCGCGGTAAAACGTAGGAGGCAAGCGTTATCCGGAGTTACTGGGCGTAAAGCGCGTGCAGGTGGGTCGATCAGTTGGTTATGAAAGC
+
FFFFFFFFFFFFFFFFFFFF:FFFFFFFFFFFFFFFFFFFFFFFFFFFF:FFFFFFFFF:FFFFFFF:FFFFFFFF:FFFFFFFFFFFFFFFFFFFFFFFFFFFFFFFFFFFFFF,FFFFFFFFFFFFFFFFFFFFF:FFFFFFFFFFFFFFFFFFFFFFFF:FFFFFFFFFFFFFF:F:FFFFFFFFFFF:FFFFFFFFF:FFFFFFFF,FFFFFFFFFF:FFFFFFFFFF:FFFFFFFF,F:F,F,FF
@A00920:152:HGHKKDRXX:2:2106:9914:34225 1:N:0:CGCGTTCA+CTAGAACA
ACTCCTACGGGAGGCAGCAGTGGGGAATTGTTCGCAATGGGCGCAAGCCTGACGACGCAACGCCGCGTGGAGGATGAAGGTCTTCGGATTGTAAACTCCTGTCGAACGGGACGAACACCTTTTGGGCTAACACCCCGAAGGGCTGACGGTACCGTGAGAGGAAGCACCGGCTAACTCTGTGCCAGCAGCCGCGGTAATACAGAGGGGGCAAGCGTTGTTCGGAATTACTGGGCGTAAAGGGCGCGTAGGC
+
FFFFFFF:FFFF:FFFFFFFFFFFFFF,FFFF:FFFFFFF::FFFFF:FFFFF:FFFFFFFFFFFFFFFFF:FFFFFFFFFFFFFFFFF,,FFFFFFFFFFFF:FFFFF:FFFFFFFFFFFFFFF,FF:F:,FFFF:FFFFFFF:FFFFF:FF,F,FFFFF:,:F,F:FFF:FFFFFFF::FFFFFFF:FF:FFF:FF:FFFFF,FF,FF,F:F,FFFF:,FFFFF:FFFF,FFF,FFFFFF:FFFFFFF
@A00920:152:HGHKKDRXX:2:2106:15347:34428 1:N:0:CGCGTTCA+CTAGAACA
ACTCCTACGGGAGGCAGCAGTGAGGAATATTGGTCAATGGAGGCAACTCTGAACCAGCCACGTCGCGTGAAGGATGACGGCCCTACGGGTTGTAAACTTCTTTTGTAAGGGAATAAAGTTTAGTACGTGTACTATTTTGCATGTACCTTACGAATAAGGATCGGCTAACTCCGTGCCAGCAGCCGCGGTAATACGGAGGATCCAAGCGTTATCCGGATTTATTGGGTTGAAAGGGTGCGTCGGCGGAAGA
+
:FFFFFFFFFFFFFFFFFFFFFFFFFFFFFF,FFFFFFFFFFFFFFFFFFFFFFFFFFFFFFFFFFFFFFF:FFFFFFFFFFFFFFFFFFFFF:FFFFFFFFFFFFFFFFFFFF,FFFFFFFFFFFFFF:F:FFFFFFFFFFFFFF:FFF:,FFF:FFFFFFFF:F,FFF,FFF:FFFFFFFF:FFF:FFFFF,FF:FFFF::,FFF,FF:F,,F:FFF,FF,FFFFF,,,F:,FF:FF:,FF:FF,,F:
@A00920:152:HGHKKDRXX:2:2106:9715:35070 1:N:0:CGCGTTCA+CTAGAACA
ACTCCTACGGGAGGCAGCAGTTAGGAATCTTGCGCAATGGGCGAAAGCCTGACGCAGCAACGCCGCGTGAGGGATGAAGGCTCTCGGGTTGTAAACCTCTTTCAGGAGGGACGAAGGTTCAGGCGCGAACAGCGACCTGGACTGACGGTACCTTCAGAAGAAGCCCCGGCTAACTACGTGCCAGCAGCCGCGGTAATACGTAGGGGGCTAGCGTTGTCCGGAATCATTGGGCGTAAAGCGCGCGTAGGCG
+
,FF:FFFFFFFFFFFFFFFFFFFFFFFFF,FFFFFFFFFFFFFFFFFFFFFFFFFFFF:,FFF:FFFFFFFFFFFF:F:FFF:FFFFFFFFFFFFFFFFFFFFFFF,FFFFFFFFFFFFF:FFF:FFF:F:FFF:FFFFF,FF:FFFFF,FFFFFF:FF:FFF::F:FFFF:FFFF:F,FFFF::FF:FFFFFFF,::FFF:FFF:FFF,FFFFFF:FFFF:,FFFF:FFFF:FF::F,FFF:FF:,F:F
@A00920:152:HGHKKDRXX:2:2106:25165:35149 1:N:0:CGCGTTCA+CTAGAACA
ACTCCTACGGGAGGCAGCAGTGGGGAATCTTGCGCAATGGGCGAAAGCCTGACGCAGCGACGCCGCGTGGGGGACGAAGGCCTTCGGGTTTTAAAGCCCTGTGTGCCAGAACGAACTGGTGACGGGTCAAAACCCGGGCACCTTGACGGGACTGACTTAGCAAGCATCGTCTAACTCTGTGCCAGCAGCCGCGGTAAGACAGAGGCTGCGAACGGTGCTCGGATTTACTGGGCGTAAAGCTCTCGGAGGA
+
FFFFFFFFF,FFFFFFFFFFF,FFF,F:,FF,FFFF,FFFFFFFFF:FFFFFF:FFF,FF:FFFFFFFF:,,FF:FFFFFFF,F:,FF:,:F:FF,F:F,FFF:F,FFFF,F,,F,FF:F,,F:,F:F:F,F:F,,F,FFF,,F,,FFF,FFF,,F,FFF:F,FF,,,F,F,:F:FF,F:,FFF,:,F,F,F,:FFFF:F,FF:,:FF,FFFF,,F:,F:F,FFFFF,FF,,,FFF,::,,F,FFFFFF,
@A00920:152:HGHKKDRXX:2:2106:32190:35540 1:N:0:CGCGTTCA+CTAGAACA
ACTCCTACGGGAGGCAGCAGTTAGGAATCTTCGGCAATGGGCGCAAGCCTGACCGAGCGACGCCGCGTGAAGGATGAAGGCCCTCGGGTCGTAAACTTCTAAAAGAGGGACGATAGTGACGGTACCTCTTGAAAAGCACCGGCTAACTTCGTGCCAGCAGCCGCGGTAATACGAAGGGTCCAAGCGTTGTTCGGAATCATTGGGCGTAAAGCGCGCGCAGGCGGATCAGCAAGTCAGGTGTGAAATCTCG
+
FFFFFFFFFFFFFFFFFFFFFFFFFFFFFFFFFFFFFFFFFFFFFFFFFFFFFFFFFFFFFF,FF:FFFFFFFF:FFFFFFFFFFFFFFFFFFFFFFFFFFFFFFFFFFFFFFFFFFFFFFFFFFFFFFFFFFFFFFFFFFFFFFFFFFFFFFFFFFFFFFFFFFFFFFF:FFFFFF:FFFFFFFFFFF:FFFFFFFFFF:FFFFFFFFFFFFFFFFFFFFFFFFFFFFFFFF:F:FFFFFF:F:FFFFF
@A00920:152:HGHKKDRXX:2:2106:10004:35947 1:N:0:CGCGTTCA+CTAGAACA
ACTCCTACGGGAGGCAGCAGTCGAGAATCTTCCGCAATGGACGAAAGTCTGACGGAGCGACGCCGCGTGGTGGATGAAGTCCCTCGGGACGTAAACACCTTTTATGAGGGAGGAAGTTTATTGACGTTACCTCATGAATAAGGGGCTCCCAACTCTGTGCCAGCAGGAGCGGTAATACAGAGGCCCCAAGCATTACCCGGATTTACTGGGCGTAAAGGGTGCGTAGGCGGTTATATTAGTCTTGTGTTAA
+
FFFFFFFFFFFFFFFFFFFFFFFFFFFFFFFFFFFFFFFFFFFFFFFFFFFFFFFFFFFFFFFFFFFFFFFFFF,FF:FFFFFFFFFFFFFFFFFFFFFFFFFFFFFFFFFFFFFFFF:FFFFFFFFFFFFFFFFFFFFFFFFFFFFFFFF:FFFFFFFFFF:FFFFFFFFFF,FFFFF:FFFFFFFFFFFFFFFFFFFF:FFFFFFFF:FF:FFFFFF:FFFF:FFFFFF,FFF:::FFF,FFFFFFF,
@A00920:152:HGHKKDRXX:2:2106:2645:36323 1:N:0:CGCGTTCA+CTAGAACA
ACTCCTACGGGAGGCAGCAGTGAGGAATATTGGTCAATGGGCGCAAGCCTGAACCAGCCATGCCGCGTGCAGGATGACGGTCCTATGGATTGTAAACTGCTTTTGTACGAGAAGAAACACTACTTCGTGAAGTAGCTTGACGGGATCGTAAGAATAAGGATCGGCTAACTCCGTGCCAGCAGCCGCGGTCATACGGAGGATCCGAGCGTTCTCCGGAATCCTGGGGTTTAAAGGGTCCGTAGGTGGACAC
+
FFFFFFFFFF:FFFFFFFFF,FFFFFFFF::FF,FFF:FFFFFFFFFFFFFFFFFFFFF,FFFFFFFFFFFFFF:F,FFFFFFFFFFFFFFFFFFFFFFFFFFFFF,FFFFFFFFFFF:FF,FFFFF:FF:F::FF:FF:FFF,F:FFFFFF:,:FF,FFFF:FFFFFFFFFF,FFF,FFF:FFFFF,F,:F:FFFF:F,FFFF:FFF,F,F,FFF,::F,:,F:F:FF,FFF:FFFFFFF::FFF,FFF
@A00920:152:HGHKKDRXX:2:2106:16984:36636 1:N:0:CGCGTTCA+CTAGAACA
ACTCCTACGGGAGGCAGCAGTAAGGGATCTTGCGACAATGGGCGAAAGCCTGACGCAGCAACGCCGCGTGCGGGATGACGGCCTTCGGGTTGTAAACCGCTTTTCGGGGGGAAGAGGAAGGACGGTACCCCCGGAAGAAGTCTCGGCTAACTACGTGCCAGCAGCCGCGGTAAAACGTAGGAGGCGAGCGTTATCCGGATTTACTGGGTGTAAAGCGCGTGTAGGCGGTCCTGCAAGTGGCGCGTGAAAG
+
FFFFFFFFFF:FFFFFFFFFFFFFFFFFFFFFFFFF:FFFFFFFFFFFFFFFFFFFFFFF:FFFFFFFFFFFFF:FFFFFFFFFFFFFFFFFFFFFFFFFFFFFFFFFFFFFFFF::FFFFF:FFF,FFFFFFFFF:FFFFFFFFFFFFFFFFFFFFFFFFF,FFFFFFF:FFFFFFFFFFFFFFFFFFFFFFFFFFFF:FFFFFFFFFFFFFFFFFFFFFFFFFF:FF:FFFFFFFFFFFFFF:FFFFF
@A00920:152:HGHKKDRXX:2:2106:14199:36699 1:N:0:CGCGTTCA+CTAGAACA
ACTCCTACGGGAGGCAGCAGTGGGGAATATTGGACAATGGGGGCAACCCTGATCCAGCCATGCCGCGTGAGTGACGAAGGCCTTAGGGTTGTAAAGCTCTTTCACCGGTGACGATAGTGACGGTAGCCGGAGAAGAAGCCCCGGCTAACTCCGTGCCAGCAGCCGCGGTAATACGGAGGGCGCGAGCGTTGTTCGGAATCACTGGGCGTAAAGCGCGCGCAGGCGGATGTGCAAGTCGGAAGTGAAATCC
+
FFFFFF:FFFFFFFFFFFFFFFFFFFFFFFFFFFFFFFFFFFFFFFFFFFFF:FFFFFFFFFFFFFFFFFFFFF:FF:FFF::FFFFFF,F:FFFFFFFFFFFFFFFFFFFFFFFFFFFFFFFFFF:FFFFFFFF::FF:FFFFFF:FFFFFFF:FFFFFF,FFFFFFFFFFFFFFFFFFFF:FFFFFFFFFFFFFFFFFFFFFFFFFFFFFF:FFFF:FF:FFFFFFFFF,FFFFFFFF:FFFFFFFF,
@A00920:152:HGHKKDRXX:2:2107:4860:1204 1:N:0:CGCGTTCA+CTAGAACA
ACTCCTACGGGAGGCAGCAGTTAGGAATCTTCCGCAATGGGCGAAAGCCTGACGGAGCGACACCGCGTGAAGGATGAAGCCCTTACGGGTGTAAACTTCTGTTGTGAGGGAAGAAATTTTTGACGGTACCTCACGAGAAAGCACCGGCTAATTCTGTGCCAGCAGCCGCGGTAAGACAGAAGGTGCAAGCGTTACTCGGAATTACTGGGCGTAAAGCGTCTGTAGGTTTTTGGCCACGTCTGGTGTGAAA
+
FFFFFFFFFFFFFFFFFFFFFFFFFF,FFFFFFFFFFFFFFFFFFFFFFFFFFFFFFFFFFFFFFFFFFFFFFFFFFFFFFFFFFFFFFFFFFFFFFFF:FFFFFFFFFFFFFFFFFFFFFFFFFFFFFFFFFFFFFFFFFFFFFFFF:FFFFFFFFFFF:FFFFFFFFFFFFF,FF:FFFF:FFFFFFFFFFFFFFFFF,FFFFF:FFFFFFFFFFFF:,FFFFFFFFFFFFFFFFFFFF,FFFFFFFF
@A00920:152:HGHKKDRXX:2:2107:3821:1908 1:N:0:CGCGTTCA+CTAGAACA
ACTCCTACGGGAGGCAGCAGTGGGGAATATTGCGCAATGGGCGAAAGCCTGACGCAGCGACGCCGCGTGTGGGATGACGGCCTTCGGGTTGTAAACCACTGTCGGGAGGGACGAAGATCTGACGGTACCTCCAAAGGAAGCACCGGCTAACTCTGTGCCAGCAGCCGCGGTAATACAGAGGGTGCGAGCGTTGTCCGGAATCACTGGGCGTAAAGGGCGCGTAGGCGGCCCGATAAGCAGGGGGTGAAAT
+
:FFFFFFFFFFFFFF,FFFF:FFFFF,F,FFFFFFFFFFFFFFFFFFFFFFFFFFFFFFFFFFFFFFFFFFFFFFFFFFFFFFF:FFFFFFFF:FFF:FFFFFFFFFFFFF:FFFFFFFFFFFFFF:FFFFF:F:FFF:F:FFFFFFF:FFFFFFFFFF:F:FFFFFFFFF:,F:F:FFFFFFFFFFFFFFFFFF:FFF,F::FFFFF:FF:F:FFFFFFFFFFF:FFFF:F::,:F:FFFFFFFF:F::
@A00920:152:HGHKKDRXX:2:2107:11577:2534 1:N:0:CGCGTTCA+CTAGAACA
ACTCCTACGGGAGGCAGCAGTAGGGAATTTTCCACAATGGACGAAAGTCTGATGGAGCAACGCCGCGTGCAGGATGAAGGCTTTAGGGTCGTAAACTGCTTTTATAAGTGAAGAATATGACGGTAACTTATGAATAAGGGTCTGCTAACTACGTGCCAGCAGCCGCGGTCATACGTGGGACCCAAGCGTTATCCGGATTTACTGGGTGTAAAGAGTTGCGTAGGCGGTTTATTAAGCAAAGCATTAAAGC
+
FFFFFFFFFFFFFFFFFFFFFFFFFFFF:FFFFFFFFFFFFFF:F,FFFFFFFFFFFFFFFFFFFFF:FFFFFFFFFFFFFFFF:FFF::FFF:FFFFFFFFFFFFFFFFFFF:F:FFFFFFFF:FFFFFF:FFF:FFFFFF:FFFFFF:FFFFFFFF:F:F:F:FFFFFFFFFFFFFFFFF,FFFFFFFFFFFFFFFFFF,FFFFFFFFFFF:FF:FFFF:FFFFFFFFF:FF:FF:FFFF:F::FFF,
@A00920:152:HGHKKDRXX:2:2107:12346:2613 1:N:0:CGCGTTCA+CTAGAACA
ACTCCTACGGGAGGCAGCAGTGGGGAATATTGCACAATGGGCGGAAGCCTGATGCAGCGACGCCGCGTGAGGGATGACGGCCTTCGGGTTGTAAACCTCTTTCAGCAGGGACGAAGCGCAAGTGACGGTACCTGCAGAAGAAGCGCCGGCCAACTACGTGCCAGCAGCCGCGGTAACACGTAGGGGGCAAGCGGTGTCCGGATTCATTGGGCGTAAAGAGCTCGTAGGCGGTTCGGTAAGTCTGGTGTGA
+
FFFFFFFFFFFFFF:FFFFFFFF,FFF,FFFFFFFFFFFFFFFFFFFFFFFF,FFFFFFFF,FFFFFFF:FFFF:FFFFFFFFFFFFF:FFFFFFF:FF:F:F:FFFFF:FFF:,:F:FFFFFFFFFFFFFFF:FF,:FFFF:FF:,FFFFFFFFFFF:FFF,FF:F:F,FFFFFFFFFF,,FFF,FFF:,F,,F::F,FF,F:F:,:FF,,FF:F,FF::FFFFFFFF::F,F:,:,F:FF,FFFFFFF
@A00920:152:HGHKKDRXX:2:2107:10285:2644 1:N:0:CGCGTTCA+CTAGAACA
ACTCCTACGGGAGGCAGCAGTCTAGAGGCTTCGACAATGCCCGAAAGGGTGATCGAGCGACGCCGCGTGCGGGATGACGGCCTTCGGGTTGTAAACCGCTTTTGTATGGGAAGAAGGTATGCCTCGTGCAGGTGTGCTTGACGGTACCAGACGAATCAGCCCCGGCTAACTCCGTGCCAGCGGCCGCGGTAAGACGGAGGGGGCAAGCGTTGTTCGGACTTAGTGGGCGTAAAGCGCGCGTAGGCGGCTT
+
FFFF,FFFFFFFFFFFFFFFFFFFFFFFFFFFFFFFFFF::FFFFFFFFFFFFFFFFFFF,FFFFFFFFFFFFFFFF:FFFFFF:FFF:FFFFFF,F:FFFFF:,,:FFFFFFF:F:F:,FFFFFFF,:,FFF:FFF:F:FFF:F,FFFFFFFF,,,FFF:FFFFFF:,FFFFFFFF::FF,,:FFFF,FF:FF:FF::FFF:F,,FFF:FFFFFFFF:FF,,,FF,:,FFFFFFFF:FFF,,FFFFF:,
@A00920:152:HGHKKDRXX:2:2107:26784:3693 1:N:0:CGCGTTCA+CTAGAACA
ACTCCTACGGGAGGCAGCAGTGGGGAATTTTCCGCAATGGGCGAAAGCCTGACGGAGTGACGCCGCGTGGGGGACGAAGGCCTTCGGGTCGTAAACCCCTGTCAGAGGGAAAGAAGGGTCTCGGCGTGAATAGCGCCGGGATCTGACGGTACCTTCAGAGGAAGCCCCGGCCAACTACGTGCCAGCAGCCGCGGTAACACGTAGGGGGCACGCGTTGTCCGGATTTATTGGGCGTAATGAGCTCGTAGGT
+
FFFF:FF:FF:FFFFFFFFFF:FFFFFFFFFFFF:,FF:FFFFFF:FFFFFFFFFFFFF:F,FF:FFFFFF:FFFFFFFFFFFFFFFF,FFF::FFFFFFFFFFFFFF:FFFFFFFFFFFFF,FFFFFFFFFFFFFFFFFFF:FFFFFFFFFFFFF:F:FFFF:F:FFFFFFFFFFFFFFFFFFFFFFFFFFFFFF,FFFF,,FFFFFF:,FFF,FFFF:FFF:,F:F:FF:FFF:F,FFFFFFF,:FFF
@A00920:152:HGHKKDRXX:2:2107:9552:4069 1:N:0:CGCGTTCA+CTAGAACA
ACTCCTACGGGAGGCAGCAGTGGGGAATATTGGACAATGGGCGAAAGCCTGATCCAGCAATGCCGCGTGAGTGATGAAGGCCTTAGGGTTGTAAAGCTCTTTTACCCGGGATGATAATGACAGTACCGGGAGAATAAGCCCCGGCTAACTCCGTGCCAGCAGCCGCGGTAATACGGAGGGGGCTAGCGTTGTTCGGAATTACTGGGCGTAAAGCGCACGTAGGCGGCTTTGTAAGTTAGAGGTGAAAGCC
+
F:FFFFFFFFFFFFFFFFFFFFFFFF:FFFFFFFFFFFFFFFFFFFFFFFFFFFFFFF,FFFFFFFFFFFF:FFFFFF:FFFF,FFFF,FFF,FFFFFFFFFFFFFFFFFFFFFFFF,FFFF:FFFFFF:F:F:FFFFFFFFFFFFFFFFFFFFFFFFFFFFFFFFFFF:FFFFFFFFFFFFFF,FFF:FFFFFFF:FFF:FFFFFFF:FF:FFFFFFFFFFFFFFFFFFFF:FF:FFF:FFFFF:F:FF
@A00920:152:HGHKKDRXX:2:2107:12970:4069 1:N:0:CGCGTTCA+CTAGAACA
ACTCCTACGGGAGGCAGCAGTGGGGAATTTTGGGCAATGGCCGAAAGGCTGACCCAGCGACTCCGCGTGCGGGAGGACGCCCTTCGGGGTGTAAACCGCTTTCAGAGGGGACGAATGGCCCAGGCGGGAATACTGTCTGGGTGTGACGGTACCCTCAGAGGAAGCACCGGCTAACTCCGTGCCAGCAGCCGCGGTAATACGGAGGGTGCGAGCGTGGTTCGGATTTAGTGGGCGTAAAGCGCGCGCAGGC
+
:FFFFFFFFFFFFFFFFFFFFFFFFFFFF:FFFFFFFFFF:FFFF:FFFFFF:FFFFFFFF,FFFFFFFFF:FFFFF,FF,FFFFFF,FFF,FFFFF,FF,FFF,,FFFFFFFF:FF,FFFFFFF:F:FFFFF:F,:F::,,FF,,F,,FF:FFFF:FF,FFFFFFFF:FFFFFF:FFFFF:FFF:::F:FFF,FFF,FFFFFFFFFFFF:FFF:,F:FF,FF,,:,,FF,,FF::,FFF:F,FF:F,,F
@A00920:152:HGHKKDRXX:2:2107:11442:4523 1:N:0:CGCGTTCA+CTAGAACA
ACTCCTACGGGAGGCAGCAGTGGGGAATATTGCGCAATGGGCGAAAGCCTGACGCAGCGACGCCGCGTGTGGGATGACGGCCTTCGGGTTGTAAACCACTGTCGGGAGGGACGAAGATCTGACGGTACCTCCAAAGGAAGCACCGGCTAACTCTGTGCCAGCAGCCGCGGTAATACAGAGGGTGCAAGCGTTGTCCGGAATCACTGGGCGTAAAGGGCGCGTAGGAGGCCTGATAAGCAGGGGGTGAACT
+
FF::FFFFFFFFFFFFFFFF:FFFFFFF:FF:FFFFFFFFFFFFFFFFFFFFFF:FFFFFFFFFFFFFFFFFFFFFFFFF:FFFFFFFF:FFFFFFFFFFFFFFFF:FFF:FFFFF:,,FF,FFFFFF:FFFF::FFFFF,FF,FFF:FFFFFFFFFFFFF,F:FF,FFF:FFFFFFF:::FFF:FFFFF:FFFF,F:F:FFF:FFFFF::F:F,:F:FFFFFFF,::FFFF::FFF:FFFFF,:FFF,F
@A00920:152:HGHKKDRXX:2:2107:30987:4930 1:N:0:CGCGTTCA+CTAGAACA
ACTCCTACGGGAGGCAGCAGTGGGGAATCTTGCGCAATGGGCGAAAGCCTGACGCAGCGACGCCGCGTGAGCGATGAAGGCCCTCGGGTTGTAAAGCTCTGTGGGGAGAGAAGAATAAAGGCGGGCCAATACCCCGCCCGATGACGGTATCTCCTTAGCAAGCACCGGCTAACTCTGTGCCAGCAGCCGCGGTAATACAGAGGGTGCAAACGTTGTTCGGAATTACTGGGCGTAAAGCGCGTGTAGGCGG
+
FF::FFFFFFFFFFFFFFFFFFFFFFFFFFFFFFFFFFFFFFFFFFFFFFFFFFFFFFFFFFFFFFFFFFFFFFFFFFFFF:FFFFFFFFFFFFFFFFFFFFFFFFFFFFFFFFFFFF:FFFFFFFFFFFFFFFFFFFF:FFF:FFFFFFFFFFFFFFFFFFFFFFFFFF:FFFFFFFFFFFFFF:FFF:FFFFFFFFFFFF,FFFFF:FFFFFFFFF:FFFFFFFFFFF,FFFFF,FFFFFFF,:,FFF
@A00920:152:HGHKKDRXX:2:2107:23204:5259 1:N:0:CGCGTTCA+CTAGAACA
ACTCCTACTGGAGGCAGCAGCTAAGAATCTTGCGCAATGGGCGAAAGCCTGACGCAGCAACGCCGCGTGGGGGATGAAGGCCTTCGGGTTGTAAACCCCTTTTGTGAGGGAAGAAGTTCTGACGGTACCTCACGAATAAGACACGGCTAACTACGTGCCAGCAGCCGCGGTAATACGTAGGTGTCAAGCGTTGTCCGGATTTATTGGGCGTAAAGAGCCCGCAGGCGGCGCGTTAAGTTTCGGGTGAAAT
+
FF,FF::,,,:F,FFF,:FF:FF:F,F,:F::FFFFFF,F:FF,FF,,,:FFFF,F,:FFF,FF:FFFFFFF:FFFFF::FFFFFF,F,,F:FF,,,FF,FFFFFFFFF,FF:FFFF:,F:F:FF:::F::FFF:F:FF,FFFFFFFFF:F,:F:F,FFFFFF:F:FF:FFFFFFF,FFF:FFFF,FFFFFF:FFF:FFFFFFF,:FFFFFFFF:F::FF:F::,,FFF,,,,FFFFF:FFF::::FFFF
@A00920:152:HGHKKDRXX:2:2107:5575:5415 1:N:0:CGCGTTCA+CTAGAACA
ACTCCTACGGGAGGCAGCAGTAAGGGATCTTGCGACAATGGGCGAAAGCCTGACGCAGCAACGCCGCGTGCGGGATGACGGCCTTCGGGTTGTAAACCGCTTTACGGGGGGAAGAGGAAGGACGGTACCCCCGGAAGAAGTCTCGGCTAACTACGTGCCAGCAGCCGCGGTAAAACGTAGGAGGCGAGCGTTAACCGGATTTACTGGGTGTAAAGCGCGTGTAGGCGGTCGTGCAAGTGAGGCGTGAAAG
+
FFFFFFFFFFFFFFFFFFFFFFFFFFFFFFFFFFFFFFFFFFFFFFFFFFFFFFFFFFFFFFFFFFF:FFF:FFFFFFFFFFF,FFFF:FFFFFF:,F::FF,,FFFFF:FF:F,:FFF:F:FFFF:FFFFFFFFFF:FFFFFFFFFF:FFFFFF,FFF:,FFFFFFFFFFFFFFFF:FFFF,:FFFFF:F::,FFFFFFF:F,FF:F:F,FF,FFFFFFFF,FFFF:,::F:FF,FFFFFFFFF:F,F:
@A00920:152:HGHKKDRXX:2:2107:6867:5869 1:N:0:CGCGTTCA+CTAGAACA
ACTCCTACGGGAGGCAGCAGTGGGGAATCTTGCGCAATAGGCGAAAGCCTGACGCAGCGACGCCGCGTGAGCGATGAAGGCCTTCGGGTTGTAAAGCTCTGTGGGGAGGGAAGAATAAGCCTAGGCTAATACCACTAGGTGATGACGGTACCTCCTTAGCAAGCACCGGCTAACTCTGTGCCAGCAGCCGCGGTAAGACAGAGGGTGCAAACGTTGTTCGGAATTACTGGGCGTAAAGCGCGTGTAGGCG
+
FFFFFFFFFFFFFFFFFFFFFFFFFFFFFFFFFFFFFFFFFFFFFFFFFFFFFFFFFF:FFFFFFFFFFFFFFFFFFFFFFF:FFFFFFFFFFFFFFFFFFFFFFFFFFFFFFFFFF:F:FFF:FFF:FFFFFFFFFFFFF:FFFFFFF:FFFFFFFFF:FFFFFFFFFFF::FFFFFFFFFFFFFFFFFFFFFFFFFF:FFFFFFFFF,FFFFFFFFFFFF:FFFFFFFFFF:F,FFFFFFFFFFFFFF
@A00920:152:HGHKKDRXX:2:2107:13096:6261 1:N:0:CGCGTTCA+CTAGAACA
ACTCCTACGGGAGGCAGCAGTCGGGAATTTTGGGCAATGGGCGAAAGCCTGACCCAGCAACGCCGCGTGAAGGATGAAGTATTTCGGTATGTAAACTTCGCAAGAAGGGAAAGAATAAATTACGGTACAATTTATAAGCTCAGGCTAACTACGATCCAGCGGCCGCGGGACTACGTCGGGAGCAAGAGTGGTTCGGATTGACAGGGAGGAAGGGGGGAGTAGGCGGCGCGGTTAGTCAGGTGTGTAATGA
+
FFFFFFFFFFFFFFFFFFF:FFFFFFFFFFFF,FFFFFFFFF:FF:FFFFFFF:FFF:F:FFFFFFFFFF:FFFFF:FFFFFFFFFF,:,:FF:F,FFF,,FFF,F,:F,FFFFFF:F:F,F,,FF::,F,F,,FF:,,F,,FF,F,:,:F:,,,F,F,:,:F::,,,,,,::::F,,FF:,F,:,,F,,F,:,,:FFF,:,,FF:,F,:F,:FF,:,::,F:,,::F,FF:,,,FFFF,,,:F:,F,,,
@A00920:152:HGHKKDRXX:2:2107:31313:6621 1:N:0:CGCGTTCA+CTAGAACA
ACTCCTACGGGAGGCAGCAGTAAGGGATATTGCGACAATGGGCGAAAGCCTGACGCAGCAACGCCGCGTGCGGGATGACGGCCTTCGGGTTGTAAAACGCTTTTCGGGGGGAAGAGGAAGGACGGTACCCCCGGAAGAAGTCTCGGCTAACTACGTGCCAGCAGCCGCGGTAAAACGTAGGAGGCGAGCGTTATCCGGATGTATTGGGCGTAAAGAGCGTGTAGGCGGCAAGGTAGGTCCGTTGTGAAAA
+
FFFFFFFFFFFFFFFFFFFFFFFFF:FF,FFFFFFFFFFFFFFFFFFFFFFFFFFFFFFF:FFFFFFFFFFFFFFFFFFFFFFFFFF:FFFFFFFF,FFFFFFFF,FFFFF,FFFFFF,FFFF:F:FFFFFFFFFFF::F:FFFF:FFFFFFFFF,FFFFF:FFFFFFFFFFFFF:FFFFFF,FFFFFF:FFFFFF:FFF,FFF,F:FFF,FFFFFF,:,,:FFFF,FF,FFFF:FF:F,FFFFF,FFFF
@A00920:152:HGHKKDRXX:2:2107:18078:7185 1:N:0:CGCGTTCA+CTAGAACA
ACTCCTACGGGAGGCAGCAGTGGGGAATTGTTCGCAATGGGCGCAAGCCTGACGACGCAACGCCGCGTGGAGGATGAAGATCTTCGGGTCGTAAACTCCTGTCGAGTGGGAAGAATAGCTTCCGGGCGAATATCCCGGGAGCCTGACGGTACCACTCAAGGAAGCCCCGGCTAACTCCGTGCCAGCAGCCGCGGTAATACGGGGGGGGCAAGCGTTACTCGGAATTACTGGGCGTAAAGCGTGCGTAGGC
+
FFFFFFFFFFFFFFFFF:FFFFFFFFF:FFFFFFFFFFFFFFFFFFFFFFF:FFFFFFF,FF::FFFFFFFFFFFFFFFFFF:FFFFFFFF:F,FFFFFFFF:FFFFFFFF,FFFFFFFFFFFFFFFFF,FFFFFFFFFFFFFFFFFFFFFFFFFF,FF:F:FFFFF:F:FFFFFFFFFFFFFFFFFFFFFFFFF:FFFFFFFFFFFFFFFFFFFFFFFFFFFF:FFFFFFFFFF:FFFFFFFFFF:FF:
@A00920:152:HGHKKDRXX:2:2107:18484:7701 1:N:0:CGCGTTCA+CTAGAACA
ACTCCTACGGGAGGCAGCAGTGGGGAATCTTGCCCAATGGGCGCAAGCCTGAGGCAGCAACGCCGCGTGGGGGACGAAGGCTCTCGGGTCGTAAACCCCTTTCAGCAGGGACGATAATGACGGTACCTGCAGAAGAAGCCCCGGCCAACTACGTGCCAGCAGCCGCGGTAACACGTAGGGGGCGAGCGTTGTCCGGATTTATTGGGCGTAAAGAGCTCGTAGGCGGCTTGGTAAGTCAGGTGTGAAACCC
+
FFFFFFFFFFFFFFFFFFFFFFFFFFFFFFFFFFFFFFFFFFFFFFFFFFFFFFFFFFFFFFFFFFFFFFFFFFFFFFFFFF,F:FFFFFFFFFFFFFFFFFFFF:FFFFFFFFF,FFFFFFFFFF:FFFFFFFFF:FFFFFFFFF:FFFFFFFFFFFFFFF:FFFF:FF,FFFFFFFFFFFF:FF:FFFFFFFFFF:FF:F:FFFFF,FF:FFFFFF::FFFFFFFFFFFF,FFF:FFF:,F:FF:F:F
@A00920:152:HGHKKDRXX:2:2107:30969:7968 1:N:0:CGCGTTCA+CTAGAACA
ACTCCTACGGGAGGCAGCAGTGGGGAATATTGGTCAATGGGCGCAAGCCTGAACCAGCAATGCCGCGTGAGTGATGAAGGCCTTCGGGTTGTAAAGCTCTGTCGGGAGGGACGAAAAAATCCGCAAGGATCTTGACGGTACCTCCAAAGGAAGCACCGGCTAACTTCGTGCCAGCAGCCGCGGTAATACGGAGGGTGCGAGCGGTGTCCGGAATCACTGGGCGTAAAGGGCGCGTAGGCGGCTTCTTAAG
+
FFF,FFFF,:FFFFFFFF::FFFFFFFFFF:,FFFFFF::FFF:FF,FF:FF,:,,FFFFF:FFF:F:F:F::FF:,FF:FFFFFFFFFFFFFF:F:FFF:F:FF::FFFFFFFF:FFFFFFFF,:FFFFFFFF:FFFFFF:F:FFFFFFFFFFFFFFFFFFFFF:FFFFFFFFF:FFFFFFFFFFF::FF:FFFFFFFFFFF,FFFFFFFFFFFFFF,FFFFFF,:FFFFFFFFFFFFF:F:F:FF:FF
@A00920:152:HGHKKDRXX:2:2107:31069:8453 1:N:0:CGCGTTCA+CTAGAACA
ACTCCTACGGGAGGCAGCAGTGGGGAATATTGCGCAATGGTCGAAAGACTGACGCAGCGACGCCGCGTGTGGGAGGAAGCCCTTCGGGGTGTAAACCACTGTCGGGAGGGACGAACCGCGAACGGGCGAATAGCCCGGGCGCCTGACGGTACCTCCAAAGGAAGCACCGGCTAACTCCGTGCCAGCAGCCGCGGTAAGACGGAGGGTGCACGCGTTGTTCGGAATTACTGGGCGTAAAGCGCGGGCAGGT
+
FFFFFFFFFFFFFF:FFFFFFFFFF,FF,FF:FFFFFFFFFFFFFFFFFFFFFF:FFFFFFFFFFFFFFFFFFFFFFFFFFFFFFFFFFFF:FFFFFFFFFFFFFFFFFFFFF:,FFF:FFFFFFFFF:,FFFFFFFFFFFFFFFFFFFFFFFFFF:F:FFFFFFFFFFFFFFFF:FFFFFFF:FFFFF:FFFFF,FFFFFFF:FFF:FF,:F:FFFFFFFFF:FFFFFFFFFFF::FFFFFFFFF,:FF
@A00920:152:HGHKKDRXX:2:2107:1344:10394 1:N:0:CGCGTTCA+CTAGAACA
ACTCCTACGGGAGGCAGCAGTGGGGAATATTGGACAATGGGCGAAAGCCTGATCCAGCCATGCCGCGTGAGTGACGAAGGTCTTCGGATTGTAAAGCACTTTTGCCCGGGACGATAATGAAGGTACTAGGAGAATCAGCCACGGATAAAATCGTGCCAGCAGCCGCCGTAAAACTGAGTGCGCTCGCGAGGGTCGAAAATACGGGGCGAAAAGGGCGTGTAGGCTGGTTGCCATGAACGGCGTGAACGCC
+
F:FFFFF,:FF,F:FFFFFFFFFFFF:FFFF:,FF:F:F:FFF:FFFFFFFF:FFF:FF:FFFFFFFFF:,FFF::FFF:,F,:,FF:FFFFFFFF,FFFFFF,F,,FF:F,FFF,,,FF,F,F,F,F,,F::FF:F,F,,,,F,,,:,,FF:,,:,F,,F,,F,F,FF::,FF,:,FFF,,:,,,,,,F,F,,,,:::::F,FF,:,,F,:F,,F,F,,,,,,,,:FFFF:,,,,,::FF,,F:F,,F,
@A00920:152:HGHKKDRXX:2:2107:6813:11412 1:N:0:CGCGTTCA+CTAGAACA
ACTCCTACGGGAGGCAGCAGTAAGGAATATTGGACAATGGCCGCAAGGCTGATCCAGCCATCCAGCGTGCAGGAAGAAGGCCCTATGGGTTGTAAACTGCTTTTGTCAGGGAAGAAACCTTTGGATTCACTCCGAAGCTGACGGTACCTGAAGAATAAGCACCGGCTAACTCCGTGCCAGCAGCCGCGGTAATACGGAGGGTGCGAGCGTTATCCGGAATTACTGGGTTTAAAGGGTGCGTAGGCGGCGC
+
FFFFF:F:FFFFF:FFFF:FFFFF:FFFFFFFFFFFFF:FFFFFFFFFFFFFFFFFFFFFFFFFF:FFFFFF:FFFFFFFFFFFFFFFFFFFFFFFFFFFFFFFFFFFFFFFFF,FFFFFFFFFFFFFFFFFFFFFFFFFF:FFFFFFFFFFFFFFFFFFFFF,FFF:FFFFFFFF:FFFFFF:FFFFFFF:FFFFFFFFFFFFFF:FFFFFFFFFFFFF::,FFF:FF:FFFFFFFFF:FFF,FFFFFF
@A00920:152:HGHKKDRXX:2:2107:6632:12602 1:N:0:CGCGTTCA+CTAGAACA
ACTCCTACGGGAGGCAGCAGTGAGGAATCTTGCACAATGGGCGAAAGCCTGATGCAGCGACGCCGCGTGAGGGACGAAGGCCTTCGGGTTGTAAACCTCTGTCAGTGGGGAAGAAGAATGACGGTACCCACTGAGGAAGCTTCGGCTAACTAAGTGCAAGCAGCCGCGGTAAGACGTAGGGAGCAAGCGTTGCCCGGAATTACTGGGCGTAAAGAGCTCGTAGGCGGGGGCGTGCGTCCGAGAGGAAATC
+
:FFFFFFFFFFFFFFFFFFFFFFFFF:FFFFFF:FFFFFFFFFFFF:::FFF:FFFFFFFFFFFFFFFFFFFFF,FFFF,FFFFFFFF,F:FFFFFFFFFFFFFFFFFFFFF:FFF:,:F,:FFF:FFFFF:FF,,F:FFFF:,FFFFFF:F,F,F:,:FFF:FF,FFF,F:F:F,:::FF:FF:,::,F,:FF,FFFF,,FF:,FFFFF,,,FF,F:,:F,FF:FF,:,FFF:FFF,FFF:FFF,,,FF
@A00920:152:HGHKKDRXX:2:2107:31873:12947 1:N:0:CGCGTTCA+CTAGAACA
ACTCCTACGGGAGGCAGCAGTAGGGAATTGTTCGCAATGGGCGCAAGCCTGACGACGCAACGCCGCGTGGAGGATGAAGGGCTTCGGCTCGTAAACTCCTTTCGACCGAGATGAATATCCATGGGGCTAATATCCCCGTGGACTGACAGTATCGAGGGAAGAAGCCCCGGCTAACTCCGTGCCAGCAGCCGCGGTAATACGGGGGGGGCAAGCGTTGTTCGGAATTACTGGGCGTAAAGGGTTCGTAGGT
+
FFFFFFFF:FFFFF,FF,FFFFFFFFFFFFFFFFFFFFFFFF,FFF:FFFFFFFFFFFFFFFFFFFFFFFFFFFFFFFFFFFFFFFF:FFFFFFFFFFFF:FFFFFF:FFFFFFF:FFFFFFFFFFFF:FFF:FFFFFF:F:FFF:FFFFFFF:FFFFFFFFFFF,FF,FFFFFFFFFFF:FFFFFFFF:FFFFFFFFFFF:FFFFF:FF,FFFFFFFFFFFF,FFFFFFFFFFFFF:FFFFFFFF:FFF
@A00920:152:HGHKKDRXX:2:2107:22724:13416 1:N:0:CGCGTTCA+CTAGAACA
ACTCCTACGGGAGGCAGCAGTGGGGAATTTTGGACAATGGGCGCAAGCCTGATCCAGCCATTCCGCGTGCAGGATGAAGGCCTTCGGGTTGTAAACTGCTTTTGTACGGAACGAAAAGGCTCTGGTTAATACCTGGGGCTCATGACGGTACCGTAAGAATAAGCACCGGCTAACTACGTGCCAGCAGCCGCGGTAATACGTAGGGTGCGAGCGTTAATCGGAATTACTGGGCGTAAAGCGTGCGCAGGCG
+
FFF:FFFFFFFFFFFFFFFFFFFFFFFFFFFFFFFFFFFFFFFF:FFFFFFFFFFFFFFFFFFFFFFFFFFFFFFFFFFFFFFFFFFFFFFFFFFFFFFFFFFFFFFFFF:FFFFFFFFFFFFF:FFFFFFFF:FFFFFFFFFFFFFFF,FFFFFFFFF:FFFFFF:FFFFFFFFFFFFFFFFFFFFFFFFFFFFFFFFFFFFF:FFFFFFFFFF::FFFFFFF,FFFFFFFFFFFFFFFFFF:FF:F:F
@A00920:152:HGHKKDRXX:2:2107:20582:13902 1:N:0:CGCGTTCA+CTAGAACA
ACTCCTACGGGAGGCAGCAGTCGAGAATCTTCCGCAATGGACGAAAGTCTGACGGAGCGACGCCGCGTGGTGGATGAAGCCCTTAGGGGCGTAAACACCTTTTATGAGGGAGGAAGGTTATTGACGTTACCTCATGAATAAGGGGCTCCCAACTCTGTGCCAGCAGGAGCGGTAATACAGAGGCCTCAAGCATTATCCGGATTCACTGGGCGGAAAGGGTGCGTAGGCGGTTATATTAGTCGGGTGTTAA
+
FFFFFFFFFFF:FFFFFFFFFFFFFFFFFFFFFFFF,FFFFFFFFFFFFFFFFFFFFFFF:FFFFFFFFFFFFFFFFFFFFF,FFFFFFFFFFFFFFFFFFFF,FFFFFFFFF,FF,:F:FFFFFF:FFFFFFFFFFFF:FFFFFFFFFFFFFFF:FFFFFF:F,FFFFFFFF::FFFF:F:FFFFFFFFFFFFFFFFFF:FFFFFF,FFFF,:FFFFFFFFFF,::FFF:,FFFFFFFFFFFFFFF:F:
@A00920:152:HGHKKDRXX:2:2107:25427:15154 1:N:0:CGCGTTCA+CTAGAACA
ACTCCTACGGGAGGCAGCAGTGGGGAATATTGGACAATGGGGGAAACCCTGATCCAGCCATGCCGCGTGAGTGAAGAAGGCCTTAGGGTTGTAAAACACTTTCACCCGGGACGAAGAAGAACGGAAACGGCCAAGACACACATGCAACAACCGTGACAGCAGCCGCCGTAAGACTCCGTGACAGAGCCTTCTTAACAAACACTGGTCGTAACGTGCGACTATGCTGCAGTGGCCCTAGTCTGAGAAAGCC
+
F,F:F,F,FFFFFFFFF:FFFFFFF:FFFFFFF,FFFFFFFFFFFFFF:F,FFFFFFFFFFFFFFF::F,FFFF:FFFFFFFFFF,FFFFF,FF,:F,F:,FFF,FFF,:::FF,,,:FFF,,,F,,:,,F,:,F:,,,:F,,F,F,,::FFF:,:FF:FF,,:,FFF::,,FF:,,F,,,,,,F,,,,FF:,:,:,FFF,:FFF:F,:F,:F,:,,:,F,,,,F,F:,FF,::,,,F,,FFFFFF:F,:
@A00920:152:HGHKKDRXX:2:2107:5773:15342 1:N:0:CGCGTTCA+CTAGAACA
ACTCCTACGGGAGGCAGCAGTGGGGAATTTTCCGCAATGGGCGAAAGCCTGACGGAGCAACGCCGCGTGGGTGATGAAGTCTTTCGGGACGTAAAACCCTTTCAGCAGGGACGAACAAAATGACGGTACCTGCAGAAGAAGCATCGGCTAACTACGTGCCAGCAGCCGCGGTAATACGTAGGATGCAAGCGTTGTCCGGAATTATTGGGCGTAAAGCGAACGTAGGCGGCTTCTTAAGTTTGGTCTTAAA
+
FFFFFFFFFFFFFFFFFFFFFFFFFFFFFFFFFFFFFFFFFFFFFFFFFFFFFFFFFFFFFFFFFFFFF:FFFFFFFFFFFFFFFFFFFFFFFFFFFFFFFFFFFFFFFFFFFF:FFFFFFFFFFFFFFFFFFFFFFFF,,FFFFFFFFFFFFFFFFFFFFFFFFFF:FFFFFF:FFFFFFF,FFFFFFFF:FFFFFFFF,,F::FFF:FFFFFF,FFF:FFFFF,FFFF,FFFFFFFFFFFFFFFFFFF
@A00920:152:HGHKKDRXX:2:2107:29668:15577 1:N:0:CGCGTTCA+CTAGAACA
ACTCCTACGGGAGGCAGCAGTGGGGAATTTTGCGCAATGGGCGAAAGCCTGACGCAGCAACGCCGCGTGTGTGATGAAGGTCTTCGGATTGTAAAGCACTTTCGACCGGGACGAAAACCTTCTGGCAAATATCCAGCAGCTTGACGGTACCGGCAGAAGAAGCACCGGCTAACTCTGTGACAGAACCCGCGGTAAAACAGAGGGTGCAAGCGTTGTTCGGAAGAAGTGGGCGTAAAGCGCGAGTAGGTGG
+
FFFFFFFFFFFFFFFFFFFFFFFFF:FF:FFFFFFFFFFFFFFFFFFFFFFFFF:FFFFF,,FFFFFFF:FFFFFFFFFF::,F:FFFFFFFFFF:FFFFFFF,FFFFFFF,FF:,FF,F,FF,FF:FF,FF,FFF:F,F::,FFFF,F:,,F,FFF,FFFFFF:F,FFF,,:F:F,FF:F::,,,,F:F:,F,F,FFF:FFFFFF,,,,F:,F,F,,,,,F,,F,FF,FFF:,FF,F:FF,:::,:,F,
@A00920:152:HGHKKDRXX:2:2107:29595:16235 1:N:0:CGCGTTCA+CTAGAACA
ACTCCTACGGGAGGCAGCAGTAACGAATATTCCGCAATGGGCGCAAGCCTGACGGAGCAATGCCGAGTGCAGGATGAAGCGGCTTCGCCGTGTAAACTGCTGTCAGGGGTCAGAAACACTGATCGACCCCAGAGGAAGAGGCGGCTAACCCTGTGCCAGCAGCCGCGGTAATACAGGGGCCTCGAGCGTTAATCGGACTCACTGGGCTTAAAGGGTGCGCAGGCGGTCCGGAAAGTGTCCTGTGAAATCC
+
:FFFFFFFFFFFFFFFFFFFFFF:FF,,FFFFFFFFFFFFF:FFFF,FFFFFFFFFFF:F:FFFFFFFFFFFFFFFFFFFFFFFFFFF,:FFFFFFFFFFFFFFF::FFFF:FFFFF:,:F:FFFFF:FFF,F,,:FF:F,,F:FFFF,FFFF,F,FFF,FFF,,FFF,FF:FFF,FFFFFFFFFFF:F:F:F:FF,,FFFFFFFFFF:FF,:,FFFFFFFFFF::FFF:FFF:,FFF:FFFF,::FFFF
@A00920:152:HGHKKDRXX:2:2107:29423:16626 1:N:0:CGCGTTCA+CTAGAACA
ACACCTACGGGAGGCAGCAGTGGGGAATATTGGACAATGGGCGAAAGCCTGATCCAGCCATGCCGCGTGAGTGATGAAGGCCCTAGGGTTGTAAAGCTCTTTCAACGGTGAAGATAATGACGGTAACCGTAGAAGAAGCCCCGGCTAACTTCGTGCCAGCAGCCGCGGTAATACGAAGGGGGCTAGCGTTGTTCGGAATTACTGGGCGTAAAGGGCGCGTAGGCGGCCACCGCAAGTCGACTGTGAAATC
+
FF:FFFFFFFFFFFFFFFFFFFFFF:FFFFFFFFFFFFFFFFFFFFFFFFF:FFFFFFFFFFFFFFFFFFFFFFFFFFFFFFFFFFFFFFFFFFFFFFFFFFFFFFF:FFFFF:FFFFFFFFFFFFFFFFFF,FFFFFFFFFFFFFFFFFFFF:FFFFFFFFFFFFFFF:F:FFFFFF,FFFFFFFFFF:FFF:FF:F::FFFFFFFFFFF:FFFF:FFFFF,FFF:FFFFF:F:F:FF:FF,:::FF::
@A00920:152:HGHKKDRXX:2:2107:19759:16705 1:N:0:CGCGTTCA+CTAGAACA
ACTCCTACGGGAGGCAGCAGCAAGGAATTTTGCGCAATGGGCGAAAGCCTGACGCAGCAACGCCGCGTGGGGGAAGAAGGCCTTCGGGTTGTAAACCCCTTTTGCGAGGGAAGAAGATCTGACGGTACCTCGCGAATAAGCCACGGCTAACTACGTGCCAGCAGCCGCGGTAATACGTAGGTGGCGAGCGTTGTCCGGATTTACTGGGCGTAAAGCGCGCGCAGGCGGGCTGGTCAGTCCGGGGTGAAAT
+
:FFFFFFFFFFFFFFFFFFFFFFFFFFFFFFFFFFFFFFFFFFFFFFF:,FFFFFFFFF,FFFFFFFFFFFFFFFFFFFFFFFFFFFFFFFFFFFFFFFFFFFFFF:F:FFF:FFFFFFFF:FFFF,FFFFFFFFFFFFF:FF:FFFF,FFFFFFF:FFFFFFFF,F:FFF,,FFFF:FFFFFFFFFFFFFFF:FFFFFFFF:FFF,FFFFFFFFF:F:FFFFFFF:FF:FFFFFFF::FF,FFF:FF::
@A00920:152:HGHKKDRXX:2:2107:20591:16799 1:N:0:CGCGTTCA+CTAGAACA
ACTCCTACGGGAGGCAGCAGTGGGGAATATTGGACAATGGGCGCAAGCCTGATCCAGCAATGCCGCGTGTGTGAAGAAGGCCTGCGGGTTGTAAAGCACTTTAAGCAGGGACGAAGCGCAAGTGACGGTACCTGCAGAAGAAGCACCGGCCAACTACGTGCCAGCAGCCGCGGTAATACGTAGGGTGCGAGCGTTGTCCGGAATTATTGGGCGTAAAGGGCTCGTAGGCGGTTTGTCGCGTCGGGAGTGA
+
F:,F:FFF::FFFFFFFF:::F:FFFF:FFFFFFFFFFFFFFFFFFFFFF,FFFFFFFFFFFFFF:FFFFFFFFFFFFFFFFF:FFFF:FFFFF:FFFFF:FFF,FF:FFFFFFF:FFFFF:FFFFFFF:FFFF:F,,FFFFFFFFF:FFFF:FFFFFFFFFFFFF:FFFFFFFFFFFFFFFFF:FF,FFF,FFFFF:FFFF:FFFFFFFFFFFF:FF:F:FFF,F:FF,:F,FFFF:F::FFFFFFFFF
@A00920:152:HGHKKDRXX:2:2107:13476:16877 1:N:0:CGCGTTCA+CTAGAACA
ACTCCTACGGGAGGCAGCAGTAAGGAATATTGCACAATGGGCGCAAGCCTGATGCAGCAACGCCGCGTGCCCGAGGAAGGCCTTCGGGTTGTAAAGGGCTTTTCTGGCTGAAGAGTAAGGACGGTAGGCCAGGAATAAGCGTCGGCTAACTACGTGCCAGCAGCCGCGGTAAAACGTAGGACGCGAGCGTTATCCGGATTTACTGGGCGGAAAGCGCGGGCAGGCGGCTGTTCAAGTCGGACGTGAAAGC
+
FFFFFFFFFFFFFFFFFFFFFFFFFFFFFFFFFFFFFFFFFFFFFFFFFFFFFFFFFFFFFFFFFFFFFFFFF:FF:FFFFFFFFFFFFFFF:F:FFFFFFFFFFFFFFFFFFFFFFFFFFFFFFFFFF:FFFF,FFFFFFFFFFFFFFFFFFFFFFFFFFFFF::FFFFFFFFFFF,FFFFFFFFFFF:FFFFF:FFFFFFF:FFFFF,F,,FFFFFFFFF:FFFFFF:FFFFFFFFFFFF:FFFFFF:
@A00920:152:HGHKKDRXX:2:2107:11686:17159 1:N:0:CGCGTTCA+CTAGAACA
ACTCCTACGGGAGGCAGCAGTTAGGAATCTTCGGCAATGGGCGAAAGCCTGACCGAGCGACGCCGCGTGAAGGATGAAGGCCCTCGGGTCGTAAACTTCTAAAAGAGGGACGATAGTGACGGTACCTCTTGAAAAGCACCGGCTAACTCCGTGCCAGCAGCCGCGGTAATACGGAGGGTGCTAGCGTTATCCGGAATCACTGGGCGTAAAGGGCGCGTAGGCGGCCTGGTAAGTAGGGGGTGAAATCCTG
+
FFFFFFFFFFFFFFFFFFFFFFFFFFFFFFFFFFFFFFFFFFFFFFFFFFFFFFFFFFFFFFFFFFFFFFFFFFFFFFFFFFFFFFFFFFFFFFFFFFFF:FFFF:FFF:FFFFFFFFFFFFFFFFFFFFFFFFFFFFFFFFFFF:FFFFFFFFFFFFFFFFFFFFFFFFFFFFFFFFFFFFFFFFFFFF:FFF::FFFFFFFFFFFFFFFFFFFFFF:FFFFFFFFFFFF::FFFF:FFFFFFFFFF:F
@A00920:152:HGHKKDRXX:2:2107:2826:17472 1:N:0:CGCGTTCA+CTAGAACA
ACTCCTACGGGAGGCAGCAGTGGGGAATTTTCCGCAATGGGCGAAAGCCTGACGGAGCAACGCCGCGTGGGTGATGAAGATTTTCGGATCGTAAAGCCCTTTCAGCAGGGACGAACAAAATGACGGTACATGCAGAAGAAGCATCGGCTAACTCCGTGCCAGCAGCCGCGGTAATACGTAGGATGCAAGCGATGTCCGGAATTATTGGGCGGAAAGCGAACGTAGGCGGATACTTAAGACTGGACTTAAA
+
FF:F:,F:FF:F,FFF:F:FFF:FFFFFFF,F:FFFFFF:FFFFFFFFFFFFFFFFFFFF,FF,:F:FFFFFFF:FFFF:,::FFFFFFFF:F:FFF:FFF:,FFFFFFF:,FFF:FFFFFF::FF,F:,::FFFFFFFFF:F::FFFFFF:F,,:FFFF:FFF::FFFFFFF:FFFFFFFFFF:FF,,FF,FFFF,F:::,F:F:FF,FF,FF:,:,,F::,F:,F:F,,,FF::,F,FFFFFFFF::F
@A00920:152:HGHKKDRXX:2:2107:15935:17628 1:N:0:CGCGTTCA+CTAGAACA
ACTCCACGGGAGGCAGCAGTGGGGAATATTGGACAATGGGCGCAAGCCTGATCCAGCAATGCCGCGTGGGTGAAGAAGGTCTTCGGATTGTAAAGCCCTTTCGGCGGGGACGATGATGACGGTACCCGCAGAAGAAGCCCCGGCTAACTTCGTGCCAGCAGCCGCGGTAATACGAAGGGGGCTAGCGTTGCTCGGAATTACTGGGCGTAAAGGGCGCGTAGGCGGCGCTGCAAGTCAGGCGTGAAATTCC
+
FFFFFFFFFFFFFFFFFFFFFFFFF:FFFFFFFFFFFFFFFFFF:FFFFFFFFFFFFFFFFFFFFFFFFFFFFFFFFFFFFFFFFFFFFFFF:FFFFFFFFFFFFFFFFF:FFFFFFFFFFFFFFFFFFFFFFFFFFF:FFFFFF:FFFFFFFFF:FFFF:FFFFFFFFFFFFFFFFFFF:FFFFFFFFFFFFFFFFFFFFFFFFFFF:F:FFFF:FFFFFFFFFFFFFFF,FFFFFFFF,,FFFFFFFF
@A00920:152:HGHKKDRXX:2:2107:27317:17675 1:N:0:CGCGTTCA+CTAGAACA
CCTCATACGGGAGGCAGCAGTGGGGAATATTGGACAATGGGGGCAACCCTGATCCAGCAATGCCGCGTGTGTGACGAAGGCCTGCGGGTTGTAAAGCACTTTCAGAGGGGAAGAAAAAATCGGAGCTAACATCTCCGATCTTGACTTTACCCTTAGAATCAGCACCGGCTCAATCAGTGCCAGCAGACGCGGTAATACGTAGGGGGCAAGCGTTGTGAGCAATAATTTGTCGTAAAGAGCTCGTAGTCGC
+
,,F,,:FFF:FF::FF,FFFF:FFFF,,FFF,F,FFFFFFF:F,FFF:F,FFFF,FF:FFFFF::FFFFFFFFF,FFFF:,FF::FFF:F:FF,FF:F:F:F:F,F:FFFFFF,,FFFFFFFFFFFF:FFFF:FFF,F,FF:FF:,:,F,,FF,FFF,,,:FFF:F,,FF:,,F,:FFFF:F,::F:,,FF,F:,,FF,,FF,:FFF::,FFFF:,,,F,F:,,F:F,F,:F,,:,FFFFFF,,,,FF:,
@A00920:152:HGHKKDRXX:2:2107:15103:18349 1:N:0:CGCGTTCA+CTAGAACA
ACTCCTACGGGAGGCAGCAGTGGGGAATCTTGCGCAATGGGCGAAAGCCTGACGCAGCGACGCCGCGTGAGTGATGAAGGCCTTCGGGTTGTAAAGCTCTGTGGAGGGGGACGAATAAGGGTCGTCGAATAGACGGCTCGATGACGGTACCCCTTTAGCAAGCACCGGCTAACTCTGTGCCAGCAGCCGCGGTAAGACAGAGGGTGCAAACGTTGTTCGGAATTAATGGGCGTAAAGCGCGAGTAGGCGG
+
::,,,:FFFF,F:::F:,F,FFFFFFFFFF:,:FFFF,F:F,FF,F:FFF:FFFF:F,FFFF,FF:FFF,FFF,F:FFFF,,FF:FFF:F:F::,:FF,FFFFFFF:F,FF:FFFFFFFF:F:FFFFFFFFFFFFF:F,F,FFFFF:FF:F:FFFFFFFF:,F,F,FFFFFFFFFFFFFF,:FFFF,FFFFFFFFFFFFF,F:,F:,FF:FF::::F:,FFFFFF,FF:FF,FFF,FF,FF,FFF:FFF,
@A00920:152:HGHKKDRXX:2:2107:4878:18364 1:N:0:CGCGTTCA+CTAGAACA
ACTCCTACGGGAGGCAGCAGTGGGGAATATTGGGCAATGGGCGCAAGCCTGACCCAGCCATGCCGCGTGAGTGATGAAGGCCTTCGGGTCGTAAAGCTCTGTGGGGAGGGAAGAAACCGGGCGTGGATAATACCCACGTCTCTTGACGGTACCTCCTTAGCAAGCACCGGCTAACTCCGTGCCAGCAGCCGCGGTAATACGTAGGGTGCAAGCGTTGCCCGGATTTATTGGGCGTAAAGGGCGCGCAGGC
+
,FFFFFFFFFFFFFFFFFF:FFFFFFFFFFFFFFF:FFFFFF:FFFFFFFFFFFFFFFFFFFFFFFF:FFFFFFFFFFFFFFFFFFFFFFFFFFFFFFFFF:FFFFFFFF:FFF:FFFFFFFFFFFFFF:FFF,FF:FFFFFF:F:FFFF:,FFFFFFFFFFFFF:FFFFF:FFFFF:FFF:F:F:FFFFF:FFF,FFFFF,,FFF:F:,FFFFFFFFFFF:F:FF:FF:FF::FFF:FFF,F:FFFFF:
@A00920:152:HGHKKDRXX:2:2107:27697:18396 1:N:0:CGCGTTCA+CTAGAACA
ACTCCTACGGGAGGCAGCAGTGGGGAATATTGGACAATGGGCGGAAGCCTGATCCAGCAACGCCGCGTGAGGGATGACTGCCTTCGGGTTGTAAACCTCTTTCGGTGGGGACGAAGCGCAAGTGACGGTACCCACTAAAGAAGCACCGTCCAACTACGTGCCAGCAGCCGCGGTAATACGTAGGGTGCGAGCGTTGTCCGGAATTATTGGGCGTAAAGCGCGCGCAGGCGGTCCTTTAAGTCTGATGTGA
+
FFFFFFFFFFFFFFFFFFFFFFFFFFFFFFFF:FFFFFFFFFFFFFFFFFFFFFFFFFFFFFFFFFFFFFFFFF:FFFFFFFFFFFFFFFFFFFFFFFFFFFFFFFFFFFFFFFFFFFFFFFFFF,FFFFFFFFFF,FFFFFFFFFFF,FFFFFFFFF:FFFFFFFFFFFFFFFFFFFFFFF,FFFFFFFFFFF,:FFFFFF:FFFFFFFFFF:FF:::FF:FFFFFFFFF:FFFFFFFF:FFFFF:FFF
@A00920:152:HGHKKDRXX:2:2107:15998:18552 1:N:0:CGCGTTCA+CTAGAACA
ACTCCTACGGGAGGCAGCAGTAAGGAATATTGCGCAATGGGCGAAAGCCTGACGCAGCAACGCCGCGTGCCTGAAGAAGGCCTTCGGGTCGTAAAAGGCTTTTCTGGTCGAAGAGGAAGGACAGTAGGCCAGGAATAAGTGTCGGCTAACTACGTGCCAGCAGCCGCGGTAAAACGTAGGACGCAAGCGTTATCCGGATTTACTGGGCGTAAAGCGCAGGCAGGCGGACAGGCAAGTTGGCTGTGAAAGC
+
FFFFFFFFFFFFFFFFFFFFFFF:FFFF,F:F:FFFFFFFFFFFFF:FFFFFFF:FFFFFFFFFFFFFFFFFFFFF::FFFFFFFFFFFFFFF:FFFFFFF:FFFFFFFFFFFFFFFFFFF:FFFFFFFFFFFFFFF,FFFFFFFF:FFFFFFF,FFF,FFFFF,FFF:FF:FFFFFFFFF:FFFFFFFF:F:::FF::FFFFFFFFFFFF:FF,F,:,F:,,FFFFFFFFFFFF,FF:FFF,FFF,:,F
@A00920:152:HGHKKDRXX:2:2107:15483:19038 1:N:0:CGCGTTCA+CTAGAACA
ACTCCTACGGGAGGCAGCAGTGGGGAATCTTGCGCAATGGGCGAAAGCCTGACGCAGCAACGCCGCGTGCGGGATGAAGGCCTTCGGGTTGTAAACCGCTTTCAGTGGGGACGAACCAAGACGGTACCCACAGAAGAAGCCCCGGCCAACTACGTGCCAGCAGCCGCGGTAACACGTAGGGGGCAAGCGTTGTCCGGATTTATTGGGCGTAAAGAGCTCGTAGGTGGCTCAGTAAGTCGGGTGTGAAACC
+
FFFFFFFFFFFFFFFFFFFFFFFFFFFFFFFFFFFF:FFFFFFFFFFFFFFFFFFFFFFFFFFFFFFFFFFFFFFFFFFFFFFFFFFFFFFFFFFFFFFFFFFFFFFFFFFFFFFFFFFFFFFFFFFFFFFFFFFFFFFF:FFFFFFFFFFFFFFFFFFFFFFFFFFFFFFFFFFF:,,FFFFF:FFFFFFFFFFFFFFFFFFFFFFFFFFFF:F:FFFFFF::FFFFFFFFFFFFFFFFFFFFFFFFFF
@A00920:152:HGHKKDRXX:2:2107:6397:20149 1:N:0:CGCGTTCA+CTAGAACA
ACTCCTACGGGAGGCAGCAGTGGGGAATATTGGACAATGGGGGAAACCCTGATCCAGCAATGCCGCGTGAGAGATGAAGGCCTTAGGGTTGTAAAGCTCTTTCGTTGGTGACGATGATGACGGTAACCACAGAAGAAGCCACGGCTAACTCCGTGCCAGCAGCCGCGGTAATACGGAGGGGGCGAGCGTTATTCGGAATAATTGGGCGTAAAGGGCGAGTAGGCGGCTCGATAAGTCAAAGGTGAAATCC
+
:FFFFFFFFFFFFFFFFFFFFF,FFFFF:FFFFFFFFFFFFF:FFFFFFFFF:FFFFFF,FFF,FFFFFFF,FFFFFFFFF,:FFF,FFFFFF:FF,FFFFFFF,FFF:FFFFFFF,FF,F:FF,F:F:F,F,FFFF:FFFF,FFF,F:FF,:FF:FFFFFFFFFFFF:FF:FF:FFFFFFFFFFFFFFFFFFFF::,,,FFF:,F,FF,FFF,F:F:FF,,FFFFFFF,F:FFF,FF::F:FFFF:F:,
@A00920:152:HGHKKDRXX:2:2107:25798:20776 1:N:0:CGCGTTCA+CTAGAACA
ACTCCTACGGGAGGCAGCAACTCCGCGTGAGGGATGAAGGCTCTCGGGTCGTAAACCTCTTTTCTCAGGGAAGATCCAAGACGGTACCTGAGGAATAAGCGACGGCTAACTACGTGCCAGCAGCCGCGGTAATACGTAGGTCGCAAGCGTTGTCCGGATTTACTGGGCGTAAAGAGCGCGCAGGCGGCTGGTCAAGTCCGATGTGAAATCTCCCGGCTCAACTGGGAAACTGCATCGGACACTGATCGGC
+
FF,FFFFFFFFFFFFFFFFFFFFFFFFFFFFFFFFFFFFFFFFFFFFFFFFFFFFFFFFFFFFFFFFFFFFFFFFFFFFFFFFFFFFFFFFFFFFFFFF:FFFFFFF:FFFFFFFFFFFFFFFFFFFFFFFFFFFFFFFFFFFFFFFFF:FFFFFFFFFFFFFFFFFFFFFFFFFFFFFFFFFFFFFFFFFFFFFFFFFFFFFFFFFF:FFFFFFF:F:FFFFFF:F,FFF:FFFFF:F,FFFFFFFFFF
@A00920:152:HGHKKDRXX:2:2107:13440:21167 1:N:0:CGCGTTCA+CTAGAACA
ACTCCTACGGGAGGCAGCAGTGGGGAATATTGGACAATGGCCGCAACCCTGAACCAGCGAAGCCGCGTGCGTGAAGAAGCATTTCGGAGTGTAAAGCGCTGTCAGTTGGGACGAAGACTGCGGAGGCTAAAACTCCTAGCAGATGAGGGACCCTACAAATGACCAGCCGCCTACCAACGTCCCCCAGCCGCCGGAAAACAGTCGGTCGCGCGCGTTGTACGGAATCACGGGCCGTAATGGCGGCGCGGCG
+
FFFFFFF:FFFFFFFF:FFF,FFFFFFFFFFFF,FFFFFF,,FFFF,,F:FF:::FFFFF,FFFFFFFF:F:FF,FF,F::,FFFFFFFFFFFFF,F:FFFF:,F,FFFFF,FFFFF,F,F:F,FF,,F,,,,FFF:,F,::,F,:,FF:,F,,,,,,F,,F,,:FF,F,,:F,,,,F,F:F:,,F,FF,:,F,,:,,FFF,,FFF,,:,,,FFFF,F,,F,F,F,F,,FF,:,,F::,,,,,:F,,:,,
@A00920:152:HGHKKDRXX:2:2107:3115:21324 1:N:0:CGCGTTCA+CTAGAACA
ACTCCTACGGGAGGCAGCAGTGGGGAATTGTTCACAATGGGCGCAAGCCTGATGACGCAACGCCGCGTGGGGGATGAAGGTCTTCGGATCGTAAACCCCTGTCGAATGGGACGAATGACTCGCGCGCTAACAGTGCGCGAGATTGACGGTACCGTTAAAGGAAGCCACGGCTAACTCTGTGCCAGCAGCCGCGGTAATACAGAGGTGGCAAGCGTTGTTCGGAATTACTGGGCGTAAAGGGCGCGTAGGC
+
F:FFFFFFFFFFFFFFFFFFFFFFFFFFFFFFFFFFFFFFFFFFFFFFFFFFFFFFFFFFFFFFFFFFFFFFFFFFFFFFFFFFFFFFFFFFF:FFF:FFFFFFFFFFFFFFFF,FF:FFFFFFFFFFF:FFFFFFFFFFFFFFFFFFFFFFFFFFFFFFF:FFFFFFFFFFF:FFFFFFF:FFFF:F:FFFFFF,:FFFFFFFFFFFFFFF::F:FFFFF,::FFFFFFFFFFF,FFFFFFFFFFFF:F
@A00920:152:HGHKKDRXX:2:2107:20961:21355 1:N:0:CGCGTTCA+CTAGAACA
ACTCCTACGGGAGGCAGCAGTAGGGAATATTGGACAATGGGCGAAAGCCTGATCCAGCCATGCCGCGTGCGGGATGAAGGCCTTCGGGTTGTAAACCGCTTTCAGCAGGGACGAAGCGAAAGTGACGGTACCTGCAGAAGAAGCCCCGGCCAACTACGTGCCAGCAGCCGCGGTAATACGTAGGTGGCGAGCGTTGTCCGGATTTATTGGGTTTAAAGGGTGCGTAGGCGGCCTATTAAGTCAGTTCTGA
+
FFF:FFFFFFFFFFFFFFFFFFFFF:FFFFFFFFFFFFFFFFFFFFFFFFFF:FFFFFFFFFFFFFFFFFFF:FF::FFF:FF:F,FFF,:FFFFF:FF:FFFFF,FFFFFF:FFFFFF:FFFFFFFFFFFFFF,FFFFF:FFFFFFFFFFFFFFFFFFFFFFFFFFFFFFFFFFFFFFFFFFFFFFFFFFFFFFFFFFFFFFFFFFFFFFFFFFF,F,F:FFFFF:FFFFFFFFFFFFFFFFFFFFFF:
@A00920:152:HGHKKDRXX:2:2107:15176:21825 1:N:0:CGCGTTCA+CTAGAACA
ACTCCTACGGGAGGCAGCAGTAAGGAATATTGGGCAATGGAGGCAACTCTGACCCAGCCATTCCGCGTGCAGGATGAAGGCCCTCGGGTTGTAAACTGCTTTTGTACAGGAAGAAACACTCCTTCGTGAAGGAACTTGACGGTACTGTAAGAATAAGGATCGGCTAACTCCGTGCCAGCAGCCGCGGTAATACGGAGGATACAAGCGTTATCCGGAATCATTGGGTTTAAAGGGTCCGTAGGCGGTTTAG
+
F::FF,FFF:FF:FF:FFFF:FFFFFFFFF:FFFFFFFF:FFFFF:F:FFFFFFFFFFFFFF:FFF:FFFFFFFF:FF,FF:FFF,:FFF,F,:F::F,FFFF:FFFFFF:FFFFFF:F:FFFF,FFFF:FFFFFFFFFFFFFFFFFFFFF:FFFF,FFFF:FFFF:,,::FF:FF::F,,FFFF,FFFFFF:FFF,FFF,FFF,F,F:F:FF,F:,FFF:FFFF,F,FF:F,,::FFFF,FFFF:FF:F
@A00920:152:HGHKKDRXX:2:2107:31738:22357 1:N:0:CGCGTTCA+CTAGAACA
ACTCCTACGGGAGGCAGCAGTGGGGAATTGTTCGCAATGGGCGCAAGCCTGACGACGCAACGCCGCGTGGAGGATGAAGGTCTTCGGATTGTAAACTCCTGTTGCCCGGGACGAAAAGCTCCGACCAAACACGTCGGGGTCTGACGGTACCGGGTGAGGAAGCCCCGGCTAACTAAGTGCCAGCAGCCGCGGTAATACATAGGGTGCAAGCGTTCATCGGAATAACTGGGCGTAAAGTGGGCGCAGGTGG
+
FFFFFFFFFFFFFFFFFFFFFFFFFFFFFFFFFFFFF:F:FFFFFFFFFFFFFFFFFFFFFFFFFFFFFFFFFFFFF:F,FFFFFFFFFFFFFFFFFFFFFF:FFFFF:FF:FFFF::F:FFFF,F,FFFFFFFF,:F,:F:FFF:,F:F,:FFFFFFF:FFFFF:FFF,FF,F,,FFFFF,F:FFFFFF,FF,FFFF::FF:FFF,,F,::FFF,:FF:FFF,FF:FFFF::F,:,F,,:F,::F,,,,
@A00920:152:HGHKKDRXX:2:2107:31195:22608 1:N:0:CGCGTTCA+CTAGAACA
ACTCCTACGGGAGGCAGCAGTGGGGAATATTGGACAATGGGCGAAAGCCTGATCCAGCCAAGCCGCGTGAGTGATGAAGGCCTTCGGGTCGTAAAGCTCTGTGGGGAGGGACGAACGTCCCGGCGTAGAGCCGGGGGTGACGGTACCTCCTAAGCAAGCACCGCCTAACTTCGTGCCAGCAGCCGCGGTAATACGAAGGGTGCAAACGTTGCTCGGACTCATTGGGCGTAAAGCGCACGTAGGCGGCCAC
+
FFFFFF,FFFFFFFFFFFFFFFFFFFFFFFFFFFFF:,FFF,FFFF:FFFF:FFFFFFFF,FFFFFFFF,FFFFFFFFFFFFFFFFFF::FFFFFFFFFFF:,FFF:FF:FFFFFF:FFFF,FFFFF:F:F:FFFFFFF,F:::FFF,,FF,:FF,,,FFF::,,:FF::FF,,:FF,:FFFF:FFF,FFFFFFFFFFFFFFFFFFF,::FFFFFFF,FFFF,:FFF::FFFFFFFF:F:FFFF::FF,F
@A00920:152:HGHKKDRXX:2:2107:10086:23249 1:N:0:CGCGTTCA+CTAGAACA
ACTCCTACGGGAGGCAGCAGTGGGGAATATTGCGCAATGGACGAAAGTCTGACGCAGCGACGCCGCGTGTGGGATGAAGCCTTTCGGGGTGTAAACCACTGTTGCCCGGGACGAAATGCCCTTTCGAGGGAATTGACGGTACCGGGTGAGGAAGCACCGGCTAACTCTGTGCCAGCAGCCGCGGTAATACAGAGGGTGCGAGCGTTGTCCGGAATCACGGGGCGTAAAGGGCGCGTAGGTGGCGGCATAA
+
FFFFFFFFFFF,FFFFFFFFFFFFFFFF:FFFFFFFFFFFF:FFF:FFFFFF:FFFFFFF:FFFFFFFFFFFFFFFFFFFFF,FFFFF:FFFFFFFFFFFFF,FFFFFF:FFFFFFF,FFF,FFFFFF::F::,:FF:FF:FFFFF,FFFF:,F,FF,FF,:FF:,FFFFFF,F:FFFFFFF:FFF:FF::FFFF:FFFFFFFFFFF,FFF:FFFFFF,FF:FFF,:FFFFFFFF:FF:FFFF:,F,::,
@A00920:152:HGHKKDRXX:2:2107:1606:23312 1:N:0:CGCGTTCA+CTAGAACA
ACTCCTACGGGAGGCAGCAGTAGGGAATATTGGTCAATGGGTGAGAGCCTGAACCAGCCATGCCGCGTGCAGGAAGACGGCCTTCTGGGTTGTAAACTGCTTTTGCCAGGGGATAAAATTTCTTTGCGAAGAAACTTGAAGGTACCGGGTGAATAAGCCACGGCTAACTACGTGCCAGCCGCCGCGGTAATACGTCGGTGGCACGCGGTGTCCGGATGTATTGGGGTTAAAGGGTGCGTCGGCGGCCTAG
+
FF:FFF:FFFFFFFFFFFFFFFFFFFFFFFFFFFF:F,FFFFFFFFFFFFFFFFFFFFFFFFFFFFFFFF:FFFFFFFFFFF,:,FFFF,FFFFF:FFFFFFFFFFF,FFFF,F:FF,,FFFF,FFFFF,FFFF,F:F,,FFF,FF,:FF,::FF:FF:,:F::F,,FFFFFFFFF,:F:FFFFFFF:,:F,,::,FFFFFFF,FFF,:FFF:FF,:,:F,,FFF,,,,,,F:F:FFFFFFFFFFFF,F,
@A00920:152:HGHKKDRXX:2:2107:15826:23328 1:N:0:CGCGTTCA+CTAGAACA
ACTCCTACGGGAGGCAGCAGCAGGGAATTTTGCGCAATGGGCGAAAGCCTGACGCAGCAACGCCGCGTGGGGGATGAAGGCCTTCGGGTTGTAAACCCCTTTCAGGAGGGAAGAAAATGACGGTACCTCCAGAAGAAGCACCGGCCAACTACGTGCCAGCTGCCGCGGTAATACGTAGGGTGCGAGCGTTGTCCGGAATCACTGGGCGTAAAGGGCGCGTAGGCGGTCTGGTAAGCGTGTGGTGATAGCT
+
FFFFFFFFFFFFFFF,FFFFFFFFF:FFFFFFFFFFFFFFFFF:F:FFFFFF,FFFFFF,,FFFF:FFFFFFFFFF:FFFFFFFF,FF:F,,,,F:FF:,FFF,FFFFFF,:F,:FFF,F,:FFFF:F:F,FFFFFFFFFF,F:FFFF,FF,FF:FFFFF,FF:F,F:,FF,,,F,FFFFFFF:,::FFFFFFFFFFFFFFF:FFFFFF:F,FFF:FFFF:,F:FFFF,FFF,,FFFFF:::,:,,,F:F
@A00920:152:HGHKKDRXX:2:2107:2239:23375 1:N:0:CGCGTTCA+CTAGAACA
ACTCCTACGGGAGGCAGCAGTGGGGAATATTGCACAATGGGCGAAAGCCTGATGCAGCGACGCCGCGTGAGGGATGACGGCCTTCGGGTTGTAAACCTCTTTCAGCAGGGAAGAAGCGAAAGTGACGGTACCTGCAGAAGAAGCGCCGGCTAACTACGTGCCAGCAGCCGCGGTAATACGTAGGGCGCAAGCGTTGTCCGGACTTATTGGGCGTAAAGAGCTCGTAGGCGGCTTGTCGCGTCGGGTGTGA
+
FFFFFFFFFFFFFFFFFFFF,FFFFFFFFFFFFFFFFFFFFFFFFFFFFFFFFFFFFFFFFFFFFFF,FFFFFFFFFFFFFF:FFFFFFFFFFFFFFFFFFFFFFFFFFFFFFF:FFFFFFFFFFFFFFFFFFFFFFFFFFFFFFFFFFFFFFFFFFFFFFFFFFFFFFFFFFFFFFFFFFFFFFFFFFFFFF:FF:FFFFF,F:FFFFFFFFFF,:FFFFFFFFFFFFFFF,FFFFFFFFFFF,FF:FF
@A00920:152:HGHKKDRXX:2:2107:31159:23578 1:N:0:CGCGTTCA+CTAGAACA
ACTCCTACGGGAGGCAGCAGTGGGGAATCTTGCGCAATGGCCGAAAGGCTGACGCAGCGACGCCGCGTGCGGGAGGAAGCTCTTCGGGGTGTAAACCGCTGTCAGGGGGGACGAAGGTCCCGGGGAGGAAATGCCCTGGGGATGACGGTACCTCCAGAGGAAGCACCGGCTAACTCCGTGCCAGCAGCCGCGGTAATACGGAGGGGGCTAGCGTTGTTCGGAATTACTGGGCGTAAAGCGCACGTAGGCG
+
FF,FFFFFFFFFFFFFFFFFFFFFFFFFFFFFFFFFFFFFFFFFFFFFFFFFFFFFFFFFFFFFFFFFFFFFFFFFFFFFFFFFFFFFFFFFF:FFFFFFFFFFFFFFFFFFFFFF:FFFFFFFFFFFF:F:FFFF:FFFFFFFFFFFFFFFFFFFFFFF::FFFF:FFFFF:FFFFFFFFFFFFFFFFFFFFFFFFFFFFFFFFFFF:,FFFFFFFFF:F:FFF,FFFFFF:FFFFF:FF:FFFFFFFF
@A00920:152:HGHKKDRXX:2:2107:4887:24048 1:N:0:CGCGTTCA+CTAGAACA
ACTCCTACGGGAGGCAGCAGTGAGGAATATTGCACAATGGGCGCAAGCCTGATGCAGCGACGCCGCGTGTGGGATGAAGGGGCTACGCCTCGTAAACCACTGTAGCCCGGGACGAAAAGTGCCTTAGAGGCATTAGACGGTACCGGGAAAGTAAGGGTCGGCTAACTACGTGCCAGCAGCCGCGGTAATACGTAGGACCCAAGCGTTGTCCGGATTTACTGGGTGTAAAGGGTGCGCAGGCGGATGGGTA
+
FFFFFFFFFFFFFFFFFFF:FFFFFFFFFFFFFFFFFFFFFFFFFFFFFFFFFFFFFF:FFFFFFFFF:FFFFF:FFFFFFFFFFFFFFF:FFF:FFFFFFFFFFFFFFF:FFFFFF:F:FFFFFF:FFFFFFF:FFFFFFFF:FFFF:FFFF,FFFFFFFFFFFFFFFFFFFFFFFFFFFFFFFFFFFFFFFFFFFFF:FFFFFFFFFFFFFFFF::FFFFFFFFF,FFFFFFFFF:FFFFFF::FFF,
@A00920:152:HGHKKDRXX:2:2107:29333:24079 1:N:0:CGCGTTCA+CTAGAACA
ACTCCTACGGGAGGCAGCAGTAAGGAATATTGCACAATGGACGCAAGTCTGATGCAGCAACGCCGCGTGCCCGAGGACGGCCTTCGGGTTGTAAAGGGCTTTTCTGGCTGAAGAGGCAGGACGGTAGGCCAGGAATAAGCGTCGGCTAACTACGTGCCAGCAGCCGCGGTAAAACGTAGGACGCGAGCGTTATCCGGATTTACTGGGCGTAAAGCGCGGGCAGGCGGCTGTTCAAGTCGGACGTGAAAGC
+
FFFF:FFF:,FFFFFFFFFFFFF,:FFFF:,,FFFFFFFFFFFF,FFFF,FFFFFFFFFFF::FF:FFFFFFFFF:FFF:F:F,FFFF,FF:,F:FF:FFFFFFFFFFFF:FFFFFF,F,FFFFFFF:FFFFFFFFFFFF:FFFFFFFFFFFF:FF:FFFFFFFF,FFFFFFFFFFFFFFFFFFF:FFFFFFFFFFFFFFFFFFFFFFFFFFFF:F:FFFF:F:FF,FFFFFFF:FFFF,FFFFFF:FF:
@A00920:152:HGHKKDRXX:2:2107:15555:24925 1:N:0:CGCGTTCA+CTAGAACA
ACTCCTACGGGAGGCAGCAGTAAGGAATATTGCACAATGGGCGCAAGCCTGATGCAGCAACGCCGCGTGCCCGAGGAAGGCCTTCGGGTTGTAAAGGGCTTTTCTGGCTGAAGAGGCAGGACGGTAGGCCAGGAATAAGCGTCGGCTAACTACGTGCCAGCAGCCGCGGTAAAACGTAGGACGCGAGCGTTATCCGGATTTACTGGGCGTAAAGCGCGGGCAGGCGGCTGTTCAAGTCGGACGTGAAAGC
+
FFFFFFF:FFFFFFFFFFFFFFFFFFFFFFFFFFFFFFFFFFFFFFFFFFFFFFFFFFFFFFFFFFFFFFFFFFFFFFFFFFFFFFFFFFFFFFFFFFFFFFFFFFFFFFFFF,FFFFFFFFFFFFFFFFFFFFFF,FFFFFFFFFFFFFFFFFF:FFFFFFFFFFFFFFFFF,FFFFFFFF:FFFFFFFFF:FFFFFFF:FFFFFFFFFFFFFFFF:FFFFFFFFFFFFFFFFFFFF:FFFFFFFFFFF
@A00920:152:HGHKKDRXX:2:2107:25545:25786 1:N:0:CGCGTTCA+CTAGAACA
ACTCCTACGGGAGGCAGCAGTGGGGAATATTGCACAATGGGCGAAAGCCTGATGCAGCGACGCCGCGTGAGGGATGACGGCCTTCGGGTTGTAAACCTCTTTCAGCAGGGAAGAAGCGAAAGTGACGGTACCTGCAGAAGAAGCGCCGGCTAACTACGTGCCAGCAGCCGCGGTAATACGTAGGGCGCGAGCGTTGTCCGGCATTATTGGGCGTAAAGAGCTCGTAGGCGGCTTGTGACGTCGGTGGTGA
+
FFFFFFFFFFFFFFFFFFFFFFFFFFFFFF:FF:FFFFFFFFF:FFFFFFFFF:FFFFFFFFFFFFFFFFFFFFFFFFFFFFFFFFFFFFFFFF,FFFFF:FFF:FFFFFFFF:,FFFFFFFFFFFFFFFFFFFFFFFFFFFFFFFFFFFFFFFFFFFFFFFFFFFFFFFFFFFFFF,FFF:FFF:FFF,:FF::FFFFFFFF,F:FFFFFFFFFF,FFFFFFFFFFFFFFFF,F,,,,FFFF:F,F:F:
@A00920:152:HGHKKDRXX:2:2107:23421:26303 1:N:0:CGCGTTCA+CTAGAACA
ACTCCTACGGGAGGCAGCAGTGAGGAATATTGCGCAATGGACGAAAGTCTGACGCAGCAACGCCGCGTGCAGGATGACGGCCCTCTGGGTTGTAAACTGCTGTAGCAGGGGAATAACACCCGCCTTTGGCGGGTTGAAGGTACCCTGAAAGTAAGCTCCGGCTAACTACGTGCCAGCAGCCGCGGTAATACGTAGGGAGCAAGCGTTGTCCGGATTTACTGGGTGTAAAGGGTGCGCAGGCGGACTGATA
+
FFFFFFFFFFFFFFFFFFFFFFFFFF:FFFFFF:FFFFFFFFFF:FFFFFFFFFFFFFFFFFFFFFFFFFFFFFFFFFFFFFFFFFFFFFFFFFFFFFFFFFFFFFFFFFFFFFFFFFFFFFFFFFFFFFFF:FFF:FFFF:F:FFFFFFF:F:FFFFFFFFFFFF:F,FFFFFFF:FF:FFFFFFFFFFFF:FFFFFF:FF::FFFFFFFFFFFFFFFFFFFFFFFFFFFFFFFFFFF:FFFF:F:,FF
@A00920:152:HGHKKDRXX:2:2107:27697:26412 1:N:0:CGCGTTCA+CTAGAACA
ACTCCTACGGGAGGCAGCAGTGAGGAATATTGGGCAATGGGCGCAAGCCTGACCCAGCAATGCCGCGTGCGGGATGACGGCCTTCGGGTTGTAAACCGCTTTTGTGAGGGAGTAGCAAGGAGAGTACCTCACGAATAAGTCACGGCTAACTACGTGCCAGCAGCCGCGGTAATACGTAGGTGACAAATGTTATCCGGAATTACTGGGCGTAAAGGGTCTGTAGGCGGATGTTTAGGTCTGGTGTGACAAC
+
FF:::FFFFFFFFFFFFFFFFFFFFFFFFFFFFFFFFFFFFFFFFFFFFFFFFFFFFFFFFFFFFFFFFFFFFFFFFFFFFF,FF:FFFF:FFFFFFFFFFFFFF:FFFF::FFFFFFFFFFFFFFFFFFFFFFFF:FFFFFF:FFFFFFFFFFFFFFFFF:FFFFF:,FF,FFFFFFFF:FFFF:FFFF,F:F::FFFF:FF::FF:FFF,FFFF:FFFFFFFFFFFFFFFFFFFFFFF,F:FFFFFFF
@A00920:152:HGHKKDRXX:2:2107:3866:26443 1:N:0:CGCGTTCA+CTAGAACA
ACTCCTACGGGAGGCAGCAGTGGGGAATTTTGGACAATGGGGGAAACCCTGATCCAGCCATTCCGCGTGAGTGAAGAAGGCCTTCGGGTTGTAAAGCTCTTTTGTCCGGAACGAAACGGTTGGCGTGAATATCGCCGACTACTGACGGTACCGGAAGAATAAGCACCGGCTAACTACGTGCCAGCAGCCGCGGTAATACGTAGGGTGCGAGCGTTAATCGGAATTACTGGGCGTAAAGCGTGCGCAGGCG
+
:FFFF:FFFFFFFFF:FFFFFFFFFFFFFFFFF,FFFFFFFFFFFFFFFFFFFFFFFFFFFFFFFFFFFFFFFFFFFFFFFFFFFFFFF,FFFFFFFFFFFFFFFFFFFFFFFFFFFFFFFFFFFFFFFFFFFFFFFFFF,FFFFFFFF,FFFFFFFFFFFFFFFFFFFFFFFFFFFFFFFF:F:FFFFFFFFFF,FFFFF:FFFFFFFFFFFFFFFFFFFF,FFFFFFFFFF:F,:FF:FFFFF,F:FF
@A00920:152:HGHKKDRXX:2:2107:30499:27571 1:N:0:CGCGTTCA+CTAGAACA
ACTCCTACGGGAGGCAGCAGTGAGGAATATTGCTCAATGGGCGAAAGCCTGAAGCAGCGACGCCGCGTGGACGATGAAGGTCTTCGGATCGTAAAGTCCTTTTCTGTGTGACGAGGAAGGACGGTAGCACAGGAATAAGTGTCGGCTAACTACGTGCCAGCAGCCGCGGTAACACGTAGGACGCAAGCGTTATCCGGAATTACTGGGCGTAAAGAGCGTGTAGGCGGTGCTGTAAGTCAACCGTGAAAGC
+
FFFFFFFFFFFFFFFFFFFFFFFFFFFFFFFFFFFFFFFFFFFFFFFFFFFFFFFFFFFFFFFFFFFFFFFFFFFFFFFFFF:FFFFFFFFFFFFFFFFFFFFFFFFFFFFFFFFFFFFFFFFFFFFFF:FFFFFFFFFFFFFFFFFFFFFFFFFFFFFFFFFFFFF:FFFFFFFFFFFFFFF:FFFFFFFFFF:FFF:FFFFFFFFFFFF:FFFFFFFFFFFFF:FFFFFFFF,FFFFFFFFFFFFFFF
@A00920:152:HGHKKDRXX:2:2107:30409:28792 1:N:0:CGCGTTCA+CTAGAACA
ACTCCTACGGGAGGCAGCAGTGGGGAATATTGGACAATGGGCGAAAGCCTGAGGCAGCAACGCCGCGTGTGGGATGAAGGCCCTTGGGTTGTAAACCACTTTCAGCAGGGACGAAAATGACGGTACCTGCAGAAGAAGCCCCGGCCAACTACGTGCCAGCAGCCGCGGGAATACGTAGGGGGCGAGCGTTGTCCGGAATTATTGGGCGTAAAGCGCGTGTAGGCGGCCCTGTAAGTCGGATGTGAAATCC
+
FFFFF,FFFFFFFFFFFFFF:FFFFFFFFFFFFFFFF::FFFFFFFFFFFFF:FFFFFFF:FFFFFFFFFFFFFFFF:FFFFFF:FF:FFFFFFFFF,FFFFFFFFFFFFFFFFFF,F,FFF:FFF,F:F:FFF:,FFF:FFFFFF,FF,F:,,F::FFFFF:FF,F,,FFFF,FF,,FFFFFF,FFFF,,FF:FFF:::FF:F:FFFF,:,FFF::FF,FFFFFFF:F::F:,FFFFFFFFF,FF:F:F
@A00920:152:HGHKKDRXX:2:2107:16315:29528 1:N:0:CGCGTTCA+CTAGAACA
ACTCCTACGGGAGGCAGCAGTGGGGAATCTTGCGCAATGGGCGAAAGCCTGACGCAGCGACGCCGCGTGCGGGAGGAAGCTCTTCGGGGTGTAAACCGCTGTAAGGGGGGAAGAACGTGCTCAGTAGGCAATGCCTGCGTTATGACGGTACCCCCCGAGGACTAAGCAACGGCTAACTCCGTGCCAGCAGCCGCGGTAATACGGAGGGTGCAAGCGGTGTTCGGACTCATTGGGCGTATATCGCTTGTAG
+
:FFFFFFFFFFFFFFFFFFFFFFFF:FF,FFFFFFFFFFF:FFFFFFFFFF:FFFFFFFFFFFFFFFFFFFFFFFFFFFF,::FFFFFFFFFFFF,FFFFFF,FF:,FFF:,FFFFF,,F,F:F,FF:F,FF::F,:FFF:,,,F,F,:F,:FF:::,F:FFFFF:::,::FF,F,F,FF,F:F,F,F,,F,,F::F,,,F::,,F:FFFFF,,F,,F,:,:FF:FFF,,,F,:FFF,,,:F,F,FFFF:
@A00920:152:HGHKKDRXX:2:2107:20600:30154 1:N:0:CGCGTTCA+CTAGAACA
ACTCCTACGGGAGGCAGCAGTGGGGAATATTGGGCAATGGGCGCAAGCCTGACCCAGCGACGCCGCGTGCGGGAGGACGCCCCTCGGGGTGTAAACCGCTGTCAGAGGGGACGAACGGCCGGAGTGGGAATACTGCTCCGGAGTGACGGTACCCTCAAAGGAAGCGCCGGCTAACTCCGTGCCAGCAGCCGCGGTAAGACGGAGGGCGCAAGCGTTGTTCGGAATCACTGGGCGGACAGCGCGCGCAGGC
+
FFFFFFFFFFFFFFFFFFFFFFFFFFFFFFFFFFFF:FFFFFFFFFFFFFFFFFFFFFFFFFFFFFFFFFFFFFFFFFFFFFF:FFFFFFF:FFFFFFF:FFFFFFFFFFFFF,FFFFFFFF:FFFFFFFF:FFFFFFFFFFFFFFFFFF:FFFFFFFFFFFFF:FFFFFFF,FFFFFFF:FFFFFF:FFFF:FFF,FFFFFFFF:FFFF:FFFF,FFFFFFFFFF,:F:FF:F,F:F:F:FF:FF:FFF
@A00920:152:HGHKKDRXX:2:2107:31647:30843 1:N:0:CGCGTTCA+CTAGAACA
ACTCCTACGGGAGGCAGCAGTGTGGAATATTGCACAATGGGCGAAAGCCTGATGCAGCAACGCCGCGTGCGGGAAGAAGGCCCTAGGGTTGTAAACCGCTTTCAGCAGGGCAGAAACTGACGGGGCCGGCCGACGAATGTGCGGCCCACTACGTGCCATCTGCCGCGGGGACACGGAGGCACCAAGCGTGGTGCGGAGTTATTGGGCGTGAAGAGCTCGTCGGGGGTGCAGGAAGTCGGGTGTGATAACT
+
FF,FF:FF,F:F:FFF,FF::F,:FFF:,,FFFF,F:,FFFFFFF:F,,F:F:F,FFFFFFFFFFFFFFFFFFFF:FFFFFFFFF:FFFFFFFFF,:FFFFF,,F,,FF,,F:FFF:F,,F:F,,,,,FF,:,,,F:,F,FF::,:,FFF,::,F,,,:F,,:FFFFF,FFF,,F,,,:,F:::F,,F,,,F,,,:,F:F,,,F,F:FF,,,,FF,:::,,F:,FF,F,,FFF,F:FF:F,F:FF,,F,,
@A00920:152:HGHKKDRXX:2:2107:31015:31908 1:N:0:CGCGTTCA+CTAGAACA
ACTCCTACGGGAGGCAGCAGTGAGGAATATTGGACAATGGGGGCAACCCTGATCCAGCCATGCCGCGTGCAGGAAGACTGCCCTATGGGTTGTAAACTGCTTTTGTACGGGAAGAAACACTGCAACGTGTGGCAGCTTGACGGTACCGTAAGAATAAGGATCGGCTAACTCAGTGCCAGCAGCCGCGGTAATACGGAGGATCCAAGCGTTATCCGGAATCATTGGGTTTAAAGGGTCCGTAGGTGGACAA
+
FFFF:FFFFFFFFFFFFFFFFFFFFFFFFFF:FFFFF:FFFFF,FFFFFFFFFF:FFFFFFFFFFFFFFFF:FF:FF,FFFF:FF:FFFFF:FFFF:FFFFF::FFFFFF:FFF:FF,F:FFF,FF,FF:FF,FF:FF,FFFFF::::FFFFFFFFF:FFFF:FFFFF,:F,F:FFFFFFFFF,FFFFFFFFFFFFF:,F,F,FFFF:FF:F,FFFF,,,FFFFFF:FF:FF,,FFFFF:FF,F,FFFF:
@A00920:152:HGHKKDRXX:2:2107:26756:32581 1:N:0:CGCGTTCA+CTAGAACA
ACTCCTACGGGAGGCAGCAAGTGGGAATATTGCACAATGGGCGAAAGCCTGATGCAGCGACGCCGCGTGAGGGATGAAGGTCTTCGGATCGTAAACCTCTTTTATCAACGAGGAAGATATGACCAGTTGATGAATAAGCACCTGCTAACTACGTGCCAGCAGCCGCGGTAATACGTAGGGTGCAAGCGTTATCCGGAATTATTGGGCGTAAAGAGATGCGTAGGCGGTTTATTAAGTTTTTGGTGAAAGC
+
FFFFFFFFFFFFFFFFFFFFFFFFFFFFFFFFFFFFFFFFFFFFFFFFFFFFFFFFFFFFFFFFFFFFFFFFFF:FFFFFFFFFFFFFFFFFFFFFFFFFFFFFFFFFFFFFFF,FFFFFFFFFFFFFFFFFFFFFFFFFFFFFFFFFFFFFFFFFFFFFFFFFFFFFFFFFFFFF:FFFFFFFFFFFFFFFFFFFFFFFFFFFFFFFFFFF:FFFFFFFFFFFFFFFFFFFFFFFFFFFFFFFF,FF:,
@A00920:152:HGHKKDRXX:2:2107:19416:32894 1:N:0:CGCGTTCA+CTAGAACA
ACTCCTACGGGAGGCAGCAGTGGGGAATATTGGACAATGGGCGCAAGCCTGATCCAGCAATGCCGCGTGAGTGAAGAAGGCCTTAGGGTTGTAAAGCTCTTTCGGCGGGGAAGATGATGACGGTACCCGCAGAAGAAGCCCCGGCTAACTCCGTGCCAGCAGCCGCGGTAATACGGAGGGGGCTAGCGTTGTTCGGAATTACTGGGCGTAAAGGGCGCGTAGGCGGTGCGGTAAGTTAGGCGTGAAAGGC
+
FFFFFFFFFFFFFFFFFFFFFFFFFFFFFFFFFFFFFFFFFFFFFFFFFFFFFFFFFFFFFFFFFFFFFFFFFF:FFFFFFF,FFFFFF,FFF,FFFFFFFFFFFFFFFFFFFFFFFFFFFFFFFFFFFFFFFFFFFFFFFFFFFFFFFFFFFFFFFFFFFFFFFFFFFFFF:FFFFFFFFFFF:FFFFFFFF:FFF:FFFFFFFFFFFFFFFFFFFFFFFFFFFFFFFFFFF,FF:FFFFFFFFFFFFF
@A00920:152:HGHKKDRXX:2:2107:13205:33254 1:N:0:CGCGTTCA+CTAGAACA
ACTCCTACGGGAGGCAGCAGTCGGGAATCTTGCGCAATGGGCGAAAGCCTGACGCAGCAACACCGTGTGGGCGACGAAGGCCTTCGGGTCGTAAAGCCCTGTTGTTGGGGACGAAGGGCGAAGGGGTAATAGCCCCTAGCCTGACGGTACCCTTCGAGGAAGCCCCGGCTAACTCCGTGCCCGCAGCCGCGGAAATAGGGAGGGCGCAACCGTAGATCGCAAGCACTCGGCGTAAAGCGCGTGTAGGCGG
+
:FFFFFFFFFFFFFF:FFFFFFFFFFFFFFFFFFFFFFFFFFFFFFFFFFFFFFFFFFF:FFFFFFFFF:FFFFFFFFFFFFFFFFFFFFF:FFF,F,FFFFF,F,FFFFFFFF:FF,F:F:F,,,,:F,,F:FFF:,,FF,F:F,,,FF,F,FF,F:F:FFFF,FFFF:FFF,:,,FFFF:FFF:FFFF:F,,,FF,FFF,,:FFF,F,FF,,F,:FF,F,,F,:F,F,F,:F:,FFF:::F,FFF:FF
@A00920:152:HGHKKDRXX:2:2107:22616:33520 1:N:0:CGCGTTCA+CTAGAACA
ACTCCTACGGGAGGCAGCAGTGGGGAATATTGGACAATGGGGGAAACCCTGATCCAGCAATGCCGCGTGCGTGAAGAAGGCCTTAGGGTTGTAAAGCGCTTTCGCCCGCGAAGATGATGACGGTAGCGGGAGAAGAAGCCCCGGCTAACTCCGTGCCAGCAGCCGCGGTAATACGGAGGGGGCTAGCGTTGTTCGGAATTACTGGGCGTAAAGGGTGCGTCGGCGGAGGTCCAAGTCAGGCGTGAAAGCC
+
FF,FF:FF,,,FF:FFF:::FF:FFFFF:,,FFFFF:FF,F,,::F,,:,,F:FFFFFFFFFFFFFFF,:,,FFF:FFFFFF:FF:FFFF,FFFF:FFFFFF:,FFFFFFF::F:FF,:F,,FF:FFFFFFFFF:,F,F,FF,FFFFF,FF,FF:FFFFFFFF,FF:F,,,FF:FFF,FFFFF,F,FFFFFF:,FFFFFFFFFFFFFFFFFF:,:F,:FF,,,:FF,FF:FF:F:FFFFFF,FF,:FFFF
@A00920:152:HGHKKDRXX:2:2107:21169:33614 1:N:0:CGCGTTCA+CTAGAACA
ACTCCTACGGGAGGCAGCAGTAAGGGATCTTGCGACAATGGGCGAAAGCCTGACGCAGCAACGCCGCGTGCGGGATGACGGCCTTCGGGTTGTAAACCGCTTTTCGGGGGGAAGAGGAAGGACGGTACCCCCGGAAGAAGTCTCGGCTAACTACGTGCCAGCAGCCGCGGTAAAACGTAGGAGGCGAGCGTTATCCGGATTTACTGGGTGTAAAGCGCGTGTAGGCGGTCGTGCAAGTGAGGCGTGAAAG
+
FFFFFFFFFFFFFFFFFFFFFF,FFFFFFFFFFFFFFFF:FFFF,FFFFFFF,FF:FFFF,FFFFFFFFFFFFFFF,FFFFFFFFFFFFFFFFFFFFFFFFFFFF::FFFFFFFFFFF,:FFFFFFFFFFFFFFFFFFFF:FFFFFFFFFFFF:FFFFFFF:FFFFFFFFFFFFFFFFFF,FFFFFFF:FFFF:F:FF:FFFFFFFF,F:FF:F:F,F:::,FF,,F,FFF,FFF:FFFF:FFFFFFFFF
@A00920:152:HGHKKDRXX:2:2107:23167:33974 1:N:0:CGCGTTCA+CTAGAACA
ACTCCTACGGGAGGCAGCAGTGGGGAATATTGGACAATGGGCGCAAGCCTGATCCAGCCATGCCGCGTGTGTGAAGAAGGACTTCGGGTTGTAAAGCACTTTTGTTGGGGAAGAAAAGCCATGGGTTAATACCCTGTGGTTCTGACGGTACCCAAAGAATAAGCACCGGCTAACTTCGTGCCAGCAGCCGCTGTAGAACGAAGGGTGCAAGCGTTACTCGGAATTAATGGGAGTAAAGCGTGCGTAGGTG
+
FFFFFFFFFFFFFFF:FFF,F,,,,FFFF,F,FF::FF:,F,FFFF,FFF,FF,FF,FFFF:FF::,FF:,F:FF,::FF,:FFFF,:FFFFF::F,F,FF:FFFFFFFFF,F,FFFFF:FFF,::FFFF:,FFF:FFFFF:FFF,FF:FF,,FFFFFF:F,:FF::F,FF::FFFFF:F:FFF::FF:FF,F,,,,,,F::FF:FFF,F:FFFFF,FFF::::F,,FF,F,F,F,,,:FFF:FFFFFFF
@A00920:152:HGHKKDRXX:2:2107:24939:34068 1:N:0:CGCGTTCA+CTAGAACA
ACTCCTACGGGAGGCAGCAGTGGGGAATTGTTCGCAATGGGCGCAAGCCTGACGACGCAACGCCGCGTGGGGGATGAAGGTCCTCGGATTGTAAACCCCTGTCGAATGGGACGAAAGACCCGGGAGCTAATCATCCTGGGAGTGACGGTACCGTTAAAGGAAGCCACGGCTAACTCTGTGCCAGCAGCCGCGGTAATACAGAGGTGGCAAGCGTTGTTCGGAATTACTGGGCGTAAAGGGCGCGTAGGCG
+
FFFFFFFFFF::FFFFFFFFF:FFFFF:FFFFFFFFFFFFFFFFFFFFFF:FFFFFFFFFFFFFF:F:FFFFF:FFFFFF:FFFFFFF:FFFFF:FFFFFFFFFFFFFFFFFFF:FFFFFFFFFFFFF:FFFFFFFFFFFFFFFFFFFFFFFFFFFF,FFFFFFFFFFFFFF:FFFFFFFFF:F:FFFFFFFFF,FFFFFFFFFFFFFFFFFFFFFFFFFFFFF:FFFFFFFFFFFFF:FFFFFFFFFFF
@A00920:152:HGHKKDRXX:2:2107:27353:35023 1:N:0:CGCGTTCA+CTAGAACA
ACTCCTACGGGAGGCAGCAGTCGAGAATAATTCACAATGGGCGAAAGCCTGATGGTGCAACGCCGCGTGGAGGATGACGGTCTTCGGATTGTAAACTCCTGTCATTTGAGAGCAAGACCTGGCGGTGAATAGCCGACAGGGTTGATAGTATCGAAAGAGGAAGGGACGGCTAACTTCGTGCCAGCAGCCGCGGTAATACGAAGGTCCCGAGCGTTGTTCGGAATCACTGGGCGTAAAGGGAGCGTAGGCG
+
FFFFFFFFFFFFFFFFFFFFFFFFFFF:FFFFFFFF:FFFFFFFFFFFFFFFFFFFFFFFFFFFFFFFFFFFFFFFFFFFFFFFFFFFFFFFFFFFFFFFFFFF:FFF:FFFFF,F:FFFFFFFFFFFF,:FFF:FFFFFFFFFF,FFFFFFFFFFFFFFF,FFFFFFFF:::FF:FFFFFFFFFFFFFFFFF,FFFFFFFF:FFFFF:F:FFF,FF,FFFFFFFFFF::FFFF:FFFFFFF:FF,,FFF
@A00920:152:HGHKKDRXX:2:2107:19623:35446 1:N:0:CGCGTTCA+CTAGAACA
ACTCCTACGGGAGGCAGCAGTGGGGAATATTGGACAATGGGCGAAAGCCTGATCCAGCAATGCCGCGTGAGTGATGAAGGCCTTAGGGTTGTAAAGCTCTTTCAGTGGGGAAGATAATGACGGTACCCACAGAAGAAGCCCCGGCTAACTCTGTGCCAGCAGCCGCGGTAATACAGAGGGTGCTAGCGTTGTTCGGAATCATTGGGCGTAAAGGGCGTGTAGGCGGTTTGTTAAGTCATGTGTGAAATCC
+
FFFFFFFFFFFFFFFFFFFFFFFFF:FFFFFFFFFFFFFFFFFFFFFFFFFFFFFFFFFFFFFFFFFFFFFFFFFFFFFFFFFFFFFFFFFFFFFFFFFFFFFFFFFFFFFFFFFFFFFFFFFFFFFFFFFFFFFFFFFFFFFFFFFFFFFFFFFFFFFFFFFFFFFFFF,FFFFFFFFFFFFFFFFFFFFFFFFFFFFFFFFF:FFFFFF:FFFFFFFFF:FFFFFFFFF:FF,FFFFFFFFF:FFFFF
@A00920:152:HGHKKDRXX:2:2107:25003:35556 1:N:0:CGCGTTCA+CTAGAACA
ACTCCTACGGGAGGCAGCAGCAAGGAATTTTCCCCAATGGGCGCCAGCCTGAGGGAGCAACGCCGCGTGGGGGAGGACGCGTTTCGGCGTGTAAACCCCTTTTCCGAGGGACGAAGCAAGTGACGGTACCTCGGGAAGAAGGCCCGGCTAACTACGTGCCAGCAGCCGCGGTAATACGTAGGGGCCAAGCGTTGTCCGGAGTTACTGGGCGTAAAGGGCGCGCAGGCGGTTGGTTACGTCGTGTGTGAAA
+
FFFFFFFFFFFFFFFFFFFFFFFFFFFFFFFFFFFFFFFFFFFFFFFFFFFFFFFFFFFFFFFFFFFF:FFFFFFFFFFFFFFFFFFFFFFFFFFFFFFFFFFFFFFFFFFFFFFFFF:FFFFFFFFFFFFFFFF:FFFFFFFFFFFFFFFFF:FFF:FFFFFFF:FFFFFFFFFFFFFFFFFFFFFFFFFFFF::FFFFFFFFFFFFFFFFFFFFFFFFFF:FFFFFFFFFFFF:FFFF,:FFFFFF:F
@A00920:152:HGHKKDRXX:2:2107:28592:35634 1:N:0:CGCGTTCA+CTAGAACA
ACTCCTACGGGAGGCAGCAGTAAGGAATATTGGACAATGGGCGAAAGCCTGATCCAGCCATGCCGCGTGAATGAAGAAGGCCTTAGGGTTGTAAAATTCTTTTAGTGGTGACGATAATGACGGTAGCCACAGAAAAAGCTCCGGCTAACTCCGTGCCAGCAGCCGCGGTAATACGGAGGGAGCGAGCGTTGTTCGGAATTACTGGGCGTACAGCGTGCGCAGGCGGATTTCCAAGTCAGAAGTGAAATCC
+
F,FFFFFFFFFFFF:FFFFFFFFFFF:FFFF:FFFFFFFFFFFFFF::FFFFFF:FF:FFFFFFFFF:FFFFFFF,FFFFFFF:FFFF,FFFFFFFFFFFFFFFF:FFFFFF,FF:F:,FFFFFFFF,FFFFF,FFFFF::FF,:FFFFFFF,F:F,FFFF:FFFFFF,F,FFF,F,F:FFFFFFF:F:FFFFFFF:F:,,FFFF,FF::,:F:FFFFF:FFFFFFFFFFF::FFFFFFFFF:FFF,FFF
@A00920:152:HGHKKDRXX:2:2107:15329:35650 1:N:0:CGCGTTCA+CTAGAACA
ACTCCTACGGGAGGCAGCAGTGGGGAATCTTGGACAATGGGGGAAACCCTGATCCAGCCATGCCGCGTGAGCGATGAAGGCCTTAGGGTTGTAAAGCTCTTTCAGCGGGGAAGATAATGACGGTACCCGCAGAAGAAGCCCCGGCTAACTCCGTGCCAGCAGCCGCGGTAATACGGAGGGGGCTAGCGTTGTTCGGAATTACTGGGCGTAAAGCGCGCGTAGGCGGGCAGTTAAGTCGGGGGTGCAATCC
+
FFF:FFFFFFFFFFFFFFFF:F:FFFFFFF:FFFF:FFF:,FFFFFF:FFFF:FFFFFFFFFF:F:FFFFF:FFFFFF,FF,,FF:FF:FFFFFF,:F:FFFFF:FF:FF,F:FF,FFF::FFFFFFFF:,F,FFF,FFF,FFFFFF:FFFFFFFF:FFFFFFFFFFFFF,FF,:FF:FFFF:F,F:FFF:FFF:FF,:FF:FFFFFFF:F:FFFFFF,FFFFFFFF:F,FF,,FFFF:,,FFF,F,FFF
@A00920:152:HGHKKDRXX:2:2107:18195:36104 1:N:0:CGCGTTCA+CTAGAACA
ACTCCTACGGGAGGCAGCAGTGGGGAATCTTGCGCAATGGGCGAAAGCCTGACGCAGCAACGCCGCGTGGGGGACGAAGGCCTTCGGGTTGTAAACCCCTTTCAGCAGGGACGATTGTGACGGTACCTGCAGAAGAAGCCCCGGCCAACTACGTGCCAGCAGCCGCGGTAATACGTAGGGGGCGAGCGTTGTCCGGATTTACTGGGCGTAAAGCGCGTGCAGGCGGTCCGTTAAGTCCCGTGTTAAAGCC
+
FFFFFFFFFFF:FFFFFFFFFFFFFFFFFFFFFFFFFFFFFFFFFFFFFFFFFFFFFFFFFFFFFFFFFFFFFFFFFFFFFFFFFFFFFFFFFFFF:FFFFFF:FFFFFF:FFFFFFFFFFFFFFFFFFFFFFFFFFFFFFFFFFF:FFFFFFFFFFFFFFFFFFFFFFFFFF:F:FFFFFFFFFFFFFFFFFFFFFFFFF:FFFFFF:,FFFFFFFFFFFFFFFFFFFFFFFFFFFFFFFFFFF:FFFF
@A00920:152:HGHKKDRXX:2:2107:21829:36104 1:N:0:CGCGTTCA+CTAGAACA
ACTCCTACGGGAGGCAGCAGTGGGGAATTTTGGACAATGGGCGCAAGCCTGATCCAGCCATGCCGCGTGAGTGAAGAAGGCCTTCGGGTTGTAAAGCTCTTTCGGCCGGAACGAAATCGTCCGGGCTAATACCCCGGATGGATGACGGTACCGGAAGAAGAAGCACCGTCTAACTACGTGCCAGCAGCCGCGGTAAAACGAAGGGTGCAGGCGTTAATAGTAATAACTGTGCGTAAAGCGTGCGCACGCG
+
FFFFFFFFFFFFFFFFFFFFF,F,FFFF,FF,FFFFFFFFFF,F::FFFFFF,FFFFFFFFFFFFFFFF,:FFF,FFFFFFFFFFFFFFFFFFFFF,:FFFFFFFFFFFFFF,FFFFFFFFF,FF:FFFF:FFFF:,F:F,:,,:FFFF,F:F,F:F:,F,FF,F,F,,FFFFF,FFF,FFFF,FF:,FF:FF,:F,:FF,:,,,FF,F,FFFF:FF,,,,FFF,FF,,,FFF,FF:,,FF,FFF,,FFF
@A00920:152:HGHKKDRXX:2:2107:6207:36542 1:N:0:CGCGTTCA+CTAGAACA
ACTCCTACGGGAGGCAGCAGTGGGGAATATTGCACAATGGGCGAAAGCCTGATGCAGCAACGCCGCGTGCGGGAAGAAGGCCTTAGGGTTGTAAACCGCTTTCAGCAGGGAAGAAAATGACGGTACCTGCAGAAGAAGGTGCGGCCAACTACGTGCCAGCAGCCGCGGTGACACGTAGGCACCAAGCGTTGTCCGGAATTATTGGGCGTAAAGGGCTCGTAGGCGGTTTGTCACGTCGGGAGTGAAAACT
+
FFFFFFFFFFFFFFFFFFFFFFFFFFFF:FFFFFFFFFFFFFFFFFFFFFFFFFFFFF:FFFFFFFFFFFFFFFFFFFFFFFFFFFFF:FF:FFFF::FFFFFFF:F::FF:FFF:FFFFFF:FFFFFFFFFFFFFFFFFF:FFFFFFF::FFFFFFFFFF,FFF:F::FFF,FFFF:FFFFFFF:F::FFFF:FFFFFFF:F::,FF:FFFFFFFFF,:FFFFF:F,,:FFF::FF:,FFF:FFF:FFF
@A00920:152:HGHKKDRXX:2:2107:10456:36980 1:N:0:CGCGTTCA+CTAGAACA
ACTCCTACGGGAGGCAGCAGTGGGGAATATTGGACAATGGGCGAAAGCCTGATCCAGCAATGCCGCGTGAGTGATGAAGGCCCTAGGGTTGTAAAGCACTTTTGGCAGGAAAGAAACGTTCCGGGTTAATACCCCGGGAAACTGACGGTACCTGCAGAATAAGCACCGGCTAACTACGTGCCAGCAGCCGCGGTAATACGGAGGGTGCAAGCGTTATCCGGAATCACTGGGCGTAAAGGGCGCGTAGGCG
+
FFFFFFFFFFF:FFFFFFFFFFFFFFFFFFFFFFFFFFFFFFFFFFFFFFFFFFFFFFFFFFFFFFF:FF:FFFFFFFFFFFFFFFFFFFF,FFFFFFFFFFFFFFFFFFFFFFFFFFFFFFFFFFF:FFFFFFFFFFFFFFFFFFFFFFFFFFFFFFFFFF:FFFFFFFFFFFFFFFFFFFFFFFF:FFFFFFFFFFFFFFFFFFF:F,FFFF:FFFFFFF:FFFFFFFFFFF:FFFFFFFFFFFFFFF
@A00920:152:HGHKKDRXX:2:2108:14416:1251 1:N:0:CGCGTTCA+CTAGAACA
ACTCCTACGGGAGGCAGCAGTGAGGAATCTTCCGCAATGGGGGCAACCCTGACGGAGCGACACCGCGTGAAGGATGAAGGCAGTTTCTGTCGTAAACTTCTGTTGTGAGGGAAGAAATTTTTGACGGTACCTCACGAGAAAGCACCGGCTAATCCCGTGCCAGCAGCCGCGGTAAGACGGGAGGTGCAAGCGTTACTCGGAATTACTGGGCGTAAAGCGTCCGCAGCCGAGCGTATAAGTCTGGTGTAAA
+
FF,FFF:FFFFFFFFF:FFFFFFFFFF:F,FF:FFF,FFFFFFFFFFFF,FFFFFFFFFFFFFFF:FFFFF:FFFFFFFFFFFFFFFFFFFFFFFFFFFFFFFFFFFFFF::FFFFFFFFFF,FFFFFFFFFFFFFFFFF:FF:FFFFFF:FFFFFFFFFFFFFFFFFFFFF:FFFFFFF,FFFFFF:FFFFF:FFF:FFFFF:FFFF:FFFFFFFFFFFFFFFFFFF:F,FFF:FFFFFFFFFFF:FFF
@A00920:152:HGHKKDRXX:2:2108:2953:1532 1:N:0:CGCGTTCA+CTAGAACA
ACTCCTACGGGAGGCAGCAGTGGGGAATATTGGACAATGGGCGCAAGCCTGATCCAGCCATGCCGCGTGGATGATGAAGGCCCTAGGGATGTAAAGTACTTTTAACGGGGAAGATAATGACGGTACCCGTAGAATAAGCCCCGGCTAACTTCGTGCCAGCAGCCGCGGTAATACGAAGGGAGCTAGCGTTGATCGGAATTACTGGGCGTAAAGCGCACGTAGCCGGACCGAAAAGTCGGGGGTGAAATCC
+
FFFFF:FFFFFFFFFFFFFFFFFF,FFFFFFFFFFFFFF:F:F,FFFFFFFFFF:FF:FFFFF:FFFFF:,FFFFFFFF,,F:FFFF:,:FFFFFF,,FFFFFFFFFFFFFFFFFFFF:F,,FFFFF,F,FF:FFFFFF,FFFFFFFFFF,F:FF:FF:FFF:FF:FF:FFFFFF:FFFF,FFFFF,F:F,F,:F:F:F:FF::,F,F:FFF,:F,FFFF:F,:FFF,F,::FFFFF,FFFFFFF,FF:,
@A00920:152:HGHKKDRXX:2:2108:12319:1564 1:N:0:CGCGTTCA+CTAGAACA
ACTCCTACGGGAGGCAGCAGTGGGGAATCTTGCGCAATGGGCGAAAGCCTGACGCAGCAATGCCGCGTGAGGGAAGAAGGTCTTAGGATTGTAAACCTCTTTCAGCAGGGACGAAAACAGACGGTACCTGCAGAAGAAGCCCCGGCTAACTACGTGCCAGCAGCCGCGGTAATACGTAGGGGGCAAGCGTTGTCCGGAATCATTGGGCGTAAAGAGCGTGTAGGTGGACTGGAAGGTCTGGTGTGAAAGC
+
FFFFFF:FFFFFFFFFFFFFFFFFFFFFFFFFFFFFFFFFFFFFFFFFFFF:FFFFFFFFFFFFFFFFFFFF:FFFFFFFFFFFFFFFFFFFFFFFFFFFFFFFFFFFFFFFFFF:FFFFFFFFFFFFFFFFFFFFFFFFFFFFFFFFFFFFFFFFFF:FFFFFFFFFFFFFFFFFFFFFFFFFFFFFFFFFFFFFF:,FF:FFFFFFFFFFFFFFFFF:FFFFFFFFFFFFF:FFFFFFFFFFFFFFFF
@A00920:152:HGHKKDRXX:2:2108:19153:1689 1:N:0:CGCGTTCA+CTAGAACA
ACTCCTACGGGAGGCAGCAGTTAGGAATTTTGGGCAATGGGCGGAAGCCTGACCCAGCAACGCCGCGTGGGTGACGAAGGCCCTCGGGTCGTAAAGCCCTTTTCTCGGGGAAGATGATGACGGTACCCGAGGAAGAAGCACCGGCTAACTACGTGCCAGCAGCCGCGGTAAGACGGAGGGGGCTAGCGTTGTTCGGAATTACAGGGCGTAAAGCGCACGTAGGCGGCTTTGTACGTTAGAGGTGAAAGCC
+
:FFFFFFFFFFFFFF:FFFFFFFFF:FFFFFFFFF:F:FFFFF,FFFFFFFFFFFFFFF:FFFFFFFFFFFFFFFFFFFFFFFFFFFFFFFFF:F:FFFFFFFFFFFFF:,FF:FF:FFFFFFFFFFFFF:F:,FFFFFFFFFFFF,FFFFFFF,FFFFFFFFFFF:FFFF,F:FFFFF,FFF,FFFF:,FFFFFFFFF,FF,::FFFF,FF,FFFFF::F:F:FFFFFFFFF,FFFFF:::F,FFFF,F
@A00920:152:HGHKKDRXX:2:2108:7030:1736 1:N:0:CGCGTTCA+CTAGAACA
ACTCCTACGGGAGGCAGCAGTTTCGAATCATTCACAATGGGCGAAAGCCTGATGGTGCGACGCCGCGTGAGGGATGAAGGCCTTCGGGTTGTAAACCTCTGTCACCGGGGAAGAAACGCTGCACTTTAATAGAGTGCAGCCTGACTTAACCCGGAGAGGAAGCAGTGGCTAACTCTGTGCCAGCAGCCGCGGTAATACAGAGGGTGCGAGCGTTGTCCGGAATCACTGGGCGTAAAGGCCGCGTAGGTGG
+
FFFFFFFFFFFFFFFFFFFFF:FFFFFF:FFFFFFFFFF,FFFF:FFF:FFFFFFFF:FFFFF,FFFFFFF,FFFFFFFFFFFFFFFFFFFF:FFFFFFFFFFFFFFFFFFFFFFFF:FFFFFFFF,FFFFFFF:FFFFFFFFFFF:FFF,F:FFFFFF:,FFFFF,:FF:FFFFF:FFFF:FFFFFFFFFFFF:F,FF,FF:FFFFFFFFFFFFFFFF:F:FFFF,FFFFFFFF,FF,FFF:FFF:FFF
@A00920:152:HGHKKDRXX:2:2108:27055:1783 1:N:0:CGCGTTCA+CTAGAACA
ACTCCTACGGGAGGCAGCAGTGGGGAATTGTTCGCAATGGGCGCAAGCCTGACGACGCAACGCCGCGTGGGGGATGAAGGTCTTCGGATCGTAAACCCCTGTCGAGCGGGACGAATGGCCCGCGATCTAATACATCGTGGGAGTGACGGTACCGCTCAAGGAAGCCACGGCTAACTCTGTGCCAGCAGCCGCGGTAATACAGAGGTGGCAAGCGTTGTTCGGAATTACTGGGCGTAAAGGGCGCGTAGGC
+
FFFFFFFFFFFFFFFFFFFFFFFFFFFFFFFFFFFFF:FFFFFFFFFFFFFFFFFFFFFFFFFFFFFFFFFFFFFFFFFFFFFFFFFFFFFFFFFFFFFFFFFFFFFFFFFFFF,FFFFFFFFFFFFFFFFFFFFFFFFFFFFFFFFFFFFFFFFF,FFFFFFFFFFFFFFFFFFFFFFFFFF,FFFFFFFFFFF:FFFFFFFFFFFFFFF:FFFFFFF:FF,FFFFFFFFFFFF,FFFFFFFFFFFFFF
@A00920:152:HGHKKDRXX:2:2108:12852:1955 1:N:0:CGCGTTCA+CTAGAACA
ACTCCTACGGGAGGCAGCAGTGGGGAATATTGGACAATGGGCGAAAGCCTGATCCAGCAATGCCGCGTGGGTGAAGAAGGCCTTCGGGTTGTAAAGCCCTTTTGTACGGGAAGAAATCTTCCGGCTTAATACGCCGGGAGGATGACGGTACCGTAAGAATAAGCACCGGCTAACTTCGTGCCAGCAGCCGCGGTACTACGTAGGGTGCGAGCGTTATCCGGAATCACTGGGTTTAAAGGGTGCGTAGGCG
+
FFFFFFFFFFF,FFFFFFFFFFFFF::FFFFFFFFFFFFFFFF:FFFFFFFFFFFFFFFFFFFFFFFFFFFFF::FFFFFFFFFFFFFFFFFFFFFFFFFFFFFFFFFFF,FFF:FFFF:FFFFFFFFFFFFFFFFFFFFFF:FFFFFFFFFFFFFFFFFFFFFFFFFFFFFFFFFFFFFFFFFFFFFFFFFFFF,FFFFFFFFFFFFFFFFFFFFFFFFFF,FFFFFFFFFFFFF:F:FFFFFF:,FFF
@A00920:152:HGHKKDRXX:2:2108:19253:3490 1:N:0:CGCGTTCA+CTAGAACA
ACTCCTACGGGAGGCAGCAGTGGGGAATCTTGCGCAATGGCCGAAAGGCTGACGCAGCGACGCTGCGTGCGGGATGACGCTTTTCGGAGTGTAAACCGCTGTCGGGTGGGACGAAGGTCCCGGGGAGGAAATGTCCTGGGGATGACGGTACCACCAGAGGAAGCACCGGCTAACTCCGTGCCAGCAGCCGCGGTAATACGGAGGGTGCAAGCGTTATCCGGATTCACTGGGTTTAAAGGGTGCGTAGGAG
+
F:FFFFFFFFFFFFFFFFFFFFFFFFFFFFFFFFFFFFFFF:FFF:FFFFFFFFFFFFFFFFF:FFFFFFFFFFFFFFFFFFFFFFFFF:FFFFFFFFFFFFFFFFFFF:FFFFFFFFFFFFFFFFFFFFFFFFFFFFFFFFFFFFFFFFFFFFFFFFFFF,FFFFFFFFF:FFFFFFF:FFFFFFFF:F:FFF::F,FFFFFFFFFFF:FFFFFFFFF:FFFFFFFFFFFFF::FFFFFFFFFFFFF:F
@A00920:152:HGHKKDRXX:2:2108:21251:4883 1:N:0:CGCGTTCA+CTAGAACA
ACTCATACGGGAGGCAGCAGTGGGGAATTTTGCGCAATGGGCTAACGCCTGACGCAGCAACGCCGCGTGGAGGATGAAGGTCTTTGGATTGTAAACTCCTGTCAGCAGGGAAAAAGCTACCTGACCTCATACGTCAGGGAGTAGATTGTAACTGCAGAGGAAGCCCCGGCTAACTCTGTGACAGCAGCCGCGTAAATACAGAGGGGGCAAGCGTAAATCGGAATAATTGGGCGAAAAGTGCGCGTATCCG
+
F,F:,FFF,F:FF,,FFFFFF:F,FFFFF,FF,FFFFF,,:,FFFF,:FF:F:FFFFFFF::FFF:FFF,FF,F,,FF,,FF:FFFFFFF,FFF:F::F,:FF:FFFFF,FFFF,,F,F,,F:FF:F::FFFF:,::,FF,F,FFF,:FF,FFF,F:F:,,FFF:FF,:,,FFFFFF,F::FF,FF:FF,,,,,FFF:,F:FF,FFFF:F::FFFF,F:,FF:,FFFFFFFF::FFFF:,:FF,F:,,FF
@A00920:152:HGHKKDRXX:2:2108:3920:5274 1:N:0:CGCGTTCA+CTAGAACA
ACTCCTACGGGAGGCAGCAGTGGGGAATATTGGACAATGGGCGAAAGCCTGATCCAGCCATGCCGCGTGTGTGAAGAAGGTCTTCGGATTGTAAAGCACTTTAAGTTGGGAGGAAGGGCAGTAAGTTAATACATTGCTGATGTGACGTAAACGACAGAAAAAGCACCGGCTAACTCTGTGCCAGCAGCCGCGGTAAAACAGAGGGTCCAAGAGATAATCGGAATTACTGGGACTAAAGCGAGAGTAGGAG
+
FFFFFFFFFFFFFFFFFFFFFFFFFFFFFFFFFFFFFFFFFFFFFFFFFFFFFFFFFFFFFFFFFFFFFFFFFFFFFFFF:F,F,FF,FFFF,FFFF,FF:F,F:,:F,FFFF,:::FFF:::F:F,F,FFF,,FF,,,,F,FF:F,,,F,FFF,:FF:,FFFF,FFF,F:FFF:F:FFFF:,,FFFFFFFF:,FF::,F,F:FFF,FFF,,F,:,,,F,,,,FF,FF,F,,,,,F,FF:,F,::F,:,,
@A00920:152:HGHKKDRXX:2:2108:21233:5321 1:N:0:CGCGTTCA+CTAGAACA
AATCCTACGGGAGGCAGCAGTGGGGAATATTGGACAATGGGCGCAAGCCTGATCCAGCAATGCCGCGTGAGTGATGAAGGCCTTAGGGTTGTAAAGCTCTTTTACCCGGGAAGATAATGACTGTACCGGGAGAATAAGCCCCGGCTAACTCCGTGCCAGCAGCCGCGGTAATACGGAGGGGGCTAGCGTTGTTCGGAATTACTGGGCGTAAAGCGCGCGTAGGCGGCTTTGCAAGTTAGAGGTGAAAGCC
+
F,F,FFF,F::FFFFFFFFFFF:FFFFFFFFFFFFFF:FF:FFFFF,FF::FFFFFFFFFFFFFFFFFFFFFFFFF,F:FFF:,FF,FFFFFFFFFFFFFFFFFFFFFFFFFFFFFFFFFFFFFFFFFFFFFFFF:FFFFFFFFFFF,FFFFFF:FFF:FFFFFFFF:FF,FFFFFFFFF,FFF:::FFFF:FFF:F:FFFF:FFFFFFFFF::F,FFF:FFF:FFFFFFFF:,F:F:,FFFF,::F:,F
@A00920:152:HGHKKDRXX:2:2108:32642:5666 1:N:0:CGCGTTCA+CTAGAACA
ACTCCTACGGGAGGCAGCAGTCTAGAAGCTTCGGCAATGGGCGCAAGCCTGACCGAGCGACGCCGCGTGCGGGATGAAGCCCTTTGGGGTGTAAACCGCTTTCGGCTGGGAAGAAAGTCCGGATGGCGAATCCGGGCCTGACGGTACCAGAAGAAGAAGCACCGGCTAACTCCGTGCCAGCAGCCGCGGTAATACGGGGGGTGCAAGCGTTATTCGGATTTATTGGGCGTAAAGGGCGCGTAGGCGGTCG
+
FFFFFFFFFFFFFFFFFFFFFFFFF:FFFFFFFFFFFFFFFFFFFFFFFFFFFFFFFFFFFFFFFFFFFFFFFFFFFFFFF:FFFFFFFFFFFFF:,FFFFFFFFFFFFFFFFFFF:FFFFFFFFFFFFFFFFFFFFFFFFFFFFFFFF:FFFFFFFFFFFFFFFFFFFFFF,FFFFFFFFFFFFFFFFFFFFFF:FFFFFFFFF:FFFFFFFF,FFFFFF,FFFFFF:,FFF:FFFFF:FFF:FFFFFF
@A00920:152:HGHKKDRXX:2:2108:25807:5885 1:N:0:CGCGTTCA+CTAGAACA
ACTCCTACGGGAGGCAGCAGTGGGGAATCTTGGACAATGGGGGCAACCCTGATCCAGCGACGCCGCGTGGGTGATGAAGGCCTTCGGGTTGTAAAGCCCTTTCGACGGGGACGATGATGACGGTACCCGGCGAAGAAGCACCGGCTAACTCCGTGCCAGCAGCCGCGGTAAGACGGAGGGTGCTAGCGTTGTTCGGAACTACTGGGCGTAAAGCGCACGTAGGCGGCGCAGCAAGTCACGGGTGAACTCC
+
,FFFF:FFFFFFFFFFFFFFFFFFFFFFF:FFFFFFFFFFFFFFF,FFFFF:FFFFFFFF,FFFFFF:FFFFFFFF:FFFFFFFFFFFFFFFF:F:FFFFFF,:FFFFFFFFFFFFFF:,F:FF:F::F::FF:F,:FFFFFF::FFFFFFFFFFFFFFFFFFFF:FF:FFFFFF:FFFFF:FFFFF:FF:F,FFFFF:FFFF,F,FFFFFFFF::FFFF::FFF:FFFFFFFF:FFF,F,,,FFF:FFF
@A00920:152:HGHKKDRXX:2:2108:28085:6950 1:N:0:CGCGTTCA+CTAGAACA
ACTCCTACGGGAGGCAGCAACTGGGAATATTGCGCAATGGACGAAAGTCTGACGCAGCGACACCGCGTGTGGGAAGAAGCTTTTCGGAGTGTAAACCACTGTGGCAGGGGAACAATTTTTGAGCGTACCCTGCTAGAAAGCACCTGCTAACTACGTGCCAGAAGCCTCGGTAATACGTAGGGTGCAAGCATTATCCGGATTTACTGGGCGTAAAGCGTTCCGTCGGCGGTTTATCAAGTTTCATCTCTAA
+
FFFFFFFFFFFFFFFF:FFFFFFFFFFFFF:FFFFFFFFFFFFFFFFFFFFFFFFFFFFFFFFFFFFFFFFFFFFFFFFFFFFFFFFF:FFFFFFFFFFFFFFFFFFFFFF:FFFFFFFFF:FFFFFFFFFFFF:FFFFFFFFFFFFFFFFFFFFFFFFFFFFFFFFFFFF,,FFFFF:FFFFFFFFFFFFFFFFFFFF:FFFFFFFFFFFFFFFFFFFFFFFFFFFFFFF:FFFFFFFFFF:FFFFFFF
@A00920:152:HGHKKDRXX:2:2108:2483:7889 1:N:0:CGCGTTCA+CTAGAACA
ACTCCTACGGGAGGCAGCAGTAAGGGATCTTGCGACAATGGGCGAAAGCCTGACGCAGCAACGCCGCGTGCGGGATGACGGCCTTCGGGTTGTAAACCGCTTTTCGGGGGGAAGAGGAAGGACGGTACCCCCGGAATAAGTCTCGGCTAACTACGTGCCAGCAGCCGCGGTAAAACGTAGGAGGCGAGCGTTGCCCGGAATTACTGGGCGTAAAGAGCTCGTAGGCGGGGGCGTGCGTCTGAAAGGAAAT
+
FFFFFFFFFFFFFFFFFFFFF::FFF:FFFFFFF::F:FFFF:FFFFFFFFFFFF:FFFF:FFFFFFFFFFFFFFFFFFFFFFFFFFFFFFFFF,FFFFFFFFFFFFFFFF::FFFFF:FFFFFFF,FFFFFFFF:FFFFFFFFFFFF:FFFFFFFFFF:FFFFFFFFFFF:FFFFFF:FFFFFFFFFFF:FFFF:FFF,FFFFF:FFFFFF:FFFFFFFFF:FFFFFFFFFFFFFFFF,FFFFF:F,FF
@A00920:152:HGHKKDRXX:2:2108:13268:8406 1:N:0:CGCGTTCA+CTAGAACA
ACTCCTACGGGAGGCAGCAGTAGGGAATATTGGACAATGGGCGCAAGCCTGATCCAGCCATGCCGCGTGAGTGATGAAGGCCCTAGGGTTGTAAAGCTCTTTCACCGGTGAAGATAATTACGGTAACCGGAGAAGAAGCCCCGGCTAACTTCGTGCCAGCAGCCGCGGTAATACGAAGGGGGCTAGCGTTGTTCGGAAATACTGGGCGTAAAGCGCACGTAGGCGGCGCAGCAAGTCAGGGGTGAAATCG
+
FFFFFFFFFFFFFFFFFFFFF,:FF,FFFF,:F:FF:FFF,FFFFFF,FFFF,F:FFFFFFFFFFFFFFFFFFFFFFFFF::,FFF,F,FFF,FFFFFFFFFFFFF:F:FFFFFFF,:,FF,FFFFF:::FFFF,FFF::,F,FF:FF,F:F,FFFFFF,FFFFFFFFFF::FFFFFF,FFFFF,FFF,F::,:FFFFFFFFFFFFF:,F,FFFF,FF::FF:FF::FFFFF,F::FFFF,F:FFFFFF,
@A00920:152:HGHKKDRXX:2:2108:4173:8907 1:N:0:CGCGTTCA+CTAGAACA
ACTCCTACGGGAGGCAGCAGTGGGGAATATTGCGCAATGGGCGAAAGCCTGACGCAGCAACGCCGCGTGAGGGATGACGGCCTTCGGGTTGTAAACCTCTTTCAGCAGGGACGAAGCGAGAGTGACGGTACCTGCAGAAGAAGGACCGGCCAACTACGTGCCAGCAGCCGCGGTAATACGTAGGGTCCGAGCGTTGTCCGGAATTATTGGGCGTAAAGGGCTCGTAGGCGGTTTGTTGCGTCGGGAGTGA
+
FFFFFFFFFFFFFFFFFFFFFFFFFFFFF:FFFFFFFFFFFFFFFFFFFFFFFFFFFFFFFFFFFFFFF:FFFFFFFFFFFFFFFFFFFFFFFFFFFFFFFF:FFFFFFFFFFFFFFFFFFF:FFFFFF:FFFFFFFFFFFFFFFFFFFFFFFFFFFFFFFFFFFFFFFFFFFFFFFFFFFFFFFFFFFFFFF:,FFFFFF::,F,FFFFF,FFFFFFFFFFFFFFFFFFF,F,F:F:FFFFFFF:FFFF
@A00920:152:HGHKKDRXX:2:2108:17888:8954 1:N:0:CGCGTTCA+CTAGAACA
ACTCCTACGGGAGGCAGCAGTGGGGAATATTGCACAATGGGCGAAAGCCTGATGCAGCAACGCCGCGTGAGCGATGAAGGCCTTCGGGTCGTAAAGCTCTGTCCTCAAGGAAGATAATGACGGTACTTGAGGAGGAAGCCCCGGCTAACTACGTGCCAGCAGCCGCGGTAATACGTAGGGGGCCAGCGTTGAACGGAATTACTGGGCGTAAAGGGATCGTAGGCGGAGCGGCAAGTCGGAAGTGAAATCT
+
FFFFFFFFFFFFFFFFFFFFFFFFFFFF:FFFFFFFFFFFFFFF,FFFFFFFFFFFFFFFFFFFFFFFFFFFFFFFFFFFFFFFFFFFFFFF:FFFFFFFFFFFFFFFFFF:FFF,FFFFFFFFFFFFFFFFFFFFFFFFF:FFFFFFFF:FFFFFFFFF:FFFFFFFFFFFFFF,FFFF,FF:FFFFFFF,,FFF:FF,:FFFFF:F::FFFFF,,::FFFF::F,,F,FFF:F,F,F:,FFFFFF:F,
@A00920:152:HGHKKDRXX:2:2108:10628:9251 1:N:0:CGCGTTCA+CTAGAACA
ACTCCTACGGGAGGCAGCAGTCGGGAATTTTGCCCAATGGACGAAAGTCTGAGGCAGCAACTCCGCGTGAGGGATGAAGGCTCTCGGGTCGTAAACCTCTTTTCTCAGGGAAGATTCAAGACGGTACCTGAGGAATAAGCCACGGCTAACTACGTGCCAGCAGCCGCGGTAATACGTAGGTGGCAAGCGTTGTCCGGATTTACTGGGCGTAAAGAGCGCGCAGGCGGCTGGTCAAGTCCGATGTGAAATC
+
FFFFFFFFFFFFFFFFFFFFFFFFFFFFFFF:FFFFFFFFFFFFFFFFFFFFFFFFFFFF:FFFFFFFFFF:FFFFFFFFF:FFFFFFFFFFFFFFF:FFFF:FFFFFF:F:FFFFF:FFFFFFFF:F::FFFFFFF,,FFFFFFFF:FF,FFFFFFFF:FFFF,FFFF:FF::FFF::FFFFFFFFFF:,FF,F:FF:FFFFFF,FFFFF:FFFF:FFF:FF,:,,FFFFFFFFFFFFF:FFF:FFFFF
@A00920:152:HGHKKDRXX:2:2108:18276:9878 1:N:0:CGCGTTCA+CTAGAACA
ACTCCTACGGGAGGCAGCAGTGGGGAATATTGGACAATGGGGGCAACCCTGATCCAGCAATGCCGCGTGTGTGAAGAAGGCCTGCAGGTTGTAAAGCACTTTCAGAGGGGAAGAAAAAATCGGAGCTAACACCTCCGTTCTTGACGTTACCCTTAGAAGAAGCACCGGCTAACTCCGTGCCAGCAGCCGCGGTAATACGGAGGGTGCAAGCGTTAATCGGAATTACTGGGCGTAAAGCGCACGCAGGTGG
+
FFFFFFFFFFFFFFFFFFFFFFFFFFFF:FFFF,FF,FFFFFFFF,FFFFFF::FFFFFF,FFFFFFFFFFFFFFFFFFFFFFFFFFF::FFFFFFFFFFFFFFFFFFFFF:FFFFFFFFFFFFFFFFFFFFF:FFFFFFFFF:FFFFF:FFFFFFFFFFFFFFF:FFFFFFFFFFFFFFFFFFFFFF:FFFFF::FFFF,FFFFFFFFFFFFFFFFFF:F,FFFFFFF:FFFFFFFFFFFF:FFFFFFF
@A00920:152:HGHKKDRXX:2:2108:27896:10755 1:N:0:CGCGTTCA+CTAGAACA
ACTCCTACGGGAGGCAGCAGCGACGAATCTTCCGCAATGGGCGCAAGCCTGACGGAGCAATGCCGCGTGTGGGATGAAGCAGCTTCGCTGTGTAAACCACTGTCAGGGGGCAGGAACACTGACCGCCCCCAGAGGAAGCACCGGCTAAACTCGTGCCAGCAGCCGCGGTAATACGAGTGGTGCGAGCGTTAATCGGAATTACTGGGCTTAAAGGGTGCGCAGGCGGGTCCGTAAGCATTCCGTGAAATCC
+
F,FFFF:FFF,FFFFFFFFFFFFFFFFF,FFFFFFFFFFFFFFFFFFFFFFF:,FFFF:FFFFFFFFFFF:,FFFF:FFFFFFFFFFFFFFFF:FF,FFFFFF,FFFFFF:FFF,FF:F,F::FFFFFFFFFFFFFFFFFFFFFFFFF,FFFFFFFFFFFFFFFFFFFF:FFFFFFFFFFFFFFFFFFFF,FF:FFFFF,FFF:,F:FFFF,FFFFFFF:FFFFFF:F::FFFFFFFFF,,FFFFFF:FF
@A00920:152:HGHKKDRXX:2:2108:17255:11397 1:N:0:CGCGTTCA+CTAGAACA
ACTCCTACGGGAGGCAGCAGTTGGGAATCTTGCACAATGGGGGAAACCCTGATGCAGCGACGCCGCGTGGAGGATGAAGGATCTAGGTCTGTAAACTCCTTTTTCAGGGAAAGACTTAGGACGGTACCCTGAGAATAAGGACCGGCTAAATACTTGCCAGCAGCCGCGGTAAGACGTAGGGTCCAAGCGTGGTCCGGATTTACTGGGCGTACAGAGCTCGTAGGCGGTCTCGTAAGTGAGCAGTGAAATC
+
,FFFFFFFFFF:FFFFF,FFFFFFFFFFF:F,FFFFFFF:FFF:FFFFFFFF:F,FF,FFFF:FFFFFF:,FF,:F:FFFF,FFFFFF::FFFFFF:FFFF:,,,FF,,FFFFFFF,FFFFF:FF:FF:,,F,F,FFF:F:,,:F,:F:,FFF,FFF,FF:FFFFFFFFFFF:FFFFFF,FFFFFF:F,:,:::F:::F:,FF,FF::F,F:FFFFF,,:,:F:F::,:,,,F,FFF:,F,:F,FF,,FF
@A00920:152:HGHKKDRXX:2:2108:7581:11428 1:N:0:CGCGTTCA+CTAGAACA
ACTCCTACGGGAGGCAGCAGTGGGGAATCTTGCGCAATGGCCGAAAGGCTGACGCAGCGACGCCGCGTGGGGGATGAAGGCCTTCGGGTTGTAAACCCCTGTTGCCCGGGACGAACAACACCATTCGTGGTGTCTGACGGTACCGGGTGAGGAAGCACCGGCTAACTCTGTGCCAGCAGCCGCGGTAATACAGAGGGTGCGAGCGTTGTCCGGAATCACTGGGCGTAAAGGGCGCGTAGGCGGTCTGCTA
+
FFFFF:FFFFFFFFFFFFFFFFFFFFFFFFFFFFFFFFFFFFFFF:FFFFFFFFFFFFFFFFFFFFFFFFFFFFFFFFFFFFFFFFFFFFFFFFFFFFFFFFFFFFFFFFFFFFFFFFFFFFFFFFFFFFFFFF:FFFFFF:FFFFFFFFFFF:FFFFFFFFFFFFFFFFFFFFFF:FFFFFFFFFFFF:FFFFFFFF:FFFFF:FFFFF:FFF,::FFFFFFFF:FFF:FF:FF:F:FF:FFFFFFF::
@A00920:152:HGHKKDRXX:2:2108:15194:11490 1:N:0:CGCGTTCA+CTAGAACA
ACTCCTACGGGAGGCAGCAGTGGGGAATCTTGGACAATGGGGGCAACCCTGATCCAGCCATGCCGCGTGGACGATGAAGGCCCTAGGGTTGTAAAGTCCTTTCACCCGTGAAGATAATGACGGTAGCGGGAGAAGAAGCCCCGGCTAACTCCGTGCCAGCAGCCGCGGTAATACGGAGGGGGCTAGCGTTGTTCGGAATTACTGGGCGTAAAGCGCGCGCAGGCGGATGTTCAAGTCGGGGGTGAAATCC
+
FFFFFFFFFFFFFFFFFFFFFFFFFFFFFFFFFFFFFFFFFFFFFFFFFFFFFFFFFFFFFFFFFFFFFFFFFFFFFFFFFFFFFFFFF,F:F,:FFFFFFFFFFFFFFFFFFFFFFFFFFFFFFFFFFFFFFFF:FFFFFFFFFFFFFFFFFFFFFFFFFFFFFFFFFFFF:FFFFFFFFFF:FFFFFFFFFFFFF,FFFFFFFFFF:FFFFFF:FFFFFF:FFFFFFFFF:FFFFFFFFF:F:F:FFF
@A00920:152:HGHKKDRXX:2:2108:17589:11725 1:N:0:CGCGTTCA+CTAGAACA
ACTCCTACGGGAGGCAGCAGTGGGGAATATTGGACAATGGGCGAAAGCCTGATCCAGCAATGCCGCGTGAGTGATGAAGGCCCTAGGGTTGTAAAGCTCTTTTACCCGGGATGATAATGACAGTACCGGGAGAATAAGCTCCGGCTAACTCCGTGCCAGCAGCCGCGGTAATACGGAGGGAGCTAGCGTTGTTCGGAATTACTGGGCGTAAAGCGCACGTAGGCGGCTTTGTAAGTTAGAGGTGAAAGCC
+
FFFFFF:FFFFFFFFFFFFFFFFFFFFFFFFFFFFFFFFFFFFF,FFFFFFFFFFFFFFFFFFFFFFFFFFFFFFFFFFFFFF,FFFFFFFFFFFFFFFFFFFFFFFFFFFFFFFFFFFFFFFFFFFFFFFFFFFFFFFFFFFF,:FFFFFF:FFFFFFFFFFFFFFFFFFFFFFFFFFFFFFFFFFFF,FFFFFFF:FFFFFFFFF:FF:FFFFFFFFFFFF:FFFFF:FFFFFFFFFFFFFF:FFFFF
@A00920:152:HGHKKDRXX:2:2108:30011:12446 1:N:0:CGCGTTCA+CTAGAACA
ACTCCTACGGGAGGCAGCAGTAAGGGATCTTGCGACAATGGGCGAAAGCCTGACGCAGCAACGCCGCGTGCGGGATGACGGCCTTCGGGTTGTAAACCGCTTTTCGGGGGGAAGAGGAAGGACGGTACCCCCGGAAGAAGTCTCGGCTAACTACGTGCCAGCAGCCGCGGTAAAACGTAGGAGGCGAGCGTTCTCCGGATTTAAGGGGTGTAAAGCGCGTGTAGGCGGTCCTGCAAGTGGCGCGTGAAAG
+
FFFFFFFFF:FFFFFFFFFFFFF:FFFFFFFFFFFFFFFFFFFFFFFFFFFFFFFFFFFF:FFFFFFFFFFFFFFFFFFFFFFFFFFFFFFFFF,FFFFFFF,F:FFFFFF:FFFFFFF:FFFFFF:,FFFFFFF,FFFFFFFFF:FFFFF:,FF:FFFF::FFFFFFFFFFFFFFFFFF,FFF:F:FFFFF,:FFFFFFFFF,,,FF:F:FFFFFFFFF:FFFFFFFFFFFFFFFFF:FFFF::FFFFF
@A00920:152:HGHKKDRXX:2:2108:2085:12649 1:N:0:CGCGTTCA+CTAGAACA
ACTCCTACGGGAGGCAGCAGTCGGGAATTTTGCTCAATGGGCGCAAGCCTGAAGCAGCAACGCCGCGTGAGGGATGAAGGCCTTCGGGTTGTAAACCTCTTTTCTCAGGGACGATTATGACGGTACCTGAGGAATAAGCCACGGCTAACTACGTGCCAGCAGCCGCGGTAATACGTAGGTGGCAAGCGTTGTCCGGATTTACTGGGCGTAAAGAGCGCGCAGGCGGTTGAATAAGTCGAATGTGAAAGCC
+
F,FFFFF::FF:FFFFFFF,:FFF:FFFFFFFFFFFFFFFFFFF,::FFFFFFFFFFFFFFF:FFFF:FFFFF::FFFFFFFFFFFFFFFFF:FF:FFFFFF,FFFFFFFFFFF:F,FFFFFFF:F:FFFFFFFFFFFF::FFFFFF:FFFFFF:FFFFFFFFFFFF,F,FFFF:FFFFF:FFFFFFFF,FFFFFFFFFFFFFFFFFFFFFFFFFF,FFFFFFFFFF,FFFFFFF,FFFFFFFF:FFFF:
@A00920:152:HGHKKDRXX:2:2108:29089:12759 1:N:0:CGCGTTCA+CTAGAACA
ACTCCTACGGGAGGCAGCAGTGGGGAATTGTTCGCAATGGACGAAAGTCTGACGACGCAACGCCGCGTGAAGGATGAAGGTCTTCGGATTGTAAACTTCTGTTGGGTGGGAAGAACTATTTCCGGATCAATAACCCGGAGATTAGACGGTACCACCTCAGGAAGCCCCTGCTAACTCTGTGCCAGCAGCCGCGGTAATACAGAGGGGGCAAGCGTAGTTCGGACTTACTGGGCGTAAAGTGCGCGTAGTC
+
FFF,FFFFFFF,:FFFFFFFFFFF:FFFFFF:FFFFFFFFF,FF,:FFFFFF:F:F:FF:FFFFFFFFFFF,FF,FF,FFFFFF:FFFF:,:FFFF,FF,,F,FFFFF:FFFFFFFF,FFFFFFFF,F:F:F,:F:::F:F,,,F:F,,FF,FFF,F,,,FFFFF:FF,FFFFFF,FF,FFFFF,F,,::F:F:,F,FF:F,F,FFFF,FF:FFF,F,F:,FF,FFFF,,,FF,:F,,,::F::F:F,,:
@A00920:152:HGHKKDRXX:2:2108:12635:12947 1:N:0:CGCGTTCA+CTAGAACA
ACTCCTACGGGAGGCAGCAGTGGGGAATATTGGGCAATGGGCGAAAGCCTGACCCAGCGACGCCGCGTGCGGGAGGACGCTTTTCGGAGTGTAAACCGCTGTCAGAGGGGACGAAACCCCGGCAGGTAAACAGTCTGTCGGCTTGACGGTACCCTCAAAGGAAGCACCGGCTAACTCCGTGCCAGCAGCCGCGGTAATACGGAGGGTGCAAGCGTTGTTCGGACTCACTGGGCGTAAAGCGCGCGCAGGC
+
FFFF::FFFFFFFFFFFFFF:FFF:FFFFFFFFFFFFFFFFFFFFFFFFFFFFFFFFFFFFFF::FFFFFFFFFFFFFFFFFFF:FFFFFFFFFFFFFFFFFFFFF:FFFF:FFFFFFFFFFFFFFF,FFFFFFFFFFFFFFFFFFFF:FF,F,FFFFF::FF::FFFF:FFFFFFFFFFF,FFF:,FFFFFFF::F,F,F:FF:,FFFFF:FFF,:F:FFFF,FFFF:::FF,F,:FF,F:F:::::::
@A00920:152:HGHKKDRXX:2:2108:18964:12978 1:N:0:CGCGTTCA+CTAGAACA
ACTCCTACGGGAGGCAGCAGTGGGGAATTTTGGACAATGGGGGCAACCCTGATCCAGCCATGCCGCGTGCGGGAAGAAGGCCTTCGGGTTGTAAACCGCTTTTAGCCGGAAAGAAAAGGCACGGGTCAATACCCCGTGTTCTTGACGGTACCGGCGGAATAAGCACCGGCTAACTACGTGCCAGCAGCCGCGGTAATACGTAGGGTGCGAGCGTTAATCGGAATTACTGGGCGTAAAGCGTGCGTAGGCG
+
:F:FFFFFFFF:FFFFFFFFFFFFFFFFFFFFFFFFFFFFFFFFFFFFFFFFFFFFFFFFFFFFFFFFFFFFFF:FFFFFFF,FFFFFFFFFFFFFFFFFFFFFFFFFFFFFF:FFFFFFFFFF:FFFFFFFFFFFFFFFFFFFFFFFFFFFFFFFFFFFF:FFFFFFFFF:FFFFFFFFFFF,FFFFFFFFFFF,FFFFFF:FFFFFFFFFFFFFFFFFFF,FF,:FF,FFFFF,:FFFFFFFFFFFFF
@A00920:152:HGHKKDRXX:2:2108:26449:13135 1:N:0:CGCGTTCA+CTAGAACA
ACTCCTACGGGAGGCAGCAGTGGGGAATATTGGACAATGGGCGGAAGCCTGATCCAGCAACGCCGCGTGAGGGATGACGGCCTTCGGGTTGTAAACCTCTTTCAGCACCGACGAAGCGAGAGTGACGGTAGGTGCAGAAGAAGGACCGGCCAACTACGTGCCAGCAGCCGCGGTAATACTAAGGGGGCTAGCGTTGTTCGGAATCACTGGGCGTAAAGCGCACGTAGGCGGACTTTCAAGTCAGGGGTGA
+
FFFFFFFFFFFFFFFFFFFF:FFFFFFFFFFFFFFFFFFFFFFFFFFFFFFFFFFFFFFFFFFFFFFFFFFFFFFFFFFFFFFFFFFFFFFF:FFFF:F:FFFFFFFFFF:FFFFFFFFFFFFFFFFFFFFFFFFFFFFFFFFFFFFFFFFFF,F:FFFFFFFFFFFF:FFFFF:F:FF,FFF:FFFFFFFFFFFFFFFF:F:FFFFFF:FFFFFFFF,FFFFFFFFFFFFFFF:F:,F,F:FFFFFFF:
@A00920:152:HGHKKDRXX:2:2108:7627:13416 1:N:0:CGCGTTCA+CTAGAACA
ACTCCTACGGGAGGCAGCAGTAGGGAATTGTTCGCAATGGGCGCAAGCCTGACGACGCAACGCCGCGTGGAGGATGAAGACCTTCGGGTCGTAAACTCCTTTCGACCGAGATGAACACCTTCCGACCTAATACGTCGGGAGGCTGACAGTATCGAGGGAAGAAGCCCCGGCTAACTCCGTGCCAGCAGCCGCGGTAATACGGGGGGGGCAAGCGTTGTTCGGAATTACTGGGCGTAAAGGGTTCGTAGGT
+
FFFFFFFFFFFFFFFFFF:FFFFFFFF:FFFFFFFFFFFFFFFFFFFFFFFFFFFFFFFFFFFFFFFFFFFFFFFFF::FFFFFFFFFFFFFFFFFFFFFFFFFFFFFFFFFFFFFFFFFFFFFFFFF:FF:F,FFFFFFFFF:FFFF:F,FFFFFFF,:FFFFFFFFFFFFFFFF:FFFFFFFFFFFFFFFFFFFFFF,FFFFFFFFFFFFFFFFFFF::FFFF::FFFFFFFFFF,F,FFF:FFFF:F
@A00920:152:HGHKKDRXX:2:2108:28348:13855 1:N:0:CGCGTTCA+CTAGAACA
ACTCCTACGGGAGGCAGCAGTGGGGAATATTGCACAATGGGCGAAAGCCTGATGCAGCGACGCCGCGTGAGGGATGACGGCCTTCGGGTTGTAAACCTCTTTCAGCAGGGAAGAAGCGAAAGTGACGGTACCTGCAGAAGAAGCGCCGGCTAACTACGTGCCAGCAGCCGCGGTAATACGTAGGGAGCAAGCGTTGTCCGGAATTATTGGGCGTAAAGAGCTCGTAGGCGGCTTGTCACGTCGGATGTGA
+
FFFFFFFFFFF:FFFFFFFFFFFFFFFFFFFFFFFFFFFFFFFFFFFFFFFFFFFFFFF:FFFFFFF:FFFFFFFFFFFFFFFFFFFFFFFFFFFFFFFFFFFFFFFFFFFFFFFFFFFFFFFFFFF,FFFFFF,FFFF:FFFF:FFFFFFFFFF,FFFFFFFFFFFFFFFFFF:FFFFF:FFFF,FF:FFFFFF:F,FFFF,FFF:FFFFFFFF:FFFFF,FFFFFFFFF::FFF:FF:FFFFFFFFFF
@A00920:152:HGHKKDRXX:2:2108:13847:14137 1:N:0:CGCGTTCA+CTAGAACA
AATCCAACGGGAGGAAGCAGTAAGGAATATTGCACAATGGGCGCAAGCCTGATGCAGCAACGCCGCGTGCGCGATGAATGACTTCGGTTCGAAAACCGCTTTACTGGCTGAAGATGACGGACCGTAAGCCAGGAAAAAGTGTCGGCTAACTACGTGACAGCAGCCACGGTAAAACGTAGAAAGCAAGCCTTAACCGGAGTAACTCGCAGTAAAGAGCAGCCATGCGGCTCCAGAATTAGGATGTGAAAGC
+
:FFF,:F:F,::,F,F:,F,:F:,F:FFF,F,FFFFF,:F:,F,FF,FFFFFF:FF,,FFFF,F,F,,F:FFF,F:F:,,,:F,:F,,:FF,FF:,F,FF:F,:FF,FF,FFFF,,FF:FF,FF,:F:F,FF,:F,FFF,:F,,FF:FF,FF,,FF,:F,,F,FF,FF,,FF,FFFFF,,F,FFFF:F,F:F,,F,:,,,:,F:,F,:::,FF,,FF,::F,F,:FF:,::,:F,,F,,,,FF,F,:F,F
@A00920:152:HGHKKDRXX:2:2108:4535:14387 1:N:0:CGCGTTCA+CTAGAACA
ACTCCTACGGGAGGCAGCAGTGGGGAATTGTTCGCAATGGGCGCAAGCCTGACGACGCAACGCCGCGTGGAGGACGAAGGTCTTCGGATTGTAAACTCCTGTTGCCCGGGACGAATGGCTCCGACCTAACACGTCGGAGTATGACGGTACCGGGTGAGGAAGCCCCGGCTAACTCTGTGCCAGCAGCCGCGGTAATACAGAGGGGGCAAGCGTTGTTCGGAATTACTGGGCGTAAAGGGCGCGTAGGCGG
+
F:,FFFFFFFFFFFFFFFFFFFFFFFFFFFFFFF:FFFF:FF:FFFFFFFFFFFFFFFFFFFFFFFFF:FFFF:FFFFFFFFFFFFFFFFFFFFFFFF:FFFFFFFFFFF,FFFFFFFFFFFFFFFF,FFF:FFFFFFFF,FFFFF:F,:FFFFFFFFFFFFFFFFF::FFFFFFFFFFF:FF:FFFFFFFFF:FFFFFFFFFFFFFF:FF::FFFF:FFFFFFFFFFF,F:FFFFFF:FF:F,F::FFF
@A00920:152:HGHKKDRXX:2:2108:32063:14622 1:N:0:CGCGTTCA+CTAGAACA
ACTCCTACGGGAGGCAGCAGTGGGGAATATTGCGCAATGGGCGAAAGCCTGACGCAGCAACGCCGCGTGCCTGAAGAAGGCCTTCGGGTCGTAAAAGGCTTTTCTGGTCGAAGAGGAAGGACAGTAGGCCAGGAATAAGTGTCGGCTAACTAAGTGCCAGCAGCCGCGGTAAAACGTAGGACGCAAGCGTTATCCGGATTTACTGGGCGTAAAGCGCAGGCAGGCGGACAGGCAAGTTGGCTGTGAAAGC
+
F::FFFFFFFFFFFFFFFFFF,FFFFFF:FFFFFFFFFFFFFFFFFFFFFFFFFFFFFFFFFFFFFFFFFFFFFFFFFFFFFFFFFFFFFFFFFFFF:FFFFFFFF:FFF:FFFFFF:FFFFFFFFFFFFFFFFFFFFFF,FFFFFFF:FFF,FFFFFFFFFF:FFFFFF,FFF:FFF:FF:FF:FFFFFFFFFFFFFFFFFFFFFFFFFF::F:FF::FFFFFFF:FFFFFFFF:FFFFFFFFF,F:FF
@A00920:152:HGHKKDRXX:2:2108:10981:15248 1:N:0:CGCGTTCA+CTAGAACA
ACTCCTACGGGAGGCAGCAGTGGGGAATATTGGACAATGGGCGCAAGCCTGATCCAGCCATGCCGCGTGCGTGAAGAAGGCCTTAGGGTTGTAAAGCGCTTTCACTGGTGAAGATGATGACGGTAGCCAGAGAAGAAGCCCCGGCTAACTCCGTGCCAGCAGCCGCGGTAATACGGAGGGGGCAAGCGTTGTTCGGAATTACTGGGCGTAAAGGGCGCGTAGGCGGAACATCAAGTTAGGGGTGAAAGGC
+
FFFFF:FFFFF:FFF:FFFFFFFFFFFF:FFF:F:FFFFFFFFF,FFFFFFFFFFFF:F:FFFFFFFFFFFFFFFFFFFFFFFFFFFFFFFFFFFFFFFFFFF:FFFFFFF,FFFF,FF:FFFFFFFFFFFFFFFFFFFFFFFFFFFFFFFFFFFFFFFFFFFFFFFFFFFFFFFFFFFFFFFFFFFFFFFFF:FF:F:FFFFFFFFFFFF,FFFFFFF:FFFFFFFFFF:FFFFFFFFFFFFFFFFF:F
@A00920:152:HGHKKDRXX:2:2108:30047:16110 1:N:0:CGCGTTCA+CTAGAACA
ACTCCTACGGGAGGCAGCAGTAGGGAATCTTCCGCAATGGACGAAAGTCTGACGGAGCAACGCCGCGTGAGCGATGAAGGCCTTCGGGTCGTAAAGCTCTGTTGTTAGGGAAGAACAAGTATCGGAGTAACTGCCGGTACCTTGACGGTACCTAACCAGAAAGCCACGGCTAACTACGTGCCAGCAGCCGCGGTAATACGTAGGTGGCAAGCGTTGTCCGGAATTATTGGGCGTAAAGCGCGCGCAGGCG
+
,FFFFFFFFFFFFFFFFFFFFFFFFFFFFFFFFFFFFFFFFFFFFFFFF:FFFFFFFFFFFFFFFFFFFFFFFFFFFFFFFFFFFFFFFFFFFFFFFFFFFFFFFFFFFFFFF:FFFFFFFFFFFFFFF,FFFFFFFF:FFFFFFFFFFFFFFFFFFFFFFFFFFFFFFFFFFFFFFF:FFFFFFFFFFFFFFFF:F:FFFFFFFFFFF:FFFFFFFFFFFF:FFFFFFFFFFFFFFFFF:::FFFFFFF
@A00920:152:HGHKKDRXX:2:2108:5430:16564 1:N:0:CGCGTTCA+CTAGAACA
ACTCCTACGGGAGGCAGCAGTGGGGAATTTTGGACAATGGGGGCAACCCTGATCCAGCAATGCCGCGTGTGTGAAGAAGGCCTTCGGGTTGTAAAGCACTTTTGTCCGGAAAGAAATCCCCTGGGATAATACCTCGGGGGGATGACGGTACCGGAAGAATAAGCACCGGCTAACTACGTGCCAGCAGCCGCGGTAATACGTAGGGTGCAAGCGTTAATCGGAATTACTGGGCGTAAAGCGCGCGTAGGCG
+
FF,FFFFFFFFFFFFFFFFFFFFFFFFFFFFFFFFFFFFFFFFFFFFFFFFFFFFF:FFFFFFFFFFFFFFFFF,:FFFFFFFFFFFFFFFFFFFFFFFFFFF:FFFFFFFFF:F:FF:FFFF,FFFFFFFFFFFFFFFFFFFFFFFFF,FFFFFFFFFFFFF,FFF:F:F:FFFF:FFFF:FF:FF:FF:FFF,F::FFFFFFFFFFFFFFFFFFFFF:FF:FFFFFFFFFFFFF:F:F:F:FF,,,FF
@A00920:152:HGHKKDRXX:2:2108:6840:16658 1:N:0:CGCGTTCA+CTAGAACA
ACTCCTACGGGAGGCAGCAGTGGGGAATTTTTCGCAATGGGGGAAACCCTGACGAAGCAACGCCGCGTGGAGGATGAAGGCCTTCGGGTCGTAAACTCCTGTCGACCGGGACGAACGCTATCTGGCCTAATACGCCGGGTAGTCGACTGTACCGGTAGAGGAAGCCACGGCTAACTCTGTGCCAGCAGCCGCGGTAATACAGAGGTGGCAAGCGTTGTTCGGAATTACTGGGCGTAAAGGGCGCGTAGGC
+
FFFFFF,FFFFFFFFFFFFFFFFFFFFFFFFFFFFFFFFFFFFF,FFFFFF:FFFFFFFFFFFFFFFFFFFFFFFFFFFFFFFFFFFFFFFFFFFFFFFFFFFFFFFFFFFFFFFFFFFFFFFFFFFFFFFFFFFFFFFFFFFFFFFFF:FFFFFFFFFFFFFFFFFFFFFFFFFFFFFFFFFFFFFFFFFFFFFFFFFFFFFFFFFFFFFFF:FFFFF:::F:FFFFFFFFFFFFF:FFFFFFFFFFFF
@A00920:152:HGHKKDRXX:2:2108:28863:16877 1:N:0:CGCGTTCA+CTAGAACA
ACTCCTACGGGAGGCAGCAGTGGGGAATATTGGACAATGGGCGAAAGCCTGATCCAGCCATGCCGCGTGAGTGAAGAAGGCCTTAGGGTTGTAAAGCTCTTTAACCCGGGATGATAATGACAGTACCGGGAGAATAAGCTCCGGCTAACTCCGTGCCAGCAGCCGCGGTAATACGGAGGGAGCTCGCGTGGTTCGGAATTACTGGGCGTAAAGCGCACGTAGGCTGCCATTCAAGTAAGAGGTGAAAGCC
+
FFFFFFFFFFFFFFFFFFFFFFFFFFFFFFFFFFFFFFFFFFFFFFFFFFFFFFFFFF,FFFFFFFFFFFFFFF,FFFFFFFF,FFFFFFFFFFFFFFFF:F,:,,:,,FF,FFFFF:FF,,F,:F,FF,F,FF,F:FFFFFFF,,F,,FFF:FFFFF:FF,,FFF,F,,,,FF,,FF:FF:,,,,,,,,FFFF,F,FFF:FFF::F:,F:FFFF:F,,F,F,,,:FF,,FFFF:,,,F:,F,F:FFFFF
@A00920:152:HGHKKDRXX:2:2108:25825:17284 1:N:0:CGCGTTCA+CTAGAACA
ACTCCTACGGGAGGCAGCAGTGGGGAATCTTGCACAATGGGCGAAAGCCTGATGCAGCGACGCCGCGTGCGGGATGACGGCCTTCGGGTTGTAAACCGCTTTCAGCAGGGACGAAGCGGAAGTGACGGTACCTGCAGAAGAAGCCCCGGCCAACTACGTGCCAGCAGCCGCGGTAATACGTAGGGGGCGAGCGTTGTCCGGATTTATTGGGCGTAAAGAGCTCGTAGGTGGCTGTTCAAGTCGGGTGTGA
+
FFFFFFFFFFFFFFFFFFFFFFFFFFFFFFFFFFFFFFFFFFFFFFFFFFFFFFFFFFFFFFFFFFFFFFFFFFFFFFFFFFFFFFFFFFFFFFFFFFFFFFFFFFFFFFFFFFF:FFFFFFFFFFFFFFFF:FFFFFFFFFFFFF:FFFFFFFFFFFFFFFFFFFFFFFFFFF,FFFFFFFFFFFFFFFFFFF:FFFF:FF,FFFFFFF::FFFFFF:FFFFFF:FFFFFF:FFFFFFFFFFFFFFFF:
@A00920:152:HGHKKDRXX:2:2108:20003:17910 1:N:0:CGCGTTCA+CTAGAACA
ACTCCTACGGGAGGCAGCAGTGGGGAATTGTTCGCAATGGGCGCAAGCCTGACGACGCAACGCCGCGTGGAGGACGAAGATCTTCGGGTCGTAAACTCCTGTCGAGTGGGAAGAACATCTTTCCGATGAATAATCGGGAAGACTGACGGTACCACTAAAGGAAGCCCCGGCTAACTCCGTGCCAGCAGCCGCGGTAATACGGGGGGGGCAAGCGTTGTTCGGAATTACTGGGCGTAAAGGGCTCGTAGGC
+
:FFFFFFFFFFFFFFFFFFFFFFFFFFFFFFFFFFFFFFFFFFFFFFFFFFFFFFFFFFFFFFFFFFFFF:FF:FFF:FFFFFFF:FFFFFFFF:FFFFFFFF,FFFFFFF,F:FF:FF:FFFFFFFFF:FFFFFF:FF,FFFF:FF::FFFFFFF:FFFFFFFFFFFFF:FF:F:FFFFFFFF:FFF,:F,F:FFFFF,,F,FFFFFFF:FFFF:FFF::FF:FF:FF,F,:FFFFFF,:FFF:,:F,F
@A00920:152:HGHKKDRXX:2:2108:8052:17973 1:N:0:CGCGTTCA+CTAGAACA
ACTCCTACGGGAGGCAGCAGTGGGGAATATTGGACAATGGGGGCAACCCTGATCCAGCAATGCCGCGTGTGTGAAGAAGGCCTGCGGGTTGTAAAGCACTTTCAGAGGGGAAGAAAAAATCGGAGCTAACATCTCCGGTCTTGACGTTACCCTTAGAAGAAGCACCGGCTAACTCCGTGCCAGCAGCCGCGGTAATACGGAGGGTGCAAGCGTTAATCGGAATTACTGGGCGTAAAGCGCACGGAGGTGG
+
FFFFFFFFFFFFFFFFFFFFF:FFFFFFFFFFFFF:F:FFFFF:FFFFFFFFFFFFFFFFFFFFFFFFFFFFFFFFFFF::,FFFFFFFFFFFFFFFFFFFFFFFFFFFFFFFFFFFFFFFF:FF:F,FFFFFFFFFFFF:FFFFFFFFFFFFFFFFF:F:FFFFFFFFFFFFFF::FFF,FFFFFFFFFFFFFFFFFFFFF:FFFF:,FFFF:FFFFFFF:::FFFFFFFFF,FFF:FF,F:,F:,:,,
@A00920:152:HGHKKDRXX:2:2108:6949:18161 1:N:0:CGCGTTCA+CTAGAACA
ACTCCTACGGGAGGCAGCAGTTAGGAATGTTGCGCAATGGAGGAAACTCTGACGCAGCCACGCCGCGTGAGGGATGAAGGCCTTCGGGTCGTAAACCTCTTTTCTCAGGGAAGACACCCGACGGTACCTGAGGAATAAGCAACGGCTAACTACGTTCCAGCAGCCGCGGTAATACGTAGGTTGCGAGCGTTGTCCGGATTTACTGGGCGTAAAGCGCGCGCAGGCGGTCCTGAAAGTCGGACGTGAAAGA
+
FFFFFF,FFFFFFFFFFFFF:,FFFFFF,FFFFFFFFFFF:FFFFFF:FFFFFF:FFFFFFFFFFFFFF,FFFFFFFFFFFFFFFFF:F,FFFFFF:,FFFF,FFFFFFFFF:F:::F:F,FF:FFFF:F,FFFFFFFFFFF:F::FFFF,F,FF,FFFFFFF,FFF:F,FFF,:FFF:F:F::FFFFFFFF,:FF:FF:F,,F:F:F:F,FFFFFFFF,FF:FF:FFFFFFF:FF:FFF:FF,FF:FF,
@A00920:152:HGHKKDRXX:2:2108:18059:18709 1:N:0:CGCGTTCA+CTAGAACA
ACTCCTACGGGAGGCAGCAGTGGGGAATTTTGGACAATGGGCGCAAGCCTGATCCAGCCATGCCGCGTGCGGGAAGAAGGCCTTCGGGTTGTAAACCGCTTTTGTCAGGGAAGAAACGCTCTGGGCTAATACCTCGGAGTAATGACGGTACCTGAAGAATAAGCACCGGCTAACTACGTGCCAGCAGCCGCGGTAATACGTAGGGTGCAAGCGTTAATCGGAATTACTGGGCGTAAAGCGTGCGCAGGCG
+
FFFFFF:FFFFFFFFFFFFFFFFFFF:FFFFFFFFF:FFFFFFFFFFFFFFFFFFFFFFFFFFFFFFFFFFFFF,FFFFFFFFFFFFFFFFFFFFFFFFFFFFFFFFFFFF:FFFFFFFFFF:FFFFFFFFF:FFFFFFFF:FFFFFFF:FFFFFFFFF:FFF:FF:FFFFFFFF:FF:FF::FFFFFFF:FFFFFF:F:FFF:FFF:FFFFFFFFFF:FF::FFFF:,FF:FFFFFF:FFFFF:FFFFF
@A00920:152:HGHKKDRXX:2:2108:19452:18771 1:N:0:CGCGTTCA+CTAGAACA
ACTCCTACGGGAGGCAGCAGTGGGGAATCTTGCGCAATGGCCGAAAGGCTGACGCAGTGACGCCGCGTGCGGGAGGACGCTTTTCGGAGTGTAAACCGCTGTCAGAGGGGACGAAGGCCCCTGGGAGGAAATGCCTTAGGGGAGGGACTGTACCCTCAGAGGAAGCACCGGCTAACTCCGTGCCAGCAGCCGCGGTAATACGGAGGGTGCGAGCGTTGATCGGAATTATTGGGCTTAAAGAGCACGTATT
+
F:FFF:F,FFFF:FFFFFF,F:,FFFFFFFFFFFFFFFFFFFFFFFFFFFFFFFFFFFFFFFFFFFFFFF,:FFFF:FFF:FFFFFFFFFF:FFFFF:FF:F:F,FFFFFFFFF:F:::F,F,,FF,FF,,FFFFF,:FFFF,:FFFF,:,FF:FF:FFFFFF::FFF:::FF:FFFFF:FFFFF:FFFFFF:F:,,F,,F,,::,FFFFFF,,,F,:,F:,FFF::FFFFF,F,,:,,:,F,FFFF:,,
@A00920:152:HGHKKDRXX:2:2108:18403:18834 1:N:0:CGCGTTCA+CTAGAACA
ACTCCTACGGGAGGCAGCAGTGGGGAATCTTGCGCAATGGGCGAAAGCCTGACGCAGCGACGCCGCGTGTGCGATGAAGGTCTTCGGATCGTAAAGCACTGTCGCGAGGGAAGAAACCTGACGGTACCTCGAGAGGAAGCACCGGCTAACTCTGTGCCAGCAGCCGCGGTAATACAGAGGGTGCGAGCGTTGTTCGGAATTATTGGGCGTAAAGCGCAAGTAGGCGGCCTGCCAAGTCGCGTGTGAAAGC
+
FFFF:FFFFFFFFFFFFFFFFFFFF:FFFFFFF:FFF:FFFFFFFFFFFFFF:FFFFFFFFFFFFFFFF,FFFF:FFFFFFFFFFFFFFFFFFFF,,,FFFF:,FFFFFFF:FF:FFFF:FF::FFFFFFFFFFFF::,F,,:FFF:FF:FFF,FFF:FF::FFFFFFFFF,FF,:FFF:,,,FF:FF:F,FFF::,FF:F:FFFFFF:,F,F,FFFF,FFF,,,FFFFFFFFFF,:F,FF,,FF:,F:F
@A00920:152:HGHKKDRXX:2:2108:15447:18944 1:N:0:CGCGTTCA+CTAGAACA
ACTCCTACGGGAGGCAGCAGTGGGGAATCTTGGACAATGGGCGCAAGCCTGATCCAGCCATGCCGCGTGAGTGAAGAAGGCCTTAGGGTTGTAAAGCTCTTTTACCCGGGATGATAATGACAGTACCGGGAGAATAAGCCCCGGCTAACTCCGTGCCAGCAGCCGCGGTAATACGGAGGGGGCTAGCGTTGTTCGGAATTACTGGGCGTAAAGCGCACGTAGGCGGCTTTGTAAGTTAGAGGTGAAAGCC
+
FFFFFFFF:FFFFF:FFFFF:FFF:FF:FFFFFFFFFFFFFFFFFFFFFFFFFFFFFFFF:FFFFFFFFFFFFFFFFFFFF:F:FFFF:FFFFFFFFFF,FFFFFFFFFFFFFFFF:FFF:FFFFFFFFFFFFFFFFFFFFFF:FFFFFFFFFFFFFFFF,FFFFFFFF,FFF:F,FFFF:FFFFFFFFFFFFFFFFFF:FFFFF:FFFFFFFF::F:F,FFFFFFFFF:FF:FFFFFFFFFF:FFFFFF
@A00920:152:HGHKKDRXX:2:2108:28845:19069 1:N:0:CGCGTTCA+CTAGAACA
ACTCCTACGGGAGGCAGCAGTGGGGAATCTTGCGCAATGGCCGAAAGGCTGACGCAGCGACGCCGCGTGCGGGAGGAAGCTCTTCGGGGTGTAAACCGCTGTCAGGAGGGACGAAGGTCCTTGGGAGGCAATGCCCAGGGGATGACGGTACCTCCAGAAGAAGCACCGGCCAACTACGTGCCAGCAGCCGCGGTAATACGTAGGGTGCGAGCGTTATCCGGAATCATTGGGCGTACAGAGCTCGTAGGCG
+
:FFFFFFFFFFFFFFFFFFFFFFFFFFFFFFFFFFFFFFFFFFFFFFFFFFFFFFFFFFFFFFFFFFFFFFFFFFF:FFFFFFFFFFFFFFFFFFFFFFFFFFFFFFFFFFFF::FFFFFFFFFFFFFF,FFFFFFFFFFFF:FFFFFF:FFFFFFFFFFFFFFF:FFFFF:FFF,FFFFFFFFFFFFFF:FF:F,FFFFFFFFF:FFFFFFFFFFFFFFFF,FF:FFF,FFFFFF,FFFFFFFFFFF:F
@A00920:152:HGHKKDRXX:2:2108:28447:19257 1:N:0:CGCGTTCA+CTAGAACA
ACTCCTACGGGAGGCAGCAGTAGGGAATTTTCCACAATGGACGAAAGTCTGATGGAGCAACGCCGCGTGAGTGATGAAGGTTTTCGGATCGTAAAACTCTGTTGTTAGGGAAGAACAAGTACGAGAGTAACTGCTCGTACCTTGACGGTACCTAACCAGAAAGCCACGGCTAACTACGTGCCAGCAGCCGCGGTAATACGTAGGTGGCAAGCGTTGTCCGGAATTATTGGGCGTAAAGCGCGCGCAGGCG
+
FFFFFFFFFFFFFFFFFFFFFFFFFFFFF:FFFFFFFFFFFFFFFFFFFFFF:FFFFFFFFFFFFFFFFFFFFFFFFFFFFFFFFFFFFFF::FFFFFFFFFFFFFFFFFFFFFFFF:FFFFFFFFFFFFFFFFFFFFFFFFFFFFFFFFFFFFFFFFFFFFFFFF:FFFFFFFFFFFFFFFFFFFFFFFF:FFFFFFFFFFFFFFFFFFFFFFFFFFFFFFFFFFFFFF:FFF:F,,F::::FFF:F:F
@A00920:152:HGHKKDRXX:2:2108:17219:19319 1:N:0:CGCGTTCA+CTAGAACA
ACTCCTACGGGAGGCAGCAGTGGGGAATTTTGGACAATGGGGGCAACCCTGATCCAGCCATGCCGCGTGCGGGAAGAAGGCCTTCGGGTTGTAAACCGCTTTTAGCTGGGAAGAAAAGGCCACGCCTAACAAGCTTGGTTCTTGACGGTACCGGCGGAATAAGCACCGGCTAACTACGTGCCAGCAGCCGCGGTAATACGTAGGGTGCGAGCGTTAATCGGAATTACTGGGCGTAAAGCGTGCGTAGGCG
+
FFFFFFFFFFFFFFFFFFFFFFFFFF:FFFFFFFFFFFFFFFFFF::FFFFFFFFFFFFFFFFFFFFFFFF:FF,FFFFFFFFFF,FFFFFF:FFFFFFFFFFF::FFFFF:F::FFF:FFFFFF:FFFFFF,FFFFFFF::FFFF:FFFFFFFFFFFFFFFFFFFFFFFFFFFFFFFFFFFFFFFFFFF:FFFFFFFFF:FFFFFFFFFFFFFF::FFFF:FFFF:FFF:FFFFFFFFF,F,FFFFFFF
@A00920:152:HGHKKDRXX:2:2108:3115:19351 1:N:0:CGCGTTCA+CTAGAACA
ACTCCTACGGGAGGCAGCAGTCGAGAATCTTCCGCAATGGACGAAAGTCTGACGGAGCGACGCCGCGTGGTGGATGAAGTCCTTAGGGACGTAAACACCTTTTATGAGGGAGGAAGTTTATTGACGTTACCTCATGAATAAGGGGCTCCCAATTCTGTGCCAGCAGGAGCGGTAATACAGAAGCCTCAAGCGTTACCCGGATTTACTGGGCGTAAAGCGTGCGTAGGTGGTTCGTTAAGTCTGATGTGAA
+
FFFFFFFFF:FFFFFFFFFFFFFFFFFFFFFFFFFFFFFFFFFF:FFFFFFFF:FFFFFFFF,FFFFFFFFFFFFFFFFFFF:FFFFFFFFFFFFFFF:,FFFFFFFFFFFFF,FF:FF,FFF:FFFFFFFFFFFFFFFFFF:FFFFFFFFFFFFFFFFFFFFFFFFFFFF,,:FF:FFFFFFFFFFFFFF,:FFFF,FFFFF,F,F,FFFFFFFFF:FFFFFFFFFFF,FFFFFFFF:F::FFFFFFFF
@A00920:152:HGHKKDRXX:2:2108:30400:19539 1:N:0:CGCGTTCA+CTAGAACA
ACTCCTACGGGAGGCAGCAGTGGGGAATATTGCACAATGGGCGCAAGCCTGATGCAGCAACGCCGCGTGCCCGAGGAAGGCCTTCGGGTTGTAAAGGGCTTTTCTGGCTGAAGAGACAGGACGGTAGGCCAGGAATAAGCGTCGGCTAACTACGTGCCAGCAGCCGCGGTAAAACGTAGGACGCGAGCGTTATCCGGATTTACTGGGCGTAAAGCGCGGGCAGGCGGCTGTTCAAGTCGGACGTGAAAGC
+
FF:FFFFF:FFFFFFFFFFF,F:FFFFFFFFFFFFF,FFFFFFFFFF:F:FFFFFFFFFFF:FFFFFFFFFFFFFFFFFFFF,F:FFFF:FF,FFFFFFFFFFFFFFFFFFFF:FFFFFF:FFFFFFFFFFFFFFFFFFFFFFFFFFFFFFFFFFFFFFFFF:FFFFFFFFFFFFFFFFFFFF,:FFFFFFFFFFFFFFFFFFFFFFFFFFFFFFFFFFFFFFFFF:FFFFFFFF::FF,FFFF,FFFF:
@A00920:152:HGHKKDRXX:2:2108:21224:20118 1:N:0:CGCGTTCA+CTAGAACA
ACTCCTACGGGAGGCAGCAGTCGGGAATTTTGCACAATGGGGGAAACCCTGAAGCAGCAACGCCGCGTGTGAGATGAAGCCTTTCGGGGTTTAAAGCTCTTTCGCCAGGGACGATAGTGACTGTACCTGCAGAAGAAGCTGCGGCTAACTACGTGCCAGCAGCCGCGGTAATACGTAGGCAGCGAGCGTTGTTCGGAGTTAATGGGAGTAAATAGTGCGTATGCGGTAGTCCAAGTCTGGAGTGAAATCT
+
FFFFFFFFFFFFFFFFFFFFFFFFFFFF:FFF:,FFFFFFFF,F,F,FF,,,F,FF,FFFF,,F,,,,,::,,,F,,F:F:,,F,:FF,F,F,FF:FF:,FF,:,F:FFF,F,,,FF,,F:,F,::FFFFF,FF,F:,F,,F,FF::FFFF:,F,FFFFFF:FF,F,,,FF:F,,F,:F,F:,FFFF,,F,FFF,,F,FFF,FF,::FF,::,,,:FFF:,,,,,FF,FFFFFF,F::FF,,F,,::F,,
@A00920:152:HGHKKDRXX:2:2108:30273:20666 1:N:0:CGCGTTCA+CTAGAACA
ACTCCTACGGGAGGCAGCAGTGGGGAATTGTTCGCAATGGGCGAAAGCCTGACGACGCAATGCCGCGTGGAGGATGAAGACTTTCGGGTCGTAAACTCCTTTCGACCGAGATGAACGTCCATCGGTTTAATACACCGGTGGAGTGACAGTATCGAGGGAAGAAGCCCCGGCTAACTCCGTGCCAGCAGCCGCGGTAATACGGGGGGGGCGAGCGTTGTTCGGAATTACTGGGCGTAAAGGGTTTGTAGGT
+
F::FFFFFFFFFFFFF:FFFFFF:FFF:FFFFFFF:FFFFFFFFF:FFFFFFFFFFFFFFFFFFFFFFFFFFFFFFFFFFFFFFFFFFFF:,FFF:FFFFFFFFFFFFFFFFFFFFFFFFFFFFFFFFFFFFFFFFFFFFFFFFFFF,FFFFFFFFFFFFFFFFFFFFF:FFFFF:FFFFFFFFFFFFFFFFF:F:FFFFFF:FFFFF:FFFFFFFFFFFFFFFF:FFFFFFFFF:FFFFFFFF::FF:F
@A00920:152:HGHKKDRXX:2:2108:7238:22013 1:N:0:CGCGTTCA+CTAGAACA
ACTCCTACGGGAGGCAGCAGTGGGGAATATTGCACAATGGGCGGAAGCCTGATGCAGCAACGCCGCGTGAGGGATGACGGCCTTCGGGTTGTAAACCTCTTTTAGCAAGGAAGAAGCGAAAGTGACGGTACTTGCAGAAAAAGCGCCGGCTAACTACGTGCCAGCAGCCGCGGTAATACGAAGGGCGCAAGCGTTATCCGGAATTATTGGGCGTAAAGAGCTCGTAGGCGGTTTGTCGCGTCTGCTGTGA
+
F:FFFFFFFFFFFFFFFFFFFFFFFF,FFFFFFFF::FFFFFFFFFFFFFFFFF:FFFFFFFFFFFFFFFFFFFFFFFFFF:FFFFFFFFFFFFFFF:FFFFF:FF:FFF::FFFFFF:,FFFFFF:FFFFFFFFFFFFF:::FFFFFFFFFFFFFF:FFF,FFFF:FF:,FFFFFFF,F:F:FF:FFFFFFFFFFFFFFFF,FFFF:,:FFFF,FFF:FFFFFFFF,FFFFFFF:FFF:,FFFFFFFFF
@A00920:152:HGHKKDRXX:2:2108:5122:22200 1:N:0:CGCGTTCA+CTAGAACA
ACTCCACGGGAGGCAGCAGTCGGGAATTTTGCGCAATGGACGAAAGTCTGACGCAGCAACGCCGCGTGAGGGATGAAGGCCTTCGGGTTGTAAACCTCTTTTTCCAGGGAAGATAATGACGGTACCTGGCGAATAAGACACGGCTAACTACGTGCCAGCAGCCGCGGTAAAACGTAGGTGTCTAGCGGTTTCCGGATTTACTGGGCGTAAAGAGCGCGCAGGCGGTCGTTCAAGTCGATGGTGAAAGCAC
+
FFFFFFFFFFFFFFFFFFFFFFFFF,FFFFFFFFF:FFFFFFFFFF:FFFFF:FFFF,,F:FFFFF:FF:FFF:FF:FFFFF:FFFFFFFFFFFFFFFFFFF:F::FFFFFFFF:FFFFF,FFFFFFFFFFF,:F:F,F,FFFFFFFFFFFFFF:FFFF,FFFFFFFF:F,FFFFFFF,:,F,F:F:,F,FF:FFFF:FFFFFFFFF:FFFF,FFF:FFFFFFFFF,FF,,FFFFFF,,,FFF:FFF,,F
@A00920:152:HGHKKDRXX:2:2108:10854:22952 1:N:0:CGCGTTCA+CTAGAACA
ACTCCTACGGGAGGCAGCAGTAGGGAATATTGCGCAATGGAGGAAACTCTGACGCAGCGACGCCGCGTGTGTGATGAAGGCTTTCGGGTCGTAAAGCACTGTCAGAAGGGAAGAAAAACCACCTTGGAAATACTTGGGTGGCTTGACGGTACCTTCGAAGGAAGCACCGGCTAACTTCGTGCCAGCAGCCGCGGTAATACGAAGGGTGCAAGCGTTACTCGGAATTACTGGGCGTAAAGCGTGCGTAGGT
+
FFFFFF,FFFFFFFFFFFFFFFFFFFFFFFFF:FFFFFFFFFFFFFFFFFFFFF::FFFFFFFFF:FFFFFFFFFFFFFFFFFF:FFFFFFFFF,FFFFFFF:FFFFFFFFFFFFF:FFFFFFFFFFFFFFFF:FFFFFFFFFFFFFFFFFFFFFFFF:FFFFFF::FF:FFFFFFFFFF:FFFFFFFF,FFFFFFFFFFF:FFFF:FFFFFFFFFFFFFFFFFFFFFFF:F:FFFF:FFFFFFFFFFFF
@A00920:152:HGHKKDRXX:2:2108:27489:23171 1:N:0:CGCGTTCA+CTAGAACA
ACTCCTACGGGAGGCAGCAGTAGGGAATCTTCCACAATGGGCGAAAGCCTGATGGAGCAACGCCGCGTGAGTGATGAAGGTTTTCGGATCGTAAAACTCTGTTGTTAGGGAAGAACACCCGGGAGAGGATCCCGGTTTGACGGTACCTAACGAGGAAGCCCCGGCTAACTACGTGCCAGCAGCCGCGGTAATACGTAGGGGGCACGCGTTGTCCGGATTTACTGGGCGTAAAGAGCGCGCAGGCGGCTGG
+
FFF::FFF,,FFFFFFFFFFFFFFFFFFFFFFFFFF:FFFFFFFF,FFFFFFFFF:FF:FFFFFFFFFFFFFFFFFFFFFFFFFFFFFFFFFFFFF,FF,FFFFFF:FFFF,,:FFFFFFF:FFF:FFFFFFFFFFFFFFFF,FFFFFFFFFFFFFFFFFFFFFFFF:FFFFFFFFFFFF:FFF:FF,F,FF:F:F:FFFFFFF,,FF:FFF:FFFFFFFFFFF:F:FF,FFFFFFFFF::F,FFFFFFF
@A00920:152:HGHKKDRXX:2:2108:19162:23437 1:N:0:CGCGTTCA+CTAGAACA
ACTCCTACGGGAGGCAGCAGTGGGGAATATTGCACAATGGGCGCAAGCCTGATGCAGCAACGCCGCGTGCGGGATGACGGCCTTCGGGTTGTAAACCGCTTTTAGTAAGGAAGAAGGGCAGTCTTCGGGCTGTTTGACGGTACTTGCAGAATAAGCACCGGCTAATTACGTGCCAGCAGCCGCGGTAATACGTAAGGTGCAAGCGTTATCCGGAATTATTGGGCGTAAAGCGTTCGTAGGCGGTTTAGAA
+
:FFFF:FFFFFFFFFFFFFFFFFFFFFFFFFFFFFFFFFFFFFFFFFFFFFFFFFFFFF:FFFFFFFFFFFFFFFFFFFFFFFFFFFFFFFFFFFFFFFFFFFFFFFFFFF:FF:FFFFFFFFFFFFFFFFFFFFFFFFFFFFFFFFFFFFFFFFFFFFFFFFFFFFFFF:FFFFFFFFFFFFFFFFFFFFFF::FFFFFFFFFFFF::FFFFFFFFF:FF:FFFFFFFFFFFFFFFFFFFFF:FFFFFF
@A00920:152:HGHKKDRXX:2:2108:8359:23797 1:N:0:CGCGTTCA+CTAGAACA
ACTCCTACGGGAGGCAGCAGTGGGGAATATTGGACAATGGGCGAAAGCCTGATCCAGCGACGCCGCGTGGGTGAAGAAGGCCTGCGGGTTGTAAAGCCCTTTCGGTGGGGATGAAAAGCCTTGGTCTAATACACCAGGGTCTTGACCTAACCCAAGAAAGAAGCACCGGCTAACTCTGTGCCAGCAGCCGCGGTAATACAGAGACTGCAAGCGTTGTTCGGATTCACTGGGCGTAAAGGGTGCGCAGGCG
+
F:,F,,F:FFFFFFFFFFFFFF,FFFF:FFFFFFFFFFFF:FFFFFFFF:FFFFFFFFFFFFFFFFFFFFFFFF:FFFFFFF:FFFFFFFF:FF:FFFFF,FFFFFFFFFFFFFFFFFFFFFFFFFFFFFFFFFFFFFFFF,FFFFFFFFFFFF,FFFFFFFFFFFFFFFFFFFFFF:FFF:FFFFFFFFFFFFFFF,:FFFFFFF:F:FFFF::,,FFFFFFFFFF:FF:FF::FFFF:FF:FFFFFF:
@A00920:152:HGHKKDRXX:2:2108:6759:23970 1:N:0:CGCGTTCA+CTAGAACA
ACTCCTACGGGAGGCAGCAGTGGGGAATATTGGACAATGGGCGAAAGCCTGATCCAGCAATGCCGCGTGAGTGATGAAGGCCTTAGGGTTGTAAAGCTCTTTTACCCGGGATGATAATGACAGTACCGGGAGAATAAGGACCGGCTAACTACGTGCCAGCAGCCGCGGTAAGACGTAGGGTCCAAGCGTTGTCCGGATTTATTGGGCGTAAAGAGCTCGTAGGTGGCTCAGTAAGTCGGGTGTGAAACCT
+
FFFF:FFFFFFFFFFFFFFFFFFFFFFFFFFFFFFFFFFFFFFFFFFFFFFFFFFFFF,FFFFFFFFFFFFFFF:FFFFFFFFFF:FFFF:FFFFFFFFFFFFFFFFFFFFF:FFFFFFFFFFFFFFFFFFFFFFFFFFFFFFF:FF:FFFFFFF:FFFFFFFFF:::,F:FFFFFFFF:FFFFFF:FFF,FFFFFFFFFFF:FFFFFFFF:FFFFFF:FF:FFFFFFFF,,:FFFFFF,:FFFFF:FFF
@A00920:152:HGHKKDRXX:2:2108:29188:24048 1:N:0:CGCGTTCA+CTAGAACA
ACTCCTACGGGAGGCAGCAGTAGGGAATCTTGCACAATGGACGGTAGTCTGATGCAGCAACGCCGCGTGGAGGATGACGGCCTTCGGGTTGTAAACTCCTTTTGTCAGGGACGAGCAAGGACGGTACAACGCGAATAAGCCCCGGCAAACTTCGTGCCAGCAGCCGCGGTAATACGGGGGGGGCAAGCGTTGTTCGGAATTACTGGGCGTAAAGGGCTCGTAGGCGGCCAACTAAGTCGGACGTGAAATC
+
FFFFFFFFFFFFFFFFFFFF:FFFFFFFFFFFF,FFFFFFFFFFFFFFFFFFFFFFFFF:FFFFFFFFF,:FFF:FFFFFFFFFFFFFFFFFFFFFF:FFFFF:F,F,FFFFFFFFFFFFFF,FFFF:,,,FFFF:FFFFF,FFFF,:F:F:FFFFFFFFFFFFFFFFFFFFFFFF,,FF,FFFFFFFFFF:FF:F::,FFFFFFFFFFFFFFF:FFF:FFFFF,FFF:FF,::FFFFFFFFFFF:FFFF
@A00920:152:HGHKKDRXX:2:2108:21423:24345 1:N:0:CGCGTTCA+CTAGAACA
ACTCCTACGGGAGGCAGCAGTGGGGAATATTGGTCAATGGGCGAAAGCCTGAACCAGCCATGCCGCGTGAGTGAAGAAGGCCCTAGGGTTGTAAAGCTCTTTCAGCGGGGACGATAATGACGGTACCCGCAGAAGAAGCCCCGGCTAACTTCGTGCCAGCAGCCGCGGTAATACGTAGGGTGCAGGCGTTAATCGGAATTACTGGGCGTAAAGCGTGCGCAGGCGGTTTGTTAAGACAGATGTGAAATCC
+
FFFFFFFFFFFFFFFFFFFFFFFFFFFFFFFFFFFFFFFFFFFFFFFFFFFFFFFFFFFFFFFFFFFFFFFFFFFFFFFFFFFFFFFFFFFFFFFFFFF:FFFFFFFFFF:FFFFFFFFFFFFFFFFFFFFFFFFFFFFFFFFFFF,FFFFFFFFFFFFFF:FFFFFFFF:FFFFF:FFFFFFFFFFFFFFFFFFFF,FF:FFFFFFFFF:FFFFFF:FFFFFFF:FFFFFFFF,F:F,FFFF:FFFFFF
@A00920:152:HGHKKDRXX:2:2108:23348:24424 1:N:0:CGCGTTCA+CTAGAACA
ACTCCTACGGGAGGCAGCAGTGGGGAATTGTTCGCAATGGGCGCAAGCCTGACGACGCAACGCCGCGTGGGGGATGAAGGTCTTCGGATTGTAAACCCCTGTTGGGTGGGACGAACACCTTCGTGGTGAATAGCCATGGAGGCTGACGGTACCACCTGAGGAAGCCCCGGCTAACTCTGTGCCAGCAGCCGCGGTAATACGGAGGGGGCTAGCGTTGTTCGGAATTACTGGGCGTAAAGCGCACGTATGC
+
FFFFFFFFFFFFFFFFF:FFFFFFFF:FFF:FFFF::FFFFFFFFFFFFFFFFFFFFFFFFFFFFFF,FFFFFFFFFFF:FFFFFFFFF:FFFFFFFFFF::FFFFFF:FFFFFFFF::FF,FFF,FFFF:F:FFFFFF:FFFFFF:FFF:FFFFFFFFFF:FFFFFF::FFFFFF:FFFFFF:FFFFFFFFFFFF,F::FFFFFFFFFF::FFFFF,FFFF:,F::F,FFF:::F::,,FFFF:::,,,
@A00920:152:HGHKKDRXX:2:2108:28158:24455 1:N:0:CGCGTTCA+CTAGAACA
ACTCCTACGGGAGGCAGCAGTGGGGAATATTGGGCAATGGGCGCAAGCCTGACCCAGCGACGCCGCGTGCGGGATGACGCTTCTCGGAGTGTAAACCGCTGTCAGAGGGGACGAACGGCCGGAGTGGGAATACTGCTTCGGATTGACGGTACCCTCAAAGGAAGCGCCGGCTAACTCCGTGCCAGCAGCCGCGGTAATACGGAGGGCGCAAGCGTTGTTCGGAATCACTGGGCGTAAAGAGCGCGCAGGC
+
FFF,FFFF:FFFFFFFF:FF:FFFFFFFFFFFFFFFFFFFFFFFFFFFFFFFFFFF:FFFFF:FF:FFFFF,F,FFFF:FFF:FFFFFFFFFFFFFFFFFFFF:FFFFFFFFF,FFFFFFF:FFFFFF:FFFF:::F,FFFFF,FF::FFFFFFFFFF:FFFF:FFFF,,:F:FFFFFF:FFFF::F::F:,FFFFF:F,:FFFFFF:FFF,F:FF:F:F:FFFF:FFFF,:F,,:F:,,:,F,:::F,F
@A00920:152:HGHKKDRXX:2:2108:16532:24987 1:N:0:CGCGTTCA+CTAGAACA
ACTCCTACGGGAGGCAGCAGTGGGGAATATTGGACAATGGGCGCAAGCCTGATCCAGCCATGCCGCGTGTGTGAAGAAGGCCTTCGGGTTGTAAAGCACTTTTGTTGGGGAAGAAAAGACACCGGCCAATACCCGGGGTTTCTGACGGTACCCAAAGAATAAGCACCGGCTAACTTCGTGCCAGCAGCCGCGGTAATACGAAGGGTGCAAGCGTTACTCGGAATTACTGGGCTTAAAGCGTGCGTAGGTG
+
FFFFFFFFFF:FFFFFF:FFFF:FFFFFFFFFFFF,FFFFFFFFFFFFFFFFFFFFFFFFFFFFFFFFFFFFFFFFFFFFFFFFFFFFFFFFFFFFFFFFFFFF,FFFFFFFFFFFF,FFFFFFFFF:FF:FFFFFF:FFFFFFFFFFFFFF:FFFFFFFFFFFFFFFFFFF:FFF:F:F:FFFFFF:FFFFF,FF::,FF:FFFFFFFF:FFFF:F:F:FFFFFF:FFF,:,,FFFFFFFFFFF,,FFF
@A00920:152:HGHKKDRXX:2:2108:20229:25097 1:N:0:CGCGTTCA+CTAGAACA
ACTCCTACGGGAGGCAGCAGTGGGGAATCTTGCGCAATGGCCGAAAGGCTGACGCAGCGACGCCGCGTGCGGGAGGACGCTTTTCGGAGTGTAAACCGCTGTCAGTGGGGACGAACGGCCCGGGGAGGCAATGCCCCGTGGGTTGACGGTACCCGCAGAGGAAGCACCGGCTAACTCCGTGCCAGCAGCCGCGGTAATACGGAGGGTGCGAGCGTTGTTCGGAATTATTGGGCGTAAAGCGCGCGCAGGC
+
FFFFFFFFFFFF,FFFFFF:F,FFFF:F:FFF:FFFFFFF,FFFFFFFFFFFFFFFFFFFFF:F:FFFFFF:FFFFFFFFFFFFFFFFFFFFFFFFFFFFFFFFFFFFFFFF:FFFFF,FF:FF,FFFFF:FF,FFFFFFF:F:F,:FF,FF,FF,:FFFFF:FFFFFFFFFFFF:FFFFFFF,F,:F,FFFFF::,:FFFFF:FFFFF::FFF,FFF,FFFF:,F:F,::,FFFFF,:F:FF:FFF,:F
@A00920:152:HGHKKDRXX:2:2108:7699:25535 1:N:0:CGCGTTCA+CTAGAACA
ACTCCTACGGGAGGCAGCAGTGGGGAATATTGGACAATGGGGGGAACCCTGATCCAGCGATGCCGCGTGTGTGAAGAAGGCCTGAGGGTTGTAAAGCACTTTTACTGGAGAAGAAAGACTTAAGGTGAATAATTTTAAGGGATGACGTTATCCACAGAAAAAGCACCGGCTAACTCTGTGCCAGCAGCCGCGGTAATACAGAGGGTGCGAGCGTTAATCGGAATTATTGGGCGTAAAGCGCGCGTAGGCG
+
FFFFFFFFFFFFFFFFFFFFFFFFFFFFFFFFFFFFFFFFFFFFF:FFFFFFFFF:FFFFFFFFFFFFFFFFFFFFFFFFFFFFFFFFFFFFFFFFFFFFFFFF,FFFFFFFFFFFFFFFFFFFFFFF:FFFFFFFFFFFFFFFFFFFFFFFFFFFFFFFFFFFFFFFFFF:FFFFFFFFFFFFFFFFFFFFFFFFF,FFFFF:FFFFFFFFFFFFFFFFFF:FF:FFFF,FFFFFFFFFFFFFFFFFFF
@A00920:152:HGHKKDRXX:2:2108:28085:25551 1:N:0:CGCGTTCA+CTAGAACA
ACTCCTACGGGAGGCAGCAGTAAGGAATATTGGACAATGGCCGCAAGGCTGATCCAGCCATCCAGCGTGCAGGAAGAAGGCCCTATGGGTTGTAAACTGCTTTTGTCAGGGAATAAACCTGTGGATTTACTCCGCAGCTGAAGGTACCTGAAGAATAAGCACCGGCTAACTCCGTGCCAGCAGCCGCGGTAATACGGAGGGTGCGAGCGTTATCCGGAATTACTGGGTTTAAAGGGTGCGTAGGCGGCTT
+
,FFFFFFFFFFFFFFFFFFFFFFFFFFFFFFFFFFFFFFFFFFFFFFFFFFFFFFFFFFFFFFFFFFFFFFFFFFF:FFFFFFFFFFFFFFFFFFFFFFFF:FFFFFFFFFF,:FFFFFFFFFFFFFFFFFFFFF:FFFFFFFFFFFFFFFFFFFFFFFFFFFF:FFFFFFFFFFFFF,FFFFFFFFFFFFFFFFF:FFFFFFFFFFFFFFF:F:FFF:FFFFF,FFFF:FFFFFFFFFFFFFFFFFF:F
@A00920:152:HGHKKDRXX:2:2108:31629:25927 1:N:0:CGCGTTCA+CTAGAACA
ACTCCTACGGGAGGCAGCAGTCGAGAATTTTTCTCAATGGGGGAAACCCTGAAGGAGCGACGCCGCGTGGAGGATGAAGGTCTTCGGGTTGTAAACTCCTGTCATTTGGAAACAAGGCTCCGAAGAGTAACTGTTTCGGAGTTGATAGTACCAGAAGAGGAAGAGACGGCTAACTCTGTGCCAGCAGCCGCGGTAATACAGAGGTCTCAAGCGTTGTTCGGATTCATTGGGCGTAAAGGGTGCGTAGGCG
+
:FFFFFFFFFFFFFFFFFFFFFFFFFFFFFFFFFFFFFFFFFFFFFFFFFFFFFFFF:FFFFFFF:FFFFFFFFFFFFFFFFFFFFF:FF:FFFFFFFFFF:FFFF:FFF:F:F:FFFFFFFFFF:F:FFFFFFFFFFFFFFFFFFFFFFF:F:FFFFFFFFF,FFFF,FFFFFFFFFF,FFFFFFF:FFFFFF:FFFFFFFF,FFFFFFFFFFFFFF,FFFFFFFFFF:FFFFFFFFF:FFF,::F,F:
@A00920:152:HGHKKDRXX:2:2108:18014:26177 1:N:0:CGCGTTCA+CTAGAACA
ACTCCTACGGGAGGCAGCAGTCGGGAATTTTGGGCAATGGGCGAAAGCCTGACCCAGCAACGCCGCGTGAAGGATGAAGTATTTCGGTATGTAAACTTCGAAAGAATGGGAAGAATAAATGACGGTACCATTTATAAGCTCCGGCTAACTATGTGCCAGCAGCCGCGGTAATACATAGGCTCCAAGCGTTGTTCGGAATTACTGGGCGTAAAGCGAGTGTAGGCTGTCCGCCAAGTCGATTGTGAAATCT
+
FFFFFFFFFFFFFFFFFFFFFFFFFFFFFFFFFFFF:FFFFFFFFFFFFFFFFFFFFFF,FFFFFFFFFFFFFFFFFFFFFFFFFFFFFFFFFFFFF:FFFFF,FFFFFFFFFFFFFFFFFFFFFFFFFFFFFFFFFFFFFFFFFF:FFFFFFFFFFFFFFFFFFFFFF:FF:FFFFFFFFFFFFFFFFFFFFFFFFFF:F:FFFFFFF:FFFF:,FFFFFFFF:FFFFF:F::FFFFFF:FFFFFFFFF
@A00920:152:HGHKKDRXX:2:2108:31015:26584 1:N:0:CGCGTTCA+CTAGAACA
ACTCCTACGGGAGGCAGCAGTAAGGAATATTGCACAATGGACGCAAGTCTGATGCAGCAACGCCGCGTGCCCGAGGACGGCCTTCGGGTTGTAAAGGGCTTTTCTGGCTGAAGAGGCAGGACGGTAGGCCAGGAATAAGCGTCGGCTAACTACGTGCCAGCAGCCGCGGTAAAACGTAGGACGCGAGCGTTATCCGGATTTACTGGGCGTAAAGCGCCCGCAGGCGGCTCGGCAAGTTTCGGGTGAAATC
+
FF:FFFFFFFFFFFFFFFFFFFFFFFFF:FFFFFFFFFFFFFFF,FFFFFFFFFFFFFFFFFFFFFFFFFFFFFFF,FFFFFFF:FFF:FFFFFFFFFFFFFFFFFFFFFFFFFFFFFFFFFFFFFFFFFFFFF:FFFFFFFFF:FFFFFFFFFF:FFFFFFFFFFFFFFFF:FFFFFFFFFFFFFFFFFFFFFFFFFFFFFFFFFFFFFF::FFFFFFF:FFFF:FFFFFFF,:FFFFFFFFF:FFF::
@A00920:152:HGHKKDRXX:2:2108:29948:26710 1:N:0:CGCGTTCA+CTAGAACA
ACTCCTACGGGAGGCAGCAGTAGGGAATATTGGTCAATGGGTGAGAGCCTGAACCAGCCATGCCGCGTGCAGGAAGACGGCCCTATGGGTTGTAAACTGCTTTTACCAGGGGATAAAACGGTCTTGCGAGACTAATTGAAGGTACCTGGTGAATAAGCCACGGCTAACTACGTGCCAGCAGCCGCGGTCATACGGAGGTGGCAAGCGTTGTCCGGATTTATTGGGTTTCAAGGGTGCGTAGGCGGTTGTA
+
FFFFFFFFFFFFFFFFFFFFFFFFF:FFFFFFFFFFFFFFFFFFFFFFFFFFFFFFFFFFFFFFFFFFFFFFFFFFFFFFFFFF:FFFFFFFFFFFFFFFFFFFFFFFFFFFFFFFFFFFFFFFFFFF,FFF:FFFFFFFFFFF:FFFFFFFFFFFFFFFFFFFFFF:FFFF:FFFFFFFFFFFF::F,FFF::,FF:,FFFF,FFF:FFF:FFFF::F,F,FF::FF,F,FFFFFF:::FFFFFFFFF:
@A00920:152:HGHKKDRXX:2:2108:28926:27038 1:N:0:CGCGTTCA+CTAGAACA
ACTCCTACGGGAGGCAGCAGTTAGGAATCTTCGGCAATGGGCGAAAGCCTGACCGAGCGACGCCGCGTGAAGGATGAAGGCCCTCGGGTCGTAAACTTCTAAAAGAGGGACGATAGTGACGGTACCTCTTGAAAAGCACCGGCTAACTCCGTGCCAGCAGCCGCGGTAATACGGAGGGTGCTAGCGTTATCCGGAATCACTGGGCGTAAAGGGCGCGTAGGCGGTCTGTTAAGTCCGATGTTAAAGACTG
+
,FFF:FFFFFFFFFFFFF:FFFFFFFFFF:FFFFFFFFFFFFFFFFFFFFFFFFFFFFFFFFFFFFFFFF,FF:FFFFFFFFFFFFFFFFF:F,FFFFFFF:::FFFFFFFFFFFFFFFFFFFFFFFFFFFFFFFFFFFFFFFF,FFFFFFFFFFFFFFFFFF:FFFFFF:FFFFFF:FFFFFF:FFFFFF:FFF,FF,FFFFFFFFFFFFFFFFFFFFF:FF::FFFFF,FF:FFFFFFF:FFFFFFFF
@A00920:152:HGHKKDRXX:2:2108:32407:27305 1:N:0:CGCGTTCA+CTAGAACA
ACTCCTACGGGAGGCAGCAGTGGGGAATCTTGCACAATGGGCGAAAGCCTGATGCAGCAACGCCGCGTGCGGGAAGAAGGCCCTAGGGTTGTAAACCGCTTTCAGCAGGGAAGAAACTGACGGTACCTGCAGAAGAAGGTGCGGCCAACTACGTGCCAGCAGCCGCGGTGACACGTAGGCACCAAGCGTTGTCCGGATTTATTGGGCGTAAAGAGCTCGTAGGCGGTTCAGTAAGTCGGGTGTGAAAACT
+
F,F,F,FFFFFFFFFFF:FFFFFFFF,F:FFFFF,,FFFFFFF:FF,FFFF::F:,FFFFFFF::FFFFFFFFFFF:FF::FFFFFFF::FF:,FFFFFF::FFFFFFFFFFF,FFFFFFFFFFFFFF:FF::FF:FFFFFF:FFFFFF:F:F:FFFFF:FF,FFFFFFF:FF,FFFFFFFFF:FFFFFFFFFF:F:FFFFFFFFFFFFFFFFFFFFFFFF,FFFFF:FF:FFFF:FFFFFFFFFFFFFF
@A00920:152:HGHKKDRXX:2:2108:3712:27618 1:N:0:CGCGTTCA+CTAGAACA
ACTCCTACGGGAGGCAGCAGCGAGGAATTTTGCGCAATGGGCGAAAGCCTGACGCAGCGACGCCGCGTGCAGGAAGACACCCCTCTGGGGCGTAAACTGCTTTTGTGTGAGAAGAAGGCCCTCCTCGGGAGGGATTGACGGTATCGCACGAATAAGGACCGGCTAACTCCGTGCCAGCAGCCGCGGTAATACGGAGGGTCCAAGCGTTGTCCGGAATCACTGGGTGTAAAGGGTGCGTAGGCGGGCTCGT
+
:FFFFFFFFFFFFFFFFFFFFFFFFFFFF,FFFFFFF,FFFFFFFFFFFFFFFFFFFFFFFFFFFFFFFFFFF:F:FFFFFFFFFFFFFFFFFFFFFFFFFFFFFFFFFFFF:FFFF:FFFFFFFFFFFFFFFF::FFFFFFFFFFFFFFF:FFFFFFFFFFFFFFFFFFFFFFFFFFFFFFFFFF:FF,FF:F:FFFFFFFFFFFF:FFFFFFF:FF:FFFF:FFFFF::F::FFFFFFFF,FFFF,F:
@A00920:152:HGHKKDRXX:2:2108:27579:28338 1:N:0:CGCGTTCA+CTAGAACA
ACTCCTACGGGAGGCAGCAGTGGGGAATATTGGGCAATGGCCGAAAGGCTGACCCAGCGACGCCGCGTGTGGGAGGAAGCCCTTCGGGGTGTAAACCACTGTCAGAGGGGACGAAAGCGTGAGCGGTGAATAATCGCTCGCAGTGACGGTACTATTTATAAGGTCCGGCTAACTACGTGCCAGCAGCCGCGGTAATACGTAGGGACCAAGCGATGTTCGGATTTACTGGGCGTAAAGGGCGCGTAGGCGG
+
FFFFFFFFFFFFFFFFF:F:FFFFFFFFF:FF::FFFFF:FFF:FFF:FFFF::FFFFFFFFFFFFFFFFF::FFFFF:FFFFFFFF:FFFFFFF:FFFFFFF,:FFF,FFF,FFFF,FFFFFFF::,F:FFFFFFF:FF:FFFFF:FFFFFFF,F,F:FFFFFFF,F:FFFF:FFFFFFFF,FF,FFFFF,FF:F:FFFFFFFFFFFFFFF,FF:FF:FF:FFF:F,FFFFF:F:FFFFF:FF:FFFFF
@A00920:152:HGHKKDRXX:2:2108:25554:29340 1:N:0:CGCGTTCA+CTAGAACA
ACTCCTACGGGAGGCAGCAGTGGGGAATTTTCCGCAATGGGCGCAAGCCTGACGGAGCAATACCGCGTGAGGGATGACGGCCCTTGGGTTGTAAACCTCTTTTATCAAGGAGGAAGTTCTGACGTGTACTTGATGAATAAGCATCGGCTAACTCCGTGCCAGCAGCCGCGGTAAGACGGAGGATGCAAGTGTTATCCGGAATCACTGGGCGTAAAGCGTCTGTAGGTGGTTCGAAAAGTCAACTGTTAAA
+
F:,FF:FF:,FFFFFF,FFFF:F:FF:FFFFF::FFF:FFFFFFFFFFFF:FFFFF:FFFFFFF:FFF:FFF:FFFFFFFFFFFFFF:FFFFFFFFFFFFFFFFFFFF:FFFFF,FFFF:FF:F:FFF,FF:FFFFFFFFFFFFF:FFFFFF:F,FFFFFFF,FFFFFFFFF:FFFFFFF:FF:,FFFFF::FFFF,FFFFF:FFFF,FFF:FFF:,:FFF,FFFFFFFFFF:FF,F::F,FFFF:FFF:
@A00920:152:HGHKKDRXX:2:2108:14163:29434 1:N:0:CGCGTTCA+CTAGAACA
ACTCCTACGGGAGGCAGCAGTAGGGAATATTGCACAATGGAGGAAACTCTGATGCAGCGACGCCGCGTGAGTGATGACGGTCTTCGGATTGTAAAGCTCTGTTCTTAGGGAATAAGAAAGTGAATGTACCTAAGAAGAAAGCACCGGCTAACTTCGTGCCAGCAGCCGCGGTAATACGAGGGGTGCAAGCGTTGTTCGGAATCATTGGGCGTAAAGCGGGTGTAGGTGGTCATATAAGTCGGAGGTGAAA
+
FF:FFFFFFFFFFFFFFFFFFF,FFFFFFFFFFFFFFFFFFFFFFFFFFFFFFFFFFFFFFFFFFFFFFFFFFFFFFFFFFF,FFFFFFFF:FFFFFF:FFFF,FFF:,F:F:FF,FFFFFFFFF,FFF:FFFFFF,:FF:FF,F:F,FFFFF,,::FFFF,FFF:F:FFFFFFF,F,F:FFF,FFFF,,FF,FF::FFFFFFFFFFF,F,FFFFF::FF,FFFFFFFF:FFFFFFFFFFF:FFFFFF,,
@A00920:152:HGHKKDRXX:2:2108:29640:29528 1:N:0:CGCGTTCA+CTAGAACA
ACTCCTACGGGAGGCAGCAGTGGGGAATATTGCGCAATGGGCGAAAGCCTGACGCAGCAACGCCGCGTGAGTGATGAAGGCCTTCGGGTCGTAAAGCTCTGTCGGAGGGAACGAACGTTTTCGGAGTTAACAGCCCCGGGAAGTGACGGTACCCTCAAAGGAAGCACCGGCTAACTCTGTGCCAGCAGCCGCGGTAATACAGAGGGTGCAAGCGTTGTTCGGAATCATTGGGCGTAAAGGGCGTGTAGGC
+
FFFFFFFFF:FFFFFFFFFFFFFFFFFF:FFFFFFF,FFFFFFFFFFFFFFFF:FFFF,F:FFFFFFFFFFFFFFFFFFFFFFF:FFFFFFFFFFFFFFF:FF:FF,FFFFFFFFFFFFFFFF,FFFFFFFFF:FFFFF,F,FFFF,FFFFFFFFFFFFFFF:FFFFF:F:FF:F,FFFFFFF:FFFFF:FFFFFFFFF,FFFFFFFFFF::F:F:FFF,FFF:FFFF:FFFFFF:,,F:FFFFFFF,FF
@A00920:152:HGHKKDRXX:2:2108:12301:29684 1:N:0:CGCGTTCA+CTAGAACA
ACTCCTACGGGAGGCAGCAGTGGGGAATATTGGACAATGGGCGAAAGCCTGATCCAGCAATGCCGCGTGAGTGATGAAGTCCTTAGGGTTGTAAAGCTCTGTTACCCGGGATGATAATGACAGTACCGGGATAAAAAGCCCAGGCTAACTCCGTGCCATCAGCCGCGGTAATACGGAGGGGCCTAGCGTTGATCGGAAATACTGGGCGTAAAGCGCACGTAGGCTGCTTGGTAAGTTAGAGGTGAAAGCC
+
FFFFFFFFFFFFFFFFFFFFF,FFFFFF::FFF,FFFFFFFFFFFFFFFFFF,F:,FFF::FFFFFFFFF:,FF:FFF,:FF,FFFFFFFFFFF:,,FF,,F,,F,FFFFF:FF,:F,FF:FFF:,,:::F,:F,F,,F::,F:FF,F:,::FF,::F::F,:FF:::FF:FFFF,,,,,F,:F:,F:F,,,FF,,FF,,,,FF::FF,FFFFF,F,F,F:,,:,FF,F,F,F,F:::FFF:FF::FF,F
@A00920:152:HGHKKDRXX:2:2108:20030:30201 1:N:0:CGCGTTCA+CTAGAACA
ACTCCTACGGGAGGCAGCAGTGGGGAATATTGGACAATGGGCGCAAGCCTGATCCAGCCATGCCGCGTGTGTGAAGAAGGCCTTCGGGTTGTAAAGCACTTTTGTTGGGGAAGAAAAGCACCGGGTTAATACCCTGGGGTTCTGACGGTACCCAAAGAATAAGCACCGGCTAACTTCGTGCCAGCAGCCGCGGTAATACGGAGGGGGCAAGCGTTGTTCGGAATTACTGGGCGTAAAGGGCGCGTAGGCG
+
FFFFFFFFFFFFFFFFFFFFFFFFFFF:F:FFFFF:FFFFFFFFFFFFFFFFFFF:FFFFFFFFFFFFFFFFFF,FFFFFFF::FFFFFFFFFFFFFFFFFF:FFFFFFFFFFFFFFFFFFFFFFFF:FF:FFFF:FFFFFFFFFFFFF,FFF,FFFFFFFFFFFF::FFF:FFFFFFFFFF:F::FFFFFFFF:FF:FFFFFFFFFFF:FFFFFF:F:FFF::F::FFFFFF::,:FFFFFFFF:FFFF
@A00920:152:HGHKKDRXX:2:2108:8793:30655 1:N:0:CGCGTTCA+CTAGAACA
ACTCCTACGGGAGGCAGCAGTGGGGAATCTTGCGCAATGGGCGAAAGCCTGACGCAGCGATGCCGCGTGAGCGATGAAGGCCTTCGGGTTGTAAAGCTCTGTGGATGGAGACGAATAAGTGTTGGTTAATAACCAGCATGATGACGGTATCCATTTAGCAAGCACCGGCTAACTCTGTGCCAGCAGCCTCGGTAATACAGAGGGTGCAAACGTTGTTCGGAATTACTGGGCGTAAAGCGCGTGTAGGCGG
+
F,,F,FFF,,,FF:,FFFF::F::,FF:F:FF,FFFFF:,:::FFF::FF,FF,:F:FFF:FFFFF:FFF,FFFFFFFFFF:FFF:,F,FF:FFFF:F:F:FF,F,:FF:FFFF,F:FFFFFFFFF,FFFF,,:F:FF::F,:FFFF:F:,FFFF:FFFFFFF:FFF:,:FFFFFFFFF,FF:FFF,F,:,,F:FF::F,F:::FF,FFF,:,FF:F,F,,::,FF:::::F:FFFF:,,:F:FFFFF,,
@A00920:152:HGHKKDRXX:2:2108:23818:30655 1:N:0:CGCGTTCA+CTAGAACA
ACTCCTACGGGAGGCAGCAGTGGGGAATATTGGACAATGGGCGCAAGCCTGATCCAGCCATGCCGCGTGGGTGAAGAAGGCCTTCGGGTTGTAAAGCCCTTTTGTCCGGAAAGAAAAGCATTCGGTTAATACCCGGGTGTCCTGACGGTACCGGAAGAATAAGCACCGGCTAACTTCGTGCCAGCAGCCGCGGTAATACGAAGGGTGCAAGCGTTACTCGGAATTACTGGGCGTAAAGCGTGCGTAGGTG
+
FFFFFFFFFFFFFF:FFFFFFFFFFFFFFFFFFFFFFFFFFFFFFFFFFFFFFFFFFFFFF:FFFFF:FFFFFFFFFFFFFFFFFFFFFFFF:FFFFFFFFFFFFFFFFFFFFFFFFF,FFFFF:FFF:FFFFFFFFFFFFFFFFFFFFFFFFFFFFFFFF:FFFFFFFFFFFFF:FFFFFF,FFFFFFFFFFF,FFFFF:FFFFFFFFF:F,FFFFFFFFFFFF:FFFFFFFFFFFFFFFFF:,FFFFF
@A00920:152:HGHKKDRXX:2:2108:16821:31626 1:N:0:CGCGTTCA+CTAGAACA
ACTCCTACGGGAGGCAGCAGTCGAGAATAATTCACAATGGGCGAAAGCCTGATGGTGCAACGCCGCGTGGAGGATGAAGGTCTTCGGATTGTAAACTCCTGTCATCGGGGAGTAAGACCTGGGCGTGAATAGCGCACAGGGTTGATAGTACCCGAAGAGGAAGGGACGGCTAACTTCGTGCCAGCAGCCGCGGTAATACGAAGGTCCCAAGCGTTGTTCGGAATCACTGGGCGTAAAGGGAGCGTAGGCG
+
FFF:FFFFF,FFFFFFFFF:FFFFFFFFF:F:FFFFFFF,:FFF:FFFFF:F,FF,FFFFFFFF:FFFFFF:FFFFFFFFFFFFF:F:F,FFFFFFFFFFFFF:F:FFFFFFFF:F::FFFFF:F:FFFFFFFFFFFFFFFFFFFFFFFFFFFFFFFFFFFFFFFFFFFFF,FFFFFFFFFF:FFFFFFFFFF:FFFFFFFFF:FF:FFFFFFFFFFF::F:,FFFFFFFFFF,F,FFFFFFFFF,FF,F
@A00920:152:HGHKKDRXX:2:2108:4110:32095 1:N:0:CGCGTTCA+CTAGAACA
ACTCCTACGGGAGGCAGCAGTGGGGAATATTGGACAATGGGCGAAAGCCTGATCCAGCAATGCCGCGTGAGTGATGAAGGCCTTAGGGTTGTAAAGCTCTTTTACCCGGGATGATAATGACAGTACCGGGAGAATAAGCCCCGGCTAACTCCGTGCCAGCAGCCGCGGTAATACGGAGGGGGCTAGCGTTGTTCGGAATTACTGGGCGTAAAGCGCGCGTAGGCGGCTTTGTAAGTTAGAGGTGAAAGCC
+
FFFFFFFFFFFFFFFFFFFFFFFFFFFFFFFFFFFFFFFFFFFFFFFFFFFFFFFFFFFFFFFFFFFFFFFFFF:FFFFFFFFFFFFFFFFFFFFFFFFFFFFFF:FFFFFFFFF:FFFFF:FFFFFFFFFFFFF:FFFFFFFFFFFFFFFFFFFFFFFFFFFFFFFFFFFFFFFFFFFFFFFFFFFFFF:FFFFFF,FFFFFFFF:FFFFFFFFFFFFFFFFFFFFFFFFFF:FFFF,FFFFFFF:::F
@A00920:152:HGHKKDRXX:2:2108:29062:32409 1:N:0:CGCGTTCA+CTAGAACA
ACTCCTACGGGAGGCAGCAGTTTCGAATCATTCACAATGGGCGAAAGCCTGATGGTGCGACGCCGCGTGAGGGACGAAGGCCTTCGGGTTGTAAACCTCTGTCACCGGGGAAGAAACGCTATGCGATAACATCGCCTAGCCTGACTTAACCCGGAGAGGAAGCAGTGGCTAACTCTGTGCCAGCAGCCGCGGTAATACGGAGGGAGCTAGCGTTGTTCGGAAATACTGGGCGTAAAGCGCACGTAGGCGG
+
FFFFFFFFFFFFFFFFFFFFFFFFFFFFFFFFFFFFFFFFFFFFFFFFFFFFFFFFFFFFFFFFFFFFFFFFFFFFFFFFFFFFFFFFFFFFFFFFFFFFFFFFFFFFFFFFFFFFFFFFFFFFFFFFFFFFFFFFFFFFFFFFFF:FFFFFFFFFFFFFFFFFFFFFFF,FFFFFFFFFF,FFFFFFFFFFF:FFFF:FFFFFFFFF:FFFFFFFFFFFFF:FFFFF:FFFF:FFFFFFF:FFF:FFFF
@A00920:152:HGHKKDRXX:2:2108:28501:32753 1:N:0:CGCGTTCA+CTAGAACA
ACTCCTACGGGAGGCAGCAGCAGGGAATTTTGCGCAATGGGCGAAAGCCTGACGCAGCAACGCCGCGTGGGGGATGAAGGCCTTCGGGTTGTAAACCCCTTTCAGGAGGAACGAAATTGACGGTACCTTCAGAAGAAGCCCCGGCCAACTACGTGCCAGCAGCCGCGGTAATACGTAGGGGGCGAGCGTTGTCCGGAATCAGTGGGCGTAAAGAGCTCGTAGGCGGCTGAGTACGTCGGCGGTGAAATTC
+
FFFFFFFFFFFFFFFFFFFFFFFFFFFFFFFFF:FFFFFFFFFFFFFFFFFFFFFFFFFFFFFFFFFFFFFFFFFFFFFFFFFFFFFFFFFFFFFFFFFFFFFF:FFFFFFFFFF:FFFFFFFFFFFFFF:FFFFFFFFFFFFFFFFFFFFFFFFFFF:FFFFFFFFFFFFFFFFFFFFFF,F,F:FFF:FFFFFFFFFFF,FFFFFF:FFFFF::FFF,FF,FFFFFFFFFF,FFFFFFFFFFF,FF:F
@A00920:152:HGHKKDRXX:2:2108:21151:33270 1:N:0:CGCGTTCA+CTAGAACA
ACTCCTACGGGAGGCAGCAGTGGGGAATCTTGCGCAATGGCCGAAAGGCTGACGCAGCGACGCCGCGTGCGGGAGGAAGCCCTTCGGGGTGTAAACCGCTGTCAGAGGGGACGAAGGCCCCTGGGAGGAAATGCCCTTAGGGGAGGGACGGTACCCTCAGAGGAAGCCCCGGCTAACTTCGTGCCAGCAGCCGCGGTAATACGAAGGGGGCTAGCGTTGTTCGGATTTACTGGGCGTAAAGCGCACGTAG
+
FFFFF,FFFFFFFFFFFFFFFFFFFFFFFFFFFFFFFFFFFFFFFFFFFFFFFFFFFFFFFFFFFFFFFFFFFFFFFFFFFFFFFFF:FFFFFFFFFFFFFFFFFFFFFF,FF:FFFFFFFFFFFFFFFFFFFFFF:FFFFF:FFF:,FFFFFFFFFFFFFFFFFF:FF:FFFF:FFFF:FFF:FFFFFF:FFFFFFFFFFFFFFFFFFFFFFFFFFFFFFFFF:F::FFFFFFFF:FF:F:F:FFFFFF
@A00920:152:HGHKKDRXX:2:2108:15167:33677 1:N:0:CGCGTTCA+CTAGAACA
ACTCCTACGGGAGGCAGCAGTGGGGAATATTGGACAATGGGCGAAAGCCTGATCCAGCAATGCCGCGTGAGTGATGAAGGCCTTAGGGTTGTAAAGCTCTTTTACCCGGGATGATAATGACAGTACCGGGAGAATAAGCTCCGGCTAACTTCGTGCCAGCAGCCGCGGTAATACGAAGGGTGCAAGCGTTACTCGGAATTACTGGGCGTAAAGCGTGCGTAGGTGGTGGTTTAAGTCTGATGTGAAAGCC
+
FFFFFFFFFFFFFFFFFFFF:FFFFFFFFFFFFFFFFFFFFFFF:FFFFFFFFFFFFFFFFFFFFFFFFFFFFFFFFFFFFFFF:FFFFFFFFFFFFFFFFFFFFFFFFFFFFFFFFFFFFFFFFFFFFFFFFFFF:FFFFFFFFF,FFFFFFFFFF:FFFFFFFFFFF,FFF:FFFFFFFFFFFFFFFFFFFFFFFFFFFFFFFFFF:FF,FFFFFFF:FFFFF,FFF::FF,FF::FFFFFFFFFFF:
@A00920:152:HGHKKDRXX:2:2108:2908:33802 1:N:0:CGCGTTCA+CTAGAACA
ACTCCTACGGGAGGCAGCAGTGGGGAATCTTGCGCAATGGGCGAAAGCCTGACGCAGCAACGCCGCGTGCGGGATGAAGGCCCTCGGGTTGTAAACCGCTTTCAGTGGGGACGAACCAAGACGGTACCCACAGAAGAAGCCCCGGCCAACTACGTGCCAGCAGCCGCGGTAACACGTAGGGGGCAAGCGTTGTCCGGATTTATTGGGCGTCAAGAGCTCGTAGGTGGTTCGATAAGTCGGGTGTGAAACC
+
[truncated: 44,883,637 more chars]
