# Supplementary material for: Biochar’s role in improving pakchoi quality and microbial community structure in rhizosphere soil
Source: PeerJ. 2024 Mar 18;12:e16733. doi: 10.7717/peerj.16733 (PMC10956520; doi:10.7717/peerj.16733)
Supplement: Supplemental Information 31 — T4, treated with 7% biochar. 1, 2, and 3 represent three replications. [file peerj-12-16733-s031.gz › T43_2.fq]

@A00920:152:HGHKKDRXX:2:2101:15185:1517 2:N:0:CGCGTTCA+CTAGAACA
GGACTACCGGGGTATCTAATCCTGTTTGCTCCCCTAGCTTTCGCGCCTCAGCGTCAGTTGTGGTCCAGTGAGCCGCTTTCGCCACAGGTGTTCCTCCCGATATCTACGCATTTCACCGCTACACCAGGAATTCCACTTCCCTCTTCAGTACTCAAGCCATGCAGTATCGGATGCACTTCCTGGGTTGAGCCCAGGGCTTTCACATCCGACTTACACAGCCGCCTACACCCGCTTTACGCCCAGTAATTCC
+
FFFFFFFFFFFFFFFFFFFFFFFFFFFFFFFFFFFFFFFFFFFF,FFFFFFFF:FFFFFFFFFFFFFFFFFFFFFFF:FFFFFFFFFFFFFFFF:FF:FFFFFFF:FFFFFFFF:FFFFFFFFFFFFF,FF:F:,FFFFFFFF,FFFFFFF:FFFFFFFF:FFFFFFFFFFFFF:F,F,FF,FFFFFFFFFFF:FFFFFFFFFFFFFFFFF::,FFFFF:FFFFFFF,FFFFF:FFFFFFFFF,FFFFFF
@A00920:152:HGHKKDRXX:2:2101:9281:1595 2:N:0:CGCGTTCA+CTAGAACA
GGACTACAAGGGTTTCTAATCCTGTTTGCTCCCCACGCTTTCGTGCCTCAGCGTCAGGACAGGTCCAGTTGCTCGTCTTCACCATCGGCGTTCCTCTAGATATCTACGCATTTCACCGCTCCACCTAGAGTTCCAGCAACCCCTACCTGCCTCAAGATCTGTAGTATGCCCCGCAGTTCCCCGGTTGAGCCGGGGGCTTTCACAAGACACTTTCAGATCCGCCTACGCACCCTTTAAGCCCAGTGATTCC
+
FFFFFFFFFFFFFFFFFFFFFF:FFFFFFFFFFFFFFFFFFFFFFFFFFFFFFFFFFFFFFFFFFF:FFFFFFFFFFFFFFFFFFFFFFFFFFFFFFFFFFFFFFFFFFFFFFFFFFFFFFFFFFFFFFFFFFFFFFF:FFFFFFFFFFFFFFFFFFFFFFFFFFFFFFFFFFFFFFFFFFFFFF:FFFFFFFFFFFFFFFFF:FFFF,F,FFFFFFFFFFFFFFFFFFFFFFFFFF:FFF,F,FFFFFF
@A00920:152:HGHKKDRXX:2:2101:23583:1595 2:N:0:CGCGTTCA+CTAGAACA
GGACTACAAGGGTTTCTAATCCTGTTTGCTCCCCACGCTTTCGTAGTTGAGTGTCAGTAACTGTCCAGTGAGCCGCCTTCGCCTCTGGTGTTCCTCCCGATCTCTACGCATTTTACCGCTACACCGGGAATTCCACTCACCTCTCCAGTACTCTAAGTCTGACCGTTTCTGTGGCACTTCCGGAGTTAAGCCCCGGGCTTTCACCAACAGACAAATCAGACCACCTACCTACCCTTTACGCCCAATAATT
+
FFFFFFFFFFFFFFFFFFFFFFFFFFFFFFFFFFFFFFFFFFFFFFFFFFFFFFFFFFFFFFFFFFFFFFFFFFFFFFFFFFFFFFFFFFFFFFFFFFFFFFFFFFFFFFFFFFFFFFFFFFFFFFFFFFFFFFFFFFFFFFFFFFFFFFFFFFFFFFFFFFFFFF:FFFFFFFFFF:FFFFFFFFFFFFFFFFFFFFFFFFFFFF,FFFFFFFFFFFF:FFFFFFFF:FFFFF:FFFFFFF:,FFF,F:
@A00920:152:HGHKKDRXX:2:2101:27163:2566 2:N:0:CGCGTTCA+CTAGAACA
GGACTACTGGGGTATCTAATCCTGTTTGCTCCCCACGCTTTCGCGCCTCAGCGTCGGATCCGGCCCAGCCGGCCGCCTTCGCCACGGGTGTTCTTCCCGATCTCTACGCATTCCACCGCTACACCGGGAATTCCACCGGCCACTACCGGTCCCCAGGTCCGCAGTCTCGGAAGCAGCCCCGGAGTTTAGCCCCGGGATTTCACTTCCGACTTGCTGGTCCCGCCTGCGCGCGCTTTACGCCCAGTGATTC
+
FFFFFFFFFFFFFFFFFFFFFFFFFFFFFF,FFFFFFFFFFFFF:FFFFFFFFFFFFFFFFFFFFFFFFFFFFFFFFFFFFFFFFFFFFFFFF:FFF:FFFFFFF,FFFFFFFFFFFFFFFFFFF,FFFFFFFFFF,::FF,FFFFFFFFFFF:FFFFFF:F:,F:,:FFFF,F::FFFFF,F,:F,:,FFFFFFFFFFF,FF,F,FFFF,FFFFFF:FFFFFFFFFFFFFFFFFF:FFFFFF,FFF,:F
@A00920:152:HGHKKDRXX:2:2101:29451:2644 2:N:0:CGCGTTCA+CTAGAACA
GGACTACTAGGGTTTCTAATCCCGTTTGCTCCCCTGGCTTTCGCTCCTCAGCGTCAGTGTTGGTCCAGAATGCCGCCTTCGCCACCGGTGTTCCTCCAGATATCTACGCATTTCACCGCTACACCTGGAATTCCGCATTCCTCTCCCAAACTCAAGCCATCCAGTCTCACACGCAGGTCCACGGTTGAGCCGTGGGATTTCACGTGTGACTTAATTGGCCGCCTACGAGCCCTTTACGCCCAATGAATCC
+
FF:FFFFFFFFFFFFFFFF:FFFFFFFFFFFFFFFFFFFFFFFFFFFFFFFFFFFFFFFF:FFFFFFFFFFFFFFFFFFFFFFFFFFFFFFFFFFFFFFFFFFFFFFFFFFFFFFFFFFFFF,FFF:FFFFFFFF:,FFFFFFFFFFFFFFFFFFFFFFFFFFFFFFFFFFFFFFF,:FFFFFFF,FF::FFFFFFFF,FFFFFFFFFFFFFFFFFF,F:FFFFFFFFFFFF,,,:FFFFFFFFFF:,:F
@A00920:152:HGHKKDRXX:2:2101:17671:4445 2:N:0:CGCGTTCA+CTAGAACA
GGACTACTGGGGTATCTAATCCTGTTTGCTCCCCACGCTTTCGCGCCTCAGCGTCAGAAACGGACCAGCGAGCCGCCTTCGCCACTGGTGTTCCGCCGAATATCTACGAATTTCACCTCTACACTAGGAGTTCCACTCACCTCTTCCGGACTCAAGATCGCCAGTATCGAAGGCAGTTCTGGAGTTGAGCTCCAGGATTTCACGACCGACTTACCCGCCCGCCTACGCGCCCTTTACGCCCAGTAATTCC
+
FFFFFFFFFFFFF:FFFFFFFFFFFFFFF:FFFFFFFFFFFFFFFFFFFFFFFFFFFFFFFFFFFFFFFFFFFFFFFFFFFFFFFFFFFFFFFFFFFF:FFFFFFFFFFFFFFFFFFFFF:FFFFFFF:F,FFFFFFFFFFFFFFFFFFFFFFFFFFFFFFFFF,,FFFFFFFF:FFFFFFFFF:FFFFF,FFFFFFFFFFFFFFFFFFFFFFFFFFFFFFFFF,FFFFFFFFFFFFFFFF:FF::FFFF
@A00920:152:HGHKKDRXX:2:2101:4734:4492 2:N:0:CGCGTTCA+CTAGAACA
GGACTACCGGGGTTTCTAATCCTGTTTGCTCCCCACGCTTTCGTGCATGAGCGTCAGTGCAGGCCCAGGGGATTGCCTTCGCCATCGGTGTTCCTCCGCATATCTACGCATTTCACTGCTACACGCGGAATTCCATCCACCTCTGCCGCACTCCAGCGATGCAGTCACAAATGCAGTTACCAGGTTAAGCCCGGGGATTTCACACCTGTCTTACATCACCGCCTGCGCACGCTTTACGCCCAGTAATTCC
+
FFFFFFFFFFFFFFFFFFFFFFFFFFFFFFFFFFFFFFFFFFFFFFFFFFFFFFFFFF::FFFFFFFFFFFF::FFF:FFFFFFFFFFFFFFFFFFF:FFFFFFF:FFFFFFFFFF,FFFFFFFFFFFFFFFFFFFF:,FF,FFFFFF,:FFF:FFF:FF,:FFFFFFF,FFF:FFF,,F,F,FFFFFFF,FFFFFFFFFFFFF:F:FFFF,FFFF,:FFFFFF:FFF,FFFFFFFFFFFF,FFF:FFFF
@A00920:152:HGHKKDRXX:2:2101:26838:4633 2:N:0:CGCGTTCA+CTAGAACA
GGACTACAGGGGTATCTAATCCCATTCGCTACCCACGCTTTCGTCCCTCAGTGTCAGGAATGTTCCAGTACATTGCCTTCGCCTTTGGTGTTCTTGCCGATATTAACGCATTTTACCGCTACACCGGCAATTCCATGTACCTCTCCCATCCTCTAGCCTTGCAGTATCACACGCAGCCTTCAGGTTGAGCCTGAAGATTTGACATATGACTTACAAAGCCACCTACGGACCCTTTACACACAGTAAATCC
+
:FFFFFFFFFFFFFFFFFFFFFFFFFFFFFFFFF:FFFFFFFFFFFFFFFFFF:FFFFFFFFFFFFFFFFFFFFFFFFFF:F:FFFFFFFFFFFF,FFFFFFFFF,FFFFFFF,FF:FFFFFFFF:FFFFFFFFFFFFFFFFFFFFFFFFFFFFFFFFF,F,FFFFFFFFF:FFFFF:FFFF:FFFFFFFFFFFFFFF:FFF:FFFFFF:F:FFFFF::FFFFFFF:FF,FF,FFFFFF,FFF,FFF::F
@A00920:152:HGHKKDRXX:2:2101:25075:4961 2:N:0:CGCGTTCA+CTAGAACA
GGACTACCGGGGTATCTAATCCTGTTTGCTCCCCGAGCTTTCGAACCTCAGCGTCAGGAATGTCCCAGACAGCCGCTTTCGCCACTGGTGTTCCTCCAAATCTCTACGCATTTCACCGCTACACGTGGAATTCCACTTTCCTCTGACATCCTCCAGTCACCCAGTATCCGAACCATTCCCGAGGTTGAGCCCCGGTCTTTAAGTCCAGACTTAAGTAACCGCCTACGTTCGCTTTACGCCCAATAATTCC
+
FF,FF:FFFFFFF,FFFF,:FFFF,FFFFFFFFFFFFFFFFFFFFFF:FFFFF,F:FF,FFFFF:FFFF,FFFFFFF,FFFFF:FFFF:F,:FF:FFFFFF,FFFFFFFFF,FF,FFFF:FF:F,FFFFFFFFFFFFFFFFFFFFFFFFFFFFFFFFFFFFFFF:FFFFFFFFFFFFF:FFFFFFFFF:FFFFFFFF::F,FF::FFF,,::FF:FFFF,FFFFFFFF:FFFFFFFF:F:FFFFFFFFFF
@A00920:152:HGHKKDRXX:2:2101:29541:5212 2:N:0:CGCGTTCA+CTAGAACA
GGACTACCGGGGTTTCTAATCCTGTTTGCTCCCCACGCTTTCGCACCTCAGCGTCAATACTTGTCCAGCGAGTCGCCTTCGCCACTGGTGTTCTTCCGAATATCTACGAATTTCACCTCTACACTCGGAATTCCACTCGCCTCTCCAAGATTCTAGCACTGCAGTTTCAAGGGCAGTTCCGGGGTTGAGCCCCGGGATTTCACCCCTGACTTACGATGCCGCCTACGTGCGCTTTACGCCCAGTATTTCC
+
FFFFFFFFFFFFFFFFFFFFFFFFFFFFFFFFFFFFFFFFFFFFFFFFFFFFFFFFFFFFFFFFFFFFFFFFFFFFFFFFFFFFFFFFFFFFFFFFFFFFFFFFFFFFFF:FFF:FFFFFFFFFFFFFFFFFFFFFFFFFFFFFFFFFFFFF:FFFFFFFFFFFFFFFFFFFFFFFFFFFFFFFFFFFFFFFFFFFFFFFFFFFFFFFFFFFF::FFFFFFFFFFFFFFFFFF,FFFFFFFFFFFFFF:F
@A00920:152:HGHKKDRXX:2:2101:6280:5290 2:N:0:CGCGTTCA+CTAGAACA
GGACTACAGGGGTTTCTAATCCTGTTTGATCCCCACGCTTTCGTGCCTCAGTGTCAATATCGCTGTAGTAAGCTGCCTTCGCAATTGGTGTTCTATGTCATATCTAAGCATTTCACCGCTACATGACATATTCCGCTTACCTCCAGAAAATTCAAGATCAGTAGTATCAATGGCAGTTTCCATGTTAAGCACGGAGATTTCACCACTGACTTACCAACCCACCTACGCACCCTTTAAACCCAGTGAATCC
+
FFFFFFFFFFFFFFF:FFFFFFFFFF:FFFFFFFFFFFFFFFFFFFFFFFFFFFFFFFFFFFFFFFFFFFFFFFFFFFFFFF:,FFFFFFFFFFFFFFFFFFFFFFFFFFFFFFFFFFFFFFF,FF:FFF:FFFFFFFFFFFFFFF:FFFFFFFFFFFFFFFFFFFFFFFFFFFFFFFF:FFFFFF,FFFFFFFFFFFFFF,FFFFFFFFFFFFFFFFF:FFFFFFFFFFFFFFF::FFFFFF:FFFFFF
@A00920:152:HGHKKDRXX:2:2101:3595:5588 2:N:0:CGCGTTCA+CTAGAACA
GGACTACTAGGGTATCTAATCCCGTTTGCTCCCCACGCTTTCGCACCTCAGCGTCAGTCACCGTCCAGACGACCGCCTTCGCCACCGGTGTTCCTCCAGATCTCTACAAATTTCACCTCTACACCGGGAATTCCATCGTCCTCTCCGGGACTCAAGAGAGAGAGTCTCGAGCGCCGTTCCTCGGTTGAGCCGAGGGCTTTCACACCCGACTTCTACACCCGCCTACGACCCCTTTACGCCCAGTAATTCC
+
FFFFFFF,FFFFFFFFFFFFFFFFFFFFFFFFFFFFFFFFFFF:,F,FFFFFFFFFFFF,FFF:FFFF,:,FFFFF:FFFFF:FFFFFFF:FFFF:F:FFFFFFFFFF,FFFFFFFF,FFFFFFFFFFFFFFFF,F:,,FFFFFF::FFFFFFFFF,,,F:,FFF,FF:,FFFF,:FFFFFFFFFF::FF:F:FFF,FFFFFF:FFF:FFFF:,::,:F,FFF:FFFF,FFFFFF,,FFFF,F:FFFFFF
@A00920:152:HGHKKDRXX:2:2101:31665:5854 2:N:0:CGCGTTCA+CTAGAACA
GGACTACCAGGGTTTCTAATCCTGTTTGCTCCCCACGCTTTCGCACCTCAGCGTCAGTATCTGGCCAGTGAGCCGCCTTCGCCACTGGTGTTCCTCCGAATATCTACGAATTTCACCTCTACACTCGGAATTCCACTCACCTCTCCAGAACTCTAGACTGCCAGTATCGAAGGCAGTTCCGGGGTTGAGCCCCGGGAGTTCACCCCCGACTTAACAATCCGCCTACGTGCGCTTTACGCCCAGTAATTCC
+
FFFFFFFFFFFF:F:FFFFFFF,:FFFFFFFFFFFFFFFFFFFFFFF:F,FFFFF:FFFFFFFFFFF:FFFFFFFFF:FFFFFFFFFFFFF:FF:FFFFFFFF:FFFFFFFFFFFFFFFFFFFFFFFFFFFFFFFFFF:FFFFFFFFFF:FFFFFFFFFFFFFF:F:F:FFFF:FFFFFFFFF:F:FFFFFFFF:FF,FFF:FFF:,FFFF,FFF,FFFFFFFFFF:FFFFFFFFFF:FF::F,FFFFFF
@A00920:152:HGHKKDRXX:2:2101:25889:6590 2:N:0:CGCGTTCA+CTAGAACA
GGACTACCCGGGTTTCTAATCCCGTTTGCTCCCCACGCTTTCGCGCCTCAGCGTCAGAACCGGCCCAGCTGGCCGCCTTCGCCACGGGTATTCTTGCAGATCTCTACGCATTCCACCGCTACACCTGCAATTCTACCAGCCTCTACCGGTCTCCAGATCCGCAGTATCCAAAGCAGCCCCCTCGTTGAGCAAGGAGATTTCACTTCGGACTTGCAGGATCCGCCTGCGCGCGCTTTACGCCCAGTAATAC
+
FF:FFFFFFFFFFFFFFFFFFFFFFFFFFFFFFF:FFFFFFFFFFFFFFFFFFFFFFFFFFF:FFFFFFF:FFFFFFFFFFFFFFFFF:FFFFFFFFFFFFFFFFFFFF:FFFFFFFFFFFFFFF,FFF:FFFF:FF:FFFFFFFFFF:FFFFFFFFFF:FF:FFFFFFFFFFFFFFFFFF:FFFFFFFFF:FFF:FFFF:FF::F,:FFFFFFFFFFFF:FFFF,FFFFFFFFFF:FF:FFFFF,:F,F
@A00920:152:HGHKKDRXX:2:2101:4752:7498 2:N:0:CGCGTTCA+CTAGAACA
GGACTACTGGGGTTTCTAATCCTGTTTGCTCCCCACGCTGTCGCACCTGAGTGTCAGTATTGGGCCAGGTAGCCGCCTTCGCCACTGATGTTCCTCCCGATATCTACGCATTTCACCGCTACACCGGGAATTCCACTACCCTCTCCCATACTCTAGCTGAGTAGTATCGACTGCAATTCCCAGGTTAAGCCCCGGGCTTTCACAATCGACTGACTCAGCCACCTGCCTGCGCTTTACGCCCAGTAATTCC
+
FFFFFFFF:FFF:F:FF:FFFFFF:FFFFFFFFFFFFFFFFFFFFFFFFFF,F:FFFF,:F,FFFFFFF:FFFFFFFFFFFFFFF,FFFFFFFFFFFFFFFFFFFFF:FFF,FFFFFFFFFFFFF:FF,FFFFFFF,:FFF,FFFFFFF:FFFFF,F,,FFF:FF,FFFFFFFFF,FFFFFFFF:F,FFFFF,FFFFFFF:FFF::FF,,,FFF,F,,FFFFFF:F,FFFFFFFFFFFFFFFF,FFFFFF
@A00920:152:HGHKKDRXX:2:2101:18285:7576 2:N:0:CGCGTTCA+CTAGAACA
GGACTACTGGGGTTTCTAATCCTGTTTGCTCCCCACGCTTTCGTGCCTCAGTGTCAGTGCTGGTCCAGATGGCCGCCTTCGCCACGGATGTTCCTCCCGATCTCTACGCATTTCACTGCTACACCGGGAATTCCGCCATCCTCTACCGCACTCCAGTGATCCAGTTTCCAATGCCATTCCCAGGTTGAGCCCAGGGCTTTCACATCAGACTTAAACCACCACCTACGCACGCTTTACGCCCAGTAATTCC
+
FFFFFFFFFFFFFFFFFFFFFFFFFFFFFFFFFFFFFFFFFFFFFFFFFFFFFFFFFFFFFFFFFFFFFFFFFFFFFFFFFFFFFFFF:FFFFFFFFFF:FFFFFFFFFFFFFFFFFFFFFF,FFFFFF:FFFFFFFFFFFFFFFFFFFFFFFFFFFFFFFFFFFFFFFFFFFFFFFFFFFFFFFFFFFFFFFFFFFFFFFFFFFFFFFFFFF:FFFFFFFFFFF:FFFFFFFFFF,FFFFFFF,,FFFF
@A00920:152:HGHKKDRXX:2:2101:19425:8015 2:N:0:CGCGTTCA+CTAGAACA
GGACTACTAGGGTATCTAATCCTGTTCGCTCCCCACGCTTTCGCTCCTCAGCGTCAGTATCGGCCCAGAGACCCGCCTTCGCCACCGGTGTTCCTCCTGATATCTGCGCATTTCACCGCTACACCAGGAATTCCAGTCTCCCCTACCGAACTCCAGCCCACCCGTATCAACAGCACGCCCACAGTTAAGCCGCGGGATTTCACGGTAGACGCGACAGGCCGCCTACGAGCGCTTTACGCCCAATAAATCC
+
FFFFFFFF:FFFFFFFF::FFFFFFF,FFFFFFFFFFFFFFFFFFFFFFF,FFFFFFFFFFFFFFFFFF:FFFFFFFFF:FFFFFFFFFFFFFF:FFF,FFFFFFFFFFFFFFFFF::FFFF:FFFFFF:F,F:::FF,FF,FF,FFFFFFFF:FFFF,,FF,FFF:FFF:,FFFFFFFF::FFFFFFFFFFF:F,FFFF:,F,F,,FFFFFFFFFF:FFFFFFFFFFFF,FFFFF:,FFFF,FF,FFF:
@A00920:152:HGHKKDRXX:2:2101:32597:8061 2:N:0:CGCGTTCA+CTAGAACA
GGACTACTCGGGTATCTAATCCTGTTCGCTCCCCACGCTTTCGTGCCTCAGTGTCAGTGCTGGTCCAGATGGCCGCCTTCGCCACGGATGTTCCTCCCGATCTCTACGCATTTCACTGCTACACCGGGAATTCCGCCATCCTCTACCGCACTCCAGTGATCCAGTTTCCAATGCCATTCCCAGGTTGAGCCCAGGGCTTTCACATCAGACTTAAACCACCACCTACGCACGCTTTACGCCCAGTAATTCC
+
FFFFFFFFFFFFFF,FFFFF:FFFFFFFFFFFFFFFFFFFFFFFF,FFF:FFFFFF:,FFFFFFFF,FFFFFFFFF::FFFF,FFFFFFFFFFFFFFFF,F::FFFFFF:F::FFFFFFFF,FFF:FFFFFFFFFFFFFF,FFFF,:FF:FFFF:FFFFFF:,FFF:F,FFFFFFFFFFFFFFF:FFFFFFFFFFFFFFFFFFFFF,FF:F,F:FFFF:FFFFFFFFF,:FFFFF:FFFFFFF,F:FFFF
@A00920:152:HGHKKDRXX:2:2101:4842:8531 2:N:0:CGCGTTCA+CTAGAACA
GGACTACTGGGGTATCTAATCCTGTTTGCTCCCCACGCTGTCGCACATGAGTGTCAGTATTGGGCCAGAAAGCCGCCTTCGCCACTGGTGTTCCTCCCGATATCTACGCATTTCACCGCTACACCGGGCATTCCACTTTCCTCTCCCATACTCAAGCTATGCAGTATCGAATGCAGTTCCCAGGTTGAGCCCAGGGCTTTCACCTCCGACTTACACAGCCACCTGCGAGCGCTTTACGCCCAGTAATTCC
+
FFFFF:FFFFFFF:FFFFFFFFFFFFFFFFFFFFFFFFFFFFFFFFF:FFFFF:FFFF,FFFFFFFFFFFFFF:F:FFFFFFF:F,FFF:F:FF,FFFFFF,FF:F:FF:F:FF,FFFFFFFFFF,FF,::FFFF:,:F:FFFFFFF,F,F,F,FFFF:,FFFF,FFFF,:FFFFFFF:F,,FF:,F:FFFFFFFFFF,FFF:,,FFF::FF:F:F,FF:,FFF:FF,FFFFF:FFFFF,F,:,,,:F::
@A00920:152:HGHKKDRXX:2:2101:1461:9064 2:N:0:CGCGTTCA+CTAGAACA
GGACTACTCGGGTTTCTAATCCTGTTTGCTCCCCACGCTTTCGCGCCTCAGCGTCAGGTCCGGACCAGAGAGCCGCTTTCGCCACCGGTGTTCCACCCAATATCTACGAATTTCACCTCTACACTGGGTATTCCACCCTCCTCTTCCGGCCTCCAGCCGTGGCGTCTCGAGTGCCGTTCCGGAGTTGAGCTCCGGGCTTTCACACCCGACTGCCACAGCCGCCTACGCGCGCTTTACGCCCAAGAATTCC
+
FFFF:FFFFFFFFF:FF,FFFFFF,FFFFFFFFFFFF:FFFFF:FFF::FFFFF::FFFFFFFFFFFFFFFF,FFFF,FFFFFFF:FFFFFFFFF:FFFF:FFF:FFFF:F,,FFFFFFF:FFFFFFFFF:FFFFFFFF:FFFFFFF:FFFFF:FFF:FF:FF:FF::FFFFFFFFFF:FFFFF:FFFF,F:FFFFF:FFFFF,F::FF:F::F,F,F:FFFFFF:F:FFFFFFFF::FFF,:,FFF:F:
@A00920:152:HGHKKDRXX:2:2101:5746:9220 2:N:0:CGCGTTCA+CTAGAACA
GGACTACTGGGGTATCTAATCCCGTTTGCTCCCCTGGCTTTCGCTCCTCAGCGTCAATGCCGGTCCAGGATGCCGCCTTCGCCACCGGTATTCCTCCAGATATCTACGCATTTCACCGCTACACCTGGAATTCTGCATCCCTCTCCCGGATTCAAGCCATCCAGTATCAGACGCAGTTCCCAGGTTGAGCCTGGGGATTTCACGTCTGACTTAGTTGGCCGCCTACGAGCCCTTTACGCCCAGTAATTCC
+
FFFFFFFFFFFFF:FFFFFFFFFFFFFFFFFFFFFFFFFFFFFFFFFFFFFFFFFFFFFFFFFFFFFFFFFFFFFFFFFFFFFFFFFFFFFFFFFFFFFFFFFFFFFFFF:FFFFFFFFFFFFFFFFFFFFFFFFFFFFFF:FFFFFFFFFFFFFFFFF:FFFFFFFFFFFFFFFFFFFFFFFFFFFFFFFFFFFFF:FFFFF::FFFFFFF:FFFFFFFFFFFFFF:FFFFF:FFFFFFFFFF,F:F:F
@A00920:152:HGHKKDRXX:2:2101:31819:9251 2:N:0:CGCGTTCA+CTAGAACA
GGACTACTAGGGTTTCTAATCCTGTTTGCTCCCCACGCTTTCGCACCTCAGCGTCAGGTTCGAGCCAGTGAGCCGCCTTCGCCACTGGTGTTCCGGCGAATATCTACGAATTTCACCTCTACACTCGCCATTCCACTCACCTCTCTCGACCTCCAGGCACCCAGTATCGAGGGCCGTTCCGGGGTTGAGCCCCGGGATTTCACCCCCGACTTAAATGCCCGCCTACGCGCGCTTTACGCCCAGTAATTCC
+
FFFFFFFFFFFFFFFFFF,FFFFFFFFFFFFFFFFFFFFFFFFFF:FFF:FFFFFFFFFFFFFFFFFFFFFFFFFFFFFFFFFFFFFFFFFFFFFFFFF,FFFFFFFFFFFFFFF:FFF::FFFFFFFFFFFFFFFFFFF:FFFFFFFFFFFFF,FFFFFFFFFFFFFFFF:FFFFFFFFFFFFFFFFFFFFFFFFFFFFFF:FFFFFFFFFFF,FFFFFFFFFFFFFFFFFFFF,:FFFFFFF,:,FFF
@A00920:152:HGHKKDRXX:2:2101:30092:9267 2:N:0:CGCGTTCA+CTAGAACA
GGACTACTAGGGTTTCTAATCCTGTTTGCTCCCCACGCTTTCGAGCCTCAGCGTCAGTAATGAGCCAGTATGTCGCCTTCGCCACTGGTGTTCTTCCGAATATCTACGAATTTCACCTCTACACTCGGAGTTCCACATACCTCTCTCACACTCAAGACACCCAGTATCAAAGGCAGTTCCGAAGTTAAGCTCCGGGATTTCACCTCTGACTTAAATGTCCGCCTACGCTCCCTTTACGCCCAGTAATTCC
+
FFFFFFFFFFFFFFFFFFFFFFF,FFFFFFFFFFFFF,FFFFF:FFFFFFFFFFFFFFFFF,FF::,:FFFFFFF,FFFF,FFFFFFFFFFFFFFFFFFFFFFFFF:FFFFFFF,FFFFFFFFFFF:FFFFFFFF,FFFFFFFFFFFFFFF::FFFFFFFFF:,:FFFFF:F,:FFFFFFFFF:FF:F::FFFFFFFFFFFFFFFFF:FFFFFF,:FFF:::,FF,:,FF:,F:FF:::F,F,:FFFFFF
@A00920:152:HGHKKDRXX:2:2101:21875:9784 2:N:0:CGCGTTCA+CTAGAACA
GGACTACCAGGGTATCTAATCCCGTTCGCTCCCCTAGCTTTCGCGCCTCAGCGTCAAGAATGGGCCAGGTTGTCGCCTTCGCCACTGGTGTTCCTCCCGATATCTACGCATTTCACCACTACACCGGGAATTCCACTACCCTCTCCCACCTGCAAGCCGATCAGTTTCCGATGCAGTTTCCCAGTTGAGCCGGGAGATTTCCCATCGTACTTGACCAGCCGCCAGCGCGCTCTTTACGCCCAGAAAAACC
+
,F,FFFFFFFFF,FFFFFFFFFFFFFFF,F:FFFFF,FFFFFFFFFF:FFF:FFFF:F,FFF:FFFFFF:,F,FFFFF:,FFFFFFFFFF:F::FFFFF,FFFF:,F:,FFFF,:FFF:,F,FF:FFF:,F:FF:FFFFF:F,F::F:,F:,FFFFFF,,F:FFFFFFF,FFF:F:FF:FFFF:FF,,,FFFFFFF,:,FF:,F,FF,:,FFFFFFFFFFF:F,FF:,,F:FFF,F,::F,,,,F:F,:F
@A00920:152:HGHKKDRXX:2:2101:16143:9909 2:N:0:CGCGTTCA+CTAGAACA
GGACTACTAGGGTATCTAATCCTGTTTGCTCCCCACGCTTTCGCACCTCAGCGTCAGTATTGGCCCAGGAAGTCGCCTTCGCCACTGGTGTTCCTTCCGATATCTACGCATTTCACCGCTACACCGGAAATTCCACTTCCCTCTACCATACTCTAGCTAAGCAGTATCGAATGCAATTCCCAGGTTAAGCCCAGGGCTTTCACATCCGACTTACAAAGCCGCCTACGCGCGCTTTACGCCCAGTAATTCC
+
FFFFFFFFFFFFFFFFFFFFFFFFFFFFFFFFFFFFFFFFFFFFFFFFFFFFFFFFFFFFFF::FFFFFFFFFFFFFFFFFFFFFFFFFFFFFFFFF:,FFFFFFFFF:FFFFFFFFFFFFFFF,:FFFFFFFFFFFFFFFFFFF:FFF:FFFFFFFFFFFFFFFFFFFFFFFFFFFFFFFFFFFFFFFFFFFFFF::FFFF:FFFF,FFFFFFFF,,FFFFFF,FFFFFFFFFF,FFF,,,FF:FFFFF
@A00920:152:HGHKKDRXX:2:2101:9607:9956 2:N:0:CGCGTTCA+CTAGAACA
GGACTACAGGGGTTTCTAATCCTGTTTGCTACCCACGCTTTCGCGCCTCAGCGTCAGTTACGGCCCAGAGCGGCGCCTTCGCCACTGGTGTTCCTCCTGATATCTGCGCATTTCACCGCTACACCAGGAATTCCCCGCTCCCCTACCGTACTCAAGTCACAGCAGTATCGGGTGGCCTCTCTGGGTGGAGCCCAGAGTTTTCACACCCGCCTTACTGAACCGCCTACGAGCTCTTTACGCCCAATAAATC
+
FFFFFFF:FFFFFFFFFFFFFFFFFFFFFFFFFFFFF:FFFFFF,FFFFFFFFFF:FFF,FFF,FFFFFF,FFFFFFFFFFFFFFFF:FFFFFFFFFFFFFFFFF::FFFFFF:FFFFF,FFFF,::FFFFFFF,FFFFFF:FFFFFF,:FFF,FFF,FFFFF:FF:,FFFFF::FFFF,F:FF:F,,:FF,,,F:FFF:F:,,,FFF,,:F,FFF,FFFFFFF:,,FF:::FF:FF:FF:FFF,FF,,F
@A00920:152:HGHKKDRXX:2:2101:5385:12289 2:N:0:CGCGTTCA+CTAGAACA
GGACTACCCGGGTTTCTAATCCTGTTTGCTCCCCACGCTTTCGCGCCTCAGCGTCAGATCCAGCCCAGTTGGTCGCCTTCGCCACGGGTGTTCTTCCCGATATCTACGCATTCCACCGCTACACCGGGAATTCCACCAACCCCTACTGGTCTCCAGGTCCGCAGTCTCGAAAGCAGCTCCGGGGTTGAGCCCCGGCCTTTCACTCCCGACTTGCAGGTCCCGCCTGCGCGCGCTTTACGCCCAGTGATTC
+
FFFFF,FFFFFFFFFFF:F:FFFFFFFFFFFFFF:FF:F:FFFFFFFFFFFFFFFFFFFFFFFFFFFFFFFFFFFFFFFFFFFFFFFFF:FFFFFFFFFF:FFFFFFFFFFFFFFFFFFFFFFFFFFFFF:FFFFFFFFFF:FFFFFFFFFFFFFFFFF:FFFFFFFFFFFFFFFFFFFFFF:FFFFFFFFFFFFFFFFFFFF:FFFFFFFFFFFF,FFF:FFFFFF:::FFFF:FFF,FFFFFF:F:FF
@A00920:152:HGHKKDRXX:2:2101:26106:12853 2:N:0:CGCGTTCA+CTAGAACA
GGACTACAAGGGTTTCTAATCCTGTTTGCTCCCCACGCTTTCGCACCTCAGCGTCAGTACCGGACCAGTGAGCCGCCTTCGCCACTGGTGTTCTTCCTAATATCTACGAATTCCACCTCTACACTAGGAGTTCCACTCACCTCTTCCGGACTCGAGATCGCCAGTATCGAAGGCAGTTCCGGGGTTGAGCCCCGGGATTTCACCCCCGACTTAACGATCCGCCTACGTGCGCTTTACGCCCCGTAAATCC
+
FFFFFFFFFFFFFFFFFFFFFFFFFFFFFFFFFFFFFFFFFFFFFFFFFFFFFFFFFF,FFFFFFFFF:FF:F:FFFFFFFFFFFFFF:FFFFF:,FFFFFFFFFF:FFFFF:FFFFFFFFFF:FF::FFFFF:F:F:FFFFF,FFFF:F:FFFFFFFFFFFFFFFFFFFFFFFFFFFFFFFFFFFFFFF:FFFFFFFFFFFFFFFFFFFFFF,FF:F:FFFFFFFFF:FFFFFF:,:FF,,F,F:FFFF
@A00920:152:HGHKKDRXX:2:2101:13376:13072 2:N:0:CGCGTTCA+CTAGAACA
GGACTACTAGGGTTTCTAATCCCGTTTGCTCCCCTAGCTTTCGCTCCTCAGCGTCAGTTCCGGCCCAGGTCGCCGCCTTCGCCACAGGTGTTCGTTCGGATATCGACGCGGTTCACCACGGCACGGGGGGGTCCAGTTCCCTCTCCGGCCTGCGGGTCGTGCGGGCTCGCGGGCCGCTCCGCCGTTGGGCGGGGGGCTGGCAGACGCGTCGTGCGCGCCCGCCGGCGCGCTCTGGCGGCCCGGTGCGGCG
+
FF:FFFFFFFF,F:F:FFF:FFFFF,FFFFFF:FFFFFFF:F:FF:FFFFF,F:,:F,FF,F:FFF,FFFFF:FFFF,F,F:FFF,FF:F,,FF,:,FFF,,::F,:F,,:FF,,F,,F:,FF:,:FF,,,,:,,,,,F,,::,:F,F:,,,,F:::F:,,,,F,,:,F,,:F,,,,F:,,,,F,,F:F,F,FF:F,,:,:,,,,:,F,,,,F:,:F:,:F,FFF:F,F:,,,FF,,F,,,,::,,,F,,
@A00920:152:HGHKKDRXX:2:2101:21974:13463 2:N:0:CGCGTTCA+CTAGAACA
GGACTACACGGGTTTCTAATCCCGTTTGCTCCCCACGCTTTCGCGCCTCAGCGTCAGTACCAGTCCAGTGAGCCGCCTTCGCCACTGGTGTTCCTCCCAATATCTACGCATTTCACCGCTACACTGGGAATTCCACTCACCTCTCCTGGTCTCAAGCCAAGCAGTATGGAAGGCAGTTCCTCGGTTAAGCCGAGGGATTTCACCTTCCACTTGCCAGGCCGCCTACGCGCCCTTTACGCCCAATAATTCC
+
FFFFFFFFFFFFFFFFFFFFFFFFFFFFFFFFFFFFFFFFFFFFFFFFFFFFFFFFFFFFFFFFFFFFFFFFFFFF:FFFFFF,FFFF:F:,FF,FFFFF,FFFFFFF::FFFFFFFFFFFFFFFFFF:FFFFFFFFFFF:FFFF:FF:FFFFF:FFFF:FFF:FFFFFFFFF:FFFFFF:FFFFFFFFFFFFFFFF:FFFFFFFFFFFF,FFF:FFFFF:FFFFFFFFFFF,FFFFFFFF:F,:FF,FF
@A00920:152:HGHKKDRXX:2:2101:13422:15029 2:N:0:CGCGTTCA+CTAGAACA
GGACTACTCGGGTTTCTAATCCTGTTTGCTCCCCACGCTTTCGCACCTCAGCGTCAATACTTGTCCAGCGAGTCGCCTTCGCCACTGGTGTTCTTCCGAATATCTACGAATTTCACCTCTACACTCGGAATTCCACTCTCCTCTCCAAGATTCTAGCGCTGCAGTTTCAAGGGCAGTTCCGGGGTTGAGCCCCGGGATTTCACCCCTGACTTAAAAATCCGCCTACGTGCGCTTTACGCCCAGTGATTCA
+
F::F:F,,,FF,FFFFF::FF,F:F::,,FFF:FF::F:FF:FFFFF:FFF,F,,FF,FFFFFF:F:FFFF,FFFF,FF,,F:FFFFFF:FFFFFFFFFF,FFFF,,FF:,,FFFFFFFF:F,FFFFF,F::FFF,FF,F:F:F,FFFF,FFFFFFF:FF:F,F:FF,F:,F,FFF:F,FF:FF:,FFFF:,,,F:FF,F,F,FF,F:F,FFFF,FF,:,,:,FF,F,FFFFF,FFF,FFFFF,,FFFF,
@A00920:152:HGHKKDRXX:2:2101:26277:15436 2:N:0:CGCGTTCA+CTAGAACA
GGACTACTGGGGTTTCTAATCCTGTTTGCTCCCCACGCTTTCGCACCTCAGCGTCAGTATTGGCCCAGGAAGTCGCCTTCGCCACTGGTGTTCCTTCCGATATCTACGCATTTCACCGCTACACCGGAAATTCCACTTCCCTCTACCATACTCTAGTCAGGCAGTATCGACTGCAATTCCCAGGTTAAGCCCGGGGCTTTCACAACCGACTTACCAAACCGCCTACGCGCGCTTTACGCCCAGTAATTCC
+
FFFFFFFFFFFFFFFFFFFFFFFFFFFFFFFFFFFFFFFFFFFFF:FFFFFFFFFFFFFFFFFFFFFFFFFFFFFFFFFFFFFFFFF:FFFFFFFFFFFFFFFFFFFFF:FFFFFF:FFFFFFFFFFFFFFFFFFFFFFFFFFFFFFFFFFFFFFFFFFFFFFFFFFFFF,:FFFF:FFFFFFFFFFFFFFFFFFFFF,FF:FFFFFFFFFF,:FFFFFF:FFFFFFFFFFF,:FFF:FF::FF,:FF:F
@A00920:152:HGHKKDRXX:2:2101:22309:16548 2:N:0:CGCGTTCA+CTAGAACA
GGACTACCGGGGTTTCTAATCCGGTTTGCTCCCCACACTTTCGCGCCTCAGCGTCACGTGTTGTCCAGCGAGCTGCCTTCGCAATGGGTGTTCCTACCAGTATCTACGCATTCCACCGCTACACTGGTAATTCCACTCGCCTCTCCAACCGTCAAGCCTGCCAGTATCCAACGCAATGCTGGGGTTGAGCCCCAGTCTTTAACATCGGACTTAACAAACCGCCTACGCGCCCTTTACGCCCAGTGATTCC
+
FF:FFFFFFFFFFFFFFF:FFFFFFFFFFFFFFFFFFFFFFFFFFFFFFFFFFFFFFFFFFFFFFFFFFFFFFFFFFFFF:F:FFFFFFFFFF:FFFFFFFFFFF:FFFFFFFFFFFFFFFFFFFFFFFFFFFFFFFFFFFFFFFFFFFFFFFFFFFFFFFFFFFFFFFFFFFFFFFFFFFFFFFFFFFFFFFFFFFFFFFFFFFFFFFFFFFFFFFFFFFFFFFFFFFFFFFFFFFFFFFFFFFFFFFF
@A00920:152:HGHKKDRXX:2:2101:24361:18787 2:N:0:CGCGTTCA+CTAGAACA
GGACTACTAGGGTTTCTAATCCTGTTTGCTCCCCACGCTGTCGCGCCTGAGCGTCGGTATCGGGCCAGTGAGCCGCCTTCGCCACTGGTGTTCTTCCGAATATCTACGAATTTCACCTCTACACTCGGAATTCCACTCACCTCTCCCGAACCCAAGTCCTCCAGTCTCAAAGGCAATTCCAGAGTTGAGCTCTGGGCTTTCACCCCTGACTTGGAGAACCGCCTGCGCGCGCTTTACGCCCAGTAATTCC
+
FFFFFFFFFFFFFFFFFFFFFFFFFFFFFFFFFFFFFFFFFFFFFFFFFFFFFFFFFFFFFFFFFFFFFFFFFFFFFFFFFFFFFFFF:FFFFFFFFFFFFFFFFFFFFFFFFFFFFFFFFFFFFFFFFFFFFFFFFFFFFFFFFFFFFFF,FFFFFF::FFFFFFFFFFFFFF,:FFFFFFFFFFFFFFFFFF:FFFFFFFFFFFF:FFFFFFFFFFFFFFFFFFFFFFFFFFF:FFFFFFF:FFFFFF
@A00920:152:HGHKKDRXX:2:2101:11605:19147 2:N:0:CGCGTTCA+CTAGAACA
GGACTACTGGGGTATCTAATCCCGTTCGCTCCCCTAGCTTTCGCGCCTCAGCGTCAGTGTCAGCCCAGCAACCCGCCTTCGCCGCAGGTGTTCCTCTCGATATCTACGCATTTCACCGCTACACCGAGAATTCCAGTTGCCCCTTCTGCACTCTAGCCCCGCAGTATCGGCTGACCTTTCCGGGTTAAGCCCGGAGATTTCACAGTCGACTTGCGGTGGCCGCCTCCGCGCCCTTTACGCCCAGTAAATC
+
FF:FFF:FFFFFFFFFFFFFFFFFFFFFFFFFFFF,FFF:FFFFFFFFF:FFFFFFFFFF,FFFFFFFF,,FFFFFFF:FFFFFFFFFFF:FF,F,F:FFF,FFFFFFFFFFFFFFFFFFFFFFFFFFFFFFFF:F,F,FF:F:FFFF,F,FF:FF,FFFFF,FFFF,FFFFFFFF:FFFFFFFFFF,FFFFFFFFFFF,FFFF:FFFFFFFFFFFFFFF::F:F,FFFFFFFF,FF:FFFF,FF:F:FF
@A00920:152:HGHKKDRXX:2:2101:12310:19398 2:N:0:CGCGTTCA+CTAGAACA
GGACTACCGGGGTTTCTAATCCTGTTTGCTCCCCACGCTTTCGCACCTCAGCGTCAATACTTGTCCAGCGAGTCGCCTTCGCCACTGGTGTTCTTCCGAATATCTACGAATTTCACCTCTACACTCGGAATTCCACTCGCCTCTCCAAGATTCTAGCACTGCAGTTTCAGAGGCAGTTCCGGGGTTGAGCCCCGGGATTTCACCCCTGACTTGCTGCGCCGCCTACGTGCGCTTTACGCCCAGTATTTCC
+
FFFFFFFFFFFFF,FFFFFFFF,F,,FFFFFFFFF:FFFFFFFFFFFF:FFFFFF,FFFFFFFFFFFFFFFFFFFFFFFFFFFFFF:FFFFFFFFFFFFFFF:FFFFFF:F:FFFFFFFF,FFF,FF:F:,F:FF:FFFFFFFFFFFFFFFFFF,FFFFF:FFF:::FFFFFFFFFFFFFFFFFFFFFFFFFFFFF:,FFF,FFFFFF,F::FFFFFFFFFFFFFFFFFFFFFFFFFFF:F,F:FFFFFF
@A00920:152:HGHKKDRXX:2:2101:15872:20212 2:N:0:CGCGTTCA+CTAGAACA
GGACTACTCGGGTTTCTAATCCTGTTTGCTCCCCATGCTTTCGTGCCTCAGTGTCAGTATCTGTCCAGAAAGTCGCCTTCGCCACTGATGTTCCTTCCGATATCTACGCATTTCACCGCTACACCGGAAATTCCACCTTCCTCTACAGTACTCTAGCTCGACAGTATTAAGCGCAGTCCCCAGGTTACGCCCAGGACTTTCACACCCACCGTATCAAACCACCTACGCACCCTTTACGCCCAGTAATTCC
+
FFFF:FFFFFFFFFFFFF:FFFFFFFFFFFFFFFFFFFFFFFFFFFFFFFFFFFFFFFFFFFFFFFFFFFFFFFFFFFFFFFF,FFFF,F:FFFF:F,FFFFFFFFFF,FFFFFFF:FFFFFFFFFFF,,FFFFFF:,FFF:FFF:F:FFFF:FF:FFFFFFFF:,FFF:FFF:FFFFFFFFFFFFF:FFFF:FFFFFFFFF:FFFFF::,FFFF,:FFF:FFFF:FF:F,FFF:FFFFF:,F,F,F,,:
@A00920:152:HGHKKDRXX:2:2101:29017:20306 2:N:0:CGCGTTCA+CTAGAACA
GGACTACACGGGTATCTAATCCCTTTTGCTCCCCACGCTTTCGTGCCTGAGCGTCAGCAATTGTCCAGGTAGCCGCCTTCGCCTCTGGTATTCCTCTTGATATCTACGCATTTCACTGCTACACCATGAATTCTGCTACCCTCTCCAATGCTCTAGCCGTGTAGTTTGAGGTGCAATTCCGGGGTTAAGCCCCGGGCTTTCACGCCTCACACACTCGGCCGCCTGCGCACCCTTTACGCCCAGTGACTCC
+
FFFFFFFFFFFFFFFFFFFFF,F:FFF:F,F,FFFF:,F:FF,,F:::F:::F:FFFFFFFF,F::::FFFFFFF,:FFF::FF:FF,:F:FFFFF,FFFFFFF,FF:FFFFFFFF:FFFFFF:FFFFF,F:FFFFFF,FFF::F:FFFFF:FF:FFFFFFFFF:FFF:FFFF:,F:F::FFFFFFF,FFFFFFFFFF,F,:,F:,:F,F:FFFFFFFF:FFF,FFFF,:F,,F,FFFF:F,FFFF,F:F
@A00920:152:HGHKKDRXX:2:2101:30978:20760 2:N:0:CGCGTTCA+CTAGAACA
GGACTACTAGGGTTTCTAATCCTGTTCGCTCCCCACACTTTCGCTCCTCAGCGTCAGGTAATGCCCAGAGAACCGCCTTCGCCACCGGTGTTCCTCCTGATATCTGCGCATTTCACCGCTACACCAGGAATTCCGTTCTCCCCTGCATACCTCTAGTCTGCCCGTATCGGAAGCAGGCTCAGGGTTAAGCCCTGAGTTTTCACTCCCGACGCGGCAAACCGCCTACGAGCCCTTTACGCCCAATAATTCC
+
FFFFFFFF:FFF,FFFFFFFFFFFFFFFFFFFFFFFFFFFFFFFFFFFFFFFFFF:FFFFFFFFFFFFFFFFFFFFFFFFFFFFFFFFFFFFFFFFFFFFFFFFFFFFFFFFFFFFFFFFFF:FFFFFF:FFFFFFFFFFF:FFFFFF:FFFFFFFFFFFFFFFFFFFFFF:FFFFFFFFFFFFFFFFFFFFF::F:FFFFFFFF:FFFFFFFFF:F:FFFFFFFFFFFFFFF,FFFFFF:FFF:F:FFF
@A00920:152:HGHKKDRXX:2:2101:31349:21715 2:N:0:CGCGTTCA+CTAGAACA
GGACTACTGGGGTTTCTAATCCTGTTTGCTCCCCACGCTTTCGTGCATGAGCGTCAGTGCAGGCCCAGGGGATTGCCTTCGCCATCGGTGTTCCTCCGCATATCTACGCATTTCACTGCTACACGCGGAATTCCATCCCCCTCTGCCGCACTCCAGCCTTGCAGTCACAAGCGCAATTCCCAGGTTGAGCCCGGGGATTTCACTCCTGTCTTACAAAACCGCCTGCGCACGCTTTACGCCCAGTAATTCC
+
FFFFFFFFFFFFFFFFFFFFFFFFFFFFFFFFFFFFFFFFFFFFFFFFFFFFFFFFFFFFFFFFFFF:FFFFFFFFFFFF:FFFFFFFFFFFFFFF:FFFFFFFFFF:FF:FFFFFFFFFFFFFFFFFFFFFFFFFF:FFFFFFF:FFFFFFFFFF:F,FFFFFFFFFF:F:FFFF:FFF,FFFFFF::FFFF:FFFFFFFFF,FFFFFFFFFFFF:FFF:FFFFFFFF,FFFFFF:::F,F::FFF:,F
@A00920:152:HGHKKDRXX:2:2101:20311:21731 2:N:0:CGCGTTCA+CTAGAACA
GGACTACCGGGGTGTCTAATCCTGTGTGCGCCCCACGCTTTCGCACCTCAGCGTCAATACTTGTCCAGCGAGTCGCCTTCGCCTCTGGTGTTCTTCCGAATATCTACGAATTTCACCTCTCCACGCGGAAGTCCACTCGCCTCTCCAAGATTCTAGCGCTGCAGTTTCAAGGGCAGTTCCGGGGTTGAGCCCCGGGATTTCACCCCTGACTTACGACGCCGCCTACGTGCGCTTTACGCCCAGGATTTCC
+
FF,F,F:FFF:F,F,F:,FF:F,,F:F:FFF:F:FF:F,:,,FFFF,,:FFFF:,:F,,F:FFFFFFFFFFFF,::F,FF:F:,FFF,,FFFFFFF::FFFF,:FF:F:FF:,FFF:FF:::,:,F:FFF,FFFFFFF:FFFFFFFFFFF,FFFFFFFFFFF:FFFFFFFF:F,,FFF,FFFF:F,F:FFFFFFFF:,F,FFFFF,:FF:,FFFF:FFF,FFFFFFFFFFFF:FF,FF:F::FFFFF,F:
@A00920:152:HGHKKDRXX:2:2101:19822:21919 2:N:0:CGCGTTCA+CTAGAACA
GGACTACTAGGGTTTCTAATCCCATTCGCTCCCCTAGCTTTCGTCCATGAGCGTCAGTTATGGCCCAGCAGAGCGCTTTCGCCACTGGTGTTCTTCCCGATATCTACGCATTTCACCGCTACACCGGGAATTCCCTCTGCCCCTACCATACTCTAGCCCAGCAGTTTCCACTGCCTCTACGGAGTTGAGCCCCGCTCTTTGACAGCAGACTTGCTGAGCCGCCTGCGGACGCTTTACGCCCAATAATTCC
+
FFFFFFFFFFFFFFFFFFFFFFFFFFFFFFFFFFFFFFFFFFFFFFFFFFFFFFFFF,FFFFFFFFFFFFFFFFFFFFFFFFFFFFFFFFF:FFFFFFFFFFFFFFFFFFFFFFFFFFFF:FFFFFFFFFFFFFFFFFFFFFFFFFFF:FF:FFFFFFFFFFFFFFFFFFFFFFFFFFFFFFFFFFFFFFFFFFFFFFFFFFFFFFFFFFFFFFFFFFFF:FFFFFFFFFFFFFFF:F:FFFF:FFF:FF
@A00920:152:HGHKKDRXX:2:2101:27841:22153 2:N:0:CGCGTTCA+CTAGAACA
GGACTACCGGGGTATCTAATCCTGTTCGCTCCCCACACTTTCGCTCCTCAGCGTCAGGTAATGCCCAGAGAACCGCCTTCGCCACCGGTGTTCCTCCTGATATCTGCGCATTCCACCGCTACACCAGGAATTCCACTCGCCTCTTCCGGACTCGAGCCCGACAGTATCCACCGGCTTTCCAGGGTTGAGCCCTGGACTTTTACAGCGGACTTACCGGGCCGCCTACGCGCGCTTTACGCCCAATGATTCC
+
FFFFFFFFFFFFFFFFFF,FFFFFFFFFFFFFFFFFF:FFFFFFFFFFFFFFFFFFFFFFFFFFFFFFFFFFFFFFFFFFFFFFFFFFFFFFFFFFFFFFFFFFFFFFFFFFFFFFFFFF:FFFFFFFFFFFFFFFFFFFFFFFFFFFFFFFFFFFFFFFFFFFFFFFFFFFFFFFFFFFFFFF:FFFFFFFFFFFFFFF:FF:FFFFFFFFFFFFFFFFFFFFFFFFFFFF:FFFFFFF:FFFFFFFFF
@A00920:152:HGHKKDRXX:2:2101:8440:22811 2:N:0:CGCGTTCA+CTAGAACA
GGACTACCAGGGTATCTAATCCTGTTTGCTCCCCACACTTTCGCTCCTCAGCGTCAGGTAATGCCCAGAGAACCGCCTTCGCCACCGGTGTTCCTCCTGATATCTGCGCATTTCACCGCTACACCAGGAATTCCGTTCTCCCCTGCATACCTCTAGTCTGCCCGTATCGGAAGCAGGCTCGGAGTTAAGCCCCGAGTTTTCACTCCCGACGCGACAAACCGCCTACGAGCCCTTTACGCCCAATAATTCC
+
FFFFFFFFFFFFFFFFFFFFFFFFFFFFFFFFFFFFFFFFFFFFFFFFFFF:FFFFFFFFFFFFFFFFFFFFFFFFFFFFFFFFFFFFFFFFFFFFFFFFFFFFFFFFFFFFFFFFFFFFFFFFFFFFFFFFFFFFFF,FFFFFFFFF:FFFFF:FFFFFFFFFFF:FFFFFFFFFF:FFFFFFFFFFFFFFFFFFF,FFFFFFF:FFFFFFFFFFFFF:FFFF:FFFFFFF:FFFFFFFF:F,F::FFF
@A00920:152:HGHKKDRXX:2:2101:28574:23985 2:N:0:CGCGTTCA+CTAGAACA
GGACTACACGGGTATCTAATCCTGTTTGCTCCCCACGCTTTCGCGCCTCAGTGTCGGATCCGGCCCAGTGAGCCGCCTTCGCCTCCGGTGTTCTTCCCGATATCTACGCATTCCACCGCTACACCGGGAATTCCACTCACCTCTACCGGTCCCTAGACACGCAGTCTCGAAGGGCGTCGCAGGGTTGAGCCCTGCGCTTTCACCTCCGACTTGCGCACCCACCTGCGCGCGCTTTACGCCCAGTAATTCC
+
FF::F,F:F::FFFFFFF,FFFFF,:F,F:::FFF:,F,F,FFFFFF:FFF,FF,FFF,FFFFFF,FFF,,FF,F:F,F:FFFFFF,:,FFF:FFF:FFFFFFFFFFF:FF:F:FFF:FFF::FF,:F,FFFFFFFFFFFFF,FFF::F,FF:FF,F,,F:FFFFFF:FF,FFFFFFFF,F:FF,FF:FFFFFFFFF:F:FFFFFFF,FF,FFFFFFFFF,FFFFFFFF::FF,,FFF:F:F:,,,FFF,
@A00920:152:HGHKKDRXX:2:2101:17698:24001 2:N:0:CGCGTTCA+CTAGAACA
GGACTACCGGGGTATCTAATCCCGTTTGCTCCCCTGGCTTTCGCGCCTCAGCGTCAATACCGGTCCAGGATGCCGCCTTCGCCACCGGTGTTCCTCCAGATATCTACGCATTTCACCGCTACACCTGGAATTCCACATCCCTCTCCCGGATTCAAGCCAACCAGTATCGGACGCAGTTCCTGGGTTGAGCCCAGGGATTTCACGTTCGACTTAGCAGGCCGCCTACGCGCCCTTTACGCCCAGTAATTCC
+
:FFFFFFFFFFF:FFFFFFFFFFFFFFFFFFF:FFFFF,:FFFFFFFFFFFFFFFFFFFFFFFFFFFFFFFFFFFFFFFFF:FFFF:FFFFFF:F::FFFFFFFFFFFF:FF:FFFFFFFFFFFFFFFFF:FFFFFFFFFFFFFFFFFFFFFFFFFFFFFFFFFFF:FFFFFFF,FFFFFF:FF::FFFFFFFFFFFFFFFFFFFFFF:FF,F::,FF:FFFFFFF:FFFFF:FF,:FF::FFF,FF:FF
@A00920:152:HGHKKDRXX:2:2101:32163:24220 2:N:0:CGCGTTCA+CTAGAACA
GGACTACTCGGGTTTCTAATCCCGTTCGCTCCCCATGCTTTCGCCTCTCAGCGTCAGGTCAGGCCCAGCGTGTCGCCTTCGCCACTGGTGTTCCTCCGGATCTCTACGCATTTCACCACTACACCCGGAATTCCACACGCCTCTACCTGCCTCTAGCCCCGCAGTTCGGTCACGTCCTCGCCCGGTTGAGCCGGGCGCTTTCACGCGCCACTTGCAGGACCGCCTACACGCGCTTTACACCCAGTCAATC
+
FFFFFFFFFFFFFFFFFF,FFFFFFFFFFFFFFFFFFFFFFFFFFFFFFFFFFFFFFFFFFFFFF:FFFFFFFFFFFFFFFFFFFFFFFFFFFFFFFFFF:FFFFFFFFFFFFFF:FFFFF:F:FFFFFF:FFFFFFFFFFFFFF:FFFFFFFFFFFFFFFFFFFFFFFFFFFFFFFFFFFFFFFFFF:FFFFFFFFFFFFF:FFFFF:FFFFFF:FFF,FFFFFFFFFFFFFFFFFFFFFFFFF,F,FF
@A00920:152:HGHKKDRXX:2:2101:23873:24424 2:N:0:CGCGTTCA+CTAGAACA
GGACTACTGGGGTTTCTAATCCTGTTCGCTCCCCACGCTTTCGTGCCTCAGCGTCAGTTTCGGCCCAGCGAGCTGCCTACGCAATCGGGGTTCTTGGCGGTATCTAAGCATTTCACCGCTACACCGCCAGTTCCGCCCGCCTCGACCGAACTCAAGCCCGCCAGTATCAACGGCAGTTCCGGGGTTGAGCCCCGGGATTTCACCGCTGACTTAACGGGCCGCCTACGCACCCTTTAAACCCAGTGAATCC
+
FFFFFFFFFFFFFFFFFFFFFFFFFFFFFFFFFFFFFFFFFFFFFFFFFFFFFFFFF:FFF:FFFFFFFFFFF,F:FFFFFFFFFFFFFFFFF:FFFFFFFFFFFFFFFFFFFF::FFFFFFFFF:FFFFFFF,FFFFFFFFFFFFFFFFFFFFF,F:F:FFFFF:FFFFF,FFFFFFF::,FFFFFFFFFFFFFF:FFFFFF:FFFFF:FFFFF:FFFFFFFFFFFFFFF:FFFFFFFF,F,:F:FF::
@A00920:152:HGHKKDRXX:2:2101:15718:24799 2:N:0:CGCGTTCA+CTAGAACA
GGACTACCAGGGTTTCTAATCCTGTTTGATCCCCACACTTTCGTGCATCAGCGTCAGTTACAACTTAGTAAGCTGCCTTCGCTATCGGTGTTCTTGACGATATCTATGCATTTCACCGCTACACCGTCAATTCCGCCTACCTCATCTGTACTCAAGCCCTGCAGTATCAATGCCACCCTCCCCGTTGAGCGGGGATATTTCAGCACTGACTTACAAGGCCGCCTACGCACCCTTTAAACCCAATAAATCC
+
FFFFFFFFFFFFFFFFFFFFFFFFFFFFFFFFFFFFFFFFFFFFFFFFFFFFFFFFFFFFFFFFFFFFFFFFFFFFFFFFFFFFFFFFFFFFFFFFFFFF:FFFFFFFFF:FFFFFFFFFFFFFFFFFFFFFFFFFFFFFFFFFFFFFFFFFFFFFFFFFFFFFFFFFFFFFFFF::FFFFFFFFFFFFFFFFFFFF:FFFFFFFF:FFFFF:FFFFFFFFFFFFFFFFFFFFFFFFFFF:FFFF:FF:F
@A00920:152:HGHKKDRXX:2:2101:31458:25191 2:N:0:CGCGTTCA+CTAGAACA
GGACTACCGGGGTATCTAATCCCGTTCGCTCCCCATGCTTTCGCCTCTCAGCGTCAGGTCAGGCCCAGCGTGTCGCCTTCGCCACTGGTGTTCCTCCGGATCTCTACGCATTTCACCACTACACCCGGAATTCCACACGCCTCTACCTGCCTCTAGCCCCGCAGTTCGGTCACGTCCTCGCCCGGTTGAGCCGGGCGCTTTCACGCGCCACTTGCAGGACCGCCTACACGCGCTTTACACCCCGTAAATC
+
FFFFF:FFFF:FFFFFFFFFFFFFFFFF:FFFFFFF:FFFFFFFFFFFFFFFFFFFFFFFFFFFFFFFFFFFFFFFFFFFFF:FFFFFFFFFFFFFFFFFFFFFF:FFFFFFFFFF:FF:FFFFFFFFF:F:FFFFFFFFFFFFFFFFFFF:FFFFFFFFFFFFFFFFFFFFFFFFFFFFF:FFFFFFFFFFFFFFFFFF:F::FFFFFFFFFF::FFF:FFFFF:FF:FFFFF,:F:,F:F,FF::FFF
@A00920:152:HGHKKDRXX:2:2101:3694:25801 2:N:0:CGCGTTCA+CTAGAACA
GGACTACACGGGTTTCTAATCCGGTTCGCTCCCCACGCTTTCGCGCCTCAGCGTCAGGTCTCCCCCAGAGAGTCGCTTTCGCCACTGGTGTTCCTCCCGATATCTACGCATTAAACCACTACACCGGGAATTCCACACACCTCTAGGCAACTCAAGACTAGCAGTATCAAAAGCACCCCCCCGGTTGAGCCTGGAGATTTCACTTCAGACTTACCAAACCGCCTGCGCGCGCTTTACGCCCAGTAAATCC
+
::FFFFFF,FFF:F:FFFFFFFFFFF,FFF:FFFFFFFF,FFFFFF,FFFF,FFFFF:,F,F,,FFFFF:FFFFFF:FFF,FFF:,,FF,:F:F:F,:,F,:FF,FF:,F,F,,,FF,F,F,::,::FF:::FFFF,,,FFFFF:,:FF,F,,:F,F:FF::F,:F:F,FFF,FFFF,,,,,,F,,:FF:F,,:,FF,:F,,F,FFF:FF,FFF:F:,F:FFF::FFF,F,::,FFF,FFF,FF::,FFF
@A00920:152:HGHKKDRXX:2:2101:19316:27148 2:N:0:CGCGTTCA+CTAGAACA
GGACTACTAGGGTTTCTAATCCTGTTTGCTCCCCACGCTTTCGCACCTCAGCGTCAGAAATGGACCAGCAAGTCGCCTTCGCCACTGGTGTTCCTCCGAATATCTACGAATTTCACCTCTACACTCGGAATTCCACTTGCCTCTTCCATCCTCCAGATAGCCAGTATCAAAGGCAGTTCCGAGGTTGGGCCCCGGGATTTCACCCCTGACTAAACTATCCGCCTACGTGCGCTTTACGCCCAGTAATTCC
+
FFFFFFFFFFFFFFFFFFFFFFFFFFFFFFFFFFFFFFFFFFFFFFFFFFFFFFFFFFF,FFFFFFFFFFFFFFFFFFFFFFFFF:FFFFFFFFFFF:FFFFFFFFFFFFFFFFFFFFFFFFFFFFFFF:FFFFFF,FFFFFFFFFF::FFFFFFFFFFFFFFFFFFFFFFF:FFFFFFFFFFFFFFFFFFFFFFFFFFFFFFFFFFFFFFF:FFFFFFFFFFFFFF:FFFFFFFFFFFFFFFF,FFFFF
@A00920:152:HGHKKDRXX:2:2101:17906:27743 2:N:0:CGCGTTCA+CTAGAACA
GGACTACTGGGGTATCTAATCCTGTTCGCTCCCCACGCTTTCGCACCTCAGCGTCAGACCAAGCCCAGCTGGCCGCCTTCGCCTCTGGTATTCCTCCGGATCTCTACGCATTCCACCGCTACACCCGGAATTCTACCAGCCTCTGCTTGTCTCCAGCTCGACAGTATCCCCTGGCCTCCCGGGGTTGAGCCCCGGGCTGTCACAGTGAGACTTACCGAGCCGCCTACGTGCGCTGTACGCCCCAGAATTC
+
FFFFFFFFFFFFFF:FFF:FFFFFFFFFF:FFFFFFFF:F,FFFFFFFFFF:FFFFFFFFFFFFFFFFFFFFFFFFFF:FFFFFF,FF:F:FFF::FF,:,FFF:FFFF,FFFFFFFFFFFFFFFFFFF:F,FFFFFFFFFFFFFFFFFFFFFF,FFFFF:FFFF:FFF:F:FFFFFFFFF,FFFFFFFFFFF:FF:FFFFFFFFFFF:FFFFFFFFF:FFFFFF,FFFFFFF,,:FFFF,F,F,,,,F:
@A00920:152:HGHKKDRXX:2:2101:11641:27821 2:N:0:CGCGTTCA+CTAGAACA
GGACTACTGGGGTTTCTAATCCTGTTTGCTCCCCACGCTTTCGAGCATCAGCGTCAGTGTCATGCCAGGGGGCTGCCTTCGCCATCGGTGTTCTTCCTCATCTCTACGCATTTCACTGCTACACGAGGAGTTCCACACCCCTCTCACGCACTCTAGCCATGCAGTCTCAAATGCAGTTCCTAGGTTAAGCCCAGGGATTTCACATCTGACTTACATAACCGCCTCCGCGCGCTTTACGCCCAGTAATTCC
+
FFFFFFF,:FFFF,FFFFFFFFFFFFFFFFFFFFFFFFFFFFFFFF,:,FFFFFFFFF,FF,,,FF,F,F,FF:FFFFFFFFFF:,FFFFFFFF:F:,:FF,FFFFFF,FF,FFFF,,FFFFFFF,FFF:FFFFFFFF,FFFFF,:F,FF,FFFFFF,FFFFFFFF,:FF:,FFFFFF:F,,,FFFF:FF,F,FFFFFFFFFF,:FF,,FFFF,F,,FFF:F,F:F,F,FFFFFFFFFFFFFF:FFF:FF
@A00920:152:HGHKKDRXX:2:2101:25418:28698 2:N:0:CGCGTTCA+CTAGAACA
GGACTACACGGGTTTCTAATCCTGTTCGCTCCCCACGCTTTCGCGCCTCAGCGTCAGACTACGCCCAGCAAGCCGCCTTCGCCTCCGGTGTTCTTCCGGATCTCTACGCATTCCACCGCTACACCCGGAATTCCGCTTGCCTCTACGTGTCTCCAGCGCTCCAGTATCCCTGGCGGGCACGGGGTGGAGCCCCGGCATTTGACCAGTGGACTTCAAGAGCCGCCTGCGCGCGCTTTACGCCCAGTAATTC
+
FFFFFFFFFFFFFFFFFFFFFFFFFF:F:FFFFFFFFFFFFFF:FFFF:FFFFFFFFFFF:FFFFF,F:F,FFFFFFFFFFF,::FFFFFFFFFFF:FFFFFFFFF,FFFFFFFFF:FFFFFFFF:,FFFFFFFFF,FFFFFFF:,FF,FFFFFFFF,:F:F:FFFFFFF:FFFFFFFF:FFF,F,F,FFFFFFF,,:FFFF::FFFFFF::F,,F,:F:FF::FFFFFFFFF:FFFFFF,FF:FFF:FF
@A00920:152:HGHKKDRXX:2:2101:19705:29857 2:N:0:CGCGTTCA+CTAGAACA
GGACTACAGGGGTTTCTAATCCTGTTTGCTCCCCACGCTTTCGCTCCTCAGCGTCAGTACTGGCCCAGGATCCCGCCTTCGCCACCGGTGTTCCTCCTGATATCTGCGCATTCCACCGCTACACCAGGAATTCCAGATCCCCCTACCAGACTCTAGCCATCCAGTATCGAACGCAGGCTCGGAGTTGAGCCCCGAGTTTTCACGTTCGACTTGAACAGCCGCCTACGAGCTCTTTACGCCCAATGAATCC
+
FFFFFFFFFFFFFFFFFFFFF:FFFFFFF:FFFF,FFF:FFFFFFFFFFFFFF:FFFFFFFFFFFFFFF:FFFFFFF:FFFFFFFFFF:F:FFFFFFFFFFFFFFFFFFFFFFFFFFFFFFFFFFFFFFFF:FFFFFFF:FFF::FFFFF:F:FFFFFFFFFFF:FFFFFFFFF,FFFFFF:,FFFF:FFFFFFFFF:FFFFFFFFFFFFFFFFFFFFFFFFFFFFF:F,F:,FF:FFF,FFFF:,,FFF
@A00920:152:HGHKKDRXX:2:2101:30508:30029 2:N:0:CGCGTTCA+CTAGAACA
GGACTACTAGGGTTTCTAATCCCGTTTGCTCCCCTAGCTTTCGCGCCTCAGCGTCAAGAATGGGCCAGGCAGTCGCCTTCGCCACTGGTGTTCCTCCCGATATCTACGCATTTCACCACTACACCGGGAATTCCGCTACCCTCTCCCACCTTCAAGCCGACCAGTTTCCGATGCATTTTCCCGGTTAAGCCGGAAGCTTTCACATCGGACTTGGCCAGCCGCCTGCGCGCTCTTTACGCCCAGTAAATCC
+
FF:FFFFFFFFFFFFFFFFFFFFFFFFFFFFFFFF:FFFFFFF::FFFFFFFFFFFFFFFFFFFFFFFFF,:FFFFFF,FFFFFFFFFFF:FFFFFFFFFFFFFFFFFFFFFFFFF:,FFFF,FFFFFF,F:FFFFFFFFFFFFFFFFFFFFFFFFFFFFFFFFFFFFFFFFFFFFFFFFFFFFFFFFFFFFFFFFFF:FFFFFFFFFFFFFFFFFFFFFF:FFFFFFFFFFF::FFFFFFF:FF,FFFF
@A00920:152:HGHKKDRXX:2:2101:9905:30138 2:N:0:CGCGTTCA+CTAGAACA
GGACTACTCGGGTTTCTAATCCTGTTCGCTCCCCACGCTTTCGTGCCTCAGCGTCAATCAAGACCCAGTTAGCTGCCTTCGCAATCGGTATTCCACGACATATCTATGCATTTCACCGCTACATGTCGCATTCCACTAACCTCTATCTGATTCAAGTTACACAGTTTCAAAGGCCATCTCACAGTTGAGCTGTGACCTTTCACCTCTGACTTACATAACCGCCTACGCACCCTTTAAACCCAGTGATTCC
+
FFFFFFFFFFFFFFFFFFFFFFFFFFFFFFFFFFFFFFFFFFFFFFFFFFFFFFFFFFFFFFFFFFFFFFFFFFFFFFFFFFFFFFFFFFFFFFFFFFFFFFFFFFFFFFFFFFFFFFFFFFFFFFFFFFFFFFFFFFFFFFF:FFFFFFFFFFFFFFFFFFFFFFFFFF,FFFFFFFFF:FFFFFFFFFFFFFFFFFFFFFFFFFFFFFFFFFFFF:FFFFFFFFFFFFFFFFFFFFFFFFFFFF,FFF
@A00920:152:HGHKKDRXX:2:2101:4056:30311 2:N:0:CGCGTTCA+CTAGAACA
GGACTACTAGGGTTTCTAATCCTGTTCGCTCCCCATGCTTTCGCTCCTCAGCGTCAGGTAATGCCCAGAGAACCGCCTTCGCCACCGGTGTTCCTCCTGATATCTGCGCATTCCACCGCTACACCAGGAATTCCGTTCTCCCCTGCATACCTCTAGTCAGCCCGTATCGGAAGCACGCTCAGGGTTGAGCCCTGAGTTTTCACTCCCGACGTGACTAACCGCCTACGAGCCCTTTACGCCCAATAATTCC
+
FF:FFFFFFFFFFFFFFF:FFFFFFFFFFFFFFFFFFFFFFFFFFFFFFFFFFFF:F,FFFFF:FFFFFFF:F::FFFFFFFFFFFFF:FFFFFFFFFFFFFFFFFFFFFFFFFFFFFF:FFFFFFFFFFFFFFFFFFFFFFFFF:FFFFF:FFFFFFF:FFFFFFFFFFF::F,FFF,:::FFF,F::FFFFFFFFF,FF,FFFFFFFFFFFF:FFF:FF:F,:FFFFFF:::::FFFF:FFF,:F,,,
@A00920:152:HGHKKDRXX:2:2101:17553:30420 2:N:0:CGCGTTCA+CTAGAACA
GGACTACTCGGGTTTCTAATCCTGTTTGATCCCCACGCTTTCGCACCTCAGCGTCAGTATTGGACCAGAGTGTCGCCTTCGCCACTGATGTTCCTTCAGATCTCTACGCATTTCACCGCTACACCTGAAATTCCACACTCCTCTTCCATACTCTAGCCACCCAGTTCTAAATGCAATTCCAAGGTTAAGCCCTGGGCTTTCACATCTAGCTTAAATGACCGCCTACGCGCGCTTTACGCCCAGTGTTTCC
+
FFFFFFFFFFFFFFFFFFFFFFFFFFFFFFFFFFFFFFFFFFFFFFFFFFFFF:FFFFFFFFFFFFFFFFFFFFFFFFFFFFFFFFFFFFFFFF,FFFFFFFFFFFFFFFFFFFFFFFFFFFFFFFFFFFFFFF:FFFFFFFF:FFFFFFF,FFFFFFFFFFFFFFFFF,FFFFFFFFFFFFFF:FFFFFFFFFFFFFFFF::FF,FFFFFFFFF:FF:FFFF:FFFFFFFF:FF:FF,FF,F,F,F:,F
@A00920:152:HGHKKDRXX:2:2101:5276:30577 2:N:0:CGCGTTCA+CTAGAACA
GGACTACCCGGGTTTCTAATCCTGTTTGATCCCCACGCTTTCGTGCCTCAGCGTCAATCAATGTGCAGTGAGCTGCCTTCGCAATTGGTGTTCTATGTCATATCTAAGCATTTCACCGCTACATGACCTGTTCCGCTCACCTTCACAGTATTCAAGACAAATAGTATCCATGGCAGTTTCCGAGTTAAGCTCGGAGATTTCACCACGGACTTACCTGCCCGCCTACGCACCCTTTAAACCCAGTGAATCC
+
FFFFFFF,:FFFFFFFFFFFFFFF,FFFF,FFFFFFFF:FFFF,F:FFFFFFFF:FFF:F,FF:FFF::FFF,,F:FF:FFFFF:FFFFFFFFFFFF,FF,:FFF,F:,FFF,FF::,FFFF,F,FF,F,,FFF,:FFF:FFFFFFF,FFFFF:FF:FFFFFFFFFFFFFFFFF:FFF:FFF,FFF,FFFFFFFFF:F:FF,FFFF,F::FFF:FFF:,FFFFFFF:FF,F:::FF,FFF:FFFF,,FFF
@A00920:152:HGHKKDRXX:2:2101:6334:31751 2:N:0:CGCGTTCA+CTAGAACA
GGACTACTGGGGTTTCTAATCCCGTTCGCTACCCTGGCTTTCGCGGCTCAGCGTCAGGTGCAGCCCAGGGCGCCGCCTTCGCCTCTGGTGTTCCTCCGGATCTCTACGCATTTCACCACTCCACCCGGAATTCCACGCCCCTCTGCTGCCCTCTAGCTGTCCAGTTTCGAACGGCCTCTCCCGGTTGAGCCGGGAGCTTTCACGTCCGACTTGAACAGCCGCCTGCCCGCGCTTTACGCCCAGTAAATCC
+
FFFFFFFFFFFFFFFFFFFFFFFFFFFFFFFFFFFFFFF:FFFFFFF:FFFFFFFFFFFFFFFFFFFFFFFFFFF:FFFFFFFFFFFFFFFFFFFFFFFFFFFFFFFFFFFFFFFFFFFFFF:FFFFFFFFFFFFFFFFFFFFFFFFFFFFFFFFFFFFFFFFFFFFFFF:FFFFFFFFFFFFFFFFFFFFFFFFFFFFFFFFFFFFFFFFFFFFFFFFFFFFFFFFFFFFFFF:FFFFFFFFFFFFFFF
@A00920:152:HGHKKDRXX:2:2101:32380:31829 2:N:0:CGCGTTCA+CTAGAACA
GGACTACCGGGGTATCTAATCCGATTCGCTACCCACGCTTTCGTGCCTCAGCGTCAAGAAAGTGCCAGTGAACTGCCTTCGCATTTGGTATTCCCCTCGATATCAACGGATTTCACCCCTACACCGAGAGTTCTGTTCACCTCTCACTCCTTCTAGTTATACCGTTTCTCGCGCGAACTCCGGGTTAAGCCCGAAGATTTAACACAAGACTAATATAACCGCCTACGCACCCTTTACGCCCAGTAAATCC
+
FFFFFFFFFF:FFFFFFFFF:FFFFFFFFF:FFFFFFFFFFFFFFFFFFFFFFFFFFFFFFFFFF:FFFFFF:FF:FFFF,F:FFFFFFFFFFFF,FFFFFFFFF:FFFFFFFFFFFF:FFFFFFFF:FFFF:FFFFFF:FFFFF,:FFFF:FFFFFFF:FF:FFFF:FF,FFF,FFFFFFFFFFFFFFF:FFFFF:FFFF:FFF,FF:F:FFFFFFFFFFFFFFFF,FF:FFFFFFFF,F:FFFFFFFF
@A00920:152:HGHKKDRXX:2:2101:23402:31876 2:N:0:CGCGTTCA+CTAGAACA
GGACTACCAGGGTTTCTAATCCTGTTTGCTACCCACGCTTTCGTGCCTCAGCGTCAGTGATGGTCCAGTAAGCCGTCTACACCGCAGGTGTTCCTCCTGATATCTACGCATTTCACCGCTACACCAGGAATTCCGCTTACCTCTCCCATACTCAAGCCTTCCAGTCTTCGGCGCACCCTCCCAGTTAAGCCGGGAGATTTCACACCAAACTTAGAAAACCGCCTACGCACTCTTTACGCCCAGTAACTCC
+
FFFFFFFFFFFF:F:FFFFFFFFFFFFFFFFFFFFFFFFFFFFFFFFFF:FFFFFFFFFFFFFFFFFFFFFFFFFFFFFFFFFFFFFFFFFFFFFFFFFFF::FFFFFFFFF:F:FFFFFFFFFFFFF:FFFFFFFFF:F:,:FFFFFFFFFFFFFFFFFFFFFFFF:F::FFFFFFF:FFFF:FF:,:FF,FFFFFFFFFFF:FF:FF,:FFFF:FFF::FFFFFF::F:FFFF:FFFFF,FF:FF:FF
@A00920:152:HGHKKDRXX:2:2101:27715:33332 2:N:0:CGCGTTCA+CTAGAACA
GGACTACAAGGGTTTCTAATCCTGTTTGCTCCCCACGCTTTCGCACATCAGCGTCAGTTCCGGTCCAGTGAGCCGCCTTCGCCACTGGTGTTCCTCCCAATATCTACGCATTTCACCGCTACACTGGGAATTCCACTCACCTCTCCCGGTCTCGAGCCAGGCAGTCTGGCAGGCAGTTCCTCGGTTAAGCAGAGGGATTTCACCCGCCACTTGCTAGGCCGCCTACGTGCGCTTTACGCCCAGTATTTCC
+
FF:FFFFFF,,FF:FFFFFFFFFF:FFFFF:FFFFFFFFFFFFFFFFFFFFFFFFFFFF,F,:FFFFF,:F:,FFFFFFFFF,F::,FFFFFF:FF,FFFFFFFFFFFFFFFFFFFF:FFFFFF,FFFF,FFFFFF::FFFFFFFFFF,,FFFFFF:,FF:,FFF,F,,,F,FFFF,,F,,F,:FFFF,F,,F:FFFFFFFF,:F:,FFFF:,,,F::FFFFFFFFF,F:,FFF,F,FFFFF::F,,F:F
@A00920:152:HGHKKDRXX:2:2101:24948:33771 2:N:0:CGCGTTCA+CTAGAACA
GGACTACACGGGTTTCTAATCCTGTTTGCTCCCCACGCTTTCGCACATGAGCGTCAGTATTGGTCCAGGAAGTCGCTTTCGCCACTGATGTTCCTTCCGATATCTACGCATTTCACCGCTACACCGGAAATTCCACTTCCCTCTCCCATACTCTAGCAATGCAGTCTCGAATGCAGTTCCCAGGTTAAGCCTGGGGATTTCACACCCGACTTGCAAAGCCGCCTACGCGCGCTTTACGCCCAGTACTTCC
+
FFF:FFF:FFFFFFFFFFFFFFFFFFFFFFFFFF:FFFFFFFFFFFFFFFFFFFFFFFFFFFFFFFFFFF,FF:FFFF,FFFFF:,FFFFFFFFFFF:,:FFFFFFFFF,FFFFF:FFFF:F,FFFFF:::FFFF:,FFFFFFF:FF:F,FFFFFFF::FFFFFFFFFF::FFFFFFFFFFFF:FFFFFFFFFFFF:F:FF:F:FFFFFF:::FFFF:FFFFFFFFFF:FFFFFFFFF:F,FFF,:F,:F
@A00920:152:HGHKKDRXX:2:2101:2492:33802 2:N:0:CGCGTTCA+CTAGAACA
GGACTACTGGGGTTTCTAATCCTGTTTGCTCCCCACGCTTTCGTGCATGAGCGTCAGTGTCATCCCAGGAGGCTGCCTTCGCCATCGGTGTTCCTCCGCATCTCTACGCATTTCACTGCTACACGCGGAATTCCACCTCCCTCTGACGCACTCTAGCCATGCAGTCACAAGTGCAGTTCCCAGGTTAAGCCCGGGGATTTCACACCTGTCTTGCAGAGCCGCCTGCGCACGCTTTACGCCCAGTAATTCC
+
FFFFFFFFFFFFFFFFFFFFFFFFFFFFFFFFFFFFFFFF,FFFFFFFFFFFFFFFFFFFFFFFFFFFFFFFFFFFF:FFFFFFFFFFFFFFFF:FFFFFFFFFF,FFFFFFFFFFFFF,FFFFFFFFF:FFFFFFF,FFFFFFFFFFFFFFFF:FFFFFFFFFFFFFFFFFFF:F:FFFFFFFFF:FFFFFFFFFF:FFF:FFFF,FFFFFFFF,FFFFFFF:FFFFF:FF:FFFFFFFFF:FF:FFFF
@A00920:152:HGHKKDRXX:2:2101:7609:35023 2:N:0:CGCGTTCA+CTAGAACA
GGACTACTAGGGTTTCTAATCCTGTTTGCTCCCCACGCTTTCGAGCCTCAGCGTCAGTAATGAGCCAGTGAGTCGCCTTCGCCACTGGTGTTCTTCCGAATATCTACGAATTTCACCTCTACACTCGGAGTTCCACTCACCTCTCTCACACTCAAGACACCCAGTATCAAAGGCAGTTCCGAGGTTGAGCCTCGGGATTTCACCCCTGACTTAAATGTCCGCCTACGCTCCCTTTACGCCCAGTAATTCC
+
FFFFFFF,FFFFF,FFFFFFFFFFFF:FFFFFFFFFFFFFFFFF:FFFFFFFFFFFF:FFFFFFFFFFFF,F:FFFFFFFFFFFFFFFFFFFFFFFF:FFFFFFFFFF,FFFFFFFFFF:FFFF:FFFFFFFFFFFFFFFFFFFF:FFFFFFF:FFFFFFFFFFFFFFF:FFFF:FFFFFFFFFFF:FFFFFFFFFFFFFF:FFFF,FFFFFFFFFFFFFFFFF:FFFFF,FFFFFFFFFFFFFF,FFFF
@A00920:152:HGHKKDRXX:2:2101:28637:35493 2:N:0:CGCGTTCA+CTAGAACA
GGACTACTAGGGTTTCTAATCCTGTTTGATCCCCACGCTTTCGTGCCTCAGCGTCAATATCTGTGTAGCCCGCTGCCTTCGCAATTGGTGTTCTATGTCATATCTATGCATTTCACCGCTACATGACATATTCCGCTAACCTCCTCCGTATTCAAGAATGATAGTATCCACCGCAATTTCCGAGTTAAGCTCAGAGATTTCACAACGGACTTTCCATTCCGCCTACGCACCCTTTAAACCCAGTGACTCC
+
FFFFFFFFFFFFFFFFFFFFFFFFFFFFFFFFFFFFFFFFFFFFFFFFFFFFFFFFFFFF:FFFFF:FF:,FFFFFFFFFFFFFF:FFFFFFFFFF:FFFFFFFFFFFF:FFFFFFFFFFFFFFFFFFFFF:FF:F,F:FFFFF,F,::F:FFFFFF:,:FFFFFFFFFFFFFFF,FFFFFFFFFFFFFFFF,FFFFFFFFFFF,FFFFFFFFFFFF:FFFFFFFFFFFFFF,FF:F,F::FFFFF,FFF
@A00920:152:HGHKKDRXX:2:2101:7609:35587 2:N:0:CGCGTTCA+CTAGAACA
GGACTACAAGGGTTTCTAATCCCGTTTGCTCCCCTAGCTTTCGCGTTGGAGTGTCAGGAGCGGTCCAGAAGGTCGCCTTCGCCACTGATGTTCCTCCGGATATCTACGCATTTCACCACTACACCCGGAATTCCACATTCCTCTACAGTCCTCTAGTCTGCCAGTTTTGAACGACATCTCCCGGTTAAGCCGTGAGATTTAACATCCAACTTAACAGACCACCTGCACGCGCTTTACGCCCAGTAAATCC
+
FF,FFFFF:FFFFFFFF,FFFFFF::FFFFFFFFFFFF:FFFFFFFFFFFFFFFFF:FFFF:FFFFFFFF:FFFFFFFFFFFFFFFF:FFFFFFFFFFFFFF:FFFFFFFFFFFFFFFFFFFFFFFFFFF:FFFFF,F,FFFFFFF,F,F,FF:FFFF:FFFFFF,F:FF,,F:F,:F,FF:,FFFFFFFFFFFFFFFFFFFF,:,FFFFFFFFFFFFF:,FFF:FFFFF:FFFFFFFFFF,F,F,FFFF
@A00920:152:HGHKKDRXX:2:2101:26539:35587 2:N:0:CGCGTTCA+CTAGAACA
GGACTACTCGGGTTTCTAATCCCGTTCGCTCCCCGTGCTGTCGCGTCTCAGCGTCTGATGTAGTCCAGAATGCAGCCTTCGCCTCTGGTGTTCCTCCGGATCTCTACGCATTTCACCACTACACCCGGAATTCCACATTCCTCTACGACCCACTAGCGCTGCAGTCTCATCCGACCTCTCCAAGTTTAGCCGGGAGCTTTCACGGTTGACTTACAGAACCGCCTACACGCTCTTTACGCCCAGTAATTCC
+
,FFFF::FFFFFF:FFFFFFFFF,F::F,FF:F:FFFFFFFFFF,:FFFFFF:FFFFFFFF,FFFFFF,:FFF,FFFFFFF,FF,FFFFFFFFFFF:FFFFFFFF,FF,FFFFFFFFFF:FFFFF,FFFF,FFFF:F,FFFFFFFFFFFFFFFF:F,FF,:F,F,F:FF:F:FFFF,F:FF,,,,,FFFFF,FFF:::,,,,FFF:FFFFFFFFFF,FFFF:FFFFF,FFFFFFFFFFFF,F::FF:,,F
@A00920:152:HGHKKDRXX:2:2101:6470:35837 2:N:0:CGCGTTCA+CTAGAACA
GGACTACTAGGGTTTCTAATCCGGTTCGCTCCCCACGCTTTCGTGCCTTAGCGTCAGTAATAAGCCAGTCACCTGCCTACGCCATCGGTGTTCCTTCTAATATCTACGGATTTCACTCCTACACTAGAAATTCCAGTGACCTCTCTTATACTCTAGTCTACCAGTTCAAAGAACATCTGTATGGTTAAGCCACACGCTTTAATGCTTTGCTTAATAAACCGCCTACGCAACTCTTTACACCCAGTAAATC
+
FFFFFFF,FFFFFFFFFFFFFFFFFFFFFFFFFF:,FFFFFFFFFFFFFFFFFFFFFFFFF:F,FFFFFFFFF:FF,FFFFFFF:,FFF:FFFFFFF:FFFFFFFFFFFFFFFFFFFFFFFFFFFFFFFFFFFFFFF:FFFFFFFFFF,FFFF::FFFFFFFFFFFFF:F,,FFF:F,,:FFFFFFFFFFFFFF:FFFFFFFF:F:FFFFFF,F:::FFFFFFFFFFF:FF,FFF:FFFFFFFFFFFFF:
@A00920:152:HGHKKDRXX:2:2101:11794:36417 2:N:0:CGCGTTCA+CTAGAACA
GGACTACTGGGGTTTCTAATCCCTTTTGCTCCCCACGCTTTCGTGCCTGAGCGTCAGTACCTGTCCAGCTGTCCGCTTACGCATCCGGTGTTCCTCGTGATATCTACGCATTTCACCGCTACACCACGAATTCCGACAGCCTCTCCAGGACTCAAGACTTGCAGTATCAAGGGCAATTCACCGGTTGAGCCGGTGGCTTTCACCCCTGACTTACAAGCCCGCCTGCGCACCCTTTACGCCCAGTAATTCC
+
FF,FFFFFFFFFFFFFFFF,F:FFFFFFFFFFFFFFFF:FFFFFFFFFFFFFFFFFFFFF:FFFFFFFFFFFFFFFFFFF:FFFFFFFFFFFFFFFFFFFFFFFFFFFFFFFFFFFFFFFFFFFFFFF:FFFFFFFFFFFFFFFFFFFFFFFFFFF,FFFFFFFFFFFFFFFFFFFFFF,FFFF:FF:FFFFFFFF:FFFFFFFFFFF,FFFFFFFFFFF,FFF:FFFFFF,F,FFFFF:FFFFFFF:,F
@A00920:152:HGHKKDRXX:2:2101:4679:36589 2:N:0:CGCGTTCA+CTAGAACA
GGACTACAAGGGTTTCTAATCCCTTTCGCTCCCCACACTTTCGTCCATGAGTGTCAGTACTTGTCCAGGCAGCTGCCTTCGCCGTTGGTGTTCCTCCCGATATCTACGCATTTCACCGCTACACCGGGAATTCCACTGCCCTCACCAAGCCTCTAGCCAGATAGTTCCAGGCGCAGTTCTACAGTTGAGCTGTAGGATTTCACCCCTGACACACCTGGCCCCCTGCGGACCCTTTACGCCCAGTAAATCC
+
FFFFFFFFFFFFFFFFFFFFFFFFFFFFFFFFFFFFFFFFFFFFFFF:FFFFFFF:FFFFFFFFFFFFFFFFFFFFFFFFFFFFFFFFFFFFF:FFFFFFFFFFFF,FFFFF:FFFFFFFFFFFF:,,:FFFFF,F:::FFFF:FFFF,:,FFFFFFFFF::FF::,:F:,FF::FFF,F:F:FFFFFFFFF:F:FF,FFFFF,FF:FFFFFFFFF,,FF:FFFFFF,FFFFFFFFF,FFF,:,,:FFFF
@A00920:152:HGHKKDRXX:2:2102:23140:1736 2:N:0:CGCGTTCA+CTAGAACA
GGACTACTGGGGTTTCTAATCCTGTTTGCTCCCCACGCTTTCGCACCTCAGCGTCAATATGTGACCAGTGAGAAGCCTTCGCCACTGGTGTTCTTTCGAATATCTACGAATTTCACCTCTACACGCGGAATTCCACTTACCTCTCCGATGTTCAAGCGAGGCAGTCTAAAAGGCAATTCCAGGGTTGAGCTCTGGGCTTTCACCTCTAACTTACCAAGCCGCCTACGCGCGCTTTACGCCCAGTAATTCC
+
FFF:FFF:,FFFFFFFFFFFFFFFFFFF,FFFFFFFFFFFFFF,:FFFFFFFFFFFFFFF:FF,,,FFFFFF,,FFFFFFFF:F:,FFFFFFFF,,F,::FFFFFF:F:FFFFFFFFFFFFFF,:,,F,:FFFF,FFFFFFFF::F,FF:FFFFFF,,F,,,FFF:F:FF:FF:F,FFF,:F,FFFFFFF,F::FF:FFFFFFF,FF,FF:F:F,:F,FFFFFFFFFFFF,FFFFF,,FFF:FFFF,FFF
@A00920:152:HGHKKDRXX:2:2102:26530:1877 2:N:0:CGCGTTCA+CTAGAACA
GGACTACCCGGGTTTCTAATCCCGTTCGCTCCCCTAGCTTTCGCGGCTCAGCGTCAGGTGCAGCCCAGGGCGCCGCCTTCGCCTCTGGTGTTCCTCCGGATCTCTACGCATTTCACCACTCCACCCGGAATTCCACGCCCCTCTACTGCCCTCCAGCGGCCCAGTTTCGAACGGCCTCTCCCAGTTGAGCCGGGAGCTTTCACGTCCGACTTGGACCACCGCCTGCCCGCGCTTTACGCCCAGTAAATCC
+
FFFFF,FFFFFF::FFFFFFFFFFFFFFFFFFFFFFFFFFFFFFFFFFFFFFFFFFFFFFFFFFFFFFFFFFFFFFFFFFFFFFFFFFFF:FFFFFFFFFFFFFF:FFFFFFFFFFFFFFFFFFFFFF:FFFFFFFFFFFFFFF:FFFFFFFFFFFFFFFFFFF,F:FFFFFFFFFFFFFFFF:FFFFFFFFFFFFFFFFFFFFFFFFFF,FFFFFFFFFFFFFFFFFFFFFFFF:FFFFFFFFFFFF:F
@A00920:152:HGHKKDRXX:2:2102:29821:2378 2:N:0:CGCGTTCA+CTAGAACA
GGACTACTGGGGTTTCTAATCCCGTTCGCTACCCACGCTTTCGCGCCTCAGCGTCAGTTGAGACCCAGCAGACCGCCTTCGCCACTGGTGTTCCTCCGCATCTCTACGCATTTCACCACTACACGCGGAATTCCATCTGCCTCTGTCTCACTCTAGCTTGCCAGTATCCGCCAGCCTCACCCAGTTTAGCCAGGTGCTTTCATAGCAGACTTAACAAACCGCCTACGCGCTCTTTACGCCCAGTAACTCC
+
FFFFFFFFFFFFFFFFFFFFFFFFFFFFFFFFFFFFFFFFFFFFFFFF:FFFFFFFFFFFFFFFFFFFFFFFFFFFFFFFFFFFFFFFFFFFFFFFFFFFFFFFFFFFFFFFFFFFFFFFFF:FFFFFFFFFFFFFFFFFFFFFFFFFFFFFFFFFFFFFFFFFFFFFFFFF,FFFFFFFFFFFF:FFFFFFFFFFFFFFFFFFFFFF:FF:FFFF:FFFFFFFF:FFFFFFFFF:FFFFF,FFFFF::F
@A00920:152:HGHKKDRXX:2:2102:16486:2550 2:N:0:CGCGTTCA+CTAGAACA
GGACTACTGGGGTTTCTAATCCTGTTTGCTCCCCACGCTTTCGCACCTCAGCGTCAGTTCCGGACCAGTAAGCCGCCTTCGCCACTGGTGTTCTTCCTAATATCTACGAATTCCACCTCTACACTAGGAGTTCCACTTACCTCTTCCGGCCTCTAGCTTGCCAGTATCAAAGGCCGTTCCGGAGTTGAGCTCCGGGATTTCACCTCTGACTTAACAAACCGCCTACGTGCGCTTTACGCCCAGTAAATCC
+
FFFFFFF,FFFFFFFFFFFFFF:FFFFFFFFFFFFFFFFFFFFFFFF::FFFFFFFFFFFFFF::FFFFFFFFFFF:,FFFFF:FFFFFFFFFF:FFFFFFFFFFFFFFFFFFFFFFFFF,FFFFFFF:FFFFFF,FFFFF:FFFFF:F:FFFFFF::FFF:,FFF:FF:,FFF:FF:,F:FFF,,FFFFFFFFFFF:FFFFFFFFFFFFF:FFFFF,FFFFFFFFFFFFFFF,F,FFFFF:FFF,FFFF
@A00920:152:HGHKKDRXX:2:2102:6632:2644 2:N:0:CGCGTTCA+CTAGAACA
GGACTACCGGGGTTTCTAATCCTGTTTGCTCCCCACGCTTTCGTGCCTCAGTGTCAGTGCTGGTCCAGATGGCCGCCTTCGCCACGGATGTTCCTCCCGATCTCTACGCATTTCACTGCTACACCGGGAATTCCGCCATCCTCTACCGCACTCTAGCCCGCCAGTATCCAATGCAATTCCCAGGTTGAGCCCAGGGCTTTCACATCAGACTTAACGAACCACCTACGCACGCTTTACGCCCAGTCATTCC
+
FFFFF::FFFFFFF:F:FF,FFFFFFFFFFFFFFFFFFFFFFFFFFFFFFFFF:FFFFFFF:FFFFFFFFFFFFFFFFFFFFFFFFFF:FFFFFFFFFFF:FFFFFFFFF:FFFFFFFF:F:FFFFFFFFF:FFFFFFF,FFFFFFFFF,FFFFFFFFFFFFFFFFFFFFFFFF,F,FFFF:FF:FFFFF:FFFFFFF,:F:FFFFFFFFFF:FFFFFFFFFFFFFFFF:FF,FFF::FFFF:F,:,F:F
@A00920:152:HGHKKDRXX:2:2102:2148:2769 2:N:0:CGCGTTCA+CTAGAACA
GGACTACAGGGGTTTCTAATCCGGTTTGCTCCCCACACTTTCGCGCCTCAGCGTCACGTGTTGTCCAGCGAGCTGCCTTCGCAATGGGTGTTCCTACCAGTATCTACGCATTCCACCGCTACACTGGTAATTCCACTCGCCTCTCCAACCGTCCAGTCTGCCAGTATCCAACGCAGTGCTGGGGTTGAGCCCCAGTCTTTAACATCGGACTTAACAAACCGCCTCCGCGCCCTTTACGCCCAGTGATTCC
+
FFFFFFFFFFFFFFFFFFFFFFFFFFFFFFFFFFFFFFFFFFFFFFFFFFFFFFFFFFFFFFFFFFFFFFFFFFFFFFFFFFF:FFFFFFF:FFFFFFFFFFFFFFFF:FFFFFFFFFFFFFFFFFFFFFFFFFFFFFFFFFFFFFFFFFFFFFFFFFFFFFFFFFF:FFFFFF:FFFFFFFFFFFFFFFFFFFFFFFFFFFFFFFF:FFFFFFFFFFFFFFFF,FFFFF,FFFFFFFFF:FFFFFFF:F
@A00920:152:HGHKKDRXX:2:2102:5095:3490 2:N:0:CGCGTTCA+CTAGAACA
GGACTACACGGGTATCTAATCCTGTTTGATCCCCACGCTTTCGTGCCTCAGTGTCAATAAATCCGTAGTGAGCTGCCTTCGCAATTGGTGTTCTATGTCATATCTAAGCATTTCACCGCTACATGACATATTCCGCTCACCTCCAGATAATTCAAGACCTATAGTATCAATGGCAGTTTCCGAGTTAAGCTCGAAGATTTCACCACTGACTTACAGACCCACCTACGCACCCTTTAAACCCAGTAAATCC
+
FFFFFFFFFFFFFFFFFFFFFFFFFFFFFFFFFF:FFFFFFFFFFFFFFFFFFFFFFFFFFFFFFFFFF,:FFFFFFFFFFF:FFFFFFFFFFFFFFFFFFFFFFFFFFFFF:FFFFFFF:FF:F:FFFFFFFFFFFFFFFFFFFFFFF:FFFFFFFFFF:FFFFF:FFFFFFFFFFFFFFFFFF:FFFFFFFFFFFFFFFFFFFFFFFFFFFFFFFFFFFFFFFFFFF:FFFFFFFFFFFFFFF,:::F
@A00920:152:HGHKKDRXX:2:2102:21187:3583 2:N:0:CGCGTTCA+CTAGAACA
GGACTACCGGGGTTTCTAATCCCGTTTGCTACCCACGCTTTCGTGCCTTAGTGTCAGAAATGAGCCAGTCGCCTGCCTACGCCATCGGTGTTCCTACTAATATCTACGGATTTCACTCCTACACTAGTAATTCCAGCGACCTCTCTCATCCTCTAGCTTTGCAGTTTTGATAATGGATATGAGGTTGAGCCCCATGATTTCACTACCAACTTAAAATGCCACCTACGCAACTCTTTACGCCCAGTAATTC
+
FF,FFFFFFFFFFF,FFFF:FFFFF:FFFFFFFFFFFFF:FF:FFFFFF:FFFFFFFFFFFFFFFF::FFFFFFFFFFFFFFFFFFFFFFF:FFFFFFFFFFFFFFFFFFFFFFFFFF:FFFFFFF,FFFFFFFFFFFF:,F:FFFFF:F:FFFFFFF:FFFF,:FFFF:FFFFFFF:FFFFF,FFFFFFFFFFF:F:FFFFFFFFFFF:F:F,:FFFF,,F,,,FFFFFF:FF:F:FFFFFF,FFF:F,
@A00920:152:HGHKKDRXX:2:2102:2880:3787 2:N:0:CGCGTTCA+CTAGAACA
GGACTACAGGGGTATCTAATCCTGTTCGCTCCCCACGCTTTCGTGCCTCAGCGTCAATACAGGTCCAGTAAGCTGCCTTCGCAATCGGTGTTCTATGGCATATCTAAGCATTTCACCGCTACATGCCACATTCCGCCTACCTCAACCTGATTCAAGCACCACAGTATCAAAGGCAATTCCACAGTTGAGCTGTGGGCTTTCACCCCTGACTTATGACGCCGCCTACGCACCCTTTAAACCCAGTGATTCC
+
FFFFFFFFFFFFFFFFFFFFFFFFFFFFFFFFFFFFFFFF:FFFFFFFFFFFF:FFF,:FFFFFFFFFFFFFFFFFFFFFFFF,FFFFFFFFFF,FFFF,F:FFFFFFFFFFFFFFFFFFFFFFFFF:FFFFFFFFFF:FFFFFFFFFF:F:F:FFFFFFFFFFF:FFFFFFFF:FFFFFFFFFFFFFFFFFFFFFF::FFFF:FFFFFFFF,FFFF,FFFFF,FFFF:FFFFF:,:FFFFFFFFF::FF
@A00920:152:HGHKKDRXX:2:2102:16631:3803 2:N:0:CGCGTTCA+CTAGAACA
GGACTACTAGGGTATCTAATCCCGTTCGCTACCCACGCTTTCGTACCTCAGCGTCAGAACAAGCCCAGCGGCCTGTCTTCACCTTCGGCGTTCCGATAGATATCAACGCATTTCACCACTCCACCTATCGTTCCGACCGCCCCTACTTGTCTCAAGACATGCGGTTCGCCGTGCAGTTCCTCAGTTGAGCTGAGGTATTTCACACGACGCCTGCATGCCCGCCTACGTACGCTTTAAGCCCAGTGATTCC
+
FFF:FFFFFFFFFFFFFFFFFFFFFFFFFFFFFFFFFFFFFFFFFFFFFFFFFFFFF:FFFFFFFFFFF:FFFFFFF,FFFFFFFFFF:FFFFFFFFFFFFFFFFF:FFFFFFFFFFFFFFFFFFFFFFFFFFFFFF,FFFFFFFFFFFFFFF:FFFFF:F:FFFFFFFFFFFFFFFFFFFFFFFFFFF:FFFFFFFFFFFFFFFFF:,FFF,FFFFFFF:FFFFFF:,FFF,FF,FFFFFFFFFFF:FF
@A00920:152:HGHKKDRXX:2:2102:29541:4460 2:N:0:CGCGTTCA+CTAGAACA
GGACTACACGGGTATCTAATCCTGTTTGCTACCCACGCTTTCGCGTCTCAGCGTCAGTTACCGTCCAGATGGCCGCCTTCGCCACAGGTGTTCCTCCCGATATCTACGAATTTCACCTCTACACCGAGAATTCCACCAACCTCTCCAGTACTCTAGCCTGCCAGTTTCGAGTGCACTTCCCGGGTTGAGCCCGGGGCTTTCACACCCGACTTAGCAGACCGCCTACACTCGCTTTACGCCCAGTAATTCC
+
FFFFFFFFFFFFF:FFFFFFFFFFFFFFFFFFFFFFFFFFFFFFFFFFFFFFFFFFFFFFFFFFFFFFFFFFFFFFFFFFFFFFFFFFFFFFFFFFFFFFFFFFFFFFFFFFFFFFFFFFFFFFFFFF,FFFFFFFFFFF,FFF:FFFFFFFFFFFFFFFFFFF,FFFFFFFFFFFFFFFFFFFFFFFFFFFFFFFF:FFFFFFFFFFFFFFFFFF:F:F:FFF:FFF:FFFFFFFFFFFF,F,F,FFFF
@A00920:152:HGHKKDRXX:2:2102:32298:5008 2:N:0:CGCGTTCA+CTAGAACA
GGACTACTGGGGTATCTAATCCTGTTCGCTCCCCATGCTTTCGCTCCTCAGCGTCAGGTAATGCCCAGAGAACCGCCTTCGCCACCGGTGTTCCTCCTGATATCTGCGCATTCCACCGCTACACCAGGAATTCCGTTCTCCCCTGCATACCTCTAGTCTGCCCGTATCGGAAGCACGCTCAGGGTTGAGCCCTGAGTTTTCACTCCCGACGTGACAAACCGCCTACGAGCCCTTTACGCCCAATAATTCC
+
FFFFFFFFFFFFFFFFFFFFFFFFFFFF:FFFFF:FFFFFFFFFFFFFFFFFFFFFFFFFFFFFFFFFFFFFFFFFFFFFFFFFFFFFFFFFFFFFFFFFFFF:FFFFFFFFFFFFFFFFFFFFFFFFFFFF:FFFFFFFFFFFFFFFFFFFFFFFFFFFFFFFFFFFFFFFFFFFFFFFFFFFFFFFF:FFFFF:FFFF:FFFFFFFFFFFFFFFFFFF:FFFFFFFFF:FF:F:F,F,FFFFFFFF,F
@A00920:152:HGHKKDRXX:2:2102:14326:5040 2:N:0:CGCGTTCA+CTAGAACA
GGACTACCCGGGTATCTAATCCTGTTTGCTCCCCACGCTTTCGCGCCTCAGCGTCAGATCCGGTCCAGGTGGCCGCCTTCGCCACGGGTGTTCCTCCCAGTATCTACGCATTTCACCGCTACACTGGGAATTCCACCACCCTCTCCCGGCCTCGAGCCTTGCAGTATCAAAGGCAGTTCCTCGGTTGAGCCGAGGGCTTTCACCTTTGACTTACAGGGCCGCCTACGCGCGCTTTACGCCCAATAATTCC
+
FFFFFFFFFFFFFFFFFFFFFFFFF:FFFFFFF:FFFFFFFFFFFFFFFFFFFFFFFFFFFFFFFFFFFFFFFFFFFFFFFFFFFFFFFFFFFFFFFFFFFFFFF:FFFF:FFFFFFFFFFF:FFFFFFF:FF,F,FFFFFFFFFFFFFFF:FFFFFFFFFFFFF,:FF:FFFFFFFFFFFFFF,FFFFFFFFFF:F,F,F,FFFFFFF:,F,:FFFF:FFF:F::FF:F,FF,F:FFFF,,F::,F,F:
@A00920:152:HGHKKDRXX:2:2102:4933:5055 2:N:0:CGCGTTCA+CTAGAACA
GGACTACAAGGGTTTCTAATCCTGTTTGCTCCCCACGCTGTCGCGCCTCAGCGTCAGACACTGCCCAGCAGGCCGCCTTCGCCACCGATGTTCTTCCGGATCTCTACGCATTTCACCGCTACACCACGAATTCCGCCAGCCCCTCCAGGACTCAAGGCCCGCAGTATCAAGGGCAGTTCCGCGGTTGAGCCGCGGGCTTTCACCCCTGACTTACGAGTCCGCCTACGCACCCTTTACACCCAGTGATTCC
+
FFFFFFFFFFFFFFFFFFFFFFFFFFFFFFFFFFFFFFFFFFFFFFFFFFFFFFFFFFF:FFFFFFFFFFFFFFFFFF:FFFFFFFFFFFFFFFFFF:FF,FFFFFFFFFFFFFFFFFFFFFFFFFFFFFFFFFFFF:FFF:FFF,FFFFFFF:FFFFF,FFFFF:FFF:F:FFFFF:F,FFF,FFFFFFFF:F:FFF,FFFF,FFF:FFFFFF:FFFFFFFFFF:,F:F:FF:FFFFFFFFF,FFFFFF
@A00920:152:HGHKKDRXX:2:2102:24876:5149 2:N:0:CGCGTTCA+CTAGAACA
GGACTACCAGGGTATCTAATCCTGTTTGCTCCCCACGCTGTCGCGCCTCAGTGTCAGCAACAGCCCAGCAGGCCGCCTTCGCCACCGATGTTCTTCCCGATCTCTACGCATTCCACCGCTACACCGGGAATTCCACCTGCCTCTACTGTGCTCAAGCCAGGCAGTTTAGAAGGCAGTCTTGCGGTTGAGCCGCAAGATTTCACCCCCTACTTACCAAGCCACCTACGCGCCCTTTACGCCCAGTGATTCC
+
FFFFFFFFFFFFFFFFFFFFFFFFFFFFFFFFFFFFFFFFFFFFFFFFFFFFFFFFFFFFFFFFFF:FFFFFFFFFFFFFFFFFFFFFFFFFFFFFFFFF:FFFFFFFFFFFFFFFFFFF:FFFFFFFFF:FFFFFFFFFFFFFFFFFFFFFFF:FFFFFFFFF::FFFFFFFFFFFFFFFFFFFFFFFFFFFFFFFFFFFFFFFFFF,FFFFFFFFFFFFFFFFFFFFFFFFFFFFFFFFFFFF:FF:F
@A00920:152:HGHKKDRXX:2:2102:8775:5791 2:N:0:CGCGTTCA+CTAGAACA
GGACTACTAGGGTATCTAATCCTGTTTGCTCCCCACGCTATCGCGCCTGAGCGTCGGTATCGGGCCAGTGAGCCGCCTTCGCCACTGGTGTTCTTCCGAATATCTACGAATTTCACCTCTACACTCGGAATTCCACTCACCTCTCCCGTACCCAAGTCCTCCAGTCTCAAAGGCAATTCCCGAGTTGAGCTCGGGGCTTTCACCTCTGACTTGAAGAACCGCCTGCGCGCGCTTTACGCCCAGTAATTCC
+
FFFFFFF,:FFFFFFFF,FFFFFFF::FFFFFFFFFFFFFFFFFFFFFFFFFFFFFFFFFFFFFFFFFFFFFFFFFFFFFFFFFFFFFFFFFFFFFFF,FFFFFF:FFF,FFFFFFFFFFFFFFFFFFF,:FFFFFFFFFF:FF:F,FFFFFFF,FFFFFFFF,:FFFFFFFFFFFFFFF:FFFFFF::FFFF:FFFFFFF,FFFFFFFFFFFFF:FFF:FFFFF:FF,FFFFFFFF:FFFFFFFF:::F
@A00920:152:HGHKKDRXX:2:2102:21775:6230 2:N:0:CGCGTTCA+CTAGAACA
GGACTACACGGGTTTCTAATCCTGTTTGCTCCCCACGCTGTCGCACATGAGTGTCAGTATTGGGCCAGAAAGCCGCCTTCGCCACTGGTGTTCCTCCCGATATCTACGCATTTCACCGCTACACCGGGAATTCCACTTTCCTCTCCCATACTCTAGCTATGCATTATCGAATGCAGTTCCCAGGTTGAGCCCAGGGCTTTCACATCCGACTTACATAGCCACCTGCGTGCGCTTTACGCCCAGTAATTCC
+
FFFFFFFFFFFFFFFFFFF:FFFFFFFFFFFFFFF:FFFFFFFFFFFFFFFFFFFFFFFFFFFFFFF:FFFFFF:FFF:FFFFFFFFFFFFFFFFFFFFFFFFFFFFFFFFFFFFFFF:FFFFF:FFFF:FFFFFF,FFFFFFFFFFF:FFF:FFFFFF:FFFFFFF:::FF:FFFFFFFFFF,FFFFF:FFFF:FFFFF,FFFF,,:FF,FFFFFFFFFFF,FFFFF,FFFF,FFF:FFFFFFFFF:FF
@A00920:152:HGHKKDRXX:2:2102:11008:7185 2:N:0:CGCGTTCA+CTAGAACA
GGACTACTGGGGTATCTAATCCTGTTCGCTCCCCACGCTTTCGCGATTCAGTGTCAGTGCCGGCCCAGACCACCGCCTTCGCCACCGGTGTTCCACCTGATATCTGCGCATTTCACCGCTACACCAGGTATTCCGTGGTCCCCTACCGGACTCAAGTCAATGCAGTATCGGGTGGCGTCTCCAGGTTGAGCCTGGAGGTTTCACACCCGACTTACTGAGCCACCTACGAGCTCTTTACGCCCAATAAATC
+
FFFFFF:FFFF:FFF:FFFFFF:FF:FFFFFFFF:FFFFFF:FFFFFFFFFFFFFF,FFFFFFF:FFFFFFFFFFF:FFFFFFFFFFFFFFFFFFFFFFFF:FFFFFFF:FFFF:FFFFFFF:FFFFFFFFFFFFFFFFF,FFF:F,FFFFFF,:FFFFFFF,FF:,FF,FFFFFFFFFFFF,,::FFFF,FFFFFFF::FFF:FFFFF:,FFFFFF,F:F:FFFFFFFFFFFF:FFF:F,F::F,FFFF
@A00920:152:HGHKKDRXX:2:2102:28366:7341 2:N:0:CGCGTTCA+CTAGAACA
GGACTACACGGGTTTCTAATCCTGTTTGCTCCCCACGCTTTCGTGCATGAGCGTCAGTGCAGGCCCAGGGGATTGCCTTCGCCATCGGTGTTCCTCCGCATATCTACGCATTTCACTGCTACACGCGGAATTCCATCCCCCTCTACCACACTCTAGCCTCCCAGTTTCAAACGCAGTTCCCAGGTTAAGCCCGGGGATTTCACATCTGACTTGAGAAGCCGCCTGCGCACGCTTTACGCCCAGTAATTCC
+
FFFFFFFFFFFFFFFFFFFFFFFFFFFFFFFFFFFFFFFFFFFFFFFFFFFFFFFFFFFFFFFFFFFFFFFFFFFFFFFFF:FFFFFFFFFFFFFFFFFFFFFFFFFFFF:FFFFFFFFF:FFFFFFFFFFFFFFFFFFFFFFFFFFFFFFFFF,FFFFFFF:FFFFFFFFFFFFFFFF:FFFFFF:FFFFFFFFFFF:FFFFFFFFFFFFFFFFF:FF:FFFFFFFFFFFFFFFFFFFF:::F,,FFFF
@A00920:152:HGHKKDRXX:2:2102:9109:8124 2:N:0:CGCGTTCA+CTAGAACA
GGACTACCAGGGTATCTAATCCTGTTTGCTCCCCACGCTTTCGTGCATGAGCGTCAGTGTTGACCCAGGGGGCTGCCTTCGCCATCGGTGTTCCTCCACATCTCTACGCATTTCACTGCTACACGTGGAATTCTACCCCCCTCTGCCAAACTCTAGCCTCGCAGTCTCCATCGCCATTCCCAGGTTAAGCCCGGGGATTTCACGACAGACTTACGAAACCGCCTGCGCACGCTTTACGCCCAGTAATTCC
+
:FFFFF:FFFFFFFFFFFFFFFF:FFFF:FFFFFFFFFF:FFFFFFF,FFFFFFFFFF,FFFFFFFF:F:FFFFFFFFFFFFF,FF::FF:FF:F::FFFFF,,FFFF:FFFF,,F:FFFF,:FFFFF:FFFFFFFF:FFFFFFF,FFFF:FFFF,FF::FFFFFFFFFFFFFF:FFF:FF::FFFFF,::FF:F,F,:F,:FFF:F,FFF:FFFFFF,FF:FFFFF,F,F,,FFF,:FF,,F,FF::F:
@A00920:152:HGHKKDRXX:2:2102:15845:8234 2:N:0:CGCGTTCA+CTAGAACA
GGACTACACGGGTTTCTAATCCTGTTTGCTCCCCACGCTTTCGTGCCTGAGCGTCAGGAAAGGCCCAGCGGGCTGTCTTCACCTTAGGCGTTCCCATAGATCTCTACGCATTCCACCGCTCCACCTATGGTTCCACCCGCCTCTGCCTTCCTCAAGACCTGTGGTTCGCCCTGCAATTCCCCGGTTGAGCCGGGGGATTTCACAAGACGCCTACAGGTCCGCCTGCGCTCCCTTTAAGCCCAGTGATTCC
+
FF:FFFFFFFFFFFFFFFFFFFFFFFFFFFFFFFFFFFFFFFF,FFFFFFFFFFFFFFFFFFF,FFFF,F:F:FF,FFFFF:FF,,FFFFFFFF:F:,:FFFFFFFFF,FFFFFFFF,FFFF:F,,,FFFFFFFFF:F,FFFFFFFFF,:FFF:FFFFFFFFFFF:,F,F:FFFFFFFFF:FFFFF:FFFF::FFF:FFFFF,,:F,FFF:FFFFFFFFFFF:F:FF:,F:FFFFFFFFFFFFF:FF:FF
@A00920:152:HGHKKDRXX:2:2102:1226:8719 2:N:0:CGCGTTCA+CTAGAACA
GGACTACAAGGGTATCTAATCCCGTTCGCTCCCCTAGCTTTCGCGGCTCAGCGTCAGGTGCAGCCCAGGGCGCCGCCTTCGCCTCTGGTGTTCCTCCGGATCTCTACGCATTTCACCACTCCACCCGGAATTCCACGCCCCTCTACTGCCCTCTAGCGGCCCAGTTTCGAACGACCTCTCCCAGTTGAGCCGGGAGCTTTCACGTCCGACTTGGACCACCGCCTGCCCGCGCTTTACGCCCAGTACATCC
+
FFFFFFFFFFFF::FFF,FFFFFFFFFFFFFFFFFFFFFFFFFFFFFFFFFFFFFFFFFFFFFFFFFFFFFFFFFFFFFFFFFFFFFFFFFFFFFFFFFFFFFFFFFFFFFF:FFFF:FF:FFFFFF:FF,FFFFFFFFFFFFFFFFFFFFFFFFFFFFFFFFF,FFFFFFFFFF:FF:FF:FFFFFFFFFFFFFFF:FFF:FF:FFF,FFFFFFFFFFFFFFFFFFFF:FF:FFFFFFFF,F:,,,FF:
@A00920:152:HGHKKDRXX:2:2102:24994:8954 2:N:0:CGCGTTCA+CTAGAACA
GGACTACTGGGGTATCTAATCCTGTTTGCTCCCCACGCTTTCGCACCTCAGCGTCAATACTTGTCCAGCGAGTCGCCTTCGCCACTGGTGTTCTTCCGAATATCTACGAATTTCACCTCTACACTCGGAATTCCACTCGCCTCTCCAAGATTCTAGCTTCCCAGTTTCAAGGGCAGTTCCGGGGTTGAGCCCCGGGATTTCACCCCTGACTTAAAAAGCCGCCTACGTGCGCTTTACGCCCAGTAATTCC
+
FFFFFFFFFFFFFFFFFFFFFFFFFFFFFFFFFFFFFFFFFFFFFFFFFFFFFFFFFFFFFFFFFFFFFFFFFFFFFFF:FFFFFFFFFF:FFFFFFFFFFFFFFFFFF:FF:FFFF,FFFFFFFFF:FFFFFFFFFFFFFFFFFFFF:FF,:F,FFFFF:FFFFF:FFFF,FFFFFFFF:FFFFFFFFFFFFFFFFFFFFFFFFFFFFFF:F:FFFFFFFFFFFFFF:FFFF:FFFFF:F,:F::FFFF
@A00920:152:HGHKKDRXX:2:2102:22788:9298 2:N:0:CGCGTTCA+CTAGAACA
GGACTACTGGGGTTTCTAATCCTGTTTGCTCCCCACGCTTTCGAGCCTCAACGTCAGTTACGGTCCAGCAGGCCGCCTTCGCCGCCGGTGTTCCTCCTAATATCTACGCATTTCACCGCTACACCGGGAATTCCACCTGCCTCTACTGTGCTCAAGCCCGGCAGTTTAGAAGGCAGTCTTGCGGTTGAGCCGCAAGATTTCACCTCCTACTTACCAGGCCACCTACGCGCCCTTTACGCCCAGTGATTCC
+
FFFFFFFFFFFFFFFFF:FFFF:FFFFFFF:FFFFFFFFFF:FFFFFFF:FFFFFFFFFFFFFFFFFFFFFFFFFFFFFFFF:FFFFFFFFFFFFFFFF:FF:FFFFFFFFF,,FF:FFFFFFFFFFF,FFFFFFF,FFF:FFFFFFFFFFF:FFFFFFFFF,FFFFF:FFFFFFFFFFFFFFFFFF,FFFFFFFF,FFF:FFFFFFFFFFFFFF:FFFFFFFF,F:F:FFFFFF:FFFFF,F:FF:FFF
@A00920:152:HGHKKDRXX:2:2102:22788:9455 2:N:0:CGCGTTCA+CTAGAACA
GGACTACTCGGGTATCTAATCCTGTTTGCTCCCCACGCTTTCGCTCCTCAGCGTCAGTATTGGCCCAGAGAACCGCCTTCGCTACTGGTGTTCCTCCCGATATCTGCGCATTCCACCGCTACACCGGGAATTCCATTCTCCTCTACCAAACTCTAGCCACAGCAGTATCGACTGCAGTTCCAGGGTTGAGCCCTGGGATTTCACAGCCGACTAACTGAGCCGCCTACGAGCTCTTTACGCCCAATGATTC
+
FFFFFFF,FFFFF,FFFFFFF::FFFFFFFF:FFFFFFFFFFFFFFFFFFFFFFFF,FFFFFFFFFFFFFFF:FFFFFFFFFFFFFFFFFFFFFFFFFFFFFFFFFFFFFFFFFFFFFFFFFFFFFFFFFFFFFFFFFFFFFFFFFFFFFFFFFFFFFFFFFFFFFFF:FFFFFFFFFFFFF:,F,FFFFFFFFFFFFFFFFFFFFFFFFFFFFFFFFFFF:F:FFFF,FFFFFFF:FFFFFFFFFFFF,
@A00920:152:HGHKKDRXX:2:2102:24713:9846 2:N:0:CGCGTTCA+CTAGAACA
GGACTACTGGGGTATCTAATCCTGTTTGCTCCCCACGCTTTCGTGCATCAGCGTCAGTGTTAGCCCAGGGGGCTGCCTTCGCCATCGGTGTTCCTCCAGATATCTACGCATTTCACTGCTACACCTGGAATTCCACCCCCCTCTGCCACACTCAAGTCTGCCAGTAACAAGCGCAGTTCCCAGGTTAAGCCCGGGGATTTCACACCTGTCTTAACAAACCGCCTACGCACGCTTTACGCCCAGTAATTCC
+
FF:FFFFFFFF:FFFFFFFF:FFFFFFFFFFFFFFFFFFFF:FFFFFFFFFFFFF,FFFFFFFFFFFFFFFFF:FFFFFFFFFFFFFFFFFFFFFFFFFFFFF:FFFFF,FFFFFFFFFFFFFF:FF:F,FFFFFFFFFFFFFFFFFFFFFFFF,FFFFFFFFFFFFFFFFFFFFF:FFF:FFFFFFFFFFFFFFFFF,FFFFFFFF:FFFFFF,FFFFF:FF,:F:FF:,F:F:FF,FFFFFF:FFFFF
@A00920:152:HGHKKDRXX:2:2102:17228:10504 2:N:0:CGCGTTCA+CTAGAACA
GGACTACCGGGGTTTCTAATCCCGTTCGCTCCCCATGCTTTCGCCTCTCAGCGTCAGGTCAGGCCCAGCGTGTCGCCTTCGCCACTGGTGTTCCTCCGGATCTCTACGCATTTCACCACTACACCCGGAATTCCACACGCCTCTACCTGCCTCTAGCCCCGCAGTTCGGTCACGTCCTCGCCCGGTTGAGCCGGGCGCTTTCACGCGCCACTTGCAGGACCGCCTACACGCGCTTTACACCCAGTAAATC
+
FFFFFFFFFFFFFFFFFFFFFFFFFFFFFFFFFFFFFFFFFFFFFFFFFFFFFFFFFFFFFFFFFFFFFFFFFFFFF:FFFFF:FFFFFFFFFFFFFFFFFFFFFFFFFFFFFFFFFFFF:FFFFFFFFFFFFFFFFFFFFFFFFFFFFFFFFFFFFFFFFFFFFFFFFFFFFFFFFFFFFFFFFFFFFFFFFFFFFFF:FFFFFFFFFF:FFFFFFFFFFFFFFFFFFFFF:FFFFFFFFFFFFFFFFF
@A00920:152:HGHKKDRXX:2:2102:8260:10535 2:N:0:CGCGTTCA+CTAGAACA
GGACTACTCGGGTTTCTAATCCTGTTCGCTCCCCACGCTTTCGTGCCTCAGCGTCAGTTTCGGCTCAGCGAGCTGCCTACGCAATCGGGGTTCTTGGTGGTATCTATGCATTTCACCGCTACACCACCAGTTCCGCCCGCCTTAACCGAACTCAAGCCCGTCAGTATCAATGGCAGTTCCAGGGTTGAGCCCTGGGATTTCACCACGGACTTAACGGGCCGCCTACGCACCCTTTAAACCCAATAAATCC
+
FFFFFFFFFFFFFFFFFF,FFF:FFFFFFFFFFFFFFFFFFFFFFFFFFFFFF:FFF:FFFFFFFFFFFFFFFFFFFFFFFFF:FFFFFFFFFF,FFFFFFF:F,,FF,FFFFFFFFFFFFFFFFFFF,FF,FFFFFFFF,FF,,FFF:,F:FF:FFFFF,F:FFFFF,:FFF,:F,FFFFFFFFFFFF:FFFFFFF::FFF,F::,FFFFF,FFFFFFFFFF,F:FF,FFFFF,:F,FFF::F:F,FF:
@A00920:152:HGHKKDRXX:2:2102:7410:10755 2:N:0:CGCGTTCA+CTAGAACA
GGACTACAGGGGTTTCTAATCCCGTTCGCTCCCCATGCTTTCGCCTCTCAGCGTCAGGTCAGGCCCAGCGTGTCGCCTTCGCCACTGGTGTTCCTCCGGATCTCTACGCATTTCACCACTACACCCGGAATTCCACACGCCTCTACCTGCCTCTAGCCCCGCAGTTCGGTCACGTCCTCGCCCGGTTGAGCCGGGCGCTTTCACGCGCCACTTGCAGGACCGCCTACACGCGCTTTACACCCAGTACATC
+
FFFFFFFFFFFFFFFFFFFFFFFFFFFFFFFFFFFFFFFFFFFFFFFFF:FFF:FFFFFFFFFFFFFFFFFFFFFFF,FFFFFFFFFFFFFFFFFFFFFFFFFFFFFFFFFFFFFFFFFFFFFFFFFFFFFFFFF:FFFFFFFFFFFFFFFFFFFFFFFFFFFFFFFFFFFFFFFFFFFFFFFFFFFFFFFFFFFFFF:FFFFFFFFFF:FFFF:FFFFFFFFFF:FFFF:F:FFF:F::F::FFF,FFF
@A00920:152:HGHKKDRXX:2:2102:20898:10880 2:N:0:CGCGTTCA+CTAGAACA
GGACTACCCGGGTATCTAATCCTGTTTGCTCCCCACGCTTTCGCACCTCAGCGTCAGGCACGTTCCAGAGCGCCGCCTTCGCCACCGGCCTTCTTCCCGATATCTACGCATTTCACCGCTACACCGGGAATTCCGCGCTCCTCTCCCGTCCTCTAGCTGAGTAGTTCCCCTCGAACTTTCTCGGTTAGGCCGAGAGATTTCCCAAGAGGCTTACCCAACCGCCTACGTGCTCTTTACGCCCAGGAAATCC
+
FFFFF:FFFFFFFFFFFFFFFFFFFFFFFFFFFFFFFFFFFFFFFFFFFFFFFFFFFFFFFFFFFFFFFFFFFFFFFFFFFFFFFFFFFFFFFFFFFFFFF,FFFFFFFFFFFFFFFFFFFFFFFF:FFFFFFFFFFFFFFFFFFFFFFFFFFFFFFF::FF:FFFFFFFFFFFFFFF:FFF:FFFFF::F::,FFFFFFF:FF,::F:F:FFFFF:FFFFFFF,FF:FFF:FF,FFFFFF,F,:FFFFF
@A00920:152:HGHKKDRXX:2:2102:26395:11005 2:N:0:CGCGTTCA+CTAGAACA
GGACTACTGGGGTATCTAATCCTGTTTGCTCCCCACGCTTTCGTGCCTCAGTGTCAGTGCTGGTCCAGATGGCCGCCTTCGCCACGGATGTTCCTCCCGATCTCTACGCATTTCACTGCTACACCGGGAATTCCGCCATCCTCTTCCGCACTCTAGCCCGCCAGTATCCAATGCAATTCCCAGGTTGAGCCCAGGGCTTTCACCTCAGACTTAACGAACCCCCTACGCACGCTTTACGCCCAGTAATTCC
+
FFFFFFFFFFFFFFFFFFFFFFFFFFFFFFFFFFFFFFFFFFFFFF,F:FF:FFFFFFFFFFF,:FFFFFFF::FFFFFFFFFF,FFFFFFFFFFFF::F,,FFFF:FF,FF:FFFFFFFFFFFFF:FFF:FFFFFF:,FFFF,,F,FFFFFF,FFFFF,FFFFFF:F:F:FFFF,FFFF:F:FFF,FFF:FFF:F,FF::F,,FF,F,FFF,F,,F,FF,F:F:FF:F,FF:FFFF:F:FFFF:,F,,F
@A00920:152:HGHKKDRXX:2:2102:15383:11130 2:N:0:CGCGTTCA+CTAGAACA
GGACTACCAGGGTATCTAATCCTGTTTGCTCCCCACGCTTTCGCTCCTCAGCGTCAGTTACTGCCCAGAGACCCGCCTTCGCCACCGGTGTTCCTCCTGATATCTGCGCATTTCACCGCTACACCAGGAATTCCAGTCTCCCCTACAGCACTCTAGTCTGCCCGTATCGACTGCAGGCTCGGGGTTGAGCCCCGAGTTTTCACAGCCGACGCGACAGACCGCCTACGAGCTCTTTACGCCCAATAATTCC
+
FFFFFFFFFFFF:FFFFFFF,FFFFFFFF,FFFFFFFF:FFFFFFFFFFFFFFFFFFFFFFFFFFF,FFFFFFFFFF:FFFFF:FF:FFFFFFFFF:FFFFFFFFF,FFF,F:FF,FF:FFFFF,:FFFFFF,FFFFFFF:FFFFFFFFFFFFFFFFFFFFFF:FF:FFF,FFF:FFFFFFFFFFFFFFF:FFFFFFFF:FFFFFFFFFFFFF,FFFFFFFF:F::FFFFFFF,FFFFF,F,FF,F:F,F
@A00920:152:HGHKKDRXX:2:2102:28438:12038 2:N:0:CGCGTTCA+CTAGAACA
GGACTACAGGGGTTTCTAATCCTGTTCGCTCCCCACGCTTTCGCGTCTCAGCGTCAGTACCGTCCCAGAGAGCTGCCTTCGCCATTGGTGTTCTTCCTGATATCTGCGCATTTCACCGCTACACCAGAAATTCCACTCTCCTCTTCCGGACTCTAGCCACACGGTTTCCGTCGACGTCTGGAGGTTGAGCCTCCAGTTTTCACAACGGACCTGCGTGGCCGCCTACACGCGCTTTACGCCCAGTAAATCC
+
::FFFFFFFFFFFFFFFFFFFFFFFFFFFFFFFFFFFFFFFFFFFFFFFFFFFFFFFFFFFFFFFFFFFFFFF:FFFFFFFFF,FFFFFFFFFFFFFFFFFFFFFFFFFFFFFFFFFFFFFFFF,FFF:FFFF:FFFFFF:FFF:FFFFFFFFFFFFFFFFFFFF,FFFFFFFFFFFFFFFF:FFFFFFFFFFFFFFF:FFFFFFFFF,FFFFFFFFFFFFFFF:FFF:FFFF,FFFFFFF:FFFFF,FF
@A00920:152:HGHKKDRXX:2:2102:23710:12962 2:N:0:CGCGTTCA+CTAGAACA
GGACTACTCGGGTTTCTAATCCTGTTTGCTACCCACGCTTTCGCTCCTCAGTGTCAGTATCAGTCCAGGAAGTCGCCTTCGCCACTGGTGTTCCTTCCGATCTCTACGCATTTCACCGCTACACCGGAAATTCCACTTCCCTCTACTGTACTCTAGCTTGCCAGTATCGGATGCACGTCCCAGGTTAAGCCCAGGGGTTTCACATCCAACTTAACAAGCCACCTACGTGCGCTTTACGCCCAGTAATTCC
+
FFFFFF:FFF:F:FFFFFFFFFFFFFFFFFFFFFFFFFF:FFFFFFFFFFFFFFF:FFFFFFFFFFFFFFF:FF:FFFFFF:FFFFFFFFFFFFFFFF:,FFFFFFFFFFF,FFFFF,FFFFF,FFFF,FFFF::FFFFFFFFFFFFFFFFFFFFFFFFFFFF:FFFFFFFFFFFFF,F:FFFFFFFFFFFFFFFFF:FFF::::FFF:FFF:,FFFF:FFFFFFF,F:,FFFFFFFF:F::F:,FFFFF
@A00920:152:HGHKKDRXX:2:2102:30282:13166 2:N:0:CGCGTTCA+CTAGAACA
GGACTACTGGGGTATCTAATCCTGTTTGATCCCCACACTTTCGAGCCTCAGTGTCAGTTACAGTTTCGTCATCTGCCTTCGCAATAGGTGTTCTATGACATATCTAAGTATTTCACCACTACATGTCATATTCCGCCAACGGCATCTGTACTCAAGCCCTACAGTATCAATGGCAATTTATGGGTTAAGCCCAGAGATTTCACCACTGACTTATAATGCCACCTACGCACCCTTTAAACCCAATGAATCC
+
FFFFFFF:,FFFFFFFFFFFF:F:FFFFFFFFFF:F:FFFFFF,F,FFFFFFFFFFFF,FFFF,:,FF,F:,,FFF,FFFFF:,F,FFFFFFF:FFFF,:F,FFFFFFFFFFFF:FFFFFFFF,FFFF:FFFFFF,FFFF::FF,:,F:FFFFFFFF,FFF,FFF:FFFF:,F,F::F,,FFFFFFFFFF,FFFFF,FFF,F:FFFFFF::FF:FF,FFFFFFFFF,,,,FFFFF::FFF,,F:,:,FFF
@A00920:152:HGHKKDRXX:2:2102:5276:13448 2:N:0:CGCGTTCA+CTAGAACA
AGACTACTCGGGTTTCTAATCCCGTTCGCTACCCTAGCTTTCGTGCCTCAGCGTCAATTCATCCCCAGCAAGCTGCTTTCGCCGTTGTCGAACCTGACGATAACTACGCAATTCACCGCTCCACCGTCAGTTCCACTTGCACCTAGATGATTCAAGCTCCCCAGTATGCCAAGCAATTCCTCGCTAGAGCCGAGGGCTTTCACAAAGCACTTGAGGAGCAGCCTACGCACGCTTTAAGCCCAGTGATTCA
+
,:,F,:FFF:FFFF,F,FF,F,F,F,,FFFF:,:,FF:,:,F,F::FF:F,FFF,FFFFFF,:FF,FFFF::FFFF:FF:F,F:F,F,,,,,F,,FFF,F:F,,FFFFFF,,,FFF,,F,,FF:FF,:FFFFFFFF,F:,,F,F:,F,F:,FFF:,,FF,:FF:::,::,F:FFF:F,FF,:,:F,,FFF:FF,:,F:,F,F,FF:,F::FF:FF,F,F,F,FFF,,FFFFFFF:FF,::FF,FF,,:F,
@A00920:152:HGHKKDRXX:2:2102:2266:13589 2:N:0:CGCGTTCA+CTAGAACA
GGACTACTGGGGTATCTAATCCCGTTTGCTCCCCTAGCTTTCGCTCCTCAGCGTCAGTTCAGGCCCAGACCACCGCCTTCGCCACCGGTGTTCTTCCAGATATCTACGCATTCCACCGCTACACCTGGAATTCCATGGTCCTCTGCCGAACTCCAGATCTGCAGTATCCAGCGACCTCTCCCTGTTGAGCAGTGGAGATTTCACGTCAGACTTACAGATCCGCCTACGAGCCCTTTACGCCCAATAATTC
+
FFFFFFFFFFFF:FFFF,FFFFFFFFFFFFFFFFFFFFFFFFFFFFFFFFFFF:FFFFFFFFFFFFFFFFFFFFFFFFFFFFFFFFFFFFFFF:FFFF:FFF:FFFFFFFFFFFFFFFFF,F:FFFFFFFFFFFFFFFFFFFFFFFFFFF:FFFFFFFFFFFFFF::FFFFF:FFFFFFFFF:FF:FFFFFFFF:FFFFFFF:FFFFFFFF:F:FFF,F:F:FFFFFF:F:FF,FF,FFFFFFFFFFFFF
@A00920:152:HGHKKDRXX:2:2102:12183:13730 2:N:0:CGCGTTCA+CTAGAACA
GGACTACTGGGGTATCTAATCCTGTTTGCTCCCCACGCTTTCGCACCTCAGCGTCAGTACCGGACCAGTGAGCCGCCTTCGCCACTGGTGTTCTTCCTAATATCTACGAATTCCACCTCTACACTAGGAGTTCCACTCACCTCTTCCGGACTCAAGATCACCAGTATCAAAGGCAGTTCTGGAGTTGAGCTCCAGGATTTCACCCCTGACTTAATGATCCGCCTACGTGCGCTTTACGCCCAGTAAATCC
+
FFFFFFFFFFFFFFFFFFFFFFFFFFFFFFFFFFFFFFFFFFFFFFFFFFFFFFFFFFFFFFFFFFFFFFFFFFFFFFFFFFFFFFFFFFFFFFFFFFFFFFFFFFFFF:FFFFFFFFFFFFFFF:FFFFFFFFFFFFFFFFFFFFFFFFFFFFFFFFFFFFFFFFFFFFFFFFFFFFFFFFFF,FF,FFFFFFFFF:FFFF:FFFFFFFFFFFFFFFFFFFFFFFFFFFF::FFFFF:FF:FF,FFFFF
@A00920:152:HGHKKDRXX:2:2102:13241:13808 2:N:0:CGCGTTCA+CTAGAACA
GGACTACAGGGGTTTCTAATCCCGTTCGCTACCCTCGCTTTCGCGGCTCAGCGTCAGTTGCAGCCCAGGGCGCCGCCTTCGCCTCTGGTGTTCCTCCTGATCTCTACGCATTTCACCACTCCACCCGGAATTCCCCGCACCTCTGCAGACCTCAAGCTCCAGAGGTACCAACGGCCTAATCAGGTTGAGCCGGCAGCTTTAAACTCCCAACTGAAAATCCGCCTGCCCGCGCCTTACGCCCAGAAAAAAC
+
FFFFFFFF:FFFFFFFFFFFFFFFFF,FFFFFFF,,FFF,FFFF,:FFFFFFFFFFF,F,F,FFFFFF:F,F,FFFFFFFFFF,FFFF:FFFFFFFF,FF:FFFF,FFFFFFFFFFFFFF:F:FF:FFFFFFFF:F:F,FF,FF,F,F,FFFF,:F,,,F,,:,,F,,,::,,F,F,,,,F,FF,F,,,,FF,,,,,FFF,,:,:FF,,:,FFFF,,,,F,,F,,FF,,,,,,F,:F:,FF,,,,:,,FF
@A00920:152:HGHKKDRXX:2:2102:5502:14058 2:N:0:CGCGTTCA+CTAGAACA
GGACTACTGGGGTTTCTAATCCTGTTCGCTCCCCACGCTTTCGCTCCTCAGCGTCAGTACCGGCCCAGACCACTGCCTTCGCCATCGGTGTTCCTCCTGATATCTGCGCATTTCACCGCTACACCAGGAATTCCATGGTCCCCTACCGGACTCAAGCCAGACCAGTATCAGATGCACGCCCCCGGTTGAGCCGGAGGATTTCACACCAGACTTGATCAGCCGCCTACGAGCTCTTAACGCCCCATGAATC
+
:F:FFFFFFFFFFFFFFFFFFFFFFF:FFFFFFFFFFFFFFFFF:FFFFFFFFFFFFFFF,FFFFFFFFFFFFFFFFFFFFFFFFFFFFFFFFFFFFFFFFFFFF:FFFFFFFFFFFFFFFFFFF,FFFFFFFFF,FFFFF:FFFFFFFFFFF,FFFFF,F:F,::F:FFFF:F::FFFFFFFFFFFFFFFFFFFF:FFF:FF:FF:,:FFFFFFFF:FF,FF:F:FFFFFFFFF,FFFF:,,:,:FF,F
@A00920:152:HGHKKDRXX:2:2102:25581:14356 2:N:0:CGCGTTCA+CTAGAACA
GGACTACAAGGGTTTCTAATCCCGTTCGCTACCCATGCTTTCGCGTCTGAGCGTCAGTTGGATGCCAGTAAGTCGCCTTCGCCACTGGTATTCTGGCTTATATCTACGCATTTCACCACTGCACAAGGACTTCTCCTTACCTCTCATCCACTCTAGACTGGCAGTATCACTCACCCTCTCCCAGTTTAGCTGGGAGCTTTCGTGAGTAACGTTCCGATCCGCCGGCACGCGCTTGCGGGCCAGGACCTCC
+
,FF:FFFFF:FFFF:FFF:,FFF::FFFF,FFFFFF:F:F:FFFFFFFFFFFFF:F:F:F:FFF::FF,F:FFF,FFF,FFF,F,FFFFF,::F,,,FF,F,FF,FFF:,F,FF,F,FF:,,,FFFFFFFF,FF,,FF,F::,FF:FF,F:,FF,F:FFF,F:F,FFF,FFFF,FFFFFFF:F::FF:FF,FFF,:::,FF,FF,::,,F:F,:,F,F,F,::,F,FFFFF,,,F:F,FF,,FF,,:F,,
@A00920:152:HGHKKDRXX:2:2102:12852:14418 2:N:0:CGCGTTCA+CTAGAACA
GGACTACTCGGGTTTCTAATCCTGTTTGATCCCCACACTTTCGTGCCTCAGCGTCAGTTACAGCCTGGTAAGCTGCCTTCGCTATCGGTGTTCTTGACGATATCTATGCATTTCACCGCTACACCGTCAATTCCGCCTACCTCGTCTGTACTCAAGCCTCACAGTATCAATGCCACCCTCCCGGTTAAGCCGGGATATTTCAGCACTGACTTAATAGGCCGCCTACGCACCCTTTAAACCCAATAAATCC
+
FFFFFFFFFFFFFFFFFFFFFFFFFFFFF,FFFFFFFFFFFFFFF:FFF:FFFFFFFFFFFFFFFFFFFFFFFFFFFFFFFFFFFFFFFFFFFFFFFFFF,FFFFFFFFFFFFFFFFFFF:FFFFFFFFF:FFFFFFFFFFFFFFFFFFFFFFF:FFFFFFFFFFFFFFFFFFFFFFFFFFFFFFFFFFFFFFFFFFF:FFFFFFF:F:FFFFFFFFFFFFFFFFFF:FFFFFFFFF:F:FFF:F,,FFF
@A00920:152:HGHKKDRXX:2:2102:20021:14465 2:N:0:CGCGTTCA+CTAGAACA
GGACTACCAGGGTATCTAATCCTGTTTGCTCCCCACGCTTTCGCGCCTCAGCGTCAGAAACGGACCAGCGAGCCGCCTTCGCCACTGGTGTTCCGCCGAATATCTACGAATTTCACCTCTACACTCGGCATTCCACTCGCCTCTTCCGTCCTCGAGACATCCAGTATCGGAGGCAGTTCCGGGGTTGAGCCCCGGGATTTCACCCCCGACTTGAACATCCGCCTACGCGCCCTTTACGCCCAGTAATTCC
+
FFFFFFFFFFFFFFFFFFFFFFFFFFFFFFFFFFFFFFFFFFFFFFFFFFFFFFFFFFFFFFFFFFFFFFFFFFFFFFFFFFFFFFFFFFFFFFFFFFF:FFFFFFFFFFFFFF:FFFFFFFFFFFFFFFFFFFFFFFFFFFF:FFFFFFFFFFFFFFFFFFFFFFFFFFFFFFFFFFFFFFFFFFFFFFFFFFFFFFFFFFFFFFFFFFFFFFFFFFFFFFFFFFFFFFFF:FFFFFFFFFFF:::FFF
@A00920:152:HGHKKDRXX:2:2102:25861:14716 2:N:0:CGCGTTCA+CTAGAACA
GGACTACAGGGGTATCTAATCCCATTCGCTACCCACGCTTTCGTGCCTCAGCGTCGAGAGAGCGCCAGTGCATTGCCTTCGCATTTGGTGTTCCCCAAGATATCAACGGATTTCACCCCTACACCTTGAGTTCCATGCACCTCTCACTTCTCCTAGCCATACCGTTTCGAATGCGATTCCGGGGTTGAGCCCCGGGATTTAACACCCGACTAATATAGCCGCCTACGCACCCTTTACGCCCAGTGATTCC
+
FFFFFFFFFFFFFFFFF:FFFFFFFFFFFFFFFFFFFFFFFFFFFFFFFFFFFFFFFFFFFFFFFFFFFFFFFFFFFFFFFFFFFFFFFFFFFFFFFFFFFFFFFFFFFFFFFFFFFFF::FFFFFFFFFFFFFFFFFFFFFFFFFFFFFFFFFFFFFFFFFFFFFFFFFFFFFFF:FFFF:FFFFFFFFFFFFFFFFFFFFFFFFFFFFFFFFFFF,FFFFFFFFFFFFFFFF:FFF:FFF,FFFFFFF
@A00920:152:HGHKKDRXX:2:2102:6876:14841 2:N:0:CGCGTTCA+CTAGAACA
GGACTACAAGGGTTTCTAATCCTGTTTGCTCCCCACGCTTTCGCACCTCAGCGTCAGTACCGAGCCAGTGAGCCGCCTTCGCCACTGGTGTTCCTCCGAATATCTACGAATTTCACCTCTACACTCGGAATTCCACTCACCTCTCTCGGACTCGAGACTACCAGTATCAAAGGCAGTTCCGGGGTTGAGCCCCGGGATTTCACCCCTGACTTAATAGTCCGCCTACGTGCGCTTTACGCCCAGTAATTCC
+
FF,FFFFFFFFFFFFFFFFFFFFFFFFFFFFFFFFFFFFFFFFFFFFFFFFFFFFFFFFFF:FFFFFFFFFFFFFFFFFFFFFFFFFFFFFFFFFFFFFFFFFFF:FF:FFFFFFFFFFFFFFFFFFF:FFFFFFFFFFFFFFFFFF:FFFFFFFFFFF:FFFFFFFF:FFFFF,FFFFFFFFF:FFFFFFFFFFFF,FFF:FFFFFFFFFFFFFF:FFFFFFFFF,FFFFFFFF,FFFFFFFFFFF,FF
@A00920:152:HGHKKDRXX:2:2102:24985:15389 2:N:0:CGCGTTCA+CTAGAACA
GGACTACCCGGGTTTCTAATCCTGTTTGCTCCCCACGCTTTCGCGCCTCAGCGTCAGTTGAGGTCCAGATGGCCGCCTTCGCCACCGGTGTTCTTCCCAATATCTACGAATTTCACCTCTACACTGGGAATTCCACCATCCTCTCCCGCACTCAAGCCAGCCCAGTCTCAAGCGCAATTCCCGGGTTGAGCCCAGGCCTTTCACGCCGGACTTGAGCAGCCGCCTGCGCGCCCTTAACGCCCAGAAATTC
+
FFFFFFFFFFFFFFFFFF,FFFFFFFFFFFFFFFFFFFFFFFF,FFF:FFFFFFFFFF:F:FF,FF:FFFFFF:FFFFFFFFFF::FFFFFFFFFFF,FFFFFFFFFFF:FFFF:FFFFFFFFFFFFFF,FFFF:FF,FFFFFFFFFFFFFFFFFFF,:F:,F,FF:FFFFFF:FFFF,F:FFFFFFFFFFFFFF,F,F,FFFFF,F,FFFF::::FFFFFFFFF,,:FFFFF:,,:F:FFF:F,:FF:F
@A00920:152:HGHKKDRXX:2:2102:3351:16845 2:N:0:CGCGTTCA+CTAGAACA
GGACTACAAGGGTTTCTAATCCCGTTTGCTCCCCCAGCTTTCGCGTCTCAGCGTCAGGGACGGCCCAGGTGACCGCCTTCGCCACTGGCGTTCCTCCCGATATCTACGCATTTCACCGCTACACCGGGAATTCCATCACCCTCTACCGCCCTCAAGCTCGCCAGTCTCCCGCGGCCTTCTCCGGTTGAGCCGGAGGCTTTAACACGGGACTTAACGAACCGCCTGCACGCGCTTTACGCCCAGTAATTCC
+
FFFFF,FFFFFFFFFFFFFFFFFFFF:F:F,FFF,FFFFFFFFFF,,FFFFFFFFFFF,,FF:FFF:FFFFFF,FFFFFFFF:F,,FF:FFFF,:FF:FFFFFF,FFFFFFFFFFFFFF::FFFFF,F,FFFFF:,FFFFFF:FF,FFF,FFF:FFFF:F,FFFF,FF:FFFF:F:F,FF,,F,FF:,:FF,FFF,,F,F:,F,F,FFF:F:,FFF:,F:FF,,F,F,FFF,:FFFFFFF,FF,FF,FF,
@A00920:152:HGHKKDRXX:2:2102:4472:17127 2:N:0:CGCGTTCA+CTAGAACA
GGACTACAGGGGTTTCTAATCCCGTTCGCTCCCCATGCTTTCGCGTCTGAGCGTCAGGCCAGGCCCAGCGTGCCGCCTTCGCCACTGGTGTTCCTCCGGATCTCTACGCATTTCACCACTACACCCGGAATTCCACACGCCTCTACCTGCCTCAAGCCCCGCAGTTTCGCACGACCTCGCCCGGTTGAGCCGGGCGCTTTCACGCACGACTTGCACGGCCGCCTGCACGCGCTTTACACCCAGTCAATCC
+
FFFFFFFFFFFFFFFFFFFFFFFFFFFFFFFFFFFFFFFFFFFFFFFFFFFFFFFFFFFF:FFFFFFFFFFFFFFFFFFFFFFFFFFFFFFFFFFFFFFFFFFFFFFFFFFFFFFFFFFFFFFFFFFFFFFFFFFFF:FFFFFFFFFFFFFFFFFFFFFFFFFFFFFFFFFFF:FF:FFF:FFFFFFFFFFFFFFFFF,F,FFFFFF:FFFFFFFFFFFFFFFFFFFFFFFF,FFFFFFFFFFF,F,FFF
@A00920:152:HGHKKDRXX:2:2102:22661:17534 2:N:0:CGCGTTCA+CTAGAACA
GGACTACAAGGGTATCTAATCCTGTTTGCTCCCCACGCTTTCGTGCATGAGCGTCAGAAAAGGCCCAGCCGACTGTCTTCACCATTGGCGTTCCGAACGATATCTACGCATTTCACCGCTCCACCGTTCGTTCCGTCGGCCCCTACCTCTCTCAAGACCCGCAGTCCACCCTGCAGTTCACCGGTTGAGCCGGGGGATTTCACAGAATGCTTACGGGACCGCCTGCGCACCCTTTAAGCCCAGTAATTCC
+
FFFFFFF,FFFFFFFFFFFFFFFFFFFFFFFFFFFFFFFFFFFFFFFFFFF:FFFFFF:,FFFFFFFF:F:FFFFFFFFFFFFF:FF,F:FFFFFF:FFFFFFFFFFFFFFFFFFFFFFFFFFF,FFF:FFFFF:,F,,FF,FFFFF,F,FFF:FFFFFFFFFFF:,:,FF,:FFFF:F,F:FFFF,FFFF,FFFF:FFFFFFF:FFF:::FFF,,F:FFFFFFFFF:FFFFFFFFFFFFFFFFFFFFFF
@A00920:152:HGHKKDRXX:2:2102:16486:17769 2:N:0:CGCGTTCA+CTAGAACA
GGACTACCAGGGTATCTAATCCCGTTTGCTCCCCTAGCTTTCGCGCCTCAGCGTCAGTGTTGGTCCAGGATGCCGCCTTCGCCACCGGTGTTCCGCCAGATATCTACGCATTTCACCGCTACACCTGGAATTCCACATCCCTCTCCCAAACTCGAGCCTTCCAGTATCAGACGCCGTTCCCAGGTTAAGCCGGGGGATTTCACGTCTGACTTAGATGGCCGCCTACGCGCCCTTTACGCCCAGTAATTCC
+
FFFFFFFFFFFFF:FFFFFFFFFF,,FFFFFF,FFFFFFFFFFFFFFFF,FFFFFFF:FFFFFFFF:FF,FFFFFFFFFFFF:FFFFFFFFF:F,FFFFFF,FFFFFFF,FFFFFFFFFFFFFFFFFFFFFF:FFFFFFF:F,FFFFFF,FFF:FFFFFFFFFFF:,FFFFFF:,,:FFFFFFFFFF:FFFFFFFFFFFFFFFFFFFFFFF,FFFFFFFFFF,F,FFF,F:FFFF,FFFF::FFFFFFFF
@A00920:152:HGHKKDRXX:2:2102:29921:18270 2:N:0:CGCGTTCA+CTAGAACA
GGACTACTGGGGTATCTAATCCTGTTTGATCCCCACACTTTCGAGCCTCAGCGTCAGTTGTTGTCCAGTACAATGCCTTCGCTATCGGTGTTCCTGATGGTATCTATGCATTTCACCGCTACACCATCAATTCCATGTACCCCTCCAACACTCAAGCTCCCCAGTATCAATGGCACTGCCCCGGTTGAGCCGGGGTCTTTCACCACTGACTTAAAGAGCCGCCTACGCACCCTTTAAACCCAATAAATCC
+
FFFFFFFFFF:FFF,FFFF:FFFF::F:FFFF,FFFFFFFF:F,F:FFFF:FF,FF,FFF,F,,FFFF::FFFF:F:,,,:FF:FF:FF::F:F:FFFFF:F:FF:F:FFF,F,:FFFFFFFFFFF:FFF:FF:,,FFFFFFF:FFFFFFFFFFF:FFFFFFFFF,F:FFFF:,FFFFFFF:F::FFFFFFF,FFFF,FF::::,F,:FFFFFFF:FFFF,F:FFF,F:F,FFFF,FFFF:FFFF:FFF,
@A00920:152:HGHKKDRXX:2:2102:18954:19132 2:N:0:CGCGTTCA+CTAGAACA
GGACTACTGGGGTTTCTAATCCTGTTTGCTCCCCACGCTTTCGCTCCTCAGCGTCAGTGCCGGCCCAGACCACCGCCTTCGCCACCGGTGTTCCTCCTGATATCTGCGCATTTCACCGCTACACCAGGAATTCCGTGGTCCCCTACCGGACTCTAGCCATAGCAGTCTCGAGTGGCGTCTCCAGGTTGAGCCTGGAGTTTTCACACCCGACTTGCTAAGCCGCCTACGAGCTCTTTACGCCCAATAAATC
+
FFFFFFFFFFFFFFFFFFFFFFF:FFFFFFFFFF:FFFFFFF:FFFFFFFFFFFFFFFFFFFFFFFF:FFF:,FFFFFFFFF:FFFFFFFFFFFFFFFFF:FFFFFFFF,FF,FFFFFFFFFFFFFFFF,FFFFFFFFFFF:FFFFFFFFFFFF:F:FF:FFFFFFFF:FFFFFFFF,:FFFF:F,F:FFFFFFFFFFFFFFFFF::FFF:FFFFFF,FFFF:F:FFF:F:FFF,F:FF:F:F:F,,,FF
@A00920:152:HGHKKDRXX:2:2102:31810:19257 2:N:0:CGCGTTCA+CTAGAACA
GGACTACACGGGTTTCTAATCCTGTTTGCTCCCCACGCTTTCGTGCATGAGCGTCAGTGTCAGCCCAGAGACCTGCCTTCGCCATCGGTATTCCTCCTGATATCTACGCATTTCACTGCTACACCAGGAATTCCAGTCTCCTCTGCCGCACTCAAGCCTTGCAGTCCCAAATGCCATTCCCAGGTTGAGCCCGGGGCTTTCACATCTGGCTTACAAAACCGCCTGCGCACGCTTTACGCCCAGTAATTCC
+
FFFFFFFFFFFFF:FFF:FFFFF:FFFF:FFFFFFFFFFFFF:FFFFFFF:FF,,FFFFFFFFFFFFFFFFFFFFFFFFFFFFFFFFFFFFFFFFF:FFFFFF::FFFFFFFF,FFFF,FFFFFFFF:FFFFFFFFFFFFFFFFFFFFFFFFFFFF:FF:F:FFFFFFFF:FFFFFF:FFFFFFFF::F,FFFFF:FFFFFFFF:::FFFFF:FFF,,F:FF:FFFFF:F,FFFFFFFFFFFF:FF:FFF
@A00920:152:HGHKKDRXX:2:2102:8648:19476 2:N:0:CGCGTTCA+CTAGAACA
GGACTACCAGGGTATCTAATCCCGTTCGCTACCCTGGCTTTCGCGGCTCAGCGTCAGGTGCAGCCCAGGGCGCCGCCTTCGCCTCTGGTGTTCCTCCGGATCTCTACGCATTTCACCACTCCACCCGGAATTCCACGCCCCTCTGCTGCCCTCTAGCTGTCCAGTTTCGAACGGCCTCTCCCGGTTGAGCCGGGAGCTTTCACGTCCGACTTGAACAGCCGCCTGCCCGCGCTTTACGCCCAGGAAATCC
+
FFFFFFFFFFFFFFFFFFFFFFFFFFFFFFFFFFF,FFFFFFFFFFFFFFFFFFFFFFFFFF:FFFFF,FFFFFFFF:FFFFFFFFFFFF:FFFFFFFFFFFFFFFFFFFFFFFFFFFFFFFFFFFFFFFFFFF:FF:FFFFFFFFF:FFF:FFFFFFFFFFFFFFF,F::FFFFFFFF:FF,F:FFFFFFFF:,FF,:FFFFFFFFFFF:,F,F:,FFFFFFF,:FFFFFFFF:FFFF:FF:,F::FFF
@A00920:152:HGHKKDRXX:2:2102:15772:19883 2:N:0:CGCGTTCA+CTAGAACA
GGACTACCAGGGTATCTAATCCCGTTTGCTCCCCTGGCTTTCGCTCCTCAGCGTCAGTATCGGTCCAGAAAGCCGCCTTCGCCACCGGTGTTCCTCCTGATATCTACGCATTTCACCGCTACACCAGGAATTCCACATTCCTCTCCCGAACTCAAGTCAACCAGTAAAGGACTCAGATCCCGAGTTAAGCTACCGGAATTCAAGACCGACATAGGCGACCGCCTACGCGCCCTTTACGCCCAGTAAATAC
+
FFFFFFFFFFFFFFFFFFFFFF,FFF:FFF,FFF,:FFFFFFFF,FFFFFFFFFFFFF::F,F,FFFF:F,,F,FFFFFFFFFFFFFF:FFFF::FF,,FFFFFF,FF::FFFFFFF:FFFFFF:,F,F,:FFFFFFF,FF,FF:FFFFFFFFFFF:,F,FFF,F,,F,FFF:FFF,FF,F,,,FF:F,FF,:,FFF,FF,,,,,:,F,,FF,:,:,F,F,,F,:::,,:FF,F::,FFFFF,F,F,FFF
@A00920:152:HGHKKDRXX:2:2102:31928:19993 2:N:0:CGCGTTCA+CTAGAACA
GGACTACTGGGGTATCTAATCCTGTTTGATCCCCACACTTTCGTGCCTCAGCGTCAGTTACTGCCTAGTAAGCTGCCTTCGCTATAGGTGTTCTTGACGATATCTAAGCATTTCACCGCTACACCGTCAATTCCGCCAACCTCAACTTTACTCAAGTCCTACAGTATCAATGCCACCCTCCCGGTTAAGCCGGGATATTTCAGCACTGACTTATAAGACCGCCTACGCACCCTTTAAACCCAATAAATCC
+
FFFFF:FFFFFFFFFFFFFFFFFFFF,FFFFFFFF:FFFFFFFFFFFFFFFFFFFFFFF,FFFFFFFFF,FFFFF:FFFFFFF:FFFFFFFFFFFFFF:F:FFFFFFFFFFF,FFFFFFFFFFF,FFFF:FFFFFFFF,FFFF::FFFFFFFFFFF::FFFFFFFFFFF::FFFFFFFFF,FFFFFFFFFFF,FFF,FFF:FFF:FFFFFFFFFF,:FFF:FFFFFFF,,FFFFFFFFFFFFFFFF:F,F
@A00920:152:HGHKKDRXX:2:2102:22092:20431 2:N:0:CGCGTTCA+CTAGAACA
GGACTACAAGGGTATCTAATCCTGTTCGCTACCCACGCTTTCGCGACTCAGCGTCAGGACGGCCCCAGAAAGCAGCCTTCGCAACAGGAGTTCAGCCCGATATCTAAGCATATCACCACTACACCGCGAATTCCCCGAACCTCTCCCCTACTCGAGTCCGACAGTATCAAAGGCTCTCACCCAGTTAGCCCCGCATATTTCCCCCTGAAATTAACATAACCCCACCCACACTTTAAACCCAAGAAAATCG
+
FFFFFFF,,FFFFF:FFFFFFF,,FFFF,F:FFFFF:FFF,F,:F,FF,FFFF:FFF,,,F:,,FF,:,,,FF,F,,FFFFFFF,FF:FF::F:,F,FFF,FFF,F,FFFF:FFFFF:FFFF,FFF,F,FF,FF,F:,,F,,F:,,FF,,F,F,FFFF,:FFF,F,FF,FFF,,,F,,:,,,,,F,F:FFF,F,:FFF,F,,F,F::F,:F:,,,,:,,F,F,,F,,,F,F,,,,FF,FF:,,F::,,F,
@A00920:152:HGHKKDRXX:2:2102:29071:20494 2:N:0:CGCGTTCA+CTAGAACA
GGACTACTAGGGTATCTAATCCTGTTTGCTCCCCACGCTTTCGTGCATGAGCGTCAGTGTTGGCCCAGGAGGCTGCCTTCGCCATTGGTGTTCCTCCACATCTCTACGCATTTCACCGCTACACGTGGAATTCCACCTCCCTCTGCCACACTCGAGCCCCGTAGTTTCGAGCGCAATTCCCAAGTTAAGCCCGGGGATTTCACACTCGACTTGCGAGGCCACCTGCGCACACTTTACGCCCAGTAATTCC
+
FF:FFFFFFFFFFFFFF:FFFFFFFFFFFFFFFFFFFFFFFFFFFFFFFFFFFFF:FFFFFFFFFFFFFFFFFFFFFFFFFFFFFFFFFF:FFFFFFFFFFFFFFFFFFFFFFF:FFFFFFFFFFFFFFFFFFFFFFFFFFFFFFFFFFFFFFFFFFFFFFFFFFFFFFFFFFFF:FFFFFFFFFF:FFFF,FFFFFFFFFFFFFFFFFFFFFFFF:FFFFFFFFFFFFFFFFFFFFFFFF:F:F:FFFF
@A00920:152:HGHKKDRXX:2:2102:18774:21073 2:N:0:CGCGTTCA+CTAGAACA
GGACTACAAGGGTATCTAATCCTGTTTGCTCCCCACGCTTTCGCTCTTCAGCGTCAGTATCGGCCCAGAGTGCTGCCTTCGCCGTTGGTGTTCCTCCTGATATCTGCGCATTTCACCGCTACACCAGGAATTCCACACTCCTCTACCGAACTCGAGTCACAGCAGTATCGACTGGCGTCCCAAGGTTGAGCCTTGGATTTTCACAGTCGACTTACTGAACCGCCTAGGAGCCCTTTACGCCCAATAATTC
+
FFFFFFF:FFFFFFFFFFFFFFFFFFFFFFFFFF,FFFFFFFFFFFFFFFFFFFFFFFFFFFFFFFFFFFFFFFFFFFFFFFF:F:FFFFFFFFFFFFFFFFFFFFFFFFFFFFFFFFFFFFFFF:FFF:FFFFFFFFFFFFFFFFFF:FFFFFFFFFFFFF:FFF:FFFFFFFFFFFFFFFFFFFFFFFFFFFFFF:F:FFFFFFFFF:FFF:FFFFFFFFFFFFFFFF,FFFFFFFFFFFF:FFFF:F
@A00920:152:HGHKKDRXX:2:2102:29586:21230 2:N:0:CGCGTTCA+CTAGAACA
GGACTACCGGGGTATCTAATCCTGTTTGCTACCCACGCTTTCGTAGTTCAGTGTCAGTATCTAGCCAGTTTGCCGCCTTCGCTTCTGGTGTTCCTCCCGATCTCTACGCATTTCACCGCTACACCGGGAATTCCACAAACCTCTCTAGCACTCCAGTCTTACCGTTTCTAAGGCACTTCCGGAGTTAAGCCCCGGGATTTCACCTCAGACAAATAAGACCACCTACCTACCCTTTACGCCCAATAATTCC
+
FFFFFFFFFFFFFFFFFFFFFFFFFFFFFFFF:FFFFFFFFFFFFFFF:FFFFFFFFFFFFFFFFFFFFFFFFFFFFFFFF:FFFFFFFFFFFFFFFFFF:FFFFFFFF:FFFFFFFFFFFFFFFFFFFFFFFFFFFFFFFFFFFFFFFFFFFFFFFFFFFFFFF:FFFFFFFF:FFFFFFFFF:F:FFFFFFFFFFFF,FFFFFFFFFFF:FFFFFFFFFFFFFFFF,FFFF,FFFFFFFFFFFFFF,F
@A00920:152:HGHKKDRXX:2:2102:25907:21245 2:N:0:CGCGTTCA+CTAGAACA
GGACTACCGGGGTTTCTAATCCTGTTTGCTCCCCACGCTTTCGCACCTCAGCGTCAATATGTGTCCAGTAAGTCGCCTTCGCCACTGGTGTTCTTCCGAATATCTACGAATTTCACCTCTACACTCGGAATTCCACTTACCTCTCCACAATTCTAGCGATGCAGTCTCAAAGGCAATTCCAGGGTTGAGCCCTGGGCTTTCACCTCTGACTTGCAAAGCCGCCTACGTGCGCTTTACGCCCAGTAATTCC
+
FF:FFFFFFFFFFFFFF:FFFFFFFFFFFFFFFFFFFFFFFFFFFFFFFFFFFFFFFFFFFFFFFFFFFFFFFFFFFFFFFFFFFFFFFFFFFFF:FFFFFFFFFFFFFFFFF:FFFFFFFFFFFFFFFFFFFFF:FFFFF,FFFFFFF:FFFFFFFFFFFFFF:F:FFFFFFF:FFFFFFFFF:FFFFFFFF:FFFFFFF,FFFFFFFFFFFFFFFFFF:FFF,FFFFFFFFFFFF,:FF,:FFFFFFF
@A00920:152:HGHKKDRXX:2:2102:17635:21418 2:N:0:CGCGTTCA+CTAGAACA
GGACTACCAGGGTTTCTAATCCCGTTTGCTCCCCTGGCTTTCGCGCCTCAGCGTCAGTGTCGGCCCAGCAACCCGCCTTCGCCTCAGGTGTTCTTCCCAATATCTACGCATTTCACCGCTACACTGGGAATTCCGGTTGCCCCTTCCGCACTCTAGCTCAGCAGTTTCGAAAGCCATTCCGGGGTTGAGCCCCGGGCTTTCACTCCCGACTTGCTGTGCCGCCTACGCGCCCTTTACGCCCAGTAATTCC
+
FFFFFFFFFFFFFFFFFFFFFFFFF:FFFFFFFFFFFF,FFFFFFFF:FF:FFFF:FFFFFFFFFFFFFF,FFFFFFF:FFFFFFFFFFFFFFFFFFF:FFF::F:FFFFFFFFFFFFFFFFFFFFFFF:FFFFFFFFFFFFFFFFFFFFFFFFFFFFF,FFFFF:FFFFFFFFF,FFFFFFFFFFFFFFFFFFFFFFFFFF,FFFFFFFFFFF:FF:FFFFFFFFFFFFFFFFFFFFFFFFFFFFFF,F
@A00920:152:HGHKKDRXX:2:2102:16957:22968 2:N:0:CGCGTTCA+CTAGAACA
GGACTACCGGGGTATCTAATCCTGTTTGCTCCCCACGCTTTCGCGTCTCAGCGTCAGGTCAGGCCCAGAGAGCCGCCTTCGCCGCTGGTGTTCCTCCCGATATCTGCGCATTCCACCGCTACACCGGGAATTCCACTCTCCTCTACCTGCCTCAAGCCCGCCAGTATCAGATGCAGTTCCGGAGTTGAGCTCCGGGATTTCACATCCGACTTAACGGGCCGCCTACACGCGCTTTACGCCCAATGATTCC
+
FFFFFFFFFFFFFFFFFFFFFFFFFFFFFFFFFFFFFFFFFFFFFFFFFFFFFFFFFFFFFFFFFFFFFFFFFFFFFFFFFFFFFFFFFFFFFF:FFFFFF:FFFFFFFFFFFFFFFFFFFFFFFFFFFFFFFFFFFFFFFFFFFFFFFFFFFFFFFFFFFF:FFFFFFFFFF:FFFFFFFF:FF:FFFFFFFFFFF,FFFFF:FFFFFFFFF:FF:FFFFFFF,FFF:FFFFFFFFFFFF:FFFFFFFF
@A00920:152:HGHKKDRXX:2:2102:7265:23187 2:N:0:CGCGTTCA+CTAGAACA
GGACTACTGGGGTATCTAATCCTTTTCGCTCCCCTGACCTTCGACTCTCAGCGTCAGTAATTGTCCAGATTCTCGCCTTCGCCACTAGTGTTCCTCTCGATATCTACGCATTTCACTTCTACACAGAGAATTCCAGACTCCCCTCCAAAACTCAAGCAAGGCAGTATCGGAAGCAATTCCGAGGTTGAGCCCCCGGATTTCACAACTGACTATCTGCGCAGCCTACGCTCCCTTTACGCCCAGTAATTCC
+
FFFFFFF:,FFFF,FFFFFFFFFFFF,FFF:FFF,:FF,FFFF,F,FFFFFFFFFFFFFF,:FFFFFFF,,F:FFFFFFFFFFFF,FFFFFFF,FF,F,F:FFFFFFFFFFFFFF:,,FFFFFF,F,FFFFFFF:,FFFFF:FFFFFF:,FFF:FFFF,,FFFFFFFF,,,,FFF:F,:,,FFFFFFFFFFF:FF,FFFFFFF:,F:F:FF:,FF:FFFFFF:FFFFF,FFF:FFFFFFFFFFFF:FF:F
@A00920:152:HGHKKDRXX:2:2102:13548:23296 2:N:0:CGCGTTCA+CTAGAACA
GGACTACAGGGGTATCTAATCCTGTTTGCTCCCCACGCTTTCGCGCCTCAGCGTCGGATCCGGCCCAGCGGGCCGCCTTCGCCACCGGTATTCTTCCCGATATCTACGCATTCCACCGCTACACCGGGAATTCTACCCGCCCCTACCGGTCCCCAGGTCCGCAGTTTCGGCAGCAGCCTCGGAGTTAAGCCCCGGGATTTCACACCTGACACACTTGGCCGCCTGCGCACCCTTTACGCCCAGTGAATCC
+
FFFFF:FFFFFFFFFFFFFFFFFFFFFFFFFFFFFFFFFFFFFFFFFFFFF:FFFFFFFFFFFFFFFFFFFFFFFFFFFFFFFFFFFF,FF:FF:FFFFFFFFFFFFFFFFFFF,FFFFFFF:FFFF:FFFFFFFFFF:FFFFFFFFFFFFFFFFFFFFFFFFFFFFFFFFFFFFF:FFFFFFFFFFFFFFFFFFFF,FFFF:FFFFFF:,FFFFFFFFFFFF,FFFFFF:FFFF:,FFFF:F,FF,FFF
@A00920:152:HGHKKDRXX:2:2102:8115:23312 2:N:0:CGCGTTCA+CTAGAACA
GGACTACTCGGGTATCTAATCCTGTTCGCTCCCCACGCTTTCGCTCCTCAGCGTCAGTACCGGCCCAGGCCACTGCCTTCGCCATCGGTGTTCCTCCTGATATCTGCGCATTTCACCGCTACACCAGGAATTCCAGTCTCCCCTACATCACTCTAGTCTGCCCGTACCCACTGCAGAACCGGAGTTGAGCCCCGGTCTTTCACAGCAGACGCGACAAACCGCCTACGAGCTCTTTACGCCCAATAATTCC
+
FFFFFFFFFFFFFFFFFFFFFFFFFFFFFFFFFFFFFFFFFFFFFFFFFFFFFFFFFFFFFFFFFFFFFFFFFFFFFFFFFFFFFFFFFFFFFFFFFFFFFF:FFFFFFF:FFFFFFFFFFFFFF,FFFFFFFFFFFFFFFFFFFFFFF:FFFFFFFFFFFFFFFFFFFFFFFF:FFFFFFFFFFFFFFFFFFFFFF:FFFFFFFFFF,FFFFFFFF,FFFFFF,FFFFFFFFFFFFFF:FFFF,FFFFF
@A00920:152:HGHKKDRXX:2:2102:5755:23829 2:N:0:CGCGTTCA+CTAGAACA
GGACTACTGGGGTTTCTAATCCCGTTCGCTACCCTGGCTTTCGCGGCTCAGCGTCAGGTGCAGCCCAGGGCGCCGCCTTCGCCTCTGGTGTTCCTCCGGATCTCTACGCATTTCACCACTCCACCCGGAATTCCACGCCCCTCTGCTGCCCTCTAGCTGCCCAGTTTCGAACGGCCTCTCCCGGTTGAGCCGGGAGCTTTCACGTCCGACTTGAACAGCCGCCTGCCCGCGCTTTACGCCCAGTAAATCC
+
FFFFFFFF:FFFFFFFF:FFFFFFFFFFFFFFFFFFFFFFFFFFFFFFFFFFFFFFFFFFFFF:FFFFFFF:FFFFFFFFFFFFFFFFFFFFFFFFFFFFFFFFFFFFFFFF,FFFFFFF:FFFFFFFFFFFFFFF,FFFFFFFFFFFFFFFFFFFF:F:FF:F,FFFFFFFFFFF:FFFFFFFFFFFFFFFFFFFFFFFFFFFFF:FFF:FFFFFF:FFFFFFFFFF:FFFFFFFFFFFFFF::F::FF
@A00920:152:HGHKKDRXX:2:2102:20383:23923 2:N:0:CGCGTTCA+CTAGAACA
GGACTACTGGGGTATCTAATCCTGTTCGCTCCCCACGCTTTCGCTCCTCAGCGTCAGTATCGGCCCAGAGACCCGCCTTCGCCACCGGTGTTCCTCCTGATATCTGCGCATTTCACCGCTACACCAGGAATTCCACACTCCTCTACCGAACTCGAGTCACAGCAGTATCGACTGGCGTCCCAAGGTTGAGCCTTGGATTTTCACAGTCGACTTACTGAACCGCCTAGGAGCCCTTTACGCCCAAAAATTC
+
:FFFFFFFFFFFFFFFFFF:FFFFFFFFFFFFFFF,:FFFFFFFFFFFFF:FFFFFFFFFFFFFFFFFFFFFFF:FFFFFFF:FFFFFFFFFFF:FFFFF:FFFFFFFF,FFFFFFFFFFFFFFF,FFFFFFFFFFFFFFFFFFFFFFFFFFFFFFFFFFFF:FFFFFFFF,:FFFFFFFFFFF:FF:FFFFFF:FFFFFFF:FFFFF:FFFFFFFFFFFFFFFF:FFFFFFFFFFFFFFFFFF,F,::F
@A00920:152:HGHKKDRXX:2:2102:6686:24001 2:N:0:CGCGTTCA+CTAGAACA
GGACTACAGGGGTATCTAATCCCGTTTGCTCCCCTGGCTTTCGCGCCTCAGCGTCAATTCCGGACCAGTATCCCGCCTTCGCCACCGGTGTTCCTCCAGATATCTACGCATTTCACCGCTACACCAGGAATTCCGCATCCCCCTCCCGAATTCAAGACTGCCAGTATCAAAAGCAGTACCCGGGTTGAGCCCGAGGATTTCACGTCTGACTTAACAGACCGCCTACGCGCGCTTTACGCCCAATAATTCC
+
,FFFFFF,FFFFF:FFFFFFFF:FFFFFFFFF:F,,FFFFFF:::FFFFFFFFFFFFF,FFFF,FFFF,FFFF,FFFFFFF:F:F,FFFFFF:,:FFF:F:FFFF,:F:FF,FFFFFFFFFFFFF,:FFF,FFF,,F:,F::FFFF,FF:,FF:F,:FFFFF:FFFFFF::,,FFF,,:,FF,FFFFF:FFF,,FFFFFF,FF:FF,:FFF:FFF,,,FFF:FFFFF,:F,F,FFFFFFFF:,F:FFFF:
@A00920:152:HGHKKDRXX:2:2102:4336:24283 2:N:0:CGCGTTCA+CTAGAACA
GGACTACTAGGGTTTCTAATCCTGTTTGCTCCCCACGCTTTCGCACTTGAGTGTCAGTACTGGACCAGAAGGCCGCCTTCGCCACTGATGTTCCTCCCGATATCTACGCATTTCACCGCTACACCGGGAATTCCGCCTTCCTCTTCCGTACTCCAGCAGCGCAGTTTCGAATGCAATTCCCAGGTTGAGCCCGGGGCTTTCACACCCGACATACGTCGCCACCTCCGTGCGCTTTACGCCCAGTAATTCC
+
FFFFFFFFFFFFFFFFFFFFFFFFFFFFFFFFFFFFFFFFFFFFFFFFFFFFFFFFFFFFFFFFFFFFFFFFFFFFFFFFFFFFFFFFFFFFFFFFFFFFFF:FFFFFFFFFFFFFFFFF:FFFFFFFFFFFFFFFFFFFFFFFFFFFFFFFFFFFFFFFFFFFFFFFFFFFFFF:FFFFFFFFFFFFFFFFF:FFFFFFF:FFFFFFFFFF,FFFFFFF:FF:,FFFFF:FFFFFFFFFFF:F,F,F:F
@A00920:152:HGHKKDRXX:2:2102:26992:24690 2:N:0:CGCGTTCA+CTAGAACA
GGACTACTGGGGTATCTAATCCCGTTCGCTCCCCATGCTGTCGCGTCTCAGTGTCAGGTGTGACCCAGCGGGTCGCCTTCGCCACTGGTGTTCCTCCGGATCTCTACGCATTTCACCACTACACCCGGAATTCCACCCGCCTCTATCACCCTCTAGTTGTCCAGTTTCCGACGACCTCCCCCGGTTTAGCCGGAGGCTTTCACGCCGAACTTAAACAACCACCTGCACGCCCTTTACGCCCAGTAACTCC
+
FFFFFFFFFFFFFFFFFFFFFFFFFFFFFFFFFFFFFFFFFFFFFFFFFFFFFFFFFFFFFF:FFFFFFF,FFFFFFFFFFFFFFFFFFFFFFFFFF,FFFFFFF:FFFFFFFFFFFFFFFFFFFFFFFFFFFFFFFFFFFFFFFFFFFFFFFFFFFFFF:FFFFFFFFFFFFFF:FFF:,FFFFFFFFFFFFFF:FFFF:F:FFFF:F::FFFFFFFFFFFF:F:FFFFF:FFFF:F,F:,FFFFF:F:
@A00920:152:HGHKKDRXX:2:2102:14145:25708 2:N:0:CGCGTTCA+CTAGAACA
GGACTACACGGGTTTCTAATCCTGTTCGCTCCCCACGCTTTCGCACCTCAGCGTCAGATCAGGCCCAGCCAGCCGCCTTCGCCTCCGGTGTTCTTCCGGATCTCTACGCATTCCACCGCTACACCCGGAATTCCGCTGGCCTCTGCCTGTCTCCAGCCCCCCAGTATCCCCGGCATGCTCGGGGTTGAGCCCCGGCCTTTCACCATGAGACTTAACGGGCCGCCTACGTGCGCTTTACGCCCAATAATTC
+
FFFFFFFFFFF:FFF:FF,FFFFFFFFFFFFFFFFFFFFFFFFFFFFFFFFFFFFFFFFFFFFFFFFFFF,FFFFFFFFFFFFFFFFFFFFFFFFFFFF:FFFFF:FFFFFFFFFFFFFFFFFFFFFFFFFFFFFFFFFFFFFFFFFFFFFFFFFFFFFFFFFFF,FFFFFFFFFFFFFFFFFFFFFFFFFFFFFFF,FFFFFFFFFFFFFFFFFFF:FFFFFFFFFFFF:FFFFFFFFFFFFFFF::FF
@A00920:152:HGHKKDRXX:2:2102:6587:26334 2:N:0:CGCGTTCA+CTAGAACA
GGACTACTGGGGTTTCTAATCCTGTTTGCTCCCCACGCTTTCGCGTCTCAGCGTCAGTACCGTCCCAGCGAGCTGCCTTCGCCATTGGTGTTCCTCCTGATATCTGCGCATTTCACCGCTACACCAGGAATTCCACTCGCCTCTTCCGGACTCTAGCCCGACAGTATCCGCCGGCATTCGAGGGTTGAGCCCTCGACTTTCACAACGGACTTACCGGGCCGCCTACACGCTCTTTACGCCCAATGATTCC
+
FFFFFFFFFFFF:FFFFFFFFFFFFFFFFFFFFFFFFFFFFFFFFFFFFFFFFFFFFFFFFFFFFFFFFFFFFFFFF,FFFFFFFFFFFFFFFFFFFFFFFFFFFFFFFFFFFFFFFFFFFFFFF:FFFFFFFFFFFFFFFFFFFFFFFFFFFFFFFFFFFF:FFF:FFF:FFFFFFF:FFF::FFFFFFFFFFF:FFFFFFFFFFFFFFFFFF:FFFFFFFF:::FFFFFFFFFFFF:F,FFFF:F:FF
@A00920:152:HGHKKDRXX:2:2102:24234:26365 2:N:0:CGCGTTCA+CTAGAACA
GGACTACTAGGGTTTCTAATCCTGTTCGCTCCCCACGCTTTCGCACCTCAGCGTCAGATCAGGCCCAGCTGGCCGCCTTCGCCTCCGGTATTCCTTCGGATCTCTACGCATTCCACCGCTACACCCGAAATTCTACCAGCCTCTGCCTGTCTCCAGTCCGACAGTATCCCCTGGCCTCCCGGGGTTGAGCCCCGGGCTTTCACAGTGAGACTTACAGGACCCGCCTACGTGCGCTTTACGCCCAGTAATT
+
FFFFFFFFFFFFFFFFF:F::FFFFFFF:F:FFFFFFFF:FFFFFF,FF:FFFFFFF:F:FFFFFFFFFFFFFFFFFFFFFFFFFFFFF::FFF,:FFFF:FFFFF:FFF:F,FFFFFFFFFFF,FFFFFFFFFFF,FFFFFFF:FFFFFFFFFFFFF:FFFFFFFFFFF:FFFFFFF:FFFFFF:,FFFFFFFFFFFFFFFFFFFFFFFF,FFF:,,F:FFF,FF:F,,::,F,F,FF,FF,FF,::FF
@A00920:152:HGHKKDRXX:2:2102:26232:26663 2:N:0:CGCGTTCA+CTAGAACA
GGACTACAAGGGTTTCTAATCCCGTTTGCTCCCCTAGCTTTCGCGCCTCAGCGTCAGTGTTGGTCCAGGATGCCGCCTTCGCCACCGGTGTTCCTCCAGATATCTACGCATTTCACCGCTACACCTGGAATTCCACATCCCTCTCCCAAACTCGAGCCTTCCAGTATCAGACGCAGTTCCCAGGTTAAGCCGGGGGATTTCACGTCTGACTTAGATGGCCGCCTACGCGCCCTTTACGCCCAGTAATTCC
+
FFFFFFFFFFFFFFFFFFFFFFFFFFFFFFFFFFFFFFFFFFFFFFFFFFFFFFFFFFFFFFFFFFFFFFFFFFFFFFFFFFFFFFFFFFFFFFFFFFFF:FFFFFFFFFFFFFFF:FFFFFFFFFFFFFF,FF:FFFFFFFFFFFFFFFFFF:FFFFFFFFFFFFFFFFFFFFFFFFFFFFFFFFFFFFFFFFFFFFFFFFFFFFFFFF,FFF,FFFFFFFFF:FFFFFFFFFFFFFFFFFFF,FFFFF
@A00920:152:HGHKKDRXX:2:2102:15845:26710 2:N:0:CGCGTTCA+CTAGAACA
GGACTACTGGGGTTTCTAATCCCTTTCGCTACCCTGGCCTTCGAGCCTCAGCGTCAGGAGTTGTCCAGTAGCTCGCTTTCGCCACGAGTGTTCCTCACGATATCCACGCATTTCACTGCTACACCGTGAATTCCAGCTACCTCTCCAATCCTCTAGCACGGCAGTAGCGGATGCAGTTCCGGGGTTGAGCCCCGGGATTTATCATCTGACTTGCCACGCCGCCTCCGCTCCCTTTACGCCCAGTGATTCC
+
FF:FF:FFFFFFFFFF:F:FFFFF::FFFFFF:FFF,FFF,FFF,FF:FFF:F,:FFFFF:,:FF,,FF,FFFFFFF:FFFFFFFFFF:F,FF::FFFFF:F:FFFFFFF:F,:FFFFFFFF:FFFFFF:,F:F:F,,F:FFFFFFFF,FFFF,,FFFF::FFF:F::FF,FFF:F:::FFFFF,FFFF::FFFFF,,F:,,FF,F,::FF,,F:F:FF,FFFFF,,FF:FF,F,FFFF,F,,FF,:,F:
@A00920:152:HGHKKDRXX:2:2102:30047:26976 2:N:0:CGCGTTCA+CTAGAACA
GGACTACTGGGGTATCTAATCCTGTTCGCTCCCCACGCTTTCGTCCCTCAGCGTCAATCTTCAGCCAGCCGGTTGCCTTCGCTTTCGAGGTTCCTCCCGATCTCTACGCATTCCACCACTACACCGGGAATTCCACCGACCTCTCTGAGATTCAAGACCACCAGTTTCCAACGCCCTCTCCCAGTTGAGCCGGGAGCTTTCACGCCGGACTTGGTGACCCGCCTGCGGACCCTTTACGCCCAGTAATTCC
+
FFF:FFFFFFFFF:FFFFFFFFFFFFFFF:FFFFFFFFFFFFFFFFFFFFFFFFFFFFFFFFFFFFFFFFFFFFFFFFFFF:FFFFFFFFFFFFFFFFF::FFFFFFFFFFFFFFFFFFFFFFFFF:FFFFF:FF:FFFF:FF:FFF,FFFF:FFFFFFFFF:FFFFFFFFFFFFFFFFFFFFFF:FFFFFFFFFFFFF,FFFFFFFFFFFFFFFFFFFFFFFFFFFFF:FFFFFFFFF,FFFF,FF:FF
@A00920:152:HGHKKDRXX:2:2102:23800:27398 2:N:0:CGCGTTCA+CTAGAACA
GGACTACAGGGGTATCTAATCCTGTTTGCTACCCACGCTTTCGCTCCTCAGCGTCAGTACTGGCCCAGAACACTGCCTTCGCCATCGGTGTTCCTCCTGATATCTGCGCATTTCACCGCTACACCAGGAATTCCGTGTTCCCCTACCAGACTCAAGCCACAGCAGTATCGGATGGCGTCTCGGGGTTGAGCCCCGAGTTTTCACATCCGACTTACTGAGCCGCCTACGAGCTCTTTACGCCTAATAAATC
+
FFFFFFFFFFFFFFFFFFFFFFFFFFFFFFFFFFFFFFFFFFFFFFFFFFFFFFFFFFFFFFFFFFFFF:FFFFFFFFFFFFFFFFFFFFFFFFFFF:FFFFFFFFFFFFFFFFFFFFFFFFFFFFFFFFFFFFFFFFFFFFFFFFFFFFFFFFFFFFFFFFFFF::FFFFFFFFFFFF:FFFFFFFFFFFFFFFFFFFFFFFFFFFFFFFFFFFFFFFFFFFFF:FFFFF:FFFFFFFFFFFFFF::F,
@A00920:152:HGHKKDRXX:2:2102:23375:28040 2:N:0:CGCGTTCA+CTAGAACA
GGACTACCAGGGTTTCTAATCCTGTTTGCTCCCCACGCTTTCGCGTCTCAGCGTCACTACAAGTCCAGCAAGTCGCCTTCGCCACTGGTGTTCCTGCGAATATCTACGAATTTCACCTCTACACTCGCAATTCCACTTGCCTCTACTTGAGTCCAGGCTGACAGTTTTGGAGGCAGTTCCGAGGTTGAGCCTCGGGATTTCACCCCCAACTTACCAGCCCGCCTACACGCGCTTTACGCCCAGTAAATCC
+
FFFFF:FFFFFFFFFFFFFFFFFFFF:FFFFFFFFFFFFFF:FFFFFFFFFFFFFFFFFFFFFFFFFFFF:FFFFFFFFFFFFFFFFFFFFFFFFFFFFFFFFFFFFFFFFFFFFFFFFF:FFFFFFFFFFFFFFFFFFFFFFFF,FFFFFFFFFFFFFF:FFFFF:FFFF::F,FFFFFFFFFF:FFFFFFFFFFFFFFFFFFFFFFFFFF:FF:FFFFFFFFF,F:FFFFFFFFFFF,FFFF:FFFFF
@A00920:152:HGHKKDRXX:2:2102:4788:28510 2:N:0:CGCGTTCA+CTAGAACA
GGACTACCAGGGTTTCTAATCCCGTTTGCTCCCCTAGCTTTCGCGCCTCAGCGTCAAGAACAGGCCAGGTAGTCGCCTTCGCCACTGGTGTTCCTCCCGATATCTACGCATTTCACCACTACACCGGGAATTCCACTACCCTCTCCTGCCTTCGAGTCGATCAGTATCGCGTGACCCTCCCCAGTTGAGCCGGGGGCTTTCACACGCGACTTGAACGACCGCCTGCGCGCTCTTTACGCCCAGTAAATCC
+
FFFFFFFFFFFFFF:FFFFFFFFFFFFFFFFFFFFFFFFFFFFFFFFFFFFFFFFFFFFFFFFFFFFFFFFFFFFFF:FFFFFFFFFFFFFFFFFFFFFFFFFFFFFFFFFFFFFFFFFFFFFFFFFFFFFFFFFFFFFFFFFFFFFFFFFFFFFFFFFFFFFFFF,FFFFFFFFFFFF:FF:F:FFFFFFFFFFFF,FFFFFFFFFFFFF,:FFFFFFFF:FFF:FFFFFFFFFFFFF:FFFFFFFFFF
@A00920:152:HGHKKDRXX:2:2102:8558:28776 2:N:0:CGCGTTCA+CTAGAACA
GGACTACCGGGGTTTCTAATCCTGTTTGATCCCCACGCTTTCGTGCCTCAGAGTCAATATTCGTGTAGTGAGCTGCCTTCGCAATTGGTGTTCTATGTCATATCTAAGCATTTCACCGCTACATGACATATTCCGCTCACCTCCACGGTATTCAAGGCAGATAGTATCAACGGCAGTTTCCGAGTTAAGCCCGGAGATTTCACCACTGACTTACCTGCCCTCCTACGCACCCTTTCAACCCAGTGAATCC
+
FFFFFFFFFFFFFFFFFFFFFFFFFFFFFFFFFFF:FFFFFFFFF:FFFFF:FFFFFFFFFFFFFF:FFFFFFFFFF,FFFFF,FFFFFFFFFF,FFFF:FFFFFFFFF:FFFFFFFFF:FFFFFFFFF:FFFFFFFFFFFFFFFFFFFFFFF:FFF:FFFFFFFF:FFFFFFF,FF,FFFFFFFFF,FFFFFFFFF,FFFFF:FF:,,FFFFFFFFFFF:FF,F,FFFFFFFFF,FFFFF:FFFF,FF,
@A00920:152:HGHKKDRXX:2:2102:3965:29778 2:N:0:CGCGTTCA+CTAGAACA
GGACTACAAGGGTTTCTAATCCCGTTCGCTACCCTGGCTTTCGCGGCTCAGCGTCAGGTGCAGCCCAGGGCGCCGCCTTCGCCTCTGGTGTTCCTCCGGATCTCTACGCATTTCACCACTCCACCCGGAATTCCACGCCCCTCTGCTGCCCTCTAGCTGTCCAGTTTCGAACGGCCTCTCCCGGTTGAGCCGGGAGCTTTCACGACCGACTTGAACAGCCGCCTGCCCGCGCTTTACGCCCAGTAAATCC
+
FFFFFFFF,FFFFFFFFFFFFFFFFFFFFFFFFFFFFFFFFFFFFFFFFFFFFFFFFFF:FFFFFFFFFFFFFFFFFFFFFFFFFFFFFFFFFFFFFFFFF:FFFFFFF:FFFFFFFFFFFFFFFFFFF:FFFFF:FFFFFFFFFFFF:FFFFF,FFFFFFFFF:FF,FFFFFF:FFF:FFFF:FFFFFF:FFFFFFFFFFFFF,F::FFFF:FFF:F:FFFF,F:FFFFFFF:F:FFFFFFFF:,:FF:
@A00920:152:HGHKKDRXX:2:2102:5556:30123 2:N:0:CGCGTTCA+CTAGAACA
GGACTACTGGGGTTTCTAATCCTGTTTGCTCCCCACGCTTTCGTGCCTCAGTGTCAGTGCTGGTCCAGGTAGTCGCCTTCGCCACGGATGTTCCTCCCGATATCTACGCATTTCACTGCTACACCGGGAATTCCACTACCCTCTACCGCACTCCAGTCAGCCAGTTTCCAATGCCATTCCCAGGTTGAGCCCAGGGCTTTCACATCAGACTTAACACACCACCTACGCACGCTTTACGCCCAGTAATTCC
+
FF,FFFFFFFFF:F::F:FFFFFFFFFFFFFFFFFFFFFFFFFFFFF:,FFFFFF,FFFFFFF:FF:FFFFFFFFFFFFFFFFF:F:,F,F,FFFFF,FF:,,FFFFFF,F,FFFFFFFF,,FFFFFF:FFFFFFFFFFFF:FFFFFFFFF:FFFFFFFFFFFF,FFFFF,:F:FFFFF,FFF,FFFFFFFFFF:FFFFFFFFF:FFFF:,FFFFF,:FF:FFF,FFFFFFFFFFFFFFFF:FFFF:FFF
@A00920:152:HGHKKDRXX:2:2102:17680:30264 2:N:0:CGCGTTCA+CTAGAACA
GGACTACCGGGGTTTCTAATCCTGTTTGCTCCCCACGCTTTCGCACTTGAGTGTCAGTACTGGACCAGAAGGCCGCCTTCGCCACTGATGTTCCTCCCGATATCTACGCATTTCACCGCTACACCGGGAATTCCGCCTTCCTCTTCCGTACTCCAGCAATGCAGTCTCGAATGCAATTCCCAGGTTGAGCCCGGGGCTTTCACACCCGACTTACGTCGCCACCTACGTGCGCTTTACGCCCAGTAATTCC
+
FFFFFFFFFFFFFFFFFFFFFFFFFFFFFFFFFFFFFFFFFFFFFFFFFFFFFFFF:FFFFFFFFFFFFFFFFFFFFFFFFFFFFFFFFF:FFFFFFFFFFFFFF:FF:FF::FFFFFFFFFFFFFFFF,FFFFFFFFFFFFFFFFFFF:FFFFFFFFFFFFFFFFFFFFFFFFFF:FF:FFFFFFFFF:FFFFFFFF:FF,FF,FFF:FFF,:FF:FFFFFFF:FFFF,FFFFF:FF:FF,FFFF:FFF
@A00920:152:HGHKKDRXX:2:2102:18132:30859 2:N:0:CGCGTTCA+CTAGAACA
GGACTACTGGGGTATCTAATCCTGTTTGATCCCCACGCTTTCGTGCCTCAGAGTCAATATTCGTGTAGTGAGCTGCCTTCGCAATCGGTGTTCTATGTCATATCTAAGCATTTCACCGCTACATGACATATTCCGCTCACCTCCACGGTATTCAAGATAAATAGTATCAACGGCAGTTTCCGAGTTAAGCTCGGAGATTTCACCACTGACTTACCTATCCGCCTACGCACCCTTTAAACCCAGTAAATCC
+
FF:FFFFFFFFFFFFFFFFFF:FFFFFF:FFFFFFFFFFFFFFFFFFFF:FFFFFFFFF:FFFFFFFFFFFFFFFFF:FF:FFFFFFFFFFFFFFFFFFFFFFF,FFFFFFFFFFFFFFFFF:FFFFFFFF:FFFFFFFFFFFFFFFFFFFFFFFFFFFFFFFFFFFFFFF:FFFF,FFFFFFFFFFFF,FFFFFF:FFFF:FFFFFFFF:FFFFFFFFFF:FFFF:FF::FF,FF::F:F:F:FF,,:F
@A00920:152:HGHKKDRXX:2:2102:7446:30984 2:N:0:CGCGTTCA+CTAGAACA
GGACTACTAGGGTATCTAATCCCGTTCGCTCCCCATGCTTTCGCATCTCAGCGTCAGGTCAGGCCCAGCGTGTCGCCTTCGCCACTGGTGTTCCTCCGGATCTCTACGCATTTCACCACTACACCCGGAATTCCACACGCCTCTACCTACCTCTAGTCGCGCAGTTCGATTGCGTCCTCGCCCGGTTGAGCCGGGCGCTTTCACGCCTCACTTGCACGACCGCCTACACGCGCTTTACACCCAGTAAATC
+
FFFFFFFFFFFFF,FFFFFFFFFFFFFFFFFFFFFFFFFFFFFFFFFFFFFFFFFFFFFF,FFFFFFFFF:F:FFFFFFFFFFFF,FFFFFFFFFFFFFFFFFFFFFFFFFFFFFFFFFFFFFFFFFFF,FFFFFFFFFFFFFF:FFFFFFFFF:FFFFFFF:FF:FFFF::FFFFFFFFFFFFF:F:FFFFFFFFFFF:FFFFFFFF::FFF,FFF:FFFFFFF,FFFFFF:FF:FFFFFFFF,FFF:F
@A00920:152:HGHKKDRXX:2:2102:26892:31313 2:N:0:CGCGTTCA+CTAGAACA
GGACTACAGGGGTATCTAATCCTGTTTGATCCCCACGCTTTCGTGCCTCAGCGTCAATGACCGCGTAGTGAGCTGCCTTCGCAATCGGTGTTCTATGTCATATCTAAGCATTTCACCGCTACATGACATATTCCGCTCACCTCCACGGTATTCAAGATAAATAGTATCAACGGCAGTTTCCGAGTTAAGCTCGGAGATTTCACCACTGACTTACCTATCCGCCTACGCACCCTTTAAACCCAGTAAATCC
+
FFFFFFF:FFFFFFFFFFFFFFFFFFFF,,FFFFF:F:FFFFFFFFFFFFFFFFFFFFFFFFFFFFFFFF:F,FFFFFFFFFFFFFFFFFFFFFFFFFFFFFFFFF:FFFFFFFFFFFFFFFFFFFFFFFFFFFFFFFFFFFFFFFFFFFFFFF:FFFFF:FFFFFFF:FF:FFFFFFFFFFFFFFFFFFFF:FFFFFFFFFF:F:F,FFFFFF:FFF:FFFFFFFFF,FFFF:FFFFF:FFFFFFFFFF
@A00920:152:HGHKKDRXX:2:2102:9706:31328 2:N:0:CGCGTTCA+CTAGAACA
GGACTACTCGGGTATCTAATCCTGTTTGCTCCCCACGCTTTCGAGCCTCAGCGTCAGTTCAGGGCCAGTGTATCGCCTTCGCCATAGGTGTTCTTCCGAATATCTACGAATTTCACCGCTACACTCGGAGTTCCAAACACCTCTCCCGCACTCAAGCCAGCCAGTAACAAACGCAATTCCAAGGTTGAGCCCTGGGCTTTCACCACTGTCTTAACTCACCGCCTCCGCACCCTTTACGCCCAGTAATTCC
+
FFFF:FF,,FF:F,FFFFFFFFFF,FFFFFFFFFFFFFF:FFF,FF,F,FFFFFFFFF:,,FF,FF:F,F,,F,FFFFFFFFFF,:FFFFFFF,F,FF::FFFFFFFF,FFFFFFF,,FFFFFF,FFFF:FFFFF,,F,FF:FF,FFFFFFFF,FF,,F,,FFFF,,FFF,,FF,FFFFF,,FFFFFFFFFF,FFF:FFFFFFFFFFF,F,FF,,FF,FFFFFF,FFF,F,FFFFF:FFFFFFFFFF:FF
@A00920:152:HGHKKDRXX:2:2102:29821:31501 2:N:0:CGCGTTCA+CTAGAACA
GGACTACTGGGGTTTCTAATCCTGTTTGCTCCCCACGCTTTCGCGCCTCAGTGTCAGTTACAGACCAGAAAGTCGCCTTCGCCACTGGTGTTCCTCCACATCTCTACGCATTTCACCGCTACACGTGGAATTCCACTTTCCTCTTCTGCACTCAAGTTCCCCAGTTTCCAATGACCCTCCACGGTTGAGCCGTGGGCTTTCACATCAGACTTAAGAAACCGCCTGCGCGCGCTTTACGCCCAATAATTCC
+
FFFFFFFFFFFFFFFFFFFFFFFFFFFFFFFFFFFFFFFFFFFFFFFFFFFFFFFFFFFFFFFFFFFFFFFFFFFFFFFFFFFFFFFFFF:FFFFF:FF:FFFFFFFFFFF:FFFFFFFFFFFFFFFFF,FFFFFFFFFFFFF,::FFF:FFFFFFFFFFFFFFFFFFFFFFFFFFFFF:FFFFFFFFFFFFFFF,FF,FFFFFFFFFFFFF,:FFFFFF:FFFFF:FFFFFF:FFFFFFFFFFFFFFFF
@A00920:152:HGHKKDRXX:2:2102:15709:31923 2:N:0:CGCGTTCA+CTAGAACA
GGACTACCGGGGTTTCTAATCCTGTTTGCTCCCCACGCTTTCGCACCTCAGCGTCAATATGTGTCCAGTGAGTCGCCTTCGCCACTGGTGTTCTTCCGAATATCTACGAATTTCACCTCTACACTCGGAATTCCACTCACCTCTCCACAATTCTAGCGATGCAGTTTTAAATGCAGTTCCGGAGTTAAGCTCCGGGCTTTCACCTCTAACTTGCACAGCCGCCTACGCGCGCTTTAAGCCAAGTAATTCA
+
,F:FFFFFFFF:FF:,F,F:FFFFFFFFFFFFFFFFFFF::FFFFF:FFFF:F,::::F,FF,FFFF:F:,:FFFFFFFFFFFFFFFFF:FFF:,,:FF,FFFFFFFF:FF:FF:FFFFFFFFFF:::F:F,FFF:FF,F:FFFFFFF::F,FFF,F::FFF,,,F,F,FF,::FFFFF,FFF:FF,,,F,F:F,,FFFFFFFFFFFF,:FF,FF,:F,,:FF,:F,,,FFFF:FF,F::,F::FFFFF,
@A00920:152:HGHKKDRXX:2:2102:18105:32064 2:N:0:CGCGTTCA+CTAGAACA
GGACTACTCGGGTTTCTAATCCGGTTCGCTCCCCACGCTTTCGCGTCTCAGCGTCAGGTAAGACCCAGAGAGCCGCCTTCGCCACTGGTGTTCCTCCCGATATCTACGCATATCACCACTACACCGGGAATTCCACTCTCCTCTGTCTCCCTCAAGTCCGCCCGTATCCAAGGACCTCTCCCAGTTGAGCCGGGAGCTTTCACCCTAGACTTAACAGACCGCCTGCACGCCCTTTACGCCCAGTAAATCC
+
FFFFFFFF:FFFFFFFFFFFFFFFFFFFFFFFFFF,FFFFFFFF:FFFFFFFFFFFFFFFF,FFFFFFFFFFFFFFFFFFFFFFFFFFFFFFFFFFFFFFFFFFF:FFFFFFFFFFFFFFFFFFFFFFFFFFFFF,FFFFFFFFFF,FFFFFFFFFFFFFFF,FFF:FF,FFFFFFFFFFFFFFFFF:FFFFFFFFF,FF,FFFF,:FFF:FFFFFFFFF:FF,F,,F:FFF,FFFF,FFFF,FFF:F:F
@A00920:152:HGHKKDRXX:2:2102:6307:32550 2:N:0:CGCGTTCA+CTAGAACA
GGACTACTGGGGTATCTAATCCTGTTTGCTCCCCACGCTTTCGCACCTCAGTGTCAGTATCAGTCCAGGTGGTCGCCTTCGCCACTGGTGTTCCTTCCTATATCTACGCATTTCACCGCTACACAGGAAATTCCACCACCCTCTACCATACTCTAGCTCGACAGTTTTGAATGCAGTTCCCAGGTTGAGCCCGGGGATTTCACATCCAACTTAACGAACCACCTACGCGCGCTTTACGCCCAGTAATTCC
+
FFFFFFFFFFFFFFFFFFFFFFFFFFFFFFFFFFFFFFFFFFFFFFFFFFFFFFFFF:FFFFFFF:FFFFFFFFFFF,FFFF:FF::FFFFF:F,F:FF,FFFFFFFFFFFFFF:F:FFFF:FF,FF:,:FFFF,F:FFFF:FFFF,,FFFFFFFFF:FFF:FF:FFFFF,FFF:FFFFFFFFF,FF:FFFFFFFF,FF:FF:F,F,F,F,:FFFF:F:F,:FFFFFFFFFFFFFFF,FFF,F:FFFFFF
@A00920:152:HGHKKDRXX:2:2102:24089:32597 2:N:0:CGCGTTCA+CTAGAACA
GGACTACTGGGGTATCTAATCCCGTTAGCTCCCCTGGCTTTCGCGCCTCAGCGTCAGTGTCAGCCTAGCAACCCGCCTTCGCCTCAGGTGTTCCTCTTGATATCTACGCATTTCACCGCTACACCAAGAATTCCGATTGCCCTTTCTGAACTCTAGAACTGCAGTAACAGCTGGCCGATCCGAGTTAAGCTCCGAGATTTCACAGCTGACTTACCGCGCCGCCTACGCGCCCTTTACGCCCAGTAAATCC
+
:FFFFFF:FFFF:F:FFFFFFF:FFF,FFFFFFFF,FFFFFFFFFFFFFFFFFFFFF,,FFFFFFFFFFFFFFFFFFFFFFFFFFFFFF:FFF:FFFFFFFFFFFFFF,F:F,FFFFFFFF,FFF:FFFFFFFFF,,,FFF:,F::,F,:FFF:FF:FFFF,FF:F:F,FFFFFFF,::F:FFF:FFFFF,F,FFFFF,FFFFF,F,,FFFF,,F,F,FFFFFF:F,FFFFF,:FFFFFFFF::FF,:F:
@A00920:152:HGHKKDRXX:2:2102:31349:33802 2:N:0:CGCGTTCA+CTAGAACA
GGACTACCGGGGTTTCTAATCCTGTTTGCTCCCCACGCTTTCGTGCATGAGCGTCAGTGTTGGCCCAGGGGGCTGCCTTCGCCACTGATGTTCCTCCCGATCTCTACGCATTTCACCGCTACACCGGGAATTCCGCGACCCTCTATCGAACTCTAGCCTGCCAGTTTCGAATGCAATTCCCAGGTTGAGCCCAGGGCTTTCACATCCGACACAACAGACCGCCTACGCACGCTTTACGCCCAGTAATTCC
+
FFF:FFFFFFFFFFFFFFFFFFFFFFFFFFF:FFFFFFFFFFFFFFFFFFFFFFFFFFFFF:FFFFFFFFFFFFFFFFFFFFFFFFFFF:FFFFFFFF:FFFFFFFFFFFFFFFFFFFFFFFFFFFFFFFFFFFFFFFFFFFFFFF,FFFFFFFF,FFFFFFFFFFFFFF,FFF:FFFFFFFFFFFFFFFFF:F:FFF:FFFFFFFFF,FFFFFFFFFFFFFFFFFFF,F,FFFFF::FFFFFF,FFFF,
@A00920:152:HGHKKDRXX:2:2102:2537:33818 2:N:0:CGCGTTCA+CTAGAACA
GGACTACAAGGGTTTCTAATCCTGTTTGCTCCCCACGCTGTCGCGCCTCAGTGTCGGCTACGGAGTCTTGCGACTCCACTGCCCAGCAGACCGCCTTCGCCACCGGTGTTCTTCCGGATCTCTACGCATTCCACCGCTACACCCGGAATTCCATCTGCCTCTACAGTGCCCAAGCGACACAGTCGCCGCGGCCGATTCAGGGTTGAGCCCCGAACTTTCACCGCGGCCTTATGCCGCCACCTACGCGCCC
+
FFFF:,FFFFFFFFFFFFFFFFFFFFFFFFFFFFFFFFFFFFFFFFF,FFFFFFFFFFFFFFFFFFFFFFFFFFFFF:FFFFFF:FFFFFF:FFFFFFFFFFFFFFFFFFF::FFFFF:FFFFFFFFFFFFFFF:F:FFFFFFFFFFFFFFFFFFFFFFFFF,F:FFFFF:FF,:F:FFFFFF:FFFFFFFFFF:FFFFFFFFFFFF:FFFFFFFFFF:FF:F,FFFFFFF:F:FFFFFFFFFFF:FFF:
@A00920:152:HGHKKDRXX:2:2102:30599:33849 2:N:0:CGCGTTCA+CTAGAACA
GGACTACCGGGGTTTCTAATCCTGTTCGCTCCCCACGCTTTCGCTCCTCAGCGTCAGGTAAGGCCCAGCAAGCCGCCTTCGCCACCGGTGTTCCTCCTGATATCTGCGCATTTCACCGCTACACCTGGAATTCCGTTCTCCCCTACCAGACTCAAGTCACAGCAGTATCGGATGGCGTCTCAGGGTTGAGCCCTGAGTTTTCACATCCGACTTACTGAACCGCCTACGCACCCTTTAAACCCAAAAAAAC
+
FFFFFFFFFFFFF:FFFFFFFF:FFFFFFFFFFFF,FFFFFFFFFFFFF:FFFFFF:F,F,FF,FFFFFFFF,FFFFFFFFFFFFFFFFFFFFFFFFFFFFFFFFFFFFFFFFFFFFFFFFFFFFFFFFFFFFF:FFF:FFFFFFFFFFF,FFFFF,FFFFFFFF,FFFF:,FFFF::FFFFFFFF,F:FFFFFFFF,FFFFFFFFF:FFFF:FFFF:,FF::::FF,FFFFFFF,::FFFF:,,FFF,F
@A00920:152:HGHKKDRXX:2:2102:32633:33927 2:N:0:CGCGTTCA+CTAGAACA
GGACTACAGGGGTTTCTAATCCTGTTCGCTCCCCACGCTTTCGCTCCTCAGTGTCAGTTCCAGCCCAGAGCGCCGCCTTCGCCACTGGTGTTCCTCCTGATATCTGCGCATTTCACCGCTACACCAGGAATTCCACGCTCCCCTACTGGACTCTAGTCACAGAAGTATCGGGTGGCGTCTCCAGGTTGAGCCTGAAGTTTTCACACCCGACTTACTGAACCACCTACGAGCTCTTTACGCCCAATAAATC
+
FFFFFFFFF::FFFF:FFFFF:FFFFFFFFFFFFFF:FFFF::,FFFFFF:FFFFFFFFF,FFFFFFFFF,:FFF:FFFFFFFFFFFFFFF:FFFFFFFFFFFFFFFFF:FFFFFFFFFFFFF:FF::FFFFFF,FFFFFF,F:FFFFF:FFFFFFFFFF:F,FF,FF:FFFFF:FF,FFFF,FFFFF,FFFFFFFFFFFFFFFFFFFFFF:FFFF,FFFFFFFFFFFF,FFFFFF,FFFFFF,FFF:FF
@A00920:152:HGHKKDRXX:2:2102:30978:34194 2:N:0:CGCGTTCA+CTAGAACA
GGACTACTAGGGTATCTAATCCTGTTTGCTCCCCACGCTGTCGCGCCTCAGCGTCAGCCATGTCCCAGCAGGCCGCCTTCGCCACCGGTGTTCTTCCGGATCTCTACGCATTCCACCGCTACACCCGGAATTCCGCCTGCCTCTGACATGCTCGAGTCCACCAGTTCGCACGGCCGACTCGGGGTTGAGCCCCGAGCTTTCACCACACGCTTAGCAGACCGCCTACGCGCCCTTTACGCCCAGTGATTCC
+
FFFFFFFFFFFFFFFFF:FFFFFF:FFFFFFFFFFFFFFFFFFFFFFFFFFFFFFFFFFFFFFFFFFFFFFFFFFFF:FFFFF:FFFFFF:FFF:FFFFFFFFFFFFFFFFFFFFFFFFFFFFFFFFFFF,FFFFFFFFFFFFFFFFFFFFFFFFFFFFFFFFFFFFFFFFFFFFFFFFFFFFF:FFFFFFFFFFFFFF,FFFFFFFFFFF,:FFFFFF::FFFFFFFFFFF:FFFFFFFFFFFFFF,FF
@A00920:152:HGHKKDRXX:2:2102:22842:34945 2:N:0:CGCGTTCA+CTAGAACA
GGACTACAGGGGTTTCTAATCCCGTTTGCTCCCCCAGCTTTCGCGCCTCAGCGTCAAGAACAGGCCAGGCAGCCGCCTTCGCCACTGGTATTCCTCCCGATATCTACGCATTTCACTGCTACACCGGGAATTCCACTGCCCTCTACCGCACTCTAGGTCGCCAGTATCCAATGCCATTCCCAGGTTGAGCCCAGGGCTTTCACATCAGACTTAACGAACCACCTACGCACGCTTTACGCCCAGTAATTCC
+
FFFFFFFFFFFFFFFFFFFFFFF:FFFFF,FFFFFFFFFF,F:FFF:FFFFFFFFFFF:FFFFFFFFFFFFFFFFFFFFFFFFFFFF,FFFFFFFFFFF,,,F:FF:FF:F,FFFFF:F:FF:FFFFFFF,F:FFFFF,:,FF:F:F:F:FF:F,:FFFF,F:FFFFFFFFFF:F,,FF:FFFFFFFFF:FFFFF:,FFF:F,FF:FF:::F,,,:FFFF:FFFFF:FFFFF,F,FFF,FF,F:FF,F,F
@A00920:152:HGHKKDRXX:2:2102:5665:35008 2:N:0:CGCGTTCA+CTAGAACA
GGACTACTCGGGTATCTAATCCTGTTTGCTCCCCACGCTTTCGTGCCTCAGTGTCAGTGCTGGTCCAGGTAGTCGCCTTCGCCACGGATGTTCCTCCCGATCTCTACGCATTTCACTGCTACACCGGGAATTCCACTACCCTCTACAGCACTCTAGGTCGCCAGTTTCCAATGCCATTCCCAGGTTGAGCCCAGGGCTTTCACATCAGACTTAACGAACCACCTACGCACGCTTTACGCCCAGTAATTCC
+
FFFFF:FFFFFFF,FFFFFFFFFFFFFFFFFFFFFF,FFFFFF:FFFFFF,FFFFFFF,:F,F,,,FF:FFF,,FFFFFFFF:F:FFF:FFFF:FF,FFFFFFFFF:FFFFFFFFF:FFFFFFFF,,FFFFFFFFF::FFFFF:FF,FFFFFF,FFFFF,FF:FF,FF,F,FFFFFFF,,,FFFFFFFFFFF:,,:FFF:FFF:,FFFFFFFFF,FFFFFF,FFFFFF,FFFFFFF::FFFF,FFF,FFF
@A00920:152:HGHKKDRXX:2:2102:15799:35430 2:N:0:CGCGTTCA+CTAGAACA
GGACTACTAGGGTTTCTAATCCTGTTTGCTCCCCACGCTGTCGCACCTGAGTGTCAGTATTGGGCCAGGTAGCCGCCTTCGCCACTGATGTTCCTCCCGATATCTACGCATTTCACCGCTACACCGGGAATTCCACTACCCTCTCCCATACTCCAGCTGAGTAGTATCGACTGCAATTCCCAGGTTAAGCCCAGGGCTTTCACAACCGACTGACTCAGCCACCTGCGTGCGCTTTACGCCCAGTAAGTCC
+
FFFFFFFFFFFFFFFFFFFFFFFFFFFFFFFFF,FFFFFFFFFFFFFF:FFFFFFFFF:FFF,:FFFFF:FFF,FFFF,FFFFF,:FFFFFFFFFFF,FFFFFFFFFFFFFFFFFF:FFFFFFFF:FF:FFFFFFFFF,FFFFFF,FFFFFFFFFFFFFFFFFFF:FFFFFF:F:,FFF:FF:FFFF,::FFF,F:FFFFF,FFFFFFFFFFFFFFFFFFFFFF:FFF,:FF:,FF,FFFF:,:,,FFF:
@A00920:152:HGHKKDRXX:2:2102:7907:35446 2:N:0:CGCGTTCA+CTAGAACA
GGACTACTGGGGTTTCTAATCCTGTTTGCTCCCCACGCTGTCGCGCCTCAGCGTCAGCCACTGCCCAGCAGGCCGCCTTCGCCACCGGTGTTCTTCCGGATCTCTACGCATTCCACCGCTACACCCGGAATTCCACCTGCCTCTACAGTGCTCAAGTGAAGCAGTTCGCACGGCCGATCCGGGGTTGAGCCCCGGACTTTCACCACACGCTTACCCCACCGCCTACGCGCCCTTTACGCCCAGTGATTCC
+
FFFFFFFF:FFFFFFFFFFFFF,FFF:FFFFFFFFFFFFFFFF:FFF:FFFFFFFFFFFFFF:FFFFFFF::FFF,FFFF,FFFFFFFFFFFFFFFFFFFFFFFFFFFFFFFFFFFFFFFFFFFFFFFFFFFFFFF,:FFFFFFFFFFFFFFFFFF,,FFFFFFF,FF,FFFFFF:F,,F,FFFFF,FFFFFFF:F:FFFFFFFFFFFFFFFFF:F:,FFFFFFFFF:FFFFFFFFFFFFFFF:,FFFFF
@A00920:152:HGHKKDRXX:2:2102:15510:36714 2:N:0:CGCGTTCA+CTAGAACA
GGACTACTCGGGTTTCTAATCCCGTTTGCTCCCCTGGCTTTCGCTCCTCAGTGTCAGTATTGGTCCAGGATGCCGCCTTCGCCACCGGTGTTCCTCCAGATATCTACGCATTTCACCGCTACACCTGGAATTCCGCATCCCTCTCCCAAACTCAAGCCATCCAGTATCAGACGCAGTTCCCCGGTTAAGCCGAGGGATTTCACGTCTGACTTAGTTGGCCACCTACGAGCCCTTTACGCCCAGTCATTCC
+
FFFFFFF,FFFFFFFFFFFFFFFFFFFFFFFFFFFFFFFFFFFFFFFFFFFFFFFFFFFFFFFFFFFFFF:FFFFFFFFFFFFFFFFFFFFFFFFFFF:F:FFFFFFFFFFFFFFFFFFFFFFFFFFFF,FFFFFFFF:FFFFFF,FFFFFFFF,FFFFFFFFFFFFFF::FFFFFFFFF:F:FFFFFFFFFFFFFFFFFFFFF,FFFFFFFFFFFFF:FFFFFFFFFFFFF:F::FFFFF:FFF:FFFF
@A00920:152:HGHKKDRXX:2:2103:25771:1157 2:N:0:CGCGTTCA+CTAGAACA
GGACTACAGGGGTTTCTAATCCTGTTTGCTCCCCTAGCTTTCGCACCTCAGCGTCAGTGATGGTCCAGAAGACTGCTTTCGCCATAGGTATTCCTCCAGATATCTACGCATTTCACCGCTACACCGGGAATTCCATCTTCCTCTACCACACTCTAGCCTCACAGTTTCCATTGGCCTCTCCCAGTTAAGCCGGGAGCTTTCACAATAGACTTATCCAACCGCCTACCTGCGCTTTACGCCAAGTGATTCC
+
FF::FFF,,FFFF,FFFFFFFFFFFFFFFF,FFF,FFFFFFFFF:,,FFFFFFFFFFF:::FF,FFFFFFFFFFFF:FFF:FF::FFFFFFFFFFFF,FFFFFFFFFFFFFFFFFFFFFFFFFFFFFFF:FFFFF,F,FFFFFFFFFFFFFFFF,F,F:,FFFF,F,FF:FF:FF:,:F,F,:FFFF,:FFF,::FFFFFF,::F,F,FFFFFFF,FFFFFFF,:F:FFF:,FFFF,,,F,,FFFF:FFF
@A00920:152:HGHKKDRXX:2:2103:31241:1642 2:N:0:CGCGTTCA+CTAGAACA
GGACTACTGGGGTTTCTAATCCCGTTTGCTCCCCTGGCTTTCGCGCCTCAGCGTCAATGTCGGTCCAGGATGCCGCCTTCGCCACCGGTGTTCCTCCAGATATCTACGCATTTCACCGCTACACGTGGAATTCCACTCTCCTCTTCTGTCCTCAAGTTCCCCAGTTTCCAATGACCCTCCACGGTTGAGCCGTGGGCTTTCACATCAGACTTAAGGAACCGCCTGCGCGCGCTTTACGCCCAATAATTCC
+
FFFFFFFFFFFFFFFFFFFFFFFFFFFFFFFFFFFF:FFFFFFFFFFFFFFFFFFFFFFFFFFFFFFFFFFFF,FFFFFFFFF,FFFFFF:FFFFFFFFFFFFFFFFFFF:FFFFFFFFFFFFFFFFFFFFFFFFFFFFFFF:FFFFFFFFFFF:FFFFFFFFFFFFFFFFFFFFFFF:FFFFF,FF:FFFFFFFFFFFFFFFFFFFFFF:FFF:FFFFFFFF:FFFFFFFFFFFFFFFFFFFFFFFFFF
@A00920:152:HGHKKDRXX:2:2103:12427:1846 2:N:0:CGCGTTCA+CTAGAACA
GGACTACTGGGGTATCTAATCCTGTTCGCTCCCCTAGCTTTCGCGCCTGAGCGTCAGGTAAGGCCCAGAGATCCGCCTTCGCCACCGGTGTTCCTCCTGATATCTGCGCATTTCACCGCTACACCTGGAATTCCGCATCCCTCTCCCAAACTCCAGCCATCCAGTATCAGACGCAGTTCCCCGGTTAAGCCGAGGGATTTCACGTCTGACTTAGTTGGCCGCCTACGAGCCCTTTACGCCCAGTAATTCC
+
FFFFFFFFFFFFFFFFFFFFFFFFFFFFFFFFFFFFFFFFFFFFFFFFFFFFFFFFFFFFF:FFFFFFF:FFFFF:FFFFF:FFFFFFFFF:FFFFFFF:F:FFFFFFFFF:FFFFFFFFFFFFFFFFFFFFFFFFFFFFFFFFFFFFFFFFFFFFFFFFFFF,FFFFFFFFFFFFFFFF:FFFFF:FFFFFFFFFFFFFF:FFFFFFFFF,FFFFFFFFF:FF:FFFFFFFFFF:FFFFFFFFF:FFFF
@A00920:152:HGHKKDRXX:2:2103:6162:1861 2:N:0:CGCGTTCA+CTAGAACA
GGACTACCAGGGTATCTAATCCTGTTTGCTCCCCACGCTTTCGCACCTCAGCGTCAGTATCAGTCCAGCGAGTCGCCTTCGCCACTGGTGTTCCTCCGAATATCTACGAATTTCACCTCTACACTCGGAATTCCACTCGCCTCTCCTGACCTCCAGGCCTGCAGTCTAGAAGGCAGTTCCAGGGTTGAGCCCTGGGATTTCACCCCCTACTTACAGACCCGCCTACGTGCGCTTTACGCCCAGTCATTCC
+
FFFFFFFFFFFFFFFFFFFFFFFFFFFFFFFFFFFFFFFFFFFFFFFFFFFFFFFFFFFFFFFFFFFFFFFFFFFF:FFFFFFFFFFFFFFFFFFFFFFFFFFFFFFFFFFFFFFFFFFFFFFFFFFFFFFFFFFFFFFFFFFFFFFFFFFFFFFFFF:FFFFFFFF,FFFFFFFFFFFFFFFFFFFFFFFFFFFFFFFFFFFFFFFFFFFFFFFFFFFFFFFFFFFFFFFF,FFFFFFFFFFF,FFFFF
@A00920:152:HGHKKDRXX:2:2103:15908:2174 2:N:0:CGCGTTCA+CTAGAACA
GGACTACAGGGGTTTCTAATCCCGTTCGCTCCCCAAGCTTTCGAGCCTCAGTGTCAGTAGCGTGCCAGAAAGCTGCTTTCGCCATTGGTGTTCATCATGATATCTAAGCATTTCACCGCTACACCATGAATTCCGCTTTCCTCTCACGAACTCAAGATCGGCAGTATCCAAAGGCCTTCCGAGGTTTAGCCCCGGGCTTCCACTTTAGACGTAACAATCAACCTGCGCTCCCTTTACGCCCAGTAATTCC
+
:FFFFF,F,F,FF,:FFFFF:F:F:FFFFF,FFF:,F:F:FFF:FFFFFFFFF:FFFF:FF,FFFF:FFFFFFF,FFFFF:FFFFFFFFFFFF,FFF,,FFFFFF:FFFFF,FFFF,FFFF:F:,:FF,,FFF:FFF,:F:,FF,F,:,FF:FFF,FFF,,F:FFFF,FFF,FFFFFFF,,FFFFF,F:FF:F,FFFFFFFFFFF,FFFF,FF,,FF:F,FF,FF,FFFF,FFF:F,FFFF:F:,FF,F:
@A00920:152:HGHKKDRXX:2:2103:25247:3537 2:N:0:CGCGTTCA+CTAGAACA
GGACTACAAGGGTATCTAATCCCGTTTGCTCCCCTGGCTTTCGCTCCTCAGCGTCAGTGTTGGTCCAGAATGCCGCCTTCGCCACCGGTGTTCCTCCAGATATCTACGCATTTCACCGCTACACCTGGAATTCCGCATTCCTCTCCCAAACTCAAGCCATCCAGTCTCACACGCAGTTCCACGGTTGAGCCGTGGGATTTCACGTGTGACTTAATTGGCCGCCTACGAGCCCTTTACGCCCAGTAATTCC
+
FFFFFFFFFFFFFFFFFFFFFFFFFFFFFFFFFFFFF,FFFFFFFFFFFFFFFFFFFFFFFFFFFFFFFFFFFFFFFFFFFFFFFFFFFFFFFFFFFFFFFFFFFFFFFFFF,FFFFFFFFFFFFF:FFFFFFFFFF,FFF:FFFFFFFFFFFFFFFFFFFFFFFFFFFFFF:FFFFFFFFFFFFFFFFFFFFFFFFFFFFFFFFFFFFFFFFFFFFFFFFFFF:FFFFF:FFFFFFFFFFFF:F,FFFF
@A00920:152:HGHKKDRXX:2:2103:1190:4773 2:N:0:CGCGTTCA+CTAGAACA
GGACTACTAGGGTTTCTAATCCCGTTCGCTCCCCGTGCTGTCGCGTCTCAGCGTCAGTTGTCGTCCAGAGTGCCGCCTTCGCCTCTGGTGTTCCTCCGGATCTCTACGCATTTCACCACTACACCCGGAATTCCACACTCCTCTACGACCCTCTAGCACTGCAGTCTCATCCGACCTCTCCCAGTTTAGCCGGGAGCTTTCACGGTTGACTTACAGCACCGCCTACACGCTCTTTACGCCCAGTAATTCC
+
FFFFFFFFFFFFFFFFFFFFFFFFFFFFFFFFFFF:FFF:,FFFFFFFFFFFFFFFFFFF:::FF,FFFF,FFFFFF:FFFF:F:FFF:F,FF:FFFFFFFFFFFFFFFFFFFFFFFFF:FFFFF:,FFFFFFFFFFF:FFFFFF,:FFFFFFFFFF::F:F:F:FFFFF:FF:FF:,FFFF:FFF:F:FFFF,:FFFFF,,FF,FFFF,FFFF:FFFFFFFFFFFFFFFFFFFF:,,FF:,FF:FF,FF
@A00920:152:HGHKKDRXX:2:2103:19036:4867 2:N:0:CGCGTTCA+CTAGAACA
GGACTACTCGGGTTTCTAATCCTGTTTGCTCCCCACGCTTTCGTGCATGAGCGTCAGTGTTAGCCCAGGGGGCTGCCTTCGCCATCGGTGTTCCTCCGCATATCTACGCATTTCACTGCTCCACGCGGAATTCCATCCCCCTCTGCCGTACTCTAGCTATGCAGTCACAAAGGCAGTTCCCAGGTTGAGCCCGGGGATTTCTCATCAGGCTTACATAACCGCCTGCGCACGCTTTACGCCCAGTCATTCC
+
FF:F:FFF:,,:,F,FFFFFF:FF,,:F:FF,,F,::F,,FF,:,,F,FF,F,:F::,FFFFF,F,FFF::::F:FF:,FF,FFFFF,FF:,:F,FFFF,F,FF,FFFFFF,,F,:F:FF,FF:FF:::F,F:F::FFFF:,,F::FFF,FFFF,:FFFFFF,F:FF:F,,,FF,::FFFFF,F,,,FFFFFFFFFF::,F,FFF:,F,,,F,FFF,FF,F,FFFFFF:,F:F,,F:FF,FFFF::F,,,
@A00920:152:HGHKKDRXX:2:2103:12491:5087 2:N:0:CGCGTTCA+CTAGAACA
GGACTACACGGGTTTCTAATCCTGTTCGCTACCCACGCTTTCGTCCATCAGCGTCAATGAATTAGTAGTAACCTGCCTTCGCAATTGGTATTCCATGTAATCTCTAAGCATTTCACCGCTACACTAACTATTCTAGGTACTTCCTAATTATTCAAGTCCTACAGTATCAATGGCAGTTTCACCGTTGAGCGGGGAGATTTCACCACTGACTTATAAGACCGCCTACGGACCCTTTAAACCCCATGAGTCC
+
FFFFFFFFFFFF,FFFFFFFFFFFFFFFFFFFFFF,FFFFFFFFFFFFFFFFFFFF,FFF,FF,F:FFFFF:,FFFFFFFFF,FF:FFF:FFFF,,FF,,FFFFFF,FFFFFF:FFFFFFFFFF:F,,FFF::FFF,FFF::FF,:FFFFFFFFFFFF,F:FFFFFFFFFFFFF:FFFFF,:FFFFF,FFFFFFFFFFFFFFFFF:FFF,FF,F,F,FFFFFFFF:F,,:F:FFFFF:F:F,FF,,,FFF
@A00920:152:HGHKKDRXX:2:2103:9227:5541 2:N:0:CGCGTTCA+CTAGAACA
GGACTACAAGGGTTTCTAATCCTGTTTGCTCCCCACGCTTTCGCGCCTCAGCGTCAGTTATAGGCCAGAAAGTCGCCTTCGCCACTGGTGTTCAACCACATCTCTACGCATTTCACCCCTACACGTGTAATTCCACAATCCTCTACTAAACTCAAGTCCACCAGTTTCAGGTGCGAACAATGCTTGAGCCATAGCCTTAAACACCAGACTTAATGATACGCCAGCGCGCGCATTACGCCCAGAGAAAACG
+
FFFFF:FF,FFFF,FFFFFFFFFFFFFF,FFFFF,F,FFFFFF,FFFFFFFFFFFFFFFF,FF,:,FF,:FF,,FFFFFFFF,F:,FFFFFFF,:::FF:FFFFF,:F,:FFFFFFF,FFFFF:FF,,,FFFFF::,,,FF,F,,FFF:FFFFFFFFFF,:FFFF,FF,FFFFFFFFF:,F,,FF:FF:FFF,F,FFFFFF:FF,,,FF,FF,:,F,,FFFF,:,:FFF,F,F:FF,:FF::,F,:,,FF
@A00920:152:HGHKKDRXX:2:2103:30219:5541 2:N:0:CGCGTTCA+CTAGAACA
GGACTACAAGGGTTTCTAATCCTGTTTGCTACCCACGCTTTCGTGCCTCAGTGTCAATAATCGCATAGCAAGCTGCCTTCGCAATTGGTGTTCTATGTCATCTCTAAGCATTTCACCGCTACACCGTCAATTCCGCCTACCTCATCTGTACTCTAGCCCATCAGTATCAATGCCACCCTCCCGGTTAAGCCGGGATATTTCAGCACTGACTTAATAGGCCGCCTACGCACCCTTTAAACCCAATAAATCC
+
FFFFFFFFFFFFFFFFFFFFFFFFFFFFFFFFFFFFFFFFFFFFFFFFFFFFFFFFFFFFFFFFFFFFFFFFF,FFFFFFFFFFFFFFFFFFFFFFFFFFFFFFFFFFFFFFFFFFFFFFFFFFFFFFF:FFFFFFFFFFFFFFFF:FFFFFFFFFFFFFFFFFFFFFFF:FF:FF,F,FF,FFFF::FFFFFFFFFF:FFFFFFF:FFFFFFFFFFFFFFFFF:FFFFFFFFFFFFFFFFFFFFF:FFF
@A00920:152:HGHKKDRXX:2:2103:28031:7075 2:N:0:CGCGTTCA+CTAGAACA
GGACTACTAGGGTATCTAATCCTGTTTGATCCCCACGCTTTCGTGCCTCAGTGTCAATACTCCTGTAGTAAGCTGCCTTCGCAATTGGTGTTCTATGTCATATCTAAGCATTTCACCGCTACATGACATATTCCGCTTACCTCCAGGGGATTCAAGACTGATAGTATCCACGGCAGTTTCCAAGTTAAGCTTGGAGATTTCACCACGGACTTACCAATCCACCTACGCACCCTTTAAACCCAGTGAATCC
+
FFFFFFFFFFFFFFFFFFFFFFFFFFFFFFFFFFFFFFFFFFFFFFFFFFFFFFFFFFFFFFFFFFFFFFFFFFFFFFF:FFF:FFFFFFFFFFFFFFFFFFFFFF:F:FFFFFFFFFFFFFFFFFFFFFFFFFFFFFFFFFFFFFFFFFFFFFFFFFFFFFFFFFFFFFFFFFFFFFFFFFFFFFFFFFFFFFFFF:FFFFFFFFFFFFFFFF:FFFFFFFFFFFFFFFFFFFF:FFFFF:FFFF:FFF
@A00920:152:HGHKKDRXX:2:2103:7979:7138 2:N:0:CGCGTTCA+CTAGAACA
GGACTACAAGGGTATCTAATCCTGTTCGCTCCCCACGCTTTCGTGCCTCAGCGTCAATCCAGGTCTAGCCAGCTGCCTTCGCAATTGGTGTTCTATGGCATATCGATGCATTTCACCGCTACACGGGGACTTCCACCATCCCCTCCCGGACTCTAGCCCACCAGGATCGAGTGGAGTTGGTCGGTTGGGCCGAGGGATTTGACACCCGACTTGGCCGGCCGCGTACGCGCCCTTGGCGCGCACGAGTTCC
+
,,FF:,:FF:FFF,F:F,FFFFFF,FFFF:FF:,FFFF::FF,F,FFFFFF:F,,,F,FFF,,,,FFFFFFF,FF:F:,,FFFFF,F,FF,:FF,:,FF,:,,,,,FF,,F,FF,:FFF,F:FF:F:F,:FF,:FFF,:F,F:FFFFF,,,,:,::,,,,F,FFFFFFF:FFF,,FF,,,,,:F::F,FF,FFFF,,,,F,,F:F,:::,,,FFF::F,,FF,,,,FFF,F,,FF,,,,,,,,:,,,,::
@A00920:152:HGHKKDRXX:2:2103:30698:8093 2:N:0:CGCGTTCA+CTAGAACA
GGACTACTGGGGTATCTAATCCTGTTTGCTCCCCACGCTTTCGTGCCTCAACGTCAGTGTTGATCCAGATGGCCGCCTTCGCCACGGATGTTCCTCCCGATCTCTACGCATTTCACCGCTACACCGGGAATTCCGCCATCCTCTATCACACTCTAGTCCGCCAGTATCGGATGCAGTTCCCAGGTTGAGCCCGGGGCTTTCACATCCGACTTAACGCACCATCTACGCACGCTTTACGCCCAGTAATTCC
+
FFFFFFFFFFFFFFFFFFFFFFFFFFFFFFFFFFFFFFFFFFFFFFFFFFFFFFFFFFFFFFFFFFFFFFFFFFFFFFFFFFFFFFFFFFFFFFFFFFFFFFFFFFFFFFFFFFFFFFFFFF:FFFFFFFFFFFFF:F:FFFFFFFFFFFFFFFFFFFFFFF:FFFFFFFF:FFFFFFFFFFFF:,FFFFFFFFFFF:F:FFFFFFFF:FFFFFFFF:FFFFFFFFFFFFFFFFFFFFFFFFFFF:F,:F
@A00920:152:HGHKKDRXX:2:2103:17924:8140 2:N:0:CGCGTTCA+CTAGAACA
GGACTACTGGGGTATCTAATCCTGTTTGCTCCCCACGCTGTCGCACCTGAGTGTCAGTATTGGGCCAGGAAGCCGCCTTCGCCACTGATGTTCCTCCCGATATCTACGCATTTCACCGCTACACCGGGAATTCCGTGTTCCCCTACCGGACTCTAGCCACAGCAGTATCAGGTGGCGTCTCCAGGTTGAGCCTGGAGGTTTCACACCCGACTTTCTGAGCCGCCTACGAGCTCTTTACGCCCAATAACTC
+
FFFFFFFFFFFFFFFFFFFFFFFFF:FFFFFFFFFFFFFFFFFFFFFFFFFFFFFFFFFFFFFFFFFFFF:FFFFFFFFFFFFFFFFFFFFFFFFFFFFFFF:FFFFFFFFFFFFFFFFFFFFFFFFFFFFFFFFFFFFFFFFFF:FFFFFFFFFFFF:FFFFFFFFFFFFFFFFFFFFFFF:FF::FFFFFFFFFFFF:FFFF:FFFFFFFF,FFFFFFFFF,F:FF:FF,FF:FF:FFF,,F:,F:FF
@A00920:152:HGHKKDRXX:2:2103:10484:8406 2:N:0:CGCGTTCA+CTAGAACA
GGACTACCAGGGTATCTAATCCTGTTTGCTCCCCACGCTTTCGCGCCTCAGCGTCAGAAACGGACCAGCGAGCCGCCTTCGCCACTGGTGTTCCGCCGAATATCTACGAATTTCACCTCTACACTCGGCATTCCACTCGCCTCTTCCGTCCTCGAGACATCCAGTATCGGAGGCAGTTCCGGGGTTGAGCCCCGGGATTTCACCCCCGACTTGAACATCCGCCTACGCGCCCTTTACGCCCAGTAATTCC
+
FFFFFFFFFFFFFFFFFFFFFFFFFFFFF:FFFFFFFFFFFFFFFFFFFFFFFFFFFFFFFFFFFFFFFFFFFFFFFFFFFFFFFFFFFFFFFFFFFFFFFFFFFFFFF:FFFFFFFFFF:FFFFFFFFFFFFFFFFFFFFFF,FFFFFFFFFFFFFFFFFFFFFFFFFFFFFFFFFFFFFFFFFF:FFFFFFFFFFFFFFFFFFFF:FFFFFFFFFFFFFFFFFFFFFFFFFFF:FFF:FFFFFFFFFF
@A00920:152:HGHKKDRXX:2:2103:23909:8453 2:N:0:CGCGTTCA+CTAGAACA
GGACTACTCGGGTTTCTAATCCTGTTCGCTCCCCACGCTTTCGCGCCTCAGTGTCAGAACCGGTCCAGGTAGCCGCCTTCGCCACTGGTGTTCCTCCCAGTATCTACGCATTTCACCGCTACACTGGGAATTCCGCTACCCCCTCCCGGCCTCGAGCCTGGCAGTTTCAAATGCAATTCCTCAGTTGAGCCGAGGGATTTCACATTTGACTTAACGGGCCACCTACGCGCCCTTTACGCCCAATAATTCC
+
FFFFFFFF:FFFF,FFFFFFFFFFFFFFFFFFFFFFFFFFFFFFFFFFFFF,FFFF,:F,FFFFFFFFFFFF,FFFFFFFFFFFFFFFFFFFFFFFFFFFFFFFFFFFFFFFFF,FF,FFFFFF,FFF:FFFFFFFFFFFF:FFFFF,FF,FF,FFF:F,FFFF:FFFF,F,FFFFFF,::FFF:FFFFFFFFF,FFFFFFFF,:,,,FFFFF,F,,FFFFFF:,F:FFFFFFFFFFFFFFF:FFF,FFF
@A00920:152:HGHKKDRXX:2:2103:19271:9377 2:N:0:CGCGTTCA+CTAGAACA
GGACTACCGGGGTTTCTAATCCTGTTTGATCCCCACGCTTTCGTGCCTCAGTGTCAATATTCGTGTAGCCAGCTGCCTTCGCAATTGGTGTTCTATGTCATATCTAAGCATTTCACCGCTACATGACATATTCCGCTAACCTCCACGATATTCAAGACTGATAGTATCAATGGCAGTTCCCAAGTTAAGCTCGGGGATTTCACCACTGACTTTCCAGCCCACCTACGCACCCTTTAAACCCAGTGAATCC
+
FFFFFFFFFFFFFFFFFFFFFFFFFFFFF:FFFF:FFFFFFFFFF:FFFFFFFFFFFFFFFFFFFFFFFFFFFFFFFFFFFFFFFFF:FFFFFFFFFFFF,FFFFFFFFFFFFFFFFFFFFF:FF:FFFFFFFFFFFFFFFFFFF:FFFFFFFFFFF:FFFFFFFFFFFFFFFFFFFFFFF,FFFFFFFF:FFFFFFFFFFFF,FFFFFFFFFFFFFFFFFFFF:F,FFFFFFFF:FFFFFF:FFF,FFF
@A00920:152:HGHKKDRXX:2:2103:22245:9518 2:N:0:CGCGTTCA+CTAGAACA
GGACTACTGGGGTTTCTAATCCCGTTCGCTCCCCATGCTTTCGCATCTCAGCGTCAGGTCAGGCCCAGCGTGTCGCCTTCGCCACTGGTGTTCCTCCGGATCTCTACGCATTTCACCACTACACCCGGAATTCCACACGCCTCTACCTACCTCTAGTCGCGCAGTTCGATTGCGTCCTCGCCCGGTTGAGCCGGGCGCTTTCACGCCTCACTTGCACGACCGCCTACACGCGCTTTACACCCAGTAACTC
+
FFFFFFFFFFFFFFFFFFFFFFFFFFFFFF:FFFFFFFFFFFFFFFFFFFFFFFFFFFFFFFFFFFFFF:F:FFFFFFFFFFFFFFFFFFFFFFFFFFFFFFFFFFFFFFFFFFFFFFFFFFFFFF:FFF:FFFFFFFF:F,:F:F,FFFFFFFFFFFFFFFFFFFFF:FFF,FFF:FFFFFFFFFFFFFFFF:FFFF::FFFFFFFFFFFFF:FFFFF:FFFFFFFFFFFFFFFFFF:FFFFFFFF:FF
@A00920:152:HGHKKDRXX:2:2103:22715:9706 2:N:0:CGCGTTCA+CTAGAACA
GGACTACCGGGGTTTCTAATCCTGTTTGATCCCCACACTTTCGTGCCTCAGCGTCAGTTAAAGCCTAGTAAGCTGTCTACACTATCGGTGTTCTTGACGATATCTAAGCATTTCACCGCTACACCGTCAATTCCGCCTACCTCGACTGAACTCAAGTCCATCAGTATCAATGCCACCCTCCCGGTTAAGCCGGGATATTTCAGCACTGACTTAATAGACCGCCTACGCACCCTTTAAACCCAATAAATCC
+
FFFFFFFFF:FFF:FFFFFFFFFFF:FFFFFFFFFFFFFFFFFFFFFFF:FFFFFFFFFFFFFFFF,FFFFFFFFFFFFFFFFFFFF:F:FFFFFFFFFFFFFFFFF:FFFFFF:FFFF:F:FFF:FFF,FF:FFFF:,FFFFFFFFFF:FF:FFFF:FFFFF,FFFFFFFFFFFF:FFFFFFFF,FFF:FFFFFFF:FF,FFF:FFFFFFFF,:F:FFFFF::FFFFFFFFF::FF:F:FFFFF,FF,F
@A00920:152:HGHKKDRXX:2:2103:31331:10128 2:N:0:CGCGTTCA+CTAGAACA
GGACTACAAGGGTTTCTAATCCTGTTTGCTCCCCACGCTTTCGCACCTCAGCGTCAGTATCAGTCCAGCGAGTCGCCTTCGCCACTGGTGTTCCTCCGAATATCTACGAATTTCACCTCTACACTCGGAATTCCACTCGCCTCTCCTGACCTCCAGGCCCGCAGTCTAGAAGGCAGTTCCAGGGTTGAGCCCTGGGATTTCACCCCCTACTTACAGACCCGCCTACGTGCGCTTTACGCCCCGTAATTCC
+
FFFFFFFFFFFFFFFFFFFFFFFFFFFFFFFFF:FF:FFFFFFF:FFFFFFFFFFFFFFFFFFFFFFFFFFFFF::FFFFFFFFFFFFFFFFFFFFFFFFFFFFFFFFFFFFFFFFFFFFFFFFF,FF:FFFFFFFFFFFFFFFFF:F:FFFFFFFFFFFFFFFFF:FF:F:FFFFFFFFFFFFFFFFFFFFFFFFFFFF:FFFFFFFF,F:FFF:FFFF:FFF:F:FF,:FFFFFFFFFF,F,FFFFF:
@A00920:152:HGHKKDRXX:2:2103:25780:10160 2:N:0:CGCGTTCA+CTAGAACA
GGACTACCAGGGTTTCTAATCCTGTTTGCTCCCCACGCTTTCGCGCCTCAGCGTCAGATCCAGCCCAGTTGGCCGCCTTCGCCACGGGTGTTCTTCCCGATATCTACGCATTCCACCGCTACACCGGGAATTCCACCAACCCCTACTGGTCTCCAGGTCCGCAGTCTCGAAAGCAGCTCCGGGGTTGAGCCCCGGCCTTTCACTCCCGACTTGCAGGTCCCGCCTGCGCGCGCTTTACGCCCAGTGATTC
+
FFFFFFFFFFFFFFFFFF:FFFFFFFFFFFFFFFFFFFFFFFFFFFFFFFFFFFFFFFFFFFFFFFFFFFFFFFFFFFFFFFFFFFFFFFFFFF:FFFF:FFFFFFFFFFFFFFFFFFFFFF:FFFFFFFFFFFFFF:FFFFFFFFFFFFFFFF:FFFFFFFFFFFFF:FFFFF:FFFFFFFFFFFFFFFFFFFFFFFFFFFF:FFFFFFFFFFFFFFFFFFFFF:FFFFFFFFFFFF:FFFFFFFF:FF
@A00920:152:HGHKKDRXX:2:2103:3152:11052 2:N:0:CGCGTTCA+CTAGAACA
GGACTACCAGGGTATCTAATCCCGTTCGCTCCCCGTGCTGTCGCGCCTCAGCGTCAGCAAAGCTCCAGGCAACCGCCTTCGCCACTGGTGTTCCTCCCGATATCTACGCATTCCACCACTACACCGGGAATTCCATTGCCCCCTAGCTTGCTCCAGCCACGCCGTATTCGCTGACCCCGCCCAGTTGAGCCGGGCGATTTCACAACGAACGTGCGTAGCCGCCTGCGCGCCCTTTACGCCCAATAAATCC
+
FFFFFFFFFF:FFFFFFFFFFFFFFFFFFF:FFFFFFFFFFF:FFFF:FFFFFFFFF:F:FFFFFFFFFFFFFFFFFFFFFFFFFF:FFFFFFFFFFFFFFFFFFFFFFFFFFFFFFFFFFF:FFFFFFFFFFFFFFFFFFFFFFF:FFFFFFFFFFFFFFFFFFFFFFFFFF:FFFFFFFFFFFFFFFFFFFFFFFFFFFFF::FF:FFFFFFFFFFFFFFFFFFFFFFFFF:,FFFFFFFFFFF,FFF
@A00920:152:HGHKKDRXX:2:2103:5168:11099 2:N:0:CGCGTTCA+CTAGAACA
GGACTACTCGGGTTTCTAATCCTGTTCGCTCCCCACGCTTTCGTGCCTCAGTGTCAGTGCTGGTCCAGGTGGCCGCCTTCGCCACAGATGTTCCTCCCGATCTCTACGCATTTCACTGCTACACCGGGAATTCCACCACCCTCTACCGCACTCTAGTCCGCCAGTATCCACCGCAATTCCCAGGTTGAGCCCGGGGCTTTCACGGCAGACTTAACGAACCACCTACGCACGCTTTACGCCCAGTAATTCC
+
FFFFFFFFFFFFFFFFFFFFFFFFFFFFFFFFFFFFFFFFFFFFFFFFFFFFFFFFFFFFFFFFF,FFFFFFFFFFFFFFFFFFF::FFF:FFFFFFFFFFFFF,FFFFF,FFF:FFFFF:FFFFFFFFFFFFFFFF:FFFFFFFF:FFFFFFF:FFFFFFFFFFFFFFFFFFFFFFFF:FFFF,:::FFFFFFFFFFFF:FF:FFFFFFFFFFFF,FFFFFFFFF:F:F:FFFF,::FFFFFFFFFFFF
@A00920:152:HGHKKDRXX:2:2103:15411:12023 2:N:0:CGCGTTCA+CTAGAACA
GGACTACTCGGGTATCTAATCTGTTTCGCTACCCTGGCTTTCGTGCCTCAGCGTCAGGTAAAACCCAGGAGCCTGCCTTCGCCTTTGGTGTTCCAGTTAATATCAACGCATTTCACTGCTACACTAACTGTTCCAGCTCCCCTGTCAAACCTCCATCCTACCAGTATCTTTACCAAAACCGAGGTTGAGCCTCGGGCTTTCAATAAAGACTTGATAGGAAGCCTACGCACACTTTACGCCCAATGAATCC
+
FFFFFFFFFFFFFFFFFFFF:FFFFFFFFFFFFFFFFFFFFFFFFFFFFFFFFFFFFFF,FFFFFFFFFFFFFFFFFFFFFF:FFFFFFFFFFFFFFFFF,FFFFF:FFFFFF:FFFF:F:FF:FF:FFFFFFFFFFFFFFFFFFFFFF:FFFFFFFFFFFFFFFFFFFFFFFFFFFFFFFFFFFFFFFFFFFFFF:F,FFFFFFFFFFFFFFFFFFF,FFFFFFFFFFFFFFFFFFFFFF:FFF:,:FF
@A00920:152:HGHKKDRXX:2:2103:26431:12602 2:N:0:CGCGTTCA+CTAGAACA
GGACTACCGGGGTTTCTAATCCCGTTCGCTACCCTGGCTTTCGCGGCTCAGCGTCAGGTGCAGCCCAGGGCGCCGCCTTCGCCTCTGGTGTTCCTCCGGATCTCTACGCATTTAACCACTCCACCCGGAATTCCACGCCCCTCTGCTGCCCTCTAGCTGCCCAGTTTCGAACGGCCTCTCACGGTTGAGCCGGGAGCTTTCACGTCCGACTTGAACAGCCGCCTGCCCGCGCTTTACGCCCAGAAAATCC
+
,FFFFF::,F,F,F,:FFFFF,,:FFF:F::FFFF::FFF:,FFFFF:FFFFFFFFFFF:F:FF:F:FFFFF:F,:F,FFFF:F:F::F:FF:,,F:FFF::,FFFF,FF:,:,,F:,,F:,F:F,,F:F:FF:FF:FFFF,:,,::F,FFFFFFF,FF,FF:,FF:F,FF,FFFF,,FF,:F,F:FFFFFF:FFFFF:,FFFFFFFFF,F,:F,FF,:FFFFFF,,,:F,FFFFF,:FF,FF,FFF:F:
@A00920:152:HGHKKDRXX:2:2103:5430:13213 2:N:0:CGCGTTCA+CTAGAACA
GGACTACACGGGTATCTAATCCTGTTCGCTCCCCACGCTTTCGCGCCTCAGCGTCAGATCACGCCCAGCAAGCCGCCTTCGCCTCCGGTGTTCTTCCGGATCTCTACGCATTCCACCGCTACACCCGGAATTCCGCTTGCCTCTACGTGTCTCCAGCCGATCAGTATCCTGGGCATGCAACGGGGTTGAGCCCCCAGATTTCACAGCGAGACTTAAACGGCCGCCTACGCGCGCTTTACGCCCAATAATT
+
FFFFFFFFFFFFFFFFFFFFFFFFFFFFFFFFFFFFFFF::FFFFFFFFFFFFFFFFFFFFFFFFFFFFFFFFFFFFFFFFFFFFFFFFFFFF:FFFFFFFFFFFFFFFFFFFF:FFFFFFFFFFFFFFFF:FFFF:FFFFFF,FFFFFFFFFFFFFFFFFFFFFFFFFFFFFFFFFFFFFFFFFFFFFFFFFFFFFF:FFFFFFFFFFFFFFFFFFFFFFFFFFFFFF:FFF:,FFFFFFFF::F,FFF
@A00920:152:HGHKKDRXX:2:2103:32859:13589 2:N:0:CGCGTTCA+CTAGAACA
GGACTACCCGGGTTTCTAATCCTGTTAGCTCCCCACGCTTTCGCACCTCAGCGTCAAAAGATGACCAGATACACGCCTTCGCCACAGGTGTTCATCCTGATATCTGCGAATTACACCTCTACACAAGGAATTCCAGTATCCACTGCATCTTTCTAGACTTGCCGTCTATAAGGCACTACCAGAGTTGAGCTCTGGGCTTTCACGTCTAACTATCAAATCCGCCTACGAGCGCTTTACGCCCAGTAATTCC
+
,F:FFFFFFFFFFFFFFF:FFFFFFF,FFFFFFFFFFFFFFFFF,F:FFFFFFFFF,,,,,FFF::FF,,F,,FFFFFFF:FFFF,FFFFFFF,FFF,,FFFFFF,F::FFF,FFF,,FFFFFF,,:FFFFFFFF,F:,F:,FF,FF,,,,FF,:F,,,F,:,FFFF,,,,,FF,,,::F,:FFFF,FFFF,,F,F,FFF,,F,F,:F:FF,,,FFF,FF,F:FF:F,FF,FFFF:FFFFF,FFFFFFFF
@A00920:152:HGHKKDRXX:2:2103:11460:13761 2:N:0:CGCGTTCA+CTAGAACA
GGACTACTCGGGTATCTAATCCCGTTTGCTCCCCACGCTTTCGTGCCTTAGTGTCAGAAATGATCCAGTCGCCTGCCTACGCCATCGGTGTTCCTCCTTATATCTACGGATTTCACTCCTACACAAGGAATTCCAGCGACCTCTCTCATTCTCTAGCTTAGCAGTTTTGGTAATGGATATGCGGTTGAGCCGCACGCTTTCACTACCAACTTACTCTGCCACCTACGGAACTCTTTACGCCCAGTAATTC
+
FF,FFFFFFFFFFFFFF:FFF:FFFFFFFFF:F:FFFFFFF:FF:F:FFFFFFFFFF:F,F:,,FFFFF:FFFFFFFF,FFF:F:FFFF,FFFFFFF:FFFFFFFFFFFFFFFFFF:::F,FFFF:FF:FFFF:FFFFF,FFFFF:,F:,FFFF:FFF,,FFFFFFF,F:FF:F:FFFF::,FFFFFFF,FF::,:,FFFF:FFFFF:F:FF,:FFFF:FFFFF,FF,F:,FFFFFFF:F,F::FFFF,F
@A00920:152:HGHKKDRXX:2:2103:21992:13902 2:N:0:CGCGTTCA+CTAGAACA
GGACTACCAGGGTTTCTAATCCCGTTCGCTCCCCATGCTTTCGCCTCTCAGCGTCAGGCCAGGCCCAGCGTGTCGCCTTCGCCACTGGTGTTCCTCCGGATCTCTACGCATTTCACCACTACACCCGGAATTCCACACGCCTCTACCTGCCTCTAGCCCTGCAGTTCGCCCACGTCCTCGCCCGGTTGAGCCGGGCGCTTTCACGCACCACTTGCAGGACCGCCTACACGCGCTTTACACCCAGTAAATC
+
FFFFFFFFFFFFFFFFFFFFFFFFFFFFFF:FFFFFFFFFFFFFFFFFFFFFFFFFFFFFFFFFFFFFFFFFFFFFFFFFFFFFFFFFFFFFFFFFFFFFFFFFFFFFFFFFFFFFF:FFFFFFFFFFFFFFFFFFFFFFFFFFFFFFFFFFFF,FFFFFFFFFFFFFFFFFFFFFFFFFFFFFFFFFFFFFFFFFFF,,FFFFFFFFFFFFFFFFFFFFFFFFFFFFFFFFFF:F:FFFFF,FFFFFFF
@A00920:152:HGHKKDRXX:2:2103:22634:14011 2:N:0:CGCGTTCA+CTAGAACA
GGACTACACGGGTTTCTAATCCCGTTCGCTACCCTGGCTTTCGCGGCTCAGCGTCAGGTGCAGCCCAGGGCGCCGCCTTCGCCTCTGGTGTTCCTCCGGATCTCTACGCATTTCACCACTCCACCCGGAATTCCACGCCCCTCTGCTGCCCTCTAGCTGTCCAGTTTCGAACGGCCTCTCCCGGTTGAGCCGGGAGCTTTCACGTCCGACTTGAACAGCCGCCTGCCCGCGCTTTACGCCCAGTAAAGCC
+
,FFFFFFFF:,FFF:F,FFF::F,F,F:,FFFFFF,FFFFFFFFFF,FFF,FFFFFFFFFFFFFFFF,F:FFF::F::,FFF,FFF:,FF:FFF:FFFFF::FFF:,:F,,FFFF,FF,,:FF:,FF,,FFF,FFFFF,::F,FF:FFFF,F,:FF,:FFFFFFFFFF,,FF,FFFFFFFFFF,,,FF,F:FF,F,FF,:,FFFFFFF,F:,FFFFFFFFFFF:FF,FFF:FF,,,F:F:FF,FF,:,FF
@A00920:152:HGHKKDRXX:2:2103:22923:14575 2:N:0:CGCGTTCA+CTAGAACA
GGACTACAAGGGTATCTAATCCTGTTTGCTCCCCACGCTTTCGTGCCTCAGTGTCAGTGTTGGCCCAGGATGCCGCCTTCGCCACGGATGTTCCTTCTGATCTCTACGCATTTCACTGCTACACCCGAAATTCCGCATCCCTCTACCACACTCTAGTGATCCAGTATCCACTGCAATTCCCAGGTTGAGCCCAGGGCTTTCACAGCAGACTTACACAACCACCTACGCACGCTTTACGCCCAGTAATTCC
+
FF,FFFFFFFFFFFFFFFFFFFF:FFFFFFFFFFFFFFFFFFFFFFFFFFF:FFFFFF:,,F:FFFFFFFFFFFFFFFFFFFFFFFFFFFFFFFFFF:FFF:FFFFFFFF:FFFFFFFFFFFFFF,FFF,FFFF:FFFFFFFFFFFFFFFFFFFFFFF,FFFFFF,FFFF:FFFF,:FFFF,FFFFFFF,FFFFFFFFF:FFFFF,F,:FFF:,:F,FFF:FFFFFFFF:FFFFFF,FFFF,FF:FFF,F
@A00920:152:HGHKKDRXX:2:2103:16911:14716 2:N:0:CGCGTTCA+CTAGAACA
GGACTACTGGGGTTTCTAATCCTGTTCGCTACCCATGCTTTCGCTCCTCAGCGTCAGTTACTGCCCAGAGACCTGCCTTCGCCATTGGTGTTCCTCCTGATATCTGCGCATATCACCGCTACACCAGGAATTCCAGTCTCCCCTACAGCACTCAAGTTATGCCCGTATCGCCTGCACGCCCGGAGTTGAGCCCCGGAATTTCACAGACGACGCGACAAACCACCTACGAGCTCTTTACGCCCAGTAATTC
+
FFFFFFFFFFFFFFFFFFFFFFFFFFFFFFFFFF:FFFFFFFFFFFFFFFFFFFFFFFFFFFFFFFFFFFFFFFFFFFFFFFFFFFFFF:FFFFFFF:FFFFFFF:FFF:FFFFFFFFFFFFFF:FFFFFFFFFFFFFFFFFFFFFFFFFFFFF:FFFFFFF:FFFFF:FFFFFFFFFFFFFFFFFFFFFFFF:FFFFFFFFFFFF:FFFF::FF:FF:FFFF:F:FF:F:F::,FFFF,FF:FFF,F:F
@A00920:152:HGHKKDRXX:2:2103:30210:15170 2:N:0:CGCGTTCA+CTAGAACA
GGACTACTGGGGTATCTAATCCTGTTCGCTCCCCACGCTTTCGCTCCTCAGCGTCAGTAATGGCCCAGAGATCCGCCTTCGCCACCGGTGTTCTTCCTGATATCTACGCATTCCACCGCTACACCAGGAATTCCACTCGCCTCTACCGTTCTCTAGCCTGCCAGTATCTTCTGCAAGTCCGGAGTTGAGCCCCGGAGTTTCACAGGAGACTTAACAGGCCGCCTGCCCGCGCTTTACGCCCAGTAATTCC
+
FFFFFFFFFFFFF:FFFFFFFFFFFFFFFFFFFFFFFFFFFFFFFFFFFFFFFFFFFFFFFFFFFFFFFF:FFFFFFFFFFFFFFFFFFFFFFFFFFFFFFFFFFFFFFFFFFFFFFFFFFFFFFFFFFFFFFFFFFFFFFFFFFFFFFFFFF:FFFFFFFFFFFFFFFFFFFFF:FFFFFFFFFFFFFFFFFFFFFFFFFFFFFFF,F:FFF:FFFFFFFFFFFFFFFF:FFFFFFFFFFFFFF,FFFF
@A00920:152:HGHKKDRXX:2:2103:20039:15405 2:N:0:CGCGTTCA+CTAGAACA
GGACTACACGGGTATCTAATCCTGTTTGCTCCCCACGCTATCGCGCCTCAGCGTCAGCAACGGCCCAGCAGACCGCCTTCGCCACTGGTGTTCTTCCCGATCTCTACGCATTCCACCGCTACACCGGGAATTCCATCTGCCTCTACCGTGCTCCAGCCTGGCAGTTTAGAAGGCAGCCCTGCGGTTGAGCCGCAGGATTTCACCCCCTACTTACCAGGCCGCCTACGCGCCCTTTACGCCCAGTGATTCC
+
FFFFFFFFFFFFFFFFFF,FFF,FFFFFFFFFFFFF:FFFFFFFFFFFFFFFFFFFFFFFFFFFFFFFFFFFFFFFFFFFFFF,FFFFFFFFFF,FFFF,FFFF:FFFFFFFFFFFFFF,FFFFFF:F:,FFFF,FFFFFFFFFFFFFFFFFFFFFFFFFFFF:FFF:FF:FFFFFFFF:FFFFFFFFFFFFF,FFFFFFFFFFFFF:FF,,:F,,FFFF:FF,FF,FFFFF,FF:,,FFF:,:FF:F:F
@A00920:152:HGHKKDRXX:2:2103:16694:15906 2:N:0:CGCGTTCA+CTAGAACA
GGACTACAGGGGTTTCTAATCCTGTTTGCTCCCCACACTTTCGCACCTCAGCGTCAGTATCGAGCCAGTGAGCCGCCTTCGCCACTGGTGTTCCTCCGAATATCTACGAATTTCACCTCTACACTCGGAATTCCACTCACCTCTCTCGACCTCAAGACATCCAGTATCAAAGGCAGTTCCGGAGTTGAGCTCCGGGATTTCACCTCTGACTTGGGTAACCGCCTACGCGCGCTTTACGCCCAGTAATTCC
+
FFFFFFFFFFFFFFFFFFFFFFFFFFFFFFFFFFFFFFFFFFFFFFFFFFFFFFFFFFFFFFFFFFFFFFFFFFFFFFFFFFFF:FFFFFFFFFFF:FFFFFFFFFFFFFFFFFFFFFFFFFFFFFFFFFFFFFFFFFFFF:FF:FFFFFFFFFF:FFFFFFFFF,FFF:FF,FFFFFFFFFFFFFFFFFFFFFFF:FFFF:FFFFFFFFFF,FFF,FFFFFFFF:FF:FFFFFFFFFFFF:FFFFF:FF
@A00920:152:HGHKKDRXX:2:2103:31846:15906 2:N:0:CGCGTTCA+CTAGAACA
GGACTACTCGGGTTTCTAATCCCGTTCGCTCCCCTAGCTTTCGCGCCTCAGCGTCAGTGTCAGCCCAGCAACCCGCCTTCGCCGCAGGTGTTCCTCTCGATATCTACGCATTTCACCGCTACACCGAGAATTCCAGTTGCCCCTTCTGCACTCTAGCCCCGCAGTATCGGCTGACCTTTCCGAGTTAAGCCCGGAGATTTCACAGTCGACTTGCGGTGGCCGCCTACGCGCCCTTTACGCCCAGTAAAAC
+
FFFFFFFFFFFFFFFFFFFFFFFFFFFFFFFFFFFFFFF,FFFFFFFFFFFFFFFFFFFFFFFFFFFFFFFFFFFFFFFFFFFFFFFFFFFFFFFFFFFF:FFFFFFFFFFFFFFFFFFFFFFFFFFFFFFFFFFFFFFFFFFFFFFFFFFFFFFFFFFFFFFFFFFFFFFFF:FFFFFFFFFFFFFFFFFF:FFFFFFFFFFFF:FFFFFF,FFFFFFFFFFFFFF:FFFFFFFFFFFFFFF:FFFF,F
@A00920:152:HGHKKDRXX:2:2103:21377:15969 2:N:0:CGCGTTCA+CTAGAACA
GGACTACCGGGGTATCTAATCCTGTTTGCTCCCCACGCTTTCGCGCCTCAGCGTCAGTTACATACCAGAGAGTCGCCTTCGCCACAGGCGTTCCTCCACATCTCTACGCATTTCACCGCTACACGTGGAATTCCACTCTCCTCTTCTGCACTCAAGTCATCCAGTAACCCGAGAGATCCGGTGTTGAGCCCAGGACTTAAAAAACAGACTTAAAAGACCGCCTGAGCGAGCTTTACGCCCAATAATTCCC
+
FFFFF,FFFFFFF:FFFFFFFFFFFFF:FFFFFFFFFFFFFFF,FFFFFFFFFFFFF,,,FF,,FFFFFF:F:FFFFFFFFFFFF:FF,,FFFFFFFF,FFFFFFFFFFFFFFFFFFFFFFFFF,FFFFFFFF,,F:FFFFFFF,FFFFFFFFFFF,F,:,FFFF,,FFF,,F,,,:F,,:,FFFFF:FF:FFF,:,:FFF,F,:FF,::FFF:,FF:,,FF:F,FF,,FF::,:::FFF,F,:::,,F,
@A00920:152:HGHKKDRXX:2:2103:4499:16454 2:N:0:CGCGTTCA+CTAGAACA
GGACTACTAGGGTATCTAATCCTGTTCGCTCCCCACGCTTTCGTGCCTCAGCGTCAGTACCTGTCCAGCTGGCCGTCTACACCTCCGGTGTTCCTCGTGATATCTACGCATTTCACCGCTACACCACGAATTCCGCCAGCCCCTCCAGGACTCAAGGCTCGCAGTATCAGAGGCAGTTCCGCGGTTGAGCCGCGGGCTTTCACCCCTGACTTACGAGTCCGCCTACGCACCCTTTACACCCAGTGATTCC
+
FFFFFFFFFFFFFFFFFFFFFF:FFFFFFFFFFFFFFFFFFFFFFFFFFFFFFFF:FF:FFFFFFFFFFFFFFFFFFFFFFFFFFFFFFFFFFFFFFFFFFFFFFFFFFFFFFFFFFFFFFFFFFFFFFFFFFFFFFFFFFFFFFFFFFFFFFFFFFFFFFFFFF:FFFFFFFFFFFFFF,FFFFFFFFFFFFFFFFFFFFFFFFFFFFFFF:FFFFFFFFFFF:FFFFFF:FFFFFFFFFFF:FF::FF
@A00920:152:HGHKKDRXX:2:2103:26711:16532 2:N:0:CGCGTTCA+CTAGAACA
GGACTACAGGGGTTTCTAATCCTGTTTGCTCCCCACGCTTTCGCGCCTCAGCGTCAGTGCCGGACCAGAAGGCCGCCTTCGCCACCGGTGTTCTTCCCAATATCTACGAATTTCACCTCTACACTGGGAATTCCGCCATCCTCTTCCGGACTCCAGATCATCAGTTTTAGAGGCCGGTCCCAGGTTGAGCCCAGGCCTTTCACCCCTAACTTGATGTTCCGCCTACGCGCCCTTTACGCCCAGTAAGTCC
+
FFFFFFF:FFFFFFFFFFFFFF,FFF:FFFFFFFFFFF,FFFFFFFFFFFFFFFFFF,F:FFFFFFFF:,FFFFFFFFFFFFFFF:FFFFFFF,:FF,FFF,FFFFFF,:FFFFFFF:FFFFFF,:FF:FFFFFFFFFFFFFFF,FFF:,FFFFFF,FF,FFFFF:,,FFF,F:FF,FFFFFFFFFFFFFFF,:FFFFFFFFF,FF,F,FF,FF:F:FFFFFFF,FFFFFFFFFFFFFFFFFFFF:,FFF
@A00920:152:HGHKKDRXX:2:2103:12165:16736 2:N:0:CGCGTTCA+CTAGAACA
GGACTACAGGGGTTTCTAATCCGGTTTGCTCCCCACACTTTCGCGCCTCAGCGTCACGTGTTGTCCAGCGAGCTGCCTTCGCAATGGGTGTTCCTACCAGTATCTACGCATTCCACCGCTACACTGGTAATTCCACTTTCCTCTCCAGTCGTCAAGCCTGCCAGTATCCAACGCCGTGTCGGGGTTGAGCCCCGGTCTTTAACATCGGACTTAACAGACCGCCTACGCGCCCTTTACGCCCAGTGATTCC
+
FFF:FFFFFFFFFFFFFFFFFFFFFFFFFFFFFFFFFFFFFFFFFFFFFFFFFFFFFFFFFFFFFFFFFFFFF:FFFFFFFFFFFFFFFFFFFFFFFFFF:FFFFFFFFFFFFFFFFFFFFFFFFFFFFFFFFFFFFFFFFFFFFFFFF:FFFFFFFFFFFFFFFFFFFFFFFFFFFFFF:FFFFFFFFFFFFFFF:FFFF,FFFFFF:FFFF,FFFFFFFFFFFFFFFFFFFFFFF:FFFFFFFFFFFF
@A00920:152:HGHKKDRXX:2:2103:5249:17503 2:N:0:CGCGTTCA+CTAGAACA
GGACTACACGGGTATCTAATCCGGTTTGCTCCCCACGCTTTCGCCCCTGAGCGTCAGGACAGGGCCAGGATGCCGCCTTCGCCACTGGTGTTCCTCCCGATATCTACGCATTTCACCACTACACCGGGAATTCCACATCCCTCTCCCTGCCTCAAGCCTGCCAGTTTTCGAAGCACCCTCCCAGTTGAGCCGGGAGATTTCACTTCAAACTTGGCAAGCCGCCTGCGGGCGCTTTACGCCCAATAAATCC
+
FFFFFFFFFFFFFFFFFF:FFFFFFFFFFFFFFFFFFFFF,FFFFFFFFFFFFFFFFFFFFFFFFFFFFFFFFFFFFFFFFFFFF:FFFF:FFFFFFFFFFFFFFFFFFFFFFFFFFFFFFFFFFFFFF:FFFFFF,FF:FFFFFFFFFFF:FFFFFFFFFFFFFFFFF:FFFFFFFFFFFF:FFFFFFFFFFFFFFF:FF:FFFFFFFFFFFFFFFFFFFFF,FFFFFFFF,F:FFFFFF,,FFFF:FF
@A00920:152:HGHKKDRXX:2:2103:32353:17628 2:N:0:CGCGTTCA+CTAGAACA
GGACTACTGGGGTTTCTAATCCTGTTTGATCCCCACGCTTTCGAACCTCAGCGTCAATACTCGTCCAGCAAGCCGCCTACGCCACAGGTGTTCATCCAAATATCTGCGAATTTCACCTCTACACTGGGAATTCCGCATCCCACTCCCAGAATCAAGACATGCAGTATCAAAAGCAATTCCAGGGTTGAGCCCGGGGATTTCACTTCAGACTTAAATGTCCGCCTCCACACGCTTTACGCCCAGTAATTCC
+
FFFFFFF,FFFFFFFFF:FF,F,FFFFF:FFFFF,,FFFFFFF,F,FF,FFFFFFF::FF,FFFFFFF,,,FFFFFFF,FFFFFF,FFFFFFF,FFF,,FFFFFF,FFFFFFFFFFFFFF:FFF,,FFF:FFF:,F,,,FF,FF:F,FFF,FFF:FFF:F,F:FF:FFF:FFF,F,FF,F:F::FF,F,FFF,FFFFFFFFF:,F,,:FFF:,FF,,:FFFFF:,::,FF,F:,::FFFFF:FF::,:F:
@A00920:152:HGHKKDRXX:2:2103:20546:18850 2:N:0:CGCGTTCA+CTAGAACA
GGACTACTAGGGTTTCTAATCCCGTTCGCTCCCCTAGCTTTCGCGGCTCAGCGTCAGGTGCAGCCCAGGGCGCCGCCTTCGCCTCTGGTGTTCCTCCGGATCTCTACGCATTTCACCACTCCACCCGGAATTCCACGCCCCTCTACTGCCCTCCAGCGGCCCAGTTGCGAACGGCCTCTCCCAGTTGAGCCGGGAGCTTTCACGTCCGACTTGGACCACCGCCTGCCCGCGCTGTACGCCCCGTAAATCC
+
:F,FFFFF:FFF::FFFFFFFF,FFFFFFFFFFFFFFFFFFFFFFFFFF:FFFFFFFFFFFFFFFFFF,F::FFFFFFFFFF:FFFFFFFFFFFFFFFFFFFFFF:FFF:::,FFF:FFFFFFFFFFFFFFF:FFF,FF:F:FFF:FFFFFFFF,F:F:F:F,FF,FFF:,FFFFFF:FFFF,F,,FF:FFF::FFFF::FFF,FFFF:F,FFFFFFFFFF:FF,::F::FF:,:F:::FFFFFF,FF:F
@A00920:152:HGHKKDRXX:2:2103:20980:18912 2:N:0:CGCGTTCA+CTAGAACA
GGACTACACGGGTTTCTAATCCTGTTTGCTCCCCACGCTTTCGCACCTCAGCGTCAGTACCGGGCCAGTGAGCCGCCTTCGCCACTGGTGTTCTTGCGAATATCTACGAATTTCACCTCTACACTCGCAGTTCCACTCACCTCTCCCGGACTCGAGATCGCCAGTATCGAAGGCAGTTCTGGAGTTGAGCTCCAGGATTTCACCCCCGACTTAACGATCCGCCTACGTGCGCTTTACGCCCAATAATTCC
+
FFFF:FFFFFFFFFFFFFFFFFFFFFFFFFFFFFFFFFF:FFFFFFFFFFFFFFFFFF,FFFFFFFFFFFFFFFFFFFFFFFFFFFFFFFFFFFFFFFFFFFFFFFFFFFFFFFFFFFFFFFFFFFFFFFFFFFFFFFFFFFFFFFFFFFFFFFFFFFFFFFFFFFFFFFFFFFFFFFFFFFFFFFFFFFFFFFFFFFFFFFFFFFFFFFFFFFFFFFFFFFF:FFFFF:FFFFFFFFFFFFFFFFFFFF
@A00920:152:HGHKKDRXX:2:2103:25581:18928 2:N:0:CGCGTTCA+CTAGAACA
GGACTACCAGGGTTTCTAATCCCGTTCGCTACCCTAGCTTTCGCGCCTCAGCGTCAGAAGAGATCCAGCAGGTCGCTTTCGCCACCGGCGTTCCTTCCAATATCAACACATTTCACCGCTCCACTGGAAGTTCCACCTGCCCCTACCTCCCTCGAGTCCATCAGTATCGAAGGCACTTTTACAGTTAAGCTGTAAGATTTCACCCCCGACTTGACAGACCGCCTACGCGCCCGTTAAGCCCAGTGATTCC
+
FFFFFFFFFFFFFFFFFFFFFFFFFFFFFFFFFFFFFFFFFFFFFFFFFFFFFFFFFFFFFFFFFF:FFFFFFFFFFFFFFFFFFFFFFFFFFFFFFFFF:FFFFFFFFFFFFFFFFFFFFFFFFFFFFFFFFFFFFFFFFFF,FFFFFFFFFFFFFFFFFFFFFFFFFFFFFF:FFFF:FF,FFFFFFFFFF,FFFFFFFFFFFFFFFFFFF:FFFFFFFFFFFFFFFFFF,F,,FFF:FFFFFF,FFF
@A00920:152:HGHKKDRXX:2:2103:14588:19805 2:N:0:CGCGTTCA+CTAGAACA
GGACTACTGGGGTTTCTAATCCTGTTTGCTCCCCACGCTTTCGCGCCTCAGCGTCAGTATGATGCCAGGTGACTGCCTTCGCCATCGACGTTCCTTCCGATCTCTACGCATTTCACCGCTACACCGGAAATTCCATCACCCTCTCATCTACTCTAGTCTATCCGTTTGCGATGCACTTCCCAGGTTAAGCCCGGGGCTTTCACATCACACTCGCTAAACCGCCTACGCGCCCTTTACGCCCAGTTACTCC
+
:FFFFFFFFFFFFFFFFFFFFFFFFFFFFFFF:FFFFFFFFFFFFFFFFFFFFFFFFFFFFFFFFFFFFFFFFFFFF:FFFFFFFFFFFFFFFFFFFFFFFFFFFFFFFFFFFFFFFFFFFFFFFFFFFFFFFFFFFFFFFF:FFFFFFFFFFFFFFFFF,FFFFFFFFFFFFFFFFFFFFFFFF:FFFFFFFFFFFFFFFFFF,FFFFFF,FFFFFFFFFFFFFF:F:FFFFFFF:FF:FFFFFFFFFF
@A00920:152:HGHKKDRXX:2:2103:7410:19899 2:N:0:CGCGTTCA+CTAGAACA
GGACTACACGGGTATCTAATCCTGTTTGCTCCCCACGCTTTCGTGCCTCAGTGTCAGTGCTGGTCCAGGTGGCCGCCTTCGCCACAGATGTTCCTCCCGATCTCTACGCATTTCACTGCTACACCGGGAATTCCACCACCCTCTCCCGCACTCTAGTCCGCCAGTATCCACCGCCATTCCCAGGTTGAGCCCGGGGCTTTCACGGCAGACTTAACGAACCACCTACGCACGCTTTACGCCCAGTAAGTCC
+
FFFFFFFFFFFFFFFFFFFFFFFFFFFFFFFFFFFFFFF:FFFFFFFFFFFFFFFFFFFFF:FFFFFFFFFFFFFFFFFFFFFFFFFFFFFFFFFFF,FFFFFFFF:FFFF:F,:FFFFF:F:::FFFF,FFFFFF:,FFFFFF,FFFFFF,F::FFFFF,FFFFFFFFFFFFFF,F:FF,:FFFFFFFFFFFFFFFF:FF:FFFFFFF:FF,:FFFF:FF,F:FFFF:FFF,F,FF,FFF:FF,,,FFF
@A00920:152:HGHKKDRXX:2:2103:19325:19961 2:N:0:CGCGTTCA+CTAGAACA
GGACTACCGGGGTATCTAATCCTGTTTGCTCCCCACGCTGTCGCGCCTCAGCGTCAGCAACGGCCCAGCACACCGCCTTCGCCACTGGTGTTCTTCCCGATCTCTACGCATTCCACCGCTACACCGGGAATTCCATCTGCCTCTACCGTGCTCCAGCCTGACAGTTCAGAAGGCAGCCCTGTGGTTGAGCCACAGGCTTTCACCCCCTGCTTATCAGGCCGCCTACGCGCCCTTTACGCCCAGTGATTCC
+
FFFFFFFFFFFFFFFFFFFFFFFFFFFFFFFFFFFFFFF:FFF,FFFFFFFFFFF:FFFFF,FFFFFFFF,FFFFFFFFFFFF:FFFFFFFFFFFFF,:FFFFFFFFFFFFFFFFFFF:FFFFF,FFFFFFFFFF::FFFFFFFFFF,,FFFFFFFFF:F,FFF:FFF:FFFFFFF:FFFFFFFFFFFFFF:FFFF,:FFFFFF,F,F,FF,,FF,FFFFFFFF:FFFFFFFF:FFF,FFFFFFFFFFFF
@A00920:152:HGHKKDRXX:2:2103:20383:20008 2:N:0:CGCGTTCA+CTAGAACA
GGACTACCGGGGTTTCTAATCCTGTTTGATCCCCACACTTTCGTGCCTCAGCGTCAGTTACAGCCTAGTAAGCTGCCTTCGCTATCGGTGTTCTTGACGATATCTACGCATTTCACCGCTACACCAAGAATTCCGATTGCCCCTTCTGCACTCTAGCCTGTTGGTTTCACTTGGCCGTTCCGAGTTAAGCTCGGAGATTTCACAAGTGACCTGTCAGGCCGCCTACGCGCCCTTTACGCCCAGTAAATCC
+
FFFFFFFFFFFFFFFFFFFFFFFFFFFFFFFFFFFFFFFFFFFFFFFFFFFFFFFFFFFFFFFFFFFFFFFFFFFFFFFFFFFFFFFFFFFFFFFFFFFFFFFFFFFFF:FFFFFFFFFFFFFFFFFFFFFFFFFFFFFFFFFFFFFFFFFFFFFFFFF:FFFFFFFFFFFFFFFFFFFFFFFFFFFFFFFFFFFFFFFFFFFFFF:FFFFFFFFFFFFFFFFFFFFFFFFFFFFFFFFFFFFF:FFF:F
@A00920:152:HGHKKDRXX:2:2103:29297:20040 2:N:0:CGCGTTCA+CTAGAACA
GGACTACAGGGGTATCTAATCCAGTTTGCTCCCCAAGCTTTCGCACCTCAGCGTCAACAAACGTCCAGTAAGACGCCTTCGCCACTGGTGTTCATCCGAATATCTACGAATTTCACCACTACACACGGAATTCCACTTACCTCTCCGAGGTTCAAGCGAAGCAGTCTTTCATACCATAACCCGGTTGAGCCCTGGGCTTTCAACAAAAACTTACAAAGCCGCCTACGAGCCCTTTACGCCCAGTAAATCC
+
FFFFFFF:FFFFFFFFFFFFFF,FFF,FFFFFFFF,FFF:FFF,,,FF:FFFFFFFF,:,,:,FFFFFFF:F:FFFFFFFFFF,FFFF:FFFF,FFFF,FF,FFFFFF:FFFFF:FF,FFFFFF:FFFFFFFFFFFFF:FFFFFF,,,,,,FF,FF,:,,,FFFFFF:,,F,,,,F,,FF,,FFFFFFF:F:,F,,:FFFFF,:F,,FFF:FF:F,F,FFFFFF,F,F,F,FF:F:FFFFFFFFFF,FFF
@A00920:152:HGHKKDRXX:2:2103:26187:20196 2:N:0:CGCGTTCA+CTAGAACA
GGACTACTAGGGTTTCTAATCCTGTTTGCTCCCCACGCTTTCGCTCCTCAGCGTCAGTATTGGCCCAGAGTCCCGCCTTCGCCACCGGTGTTCCTCCTGATATCTGCGCATTTCACCGCTACACCAGGAATTCCAGACTCCCCTGCCACACTCAAGCCTGCCCGTATCGTATGCAGGCTCGGGGTTGAGCCCCGAGTTTTCACATCCGACGTGACAGACCGCCTACGAGCTCTTTACGCCCAATAATTCC
+
FF:FFFFFFF:F,FFFF,FFFF,FFFFFFFF:FFFF:FFFF:FFFFFFFF:FFFFFFFFFF:FF:F:FFFFFFFFFF,FF:FFFFFFFF:FFFFF:FFF:FFFFFFFF:FFFFFFFFF:FFFF:FFFF:FFFFF:FFFF:FFFF:FFF:FFFFFFFFF:F:FF:FFFFFFFF::FFFFFFFFFFF,FFFFFF:FF:F,FFF:FF:F,FFFF,F:::FFFFF,:F,FFF:::FFFF,FFFFF:FF:::FFF
@A00920:152:HGHKKDRXX:2:2103:21658:20275 2:N:0:CGCGTTCA+CTAGAACA
GGACTACTCGGGTTTCTAATCCTGTTTGCTCCCCACGCTTTCGTGCATGAGCGTCAGTTTTGACCCAGGGGGCTGCCTTCGCCATCGGTGTTCCTCCACATCTCTACGCATTTCACTGCTACACGTGGAATTCTACCCCCCTCTGCCAAACTCCAGCCTTGCAGTCACCATCGCCATTCCCAGGTTAAGCCCGGGGATTTCACGACAGTCTTACAAAACCGCCTGCGCACGCTTTACGCCCAGTAATTCC
+
FFFFFFFFFFFFFFFFFFFFFFFF:FFFFFFFFFFFFFFFFFFFFFFFFFFFFFFFFFFFFFFFFFFFFFFFFFFFFFFFFF::FFFFFFFFFFFFFFFFFFFFF:FFFFFFFFFFFFFFFFFFF:FFFFFFF::FFFFFF:FFFFFFFFFFFF,FFFFFFFFFFFFFFFFFFFFFFFFFFFF:FFF:FFFFFFFFFFFFFFFFF:,FFFFFFFFFFFFFFFFFFFFFFFFFFFFFFFFFFFFFFFFFFF
@A00920:152:HGHKKDRXX:2:2103:27661:20494 2:N:0:CGCGTTCA+CTAGAACA
GGACTACTGGGGTATCTAATCCTGTTCGCTCCCCACGCTTTCGCTCCTCAGTGTCAGTGCCAGCCCAGAGCGCCGCCTTCGCCGCTGGTGTTCCTCCTGATATCTGCGCATTTCACCGCTACACCAGGAATTCCCCGCTCCCCTACCGTACTCAAGTCACAGCAGTATCGGGTGGCCTCTCTGGGTTGAGCCCAGAGTTTTCACACCCGACTTACTGAACCGCCTACGAGCTCTTTACGCCCAATAAATC
+
FFFF,FFFFFFFFFFFFFFFFFFFFFFFFFFFFFFFFFFFFFFFFFFFFFFFFFFFFFFFFFFF:FFFFFFFFFFFFFFFFFFFFFFFFFFFFFFFFFFFFFFFFFFF::F,FFFFFFFFFFFFFFFFFFFFFFFFFFFFFFFFFFFFFFFFFFFFFFFFFFFFFFFFFFFFFFF:FFFFFFFFFFFFFFFFFFFFFFFFFFFFFFFFFF:FFFFFFFFFFFFFF:FFFFFFFF,FFFFF,:F,FFFFFF
@A00920:152:HGHKKDRXX:2:2103:3332:20823 2:N:0:CGCGTTCA+CTAGAACA
GGACTACTGGGGTTTCTAATCCTGTTTGCTACCCACGCTTTCGCTCCTCAGCGTCAGTTCCGGCCCAGAGAGCCGCCTTCGCCACTGGTGTTCCTCCCGATATCTGCGCATTTCACCGCTACACCGGGAATTCCACGCTCCCCTACCGGACTCGAGTCAGGGCAGTATCGAGTGGCGTCTCAGAGTTGAGCCCTGAGTTTTCACACCCGACTTACCCAACCGCCTACGAGCTCTTTACGCCCAATAAATC
+
:FFFFFFF,F::,F,F:FFFFF,,::,FFFFF:F:FFFFF,F:FFF,FFFFFF:F::F,F,FF,:FFFF:,FFFFFF,FFFFFFF:FFFFFFFFFFFFFFFFFFFFFFFFFFFFFFFFFFFFFFFFFFFFFFFF,FFFFFF:FFFFFFFF:,:FFFFFFFFFFFFFF:F:,FFFFFFFFFFFFFFFFFFFF,FFF:FF::FFF,F::FFF:FF,F:F,,F:FFFFFFF:FFFF,FFFFFFFFFF,,F,FF
@A00920:152:HGHKKDRXX:2:2103:12246:20823 2:N:0:CGCGTTCA+CTAGAACA
GGACTACAAGGGTTTCTAATCCTGTTTGCTCCCCGAGCTTTCGAACCTCAGCGTCAGGAATGTCCCAGAAAGCCGCTTTCGCCACTGGTGTTCCTCCAAATATCTACGCATTTCACCGCTACACTTGGAATTCCACTTTCCTCTGACATCCTCTAGTCACCCAGTATTCAGTCCATTCCCGGAGTTGAGCCCCGGTCTTTAAGACCAAACTTAAGTAACCGCCTACGTTCGCTTTACGCCCAATAATTCC
+
FFFFFFFFFFFFFF:FFF:FFFFFFFFFFF:FFFFFFFFFFFFFFFFFFFFFFFF,FFFFFFFFFFFFFFFFFFFFFFFFFFF:FFFFFFFFFFFFF::FF:FFFFFFFFFFFFFFFFFF:FFFFFFFFFFFFFFFFFFFFFFFFFFFFFFFFFFFFFFFFFFFF,FFFFFFFF:F:FFFFFFFFFF:FF:FFFF:FFFFFFFFFFFFFFFF:FFFFFFFFFFFFFFFFFFFFFFF:FFFFF,,FFF:FF
@A00920:152:HGHKKDRXX:2:2103:1416:21386 2:N:0:CGCGTTCA+CTAGAACA
GGACTACAAGGGTATCTAATCCCGTTTGCTCCCCTGGCTTTCGCTCCTCAGCGTCAGTAATGGTCCAGAATGCCGCCTTCGCCACCGGTGTTCCTCCAGATATCTACGCATTTCACCGCTACACCTGGAATTCCGCATTCCTCTCCCACACTCAAGCCATCCAGTCTCACACGCAGTTCCACGGTTGAGCCGTGGGATTTCACGTGTGACTTAGTTGGCCGCCTACGAGCCCTTTACGCCCAGTAATTCC
+
FFF:FFFFFFFF:,F:FFFFFFFF::FFFFFFFFFFFFFFF:FFFFFFFFFFFFFFFF:FFFFFFFFFFFFFFFFFF::FFF::FF:F:FFFFFFFFFFF:F,FFFFFF:F,FFFFFFFF:FFFFFFFFF::FFFFF:FFFFFF:FFFFFF:FFFFFF,FFFFFFF,FFFFFFFFFFFFFFFF:FF::FFFFFFFFFF:FFFF:FFFF,:,FFFFFFFFFF:F:,,F:FFFFF,,FFFFFFFF,FFFFFF
@A00920:152:HGHKKDRXX:2:2103:5294:21465 2:N:0:CGCGTTCA+CTAGAACA
GGACTACAAGGGTATCTAATCCGGTTTGCTCCCCACGCTTTCGCCCCTGAGCGTCAGGACAGGGCCAGGATGCCGCCTTCGCCACTGGTGTTCCTCCCGATATCTACGCATTTCACCACTCCACCCGGAATTCCGCCTACCTCTACTGCCCTCCAGCCCATCAGTTTGGAATGGCCTCGCTCAGTTTAGCTGTGCGCTTTCACATCCCACTTGACAAGCCGCCTGCCCGCGCTTTACGCCCAGTAACTCC
+
FFFFFFF:FFFFFFFFFFFFFFFFFFFFFFFFFFFFFFFFFFF:FFFFFFFFFFFFFFFFFFFFFFFFFFFFFFFFFFFFFFFFFFFFF:F:FFFFF:FFF:FFFFFFF:FFFFFFFFFFFFFFFFFFFFFFFFFFFF:FFFFF,FFFFFFFFFFFFFFFFFFFFFF::FFF::FFFFFFFFFF,FFFFFF,FFFFFFFFFFF,FFFFFFFFFFFFFFFFFFFF:FFFFFFFF,F:F:FFF,FFF:,FFF
@A00920:152:HGHKKDRXX:2:2103:28754:21668 2:N:0:CGCGTTCA+CTAGAACA
GGACTACCGGGGTATCTAATCCTGTTTGCTCCCCCAGCTTTCGCGCCTCAGCGTCAGTGTCAGTCCAGAAGGCCGCCTTCGCCACTGGTGTTCTTCCAGATATCTACGCATTCCACCGCTACACCTGGAATTCCGCCTTCCTCTCCTGCACTCTAGACCGGCAGTTTCAGAGGCAGTCCCGGAGTTGAGCCCCGGGCTTTCACCCCCGACTTACCGATCCGCCTACGCGCCCTTTACGCCCAGTAATTCC
+
FFFFFFFFFFFFFFFFFFFFFFFFFFFFFFFFFFFFFFFFFFFFFFFFFFFFFFFFFFFFFFFFFFFFFFFFFFFFFFFFFFFFFFFFFFFFFFFFFFFF,FFFFFFFFFFFFFFFFFFFFFFFFFFF:FFFFFFFFFFFFFFFFFFFFFFFFF,FFFFFFFFF:FF:FFFFFFFFFFFFFFFFF:FFFFFFFFFFFFFFFFFFFFFFF:FFF:FFFFFFFFFFFFFFFFFF,FFFFFF:FFFF,FFFFF
@A00920:152:HGHKKDRXX:2:2103:28456:21903 2:N:0:CGCGTTCA+CTAGAACA
GGACTACTGGGGTATCTAATCCCGTTCGCTCCCCATGCTTTCGCATCTCAGCGTCAGGTCAGGCCCAGCGTGTCGCCTTCGCCACTGGTGTTCCTCCGGATCTCTACGCATTTCACCACTACACCCGGAATTCCACACGCCTCTACCTACCTCTAGTCGCGCAGTTCGATTGCGTCCTCGCCCGGTTGAGCCGGGCGCTTTCACGCCTCACTTGCACGACCGCCTACACGCCCTTTACACCCAGTAAATC
+
FFFFFFF:FFFFFFFFFFFFFFF,FFFFFFFFFFFFFFFFFFF,FFFFFFFFFFFFFF:,FF,:F:FF::F::,FFFFFFFFFFFFF,FFFFFFFFF,F:FFFFFFFFFFFFFFFFFFFFFFFFFFFFFFFFFFFFFFFFFFFFFFFF,FFFFFFF,F,F,FFFF,F,F::FFFF:,,F,F,FF:::FFFFFFFFF:FF::FFF,FFFF:,F,FFF,,:FF,F,:FF,F,F,FFF:,FFFFFFFF:F:,,
@A00920:152:HGHKKDRXX:2:2103:13015:22060 2:N:0:CGCGTTCA+CTAGAACA
GGACTACTGGGGTTTCTAATCCCGTTCGCTCCCCACGCCTTCGCGCCTCAGCGTCAGGTCAGGTCCAGCCAGCCGCCTTCGCCACTGGTGTTCCTCCGGATCTCTACGCATTTCACCACTACACCCGGAATTCCACTGGCCTCTCCCTGCCTCCAGACACGCCATCTCGACGGACCCTCCCCCGTAGAGCGGGGGGCTTTCACCGCCGCTGCGCGTGTCCGCCTGCGCGCGCTTTACGCCCAGTAACTCC
+
FFFFFFF:FFFFFFFFFFFFFFF:FFFFFFFFFFFFFFFFFFFFFFFF:FFFFFFFFFFF,FFFFFFFFF,F:FFFFFFFFFFFFFFFFFF,FFFFFFFFFFFFFFFFF,FFFFFFFFFFFFFFF,FFFFFFFFFFF::FFFFFFFFF:FFFFFFF:F:F:F:FFFFFFFFFFFFF,,FF::FFF,:,F:,,F::,FFF,FFFF,:F,,F,F:,FFFFF:,FFF:,,:FF,FFFFF,,FFF,:FFF:,FF
@A00920:152:HGHKKDRXX:2:2103:2184:22561 2:N:0:CGCGTTCA+CTAGAACA
GGACTACTCGGGTATCTAATCCTGTTTGATCCCCACACTTTCGTGCCTCAGCGTCAGTTTGAGTCTAGTAAGCTGTCTACACTATCGGTGTTCTTGACGATATCTAAGCATTTCACCGCTACACCGTCAATTCCGACTACCTCGACTCCACTCAAGCCCATCAGTATCAATGCCACCCTCCCGGTTAAGCCGGGATATTTCAGCACTGACTTAATAGGCCGCCTACGCACCCTTTAAACCCAATAAATCC
+
FF:FFFF:FFFFFFFFFFFFFFFFF,FFFFFFFFFFFFFFFFFFFFFFFFFFFFFFFFFFFFFFFFFFFFFFFFFFFFFFFFFFFFFFFFFFFFFF:FFFFFFFFFFFFFFFFFFFFFFF:FFFFFF:FFFFFFFFFFFF:,FF:FFFFFFFFFF:FFFFFFFFF:F:FFFFF:,FFFFFFFF,,FFF:FFFFFFFFFFFFFFFF:::FFFFFFFFFFFFF,FFF:FFFFFFF:FF,FF::F,FFFFFFF
@A00920:152:HGHKKDRXX:2:2103:25247:22858 2:N:0:CGCGTTCA+CTAGAACA
GGACTACTGGGTATCTAATCCTGTTTGCTCCCCACGCTTTCGCACCTCAGCGTCAGTACCGGACCAGTGAGCCGCCTTCGCCACTGGTGTTCTTCCTAATATCTACGAATTCCACCTCTACACTAGGAGTTCCACTCACCTCTTCCGGACTCAAGATCGCCAGTATCGAAGGCAGTTCTGGAGTTGAGCTCCAGGATTTCACCCCCGACTTAACGATCCGCCTACGTGCGCTTTACGCCCAGTCAATCCG
+
F:FFFFFFFF,FFFF:FFFFFFFFFFF,FFFFF,FFFFF:FFFFFFF:FFF:FFFFFFFFFFFFFFFFFFFFFFFFFFF:F:FFFFFFFF:FFFFFFFFFFFFFFFFFFFFFFFFFFFFFFFFFFFFFFFFFFFFFFFFFFFFFFFFFFFFF:FFFFFFFFFF,,FFFFFFFFFFFFFFFFFFFFF,FFFF:FFFFFFFF:FFFFFFFFFFFFFFFFFFFFFFFFFFFFFF:FFFFFF,FFFF,FFFFFF
@A00920:152:HGHKKDRXX:2:2103:5972:22952 2:N:0:CGCGTTCA+CTAGAACA
GGACTACTGGGGTATCTAATCCTGTTTGCTCCCCACGCTTTCGCACCTCAGCGTCAATACCGGTCCAGTGAGCCGCCTTCGCCACTGGTGTTCTTCCGAATATCTACGAATTTCACCTCTACACTCGGAATTCCACTCACCTCTCCCGGATTCAAGCGATGCAGTCTTAAAGGCAATTCCGGAGTTGAGCCCCGGGCTTTCACCTCTAACTTACAAAGCCGCCTACGTGCGCTTTACGCCCAGTAATTCC
+
FF:F:FFFFFFFFFFFFFFFFFFFFFFFFFFFFFFF:FFFFFFFFFFFFFF:FFF:FFFFFFFFF:FFFFFFFFFFFFFFFFFFFFFFFFFFFFFFFFFFFFFFFF,FFF:FFFFFFFFFFFFFFFFF:FF:FF:FF:FFFFFFFFFFFFFFFFFFFFFFFFFFFFFFFFFFFFFF,FFFFFF:F:F:FFFFFFFFF,F:FF:FFFFF:FF:FFFFFFFFFFFFFFFFFFF:F,FFF,F:F:FF,,F:,F
@A00920:152:HGHKKDRXX:2:2103:17481:23218 2:N:0:CGCGTTCA+CTAGAACA
GGACTACTGGGGTTTCTAATCCCATTCGCTCCCCTAGCTTTCGTCCATGAGCGTCAGTTATGGCCCAGCAGAGCGCTTTCGCCACTGGTGTTCTTCCCGATATCTACGCATTTCACCGCTACACCGGGAATTCCCTCTGCCCCTACCATACTCTAGCCCAGCAGTTTCCACTGCCCTTACGGAGTTGAGCCCCGCTCTTTGACAGCAGACTTGCTGAGCCGCCTGCGGACGCTTTACGCCCAATAATTCC
+
FFFFFFFFFFFFFFFFFFFFFFFFFFFFFF:FFFFFFFFFFFFFFFFFF:FFFFFFFFFFFFFFFFF:FFFFFFFFFFFFFFFFFFFFFFFFF:FFFFFF:FFFFFFFFFF:FFFFFFFFFFFF:FFFF,FFFFFFFFFFFFFF:FFFFFFFFF:FFF:FFFFFFFFFFFFFFFFFFFFFFFFFFFFFFFFFFFF:FFFFFFF:FFFFFFFFFFFFFFFFFFFFFFFFFFFFFFFFF,FFFFFF:,,FFF
@A00920:152:HGHKKDRXX:2:2103:14642:23312 2:N:0:CGCGTTCA+CTAGAACA
GGACTACTAGGGTATCTAATCCTGTTTGCTCCCCACGCTTTCGCACCTCAGCGTCAGTACCGGTCCAGATAGCCGCCTTCGCCACTGGTGTTCTTCCCAATATCTACGAATTTCACCTCTACACTGGGAATTCCGCCATCCTCTTCCGGACTCTAGATCGTCAGTTTTAGAGGCCGTTCCTAGGTTGAGCCCAGGCCTTTCACCCCTAACTTGACGTTCCGCCTACGCGCCCTTTACGCCCAGTAATTCC
+
FFFFFFFFFFFFFFFFF:FFFFFFFFFFFFFFFFFFFFFFFFFFFF:FFFF:FFFFFFFFFFFFFFFF:F:FFFFFFFFFFFFFFF:FFFFF:FFFFFFF:FFFFFFFFFFFFFFFFFFF,FFFFFFFFFFFFFFFFFFFFFFFFFFFFFFFFF:FF:FFFF:F::FFFFF:FFFFFFFFFFF:,FFFFFFFFFFFFF:FFF,FFFF:FF:F,FFFFFFFFFFFFFFFFF:FF,FFFFFFFFFF:FF,F:
@A00920:152:HGHKKDRXX:2:2103:20311:24612 2:N:0:CGCGTTCA+CTAGAACA
GGACTACCAGGGTTTCTAATCCCGTTCGCTCCCCATGCTTTCGCATCTCAGCGTCAGGTCAGGCCCAGCGTGTCGCCTTCGCCACTGGTGTTCCTCCGGATCTCTACGCATTTCACCACTACACCCGGAATTCCACACGCCTCTACCTACCTCTAGTCGCGCAGTTCGATTGCGTCCTCGCCCGGTTGAGCCGGGCGCGTTCACGCCTCACTTGCTCGACCGCCTACACGCGCTTTACACCCAGTCACTC
+
::,FFF:F:FFFFFF:FFFFFFFFF:F:F,FFFF:F:F:,FFFF,FF:F:FFFFF:FFFF:FFFFFFFFFFFFF:FFF,F,:FFFFF:FFFFFFF,FFF:,FF::FFFFF,,FFFFFF:,,,FFFFFFF:FFFF:FFF:F:FFFF,FFFF:,FF:FFFFF:FFFF:,FF,FFFFFFFFFFF,,FF:FFFF,FFFFFFF:,,F,F,:FFFF,FFF,,FF,FFFFFF,FFFFFFF,,,,FF:,F,F,:::FF
@A00920:152:HGHKKDRXX:2:2103:25174:25081 2:N:0:CGCGTTCA+CTAGAACA
GGACTACCCGGGTTTCTAATCCGGTTCGCTCCCCACGCTATCGCACCTCAGTGTCAGGTCCAGCCCAGGTGGCCGTCTTCACCACCGGCGTTCCTCCGGATCTCTACGCATTTCACCACTACACCCGGAATTCCGCCACCCTCTGCTGGCCTCGAGCCCGGTCGTATCGGCACGCGTCTGCAGGTTAAGCCTGCAGGTTTCAGCACCGACGCTCCGCGCCACCTCCGCGCGCTTTACGCCCAGTAAATCC
+
FFFFFFFFFFFFFFFFF:FFFFFFFFFFFFFFFFFFFFFFFFFFFFFFFFFFFFFFFFFFFFFFFFFFFFFFFFFFFFFFF:FFFFFFFFFFFFFFFFFFFFFFF:FFF,FFFFFFFFFFFFFFFFFFFF:FFFFF::FFFF:FFFFFFFFFFFFFFFFFFFFFFF,FFFFFFFFFF:FFFFFF,F,:FFFFFFF:F,FFF:FFFFF:FFFF,FFFFFFFFFFF:,FF:FFFF,FFFFFF:FFFF,FFFF
@A00920:152:HGHKKDRXX:2:2103:9679:25488 2:N:0:CGCGTTCA+CTAGAACA
GGACTACAAGGGTTTCTAATCCCGTTCGCTACCCTGGCTTTCGCGGCTCAGCGTCAGGTGCAGCCCAGGGCGCCGCCTTCGCCTCTGGTGTTCCTCCGGATCTCTACGCATTTCACCACTCCACCCGGAATTCCACGCCCCTCTGCTGCCCTCTAGCTGCCCAGTTTCGAACGGCCTCTCCCGGTTGAGCCGGGAGCTGTCACGTCCGACTTGAACAGCCGCCTGCCCGCGCTTGACGCCCAGTACATCC
+
:FFFFFFF,FFFFF:FFFFFFF:F:FFFFFFFFFFFFFF:FFFFFFFFFFFFFFFFFFFFFFFFFFFFFFFFFFFFFF,FFFFFFFFFFF,FFF::FFF:FFFF:FFFF:F:FFFFFFF:FFFF,FFFF,F:FFF:FF,FFFFFFFFFF,FFFF,FFFF,:F,FFFFFFFF:FFFFFFFFFFFFFF,,FFF:FF:FFF,FFFFFFFFFFF,F:FF:FFF:,FFFFF:FFFF::,,::,:FF,FFF,,FF,
@A00920:152:HGHKKDRXX:2:2103:23475:26616 2:N:0:CGCGTTCA+CTAGAACA
GGACTACAAGGGTTTCTAATCCTGTTTGCTCCCCACGCTTTCGCACCTCAGCGTCAGATCAGGTCCAGCCAGCCGCCTTCGCCTCCGGTGTTCTTCCGGATCTCTACGCATTCCACCGCTACACCCGGAATTCCGCTGGCCTCTACCTGTCTCCAGCCCCCCAGTATCCCCGGCATGCTCGGGGTTGAGCCCCGGCCTTTCACCAAGAGACTTAACGGGCCGCCTACGTGCGCTTTACGCCCAATAATTC
+
FF:FFFFFFFFFFFFFF,FF:FFFF,FFFFFFFFF:FFFFFFFFFFFFFFFFFFFFFFFFFFFFFFFFFFFFF:FFFFFFFFF:FFFFFFFFFFFFFFFF:FFFFFFFFFFFFFFFFFFFFFFFFFFFFFFFFFFFFFFFFFFFFFFFFFFFFF:FFFFFFFFFFFFFFFFFFFFFFFFFFFFFFFFFFFFFFFFFF:FFFFF:FFFFFFF:FFFFFFFFFFFFFFFFFFFFFFF::FFFFFFFF:FF:F
@A00920:152:HGHKKDRXX:2:2103:22779:27289 2:N:0:CGCGTTCA+CTAGAACA
GGACTACCAGGGTATCTAATCCTGTTTGCTCCCCACGCTTTCGAGCCTCAGCGTCAGTAACGGGCCAGTGTGTCGCCTTCGCCACTGGTGTTCTTCCGAATATCTACGAATTTCACCTCTACACTCGGAGTTCCACACACCTCTCCCGTACTCAAGACAGCCAGTATCAAAGGCAATACCAAGGTTGAGCCCTGGGCTTTCCCCTCTGAATTATCTGTCCGCCTACGCTCCCCTTACGCCCCGTAATTCG
+
:FFFFFFFFFFF,FFFFFFFF:FFFFFFFFFFFFFFF:::,FFF:FF:FFFFFFF::F:FFFFFFFFF:FF,:FFFFFFF:F,,FFFFFFFFFF:FFFFFFF:F,FFFF,F:F::F,FFFFFFFFF,FFFFFFFFFFFFFFFF,FF:FFF:FFFFFFFFFF,FFFF:FFFF,:FF,F,F:FF:,:FFF,F:F,FF,FF,F:,,F,F,:,,,::,FF:FFF:,,:F,,FF:F,,:FFF,,::,F:F,FF,,
@A00920:152:HGHKKDRXX:2:2103:22842:29058 2:N:0:CGCGTTCA+CTAGAACA
GGACTACTAGGGTATCTAATCCTGTTTGCTCCCCACGCTTTCGTGCATGAGCGTCAGTGTTGGCCCAGAAGGCTGCCTTCGCCATCGGTGTTCCTCCACATCTCTACGCATTTCACTGCTACACGCGGAATTCCATCACCCTCTGCCGCACTCTAGCGATGCAGTCACAAATGCAGTTCCCAGGTTGAGCCCGGGGATTTAACATCTGTCTTGCTATGCCGCCTGCGCACGCTTTACGCCCAGTCATTCC
+
,:FFFFFFFFFFFFF,FFFFFFFFFFFFFF::F:FF:FFFFF:F,FFF::FF,FFFFFFFFFF:FF::FFFFFFFFFFFF:FFFFFFFFFFFFF:FFFF:F:FFFF,FFF:FFFF,FF:F:FF,FF,FF,FF::,FF,F:FFFFFFFF,F:FFFFFFFFFF,F:FFF:,,F,FFFF:FF:FF,FFFF:F:::F:,F::,,,,,FFF:FF:FFFF,F:FF,FF,FFFF:F:F:F,FF:FF,F:FF,,F,,,
@A00920:152:HGHKKDRXX:2:2103:6795:29230 2:N:0:CGCGTTCA+CTAGAACA
GGACTACACGGGTTTCTAATCCTGTTTGATCCCCACGCTTTCGTGCATGAGCGTCAGTTTAGGGCCAGTTGACCGCCTTCGCCACCGGTGTTCTTCCAGATATCTACGCATTTCACCGCTACACCTGGAATTCCATCAACCTCTCCCTAACTCAAGAAAAGCAGTATCAAAGGCAGTTTCACGGTTGAGCCGTGAGATTTCACCTCTAACTTACCTTCCCGCCTGCGCACCCTTTACACCCAGTGAATCC
+
FFFF:FFFFFFFF,FFFFFFFFFFFFFFFFFFFFFFFFFFFFFFFFFFFFFFFFFFF:FFFFFFFFFFFFFFFFFFFFFFFFFFFFFFFFFFFFFFFFFFFFFFFFFFFFFFFFFFFFFFFFFFFFFFFFFFFFFFFFFFFFFFFFFFFFFFFFFFF:FFFFFFFFFFFFFFFFFFF:FFFFFFFFFFFFFFFFFF:FFFFFF:FF,:FFFF,:FFFF:FFFFFFFFF:FFFFF:FFFFFFFFFFFFFF:
@A00920:152:HGHKKDRXX:2:2103:31801:29293 2:N:0:CGCGTTCA+CTAGAACA
GGACTACTGGGGTTTCTAATCCTGTTTGCTCCCCACGCTTTCGTGCCTCAGTGTCAGTATCAGGCCAGGTAGCCGCCTTCGCCACCGATGTTCCTTCCGATCTCTACGCATTTCACCGCTACACCGGAAATTCCACTACCCTCTCCTATACTCGAGTCATTCAGTCTTATCTGACAGGCCCAGGTTAAGCCCAGGGATTTCACAGATAACTTAAACAACAACCTACGCACCCTTTACGCCCAGTAATTCC
+
FFFFFFFFFFFFFFFFFFFFFF:FFFFFFFFFFFFFFFFFFFFFFFFFFFFFFFFFFFFFFFFFFFFFFFFFFFFFF:F:FFFFFFFFFFFFFFFFFFFFFFFFFFF:FFFFFFFFFFFFFFFFFFFFFFFFFFFFFFFFFFFFFF:,FFFFFFFFF:FFFFFFFFFFFFF,FFFFFFFFFFFF:FFF:,:FFFFFFFFFFFFFFF:FFFF:FFFF,,:FF:FFFFF::FFF:FFFFFF,:FF,FFFFFF
@A00920:152:HGHKKDRXX:2:2103:32425:29528 2:N:0:CGCGTTCA+CTAGAACA
GGACTACCGGGGTTTCTAATCCTGTTTGCTCCCCACGCCTTCGCGCCTCAGCGTCAGTATCAAGCCAGGGGGCCGCCTTCGCCACTGGTATTCCTCCTAATATCTACGCATTTCACCGCTACACTAGGAATTCCACCCCCCTCTGCCGTACTCTAGCCTGCCAGTCACAAGCGCAGTTCCCAGGTTAAGCCCGGGGATTTCACACCTGTCTTAGCAAACCGCCTGCGCACGCTTTACGCCCAGTAATTCC
+
FF,FFFFFFFFFFFFFFFFFFFFFFFF:FFF:FFFFFFFFFFFFF:FFFFFFFFFFF:FFFFFF:FFF:FFFF:,FFFFFFFFF:FFFFFFFFF:,:FFFFFFFF,F:FF:F:FFFF:F,F::F:FFFFFFFFF,FFFFFFFFFFFFFFFFFFF,,FFF:FFFFFFFFFFFFFFFFFF:FFF:FFFFF:F::FFFFFFFF,FFFF::F:FF:FFFFFFFFFFFF:FFFFFFFFFFF,FF,FFFFFFFFFF
@A00920:152:HGHKKDRXX:2:2103:31991:29653 2:N:0:CGCGTTCA+CTAGAACA
GGACTACAGGGGTTTCTAATCCCATTCGCTCCCCTAGCTTTCGTCTCTCAGTGTCAGTTAAGGCCCAGCAGAGTGCTTTCGCCTTCGGTGTTCTTCGCGATCTCTACGCATTTCACCGCTACACCGGGGCTTCCCTCTGCCTCTACCCAACTCAAGCCTTTTAGTTTCCACTGCCTTCCCAGTGTTAAGCCCTAGTCTTTAACAGTAGACGGAAAAAGCCACCTACAGACGCTTTACGCCAAATCAGTCC
+
,FFF,FFF:FF::F,:,FFFFFF:F:F:FF:FFF:F:FFFFF,FFFF,,FFFFF,,F:,F,,FFF,FFFFFFF,::F,:,FFFF,FFF,,:,FF,F,FFFF,FFF,,F,FF,F:F:,F,FF,:FFF,F,:FFF,FFFFF,FFFFF::,FF:FF:FFFFF,F,,F:F,,FFFFF,,FF,FF,:,FFFF,F,FF:,FFF,FFF:FFF:,:F:,,FF:F,F,F,,:,,FFFF,F,,,,:FFF,,,:FF,,F,,
@A00920:152:HGHKKDRXX:2:2103:26512:29904 2:N:0:CGCGTTCA+CTAGAACA
GGACTACTGGGGTTTCTAATCCTGTTCGCTCCCCACGCTTTCGTGCCTGAGCGTCAGTCGCCGTCCAGCCATCCGCCTACGCTTCCGGTATTCCTCGTGATATCTACGCATTTCACCGCTACACCACGAATTCTAATGGCCTCTCCGGGACTCAAGGACGACAGTATCAAAGGCCGTCCTACGGTTGAGCCGTAGACTTTCACCCCTGACTTACCGCCCCGCCTGCACACCCTTTACACCCAATAATTCC
+
FFFFFFFFFFFFFFFFFFFFFFFFFFFFFFFFFFFFFFFFFFFFFFFFFFFFFFFFFFFFFFFFFFFFFFFFF::FFFFFFFFFFFFFF:FFFFFFFFFFFF:FFFFFFFFFFFFFFFFFFFFFF:FFFFFFFFFFFFFFFFFFFFFFFFFFFFFFFFFFFFFFFFFFF,:FFF::FFFFFFFF:FF:FFFFFFF:FFFF,F:F:FF,::FFFF:FF:FFFF:FFFFFF::F,:FFFFF:FFFF:FFFFF
@A00920:152:HGHKKDRXX:2:2103:31530:30264 2:N:0:CGCGTTCA+CTAGAACA
GGACTACTCGGGTTTCTAATCCCGTTCGCTCCCCATGCTTTCGCGTCTGAGCGTCAGGCCAGGCCCAGCGTGCCGCCTTCGCCACTGGTGTTCCTCCGGATCTCTACGCATTTCACCACTACACCCGGAATTCCACACGCCTCTACCTGCCTCAAGCCCCGCAGTTTCGCACGACCTCGCCCGGTTGAGCCGGGCGCTTTCACGCACGACTTGCGCGGCCGCCTGCACGCGCTTTACACCCAGTAAATCC
+
FFFFFFFFFFFFFFFFFFFFFF:FFFFFFFFFFFF:FFFFFFFFFFFFFFFFFFFFFFFFFFFFFFFFFFFFFFFFFFFFFFFFFFFFFFF:FFFFFFF:FFFFFFFFFF:FFFFFFFFFFFFFFFFFFFF,FFFFFFFFFFFFFFFFFF::FFFFFFFFFF:F:FFFFFFFF:FFFFFFFFFFF:FFFFFFFFFFFFFFFFFFFFFF:FFFF:FFFFFFFFFFFFFFFFFFFFFFFFFFFFF:FF:FF:
@A00920:152:HGHKKDRXX:2:2103:11162:30624 2:N:0:CGCGTTCA+CTAGAACA
GGACTACTGGGGTATCTAATCCTGTTTGCTCCCCACGCTTTCGCACCTCAGCGTCAGTACCGGACCAGTGAGTCGCCTTCGCCACTGGTGTTCTTCCGAATATCTACGAATTTCACCTCTACACTCGGAATTCCACTCACCTCTCCATGATTCTAGCGATGCAGTCTTAAAGGCAATTCCGGAGTTGAGCTCCGGGCTTTCACCTCTAACTTACAAAGCCGCCTACGCGCGCTTTACGCCCAGTAATTCC
+
FFFFFFFFFFFFFFFFFFFFFFFFFFFFFFFFFFFFFF:FFFFFFFFFFFFFFFFFFFFFF,F:FFFFFFFFFFFFFFFFFFFFFFFFFFFFFFFF,FFFFFFFFFFFFFFFFFFF,FFFFFFFFF:F,FF::FFFFF:FFFFFFFFFFFFFFFFFFFFF,FFFFFF:FF:FFFFFFF,FFF:FFFF:FFFFFFFFFFFFF,FFFFFF:FFFFFFFFFFFFFFFFFFFFFFFF:FFFFF,F:FFFFFF:F
@A00920:152:HGHKKDRXX:2:2103:14208:30890 2:N:0:CGCGTTCA+CTAGAACA
GGACTACAGGGGTTTCTAATCCTGTTTGCTCCCCACGCTGTCGCGCCTCAGCGTCAGCAACTGCCCAGCAGACCGCCTTCGCCACCGGTGTTCTTCCGGATCTCTACGCATTCCACCGCTACACCCGGAATTCCGCCTGCCTCTACAGTGCTCAAGTCCGGCAGTTCGCATGGCCGACTCGGGGTTGAGCCCCGAGCTTTCACCACACGCTTACCAGACCGCCTACGCGCCCTTTACGCCCAGTGATTCC
+
FFFFFF:FFFFFFFFFFFFFFFFFFF:FFFFFFFFFFFFFFFFFFFFFFFFFFFFF:FFFFFFFFFFFFFF:FFFFF:FFFFFFFFFFFFFFFFFFFFFFFFFFFFFFFFFFFFFFFFFFFFFFFFFF:FF:FFFFFFFFFFFFFF:FFFFFFFFFFFFFFFFFFFFFFFFFFFFFFFFFFFFFFFFFFFF:FFFFFF:FFFFFF:FF:F:F,:F:FFFFFFF,FF:FFFFF::FFFFFFFFFFFFFFFF
@A00920:152:HGHKKDRXX:2:2103:13241:31062 2:N:0:CGCGTTCA+CTAGAACA
GGACTACTGGGGTATCTAATCCTGTTTGCTACCCACGCTTTCGCGTCTCAGCGTCAGTCACCGTCCAGATGGCCGCCTTCGCCACAGGTGTTCCTCCCGATATCTACGAATTTCACCTCTACACCGGGAATTCCGCCATCCCCTCCGGTACTCAAGCGACACAGTATCGAGTGCACTTCCTTGGTTGAGCCAAGGGCTTTCACACCCGACTTACGCCGCCGCCTACACGCGCTTTACGCCCAGTAATTCC
+
FFFFFFFFFFFFFFFFFFFFFFFFFFFFF,FFFFFFFFF,FFFFFFFFFFFFFFFFFFFFFFFFFFFFFFFFFFFFFFFFFFF:FFFFFFFFFFFFFFFF,FFFFFFFF,:FFF,FFFFFFFFFFFFFFFFF:FFFFFFFFFFFFF:FFFF:FF,FFFFFFFFFFFFFFFFFFFF:FFFFFFFF:FFFFFFFFFFFFF::F,FFFFFFFFFFFFFFFFFFFFFFFFFFFFFFFFFFFFFFFFFFF,FFFF
@A00920:152:HGHKKDRXX:2:2103:30056:31594 2:N:0:CGCGTTCA+CTAGAACA
GGACTACAGGGGTTTCTAATCCTGTTTGCTCCCCACGCTTTCGCGCCTCAGTGTCGGATCCGGCCCAGTGAGCCGCCTTCGCCTCCGGTGTTCCTCCAGATATCTACGCATGTCACCGCTACACCTGGAATTCCACATCCCTCTCCCGAATTCAAGCCCGCCCGTATCAGACGCAGTTCCCCGGGTGAGCCGAGGGATTGCACGTCCGACTTAACAGGCCGCCTACGCGCCCTTTACGCCCAGTAATGCC
+
FFFFFFFFFFFFFFFFFF:FFFFFF,FFFFFF:FFFFF:FFFFFFFFFFFFFFF::FFFFFFFFFFFFFFFFFFFFFF:FFFFFFFFFFFFFFFFFF:FFFFF:FF:FF:,,FF,:FFFF,F:FFFFFFF,FF:F:FF::::,FFFFFFFFF:FFFFFFFF::F:,:FF:FFF:,FFFF:FF:F,FF:F,:FFFFF,,:,FFFFF,FF,F:FF:FFF:F:FF:F,,FFFFF,F,FF,FFFFFFFF,::F:
@A00920:152:HGHKKDRXX:2:2103:26720:31735 2:N:0:CGCGTTCA+CTAGAACA
GGACTACTGGGGTATCTAATCCTGTTTGCTCCCCACGCTGTCGCGCCTCAGCGTCAGCAACGGCCCAGCAGACCGCCTTCGCCACTGGTGTTCTTCCCGATCTCTACGCATTCCACCGCTACACCGGGAATTCCATCTGCCTCTACCGTGCTCCAGCCTGACAGTTCAGAAGGCAGCCCTGTGGTTGAGCCACAGGATTTCACCCCCTGCTTATCAGGCCGCCTACGCGCCCTTTACGCCCAGTGATTCC
+
FFFFFFFFFFFF:FFFFFFFFFFFFFFFFFFFFFFFF:FFFFFFFF:FFFFFFFFFFFF,FFFFFFFFFFFFFFFFFFFFFFFFFFFFFF:FFF:FFFF::FFFFFFFFFFFFFFFFFFFFFFFFFFF:FFFFFFFFFFFFFFFFFFFFFFFFFFFFFFFFFFFFFFFFFFFFFFFFFFFFFFFFFFFFFFFFFFFFFFFFFFFFFFFFF:FFFFFFFFFFFFFFFFFFFFF:FFFFFFFFFFFFFFFFF
@A00920:152:HGHKKDRXX:2:2103:25093:31829 2:N:0:CGCGTTCA+CTAGAACA
GGACTACTAGGGTATCTAATCCTGTTCGCTCCCCACACTTTCGCTCCTCAGCGTCAGGTAATGCCCAGAGAACCGCCTTCGCCACCGGTGTTCCTCCTGATATCTGCGCATTTCACCGCTACACCAGGAATTCCAGTCTCCCCTACAGCACTCTAGTCTGCCCGTACCCACCGCAGATCCGGAGTTGAGCCCCGGACTTTCACGGCAGACGCGACAAACCGCCTACGAGCTCTTTACGCCCAATAATTCC
+
FFFFFFFFFFFFFFFFFF:FFFFFFFFFFFFFFFFFFFFFFFFFFFFFFFFFFFF:FFFFFFFFFFFF:FFF,FFFFFFFFFFFF:FFFFFFFFFFFFFFFFFFFFFFFFFF,FFFFFFFFFF:,FF,FFFF:FFF,FFFFFFFFFF,FFFFFFFFFFF,FFFFF:F,FFFFFFF:FFFFFFFF:FF:::FFF::FFFFFFFFFFFFF:F:FF:FFF:FFFFFF,FFFFFFFF,FFFFFFFFFFFFF::F
@A00920:152:HGHKKDRXX:2:2103:15157:32283 2:N:0:CGCGTTCA+CTAGAACA
GGACTACTCGGGTTTCTAATCCTGTTTGCTCCCCACGCTGTCGCGCCTCAGTGTCAGCAACTGCCCAGCAGGCCGCCTTCGCCACTGGTGTTCTTTCGGATATCTACGCATTCCACCGCTACACCCGAAATTCCACTCACCTCTACCACACTCTAGCCTGCCAGTCTCAAATGCCATTCCCAGGTTGAGCCCGGGGATTTCACATCTGACTTAACAAACCGCCTACGCGCGCTTTACGCCCAGTAATTCC
+
FFFFFFFFFFF:FFFFFFFFFFFFFFFFFFFFFFFFFFFFFFFFFFFFFFFFFFFFFF:FFFFFFFFFFFFFFFFFF:FFFFFFFFFFFFFF:FFFFF:FFFFF::FF:FFFFFFFFFFFFFFF,FFFFFFFFFFFFFFFFFFFFFFFF:FFFFFFFFFFFFFFFFFFFFFFFFFF,FFFFFF:FFFFFF:FFFFFFFFFFFFFFFFFFFFFFFFFF,:F:FF:FFFFFFF,FFFFFF::F,FFFF,FF:
@A00920:152:HGHKKDRXX:2:2103:13105:32487 2:N:0:CGCGTTCA+CTAGAACA
GGACTACTAGGGTTTCTAATCCTGTTTGCTCCCCACGCTGTCGCGCCTCAGTGTCGGTTCAAGAGACCTTTCGATCCCACCGCCCAGCAGACCGCCTTCGCCACTGGTGTTCTTCCGGATCTCTACGCATTTCACCACTACACCCGGAATTCCACCTTCCTCTACCGTCCGCTAGTCTGCCAGTTTTGAACGACATCTCCCGGTTAAGCCGTGAGATTAACCATCCAACTTAACAGACCACCTGCACGCG
+
FFFFFFFFFF:F:FFFFFFFFFFFFFFF:FFFFFF:FFFF,FFFFFFFFF,:FFFFF:,FFF:FFFF:F,FFF,FFFFFFFFFFFF,F,::FFFFFF,FF:FFFF,:FFF,FFF:FFFFFFFFF,FFF::FFF:FFFFFFFFFFF:FFF,FFFF,F:FFFFFFFFFF,,,,FFFFFFFFF:F:FFFFFFFFF::F,F,FFFFF,F::,FF:F::FFFF,:,,FFF:FFF,FFF::F:FFF,FFF,:,,:,
@A00920:152:HGHKKDRXX:2:2103:30472:33129 2:N:0:CGCGTTCA+CTAGAACA
GGACTACTAGGGTTTCTAATCCTGTTTGCTCCCCACGCTTTCGCACCTCAGCGTCAGTATCGAGCCAGTGAGCCGCCTTCGCCACTGGTGTTCCTCCGAATATCTACGAATTTCACCTCTACACTCGGAATTCCACTCACCTCTCTCGACCTCCAGACCAGCAGTATCAAAGGCAGTTCCGGGGTTGAGCCCCGGGATTTCACCCCTGACTGACTGATCCGCCTACGTGCGCTTTACGCCCAGTAATTCC
+
:FFFFFFFFFFFFFFFFFF:FFFFFFFFFFFFFFFFFFFFFFFFFFFFFFFFFFFFFFFFFFFFFFFFFFFFFFFFFFFFFFF:FFFFFFFFFFFFFFFFFFFF:FFF,FFFFFFFFFFFFFFFFFFFFFF::FFFFFFFFFFFFFFFFFFFFF:FFF:FFFFFFFFFFFFFFFFFFFFFFFFFFFFFFFFFFF,FFF,FFFFFFF:FFFFFFFFFFFFFFFFFFFFFFFFF:FF,:FFFFFFFF:,FFF
@A00920:152:HGHKKDRXX:2:2103:5656:33896 2:N:0:CGCGTTCA+CTAGAACA
GGACTACTCGGGTATCTAATCCCGTTCGCTACCCTGGCTTTCGCGGCTCAGCGTCAGGTGCAGCCCAGGGCGCCGCCTTCGCCTCTGGTGTTCCTCCGGATCTCTACGCATTTCACCACTCCACCCGGAATTCCACGCCCCTCTGCTGCCCTCTAGCTGTCCAGTTTCGAACGGCCTCTCCCGGTTGAGCCGGGAGCTTTCACGTCCGCCTTGAACAGCCGCCTGCCCGCGCTTTACGCCCAGTAAATCC
+
FFFFFFFFFFFFF::FFFFFFFFFFFFFFFFFFFFFFFFFFFFFFFFFFFFFFFFFFFFFFFFFFFFFFF:FFFFFFFFFFFFFFFFFF:FFFFFFFF:FFFFFFF:FFFFFFFFFFFFFFFFFFFFF,F:FFFFFFFFFF:FFFFFFFFFFFFFFFFFFFFFF:FFF::FFFFFFFFFFF:FFFFFF:FFFFFFFFF:FFFFFFFFF,F,FFFF:F,FFFFFFFFFFFFFFFFFFF:FFF:FFF::FFF
@A00920:152:HGHKKDRXX:2:2103:10131:34006 2:N:0:CGCGTTCA+CTAGAACA
GGACTACAGGGGTTTCTAATCCTGTTCGCTCCCCACGCTTTCGCACCTCAGCGTCAGATCAGGACCAGCCAGCCGCCTTCGCCTCCGGTGTTCGTCCGGATCTCTACGCATTCCACCGCTACACCCGGAATTCCGCTGGCCTCTACCTGTCTCCAGCCACCCAGTATCCCCGGCATGCTCGGGGTTGAGCCCCGGCCTTTCACCATGAGACTTAACGCGCCGCCTACGTGCGCTTTACGCCCAATAATTC
+
F:FFFFF,:FFFFFFFFFFFFF,FFFFFFFFFFF:FFFF:FFFFFF,F:FFFFFFFFFFFFFF,FFFFFF,FFFFFFFFFFFFFFFFFFFFFF,FFF:FFFFFFFFFFFFFFFFFFFFFFFFFFFFFFFFFFFFF:,FFFF,FFF:FF,F:FFFFF,F,FFFF:F,FF:FFFFF:F:FFFF,FF,FFF:,FFFFFFFFFF,FF,F,FFFF:FFF:,,,FFFFFFFFFF,FFFF::FFFFFFFFF,FFFFF
@A00920:152:HGHKKDRXX:2:2103:9498:34068 2:N:0:CGCGTTCA+CTAGAACA
GGACTACTGGGGTATCTAATCCTGTTCGCTCCCCACGCTTTCGCTCCTCAGCGTCAGTAGTTGCCCAGAGACCCGCCTTCGCCACCGGTGTTCCTCCTGATATCTGCGCATTTCACCGCTACACCCGGAATTCCAGTCTCCCCTGCACCACTCAAGTCCGCCCGTATCGACTGCAGGCCTGAGGTTGAGCCTCAGGTTTTCACAGCCGACGCGACGAACCGCCTACGAGCTCTTTACGCCCAATAATTCC
+
FFFFF:FFFFFFFFFFFFFFFFFFFFFFFFFFFFFFFFFFFFFFFFFFFFFFF,F,F,,FFFFFFFFFFFFFFFFFFF,FFFF:FFFFFFFFFFFFFFFFFFFFFFFFFF:FF:FFFFFFF:,FF,:FFFF,FFFFFFFFFFFFFFF,FFF,FFFFFFF,FFFFFFFFF:FFFFFF:FFFFFFFFFFFFFFFF:F,FFFFF:FFFFF:FFFFFFFFFFFF:FF:FFFFFFFF:FF,:FFFFF,,FFFF:F
@A00920:152:HGHKKDRXX:2:2103:4273:34350 2:N:0:CGCGTTCA+CTAGAACA
GGACTACAAGGGTATCTAATCCTGTTTGCTCCCCACGCTTTCGCGCCTCAGCGTCAGTACCGGTCCAGATGGCCGCCTTCGCCACCGGTGTTCTTCCCAATATCTACGAATTTCACCTCTACACTGGGAATTCCGCCATCCTCTCCCGGACTCGAGCCTGCCAGTATCGAATGCACCTCCCGGGTTGAGCCCGGGGCTTTCACATCCGACTTGGCACGCCGCCTACGCGCCCTTTACGCCCAGTAATTCC
+
FFFFFFFFFFFFFFFFFFFFF:FFFFFFF:FFFFFFFFFFFFF,FFFFFFFFFFFFFFFFFFFFFFFFFFFFFFFFFFFFFFFFF:FFFFFFFFFFFF,FF:FFFF:F,,FF:FFFFFFFFFFFFFFFFF,FFF:FFFFFF:FFFFFFFFFFFFFFFFFFFF,F,FFF::F:FFFF:FFFFFFFFFF,FFFFFFF:FFFFFF:FFFF:FFFFFFFFFFFF:FFF::FFFFFF:FFFFFFFFFFF,:FFFF
@A00920:152:HGHKKDRXX:2:2103:29505:34867 2:N:0:CGCGTTCA+CTAGAACA
GGACTACTAGGGTTTCTAATCCCGTTTGCTACCCTAGCTTTCGCGCCTCAGCGTCAAGAACAGGCCAGGAAGTCGCCTTCGCCACTGGTGTTCCTCCCGATATCTACGCATTTCACCACTCCACCGGGAAGTCCACTTCCCTCTCCTGCCTTCGAGTCGAGCAGTCTCGCGGGTCCCTCCCCCGGTGAGCCGGGGGCGGGCAGACGCGACTTGCAGGACCGGCTCCGCGCTCTGTCCGCCCAGTACAGCG
+
FFF:FFFFFFFF,FFFF:FFFFFFF,FF,,,F,F:F:FFFFFFFFFFFF,FFF,F:F,,,FFFF:F:F:FF:FFFFFF,,:FF:FFF,FFFF::FF:FF:,F:F,:FFF,,FF,::,FF:,:,F:FFF,,,,,,:F,FFF,:,:FF:,FF:F,F,FF,::FF,F,,:FFFF,:F,F,FFF:F,::,F,F:,FFFF:::,,:,,,,F::,,,,F:F,:,,,F,F,,,F:FF:,FF,:,F:,,:F:,,,FF,
@A00920:152:HGHKKDRXX:2:2103:16486:35305 2:N:0:CGCGTTCA+CTAGAACA
GGACTACTGGGGTATCTAATCCGTTTTGCTACCCACGCTTTCGAGCCTCAGCGTCAGTTAATGTCCAGTAAATAGCCTTCGCCTGTTGTGTTCCTCTCGATATCAACGTATTTCACAACTCCACCGAGAATTCCATTTCCCCCTCCATAACTCAATTTTCGCAGTTTCCTATGCCCTGCCAGGGTTGAGCCCTGGACTTTAACATACGACTTACTAAAACGCCTACGCATCTCTTTAGCCCCAATAATAC
+
FFFF:FFFFFFF,::FF:FFFFFFFF,FFFFFFFF,:F,FFFF,FFFFFFFFFFFFFFFFFFF,FFFFFFFF,,FFFFFFFFF:,,,FFFFFFFFFFF:FFFFF,FFF,FFFFFFF,:FFFFFFFFFFFFFFFF,:FF,FF:FFFFFF,F:FF:FFF,F,FFFFF,FFF,:FFFFFF,F:FFFFF:FFFFFFF,F,FFFF:FFF,F,:FFFF:FFFFF:,FFFFFFFFF,,,FF,,F,,FFFF:,FF,,F
@A00920:152:HGHKKDRXX:2:2103:10827:36213 2:N:0:CGCGTTCA+CTAGAACA
GGACTACAAGGGTTTCTAATCCTGTTTGCTCCCCACGCTTTCGCACCTCAGCGTCAATACCAGTCCAGTGAGCCGCCTTCGCCACTGGTGTTCTTCCGAATATCTACGAATTTCACCTCTACACTCGGAATTCCACTCACCTCTCCTGGATTCAAGCGATGCAGTCTTAAATGCAATTCCGGGGTTGAGCCCCGGGCTTTCACCTCTAACTTACAAAGCCGCCTACGAGCGCTTTACGCCCAGTAATTCC
+
FFFFFFFFFFFFFFFFFFFFFFFFFFFFFFFFFFFF:FFFFFF,,FFFFFFFFFFFFFF,FFFFFFFFFFFFFFFFFFFFFFFFFFFFFFFFF,FFF,FFFFFFFFFFFFFFFFFFFFFFFFFFF:FFFFFFFF:F,,FFFFFFFF:FFFFFFFFFF,FF,FFFF,F:F::,FFFFF:F,F,FFFFFFFFFF:FF,FFFFFFF,FFFFFFFFFFFFF,FFF,FFFFF,FFFFFFFFF,FFFFFFFFFFFF
@A00920:152:HGHKKDRXX:2:2103:28167:37059 2:N:0:CGCGTTCA+CTAGAACA
GGACTACAGGGGTATCTAATCCTGTTTGCTCCCCACGCTTTCGCTCCTCAGCGTCAGTGCCAGCCCAGAGCGCCGCCTTCGCCGCTGGTGTTCCTCCTGATATCTGCGCATTTCACCGCTACACCAGGAATTCCACGCTCCCCTACTGGACTCTAGTCACGGCAGTATCGGGTGGCGTCTCCAGGTTGAGCCTGGAGGTTTCACACCCGACTTACCGAACCGCCTACGAGCTCTTTACGCCCAATGAATC
+
FFFFFFFFFFFFFFFFFFFFFFFFFFFF:FFFFFFFFFFFFFFFFFFFFFFFFFFFFFFFFFFFFFFFFFFFFFFFFFFFFFFFFFFFFFFFFFFF:FF,F:FFFFFFFFFFFFFFFFFF:FFFFFFFFFFFFFFFFFFFFFFFFFFFFFFFFFFF:FFFFFFFFF,FF:FFFFFFFFFFFFFFFF,FFFFFFFFFFFFF:FFFF:FFF:FFFF:F:FFFFFF:FFFFFF:FFFF:FFFFF:F,:FFFFF
@A00920:152:HGHKKDRXX:2:2104:3143:1266 2:N:0:CGCGTTCA+CTAGAACA
GGACTACTGGGGTATCTAATCCTGTTTGCTCCCCACGCTTTCGCACCTCAGCGTCAATACTTGTCCAGCGAGTCGCCTTCGCCACTGGTGTTCTTCCGAATATCTACGAATTTCACCTCTACACTCGGAATTCCACTCGCCTCTCCAAGATTCTAGCTACCTAGTTTCGAGGGCAGTTCCGGAGTTGAGCTCTGGGATTTCACACCTGACTTAACGATCCGCCTACGTGCGCTTTACGCCCAGTAAATCC
+
FFFFFFFFFFFFFFFFFFFFFFFFFFFF:FFFFFFFFFFFFFFF:FFFFFFFFFFFFFFFFFFFFFF::FFFF,FFFFFFFFF:F:F:FFFFFFFF:FFFFFFF:F:FFF,FFFFFFFF:FFFFFFFFFFFFFFF:FFFF:FF:FFFF,FFFFF:FFFFFFFFFF,FFFFFFFFFFFFFF:FFF,,FFF:FFFFFF,:FFFFF,FFFFFFF:FFFFFFFF:FFF:FFFFFFFF,FFFFFFFFFFFFF:FF
@A00920:152:HGHKKDRXX:2:2104:14651:1282 2:N:0:CGCGTTCA+CTAGAACA
GGACTACTGGGGTTTCTAATCCCGTTCGCTACCCATGCTGTCGCGTCTGAGTGTCAATATTAGGCCAGTTGACCGCCTTCGCCACTGGTGTTCTTCCGCATCTCTACGCATTTCACCACTACACGCGGAATTCCGTCAACCTCTCCTATATTCAAGACAGGCAGTATCACTCAACCTCCCCGAGTTTAGCCAAGGGCTTTCATCAGTCACTTACCAATCCACCTGCCCGCGCTTTACGCCCAGTAACTCC
+
FFFFFFFFFFFFFFFFFFFFFFFFFFFFFFFFFFF,FFF:FFFF,:FFFFF:FFFFF,F,,FF,FFFFFF,FFFFFFFFFFFFFFFFFFFFFFFFFFF:FF,FFFFFF:FFFFFFFFFFFFFFF,FFFFFFFFFF,,FFFFFFFFF,,F,FFFFFFFF,::FFFF,FFFF,F,,,FF,FFF,FFFF:FFFF,FFFFFFFFFFF,,,F,FFFFF,,,F,FF:FFF:F,,FFFFFFFFFFFFFFFF:FFFFF
@A00920:152:HGHKKDRXX:2:2104:6234:1423 2:N:0:CGCGTTCA+CTAGAACA
GGACTACTGGGGTTTCTAATCCTGTTTGCTCCCCACGCTTTCGTGCCTCAGCGTCAGTGTTGATCCAGATGGCCGCCTTCGCCACGGATGTTCCTCCCGATCTCTACGCATTTCACCGCTACACCGGGAATTCCGCCATCCTCTATCACACTCTAGCTGGCCAGTATCCATCGCCATTCCCAGGTTGAGCCCAGGGCTTTCACGACAGACTTAACCAACCGCCTACGCACGCTTTACGCCCAGTAATTCC
+
FFFF:FFFFFFFFFFFF:FFFFFFFFFFFFFFFFFFFFFFFFFFFFFFFFFFFFFFFFFFF:FFFFFFFFFFFFFFFFFFFFFFFFFFFFFFFFFFFF,FFFFFFFFFFFFFFFFFFFFF:FFFFF,FFFFFFFFFF,FFF,FFFF,FFFFFFFFFFF:FFF:F,FF:FF:FFFFFFFFFFFFF:FFFFFFFFFFFFFFFFFFFFFFF:F:FFFFFFFFFFFFF:FFFFFFFFFFFFFFFFFFFF:F,F,
@A00920:152:HGHKKDRXX:2:2104:23204:1626 2:N:0:CGCGTTCA+CTAGAACA
GGACTACTGGGGTATCTAATCCTGTTTGCTCCCCACGCTTTCGCACCTCAGTGTCAGTATCAGTCCAGGTGGTCGCCTTCGCCACTGGTGTTCCTTCCTATATCTACGCATTTCACCGCTACTCAGGAGGTTCCACCACCCTCTACCGTGCTCTCGCTTGCCAGTTTTGGGTGCAGTTCCCAGGTTGAGCCCGGGGCTTTCTGGTCCAGCTTAACAAAGCACCTACGCGCGCGGTACGCGCCGTGCGGCC
+
FFFFFFFFFFFFFFFFFFFFFFFFFFFFFFFFFFFFFF:FFFFFFFFFFFFFFFFFFFFFFFFFF,:FFFFFFFFFFF:,:FFFFFF:F::F:FFF,:F:,,:,F,,F:,::,,,,,F,F,F,,FFFF,,,F,,,,::,:F,:F,,FF:,::,F,F::FFF,:F,,:FFF,:F,,F:F,,::FF::F,F,::FFFF:,,,,,,,,,,F,,:,,,,,,:,,,,,:,:FFFFF,,:,,,FF,F,F,,:,F,,
@A00920:152:HGHKKDRXX:2:2104:23936:2550 2:N:0:CGCGTTCA+CTAGAACA
GGACTACTAGGGTATCTAATCCTGTTTGCTCCCCACGCTTTCGCACTTGAGCGTCAGTACTGGACCAGAAGGCCGCCTTCGCCACTGATGTTCCTCCCGATATCTACGCATTTCACCGCTACACCGGGAATTCCGCCTTCCTCTTCCGTACTCCAGCAACGCAGTTTCGGATGCAATTCCCAGGTTGAGCCCGGGGCTTTCACACCCGACATACGTCGCCGCCTACGTGCGCTTTACGCCCAGTAATTCC
+
FFFFFFFFFFFFFFFFFFFFFFFFFFFFFFFFFFFFFFFFFFFFFFFFFFFFFFFFFFFFFFFFFFFFFFFFFFFFFFFFFFFFFFFFFFFFFFFFFFFFFFFFFFFFFFFFFFFFFFFFFFFFFFFFFF,FFFFFFFFF:FFFFFFFFFFFFFFFFF,FFFFF,FFFFFFFFFFFF:FFFFFF:FFFFFFFFFFFFFFFFFFFFFFFFF,FFFFFFF:FFFFFFFFFFFFFFFFFFF:FFFFFFFFFFF
@A00920:152:HGHKKDRXX:2:2104:7003:3035 2:N:0:CGCGTTCA+CTAGAACA
GGACTACCGGGGTTTCTAATCCTGTTTGCTCCCCACGCTTTCGTGCATGAGCGTCAGTGCAGGCCCAGGGGATTGCCTTCGCCATCGGTGTTCCTCCGCATATCTACGCATTTCACTGCTACACGCGGAATTCCATCCCCCTCTGCCGCACTCCAGCCTTGCAGTCACAAGCGCAATTCCCAGGTTGAGCCCGGGGCTTTCACGCCTGTCTTACAAAACCGCCTGCGCACGCTTTACGCCCAGTAATTCC
+
FFFFFFFF:FFFF:FFFFFFFFFFFFFF,FFFFFFFFFFFFFFFFFFFFF:,FFFF,F::F,F,,,FFFFFFFFFFFFFFFF,FFFFFFFFFF::,F,FFFFFFFF,FFFFFF:FFFFFFFFFF,F:,:FFFFFF:FFFFFFF,FF,FFFFFFFFF:F:FFFFFFFFFF:,FFFFFFF,,FFFF:F,FFF::,,,F,,FFFFFFFFFFFFF,FFFF:FFFFFFFFFF:FF:FF,FFFFFFFFFFFF,FFF
@A00920:152:HGHKKDRXX:2:2104:14461:3114 2:N:0:CGCGTTCA+CTAGAACA
GGACTACTGGGGTTTCTAATCCTGTTTGATCCCCACACTTTCGTGCCTCAGCGTCAGTTGAAGTCTAGTAAGCTGTCTACACTATCGGTGTTCTTGACGATATCTAAGCATTTCACCGCTACACCGTCAATTCCGCCTACCTCGATTCCACTCAAGCCCATCAGTATCAATCCCACCCTCCCGGTTAAGCCGGGATATTTCAGAACTGACTTAATAGGCCGCCTACGCACCCTTTAAACCCAATAAATCC
+
FFFFFFFFFFFFFFFFFFFFFFFFFFFFFFFFFFFFFFFFFFFFFFFFFFFFFFFFFFFFFFFFFFFFFFFFFFFFFFFFFFFFFFFFFFFFFFFFFFFFFFFFFFFFFFFFFFFFFFFFFFFFFFFFFFFFFFFFFFFFFFFFFFFFFFFFFFFFFFFFFFFFF:FFFFFFFFFFFFFFFFFFFF:FFFFFFFFFFFFFFFFF:FFFFFFFFFFFFFFFFFFF,FFFFFFFFFFFFFFFF,FFF:FFFF
@A00920:152:HGHKKDRXX:2:2104:29188:3192 2:N:0:CGCGTTCA+CTAGAACA
GGACTACTCGGGTATCTAATCCCGTTCGCTCCCCGTGCTGTCGCGTCTCAGTGTCAGGTGTCGTCCAGAATGCCGCCTTCGCCTCTGGTGTTCCTCCGGATCTCTACGCATTTCACCACTACACCCGGAATTCCACATTCCTCTACGACCCTCTAGCCGCGCAGTCTCATCCGACCTCTCCCAGTTTAGCCGGGAGCTTTCACGGTTGACTTACGCAACCACCTACACGCTCTTTACGCCCAGTAATTCC
+
FFFFFFFFFFFF:FFFFFFFFFFFFFFFFFFFFFFFFFFFFFFFFFFFFFFFFFFFFFFFFFFFFFFFFFFFFFFFF:FFFFFFFFFFFFFFFFFFFFF:FFFFFFFFFFFFFFFFFFFFFFFFFFFFFFFFFFFFFFFFFFFFFFFFFFFFFFFFFFFFFFF:FFFFFFFFF,FFFFFFFFFF,FF:FFFFFFFFF,FFFFFFFFFFF:FFFFFFFFFFFFFFF,FFFFFFFFFF,FFFF,FFFFFFFF
@A00920:152:HGHKKDRXX:2:2104:24316:3333 2:N:0:CGCGTTCA+CTAGAACA
GGACTACTGGGGTATCTAATCCTGTTCGCTCCCCATGCTTTCGCTCCTCAGCGTCAGTTAATGCCCAGAGACCTGCCTTCGCCATCGGTGTTCCTCCTGATATCTGCGCATTTCACCGCTACACCAGGAATTCCAGACTCCCCTACATCACTCTAGTCTGCCCGTACCCACCGCAGATCCGGAGTTGAGCCCCGGACTTTCACGGCAGACGCGACAAACCGCCTACGAGCTCTTTACGCCCAATAATTCC
+
FFF::FFFFF:FF,F:F,FF:FFFFFF:FFFFFFFFFF,FFF,FF:FFFFFFFFFFFF::FFF:,FFF:F:FF,,FFFFFFFF::FFFFFFFFF,FF,:FFFFFF,FFFF:,FFFFF,:F:FFFF,F:FFFFF,:F,FFF,FF,FFFF::F::FF,,,FFFF:,,FF:FFF,FFFFFFFFFFF:F:FF,FFF,:FFFFF,FFFF:FFFF,FF,:FF,FF:FFFFFFFFFF,FFFFFF:FFF,FF:F,:FF
@A00920:152:HGHKKDRXX:2:2104:2266:3599 2:N:0:CGCGTTCA+CTAGAACA
GGACTACTGGGGTATCTAATCCTGTTTGATCCCCACGCTTTCGTGCCTCAGTGTCAATATTTGTGTAGCCAGCTGCCTTCGCAATTGGTGTTCTATGTCATATCTAAGCATTTCACCGCTACATGACATATTCCGCTGACCTCCACAGTATTCAAGACAAATAGTATCAATGGCAGTTTCCGGGTTAAGCCCGGAGATTTCACCACTGACTTACTTACCCACCTACGCACCCTTTAAACCCAGTGAATCC
+
FFFF:FFFFFFFFFFFF:FFFFFFFFFFFFFFFFFFFFFFFFFFFFFFFFFFFFFFFFFFF:FFFFFFFF,FFFFFFFFFFFF,:FFFFFFFF:F:FFFFFFFFFFFFFFFFFFFFFFFFFFFF:FF:FFFFFFFFFFFFFFFFFF:FF:FFFFFFFFFFFFFFF:FFFFFFF:FFFFFF:FFFFFF,FFF,FFFFFFFFFFFFFFFFFFFFFFFFFFFFFFFFFFFFFFFFFFFF:FFFF,FFFFFFFF
@A00920:152:HGHKKDRXX:2:2104:18629:3756 2:N:0:CGCGTTCA+CTAGAACA
GGACTACTAGGGTTTCTAATCCCTTTCGCTCCCCACGCTTTCGATCAAGCAGTGTCAGGAAAGGCCCAGCAGGCTGCCTTCGCTTTTGGTGTTCCTTCCATTATCTACGGATTTAACCCCTACAATGGAAATTCCACCTGCCTTTGCCTTCCTCTAGTCAAGAGGTTTCCAATGCAGCACCCCGGTTGAGCCGTGGGTATTTAACACCAGACCTGCTTGTCCACCTGTGATAGCTGTACGCCCAATCATT
+
FFFFFFFFFFFFFFFFFFFFFFFFFFFFFFFFFFFFFF:FFFFFFFFFFFFFFFFFFFFFFFFFFFF:FFFFFFFFFFFFFFFFFFFFFFFFFFFFFFFF,FFFFFFFFFFFFFFFFFFFF:FFFFFFFFF,FFFFFFFFFFF,FFFF:FFFFFFFFFFFFFFFFFF:FFFFFFFF:FFFFFFFFFFFFFFFFFFFFF,FF::FFFFFFFFFFFFF:FFFFFFF:FFF::F,FF,,FFFFFFFF:FFFFF
@A00920:152:HGHKKDRXX:2:2104:28384:4366 2:N:0:CGCGTTCA+CTAGAACA
GGACTACTGGGGTATCTAATCCTGTTTGATCCCCACGCTTTCGTGCCTCAGAGTCAATGATTGTGTAGTGAGCTGCCTTCGCAATTGGTGTTCTATGTCATATCTAAGCATTTCACCGCTACATGACATATTCCGCTCACCTCCACAATATTCAAGACAGATAGTATCAACGGCAGTTTCCAAGTTAAGCTTGGAGATTTCACCACTGACTTACCTGCCCTCCTACGCACACTTTACACCCAGTGAATCC
+
FFFFFFFFFFFFFFFFFFFFFFFFFFFFFFF:FFFFFFFFFFFFF:FFFFFFFFFFFFFFFFF:FFFFFFF:FFFFFFFFFFFFFFFFFFFFFFFFFFFFFFFFF,FFFFFFFF:FFFFFFFFFFFFFFFFFFFF:FFFFF:FFFFFF:FFFFFFF:::FFF,FFFFFFFFFFFFFFFFFFF:FFF,FFF:F:F,:FFFFFFFFFFFFFFF,:FFF:FFFFFFFFFFF:F,FF,FF,FFFFF,FF:FFFF
@A00920:152:HGHKKDRXX:2:2104:25012:5666 2:N:0:CGCGTTCA+CTAGAACA
GGACTACCGGGGTTTCTAATCCCGTTTGCTCCCCTAGCTTTCGCGCCTCAGCGTCAAGAACAGGCCAGGAAGTCGCCTTCGCCACTGGTGTTCCTCCCGATATCTACGCATTTCACCACTACACCGGGAATTCCGCTACCCTCTCCCACCTTCAAGCCGAGCAGTTTCCGATGCCGTTTTCCAGTTAAGCCGGAAGCTTTCACATCGGACTTACCCAGCCGCCTGCGCGCTCTTTACGCCCAGTAAATCC
+
FFFFFFFFFFFFFFFFFFFFFFFFFFFFFF:FFFFFFFFFFFFFF:FFFFFFFFFFFFFFFFFFFFFFFFFFFFFFFFFFFFFFFFFFFFFFFFFFFFFFFFFFFFFFFFFFFFFFFFFFFFFFFFFFFFFFFFFFFFFFFFFFFFFFFFFFFF,FFFFFFFFFFFFFFFFFFFFFFFFFFFFFFFFFFFFFFFFFFFFFFFFFFFFFFFFF:FFFFFFFFFFFFFFFFFFFFFFFF:FFFFFFF:FFFF
@A00920:152:HGHKKDRXX:2:2104:29062:5697 2:N:0:CGCGTTCA+CTAGAACA
GGACTACCAGGGTTTCTAATCCTGTTTGCTCCCCACGCTTTCGCACCTCAGCGTCAACAATCGTCCAGTAAGTCGCCTTCGCCACTGGTGTTCTTCCGAATATCTACGAATTTCACCTCTACACTCGGAATTCCACTTACCTCTCCGATGTTCAAGCGATGCAGTCTTAAAGGCAATTCCAGGGTTGAGCCCTGGGCTTTCACCTCTAACTTACAAAGCCGCCTACGTGCGCTTTACGCCCAGTAATTCC
+
FFFFFFFFFFFFFFFFFFFFFFFFFFFFFF:FFFFFFFF:FFFFFFFFFFFFFFFFFF,FFFFFFFFFF:FFFFFFFFFFFFFF:FFFFFFFFFFFFFFF::FFFFFFF:FFFF:FFFFFFFFF,FFFF,FFF:FFFFFFFFFFFFFF,FFFFFFFFFFFFF,FFFFF,,::FFFFFFFFFFFFFFFFFFFF:FFFFFFFFF:FFFF:,FFF,FFF:FFFFFFFFFF:FFFF,FFFFFF:FFFF,,,FFF
@A00920:152:HGHKKDRXX:2:2104:26702:5963 2:N:0:CGCGTTCA+CTAGAACA
GGACTACAAGGGTATCTAATCCCGTTCGCTCCCCTAGCTTTCGCGCCTCAGCGTCAAGAATGGGCCAGGTAGTCGCCTTCGCCACTGGTGTTCCTCCCGATATCTACGCATTTCACCACTACACCGGGAATTCCACTACCCTCTCCAGCCTTCAAGAAGATCAGTATCCGGTGCAGATACCCAGTTGAGCCGGGAGATTTCACAACGGACTTGAACAGCCGCCTGCGCGCTCTTTACGCCCAGTAATTCC
+
FFFFFFFF,FFFFFFFFFFFFFFFFF:FFF,FFFFFFFFFFFFFFFFFFFFFFFFFFFFFF:FFFFFFF,FFFFFFFFFFFFFFFFFFFFFFFFFFFFFFFFFFFFFFFFFFFFFFF:FFFFFFFFFFFFFFFFFFF:FFFFFFFF,,FFFFF,FF,,FFFFFFF,FFF,,FF,F,,F,FFFFFFFFFFFFFFF:F:FFFFFFF,F,FFFFFF,,F,,FFFFFFFFFFFFFFF,FFFFFFFFFFFFF:FF
@A00920:152:HGHKKDRXX:2:2104:19180:6120 2:N:0:CGCGTTCA+CTAGAACA
GGACTACAAGGGTTTCTAATCCTGTTTGCTCCCCACGCTTTCGCACCTCAGCGTCAGTACCGGTCCAGATAGCCGCCTTCGCCACTGGTGTTCTTCCCAATATCTACGAATTTCACCTCTACACTGGGAATTCCGCTATCCTCTCCCGGTCTCAAGCCCAACAGTATCAAACGCAATTCCCGGGTTAAGCCCGGGGCTTTCACGTCCGACTTGAAAGGCCGCCTACGTGCGCTTTACGCCCAGTACTTCC
+
FFFF:FFFFFFFFFFFFFFFFFFFFFFF:FFFFFFFFFF:FFFFFFFFFFFFFFFFFFFFFFFFFFFFFFFFFFFFFFFFFFFFFFFFFFFFFFFFFFFFFFFFFFFFFFFFFFF:FFFFFFFFFFFF:::FFFFFF:FFFFFFFFFFFFFFFFFFFFFFFFFF:FFF,FFFFF:,FFFFFFFFFFF:FFFFFFFFFF,FFFFFFFFFFFFFFFFFFFFFFFFFFFFFFF:FFF:,FFF:FFFF,,:FFF
@A00920:152:HGHKKDRXX:2:2104:17788:6245 2:N:0:CGCGTTCA+CTAGAACA
GGACTACTCGGGTATCTAATCCCGTTCGCTCCCCACGCTTTCGCTCTTCAGCGTCAGTATCGGCCCAGAGTGCTGCCTTCGCCGTTGGTGTTCCTCCTGATATCTGCGCATTTCACCGCTACACCAGGAATTCCACACTCCTCTACCGAACTCGAGTCACAGCAGTATCGACTGGCGTCCCAAGGTTGAGCCTTGGATTTTCACAGTCGACTTACTGAACCGCCTAGGAGCCCTTTACGCCCAATAATTC
+
FFFFFFFFFFFFFFFFFFFFFFFFFFFFFFFFFFFFFFFFFFFFFFFFFFFFFFFFFFFFFFFFFFFFFFFFFFFFFFFFFF:FFFFFFFFFFFFFFFFFFFFFFFFFFFFFFFFFFFFFFFFFFFFFFFF:FFFFFFFFFFFFFFFFFFFFFFFFFFFFFFFFFFFFFFFFFFFFFFFFFFFFF,FFFFFFFF::FFFFFFFFFF:FFFFFFFFFFFFFFFFFFFFFFFF:F,FFFFFFFF:FFFFFFF
@A00920:152:HGHKKDRXX:2:2104:14633:6480 2:N:0:CGCGTTCA+CTAGAACA
GGACTACAAGGGTTTCTAATCCTGTTTGCTCCCCACGCTTTCGCACATGAGCGTCAGTATTGGTCCAGGAAGTCGCTTTCGCCACTGATGTTCCTTCAGATATCTACGCATTTCACCGCTACACCTGAAATTCCACTTCCCTCTCCCATACTCTAGCGATGCAGTCTCGGAAGCAGTTACCAGGTTAAGCCTGGGGATTTCACATCCGACTTGCAAAGCCGCCTACGCGCGCTTTACGCCCAGTAATTCC
+
FFFFFFF:FFFFFFFFFFFFFFFF:FFFFFFFFFFFFFFFFF:FFFFFF:FFFFFFFFFFFF:FFFFFFF:FFFFFFFF:FFFFFFFFFFFF:F:FFFFFF,FFFFFFFFFFFF,FFFFFFF:FFF:FFFFFFFFFFFFFF:FFFFFFFFFFFFF:FFFFFFF:FFFFFF::F,F::F,FFFF:FFFF,FFFFFFFFFFFF:FFFF,F,F:FFFFFF:F,FF:F:FFFFFFFFFFFF,:FFF:F::F:FF
@A00920:152:HGHKKDRXX:2:2104:16333:6856 2:N:0:CGCGTTCA+CTAGAACA
GGACTACCAGGGTTTCTAATCCGGTTCGCTCCCCACGCTTTCGTGCCTTAGCGTCAGTAATAAGCCAGTCACCTGCCTACGCCATCGGTGTTCCTTCTAATATCTACGGATTTCACTCCTACACTAGAAATTCCAGTGACCTCTCTTATACTCTAGTCTACCAGTTCAAAGCACATCTGTATGGTTAAGCCACACGCTTTAATGCTTTGCTTAATAAACCGCCTACGCAACTCTTTACACCCAGTAAATC
+
FFFF:FFFFFFFFFFFFFFFF:F:FFFFFFFFFFFFFFFFFFFFFFFFFF:FFFFFFFFFFFF:FFFFFFFFF:FFFFFFFFFFFFFFFFFFFFFFFFF:FFFFFFFFFFFFFFFFFFF,FFFFFFFFFFF:FFFF:FFFFFFFFFFFFFFFFFFFFFFFFFFFFFFFFFFFFFFFFFFFFFFFFFF:FFFFFFF:FFFFFFFF,FFFFFFFFFFFFFFF:FFFF,FFFFF:FFFFFFFFFFFFFFFFF:
@A00920:152:HGHKKDRXX:2:2104:7428:7842 2:N:0:CGCGTTCA+CTAGAACA
GGACTACCAGGGTATCTAATCCTGTTTGCTCCCCATGCTTTCGAGCCTCAGCGTCAATGTGAACCCAGCTAGCTGCCTTCGCAATTGGTGTTCTTGGGGATCTCTACGCATTCCACCGCTACACCCCCAATTCCACTAGCCTCTGTTCCATTCAAGATGCCCAGTTTTGGATGCCGCTCCGAGGTTGGGCCCCGGTTTTAAACATCCAACTTAAACATCCGCCCACGCTCCCTTTACGCCCAGTGATTCC
+
FFFFFFFFFFFFFFFFFFFFFFFFFFFFFFFFFFFFFFFFFFFFFFFFFFFFFFFF:FFFFFFFFFFFFFFFFFFFF:FFFFFFFFFFFFFFFFFFFFFFFFFFFFFFFFFFFFFFFFFFFFFFFFFFFFFFFFFFFFFFFFFFFFFFFFFFFFFFFFFFFFFFFF:FFFFFFFFFFFFFFFFF:FFFFFFFFFFFF,FFF:FFFFFFFFFF:FFFFFFFFFFFFFFFFFFF:F:FFFFFF,FFFF,FFF
@A00920:152:HGHKKDRXX:2:2104:18945:8375 2:N:0:CGCGTTCA+CTAGAACA
GGACTACTAGGGTTTCTAATCCCGTTCGCTCCCCATGCTTTCGCCTCTCAGCGTCAGGTCAGGCCCAGCGTGTCGCCTTCGCCACTGGTGTTCCTCCGGATCTCTACGCATTTCACCACTACACCCGGAATTCCACACGCCTCTACCTGCCTCTAGCCCCGCAGTTCGGTCACGTCCTCGCCCGGTTGAGCCGGGCGCTTTCACGCGCCACTTGCAGGACCGCCTACACGCGCTTTACACCCAGTAAATC
+
FF,FFFFFFFFFF:FFFF:FF:FFFF,FFFFFF:FFFFFFFF:FFFFFF:FFF:FFFFFF:FFFFFFFFFFFFFFFFFFFFFFF:FFF:FFFFF,FFFFFFFFFF:FFFFFFFFFFFFFFFFFFF:FFFFFFFF:FFFFFFFFFFFFFFFFFFF:FFFFFFFFFFFFFFFFFFF::FFFF:FFFF,FFFFFF,FFFFF:,FFFFFFFF:,F,FF,:F:FFFFFFFFFF:F:F,FFF::FFFF:FF:F:FF
@A00920:152:HGHKKDRXX:2:2104:29261:8672 2:N:0:CGCGTTCA+CTAGAACA
GGACTACTAGGGTTTCTAATCCCGTTCGCTCCCCATGCTTTCGCATCTCAGCGTCAGGTCAGGCCCAGCGTGTCGCCTTCGCCACAGGTGTTCCTCCGGATCTCTACGCATTTCACCACTACACCCGGAATTCCACACGCCTCTACCTACCTCTAGTCGCGCAGTTCGAGTGCGTCCTCGCCCGGTTGAGCCGGGCGCTTTCACGCCTCACTTCCACGACCGCCTCCACGCGCTTTACACCCAGTAAATC
+
FFFFFFFFFFFFF:FFFF:FFFFFFFFFFFFFFFFFFFFFFFFF,:FFFFFFFFFF:FFFF:F,F:FF:F,FFFFF:FFFF:FFF,FFFFFFFFFFF,FF:FFFFFFFFFFFFFFFFFFFFF:FF:FFF:F:FFFF,F:FFFFF,:F,FFFFFFFFFFFFFFFFFFFFF,FFFFF:FFF,FFFFFFF:F::F::FFFF:F::F:FFFF:FFFF,F:F,FF,:F,,,FF:,FFFFFFFFFFFFFFF:F,FF
@A00920:152:HGHKKDRXX:2:2104:13829:8907 2:N:0:CGCGTTCA+CTAGAACA
GGACTACAGGGGTTTCTAATCCGGATCGCTCCCCACGCTTTCGCTCCTGAGTGTCAGGACCAGTCCAGGATGCCGCCTTCGCCGCTGGTGTTCCTCCGGATCTCTACGCATTCCACCACTACACCCGGAATTCCGCATCCCCCTACTGGCCTCTAGTCCGCCCGTATCGCACGACCCTCCCCAGTTGAGCCGGGGCCTTTCACGCACGACGCGACGGACCACCTGCGAGCGCTTTACGCCCAATAAATCC
+
FFFFFFFFFFFFFFFFFFFFFFFFFFFFFFFFFFFFFFF:FFFFFFFFFFFFFFFFFFFFFFFFFFFFFFFFFFFFFFFFFFFFFFFFFFFFFFFFFFFFFFFFFFFFFFFFFFFFFFFFFFFFFFFFFFFFFFFFFFFFFFFFFFFFFFFFFFFFFFFFFFFFFFFFFFFFFFFFFFFFFFFFF:FFFF:FFFFFFFFFFFFFFFFFFFFFFFFFFFF:FFFFFFFFFFFFFFF,:FFFFFFFFFF:FF
@A00920:152:HGHKKDRXX:2:2104:1127:9079 2:N:0:CGCGTTCA+CTAGAACA
GGACTACCAGGGTTTCTAATCCCGTTTGCTCCCCTGGCTTTCGTTCCTCAGTGTCAGTTGCAGTCCAGAACGCCGCCTTCGCCACCGGTGTTCCTCCAGATATCTACGCATTTCACCGCTACACCTGGAATTCCGCGTTCCTCTCCTGCACTCAAGCCAACCAGTATCAGACGCAGTTCCTCAGTTAAGCTGAGGGATTTCACGTCTGACTTAGCTGGCCACCTACGAACCCTTTACGCCCAGTAATTCC
+
FFFFFFFFFFFF::,FF,FFFFFF,FFFFFFFFFFFFFF:,FFFFFF,FFFFFFFFF:FFFFFFFFFFF:FFFFFFFFFFFFFFFFFF:FFFFFFFFFFFF:FFFFFFFFF,FFFF::FFFFFFFFFF:FFFFFFFFFFFFFFFFFFFFFFFFFF:F:FFFFFFF:FF,F:FFFFFFFFFFF:FFF:,:FFFFFFF,FFFFFFFFFFFFFFFFFFFFFF,FF:F:FFF,FFFF,F,FFFFFFF,F,FFFF
@A00920:152:HGHKKDRXX:2:2104:15953:9643 2:N:0:CGCGTTCA+CTAGAACA
GGACTACTAGGGTATCTAATCCGGTTTGCTCCCCACACTTTCGCGCCTCAGCGTCACGTGTTGTCCAGCGAGCTGCCTTCGCAATGGGTGTTCCTACCAGTATCTACGCATTCCACCGCTACACTGGTAATTCCACTCGCCTCTCCAACCGTCTAGCTTGCCAGTATCCAACGCAATGCTGGGGTTGAGCCCCAGTCTTTAACATCGGACTTAACAAACCGCCTACGCGCCCTTTACGCCCAGTGATTCC
+
FFFFFFFFFFFFFFFFFFFFFFFFFFFFFFFFFFFFFFFFFFFFFFFFFFFFFFF:FFFFFFFFFFF:FFFFFFFFFFFFFFFFFFFFFFFFFFFFFFFFFF,FFFFFFFFFFFFFFFFF:FFFFFFFF,FFFFFFFFFFF,FFFFFFFFFFFFFFFFFFFF:FFFFFFFFFFFFFFFFFF:FFFFFFFFFFFFFFFFFFFFF:FFFF:FFFFFFFFFF:FFFF,FFFFFFFFFFFFFFFF::FFF:FFF
@A00920:152:HGHKKDRXX:2:2104:14552:9690 2:N:0:CGCGTTCA+CTAGAACA
GGACTACCCGGGTTTCTAATCCTGTTTGATCCCCACGCTTTCGTGCCTCAGTGTCAATATCGCTGTAGTAAGCTGCCTTCGCAATTGGTGTTCTATGTCATATCTAAGCATTTCACCGCTACATGACATATTCCGCTTACCTCCAGAAAATTCAAGATCAGTAGTATCAATGGCAGTTTCCAGGTTAAGCACGGAGATTTCACCACTGACTTACCAACCCACCTACGCTCCCTTTAAACCCAGTGAAGCC
+
FFFF:FFFFFFFFFFFFFF:FFFFFFFF::FFFFFFFFFFFFFFFFFFFFFFFFF,FFFFFFFFFFFFFFFFFFFFFFFFFFFFFFFFFFFFFFFFFFFFFF,,FF:FFFFF:F:FFFFF:F:FFFFFFF:FFFF:,FFF:,FFFFF:FFFFFF:FFFFF:FFFF,F,FFFF,FFFFFFFFF,FF:FFFFFFFFFFF,FFF,,FFFFF:FFFF:FFFFF:,FFFFFFFFFFFFFFF:FF,FFFF:FF,,F
@A00920:152:HGHKKDRXX:2:2104:18557:10019 2:N:0:CGCGTTCA+CTAGAACA
GGACTACTAGGGTTTCTAATCCTGTTTGCTCCCCACGCTGTCGCGCCTCAGCGTCAGCAACGGCCCAGCAGACCGCCTTCGCCACTGGTGTTCTTCCCGATCTCTACGCATTCCACCGCTACACCGGGAATTCCACCGGCCTCTACCGGTCCCCAGGTCCGCAGTCTCGGAAGCAGCCCCGGAGTTGAGCCCCGGGATTTCACTTCCGACTTGCTGGTCCCGCCTGCGCGCGCTTTACGCCCAGTGATTC
+
FFFFF:FFFFFFFFFFFFFFFFFFFFFFFFFFFF:FFFFF:FFFFFFFFFFFFFFFFFFFFFFFFFFFFFFFFFFFF,FFFFFFFFF:FFFFFFFFFFF:FFFFFFFF:FFFFF,FFFFFFFFFFFFFFFFFFFFFFFFFFFFFFFFFFFFFFFFFFF:FFFFFFFFFFF:FFFFFF:FFFFFFFFFFFFFFFFFFFFFFFFFFF:FF:FFFFFFFFFFF:FFFFFFFFF:F:FFFFFFFF:FFFFFF,F
@A00920:152:HGHKKDRXX:2:2104:10321:10410 2:N:0:CGCGTTCA+CTAGAACA
GGACTACAAGGGTTTCTAATCCTGTTTGCTCCCCACGCTGTCGCGCCTCAGCGTCAGCCGTTGCCCAGCGGGCCGCCTTCGCCACCGGTGTTCTTCCGGATCTCTACGCATTCCACCGCTACACCCGGAATTCCACCCGCCTCTACAACGCTCTAGCCCGCGAGTCCGCACGGCCGATCCGAGGTTGAGCCCCGGACTTTCACCGCACGCTTCACGAGCCGCCTACGCGCCCTTTACGCCCAGTGATTCC
+
FF,FF:FFFFFFFFFFFFF:FFFFFF:FF,FFFF,FFF,FFFFFFFFFF:FFFFFFFFFFFFFFFF:FFFFFFF:FF,FFFFF:::FFFF:FFF:FFFFF:F,FFFFFF,F,FFFFF:FFFFFFFFFFFF,FFFFFF:FFFFFF:FFFFFFFFFFFFFFFFFFF:F:FFFFFFFFFFFFFFFFFFFFFFFFFFFFFFFF:FFFFF:FFFFFFFFF:FFFFFF:FFF:FFFFFFF:F::FFFFFFFFFFFF
@A00920:152:HGHKKDRXX:2:2104:16495:10426 2:N:0:CGCGTTCA+CTAGAACA
GGACTACTAGGGTTTCTAATCCTGTTTGCTCCCCACGCTTTCGCTCTTCAGCGTCAGTATCGGCCCAGAGTGCTGCCTTCGCCGTTGGTGTTCCTCCTGATATCTGCGCATTTCACCGCTACACTAGGAATTCCACACTCCCCTACCAGACTCTAGTCACGGCAGTATCGGGTGGCGTCTCTGGGTTGAGCCCAGAGTTTTCACACCCGACTTACCGAACCACCTACGAGCTCTTTACGCCCAATAAATC
+
FFFFFFFFFFFF:FFFFFFFFF:FFFFFFFFFFFFFFFFFFFFFFFFFFFFFFFFFFFFFFFFFFFFFFFFFFFFFFFFFFFFFFFFFFFFFFFFFFFFFFFFFFFFFFFF:FFFFFFFFFFFFFFFFFFFFFFFFFFFFFFFFFFFFFFFFFFFFFFFFFFFFFFFFF:FFFFFF:FFFFFFFFFFFFF:FFFFFFFFFFFFF:FFFFFFFFFFFFFFF:FFF,FFFFFFFF:::FFFFFFF,FFFFFF
@A00920:152:HGHKKDRXX:2:2104:11867:10676 2:N:0:CGCGTTCA+CTAGAACA
GGACTACTAGGGTTTCTAATCCTGTTTGCTACCCACGCTTTCGCTCCTCAGCGTCAGTACTGGCCCAGAGAACCGCCTTCGCTACTGGTGTTCCTCCCGATATCTGCGCATTTCACCGCTACACCGGGAATTCCATTCTCCTCTACCAGACTCTAGCCACAGCAGTATCGACGGCAGTTCCGAGGTTGAGCCTCGGGATTTCACCGCCGACTTGCTGAACCGCCTACGAGCTCTTTACGCCCAATAATTC
+
FFFFFFFFFFFFFFFFFFFFFFFFFFFFFFFFFFFFFFFFFFFFFFFFFFFFFFFFFFFFFFFFFFFFFFFFF:FFFFFFFFFFFFFFFFFFFFFFFFFFFFFFFFFFFFFFFFFFF,FF:FFF,FF:FF,F:FFFFFFFF:FFF:FFF:FFFFFFFFFFFFFFFF:FFFFFFFFFF:FF,FFFFFFFFF::FFFFFFFFFFFFFFFFFFF:FFFFFFFF,FFFFFFFFFFFFFFFFFF:FFFFFFFFFF
@A00920:152:HGHKKDRXX:2:2104:9353:11209 2:N:0:CGCGTTCA+CTAGAACA
GGACTACCAGGGTTTCTAATCCTGTTTGCTCCCCACGCTTTCGCGCCTCAGCGTCAGAACTGGCCCAGTGGGCCGCCTTCGCCACCGGTGTTCTTCCCGATCTCTACGCATTCCACCGCTACACCGGGAATTCCACCCACCTCTACCAGTCTCCAGGTCCGCAGTTTCGGAAGCAGCCTCGGAGTTGAGCCCCGAGATTTCACTTCCGACTTGCTAGTCCCGCCTGCGCGCGCTTTACGCCCAGTGATTC
+
FFFFFFFFFFFFF,FFFFF:FFFF:FFFFFFFFFFFFFFFFFFFFFFFFFFFFFFFFFFFFFFFFFFFFFFFFFFFFFFFFFFFF:FFFFFFFFFFFFFFFFFFFFFFFFFFFFFFFFFFFFFFFFFFF:FFFFFFFFFFFFFFFFFFFFFFFFFFFFFFFF,F,:FFFFFFFFF,FFFFFFFFFFFFFFFFFFFFF,:FFFF:FFFFFFFF:FF:FFF,FFF:FFFFFFFFF:FFFFFFFFFFFFF,FF
@A00920:152:HGHKKDRXX:2:2104:26793:11694 2:N:0:CGCGTTCA+CTAGAACA
GGACTACAGGGGTTTCTAATCCTGTTTGCTCCCCACGCTTTCGCACCTCAGCGTCAGTTCCGGGCCAGTGAGCCGCCTTCGCCACTGGTGTTCTTCCGAATATCTACGAATTTCACCTCTACACTCGGAATTCCACTCACCTCTCCCGGACTCAAGATCGCCAGTATCGGAGGCAGTTCCCGGGTTGAGCCCTGGGATTTCACCCCCGACTTAAAGATCCGCCTACGTGCGCTGTACGCCCAGTAATTCC
+
,,FFFF:F,F,,,,:FFFF:FF,::,F:FFFFFF:,,F:FFFF,FF,FFFFFFFFF,FF::F:F,FFFF:FFFF:FFFFFF:FF,,FFF,FFF:FFF:FFFFFF::FFFF:FFFFF:,,FFFFF,FFF,FFF,,:F,,FF:FFFFFFF,F:FF::FF,:FFFFFF,FF,:FFFF:FFFFF,FFFFFFFF:FFFFFFF:,,,FF,,,FFFFFFF,,,,,FFFFFF:FFFFFFFF,F,:FF,FFFFF,F:FF
@A00920:152:HGHKKDRXX:2:2104:15989:12117 2:N:0:CGCGTTCA+CTAGAACA
GGACTACTGGGGTTTCTAATCCCGTTTGCTCCCCACGCTTTCGTGTCTCAGCGTCAGTGATGGCCCAGCAGGCCGCCTTCGCCACCGGTGTTCTTCCTGATATCTGAACATTCCACCGCTACACCCGGAATTCCGCCTGCCTCTACCACACTCAAGCTGAGCAGTTTCCAGCGACCCCTTCCCGTTGAGCGGTGAAGATTTCACGCCAGACTTGCCCAGCCGCCTACACACCCTTTACGCCCAGTAATTC
+
FFFFFFFFFF:FFFFFFF:FF:FFFFFFFFFFFFFFFFF:FFFFFFFFFFFFFFFFFFFFFFFF:FFFFFFFFFFFFFFFF,FF,FFFFFFFFFFF,FFF:FFFFFFFFFFFFFFFFFF,FFFFF,FFFF:,:FF:,FF:FFFF:FFFF,FFFFFF:FFFFF:FF:FFFFFFF:FFFF,FFFFFFFFFFFFFFFFFFF,,FF,FFFFFFFFFFFFFFFFFFFFFF:F:::FFFF::FFFF:FFF,F::FF
@A00920:152:HGHKKDRXX:2:2104:14687:12806 2:N:0:CGCGTTCA+CTAGAACA
GGACTACCGGGGTTTCTAATCCCGTTCGCTCCCCACGCTTTCGTGCCTCAGCGTCAGAATCGGCCCAGTCGCCTGTCTTCACCTTTGGCGTTCCAGTAGATATCTACGCATTTCACCGCTCCACCTACTGTTCCGACGACCTCTACCGACCTCAAGCACCGCAGTATGCCGAGCAATTCCACAGTTAAGCTGTGGGATTTCACAAAGCACTTGCGGCGCCGCCTACGCACCCTTTAAGCCCAGTGATTCC
+
FFFFFFFFFFFFFFFFFFFFFFFFFFFFFFFFFFFFF:FFFF:FFFFFFFFF::FFFFFFFFFFFFFFFFFF:FFFFFFFFFFFFFFFFFFFFFFFFF:FFFF,:FFFFFF:FFFFF::FFFFF,FFFFFFFFFFFFFF,FFFFF,FFFFFFFFFFFFFFFFFFFFFFFFFFFFFFFFF,:FFFFFFFFFFFFFFFFFFFFFFFFFFFFF:FF:FFFFFFFFFFFFFFFFFFFFFF:FF,FFFFF:,FFF
@A00920:152:HGHKKDRXX:2:2104:32018:13354 2:N:0:CGCGTTCA+CTAGAACA
GGACTACTGGGGTTTCTAATCCTGTTTGCTCCCCACGCTTTCGCGTCTCAGCGTCAGTCACTGTCCAGAAGGCCGCCTTCGCCACCGGTGTTCCTCTCGATATCTACGAATTTCACCTCTACACCGAGAATTCCGCCTTCCTCTCCAGAACTCAAGCCCAGCAGTTTCGAATGCACTTCCTAGGTTAAGCCCAGGGCTTTCACATCCGACTTGCTGGGCAGCCTACACGCGCTTTACGCCCAGTAATTCC
+
FFFFFF,FFFFFFFFFFFFFFFFFFFFFFFFFFFFFFFFFFFFFFFFFFFFFFFFFFFFFFFFFFFFFFFFFFFFFFFFFFFFFFFFFFFFFFFFFFFFFFFFFFFFFFFFFFFFFFFFFFF:FFFFFFF:FFFFFFFFFFFFFFFFFFFFFFFFFFFFFFFFF:FFFFFFFFFFFFFFFFFFFFFFFFFFFFFFFFFFFFFFFFFFF:FF:,FFFFFFFFFFFFFFF:FFFFFFF:FFFFFFFFFFFFF
@A00920:152:HGHKKDRXX:2:2104:23366:14278 2:N:0:CGCGTTCA+CTAGAACA
GGACTACTAGGGTTTCTAATCCTGTTTGCTCCCCACGCTTTCGTGCATGAGCGTCAATCTTGACCCAGGGGGCTGCCTTCGCCATCGGTGTTCCTCCACATCTCTACGCATTTCACTGCTACACGTGGAATTCTCCCCCCCTCTGCCAGATTCTAGCCTTGCAGTCTCCAATGCAATTCCCAGGTTGAGCCCGGGGATTTCACATCAGACTTAAAAAACCGCCTCCGCGCCCTTTACGCCCAATAAAACC
+
FFFFFF:FF:F:,FF,,FFF::::,FFFFFFFFF:F:F:FFFF,FFF,FFFFFF:FF,FF,,F,FFF,F::FFFFFFF,FFFFF,:,FF,F:,FFFFFFFFFFFFFFF:FFF::FF:FFFF,:,FFFFFFFFF:,F::FFFFFFFF,FF:F:FF:FFF:,FFFFFFFF::FF,,FFFF,::FFF,:FFFF,F,FFFFF:FF,FFFFF:FFF,,,:FFFFFF,FF:,:FFFFFFF:FF::F,FF:FFFFF,
@A00920:152:HGHKKDRXX:2:2104:2148:15327 2:N:0:CGCGTTCA+CTAGAACA
GGACTACCGGGGTATCTAATCCTGTTTGCTCCCCACGCTTTCGCGTCTCAGCGTCAGTCACTGTCCAGAAGGCCGCCTTCGCCACCGGTGTTCTACTTGATATCTACGAATTTCACCTCTACACCAAGTATTCCACCTTCCTCTCCAGGACTCTAGCCAGGCAGTTTCGAGTGCACTTCCGGGGTTGAGCCCCGGGATTTCACGCCCGACTTGCCAAGCCACCTACACGCGCTTTACGCCCAGTGATTCC
+
FFFFFFFFFFFFFFFFFFFFFFFFFFFFFFFFFFFFFFF:FFFFFFFFFFFFFFFFFFFFFFFFFFFFFFFFFFFFF:FFFFFFFFFFFFFFFFFFFFFFFFFFFFFFFFFFFFFFFFFFFFFFFFFFFFFFFFFFFFFFFFFFFFFFFFFFFFFFFFFFFFFFFFFFFFFFF:FFFFFFFFFFFFFFFFFFFFFFFFFFFFFF:FF:FFFFFFFFFFFFFFFFFFFFFFFFFFFFFFFFF:FFFFFFFF
@A00920:152:HGHKKDRXX:2:2104:7907:15718 2:N:0:CGCGTTCA+CTAGAACA
GGACTACTGGGGTTTCTAATCCCGTTTGCTCCCCTGGCTTTCGCGCCTCAGCGTCAGTTTCGGTCCAGAATGCCGCCTTCGCCACCGGTGTTCCTCCAGATATCTACGCATTTCACCGCTACACTGGGAATTCCGCTACCCCCTCCCGGCCTCAAGCCCGACAGTTTCAAAGGCAGTTCCTCAGTTGAGCCGAGGGATTTCACCTTTGACTTACCGGGCCGCCTACGCGCCCTTTACGCCCAATAATTCC
+
FFFF:FFFFFFFFFFFFFFFFFFFFFFFFFFFFFFFFFFFFFFFFFFFFFFFFFFFFFFFFFFFFFFFFFFFFFFFFFFFFFFFFFFFFF:FFFFFFFFFFFFFFFFFFFFFFFFFFFF,FFFFFFFFFFFFFFFFF:FFF:FFFFFFF:F:FFFFFFFFFFFFFFFFFFFFFF:FFFFFFFFFFFF:FFFFFFFFFFFFFFFFFFFFFFFFFFFFFFFFFFFFF:FFFFFFFFF:FFFFFF::FFFFFF
@A00920:152:HGHKKDRXX:2:2104:20853:16344 2:N:0:CGCGTTCA+CTAGAACA
GGACTACTGGGGTTTCTAATCCTGTTTGCTCCCCACGCTTTCGTGCCTGAACGTCGGTGCTGGTCCAGGAAGCCGCTTTCGCCACTGATGTTCCTTCCGATATCTACGCATTTCACCGCTACACCGGGAATTCCACTCTCCTCTTCCGGACTCTAGCCAGACGGTTTCCGATGACCTCTCGAGGTTGAGCCTCGAGTTTTCACACCGGACCTGCCTGGCCGCCTACACGCGCTTTACGCCCAATAAATCC
+
FFFFFFFFFFFFFFFFFFFFFFFFFFFFFFFFFFFFFFFFFFFFFFFFFFFFFFFFFF:FFFFFFFFFFFFFFFFFFFFFFFFFFFF,FFFFF,FFFFFFFF:FFFFFFFFFFFFFFFFFFFFFFFFFFFFFFF,FFFFFF:FFFFFFFFFFFFFFFFF:FFFFFF,FF:F:FFFFF:FFFFFFFFFF,:FFF:FFF:FF:F,::FFF,FFF,:FF,FFFFFFFFFFFF:,FFFF:,FFFFFFFFFFF,F
@A00920:152:HGHKKDRXX:2:2104:8838:16548 2:N:0:CGCGTTCA+CTAGAACA
GGACTACAAGGGTTTCTAATCCCGTTCGCTACCCTGGCTTTCGCGGCTCAGCGTCAGGTGCAGCCCAGGGCGCCGCCTTCGCCTCTGGTGTTCCTCCGGATCTCTACGCATTTCACCACTCCACCCGGAATTCCACGCCCCTCTGCTGCCCTCTAGCTGCCCAGTTTCGAACGGCCTCTCCCGGTTGAGCCGGGAGCTTTCACGTCCGACTTGAACAGCCGCCTGCCCGCGCTTTACGCCCAGTAAATCC
+
FFFFFF:F:FFFFFFFFFFFFF:FFFFFFFFFFFFFFF:FFFFFFFFFFFFFFFFF:FFFFFFFFFFFFFFFFFF:FFFFFFFFFFF:F:FFFFFFFFFFFFFFFFFF:FFFFFFFFFFF:FFFFFFFFFFFFFFFFFFFFFFFFFFFFFFFFFFFFFFFF:FF:FFF:FFFFFFF:FFFFFFF,FFF:FFFFFFFFFFFFFF:FFFFFF:FFFF:FFFFFFFFFFFFFFF:FF:FFFFF,FF:FF,FFF
@A00920:152:HGHKKDRXX:2:2104:15537:18035 2:N:0:CGCGTTCA+CTAGAACA
GGACTACCAGGGTATCTAATCCCGTTCGCTCCCCGTGCTGTCGCGTCTCAGCGTCAGTTGTCGTCCAGAGTGCCGCCTTCGCCTCTGGTGTTCCTCCGGATCTCTACGCATTTCACCACTACACCCGGAATTCCACACTCCTCTACGACCCTCTAGCACTGCAGTCTCATCCGACCTCTCCCAGTTTAGCCGGGAGCTTTCACGGTTGACTTACAGCACCGCCTACACGCTCTTTACGCCCAGTAATTCC
+
FFFFFFFFFFFFFFFFFFFFFFFFFFFFFFFFFFFFFFFFFFFFFFFFFFFFFFFFFFFFFFFFFFFFFFFFFFFFFFFFFFFFFFFFFFFFFFFFFFF:FFFFFFFFFFFFFFFFFFFFFFFFFFFF,FFFFFFFFFFFFFFFFFFFFFFFFFFFFFFFFFFFFFFFFFFFFFFFFFFFFFFFFFFFFFFFFFFFFFFFF:FFFFFFFFFFFFFFF:FFFFFFF,FFFFFFFFFFFFFFFFFFFF::FF
@A00920:152:HGHKKDRXX:2:2104:12735:18192 2:N:0:CGCGTTCA+CTAGAACA
GGACTACTAGGGTTTCTAATCCTGTTTGCTCCCCACGCTTTCGCGCCTCAGCGTCAGTTACAGACCAGAAAGCCGCCTTCGCCACTGGTGTTCCTCCACATCTCTACGCATTTCACTGCTACACGTGGAATTCTACCCCCCTCTGCCAGATTCTAGCCTCGCAGTCTCCAATGCAATTCCCAGGTTAAGCCCGGGGATTTCACATCAGACTTACGACACCGCCTGCGCACGCTTTACGCCCAGTAATTCC
+
FFFFFFFFFFFFFFFFFFFFFFFF:FFFFFFFFFFFFFFFFFFFFFFFFFFFFFFFF:FFFFFFFFFFFFFFFFFFFFFFFFFFFFFFFFFFFFFFFFF:FFFFFFFFFFFFFFFFF:FFFFFFFFFFFFFFFFFF:FFFFFFFFFFFFFF:FFFFFF,FFFFFFFFFFFFFFFFF,FFFFFFFFFFFFFFFFFFFFFFFFFFF,FFF:F,FFFF,,FFFFFFFFFFFFFFFFFFFFFFFFFFFF:FFFF
@A00920:152:HGHKKDRXX:2:2104:2175:18317 2:N:0:CGCGTTCA+CTAGAACA
GGACTACCCGGGTTTCTAATCCTGTTCGCTCCCCATGCTTTCGCTCCTCAGCGTCAGTTCCGGCCCAGAGCGCCGCCTTCGCCGCTGGTGTTCCTCCTGATATCTGCGCATTTCACCGCTACACCAGGAATTCCACGCTCCCCTACCGGACTCTAGTCACGGCAGTATCAGATGGCTTCCCAGGGTTGAGCCCTTGACTTTCACATCTGACTTACCGAACCGCCTACGAGCTCTTTACGCCCAATAAATC
+
FF:F:FFFFFFFFFFFFFFFFFFFFFFFFFFFFFFFFFFFFFFFFFFFFFFFFFFFFFFFFFFFFFFFFFFFFFFFFFFFFFFFFFFFFFFFFFFFFFFFFFFFFFFFFFFFFFFFFFFFFFFFF:FFFFFFFFFFFFFFFFFFFFFFFFFFFFFFFFFFFFFFFF,FFFFF:FFFFFFF,FFFFFFFFF:FFFFFFFFFFFFFFFFF:FFFFF:FFFFF:FFFFFFFFFFFF::FFFFFF:F,FF:FFF
@A00920:152:HGHKKDRXX:2:2104:9200:18458 2:N:0:CGCGTTCA+CTAGAACA
GGACTACTCGGGTTTCTAATCCTGTTTGCTCCCCACGCTTTCGCGCCTCAGCGTCAGATCCAGCCCAGTGGGCCGCCTTCGCCACAGGTGTTCTTCCCGATATCTACGCATTCCACCGCTACACCGGGAATTCCACCCACCTCTACTGGTCTCCAGACGAGCAGTCTCGAAAGCCGCCCCGGGGTTGAGCCCCGGTCTTTCACTTCCGACTTGCAGGTCCCGCCTGCGCGCGCTTTACGCCCATTGATTC
+
FFFFFFFFFFFFFFFFFFFFFFFFFFFFFFFFFFFFFFFFFFFFFFFFFFFFFFFFFFFFFFFFFFFFFFFFFFFFFFFFFFFFFFFFFFFFFF:FFFFFFFFFFFFFFF:F:FFFFFFFFFFFFFFFFFFFFFFFFFFFFFFFFFFFFFFFFFFFFFFFFFFFFFFFF:FF:F:FFFFFFFFFFFFFFFFFFFFFFF:,F,FFFFFFFFFFFFF:FFFFFFFFFF:FFFFFF,FFFFFFF,,,,FF,FF
@A00920:152:HGHKKDRXX:2:2104:5132:19429 2:N:0:CGCGTTCA+CTAGAACA
GGACTACTCGGGTTTCTAATCCGGTTCGCTCCCCACGCTTTCGCGTCTCAGCGTCAGGTAAGGCCCAGAAAGCCGCCTTCGCCACTGGTGTTCCTCCCGATATCTACGCATATCACCACTACACCGGGAATTCCACTTTCCTCTGCCTCCCTCAAGTTTGCCAGTATCCAAGGACCTCTCCCAGTTAAGCCGGGAGCTTTCACCCTAGACTAAACAAACCGCCTGCACGCCCTTTACGCCCAGTA
+
FFFFFFFF:FFFFFFFFFFFFFFFFFFFFFFFFFFFFFFFFFFFFFFFFF:FFFFFFFFF::FFFFFFFFFFFFFFFFFFFFFFFFFFFFFFFFFFFFFFFFFFFFFFFFFFFFFFFFFFFFFFF:FFF:FFFFFFFFFFFFFFFFFFFFFFFFFF::,F,FFFFFFFF,FFF:FFFFFFFFFFFFFFFFF:FFFFFFFF:FFFFF:FFFFFFFFF,FF:FFFFFFFFFF:FFF:::F:FFF,FF
@A00920:152:HGHKKDRXX:2:2104:25545:19429 2:N:0:CGCGTTCA+CTAGAACA
GGACTACAAGGGTATCTAATCCTGTTCGCTCCCCACGCTTTCGTGCCTGAGCGTCAGTCGCCGTCCAGCCATCCGCCTACGCTTCCGGTATTCCTCGTGATATCTACGCATTTCACCGCTACACCACGAATTCTAATGGCCTCTCCGGGACTCAAGGACGACAGTATCAAAGGCCATCCTACGGTTGAGCCGTAGACTTTCACCCCTGACTTACCGCCCCGCCTGCACACCCTTTACACCCAATAATTCC
+
FFFF:FFFFFFFFFFFFFFFFFFFFFF:FFFFFFFFFFFFFFFFFFFFFFFFFFFFF:FFFFFFFFFFFFFFFFFFF:FFFFFFFFFFFF:,FFFF:FF:F:FFFFFFF:FFFFFFF:FFFFFFFF:FFFF:FFFFFFFFFFFFFFFF,,FFFF:::F:FFFFFFF:FFFFFFFFF:FF:FFF:FFFFFFFFFFFFFFFFF:::FFFFFFF,FFFF:FFFF:FFFFFFFFFFF:FFFF:FFFFFF,FFFF
@A00920:152:HGHKKDRXX:2:2104:25319:19977 2:N:0:CGCGTTCA+CTAGAACA
GGACTACCGGGGTTTCTAATCCTGTTCGCTCCCCACGCTTTCGCACATGAGCGTCAGGCTAACGCTAGGGTGCCGCTTTCGCCACTGGTGTTCCTCCGGATATCTACGCATTTCACCACTACACCCGGAATTCCACCACCCTCTACTGCCCTCAAGTCTGCCAGTATCGGACAACCTCTCCCGGTTGAGCCGGGAGCTTTCATGCCCGACTTGACAGACCGCCTGAACACGCTTTACGCCCAGTAAATCC
+
FFFFFFFFFFFFFFFFFFFFFFFFFFFFFFFFFFFFFFFFFFFFFFFFF:FFFFFFFFFFFFFFF:FFFFFFFF:FFFFF:FFFFFFFFFFFFFFFFFFF:FFFFFFFFFFFFFFFFFFFFFFFFFFFF,FFFFFFFFFFFFFFFFF:FFF,F:FFFFFFFFFFFFFFFFFFF:FFFFFFFFFF:FFFFFFFFFFFFF,FF:FFFFFFFFFFFFFFF:FF:FF:FFFFFFF:FF:FFFFFFFF:F,FFF:
@A00920:152:HGHKKDRXX:2:2104:27145:20102 2:N:0:CGCGTTCA+CTAGAACA
GGACTACTCGGGTATCTAATCCTGTTCGCTCCCCACACTTTCGCTCCTCAGCGTCAGGTCATTCCCAGAGAACCGCCTTCGCCACAGGTGTTCCTCCTGATATCTGCGCATTACACCGCTACACCAGGAATTCCGTTCTCCCCTGAATACCTCTAGTCTGCCCGTATCGAAAGCAAGCCAGGTGTTAAGCACCTGGTTTTCACTCCCGACGCGACAAACCGCCTCCGAGCCCTTTACGCCCAATAATTCC
+
FFFFFFFFFFFFFFFFFFFFFFFFFFFFFF:FFFFFFFFFFFF,FFFFF:FFFFFFFFFF:FF:FFFFFFFFFFFFFFFFFFFFF,FFFFFFFFFFFFFFFFFFFFFFFFFF,FFFFFFFFFFFFFFFFFFFFFFFFFFFF,FFFF:FFFFFF,FFFFFFFF,FF:FFFFFFFFFF,FFFF::FF:FFFFF::FFFFFFFFFFFFFFFFFFFF:FF,FFFFFFFFFFF,FFFFFFFFFFFF:F,FF::FF
@A00920:152:HGHKKDRXX:2:2104:9326:20118 2:N:0:CGCGTTCA+CTAGAACA
GGACTACTAGGGTTTCTAATCCCGTTTGCTCCCCACGCTGTCGCGCCTCAGCGTCAGCCGCACCCGTGAGGCGGCTCCCTGCCCAGCGGGCCGCCTTCGCCCCCGGTGTTCTTCCGGAGCTCTACGCATTCCACCGCTACACCCGGAATTCCGCCCGACCCTACAGTGCTCCAGCACGGCAGTCCGCACGGCCGACCCGGGGTGGAGCCCCGGGCTTTCACCACACGCGTGACGTGCCGCCTCCGCGCCC
+
FFFF,FFF,FFFF:FFFFFFFF,F:FFFFFFFFFFFFFFFFF:FFFF:FFFFFFFFFFF::,FFFF,FFF:,FFFFFFFFFFFF,:FFFFFFFFFFFFFFF,FF,FF,FF:FFF:FFF,,:FF:FFF,F:F,FFFFF,FFF:FFFFF,F,F,:::::,FFF:F:F,FF::F,F,:,FF,FF,F:FFF,FFFFFFFF,F:FFFF:FFFFFFFFFFFFFFF:F,,F:FFF,,,F,,:FFFFFFFFFFF:,,F
@A00920:152:HGHKKDRXX:2:2104:7120:20400 2:N:0:CGCGTTCA+CTAGAACA
GGACTACTGGGGTTTCTAATCCTGTTTGCTCCCCACGCTTTCGCACCTCAGCGTCAGTATCGATCCAGGGGGCCGCCTTCGCCACCGGTATTCCTCCACATCTCTACGCATTTCACCGCTACACGTGGAATTCTACCCCCCTCTCCCGTACTCTAGCCTGGCAGTATGTGAGGCAGTTCCCAGGTTGAGCCCGGGGCTTTCACATCACACTTACCAAACCGCCTACGCGCGCTTTACGCCCAGTAATTCC
+
FFFFFFFF:FFFFFFFFFFFFFFFFF:FF,FFF:FFFFFFFFFFFFFFFFFFFFFFFFFFF:FFFFFFFFFF:FFFFFFFFFFFF:FFFFFFFFF,FFFF::FFFFFFFFFFFFFFFFFFFFFFFFFFFFFFFFF:F,FF:FFFFFFFFFFFFFFFFF:FFFFFFFF:FFFFFFFFFFFFFFFFFFFFFFFFFFFFFFFFFF,FFFFFFFFFFFFFFFFFFFFFFFFFFFFF,FFFFFF:FFFF:FFFFF
@A00920:152:HGHKKDRXX:2:2104:8232:20603 2:N:0:CGCGTTCA+CTAGAACA
GGACTACTAGGGTATCTAATCCTGTTTGCTCCCCACGCTGTCGCGCCTCAGCGTCAGCAACGGCCCAGCAGACCGCCTTCGCCACTGGTGTTCTTCCCGATCTCTACGCATTCCACCGCTACACCGGGAATTCCATCTGCCTCTACCGTGCTCAAGCCTGACAGTCTAGAAGGCCGATCCATGGTTGAGCCATGGAATTTCACCTCCTACTTATCAAGCCGCCTACGCGCCCTTTACGCCCAGTAATTCC
+
FFFFFFFFFFFFFFFF:FFFFFFFFFFFFFFFFFFFFFFFFFFFFFFFFFFFFFFFFFFFFF:FFFFFFF:FFFFFFFFFFFFFFFFFFFFFFFFFFFF:FFFFFFFFFFFFFFFFFFFFFF:FFFFF:FFFFFF:FF,FFFFFFF:FFFFFFF:FFFFFFFFFFFFFF:FFFFF:FF:FFFFF,FF:FFFFFFF,,FFFFFFFFF:FFFFF:FFFFFFFF:FF,FFFFF:FFFF:::FFFFFFFFFFFF
@A00920:152:HGHKKDRXX:2:2104:10890:20823 2:N:0:CGCGTTCA+CTAGAACA
GGACTACTGGGGTTTCTAATCCTGTTTGCTCCCCACGCTTTCGTATCTCAGCGTCAGTACCGGGCCAGTGAGCCGCCTTCGCCACTGGTGTTCTTGCGAATATCTACGAATTTCACCTCTACACTCGCAGTTCCACTCACCTCTCCCGGACTCAAGATCGCCAGTTTCGAAGGCAGTTCTGGAGTTGAGCTCCAGGATTTCACCCCCGACTTAACAATCCGCCTACGTGCGCTTTACGCCCAGTAATTCC
+
FF:FFFFFFFFFFFFFFF:FF:FFFFFFFFFFFFFFFF:,FFFFFF:FFFFFFFFFFFFFFFFFFFFFFFFFFFFFFFFFFFFF:FFFFFFFFFFFFFF,FFFFFFFF:FFF:FF:FFFF:FFFFFFF,FFFFF,FF:FFFFFFFFFFF:FF::FF:FFF,FFFF:FFFFFFFF:FFFFFFFFFFFF,F:FFFFFFFFFFFFFFFFFFFFFFF,FFFFF:FFFFFFFFFFFFFFFFF:F,FFFF,:FFFF
@A00920:152:HGHKKDRXX:2:2104:26377:22373 2:N:0:CGCGTTCA+CTAGAACA
GGACTACTGGGGTATCTAATCCCGTTTGCTCCCCTAGCTTTCGCGTCTGAGTGTCAGGAACGGTCCAGAAGGCCGCCTTCGCCACTGGTATTCCTCCGGATATCTACGCATTTCACCACTACACCCGGAATTCTGCCTTCCTCTACCGTCCTCCAGCCTGCTAGTTTTGAGCGACACCTCTCAGTTGAGCCGAGAGATTTAACACCCAACTTAGCAAACCACCTGCACGCGCTTTACGCCCAGTAAATCC
+
FFFFFFFFFFFFFFFFFFFFFFFFFFFFFFFFFFFFFF:FFFFFFFFFFFFFFFFFFFFFFFFFFFFFFFFFFFFFFFFFFFFFFFFFFFFFFFFFFFFFFFFFFFFFFFFFFFFFFFFFFFFFFFFFFF:FFFFFFFFFFFFFFFFFFFFFFFFFFFFFFFFF,F:FFFFFFFFFFFFFFFFFFFF:FFFFFFFFFFFFF:FFFFFFFF:FF:FF:FFFFFFFFFFFFFFF,FFFFFFFFFF::FFFFF
@A00920:152:HGHKKDRXX:2:2104:24749:22592 2:N:0:CGCGTTCA+CTAGAACA
GGACTACCGGGGTTTCTAATCCTGTTTGCTCCCCACGCTTTCGCACCTCAGTGTCAGTACCGGGCCAGTGAGCCGCCTTCGCCACTGGTGTTCTTGCGAATATCTACGAATTTCACCTCTACACTCGCAGTTCCACCCACCTCTCCCGGACTCGAAGATTTCCAGTATCAAAGGCAGTTCTGGAGTTGAGCTCCAGGATTTCACCCCTGACTTAAAAACCCACCTACGTGCGCTTTACGCCCAGTGATTC
+
FF:FFFFFFFFFFFFFFFFFFFFFFFFFFFFFFFFFFFFFFFFFFFFFFFFFFFFFFFFFFFFFFFFFFFFFFFFFF:FFFFFFFFFFFFFFFFFFFFFFFFFFFFFFFFFFFFFFFFFFFFFFFF:FFFFFFFFFFFFFF:FFFFFFFFFFFFFFFFFFFFFFFFFFFFFFFFFFFFFFFFFFFFFFFFFFFFFFFF:FFFFFFFFF:FFFFFFFFFFFFFF:FFFFFFFFFFFFFFFFFF:FFFF::F
@A00920:152:HGHKKDRXX:2:2104:26630:23343 2:N:0:CGCGTTCA+CTAGAACA
GGACTACTGGGGTATCTAATCCCGTTTGCTCCCCTGGCTTTCGCTCCTCAGCGTCAGTGTCGGTCCAGGATGCCGCCTTCGCCACCGGTGTTCCTCCAGATATCTACGCATTTCACCGCTACACCTGGAATTCCGCATCCCTCTCCCGAACTCAAGCCATCCAGTATCACACGCAGTTCCCCGGTTGAGCCGAGGGATTTCACGTGTGACTTAGTTGGCCGCCTACGAGCCCTTTACGCCCAGTAATTCC
+
FFFFFFF:FFFFFFFFFFFFFFFFFFFFFFFFFFFFFFFFFFFFFFFFFFFFFFFFFFFFFFFFFF,FFFFFF,FFFFFFFFFF:FFFFFFFFFFFFF:::FFFFFFFFFFFFFFFFFFFFFFFFFFFF:FFFFFFFFFFFFF:FFFFFFFFF:FFFFFFF:FFFFFF,FFFFFFF:FFF:FFFFFFFFF,F:FFFF:FFFFFFFFFFF,FF:FFFFFFFFFFF:FF:F:FF,F,FFFF,FFF,,,FF,F
@A00920:152:HGHKKDRXX:2:2104:24126:23359 2:N:0:CGCGTTCA+CTAGAACA
GGACTACTGGGGTTTCTAATCCTGTTTGCTCCCCACGCTTTCGCACCTCAGCGTCAGTATCGGGCCAGTGAGCCGCCTTCGCCACTGGTGTTCTTGCGAATATCTACGAATTTCACCTCTACACTCGCAGTTCCACTCACCTCTCCCGAACTCGAGCTTCCCAGTATCGAAGGCAGTTCTGGAGTTGAGCTCCAGGATTTCACCCCCGACTTAAGAAGCCGCCTACGTGCGCTTTACGCCCAGTAATTCC
+
FFFFF:FFFFFFFFFFFFFFFFFFFFFFFFFFFFFFFFFFFFFFFFFFFFFFFFFFFFFFFFFFFFFFFFFFFFFFFFFFFFFFFFFF:FFFFFFFFFF:FFFFFFFF:FFFFFFFFFFFFFFFFFFFFFFFFFFFFFFFFFFFFFFFF:FFFFFFFFFFFFFFF,FFFFFFFFFFFFFFFFFFFF:FFFFFFFFFFFFFFFFFFFFF:FFFFFFFFFFFFFFF:FFFFFFFFFFFFFFFFFFFFFFFFF
@A00920:152:HGHKKDRXX:2:2104:10836:23610 2:N:0:CGCGTTCA+CTAGAACA
GGACTACAAGGGTATCTAATCCTGTTTGCTCCCCACGATTTCGCACCTCAGCGTCAATACGTGTCCAGTGAGTCGCCTTCGCCACTGGTGTTCTTCCGAATATCTACGAATTTCACCTCTACACTCGGGATTCCACTCACCTCTGCACGATTCTAGCGCTGCTGTCTGAATGGCAATTCCGGAGTTTAGGCCCGGGCTTTCACCTCTAACTTACACAGCCGCCTAGTTGCGCTTTAAGCCGAGTAGTTCC
+
,,:F,:F:FF:FFFFF,,,F,FFFFFF,FFF::F,::,F::F,F,:FFF,F,F,F,F,FFFFFF:FF,FF,FF:FFF,,,:,F:,FF:,:FF:F,,,F:F,,FFFFF:F,FFF,,::,F,F,FFF,FF,,,,F:::,:F:,,:F,,:FF:F:,FF,F,,F:,,,,FF,FF,F::F:,FF,FFF::,,FF,FF:FFFFF,::::,:F,F,,,F:F,,,F,:F,F:F,,FF,FF:,F,,F,:,FF,F,FF,F
@A00920:152:HGHKKDRXX:2:2104:18069:25050 2:N:0:CGCGTTCA+CTAGAACA
GGACTACTGGGGTTTCTAATCCTGTTTGATCCCCACGCTTTCGTGCCTCAGTGTCAATATTCGTGTAGCCAGCTGCCTTCGCAATTGGTGTTCCATGTCATATCTAAGCATTTCACCGCTACATGACATATTCCGCTAACCTCCACGGTATTCAAGACTGATAGTATCAATGGCAGTTCCCAAGTTAAGCTCGGGGATTTCACCACTGACTTTCCAACCCACCTACGCACCCTTTAAACCCAGTGAATCC
+
FFFFFFFF:FFFFFFFFFFFFFFFFFFFFFFFFFFFFFF,FFFFFFFFFFFFFFFFFFFFFFFFFFFFFFFFFFFFFFFFFFF,FFFFFFFFFFFFFFFFFFFFFFFFFFFFFF,FFFFFFFFFFFFFFFFFFF:FF:FFFFFFFFFFFFFFFFFFFFFFFFFFFFFFFFFFFFFFFFFFFFFF,F:FFFF:,FFFFF:FFFFFFFFFFFFFFF:FFFFFFF:FFFFFFF,FFFFFF:F,F::FF:FF::
@A00920:152:HGHKKDRXX:2:2104:2076:25222 2:N:0:CGCGTTCA+CTAGAACA
GGACTACCCGGGTTTCTAATCCTGTTCGCTCCCCACGCTTTCGCACCTCAGCGTCAGATCAGGCCCAGCTGGCCGCCTTCGCCTCCGGTATTCCTTCGGATCTCTACGCATTCCACCGCTACACCCGAAATTCTACCAGCCTCTGCCTGTCTCCAGTCCGACAGTATCCCCTGGCCTCCCGGGGTTGAGCCCCGGGCTTTCACAGTGAGACTTACCGGACCGCCTCCGTGCGCTTTACGCCCAATAATTC
+
FF,FFFFFFFFFFFFFFFFFFFFFFFFFFFFFFFFFFFFF,FFFFFFFFFFFFFFFFFFFFFFF:FFFFFFFFFFFFFFFFFFFFFFF::F:FFFFFFFFFFFF,FFFFFFFFFFFFFFFFFFFFFFF,FF:FFFFFFFFFFFFFFFFFFFFFFFFFFFFFFF::FFFFFFFFFF:FFFFFFFFFFFFFFFFF:FFFF,FFFFFFFFFFF:F,::F:FF,F:FFF,FFFFFFF:,,FFFFFFF::F,FFF
@A00920:152:HGHKKDRXX:2:2104:2745:25347 2:N:0:CGCGTTCA+CTAGAACA
GGACTACTCGGGTTTCTAATCCCGTTCGCTACCCTAGCCTTCGTGCATGAGCGTCAACACTTGTCCAGAGTCTTGCTTTCGCCCTAAGTGTTCTTCTCGATATCCACGCATTTCACTGCTACACCGAGAATTCCAGACTCCTCTCCAAGGTTCGAGCGCGGAAGTATCAAGCGCAGTGCAGGGGTTGAGCCCCTGAATTACACATTTGACTGCCCGCGCGGCCTGCGCACCCTTTACGCCCAGTAATTCC
+
FFFFFFFFFFF:FFFFFFFFFFFFFFFFFFFFFFFFFFFFFFFFFFF:FFFFFFFFFFFFFFFFFFFFFFFFFFFFFFFFFFFF:FFFFFFFFFFFFFFFFFFFFFFFFFFFFFFFFFFFFF:FFFFFFFFFFF:FFFFFFFFFFFFFFFFFFFFF:FFFFF,FFFFFFFFFFFFFFFFFFFFFFFFFFFFFFF:FF,FFFFF:FFFFFFFFFFFFFF:FFFFFFFFFFFFFFFF,FFFFFFFFFFFFFF
@A00920:152:HGHKKDRXX:2:2104:26503:25692 2:N:0:CGCGTTCA+CTAGAACA
GGACTACCGGGGTTTCTAATCCTGTTTGATCCCCACGCTTTCGTGCATCAGCGTCATTAAAACCTTAGTAAGCTGCCTTCGCAATCGGTGTTCTGTGACATATCTATGCATTTCACCGCTACTTGTCACATTCCGCCTACCTCAAGTTCAATCAAGCTCTTCAGTATCAAAGGCACTGCGATGGTTGAGCCACCGTCTTTCACCCCTGACTTAAAAAGCCGCCTACGCACCCTTTAAACCCAATAAATCC
+
FF,FFFFFFFFFFFFFFFFFFFFFFFFFFFFFFFFFFFFFFFFFFFFFFFFFFFFFFFFFFFFFFFFFFFFFFFFFFFFFFFFFFFFFFFFFFFFFFFFFFF:FFFFFFFFFFFFFFFFF,FFFFFFFFF:FFFFFFFFFFFFFFFFFFFFFFFFFFFFFFFFFFFFFFFFFFFFFFFFFFFFFFFFFFFFFFFFFFFFFF:FFFF::FFF,FFFF:FFFFFFF,:FFFFFFFFFFFFF:FFFFFFF,,F
@A00920:152:HGHKKDRXX:2:2104:26521:25692 2:N:0:CGCGTTCA+CTAGAACA
GGACTACCGGGGTTTCTAATCCTGTTTGATCCCCACGCTTTCGTGCATCAGCGTCATTAAAACCTTAGTAAGCTGCCTTCGCAATCGGTGTTCTGTGACATATCTATGCATTTCACCGCTACTTGTCACATTCCGCCTACCTCAAGTTCAATCAAGCTCTTCAGTATCAAAGGCACTGCGATGGTTGAGCCACCGTCTTTCACCCCTGACTTAAAAAGCCGCCTACGCACCCTTTAAACCCAATAAATCC
+
FFFFFFFFFFFFFFFFFFFFFFFFFFFFFFFFFFFFFFFFFFFFFFFFFFFFFFFFFF:FF,F:FFFFFFFFFFFFFFFFFFFFFFFFFFFFFFFFFFFFFFF:FFFFFFFFFFFFFFFFFFFFFFFFFFFFFFFFFF,FFFFFFF:FFFFFFFFFFFFFFFFFFFFFF:FFFFFFFFFFF:FF:FFFFFF,FFFFFFFFFFFFFFFFFFFFFFFFFFFFFFFFFFFFFFFFFFF,,FFFFF,FF,FFFF
@A00920:152:HGHKKDRXX:2:2104:32000:25942 2:N:0:CGCGTTCA+CTAGAACA
GGACTACCAGGGTTTCTAATCCTGTTTGCTACCCACGCTTTCGCGCATCAGCGTCAGAACCGGTCCAGGTGGCCGCCTTCGCCACTGGTGTTCCTCCCAATATCTACGCATTTCACCGCTACACTGGGAATTCCGCCACCCCCTCCCGGCCTCAAGCTCGACAGTTTCAAAGGCAGTTCCTCAGTTGAGCCGAGGGATTTCACCTTTGACTTATCGAGCCGCCTACGCGCCCTTTACGCCCAATAATTCC
+
FFFFFFFFFFFFFFFFFFFFFFFFFFFFFFFFFFFFFFFFFFFFFFFFFFFFFFFFFFFFFFFFFFFFFFFFFFFFFFFFFFFFFFFFFFFFFFFFFFFFFFFFFFFFFFFFFFFFFFFFFFFFFFFFFFFFFFFFFFFFFFFFFFFFFFFFFFFFFFFFFFFFFFFFFFF:FFFFFFFFFFFFFFFFFFFF:FFFFFFFFFFFFFFFFF:FFFFFF:FFFFFFFFF:FFFFFFFFFF:F,FFFF,FFFF
@A00920:152:HGHKKDRXX:2:2104:18023:26036 2:N:0:CGCGTTCA+CTAGAACA
GGACTACTAGGGTTTCTAATCCCTTTTGCTACCCTAGCTTTCGACCCTTAGAGTCAGTACAGTCCTAGAATCCTGTCTTCACCCAAGGCGTTCCTCTCGATATCAACGCATTTCACCCCTCCACCTAGAATTCCAAATACCCCGAACTGACTCGAGATTTGCAGTATCACGAGCTTTTCTCCAGTTGAGCCGGAGGCTTTAACCAAACACTTACAAATCCACCTACGAACGCTTTACGCCCAGTAATTCC
+
,,:FFFFF,FFFFFFFFFFFFFF,FFFFFFFF:FF,F:FFFFF,:FFF,FF,FFFF,:F,FF:,F,FFFF,FF,F,FFFFFFF,,,F:,FFFFFFF,,FF:FFFFFF:,F,::FFFF,FF,FF:F,F,:FFFF::F:::F:,F,F,F,,F:FF,FFF,,,,FFF:FF,F,:F:F:F:,F,F,F:FFFFFFF,,FF:FF,FFFFF,F,FFFFFF,FFFFF,:F,FF,FFFF:FF:FFF:FFFF,FFFF,FF
@A00920:152:HGHKKDRXX:2:2104:4318:26944 2:N:0:CGCGTTCA+CTAGAACA
GGACTACTGGGGTTTCTAATCCTGTTTGCTCCCCACGCTTTCGCACCTCAGCGTCAGTACCGGGCCAGTGAGCCGCCTTCGCCACTGGTGTTCTTGCGAATATCTACGAATTTCACCTCTACACTCGCAGTTCCACTCACCTCTCCCGGACTCGAGCTCTCCAGTATCGAAGGCAGTTCTGGAGTTAAGCTCCAGGATTTCACCCCCGACTTAGAAAGCCGCCTACGTGCGCTTTACGCCCAGTAATTCC
+
FFFFFFFFFFFFFFFFFFFFFF:FFFFFFFFFFFFFFFF,FFFFFFFFFFFFFFFFFFFFFFFFFFFFFFFFFFFFFFFFFFFFFFFFFFFFF:FFFFFFFFFFFFFFFFFFFFFFFFFFFFFFFFFFFFFFFFFFFFFFF:FF:FFFFFFFFFFFFFFFFFFFFFFFFFFFFFFFFFFFFFFFFF:FFFFFFFFFFFFFFFFFFFFFFFFFFFFFFF:FFFFFFFFFFFFFFFFFFFFFFFFFFFFFFF
@A00920:152:HGHKKDRXX:2:2104:12274:27727 2:N:0:CGCGTTCA+CTAGAACA
GGACTACAGGGGTTTCTAATCCCGTTTGCTACCCTAGCTTTCGCGCCTCAGCGTCAAGAATGGGCCAGGTAGTCGCCTTCGCCACTGGTGTTCCTCCCGATATCTACGCATTTCACCACTACACCGGGAATTCCACTACCCTCTCCCACCTTCAAGCCGATCAGTTTCCGATGCAGTTTCCCAGTTGAGCCGGGAGATTTCACATCGGACTTGACCAGCCGCCTGCGCGCTCTTTACGCCCAGTAAATCC
+
FFFF:FFFFFFFFFFFFFFFFFFFFFFFFFFFFFFFFFFFFFFFFFFFFFFFFFFFFFFFFFFFFFFFFFFFFFFFFFFFFFFFFFFFFFFFFFFFFFFFFFFFFFFFFFFFFFFFFFFFFFFFFFFF:FFFFFFFF:FFFFFFFFFFFFF:FFFFFFFFFFFFFFFFFFFFFFFFFFFFFFFFFFF,FFFFFFFFFFFFFF:FFFFFFFFFFFFFF:FFFFFF:FFFFFFFFFFFFFFFFFFFFFFFF:
@A00920:152:HGHKKDRXX:2:2104:21766:27727 2:N:0:CGCGTTCA+CTAGAACA
GGACTACTGGGGTTTCTAATCCTGTTTGCTACCCACGCTTTCGTGTCTCAGCGTCAGTTACGGTCCAGAAAGCCGTCTACACCGCAGGTGTTCCTCCTGATATCTACGCATTTCACCGCTACACCAGGAATTCCGCTTTCCTCTCCCGCACTCAAGCCCTCCAGTTTTCGGCGCACCCTCCCAGTTGAGCCGGGAGATTTCACACCGAACTTAAAGGACCGCCTACACACTCTTTACGCCCAGTAACTCC
+
FFFFFFFFFFFFFFFF:FFFFFFFFFFFFFFFFFF:FFFFFFFFFFF,FFFFFFFFFFFFFFFF:FFFFFFFFFFFFFFFFF:FFFFFFFFFFFFFF:FFFFFFFFFFFFF:FF:FFFFFFFFF:FFF,FFFFFFFFFFFFFFFFFFFFFFFFFFFFFFFFF:FFFFFFFFFFFFFF:FFFFFFF,:FFFFFFFFFFFFFFFFFFFFF:F:F,::FFFFFFFFFFFFF:FFFFFFF,FFFFFFFFF,::F
@A00920:152:HGHKKDRXX:2:2104:7726:28494 2:N:0:CGCGTTCA+CTAGAACA
GGACTACCGGGGTATCTAATCCTGTTTGCTCCCCACGCTTTCGAGCCTCAGCGTCAGAAATGTTCCAGAGCGCCGCCTTCGCCACCGGCCTTCCTCCCGATCTCTACGCATTTCACCGCTACACCGGGAATTCCGCGCTCCTCTCCCATCCTCTAGCTAAGCAGTCCCCTCTGCACTTTCCAGGTTAAGCCTGGAGATTTCACGGAGGGCTTACCCAACCGCCTACGCTCCCTGTACGCCCAGTAAATCC
+
FFFFFFF:FFFFFFFFFFFFFFFFFFFFFFFFFF:FFFFFFFFFFFFFFFF:FFFFFFFF,FFFFFFFFF,FFFFFF:FFFFFFFFFF::FFFFFFFFFFFFFFFFFFFFFF:FFFFFFFFFFFFFFFFFFFFFF:F,FFFFFFFFF,FFFFFFFFFF:FFFFFF:,F,FF:FF,F,FFF:FFFFF,FFFFFFFF::FFFF,FFFFFFFFFF,FFF:FFF,FFFFFFF:FFFFFF:FFFFFFFF::FF:F
@A00920:152:HGHKKDRXX:2:2104:17933:28573 2:N:0:CGCGTTCA+CTAGAACA
GGACTACTCGGGTATCTAATCCCGTTTGCTCCCCACGCTTTCGCGCCTCAGCGTCAGGAGATGCCCAGAGACCCGCCTTCGCCACCGGTGTTCCTCCCGATCTCTACACATTTCACCGCTACACCGGGAATTCCAGTCTCCTCTGCATCCCTCAAGAACAGCAGTTTCGGCCGACCCCCCACAGTTGAGCCGTGGGATTTCACGACCGACTTGCCATCCCGCCTACGCGCCCTTTACGCCCAGTGATTCC
+
:FFF:FFF:FFFF:FFF,F::F:FFFFFFFFFF:FFFFF:FFFFFFFFFFFF,FFFFFFFFFFF,:,FFFFFF:FFFFFFF:FFFFFF:F:FFF:F:FFFFFFFFFFFFF::FFF:FFF:FF:FFF:FFFF:F,FFFFFF:FFF:FFFFFFFFF:FFFFFFFF:,FFF,FFFFFFF,FFFFFFFF:FFFFFFF,F:,F:FFFFFFFFF:FF:,FFFFFFFF:FFFFFFFFFFF:FF:F,FFF:,FFF,F:
@A00920:152:HGHKKDRXX:2:2104:18349:29324 2:N:0:CGCGTTCA+CTAGAACA
GGACTACCAGGGTATCTAATCCCTTTTGCTCCCCTAGCTGTCGTTCATGAGCGTCAGTATTGCCCTAGGAACCTGCCTTCGCCATTGGTGTTCCACTCGATATCTACGGATTTCACCCCTCCACCGAGTGTTCCAGTTCCCTCGAACATACTCAATCCTGATAGTTTTTCTTGCTGTTCCAGAGTTGAGCCCTGGGTTTAAACAAGAAACTTACCAAGACGCCGACGATACACTTTACGCCCAGTAAATC
+
FFFFFFFFFFFFFFFFFFFFFFFFFFFFFFFFFFF:FFFFFFFFFFFFFFFFFFFFFFFFFFFFFFFF:FFFFFFFFFFFFFFFFFFFFFFFFFFFFFFFFFFFFF,F:FFFFFFFFFFFFFFF:FF,FFFFFFFFFFF:FFFFFFF,FFFFFFFF,F:FFF:,FF:FF:FFFFFFFFFFFFFFFFFFF,:FFFFFFFFFFFFFFFF:,FFFFF::FFFF,F:F:FFFFFFF,F:FFFFFF:FFF::F:F
@A00920:152:HGHKKDRXX:2:2104:18295:29356 2:N:0:CGCGTTCA+CTAGAACA
GGACTACCAGGGTATCTAATCCCTTTTGCTCCCCTAGCTGTCGTTCATGAGCGTCAGTATTGCCCTAGGAACCTGCCTTCGCCATTGGTGTTCCACTCGATATCTACGGATTTCACCCCTCCACCGAGTGTTCCAGTTCCCTCGAACATACTCAATCCTGATAGTTTTTCTTGCTGTTCCAGAGTTGAGCCCTGGGTTTAAACAAGAAACTTACCAAGACGCCGACGATACACTTTACGCCCAGTAAATC
+
FFFFFFFFFFFFFFFFFFFFFFFFFFFFFFFFFFFFFFFF:FFFFFFFFFFFFFFFFFFFFFFFFFFF:FFFFFFFFFFFFFFFFFFFFFFFFF:FFFFFFFFFF:FFFFFFFF:FFFFFFFFFFFFFFFFFFFFFFFFFFFFFFFFFFFFFFFFFF:FFFF:FFF:FFFFFFFF,FFFFF:FFFFFFFFFFFFFFFFFFFFFF,:FFFFFFFFF,FFFF:FFFFFF,F:F,FF:FFF,F:FFFFF:FF:
@A00920:152:HGHKKDRXX:2:2104:14326:30154 2:N:0:CGCGTTCA+CTAGAACA
GGACTACTGGGGTTTCTAATCCTGTTTGCTCCCCACGCTTTCGTGCCTCAGTGTCAGTGCTGGTCCAGATGGCCGCCTTCGCCACGGATGTTCCTCCCGATCTCTACGCATTTCACTGCTACACCGGGAATTCCGCGACCCTCTATCGAACTCTAGCCTGCCAGTTTCAAATGCCATTCCCAGGTTGAGCCCGGGGCTTTCACATCTGACTTGACAAACCGCCTACGCGCCCTTTACGCCCAGTAAATCC
+
FFFFFFFFFFFFFFFFFFFFFFFFFFFFFFFFFFFFFFFFFFFFFFFFFFFFFFFFFFFFFFFFFFFFFFFFFFFFFFFFFFFFFFFFFFFFFFFFFFFFFFFF,FFFFFFFFFFFFFFFFFFFFFFFFFFFFFFFFFFFFFFFFFFFFFFFFFFFFFFFFFFFFFFFFF:FFFFFFFFFFFFFFFFFFFFFFFFFFFFFFFF:FFFFFFFFFFFFFFFFFFFFFFFFFFFFFFF:FFFFFFFFFF:FFF
@A00920:152:HGHKKDRXX:2:2104:24044:30264 2:N:0:CGCGTTCA+CTAGAACA
GGACTACTAGGGTATCTAATCCTGTTTGCTCCCCACGCTTTCGCACCTCAGCGTCAATACTTGTCCAGCGAGTCGCCTTCGCCACTGGTGTTCTTCCGAATATCTACGAATTTCACCTCTACACTCGGAATTCCACTCGCCTCTCCAAGATTCTAGCCATCCAGTTTCAGAGGCAGTTCCGGGGTTGAGCCCCGGGATTTCACCCCTGACTTAAAAAGCCGCCTACGTGCGCTTTACGCCCAGTAATTCC
+
FFFFFFFFFFFFF:FFFF,FFFFFFFFFFFFFFFFFFFFFFFFFFFFFFFFFFFFF:FFFFFFFFFFFFFFFFFFFFFFFFFFFFFFFFFFFFFFFFFFF:FFFF:FFFFFFFFFFFFFFFFFFFFFFFFFFFFFFFFFFFFFFFFFFFFFFFFFFFFFFFFFFFFFF,FFFFFFFFFFFF,FFF,FFFFFFFFFFF,FFFFF:FFF:FFF:FFFFFFFFFFFFFFFFFFFFFFFFFFFFFFFFFFFFFF
@A00920:152:HGHKKDRXX:2:2104:8648:31000 2:N:0:CGCGTTCA+CTAGAACA
GGACTACAAGGGTATCTAATCCCGTTCGCTCCCCATGCTTTCGCGTCTGAGTGTCAAAGCAGGCCCAGAAAGTCGCCTTCGCCACTGGAGTTCCTCGGGATCTCTACGCATTTCACCACTACACCCCGAATTCCACTTTCCTCTGCCTGTTTCTAGTCCGTCAGTTTGGCACGCCCTCGCCCGGTTGAGCCGAGCGCTTTCACGCACCACTTAACAAACCACCTGCACGCCCTTTACGCCCAGTAAATCC
+
FFF:FF:FFFFFFFFFF:F:FFFFFFFFFFFFFF,FFF,,FFFF:F,FFFFFFFFFFFFFFFFFFFFFFFFFFFFFFFFFFFFFFFFFFFFFFFFFF:FFFFFFFFFFF,FFFFFFFFFFFFFFFFFFF,FFFFFF:FFFFFFFFFFFFFF:F,:FFFFFFFFFFFFF:FFFFFF:FFFF:FFFFFFF:FFFFFFFFFFFFFFF:FFF,F:FFFFFFFFFFFF:FFFF:FFFFF,:FFFFFFFF,,FFFF
@A00920:152:HGHKKDRXX:2:2104:25735:31187 2:N:0:CGCGTTCA+CTAGAACA
GGACTACAAGGGTTTGTAATCCCGTTCGCTACCCACGCTTTCGTGCCTCAGCGTCAAGAAAGTCCCAGTAAGCTGCCTTCGCATTTGGTATTCCCCTCGATATCAACGGATTTCACCCCTACACCGAGAGTTCTGCTTACCTCTGACTTCTTCTAGTATGACCGTTTCAAATGCGATTCTTGGGTTAAGCCCAAGGATTTAACATCTGACTAATCACACCGCCTACGCACCCTTTACGCCCAGTAAATCC
+
FFFFF,FFFFF::FF,:FFFFFFFFFFF,,FFF,FFFFFF:F,F:FFFFFFFFFFFFFFFFFFFFFFF:FFFFFFFFFFF:FF,FFFFFFFF::FFFFFFFFFFFFF:FFFFFFFFFF::FFFFFFF,F,F:FFFFF:FFFFFFFFFFFFFFFFFFF,FFFF,F:FFFFFFFFFFFFFFF,FFFF:F:FFFFFFFFF:FFFFF:FFF:F:F,F,FFFFFFFFFFFFFFFF:FFFFFF:FFF:,::FF,FF
@A00920:152:HGHKKDRXX:2:2104:21640:31360 2:N:0:CGCGTTCA+CTAGAACA
GGACTACAAGGGTATCTAATCCCGTTCGCTACCCACGCTTTCGCACCTCAGCGTCAGACAGGTGCCAGAGAGCCGCTTTCGCCACTGGTGTTCTTCCCGATATCTACGCATTCCACCACTACACCGGGAATTCCGCTCTCCTCTCACCCTCTCAAGACTGACAGTTTCCAACGACCTCTCCCGGTTAAGCCGGGAGCTTTCACGTCAGACCCTTCAGCCCGCCTGCGTGCCCTTTACGCCCAGTAATTCC
+
FFFFFFFFFFFFFFFFFFFFFFFFFFFFFFFFFFFFFFFFFFFFFFFFFFFFFFFFFFFFFFFFFFFFFFFFFFFFFFFFFFFFFFFFFFFFF:FFFFF:FFFFFFFFFFFFFFFFFFFFFFFFFFFFF,FFFFFFFF:FFFFFFFFFFFFFFFFFFFFFFFFFFFFFFF:FFF:FF:,F:FFFFFFFFFFFFFFFFFFFFFFFFFF,:FFFFFF::FFF,FFFF:F,:FFFFFF::FF:::FF,,FFFF
@A00920:152:HGHKKDRXX:2:2104:11198:31876 2:N:0:CGCGTTCA+CTAGAACA
GGACTACCAGGGTATCTAATCCTGTTTGCTCCCCACGCTTTCGAGCCTCAGCGTCAGTAATGAGCCAGTATGTCGCCTTCGCCACTGGTGTTCTTCCGAATATCTACGAATTTCACCTCTACACTCGGAGTTCCACATACCTCTCTCACACTCAAGACATCCAGTATCAAAGGCAGTTCCGAAGTTAAGCTCCGGGATTTCACCTCTGACTTAAATGTCCGCCTACGCTCCCTTTACGCCCAGTAATTCC
+
FFFFFFFFFFFFFFFFFFFFFFFFFFFFFFFFF:FFFFFFFFF:FFFF,FFFFFFFFFFFFFFFF,FFFFFFF,F:FFFFFFFF,,FFFFFFFFF:,FFFFFF:FF:FFFFFFFFF:F:FFFFFFFFFFFF:F::FFFF:FF:F,FFF:FFFF:FF,,FF,F,FFFFFFF:FFFF:FFFFF,FFFFFFFFFF,F:F,FFF:FFFFFFFFFFFF,FFFF::FF,FF:F:FFF:FFFF,:F,:FFF,:FF:F
@A00920:152:HGHKKDRXX:2:2104:18186:32205 2:N:0:CGCGTTCA+CTAGAACA
GGACTACTGGGGTTTCTAATCCTGTTCGCTCCCCACGCTTTCGCTCCTCAGCGTCAGTATCGGCCCAGAGACCCGCCTTCGCCACCGGTGTTCCTCCTGATATCTGCGCATTTCACCGCTACACCAGGAATTCCAGTCTCCCCTGCCGAACTCCAGTGATGCCCGTATCGACCGCACGCCCACAGTTAAGCTGTAGGTTTTCACGGCCGACGCGACACACCGCCTACGAGCTCTTTACGCCCAATAATTC
+
FFFFFFFFFFFFFFFFFFFFFFFFFFFFFFFFFFFFFFFFFFFFFFFFFFF,FFFFFFFFFFFFFFFFFF:FFFFFFFFFFFFFFFFFFF:FFFFFFFFF:FFFFFFFFFFFFFFFFFF,:FFFFFFFF:F:FFFFFFFF:FFFFF:FFFFFF:FFFFFFFFFFFF:F:FFFFF:F:FFFF:FFFFF,FFFFFFF:FFFFFFFF:FFFF:FF:FFFFFFFFF:FFFFF:FFF:FFFF:,FFFF:FF,:FF
@A00920:152:HGHKKDRXX:2:2104:19063:33661 2:N:0:CGCGTTCA+CTAGAACA
GGACTACAAGGGTTTCTAATCCCGTTCGCTCCCCTAGCCTTCGAGCCTCAGCGTCAGGAGCAGACCAGGGAGCCGCCTACGCCTCTCGAGTTCCTCCGGATCTCTACGCATTTCACCACTCCACCCGGAATTCCACTCACCTCTACTGACCTCAAGCGCCCCAGTTTCGAACGGCATCTCCCAGTTGAGCCGGGAGCTTTCACGTCCGACTTGGACCACCGCCTGCCCGCCCTTTACGCCCAGTAAATCC
+
FFFF:FFF,FFFFFFFFFFF:F,FFFFFFFFFFFFFFF,FFFF,F,:FF,:FFFFFFF,,:FFFFFFF,F,:,:FFFF,FFFF:FF,F,FFF:FFF,:FFF:FFFFFFFFFFFFFF,FFF:FFFF:,FFF:FFFF,,F,FFFFF::,F,:FFF,FF:,,F,FFFF,FFF:FFF:,,FFFFF::FFF:FFFF,,FFF:,FFFFF,FF,F:FF:,:,,F:F:FFFF,FFF,F,FFFFF:F,FF,FF:F,FFF
@A00920:152:HGHKKDRXX:2:2104:9977:34084 2:N:0:CGCGTTCA+CTAGAACA
GGACTACCAGGGTTTCTAATCCTGTTTGCTCCCCACGCTTTCGTGCCTCAGTGTCAGTGCTGGTCCAGGTGGCCGCCTTCGCCACAGATGTTCCTCCCGATCTCTACGCATTTCACTGCTACACCGGGAATTCCACTGCCCTCTACCGCACTCTAGCCCGCCAGTATCCAATGCCATTCCCAGGTTGAGCCCAGGGCTTTCACATCGGACTTAACGAACCACCTACGCACGCTTTACGCCCAGTCATTCC
+
FFFFFFFFFFFFFFF:FFFFFFFFFFFFFFFFFFFFFFFFFFFFFFFFFFFFFFFFFFFFFFFFFF:FFFFFFFFFFFFFFFFFFFFFFFFFFFFFFFFFFFF:FF:FFFFFFF:FFFFFF:,FFFFFF:FFFF:FFFF,FFFF:FF:F:FFFF,FFFFFF::FFFF:FFFFFF:,:FF::FFFF,F:FFFFFFFFFF:FF:F:FFFFF,FF,,FF::FFF:FFFFFF,:FF,,FFFF:FFFFFFF,F::
@A00920:152:HGHKKDRXX:2:2104:8594:34256 2:N:0:CGCGTTCA+CTAGAACA
GGACTACAGGGGTATCTAATCCTGTTTGCTCCCCACGCTTTCGCTCCTCAGCGTCAGTACCGAGCCAGATAGCCGCCTTCGCCACTGGTGTTCTTCCCAATATCTGCGAATTTCACCTCTACACCGAGAATTCCGCTACCCACTCCGACACTCAAGCCAAGCAGTTTCGAGTGCACTTCCCAGGGTGAGCCCGGGGCTTTCACACCCGACTTGCCACGCCGACTAAACGCGCTTTGCGCCCAGTAATTCC
+
F:F::F,FFF:FFF,:FF:F:F:F:FF,FFFF:FFF:FFFFF:F,,FFFFFF,F,F:,F,FF:FF::FFFFFFFF,F:FF:F,:FFFFF,:F::F,FFF:FFFFF,FFFFFFFFFFFFFFF:FFF:FFF,F:,,F,F,,FF,:,FFFFFFFFFF,F::F:FFFF,F,::F:FF,:F,,F,F,,,,::FFF,FFF,,:FFF::F:F::FF:F:F:F:,,F:F,FF,,F,:F:FF,F,F,F::,,,FF,FF:
@A00920:152:HGHKKDRXX:2:2104:13114:34538 2:N:0:CGCGTTCA+CTAGAACA
GGACTACTAGGGTTTCTAATCCTGTTCGCTCCCCACGCTTTCGCGCCTCAGCGTCAGTCATGGCCCAGGAAGACGCCTTCGCCACAGGTGTTCTTTCCGATCTCTACGCATTCCACCGCTACACCCGAAATTCCGCTTCCCTCTACAATACTCAAGACACCCAGTATCCAATGCAATCACGGGGTTGAGCCCCGGCATTTCACATACGGACTAACAAGCCCGCAACCCCCCCCTTACCCCCCATAAATAC
+
FFFFFFFFFFFFFFFFFFFFFFFFFF,FFFFFFFFFFFFFFFFFFFF:FFFFFFFFF,,,,,FFFFFF,FFF,FFFFFFFFFF,F,FFFFFFF,F,F,FFF:FFFFFFFFFF,FFFFFFFFF,FF:F,FFFFFF,FFF,FFFFFFF,,F,FFF,FF,F:,,FFFFFFF,,,FFF,,F,,F,,FFFFFFFFFF,FF:,FFFFFF,:,FF,F,FF,,FF,:FF,F,F,F,,,F,,FF,:F,FF:,,:F,F,F
@A00920:152:HGHKKDRXX:2:2104:10086:34554 2:N:0:CGCGTTCA+CTAGAACA
GGACTACTGGGGTTTCTAATCCTGTTTGCTCCCCACGCTTTCGTGCATGAGCGTCAGTATCGGCCCAGGGGGCTGCCTTCGCCATCGGTGTTCCTCCACATCTCTACGCATTTCACTGCTACACGTGGAATTCCACCCCCCTCTGCCGTACTCTAGCCGTGCAGTCTCAAGCGCAGTTCCCAGGTTAAGCCCGGGGATTTCACACCTGTCTTACACAACCGCCTGCGCCCGCTTTACGCCCAGTAATTCC
+
FFFFFFFFFFFFFFFFFFFFFF,FFFFFFFFFFFFFFFFFFFFFFFFFFFFFFFFFFFFFFFFFFFFF:FFFFFFFFFFFFFFFFFFF:FFFFFFF,FFF:FFFFFFFFFFFFFFFFFFFFF:FFFFFF:FFFFFFFFFFFFFFFF:FFFFFFFFF,FFFFFFFF:,FFF:FFF,FFFFFF,FFFFF:FFF::FF:FFFFFFF,F::::FFFFF:FFFFFFFFFFFFF,F,F:F,,,FFFFFFF,F,FFF
@A00920:152:HGHKKDRXX:2:2104:25102:35102 2:N:0:CGCGTTCA+CTAGAACA
GGACTACTAGGGTATCTAATCCGATTCGCTACCCACGCTTTCGTGCCTCAGCGTCAAGAATGTGCCAGTAAGCTGCCTTCGCATTTGGTATTCCCCACGATATCAACGCATTTCACCCCTACACCGTGAGTTCTGCTTACCTCTCACACCTTCTAGTTATACCGTTTCGAATGCGAGCCTGAGGTTGAGCCTCAGGATTTAACACCCGACTAATATAACCGCCTACGCACCCTTTACGCCCAGTAAATCC
+
FFFFFFFFFFFFFFFFFFFFFFFFFFFFFFFFFFFFFFFFFFFFFFFFFFFFFFFFFFFFFFFF:,FFFFFFFFFFFFFFFFFFFFFFFFFFFFFFFFF:FFFFFFFF,,:FFFFFFFFFFFF:FF:,FFFFFFFFFFFF,FF:FF:FFF:FFFFFFFFFFFFFFFFFFFFFF:F:FFFFFFF:,FFFFFFFFFFFF,FF:FFFFFFFFFFFFFFFFFF,FF,:F:FFFFFFF,FFFF:FFFFFFF,FFF
@A00920:152:HGHKKDRXX:2:2104:20808:35305 2:N:0:CGCGTTCA+CTAGAACA
GGACTACAAGGGTATCTAATCCTGTTTGCTCCCCACGCTTTCGCACCTCAGCGTCAATACCGGTCCAGTGAGCCGCCTTCGCCACTGGTGTTCTTCCGAATATCTACGAATTTCACCTCTACACTCGGAATTCCACTCACCTCTCCCGGATTCAAGCGATGCAGTCTTAGAGGCAGTTCCGGAGTTGAGCTCCGGGATTTCACCCCTAACTTACAAAGCCGCCTACGCGCGCTTTACGCCCAGTAATTCC
+
FFFFFFFFFFFFFFFFFFFFFFFFFFFFFFFFF:FFFFF,F:FFFFFFF,FFFFFFFFFFFFFFFFFFFFFFFFFFFFFFFFFFFFFFFFFFFFFFFFFFFFFFFFFFF:FFFFFFFFFFFFFFFFFFFFFFFFFFFFFFF:FFF,FFFFFFFFFFFFFFFF:FFFFFFFFFFFFFFFF:FFFFFFFFFFFFFFFFFF,FFF,FFFF,:FFFFFFFFFFFFFFFFFFFFFFF,F,FF,F:F:FF:,FFFF
@A00920:152:HGHKKDRXX:2:2104:20076:35571 2:N:0:CGCGTTCA+CTAGAACA
GGACTACCAGGGTATCTAATCCGGTTTGCTCCCCACGCTTTCGCACCTCAGCGTCAATACCAGTCCAGTGAGCCGCCTTCGCCACTGGTGTTCTTCCGAATATCTACGAATTTCACCTCTACACTCGGAATTCCACTCACCTCTCCTGGATTCAAGCGATGCAGTCTTAAAGGCAATTCCGGAGTTGAGCTCCGGGCTTTCACCTCTAACTTACAAAGCCGCCTACGTGCGCTTTACGCCCAGTAATTCC
+
FFFF,FFFF,:FF::FFFF:FF,:,,,FFF:FFFFFFFF:FFF:FFFF:FFFFFFFF:FFFF,F:FFFF:F,:FF:F,FFFFFFFF,F::FFF,:FFFFFFFF:F:F,FFF,F:F:FFF,F,FFFF:FFFF:FFFFFFFFFFFFFF,,F:F,FFFFFF:,FFFFFFF,FFFFFFFF,,FFFFFFFFF:FFFFF,:FFF,FFFF:,FF:FFFF:FF,:,FFFFFF:F,::FFFFFFFFFFF,FFFFFFFFF
@A00920:152:HGHKKDRXX:2:2104:3260:35853 2:N:0:CGCGTTCA+CTAGAACA
GGACTACTGGGGTATCTAATCCTGTTTGATCCCCACGCTTTCGAGCCTCAGCGTCAGTAAAAGACTAGTAAGAAGCCTTCGCTAAAGGTGTTCTTGAGAATATCTAAGCATTTCACCGCTACACCGTCAATTCCGCCTACCTCATCTGTACTCAAGCTATGCAGTATCAATGGCACACACACAGTTGAGCTCCCATATTTCACCACTGACTTACAAAGCCGCCTACGCACCCTTTACACCCACTAAATCC
+
FFFFFFF,FFFFFFFFFFFFFFFFFFFF,FFFFFFF,FFFFFF:FFFFFF:FFFFFFF,F,,F:F,FFFF:F,:FFFFFFFF,F,,FFFFFFFFF:,,,FFFFFFF,F,FFFFFFFF,FFFFFF,,:FF,FFFF:F:FFFF:F:FF,,FFFFFFFF:F,F,FFFFFF:FF,FFFFFF,::F:,FFFFFFF,,,:,,,FFFFFFFFFFFFFF,FFF::,FFFFFFFF:F,FFFF:FF,FFFF:FF:,::FF
@A00920:152:HGHKKDRXX:2:2104:26856:36292 2:N:0:CGCGTTCA+CTAGAACA
GGACTACAAGGGTTTCTAATCCTGTTCGCTCCCCACGCTTTCGTGCCTCAGCGTCAATACAGGTCTAGCCAGCTGCCTTCGCAATTGGTGTTCTATGGCATATCTATGCATTTCACCGCTACATGCCACATTCCGCTGACCTCATCCTAATTCTAGCCTCGCAGTATCAAAAGCAATTTTACGGTTGAGCCGCAAACTTTCACTCCTGACTTACAAAGCCGCCTACGCACCCTTTAAACCCAGTAATTCC
+
FFFFFFFFFFFFF:FFFFFFFFFFFFFFFFFFFFFFFFFFFFFFFFFFFFFFFFFFFF,FFFFFFFFFFFFFFFFFF:FFFFF,FFFFFFFFFFFFFFFFFFFFFFFFFFFFFFFF:FFFFFFFFFFFFFFFFFFFFFFFFFFFFFFFFFFFFFFFF,FFFFFFFFFFFFFFFFFFFFFFFFFFFFFFFFFFFFFFFFFFFFFFFFFFFFFFFFFF:,FFFFFFFFFFFFFFF,F:FFFFF:FFFFFFFF
@A00920:152:HGHKKDRXX:2:2105:13078:1063 2:N:0:CGCGTTCA+CTAGAACA
GGACTACCAGGGTTTCTAATCCTGTTTGCTCCCCACGCTTTCGCACCTCAGCGTCAGTACCGGGCCAGTGAGCCGCCTTCGCCACTGGTGTTCTTGCGAATATCTACGAATTTCACCTCTACACTCGCAGTTCCACTCACCTCTCCCGGACTCGAGATCGCCAGTATCGAAGGCAGTTCTGGAGTTGAGCTCCAGGATTTCACCCCCGACTTAACGATCCGCCTACGTGCGCTTTACGCCCAGTAATTCC
+
FFFFFFFFFFFFFFFFFFFFFFFFFFFFFFFFFFFFFFFFFFFFFFFFFFFFFFFFFFFFFFFFF:FFFFFFFFFFFFFFFFFFFFFFFFFFFFFFFFFFFFFFFFFFF,FFFFFFFFFFFFFFFFFFFFFFFFFFFFFFFFFF:FFFFFFFFFFFF:F,FFFFFFFFFFFFFFFFFFFFFFFFFFFFFF:FFFFFFFFFFFFFFFF:,FFF:FFFF,FF:FFFFF,:FFFF,,FFF:FFFFFFF,:F,F
@A00920:152:HGHKKDRXX:2:2105:31729:1391 2:N:0:CGCGTTCA+CTAGAACA
GGACTACTGGGGTTTCTAATCCTGTTCGCTCCCCACGCTTTCGTGCCTCAGCGTCAGTTTCGGCCCAGCGAGCTGCCTACGCAATCGGGGTTCTTGGTGGTATCTATGCATTTCACCGCTACACCACCAGTTCCGCCCGCCTCGACCGAACTCAAGCCCGCCAGTATCAACGGCAGTTCCACGGTTGAGCCGTGGGATTTCACCGCTGACTTAACGGGCCGCCTACGCACCCTGTGAACCCAATAAATCC
+
FFFFFFFFFFFFFFFFFFFFFFFFFFFFFFFFFFFFFFFFFFFFFFFFFFFFFFFFFFFFFFFFFFFFFFFFFFFFFFFFFFFFFFFFFFFFFF:FFFFFF:FF,,F,F:,FFF,::,F:FF,FF,FF,FF,,:FFFFFF:F:F:,:FF,F,,:,F::FFF:FFFFF:F:FFF,:F,F,:FFFFF:F:F:FFFFFFF,,F,,::FF:F::FF,F:FFF,:F::,,:FF,F:,:,:,:F,::,,,F,,F::
@A00920:152:HGHKKDRXX:2:2105:20446:1799 2:N:0:CGCGTTCA+CTAGAACA
GGACTACACGGGTTTCTAATCTGTTTCGCTACCCTAGCTTTCGTGCCTCAGTGTCAGGAAGAGCCCAGATGCCTGCCTTCGCCTTTGGTGTTCCAGTAGATATCAACGCATTTCACTGCTACACCTACTGTTCCAGCATCCCTGCCAATCCTCTATTCTCCCAGTATCTCTGCCAAATTCAGGGTTGAGCCCTGAGCTTTCAACAAAGACTTGAAAGAAAACCTACGCACACTTTACGCCCACTAAATCC
+
FFFFFFF:FFFFFFFFFFFFFFFFFFFFFFFFFFFFFFFFFFFFFFFFF:FFFFFFFFF:F:FFFFFFFFFFFFFFFFFFFFFFFFFFFFFFFFFFFFFF,FFFFFFFFFFFFFFFFFFFFF,FFFFFFFFFFFFFFFFFFFFFFFFFFFFFFF,FFFFFFFFFFFFF,FFFFFFF:FFFFFFFFFFFFFFFFFFFFF:FFFFFFFFFFFFF::,FFFFF:FFFFFFFFFFFFFFF:FF:FF:FF,,:F:
@A00920:152:HGHKKDRXX:2:2105:14091:1814 2:N:0:CGCGTTCA+CTAGAACA
GGACTACACGGGTATCTAATCCTGTTCGCTCCCCACGCTTTCGCACCTCAGCGTCAGAACATTCCCAGAGACCCGCCTTCGCCACCGGTGTTCCTCCTGATATCTGCGCATTGCACCGCTACACCAGGAATTCCGTTCTCCCCTGCATGCCTCTAGACTGCCCGTATCGAACGCAAGCCACCCGTTAAGCCCCTGGATTTCACGAACGACGCTACAAACCGCCTACGATCCCTTTACGCCCCAAAATTCC
+
FFFF,FFFFFFFFF:F:FF:FFFF:FFFFFFFFFFF,:,FFFFF,FFFFFFFFFF,,F,FF,:FFFFFF,F,FFF:FFFF:::FFFFFFFFFF,FF,:,FF,FFF,FFFFFF:FF,FF:FFFFFFFFFFF,FF,FF::,F:FFFF,FFF,FFF:FF,F,,:FFFF,FF:,F,:::F,F:,:F,FF:,,FF,,,FF,FFFFFFF,,,:,,:FF:F:F,FFF,F::,F,,FFFF:FFFFFF:F:,,:F:,,F
@A00920:152:HGHKKDRXX:2:2105:7997:2002 2:N:0:CGCGTTCA+CTAGAACA
GGACTACCCGGGTTTCTAATCCTGTTTGCTACCCACGCTTTCGCACCTCAGTGTCAGTGTCAGTCCAGAAGGCCGCCTTCGCCACTGGTATTCCTCCCGATCTCTACGCATTTCACCGCTACACCGGGAATTCTACCTTCCTCTCCTGCACTCTAGCCTGACAGTTCCGGATGCCGTTCCCAGGTTGAGCCCGGGGCTTTCACAACCGGCTTATCACGCCACCTACGCGCGCTTTACGCCCAGTAATTCC
+
FFFFFFFFFFFFFFFFFFFFFFFFFFFFFFFFFFFFFFFFFFFFF:FFFFFFFFFFFFFFFFFFF:FFF:FFFFFFFF:FFFF:FFFFFFFFFFFFFFFF,FFFF:FFF:FFFFFFFFFFFFFFFFFFFFFFFFFFFFFFFFFFFFFFFFFFFF:FFFFFFFFFFFFFFFFFFFFFF:FFFFFFFF:FFFFFFFFFF:FFFFFFFFFFFFFFFFF:FFF:FFFFFFF:FFFFFFFFFFFFFFFFFF:F:F
@A00920:152:HGHKKDRXX:2:2105:8142:2096 2:N:0:CGCGTTCA+CTAGAACA
GGACTACCCGGGTTTCTAATCCTGTATGCTACCCACGCTTTCGCACCTCAGTGTCAGTGTCAGTCCAGAAGGCCGCCTTCGCCACTGGTATTCCTCCCGATCTCTACGCATTTCACCGCTACACCGGGAATTCTACATTCCTCTCCTGCACTCTAGCCTGACAGTTCCGGATGCCGTTCCCACGTTGAGCCCGGGGCTTTCACAACCGGCTTATCACGCCACCTACGCGCGCTTTACGCCCAGTAATTCC
+
,FFF:F:FF,,:FFFF::FFFFFFF,F:FF:,F:FFFF:,F,FFFFFF:::::,FF,FFFFFF:F,F,FF,:F,F,FFFF:F:FFF,FFFFF,:FF,:FFFF:FFFFFFF,FFFFFF,FFF,FFFF,FFF:FF,:,,FFFF:FF,FF:,F:FF::FFFF,:FF,FFFF::FFFFF,FF,,FF,FF,:,FFF,FF:FF,FFF:FFFFFFFF:FFFF,FFF,FFFFFFF,F:,:F,:FF::F,F:FFF,FFF
@A00920:152:HGHKKDRXX:2:2105:10167:2848 2:N:0:CGCGTTCA+CTAGAACA
GGACTACTGGGGTATCTAATCCTGTTTGCTCCCCACGCTGTCGTGCCTGAGCGTCAGTTGCGAGCCAGTGAGCCGCCTTCGCCACGGGTGTTCTTCCCAATATCTACGAATTTCACCTCTACACTGGGAATTCCACTCACCTCTCTCGCACTCAAGCCTTCCAGTCTCAAAGGCCATTCCCGGGTTGAGCCCGGGGCTTTCACCTCTGACTTGAAAAGCCGCCTGCGCACGCTTTACGCCCAGTAATTCC
+
FFFFF:FFFFFFFFFFFFFFFFF:FFFFFFFFFFFFFFFFFFFFFFFFFFFFFFFFFFFFFFFF:FFFFFFFFFFFFFFFFFFFFFFFFFFFFFFFFFFFFFFFFFFFFFFFFFFFFFFFFFFFFFFFFFFFFFFFFF:FFFFFFFFFFFFFF,FF:FF,FFFFFFFFFFFFFFFFFFFFFFFFFFF::::,FFF::FFFFFFFFFF,:FF:FFF::,FFFF,FFFFF,FF,FFF:FFFFF:F:::F:FF
@A00920:152:HGHKKDRXX:2:2105:12274:3333 2:N:0:CGCGTTCA+CTAGAACA
GGACTACTGGGGTTTCTAATCCTGTTTGCTCCCCACGCTTTCGCGTCTCAGCGTCAGCAAAGATCCAGCGAGTCGCCTTCGCCACTGGTGTTCCTGCGAATATCTACGAATTTCACCTCTACACTCGCAATTCCACTCGCCTCTATCTTGCTCCAGGTCGCCAGTTTTGAAGGCAGTTCCGAGGTTGAGCCTCGGGATTTCACCCCCAACTTAACGACCCGCCTACACGCGCTTTACGCCCAGTAAATCC
+
FFFFFFFFFFFFFFFFFFFFFF,FFFFFFFFFFF,FFFFFFFFFFFFFFFFFFFFFFFFFFF:FFFFFFFFFFFFFF,F:FFFFF,FFFFFFFFFFFF:,FFFFFFFFFFFFFFFFFFFFFFFFFFFFFFFFFF,:,FFFFFFFFF:FFFF:F:FF:FFFFFFFFFFFFFFFF:FF:FFFFFFFF:FFF:FFFFFFF:FFFFF:F:FFFFFFFFFFFFFFFFFFFFFFFF:FFFF:FFFFFFFFFFFFFF
@A00920:152:HGHKKDRXX:2:2105:9860:3411 2:N:0:CGCGTTCA+CTAGAACA
GGACTACTGGGGTTTCTAATCCTGTTTGCTCCCCACGCTTTCGCGCCTCAGCGTCAGTTCCGGTCCAGTGAGCCGCCTTCGCCACTGGTGTTCCTCCCAATATCTACGCATTTCACCGCTACACTGGGAATTCCACTCACCTCTCCCGGTCTCGAGCCAGGCAGTCTGGCAGGCAGTTCCTCGGTTAAGCCGAGGGATTTCACCCGCCACTTGCTAGGCCGCCTACGCGCCCTTTACGCCCAATAATTCC
+
FFF:FFFFFFFFFFFFFFFFFFFFFFFFFFFFFFFFFFFFFFFFFFFFFFFFFFFFFFFFFFFFFFFFFFFFFFFFFFFFFFF:FFFFFFFFFFFFFF:FFFFFFFFFFFFFFFFFFFFFFFFFFFFFFFFFFFFFFFFFFFFFFFFFFFFFFFFFFFFFFFFFFFFFFFFFFF:FFFFFFFFFFFFFFFFFFFFFF,FFFFFFFFFFFFFFFFFFFFFFFFFF:FFF:FFF::FFFFFFFFFFFFFFFF
@A00920:152:HGHKKDRXX:2:2105:6343:3615 2:N:0:CGCGTTCA+CTAGAACA
GGACTACCGGGGTTTCTAATCCTGTTTGCTCCCCACGCTTTCGCACCTCAGCGTCAATACCGGTCCAGTGAGCCGCCTTCGCCACTGGTGTTCTTCCGAATATCTACGAATTTCACCTCTACACTCGGAATTCCACTCACCTCTTCCGGACTCCAGACACCCAGTATCAAAGGCAGTTCCGGGGTTTAGCCCCGGGATTTCACCCCTGACTTAAATGTCCGCCTACGTGCGCTTTACGCCCAGTAATTCC
+
:F,F:FFFFFFFFF,F::FFFFFF,FF:FFFFFF,F,FFFF:FFFFFFFFFFFFFFFFFF:F,FFFFFFFFFFFFFF,F::FFFFFFF,FFFFFFF,FFFF,FFFFF:FFFF:FFFFF:F,:FF:FFF,FFFF:FFFFFFF,FF::F,,F:FF:FFFFFFFFFFF:FFFFF:FF:F:F:,FFF,FF,::FF::FF:FFFFFFFFFF,FFF:FFFFF,FFFFFFF:FF:FFF,FF::,F,FF:F:F,FF:,
@A00920:152:HGHKKDRXX:2:2105:13241:3662 2:N:0:CGCGTTCA+CTAGAACA
GGACTACTCGGGTATCTAATCCCGTTCGCTACCCTGGCTTTCGCGGCTCAGCGTCGGGTGCAGCCCAGCGCGCCGCCTTCGCCTCTGGTGTTCCTCCCGATCTCTACGCATTACACCACTCCACCCGGAATTCCACCCCCCTCTTCTGCCCTCAAGCTGTCCAGTTTCGAACGCCCACTCCCGGTTGAGCCCCGAGCTTTCACGTCCGACTTGAACCGCCCCCAGGCCCCGCATTACCCCCAGGAAATCC
+
FF::FFF,FF:FFFFFFFFFFF:FFFFF:FF:FFF:FF:FFFFFF,FFFFFFF:F,F,F,FFFFF:F,,,FFFFFFF:FFFFF,:F:F:FF,,,FFF,FFFFFFFFF,FFFF,,FFFFFFFFFFFFFFFF:FFFFF,FFFFF:F,F:FF,:,F:FFF:,,FFFF,,FFFFF,F,FF,FFFFF,F,:FFFFF,,FFF,F:FFFF,,FFF::,FFFFF,,FFFFF:F,FF,F,,,F:F,:FFF,,,F,F,,F
@A00920:152:HGHKKDRXX:2:2105:1244:3865 2:N:0:CGCGTTCA+CTAGAACA
GGACTACTGGGGTTTCTAATCCCGTTCGCTCCCCATGCTTTCGCGTCTGAGTGTCAAAGCAGGCCCAGAAAGTCGCCTTCGCCACAGGAGTTCCTCGGGATCTCTACGCATTTCACCACTACACCCCGAATTCCACTTTCCTCTGCCTGTTTCTAGTTGTGCAGTTTGGCACGGCCTCGCCCGGTTGAGCCGGGCGCTTTCACGCACCACTTACACAGCCACCTGCACGCCCTTTACGCCCAGTAAATCC
+
FFFFF:FFFFFFFFFFFFFFFFFFFFFFFFFFFFFFFFFFFFFFFFFFFFFFFFFFFFFFFFFFFFFF,FFFFFFFF:FFFFFFFFFF:F,FFFFFFFF:FFFFFFFFFFFFFFFFFFFFFFF,FFFFFFF,FF:FFFFFFFFFFFFFFFFFFFFFFFFFFFFFFFFFFF:FFF:FF,FFF:FFFFFFFF::FFFFFFFF:FFF,F:F:FFF:::F:F,F:F:FFFF:FF::FFFFFFF:F:F:::::F:
@A00920:152:HGHKKDRXX:2:2105:9932:4038 2:N:0:CGCGTTCA+CTAGAACA
GGACTACTAGGGTATCTAATCCCGTTCGCTCCCCACGCTTTCGTGCCTTAGTGTCAGGAATGAGCCAGTAGACTGCTTACGCCATCGGTGTTCCTCCTAATATCTACGGATATTACCCCTACATTAGGAATTCCATCTACCTCTCTCATCCTCTAGCCGAACAGTTTAGATAATGGATGTATGGTTGAGCCACACGCTTTCACTACCTACTTATTCTGCCACCTACGCAACTCTTTACGCCCAGTAATTC
+
FFFFFF,FFF:FF:FFFFFFFFFFFFFFFFFFFFFFFFFFFFFFFFF:F,FFFFFFFFFFFFFFFFFFFFFFFFFF:FFFFFFFFFFFFFFFFFFFFFFFFFFFFFFFFFFFFFFFFFF:FF:,FFFFFFFFFFFFFFFFFFFFFFFFFFF,FFFFFFFFF:FF:FFFFFFFFFF,FFFFFFFFFFFFFFFFFFFFFFFFFFFF,FFF,F,:FFFFFFFFFFF::FFFFFFFF:FFFFFFFFF:F,FFF,
@A00920:152:HGHKKDRXX:2:2105:19280:4726 2:N:0:CGCGTTCA+CTAGAACA
GGACTACTAGGGTTTCTAATCCCGTTTGCTACCCACGCTTTCGTGCCTTAGTGTCAGAAACGAGCCAGTCGCCTGCCTACGCCATCGGTGTTCCTTCTAATATCTACGGATTTCACTCCTACACTAGAAATTCCAGCGACCTCTCTCGTCCTCTAGCTACGGCAGTTTTGATAATGGGTATGGGGTTGAGCCCCACGCTTTCACTACCAACTTACCGAGCCACCTACGCAACTCTTTACGCCCAGTAATT
+
FF,FFFFFFFFFFFFFFFFFFFFFF:FFFFFFFFFFFFFFFFFFFFFFFFFFFFFFFF:FFFFFFF:FFFFFFFFFFFFFFFFFFFF:FFFFFFFFFFFFFFFFFFFFFFFFFFFFFFFFFFFFFFFFFF:FFFFFFFFF,:FFFFF:FFFFFFFFFFF:F:FFF:FFFFF,F:F:FFF:F:FFFFFFFFFFFFFFFFF,FFFFF:FF,F:FF:FF:FFF:FF:F:F,:FFFFFFFFFFF:FFFFFF,FF
@A00920:152:HGHKKDRXX:2:2105:10411:4805 2:N:0:CGCGTTCA+CTAGAACA
GGACTACAGGGGTATCTAATCCCGTTCGCTACCCATGCTTTCGCGCCTCAGCGTCAGTTACGTACCAGGGTGCCGCCTTCGCCTCTGGTATTCCTCCGCATCTCTACGCATTTCACCACTACACGCGGAATTCTACACCCCTCTAACGTCCTCCAGTGATCCAGTATCAGACAGCCTCTCCCGGTTTAGCCTGGGAGCTTTAATGCCTCACTTAAACCACCGCAAGCGCGCCCTTTACGCCCAGTAATTC
+
FFFFFFFFFFFF:FFFFFFFFFFFFFFFFFFFFFFFFFFFFFFFF:FFF:FFFFFFF:FFF,,,FFFFFFFFFFFFFFFFFFFFFFFFFFFFFFFFFFFFFFFFFFFFFFFFFFFFFFFFFFFFFFFFFFFFFFFFFFFFFFFFF::F:,FFF,FF::FFFFFFFFFFFF:FF,FFFFFFFF,FFFF:FFFFFF,,,FFF:,,FFF,F:F:FFFFF:FFFF:F,,F:,:,FF,FF,,F:FFFFF,:FFFF
@A00920:152:HGHKKDRXX:2:2105:8648:5071 2:N:0:CGCGTTCA+CTAGAACA
GGACTACCAGGGTTTCTAATCCCGTTCGCTCCCCTAGCTTTCGCGCTACAGCGTCAGGTACAGTCCAGGTGGCCGCTTTCGCCACTGGTGTTCCTCCGGATCTCTACGCATTTCACCACTACACCCGGAATTCCACCACCCTCTACTGCCCTCAAGCCCAGCAGTATCGGACAGCCTCTCCCGGTTGAGCCGAGAGATTTCATGCCCGACTTGCTATGCCGCCTGAACGCGCTTTACGCCCAATAAATCC
+
FFFFFFFFFFFFFFFFFFFFFFFFF:FFFFFFFFFFFFFFFFFFFFFFFFFFFFFFFFFFFFFFFFFFFFFFFFFFFFFFFFFFFFFFFFFFFFFFFFFFFFFFFFFFFF:FFFFFFFFFFFFFFFFFFFFFFFFFFFFFFFFFFFFFFFFFFFFFFFFFFFFFF:FFFFFFFFFFFFFFFFFFFFFFFFFFFFFFFFF:FFFFFFFFFFF:FFFFFFFFFFFFFFFFFFFFFFFFFFFFFF::FFFFFF
@A00920:152:HGHKKDRXX:2:2105:10158:5087 2:N:0:CGCGTTCA+CTAGAACA
GGACTACAAGGGTTTCTAATCCCGTTTGCTCCCCTAGCTTTCGCGTTGGAGTGTCAGGAGCGGTCCAGAAGGTCGCCTTCGCCACTGATGTTCCTCCGGATATCTACGCATTTCACCACTACACCCGGAATTCCACCTTCCTCTACCGTCCTCTAGTCTGCCAGTTTTGAACGACATCTCCCGGTTAAGCCGTGAGATTTAACATCCAACTTAACAGACCACCTGCACGCGCTTTACGCCCAGTAAATCC
+
FFFFFFFFFFFFFFFFFFFFFFFFFFFFFFFFF:FFFFFFFFFFFFFFFFFFFFFFFFFFFFFFFFFFFFFFFFFFFFFFFFFFFFFFFFFFFFFFFFFFFFFFFFFFFFFFFFFFFFFFFFFFFFFFFFFFFFFFFFFFFFFFFFFFFFFFFFFFFFFFFFFFFFFFFFFFFFFFFFFFFFFFF:F:FFFFFFFFFFFFFFFFFFFFFFFFFFFF:FF,FFFFFFFFFFFFFFF:FFFFFFFFFFFF,F
@A00920:152:HGHKKDRXX:2:2105:28917:5603 2:N:0:CGCGTTCA+CTAGAACA
GGACTACTCGGGTTTCTAATCCCGTTCGCTCCCCACGCTTTCGCACATGAGCGTCAGAACAACGCTAGGGTGCCGCTTTCGCCACTGGTATTCCTCCAGATATCTACGCATTCCACCACTACACCTGGAATTCTACACCCCTCTCATTGCCTCAAGTCTCCCAGTCTTCAACGACCTCTCCCAGTTAAGCCGGGAGCTTTCACGTCAAACTTAAAAGACCGCCTGCGTGCGCTTTACGCCCAGTAATTCC
+
FFFFFFFFFFFFFFFFFFFFFFFFFFFFFFFFFFFFFFFFFFFFFFFFFFFFFFFFFFFFFFFFFFFFFFFFFFFFFFFFFFFFFFFFFFFFFFFFF:FFFFFFFFFFFFFFFF:FFFFFFFFFFFFFFFF:FFFFFFFFFFFFFF:FFFFFFF:FFFFFFFFFFFFFFFFFF:FFFFFFFFFFFFFFFFF:FFFFFFFFFFFFFF,:FFFF,F,:FFFFFFFFFFFFFFFFF:FFFFF:FF::,F:FFF
@A00920:152:HGHKKDRXX:2:2105:3115:5948 2:N:0:CGCGTTCA+CTAGAACA
GGACTACAAGGGTATCTAATCCTGTTTGCTCCCCACGCTTTCGCACCTCAGCGTCAGTTACCGTCCAGCCCAGCGCCTTCGCCACTGGTATTCCTCCCGATATCTACGAATTTCACCTCTACACCGGGAATTCTCTGAGCCCCTCCGGTACTCAAGCCAAGCAGTTTTGGGTGCACTTCCAGGGTTGAGCCCTGGGCTTTCACATCCAACTTGCAAGGCCGCCTACGTGCGCTTTACGCCCAATGATTCC
+
,FFFFFFFFFFFFFFFFFF:FFFFFFFFFFFFFFFFFFFFFFFFFFFFFFFFFFFFFFFFFFFFFFFFFFF:FFFFFFFFFFFFFFFFFFFFFFFFFFFFFFFFFFFF:FFFFFFFFFFFFFFFFFFFF:FFFFFFFFFFFFFFFFFFFFFFFFFFFF::FFFFFFFFFFFFFFFFFFFFFFFFFFFFFFFFFFFFFF:FFFFFFFFFFFFFFFF:FFF:FFFFFFF:FFFFFFFFFFFFF:FF,::FFF
@A00920:152:HGHKKDRXX:2:2105:10050:5995 2:N:0:CGCGTTCA+CTAGAACA
GGACTACAAGGGTTTCTAATCCCGTTCGCTCCCCATGCTTTCGCGTCTCAGCGTCAGGTATGTCCCAGGATGCCGCCTTCGCCTCTGGTGTTCCTCCGGATCTCTACGCATTTCACCACTACACCCGGAATTCCGCATCCCTCTAACACCCTCTAGGTCAGCAGTCTTATCCGACCTCTCCCAGTTTAGCCGGGAGCTTTCACGGACAACTTACTCACCCGCCTACACGCTCTTTACGCCCAGTAATTCC
+
FF,:F,FFFFFFFFFF:FFFFFFFFFFFFFFFFFFFFFFFFFFFFFFFFFFFFFFFFFFFFFFFFFFFFFFFFFFFFFFFFFFFFFFFFFFFFF:FFFFF:FFFFFFFFF:FFFFFF:FFFFFFFFFFFFFFFFFFFFFFFFFFFFFFFFFFFFFFFFFFFF:FFFFFFFFFFFFFFF:FFFFF::F:FFFFFFFF:FFFFFFFFFFF,FFF:FFFFFFFFFFFFFFFFFFFFFFFFFFFFFFFFFFFFF
@A00920:152:HGHKKDRXX:2:2105:9471:6120 2:N:0:CGCGTTCA+CTAGAACA
GGACTACACGGGTTTCTAATCCTGTTTGATCCCCACGCTTTCGTGCCTCAGCGTCAATGTCTGCTTAGTGAGCTGCCTTCGCAATCGGTGTTCTACATCATATCTAAGCATTTCACCGCTACATGATGTATTCCGCCCACCTCAACAGAATTCAAGATAAATAGTATCAAAGGCAGTTCCGGAGTTGAGCTCCGGGATTTCACCTCTGACTTAAATGTCAGCCTACGCTCCCTTTACGCCCAGTAATTCC
+
F::FFFFFF,:F:FFFFFFFF:FFF:FFFFFF:FFF,F:FF:F,:::FFFFFFFF,FFFF:FFFFFFFF,FF,F,,FFFFF:FFFF,:FFF:,FFFFFFF:,FFF:F:FFFFFFFFF,FFF,,FFFFFFFFFFF:F,:FFFFFFFFFFF:FFFFF,F,FFFFF,FF,FFF,FFFFF,F,:F,F::FFF,F:F,FF:FFFFFFFFF:,FFFFFFFFF,:::FF,FF:,FF:FFF,FFFFF,FF,F:FF:F,
@A00920:152:HGHKKDRXX:2:2105:6506:6245 2:N:0:CGCGTTCA+CTAGAACA
GGACTACTCGGGTTTCTAATCCTGTTTGCTCCCCACGCTGTCGCGCCTCAGCGTCAGCAACAGCCCAGCAGGCCGCCTTCGCCACTGATGTTCTTCCCGATCTCTACGCATTCCACCGCTACACCGGGAATTCCACCTTCCTCTACTGTGCTCGAGCCTGACAGTTTAGAAGGCAGCCCTGCGGTTAAGCCGCAGGATTTCACCCCCTACTTATCAGGCCGCCTACGCGCCCTTTACGCCCAGTGATTCC
+
FFFFFFFFFFFF::FFFFF::FFFFFFFFFFFFFFFFF:FFF:FFFFFFFFFFFFFFFFFFFFFFFFFF:F,F,FFFF,FFFFFFFFFFFFFFFFFF:FFFFFFF,FFFFFFFFFFFFF:FFFFFFFFFFFFFFFFF,,FF,FFFF,FFFFFFFFFFFFFFFFFFFFF,F:FFFFFFFF,F,FFF::FFFFFFFFFFFFFFF:,FF,FFF,,F:FF:,FFFFFFFFF,FF,FFFFFFFFFFF,FFFFFFF
@A00920:152:HGHKKDRXX:2:2105:32922:6496 2:N:0:CGCGTTCA+CTAGAACA
GGACTACTCGGGTATCTAATCCTGTTTGCTCCCCACGCTTTCGCGCCTCAGCGTCAGTAGTGAGCCAGTGTGTCGCCTTCGCCACTGGTGTTCTTCCGAATATCTACGAATTTCACCTCTACACTCGGAGTTCCACACACCTCTCTCACACTCAAGACATCCAGTATCAAAGGCAGTTCCGAGGTTGAGCCCCGGGATTTCACCCCTGACTTAAATGTCCGCCTACGCGCCCTTTACGCCCAGTAAATCC
+
FFFFFFFFFFFFFFFFFF:F::FFFFFF:FF::FFFF,FFF:FFFF:FFFFF,F:FFF:FFFFFF:FFFFFFFF::FFFFFFFFFFFFFFFFFFFFFFFFFFF:FF::FFFFFFF:,F,FFFF,FFFFFFFF,F,F:FFFFF,FFFFFFFFF,FFF:FFFFFFF:FF,FF:F::FF,F,FFFFFFFF:FFFFFFFFFFFF:F,FFFFF,FFFFF,FFF,:FFFFF:FFFFFFFFFFFFFF:FFFFFFFFF
@A00920:152:HGHKKDRXX:2:2105:26006:7451 2:N:0:CGCGTTCA+CTAGAACA
GGACTACCGGGGTATCTAATCCTGTTTGCTCCCCACGCTTTCGTGCCTCAGCGTCAGTTGTGGACCAGTCAGCCGCCTTCGCCACTGGTGTTCCTGCGAATATCTACGAATTTCACCTCTACACTCGCAATTCCACTGACCTCTTCCACACTCAAGACACCCAGTATCAAAGGCAGTTCCGGGGTTGAGCCCCGGGATTTCACCCCTGACTTAAATGTCCGCCTACGTGCGCTTTACGCCCAGTAATTCC
+
FFFFFFFF:FFFFFFFFFFFFFFFFFFFFFFFFF:FFFFFFF:FFFFFFFFFFFFFFFFFFFFFFFFFFFFFFFFFFFFFFFF,F,FFFFFFFFFFFFFFFFFF,:FFFFFFFFFFFFFFFFFFFFFFFFFFFFF:FFFFF:FFFFFF:FFFFFFFFFFFFFFFF:FFFFFFFFFF,FFFFFFFFF:FFFFFFF:FFFFFFFFFF:::FF:FFFF:FFFFFFFF,FFF,FFFFFFFFFFFFFFFFFFFFF
@A00920:152:HGHKKDRXX:2:2105:8350:7717 2:N:0:CGCGTTCA+CTAGAACA
GGACTACCGGGGTTTCTAATCCCGTTTGCTCCCCTGGCTTTCGCGCCTCAGCGTCAGTGTCAGCCCAGCAACCCGTCTTCACCTCAGGTGTTCCTCTTGATATCTACGCATTTCACCGCTACACCTGGAATTCCGCATCCCTCTCCCAAATCCAAGCCATCCAGTATCACACGCAGTTCCCCAGTTAAGCTGAGGGATTTCACGTATGACTTAGTTGGCCGCCTACGAGCCCTTTACGCCCAGTAATTCC
+
FFFFFFFFFFF:FFFF,FFFFFFFFFFFFF:FFFFFFFF:FFF:FFFFFFFFFFFFFFFFFFFFF,F:FFFFFFFFFFFFFFFFFFFFFFFFFFFFFFF,FFF:FFFFFFFFFFFFFF,FFFFFF,:,FFF:FFFFFFFFFFFFFFFF:FFFFFFF::FFF:,FFFFFFFFFFF:F,F,FFFFF:::FF:FFFFFFF,:FFFFFF:FFFFFFFF::FFF:FFFFF,FFF,FFFF:FFFFFFFFFFFFFFF
@A00920:152:HGHKKDRXX:2:2105:31503:7795 2:N:0:CGCGTTCA+CTAGAACA
GGACTACTAGGGTTTCTAATCCTGTTTGCTCCCCACGCTTTCGTGCCTCAGTGTCAGTGCTGGTCCAGATGGCCGCCTTCGCCACGGATGTTCCTCCCGATCTCTACGCATTTCACTGCTACACCGAGAATTCCAGTCCCCCCTCCAAACCTCAAGCAAGGTAGTTTCCAATGCCATTTCCGGGTTGAGCCCGGAGCTTTCACATCCGACTTTCCTCACCACCTACGCACCCTTTACGCCCAGTAATTCC
+
FFFFFF:FFFFFFFFFFFFFFFFFFFFFFFFFFFFFFFFFFFFFFFFFFFFFFFFFFFFFFFFFFFFF:FFFF,FFFFFFFFFFFFFFFFFFFFFFFFFFFFFFFFFFFFFFFFFFFFFFFFFFFFFFFFFFFFFFFFFFFFFFFFFFFFFFFF,FFFF:F:FFFFFF:FFFF:FFFFFFFFFFFFFFFFFFFFFFFFFFF,FFFFFFFF:FFFFFFFFFFF:FFFFFFFFFFFFFFFFFFF,,FF:FFF
@A00920:152:HGHKKDRXX:2:2105:6958:7874 2:N:0:CGCGTTCA+CTAGAACA
GGACTACCCGGGTTTCTAATCCCGTTCGCTCCCCTAGCTTTCGCGCCTCAGCGTCAAGACTGGGCCAGGTAGCCGCCTTCGCCACTGGTGTTCCTCCCGATATCTACGCATTTCACCACTACACCGGGAATTCCGCTACCCTCTCCCACCTTCAAGCCGAGCAGTTTCCGATGCCGTTTTCCAGTTAAGCCGGAAGCTTTCACATCGGACTTACCCAGCCGCCTGCGCGCTCTTTACGCCCAGTAAATCC
+
FFFFFFFFFFFFFFFFFFFFF,FFFFFF:,FF,F:,FF,,:FF,F,FFF,F:F:F,:FF,F,FFF,:F:FFFF:F:F:FF:FF,::FFFFFF:FFF,FFF,:,:F,,FF,,:FF::FF:F:F,:FFFF:::F:,FFFFF:F::FFFFF:F,:F:FFFFF:FF,FFFF:FF:FFF,:FFF:,F:FFF,FFFFF,F:FFFF:FF::FFFF,FFFFF,:,F::FF,FFFF:FF:F::F,FFF:F,F:,,,F:F
@A00920:152:HGHKKDRXX:2:2105:25509:9439 2:N:0:CGCGTTCA+CTAGAACA
GGACTACTCGGGTTTCTAATCCCGTTTGCTCCCCTAGCCTTCGCGCCTCAGCGTCAGGAGTCTGCCAGAAGCCCGCTTTCGCCACGGGTGTTCTCCACGATATCTACGCATTTCACCGCTACACCGTGAATTCCAGCTTCCCCTCAGACCCTCAAGTAAGACAGTTTAGAAGGCAGTTTTCGAGTTGAGCCCGAATCTTTCACCTTCTACTTATCAAACCGCCTACGCGCCCTCTACGCCCAGTGATTCC
+
:FFFFFFFFFFFFFFFFFFFFFFFFFFFFF:FFFFFFFFFFF:FFFF:FFFF:FFFFFFFFFFFFFFFFFFFFFFFFFFF:FFFFFFFFFFFFFFFFFFFFFFFFFFFFFFFFFFFFFFFFF:FFFFFFFFFFFFFFFFFFFFFFFFFFFFFFFFFFFFF:FFFFFFF:FFFF:FFFFFFF:FFFFFFFFFFFFFFFF:FF::FFFFFFFFFF,FFFFFFFFFFFFFF:FFFFFFFFFFFFFFFFFFF,F
@A00920:152:HGHKKDRXX:2:2105:17372:9784 2:N:0:CGCGTTCA+CTAGAACA
GGACTACTCGGGTTTCTAATCCCGTTCGCTCCCCACGCCTTCGCGCCTCAGCGTCAGTACAGGTCCAGTCGGCCGCCTTCGCCACTGGTGTTCCTCCCGATATCTACGCATTTCACCACTACACCCGGAATTCCACCTTCCTCTACCGTCCTCTAGTCTGCCAGTTTTGAACGACATCTCCCGGTTAAGCCGTGAGATTTAACATCCAACTTAACAGACCACCTGCACGCGCTTTACGCCCAGTAAATCC
+
FFFFFFFFFFFFFFFFFFFFFFFFFFFFFFFFFFFFFFFFFFFFFFFFFFFFFFFFFFFFFFFFFFFFFFFFFFFFFFFFFFFFFFFFFFFFFFFFFFFFFFFFFFFFFFFFFFFFFFFFFFFFFFFF,FFFF:FFFFFFFFFFFFF:FFFFFFF:FFFFFFFFFFFFF:FFFFFFFFFFFFFFFFFFFFFFFFF:FFFFFFFFFFFFFFFFFFFFF,FFFFFFF:,F,:FFFFFFFFFFFFFFFFFF:,
@A00920:152:HGHKKDRXX:2:2105:20211:10692 2:N:0:CGCGTTCA+CTAGAACA
GGACTACTGGGGTTTCTAATCCCGTTTGCTCCCCTGGCTTTCGCTCATCAGTGTCAATCTCGGTCCAGGATGCCGCCTTCGCCACCGGTATTCCTCCAGATATCTACGCATTTCACCGCTACACCTGGAATTCTGCAGCCCTCTCCCGAATTCAAGCCATCCAGTATCAGAAGCAGTTCCCAGGTTAAGCCTGGGGATTTCACGTCTGACTTAGTTCGCCACCTACGAGCCCTTTACGCCCAGTAATTCC
+
FFFFFFF,FFFFFFFFFFFFFFFFFFFFFFFFFF::FFFFFFFFFF:FFFF:FFF,FFFF,FF:FFF:F,,F,:FFFFFFFFFFFFFFFFFFFFFFF:,FFF:FF,FFF:FFFFFF:FF::FFF::FFFFFF::F:,,FFFFFF:FFFF,,FFFFFFFFFFFFF,,FFFFF,FF:FFFFFFF:FFF,FFFF:FFFF:FFFFFF:FFFF:F:,F,,F,,FF,FFF,FFFFF,FFFFF:FFFFFFFFFFFFF
@A00920:152:HGHKKDRXX:2:2105:28221:10723 2:N:0:CGCGTTCA+CTAGAACA
GGACTACTGGGGTTTCTAATCCCGTTTGCTCCCCTGGCTTTCGCTCCTCAGCGTCAGTGTTGGTCCAGGATGCCGCCTTCGCCACCGGTGTTCCTCCAGATATCTACGCATTTCACCGCTACACCTGGAATTCCGCATCCCTCTCCCAAACTCAAGCCATCCAGTATCAGACGCAGTTCCCAAGTTAAGCTTGGGGATTTCACGTCCGACTTAGGCGACCGCCTACGCGCCCTTTACGCCCAGTAATTCC
+
:FF::FFFFFFFFF:F:FFFFFF:FFFFFFFFFFFF:F:FFFFFFFFFFFFFFFFFFFFFFFFF:F:FFFFFFFFFFFFFFFFFFFFFFFFFFFFFFFFFFFFFFFFFF:,FFFFFFFFFFFFFFFFFFF:FFFFFFFFFF:FFFFFFFFFFFF:FFFFFFF:FF:FFFFFFFFFFFFFFFF:F:,FFFFFFFFFFF,F,FFFFFFFFFF:FFFFFFFFFFF:FFFFFFFFF::FFFFFFFFFFFFFFFF
@A00920:152:HGHKKDRXX:2:2105:3360:11443 2:N:0:CGCGTTCA+CTAGAACA
GGACTACTAGGGTTTCTAATCCTGTTCGCTCCCCACGCTTTCGTGCCTGAGCGTCAGTCGCCGTCCAGCCATCCGCCTACGCTTCAGGTATTCCTCGAGATATCTACGCATTTCACCGCTACACCACGAATTCTAATGGCCTCTCCGGGACTCAAGGACGACAGTATAAAAGGCCATCCAACAGTTGAGCCGAAGACTTTCACCCCTGACTTAACTCCCCGCCTGCACACCCTTTACACCCAATAAATCC
+
FF,FFFFFFFFF,FFF::FFFFFFFFF:FFFFFFFFFFFFFFF,FFFFFFFFFFFFFF::FFFFFFFFF,FFF:FFFFFFFFFFF,FF,FFFFFFFF,FFFF:FFFFFFFFF:FFFF,FF,FFFF,F:FFFF:FFFF:FFFFFFF:F,:,FFFFFF,FFFFFF,:,F,:F:,,:FFF,F,F,FFFF:FFFFF,FFFFFF,F::FFF:,FFF,F:F,,,F,FFFF:F:FFFFF,FF,:F:,F:F:FFFFFF
@A00920:152:HGHKKDRXX:2:2105:10050:11475 2:N:0:CGCGTTCA+CTAGAACA
GGACTACCGGGGTATCTAATCCTGTTTGATCCCCACACTTTCGTGCATCAGCGTCAGTTACAGCCTAGTAAGCTGCCTTCGCTATCGGTGTTCTTGACGATATCTATGCATTTCACCGCTACACCGTCAATTCCGCCAACCTCATCTGTACTCAATCCCTGCAGTTTTTCAGGCAGCTCCCAAGTTGAGCTTGGGCATTTCACCTAAAACTTTAAGGGACGCCTACGCACCCTTTAAACCCAATAAATCC
+
FFFFFFFFFFFFFFFFFFFFFFFFFFFFFFFFFFFFFFFFFFF:F,FFFFF:FFFFFFFFFFFFFFFF:::FFFFF,FFFFF:FFFFFFFFFF,,FFF:FFFFFFF:F,FFFFFFFF,FFFFFF,FFFFFFFFF,FF,FFFFFFFFFFFFFFFFFFFFFFF:,FF,FFFFF:FF,FFFFFFF:FFFFFFFF,FFFF:FFFFF:FFFFFF:F:,FF,FFFFF:FF:,FFFFFF,FF:FFFFFFFFFFFF:F
@A00920:152:HGHKKDRXX:2:2105:24867:11710 2:N:0:CGCGTTCA+CTAGAACA
GGACTACTCGGGTTTCTAATCCTGTTTGCTCCCCACGCTTTCGCACCTCAGCGTCAACAATCGTCCAGTAAGTCGCCTTCGCCACTGGTGTTCCTCCTGATATCTGCGCATTTCACCGCTACACCAGGAATTCCAGTCTCCCCTGCAACACTCTAGTTTGCTCGTATCGACTGCAGACCCGAGGTTGAGCCTCGGGATTTCACAGCCGACGCAACAAACCGCCTACGAGCTCTTTACGCCCAATAATTCC
+
FFFFFFFFFFFFFFFFFFFFFFFFFFF:F,:FFFFFFFF,F:FFFFFFFFFFFFFFFFFFFFFFFFFFFFFFFFF::FFFFFFFFFFFFF:FFFFFF:FF:FFFF:FFFFFFFFFFFFFFFFFFFFFFFFFFFFF,F:FFFFFF,FFFF:,FFFFFFFF,:FFFF:F::F:FFFFFF,FFFF:FFFFFFFFFFFFFFF,FFFFFFFFFFF,FF,FFFFFFFFFFFFFFFFFFF:FFFFFFFFFFF,FFFF
@A00920:152:HGHKKDRXX:2:2105:7437:11992 2:N:0:CGCGTTCA+CTAGAACA
GGACTACCAGGGTTTCTAATCCTGTTTGCTCCCCACGCTTTCGTGCATGAGTGTCAGTATTGGCCCAGGAGGCTGCCTTCGCCATTGGTGTTCCTCCACATCTCTACGCATTTCACCGCTACACGTGGAATTCCACCTCCCTCTGCCATACTCCAGCTCCGTAGTTTCGAGCGCAATTCCCAGGTTAAGCCCGGGGATTTCACACTCGACTTGCGAAGCCACCTGCGCACACTTTACGCCCAGTCATTCC
+
,FFFF:FFFFFFFFFFFFF:FFFFFFFFF,F,FFFF:F:FFFFFFFFFFFF:FFF,FF:FFFFFFFFFFFFFFFF:FFFFFFFFF:FF::FF:::FFFF,,F,,,FFFF,,F,::FFF:,FF,:FFFF,,:FF,FFF,FFF:FFFFFF,:FFFF:FFF,FF:FF,F,F::FFFFF,,FFFF,FF,:,FFF:FFFFF,,,:FFF,:,FFF:F,,FFFFFFFFFFFFFFFF:F,,,:,:::F:FF,:,,F,F
@A00920:152:HGHKKDRXX:2:2105:31629:12994 2:N:0:CGCGTTCA+CTAGAACA
GGACTACAAGGGTTTCTAATCCCTTTTGCTCCCCACGCTTTCGTGCCTGAGCGTCAGCAATTGTCCAGGAAGCCGCCTTCGCCTCAGGTGTTCCTCTAGATATCTACGCATTTCACCGCTACACCAAGAATTCCGATTGCCCTTTCTGCACTCTAGCACTCCAGTATCAGATGGCCGTTCCGAGTTAAGCTCGGAGATTTCACAGCTGACTTACCGCGCCGCCTACGCGCCCTTTACGCCCAGTAAATCC
+
FFFFFFF,,FFFFFFFFFFFFFFFFF:FFF:FFF,FFFFFFF:,FFFFFFFFFFFFF,FFFFFFFFFFFFFFFFFFFFFFFF:FF,,FF:FF,FFF,,FF:FFF:FFF,FFFFFF,FF:FFFFF,FFFFFFF:F,,,FFFF,F,::,,FF,FFFFF,F:F,FFFFFFF,F,,FF:,FF:FFFFFFFFFFFFF:FFFFFFFF:FFFF,FFFFFF,:FFFF:FF,FFFFFFF,F,FF,F,F,FFFF,FFFFF
@A00920:152:HGHKKDRXX:2:2105:12292:13103 2:N:0:CGCGTTCA+CTAGAACA
GGACTACAAGGGTATCTAATCCTGTTCGCTCCCCACACTTTCGCTCCTCAGCGTCAGGTCATTCCCAGAGAACCGCCTTCGCCACCGGTGTTCCTCCTGATATCTGCGCATTTCACCGCTACACCAGGAATTCCGTTCTCCCCTGAATACCTCTAGTCAGCCCGTATCGAAAGCAAGCGCCGAGTTAAGCACCGCGTTTTCACTCCCGACGCGACAAACCGCCTACGAGCCCTTTACGCCCAATAATTCC
+
FFFFFFFF,FFFFFFFFFFFFFFFFF:FFFFFFFFFFFFFFFFF:FFFFFFFFFFFFFF:FFFFFFFFFFF:,FFFF,FFFFFFF,FFFFFFFFFFFF,FFFFFFFFFFFFFFFFFF,FFFFFFF:FFFFFFFF:,FF:FFFFF,:,FFF,FF:FF:F,FFFFFFFFF,FFFFFFFFF:,FF,FFFFFFF,F,,:F,FFFFFF,F,F,FF,F,F:::FF:FFFFFF:,FF:FFFFF,:FFF,,,FFFFF:
@A00920:152:HGHKKDRXX:2:2105:29107:13260 2:N:0:CGCGTTCA+CTAGAACA
GGACTACAAGGGTTTCTAATCCTGTTTGCTCCCCACACTTTCTCGTATGATCGCCACAATACAACCAGGGGGCATGATACGCCACAGGGGAACCTCCAAACGTCGACGCATTTCACTCCTGCCAGTGGAATTCTACCCACCTCGTCTACACTCGGGCCTTGTAGGTTCAGTCGCAGTTCGGCGGTTGAGCCCGGGGATTTCACCTCTGACGTGCTAAACCGCCTGCGCAGGCTTGACGCCCAGTCAGTCC
+
::FFFFFF,:F::F:FFFF:FFFFFFFFFFFFFFFF,F:FFF,FF,FF,,,,,,,,:,,FF:F:,,FF,F,F::,,,,,F,F,:,,,F,:::FF,F:F:F,,:F,::F,,,,:,::F,,,,,,,F,:,,F,,FF,::,,,,:,,F,FF:,:,,,,F,,F:F,,F,FF::,,FF:,FFF:,,,FFF,F,FF,:FFF::F,,F:,,::,F,,,F,:,,,,,,:,:,F,F,,,FFFF,,,F,,,,F:,,,,F,
@A00920:152:HGHKKDRXX:2:2105:29577:16673 2:N:0:CGCGTTCA+CTAGAACA
GGACTACACGGGTATCTAATCCTGTTTGCTCCCCACGCTTTCGTGCCTGAGCGTCAGTGTCAGCCCAGAGACCTGCCTTCGCCATCGGTATTCCTCCTGATATCTACGCATTTCACTGCTACACCAGGAATTCCAGTCTCCTCTGCCGCACTCAAGCCTTGCAGTCCCAAATGCCATTCCCAGGTTAAGCCCGGGGCTTTCACATCTGGCTTACAAAACCGCCTCCGCACGCTTTACGCCCAGTAATTCC
+
FFFFFFFF:FFFFFF:FFFFFFF,FFFFFFFFFFFFFFFFFFFFFF,:FFFFFFFFF:::FFF,F:FF:,,:F,F:FFFFFFFFF,FFF::FF,FF:F:FFFFFFFFFFFFFF,:FFFFFFFFF:FFFF,FFFFF,,F:FFFFF:F,FF:FFF:FFF:FFFFFFFF,F:FFFFFFFFFFFF,FFFFFF:FFF:FF,:FF,,,,FFFF,F,:FFF:,,F,,,F,,,,,,,FFFFF,FFFFFFFF,:FFFFF
@A00920:152:HGHKKDRXX:2:2105:26033:17989 2:N:0:CGCGTTCA+CTAGAACA
GGACTACAGGGGTTTCTAATCCTGTTTGCTCCCCACGCTTTCGTGCCTGAGCGTCAGTGTTGGCCCAGGGGGCTGCCTTCGCCATCGGTGTTCCTCCGCATCTCTACGCATTTCACTGCTACACGCGGAATTCCACCCCCCTCTGCCACACTCAAGCCCGCCAGTTTCCCAAGCCGTACCCAGGTTAAGCCCGGCGCTTTCACACAGGACACGTCGTACCGCCTGCGCACGCTTTACGCCCAGTAATTCC
+
FF:FFFFFFFFFFFFFFFFFFFFFFFFFFFFFFFF,FFFFFFFFFFFFFFFFFFFFFFFF:FFFFFFF:F:F,FFFFFFFFFFFF,FFFFFFFFFFF::FFFFFF:FFF:F:FFFFF,FFFFFF:FFF::FFFFFF,FFFFFFF,FFFFFFFF:FFFF,FF,FF,,F,:FF,:,,:F,,FFFFF,FFFFFF,FF,FFFFFFFF,FF,:FFF::,F,,F:FFFFFFFFF:FFFFFFFF,FFFFF:F:,FFF
@A00920:152:HGHKKDRXX:2:2105:15492:18302 2:N:0:CGCGTTCA+CTAGAACA
GGACTACTAGGGTTTCTAATCCTGTTTGATCCCCACACTTTCGTGCCTCAGCGTCAGTTGAAGTCTAGTAAGCTGTCTACACTATCGGTGTTCTTGACGATATCTAAGCATTTCACCGCTACACCGTCAATTCCGCCTACCTCGACTCCACTCAAGCCCCTCAGTATCAATGCCACCCTCCCGGTTAAGCCGGGATATTTCAGCACTGACTTAATAGGCCGCCTACGCACCCTTTAAACCCAATAAATCC
+
FFF:FFFFFFFFFFFFFFF:FFFFFFFFFFF:FFFFFFFFFFFFFFF:FFFFFFFFFFFFFFFFFF,FFFFFFFFFF:FFF:FFFF:F:FFFFFFF:FFFFFFFFFFFFFFFFFFFFFFF:FFFFFFFFFFFFFFFFFFFFFFFFFFFFFFFFFFFFFF,FFFFFFFFFFFFFFF:FFFFFFFFFFFFFFFFF:FFFFFFFF:FFFFFF:FFF:FFFFFFFFFFFFFF,F:FFFFFFFFFFFFFF:F::F
@A00920:152:HGHKKDRXX:2:2105:2392:18411 2:N:0:CGCGTTCA+CTAGAACA
GGACTACCCGGGTTTCTAATCCCGTTTGCTCCCCTAGCTTTCGCGCCTCAGCGTCAGTTACAGTCCAGAAGGACGCCTTCGCCGCTGGTATTCCTCCCGATATCTACGCATGTCACCGCTACACCGGGACTTCTGCCTTCCTCTCCTGTACTCAAATTCAACAGTCTCGGTTGCACTTCCGGGGGTAGGCCCGGGGCTTTCACACCCGACGGGTCACATCGCCGACGCGCCCTTGGCGCCCCAGCAGTCC
+
,::FFFFFFFFF,:,F,F,FFFFFFFFFFFFFFF,FFFF:FFFF:FFFFFFFFF:FFFFF,:FFFFF:FFFF,F:FF:FFFFFFFFFFFF,,FFFFFFF:,,,,,FFFF:F,F,:FF,F::F,F:FFF,,,F:FF:,,FF,F:,FF,F,,,FF,FFF:F:FF:F,F:F:FF:F,FF,,,F,FFF,,FF,,FF,FFFF,FF:,,,,FFF,FF,F,F,FFF:FFF,,F,FFF,FF,:,:F,FF:,,,,FF,F
@A00920:152:HGHKKDRXX:2:2105:16179:18490 2:N:0:CGCGTTCA+CTAGAACA
GGACTACCAGGGTTTCTAATCCTGTTCGCTCCCCACGCTTTCGTGCCTCAGCGTCAGTTTCGGCTCAGCGAGCTGCCTACGCAATCGGGGTTCTTGGTGGTATCTATGCATTTCACCGCTACACCACCAGTTCCGCCCGCGTTAACCGAACTCAAGCCCGCCAGTATCAACGGCAGTTCCACGGTTGAGCCGTGGGATTTCACCGCTGACTTAACGGGCCGCCTACGCACCCTTTAAACCCAATAAATCC
+
FFFFFFFFFFFFFFFFFFFFFFFFFFFFFFFFFFFFFFFFFFFFFFFFFFFFFFFFFFFFFFFFFFFFFFFFFFFFFFFFFFFFFFFFFFFF:F:FFFFFFF,::,F:,FFF:,F,F::F,,,:FFFF,F,FF:FF:FF:,,F::F:FF,:FF:,FF,FFFF,F,,FF,FFFFF,FF:,FFFFFFFF,::FFFFFF,,FF,,:FFFFF,F::F:FFFF:,F::F,FFF,:,:FF,,,,,FF,:,F,,F,,
@A00920:152:HGHKKDRXX:2:2105:12671:18928 2:N:0:CGCGTTCA+CTAGAACA
GGACTACAGGGGTATCTAATCCCGTTTGCTCCCCACGCTTTCGCGCCTCAGCGTCAGAAAAGGTCCAGCGCGCCGCCTTCGCCACCGGGGTTCCTCCCGATCTCTACGCATTTCACCGCTACACCGGGAATTCCGCGCTCCTCTCCAGTCCTCTAGCTAAGCAGTCCCGTCTGCACTTTCCAGGTTAAGCCTGGAGATTTCACGGAGGGCTTGCGCAACCGCCTACGCTCCCTTTACGCCCAGGAAATCC
+
FFFF,FF,,FFFF,FFFFFFFF,FFF,F,FFF:F:FFFFFFFF:FFFFFFF:F,:FFF,,,:,,FFFF,F,:::FFF:FFFFF,FFFF,,,:F,FF,FFFFFFFFFFFFFF,FFF:FF::FFFFFFFF,FFFFFFF,:::F,FF:F,,FFFFFFF:F:,,,FF:F:,F,FFF:FFF,,FF::FF:FF:FFF,::,FFFFFFFF,:F,F,:,F,F,:,FFF:FF,FF:F:::FF,F:F,:FF,:,,FF:FF
@A00920:152:HGHKKDRXX:2:2105:11695:19241 2:N:0:CGCGTTCA+CTAGAACA
GGACTACTGGGGTTTCTAATCCTGTTTGCTCCCCACGCTTTCGCGCCTCAGCGTCAGTTCCGGTCCAGTGAGCCGCCTTCGCCACTGGTGTTCCTCCCAATATCTACGCATTTCACCGCTACACTGGGAATTCCACTCACCTCTCCCGGACTCAAGCCTCGCAGTTCGGAGGGCAGTTCCTCGGTTGAGCCGAGGGATTTCACCTTCCGCTTACTTGGCCACCTACGCGCCCTTTACGCCCAATAATTCC
+
FFFFFFFFFFFFFFFFFFFFFFFFFFFFFFFFFFFFFFFFFFFFFFFFFFFFFFFFFFFFFFFFFFFFFFFFFFFFFFFFFFFFFFFFFFFFF:FFFFFF:FFFFFFFFFFFFFFFFFFFFFFFFFFFFFFFFFFFFFFFFFFFF:FFFFFFFFFFFFFFFF:FFFFFFFFFFFFFFFFFFFFFFFFFFFFFFFFFFFFFFFFFFFFFFFFF,FF:FF:FFFFFFFFFFFFFFFFFFF:FFFFFFF:F:F
@A00920:152:HGHKKDRXX:2:2105:31629:19257 2:N:0:CGCGTTCA+CTAGAACA
GGACTACTGGGGTTTCTAATCCCGTTTGCTCCCCACGCTTTCGCGTCTCAGCGTCAGGTAAGGCCCAGAGAGCTGCCTTCGCTATTGGTGTTCCTCCCGATATCTGCGCATTCCACCGCTACACCGGGAATTCCAGTCTCCTCTACCTACCTCAAGACATGCAGTATCGGGTGCAGTTCCGAAGTTGAGCTTCGGGATTTCACCTCCGACTTGCAGGGCCGCCTACACGCCCTTTACGCCCAATGATTCC
+
F:FFFFFFFFFFF,FFFFFFFF,FFFFFFFFFFFFFFFFFFFFFFFFFFFFFFFFFFFFF:,F,FFFFFFF,::FF,FF:FFFFF,FFFFFFFFFFFFFF:,FFF:F,F:FF:F:FFFFFFF:FFFFFFFF:FFF,FFFFFFFF,FF:,FFF::FF,F,FFFFFFFFFFFF,FF,,:FF,,:FFFFFFF:,:F:FFF:FFF::,FFF:,FFF,FFF:,::FF:FFFFFFFF::,F:FFF:F:,FFF:FFF
@A00920:152:HGHKKDRXX:2:2105:11975:19601 2:N:0:CGCGTTCA+CTAGAACA
GGACTACTGGGGTATCTAATCCGGTTCGCTCCCCACGCTTTCGTGCCTTAGCGTCAGAAATGGTCCAGTAGCCTGCCTACGCCATCGGTGTTCCTTCGTATATCTACGGATTTCACTCCTACACACGAAATTCCAGCTACCTCTACCATTCTCGAGCTCGCCAGTTTGGATAATAGTCTGAATGGTTGAGCCACCAGGTTTCACTATCCACTTAACGAGCCGCCTACGCAACTCTTTACGCCCAGTCACT
+
FFFFFFFFFFFFFFFFFFFFFFFFFFFFFFFFFFFFFFFFFFFFFFFFFFFFFFFFFFFFFFFFFFFFF,FFFFFFFF:FFFFFFFFFFFFFFFFFFFFFFFFFFFFFFFFFFFFF:F:FFFFFFFFFFFFFFFFFFFFFFFFFFFFFFFFFFFFFFFFFFFFFFFFFFFFFFFFFFFFF:FFFFFFFFFFFFFFFFFF:FFFFFFFFFFFFFFFFFFFFFFFFFF:F:,,FFF,FFFF,FF::FF::FF
@A00920:152:HGHKKDRXX:2:2105:2311:20181 2:N:0:CGCGTTCA+CTAGAACA
GGACTACTAGGGTTTCTAATCCTGTTTGCTCCCCACGCTTTCGCACCTCAGCGTCAGAAACGGACCAGTGAGCCGCCTTCGCCACTGGTGTTCCTCCGAATATCTACGAATTTCACCTCTACACTCGGAATTCCACTCACCTCTTCCGGACTCGAGATCGGCAGTATTAAAGGCAGTTCCGGGGTTGAGCCCCGGGATTTCACCCCTAACTGACCGATCCGCCTACGTGCGCTTTACGCCCAGTAATTCC
+
FFFFF,F,:FFFFFFFFFFFFFFFFFFFFFFFFFFFFFFFFFFFFFFFFFFFFFFF,,F,FFF:FFFFFFFFFFFFFFFFFFFFFFFFFFFFFFFFFFFFFFFFF:FFFFFFFFFFFFFFFFFFFFFFFFFFFFFFFFFFFFFFF:FFF::FFFFFF:FFFFFFFFF:FFFFFF:FFFFFF:,FFFFFFFFF:FFFFFFFFFFF,:FFFFFFF,,FF:F:FFFFFFFFFFFFFFFFF:FFFFFFFFFFFF
@A00920:152:HGHKKDRXX:2:2105:7482:20870 2:N:0:CGCGTTCA+CTAGAACA
GGACTACTAGGGTATCTAATCCTGTTCGCTCCCCACACTTTCGCTCCTCAGCGTCAGGTAATGCCCAGAGAACCGCCTTCGCCACCGGTGTTCCTCCTGATATCTGCGCATTTCACCGCTACACCAGGAATTCCGTTCTCCCCTGCATACCTCTAGTCTGCCCGTATCGAAAGCAAGCACCGAGTTAAGCCCGGTGTTTTCACTCCCGACGCGACAAACCGCCTACGAGCCCTTTACGCCCAATAATTCC
+
FFFFFFFFFFFFF,FFFF:FFFFFFFFFFFFFFFFFFFFF,FFFFFFFF:FFFFFFFFFFFFFFFFFFFFF:FFFFF,FFFFFFFFFFFFFFFFFFFFFFF:FF:FFFFFFFFFFFFFFFFFFFF,FFF:FFFFFFFFFFFFFFFFFFFFF:FFF:FFFFFFFFFFFFFFFFFF,FF:FFFF:F,FF:FFFFFFFFFFFFF,FFFFFFFFFFFFFF:FFFFFFFFFFFFFFFFFFFFFFFFFFFFFFFFF
@A00920:152:HGHKKDRXX:2:2105:31873:20964 2:N:0:CGCGTTCA+CTAGAACA
GGACTACTCGGGTATCTAATCCCGTTCGCTCCCCTGGCTTTCGCGGCTCAGCGTCAGGTGCAGCCCAGTGGGCCGCCTTCGCCTCTGGTATTCCTCCGGATCTCTACGCATTTCACCACTCCACCCGGAATTCTACCCACCTCTACTGCCCTCCAGTGACCTAGTTTGGAATGGCCTCGCCCGGTTTAGCCGGGCGCTTTCACATCCCACTTAGACCACCGCCTGCCCGCGCTTTACGCCCAGTAACTCC
+
FFFFFFFFFFFF:FFF:FFFFFFFFFFFFFFFFF:FFFFFFFFFFFFFF:FFFFFFFFFFFFFFFFFFFFFFFFFFFFFFFF:FFFFFFFFFFFFFFFFFFFFFFFFFF:FFF:FFFFFFFF,FFFFF:FFFFFFFFFFFFFFFFFFFFFF:FFFFFF,FFFFFFFFFFFFFF:FFF:FFFFFF:FFFFFFFFFFFFFFFF,F:FFFFFFFFF,FFFFF:FFFFFFFFFFFFFF::FFFFFFFFFFFFFF
@A00920:152:HGHKKDRXX:2:2105:10059:21480 2:N:0:CGCGTTCA+CTAGAACA
GGACTACAGGGGTTTCTAATCCTGTTTGATCCCCACACTTTCGTGCCTCAGCGTCAGTTAGAGTTTAGTTAGCTGCCTTCGCTATCGGTGTTCTTGACGATATCTAAGCATTTCACCGCTACACCGTCAATTCCGCCAACCTCAACTTTACTCAAGTCATACAGTATCAATCCCACCCTCCCGGTTAAGCCGGGATATTTCAGCACTGACTTATACAACCGCCTACGCACCCTTTAAACCCAATAAATCC
+
FFFFFFFFFFFF:FFFFFFFFFFFFFFFFFFFFFFFFF:FFFFFFFFFFFFFFFFFFFFFFFFFFFFFFFFFFFFFFFFFFFFF,FFFFFFFFFFFFFF:FFFFFFFFFFFFF:FFFFFFFFFFFFFFFFFFFFFFFFFFFFFFFFFFFFFFFFFFFFFFFFFFFFFFFFF,F:F::FFFFFFFFFFFFFFFFFF:FFFFFFFFFFFF:FF,FF,FF:FFFFFFF:FFFFFFFFFFFFFFFFF,FFFFFF
@A00920:152:HGHKKDRXX:2:2105:27218:23109 2:N:0:CGCGTTCA+CTAGAACA
GGACTACACGGGTTTCTAATCCCGTTTGCTCCCCTAGCTTTCGCGCCTCAACGTCAGTATCCGTCCAGAAGATCGCCTTCGCCACTGGTGTTCCTCCCGATATCTACGCATTTCACCGCTACACCGGGAATTCCATCTTCCTCTCCGGAACTCAAATTAAACAGTATCTCGTGCACTTCCAGAGTTAAGCTCTGGGCTTTCACACAAGACTTATTCAATCGCCTACGCGCCCTTTACGCCCAGTAATTCC
+
FFFFFFFFFFFFFFFFFFFFFFFFFFFFFFFFFFFFFFFFFFFFFFFFFFFFFFFFFFFFFFFFFFFFFFFFFFFFFFFFFFFFFFFFFFFFFFFFFFFFFFFFFFFFFF:FFFFFFFFFFFFFFFFFFFFFFFFFFFFFFFFFFFFFFFFFFFFFF:FFFFFFFFFFFFFFFFFFFFFFFFFFFFFFFFFFFFFFFFFFFFF:FF:FFFFFFFFFFFFFFFFFFFFFFFFFFFFFFFFFFFFFFFFFFF
@A00920:152:HGHKKDRXX:2:2105:26304:23218 2:N:0:CGCGTTCA+CTAGAACA
GGACTACTAGGGTATCTAATCCTGTTTGCTCCCCACGCTTTCGCACCTCAGCGTCAATGCCGGTCCAGTGAGCCGCCTTCGCCACTGGTGTTCTTCCGAATATCTACGAATTTCACCTCTACACTCGGAATTCCACTCACCTCTCCCGGATTCAAGCGATGCAGTCTTAAAGGCAATTCCGGAGTTGAGCTCCGGGCTTTCACCCCTAACTTACAAAGCCGCCTACGCGAGCTTTACGCCCAGTAATTCC
+
FFFFFFFFFFFFFFFFFFFFF:FFFFFFFFFFF,FFFF:FFFFFFFFFFFFFFFFFFF:FFFFFF:FFFFFFFFF,FFFFFFFFFF:FFFFFFFFF:FFF:FFFFFF:FFFFFFFFFFFF:,FFF:,FFFFFFFFFF:FFF:F:FF,FFFFFFFFFF:FFF:FF:FFFF,FFFF:FFFFFFFFFFFFFFFF:FFFFFFFFFFFFFFFFF:FFFF:FF,F:F,FFFFFFF,FFFFFFFFF,FFF:FFFF:F
@A00920:152:HGHKKDRXX:2:2105:13313:23328 2:N:0:CGCGTTCA+CTAGAACA
GGACTACCCGGGTTTCTAATCCCGTTTGCTCCCCGAGGTTTCGTACCGCAGCGTCAGGACTCACCCAGAAGGTCGCGTTCGCCACCGGTGTTCCTCCGAAGCTCTACGCATTTCGCCGCTACGCGCGGAGTTCCACCTTCCCCTCTGAGCCTCCAGTTCAGCAGGTTGGGGGGCACTCCCGGAGTTGAGCTCCGGTCTTTCGCCGCCCACGTGCTGGACCGCCTACGTCCGCGTTGCGCCCCATAAGTCC
+
FFFFFFFFFFFFFFFFFFFF:F,FFFFFFF,F:FF,::F,,,F:,,,,FFFFF,FFFF,F:FFF,FFFF,FFFF:,:F::,:FFFFFF:::,FFF,::,,,FFF,F,F,F,,FF,::F,,,:,,FFFF,,FF,FF:,,F:,::,,FFFF:,,,,,F:F::F:,F,F,:FFFF:,F:,,,:F:,F,FF,F:FFF:FF:F,F,,FF,:F:FF:,F,,FFF::F:,:,,F,,,FF:,,,,F::,:,,,,FF,F
@A00920:152:HGHKKDRXX:2:2105:2365:23813 2:N:0:CGCGTTCA+CTAGAACA
GGACTACCCGGGTATCTAATCCCGTTCGCTCCCCTAGCTTTCGCGCCTCAGCGTCAGTGTCAGCCCAGCAACCCGCCTTCGCCGCAGGTGTTCCTCTCGAGATCTACGCAGTTCACCGCTACACCGAGAGTTCCCGTTGCCCCTGCTGCACTCGAGCCCCGCAGTTTCGGCTGGGCGTTCCGGGTTGAGCCCGGGGATGTCACGCGCGACTGGCGAGGGCAGCTGCGCGCCCGGTACGCCGAGTGGGTCG
+
,FFFFFFF:FFF::,FFFF,FFFFFFFFFFFFFFFF,FF:F:FFF:F,FFFFF,FFFFFFFFF:FFFFFFFF,FFFF,FFFFFFFF:FFFF,,:FFFFF:,FFF:,FF:F,F::,FFFF,,F,:FF:F,,,,:,,F:F::F,,,F,,::F:FF:,FFF,FFFFFF,:F:F::F,,F,,F,FF,::,,,F:,FF:FF:,,,F,F,F,FF,:,,::FFFF,,,::,F:FF,,,,,,,:,F,,:,FF,F:::,
@A00920:152:HGHKKDRXX:2:2105:27588:23907 2:N:0:CGCGTTCA+CTAGAACA
GGACTACCGGGGTTTCTAATCCTGTTTGCTCCCCGAGCTTTCGAACCTCAGCGTCAGGAATGTCCCAGAAAGCCGCTTTCGCCACTGGTGTTCCTCCAAATATCTACGCATTTCACCGCTACACTTGGAATTCCACTTTCCTCTGACATCCTCCAGTCACCCAGTATCCGAACCATTCCCGAGGTTGAGCCCCGGTCTTTAAGTCCAGACTTAAGTAACCGCCTACGTTCGCTTTACGCCCAATAATTCC
+
FFF::FFFFF:FFFFFFFFF:FF:FFFFFFFFFFFFFFFFFFFFFFFFFF:FF:FFFFFF:F:FFFFFFFFFFFFFF,,FFF:FFFFFFFFF:FFFFFF:FFFFF:::FF:FFFFFFF::FF:FFFFFFFFFFFFFF:FFFFFFFFFFFFFF,FFFFFFF:FFFF::FFFF,:FFFFFFFFFFF:FFFF:FFFFFFFF:FFF::FFFFFFFFFFFFFFF,FFFFFF,FFF,FF,FFFFF,FFFF:FF:,F
@A00920:152:HGHKKDRXX:2:2105:5168:24846 2:N:0:CGCGTTCA+CTAGAACA
GGACTACAAGGGTTTCTAATCCTGTTTGCTCCCCACGCTTTCGCACCTGAGCGTCAGTATTCGTCCAGGGGGCCGCCTTCGCCACCGGTATTCCTCCAGATCTCTACGCATTTCACCGCTACACCTGGAATTCTACCCCCCTCTACGAGACTCAAGCTTGCCAGTATCAGATGCAGTTCCCAGGTTGAGCCCGGGGATTTCACATCTGACTTAACAAACCGCCTGCGTGCGCTTTACGCCCAGTAATTCC
+
FFFFFFFFFFFFFFFFFFFFFFFFFFFFFFFFFFFFFF:FFFF:FFFFFFFFFFFFFFFFFFFFFFFFFFFFFFFFFF,FFFFFFFFFFFFFFFFFFFFFFFFFFFFFFFFFFFFFFFFFFFFFFFFFFFFFFFFFF:FFFFFFFFFFFFFFFF:FFFFFFF,FFFF,FFFF:FFFFF,FFFFFFFFFFF:FFFFFFFFFFFFFFFFFF:FFFFFFFFF:F:::FFFFFFFFFFFFFFF,FFFFF,F:FF
@A00920:152:HGHKKDRXX:2:2105:20591:25034 2:N:0:CGCGTTCA+CTAGAACA
GGACTACAGGGGTTTCTAATCCCGTTCGCTCCCCTAGCCGTCGCGCCTCAGCGTCAGGTCCGCCCCAGGGGGCCGCCTTCGCCTCCGGTGTTCCGCCGGATCTCTACGCATTTCACTGCTCCACCCGGCCTTCCACCCCCCTCTGTCGGCCTCCAGACCCGCCGTTTCGAGCGACCCGCCCCGGTTGAGCCGGGGGCTTTCACACCCGACTTACCGCGCCGCCTCCGCACCCTTTACGCCCAATGAATCC
+
FFFFFFF:FFFFFFFFFFFFFFFFFFFFF:FFFFFFFF,,FFFFFFFFFFFFFFFFFFFFFFFFFFFFFFFFFFFFFFFFFFFFFFFFFFFFFFFFFFFFFFFFFFFFFFFFFFFFFFFFFFFFFFFFFFFFFF:FFFFFF,FFFFFFFFFFFFF:FFFFFFFF,FFFFF:FFF:FFFFF:F,F,F:FFFFFFFFFF,F:F:F,FFFF,F::FFFFFFFFFFFF,FFFFFFFFFF:FFFF:F:FFFFFFF
@A00920:152:HGHKKDRXX:2:2105:14687:25113 2:N:0:CGCGTTCA+CTAGAACA
GGACTACTGGGGTTTCTAATCCTGTTTGCTCCCCACGCTTTCGTGCCTCAGTGTCAGTGCTGGTCCAGGTGGCCGCCTTCGCCACAGATGTTCCTCCCGATCTCTACGCATTTCACTGCTACACAGGGAATTCCACCACCCTCTACCGCACTCTAGCCCGCCAGTATCCAATGCAATTCCCAGGTTGAGCCCAGGGCTTTCACATCTGACTTAACGAACCACCTACGCACGCTTTACGCCCAGTAATTCC
+
FF:FFFFF:FFFF,FFFFFFFFFFFFFFFFFFFFFFFFFFFFFFFFFFFFF:FFFF,F:FFFFFFFFF:F:FFFFFFFFF,F,FFF:FF,FFFFFFFF,FFFFFFFFF,FFFFFFF:,FFFFFF,,FFF::FFFFF:,,FFFFFFFFFFFFFFFFF:FF:FF:FF,FF,FFFFFFFFFFFFFF:F:FFFF:F,FFFFFF:FFF:FF,FFFFFFF:FFFF::FF,FFFFFFFFFFFFFFFFF,F:F,F,FF
@A00920:152:HGHKKDRXX:2:2105:29297:25269 2:N:0:CGCGTTCA+CTAGAACA
GGACTACACGGGTTTCTAATCCTGTTCGCTACCCACGCTTTCGTCCATCAGCGTCAGTACCGGGCCAGTGAGCCGCCTTCGCCACTGGTGTTCTTCCTAATATCTACGAATTTCACCTCTACACTAGGAGTTCCACTCACCTCTCCCGGACTCCAGATTGCCAGTATCAAGGGCAGTTCCGAGGTTGAGCCTCGGGCTTTCACCCCTGACTGACAGGTCCGCCTACGTGCGCTTTACGCCCAGTAATTCC
+
FFFFFFFFFFFFFFFFFFFFFFFFFFFFFFFFFFFFFFFFFFFFFFFFFFFFFFFFFFFFFFFFFFFFF:FFFFFFFFFFFFFFFFFFFFFFFFFFFFFFFFFFFFFFFF:FFFFFFFFF:FFFFFFFFFFFFFFFFFFFFFFFFFFFFFFFFFFFFFFFFFFFFFFFFF:FFFFFFFFFFFFFFFFFFFFFFFFFFFFFFFFFFFFFFFFFFFFFFFFFFFFFFFFFFFFF,FFFFFFFFFFFF,FFFF
@A00920:152:HGHKKDRXX:2:2105:10022:25363 2:N:0:CGCGTTCA+CTAGAACA
GGACTACCAGGGTTTCTAATCCTGTTCGCTCCCCACGCTTTCGCACCTCAGCGTCAGATCAGGCCCAGCCAGCCGCCTTCGCCTCCGGTGTTCTTCCGGATCTCTACGCATTCCACCGCTACACCCGGCATTCCGCTGGCCTCTGCCTGTCTCCAGCTCCCCAGTATCCCCGGCATGCTCAGGGTTGAGCCCCGGCCTTTCACCAAGAGACTTAAAGAGCCGCCTACGCGCGCTTTACGCCCAATAATTC
+
FF::F::FFFFF:F::FFFF:FFFF:FFF,FFFFF:FFF:,FFFFF:FFFFFFFFFFFFFFFF:FFFFFF:FFFFFF::FFFFFFFFF,F:F:F::FFFFF:FFFFFFF:F,FF,FFFFFFFFFFFF:,FFFFFF:FFFFFFF:FFFF:FFFFFFF:FFFFFFFFFFFFFFFFFFFFF:FFFFFFF:FF:FFFFFFFFFF:FFF,:FFFFFF:FFF::FFF:FFFFFFFFFFFF,FFFFF:F,:F,,FFF
@A00920:152:HGHKKDRXX:2:2105:4282:25661 2:N:0:CGCGTTCA+CTAGAACA
GGACTACTAGGGTTTCTAATCCTGTTCGCTCCCCACGCTTTCGCTCCTCAGCGTCAGTACCGGCCCAGGCCACTGCCTTCGCCATCGGTGTTCCTCCTGATATCTGCGCATTTCACCGCTACACCAGGAATTCCGTGGCCCCCTACCGGACTCAAGCCACCGCAGTATCGGGTGGCAGCTCCAGGTTGAGCCTGGAGGTTTCACACCCGACTGACGGAGCCGCCGACGAGCTCTGTACGCCCACTGAATC
+
FFFFFF:FFFFF:F:FFFFFFFFF:F,FFFF::FFFFF::FFFFFF:,FFFFFFFFFFFFFFFFFFF:FFFFFFFFF,FFFFFFFFFFFFFFFFFFFFFFFF,FFFFFFFF,,FFFF,FFFFFFFFFF,:FFFFFFFFFFFFF,FFFFFFF:FFF,FF:FFFFFFF,FF,FFFF:FFFFFFFFF:FFFFFF:FF,,::FFFFFFFFFFFF:FF:FFFFF,F:FF,FF:F:FFFF,,FF,FFFF,FF:,FF
@A00920:152:HGHKKDRXX:2:2105:19407:25676 2:N:0:CGCGTTCA+CTAGAACA
GGACTACTAGGGTTTCTAATCCGGTTCGCTCCCCACGCTTTCGTGCCTCAGTGTCAGAAACAGCCCAGTAACCTGCCTACGCCATTGGTGTTCCTTCTGATATCTACGGATATTACCCCTACTTCAGAAATTCCAGTTACCTCTGCTGTTCTCGAGTCAGTGAGTTTGAATAATAGTCTGTGAGGTTGAGCCCCCAGATTTCACTATTCACTTTACTGACCACCTACGCAACTCTTTACGCCCAGTCACT
+
FFFFFFF:FFFFFFFFFFF:FFFFFFFFFFFFFFFFFFFFFFFFFFFFFFFFFFFFFF:FFFFFFF,FFF:FFFFFFFFFFFFFFFFFFFFFFFFFFFFFFFFFFFFFFFF:FFFFFFFFFFFFFFFFFFFFFFFFFFFFFFFFFFFFFFFF:FFFF::FFFFFFFFFF,F,FFFFFFFFFFFFFFFFFF:FFFFFF::,F:FFF:FFFF:FFFFF:FFF,FFFFFFF:FFFF:FFFFF,FF:FFF:,:F
@A00920:152:HGHKKDRXX:2:2105:27968:26600 2:N:0:CGCGTTCA+CTAGAACA
GGACTACAAGGGTTTCTAATCCTGTTCGCTCCCCACGCTTTCGCTCCTCAGTGTCAGTGCCAGCCCAGAGCGCCGCCTTCGCCGCTGGTGTTCCTCCTGATATCTGCGCATTTCACCGCTACACCAGGAATTCCACGCTCCCCTACTGGACTCTAGTCACGGCAGTATCGGGTGGCGTCTCCAGGTTGAGCCTGGAGGTTTCACACCCGACTTCCCGAACCACCTACGAGCTCTTTACGCCCAATAAATC
+
FFFFFFFFFFFFFFFFFFFFFFFFFFFFFFFFFFFFFF:FFFFF:,FFFFF:FFFFFFFFF:F:FFFFFFFFFFFFFFFFFFFFF:FFFFFFFFFFF,FFFFFFFFFFF:FFFFFFFFFFFFF:F:FFFFFFFFFFFF,FFFFF,F,FFF:FFF,FFFFFFFFFFFFFFFF:FF:FFFFFFFFFFF,FFFFFFFFFF,FFFFFFFFFFFFFFF,FF:FFFFFFFFFFFFFFFFFFF:FF:FFFF,FFF,F
@A00920:152:HGHKKDRXX:2:2105:23005:26772 2:N:0:CGCGTTCA+CTAGAACA
GGACTACCAGGGTTTCTAATCCTGTTTGCTCCCCACGCTTTCGCGCCTCAGCGTCAGATGCGGTCCAGATGGCCGCCTTCGCCACCGGTGTTCTTCCCAATATCTACGAATTTCACCTCTACACTGGGAATTCCGCCATCCTCTCCCGATCTCTAGCGCGACAGTATCAAGCGCAATTCCCAGGTTAAGCCCGGGGCTTTCACGCCTGACTTGTCGCACCGCCTACGCGCCCTTTACGCCCAGTAACTCC
+
FFFFFFFFFFFFFFFFFFFFFFFFFFFFFFFFFFFFFFFFFFFFFFFFFFFFFFFFFFFFFFFFFFFFFFFFFFFFF:FFFFFFFFFFFF:FFFF:FFFFFFFFFFFF,FFFFFFFFFFF:FFFFFFFFFFFFFFFFFFFFFFFFFF:FFFFFFFFFFFFFFF:FFFFFF:FFFFF,FFFFFFFFFFFFFFFFFFFFFFFFFFFFFFFFFFFFFFFFFF:FFF,FFFFFFFFFFFFFFFFFFFFFFFFFF
@A00920:152:HGHKKDRXX:2:2105:12988:27148 2:N:0:CGCGTTCA+CTAGAACA
GGACTACTGGGGTTTCTAATCCTGTTTGCTCCCCACGCTTTCGCACCTCAGCGTCAGGTACGTTCCAGAGCGCCGCCTTCGCCACCGGCCTTCTTCCCGATATCTACGCATTTCACCGCTACACCGGGAATTCCGCGCTCCTCTCCCGTCCTCTAGCTGAGTAGTTCCCCTCGACCTTTCCCGGTTAAGCCGGGAGATTTCCCAAGAGGCTTACCCAACCGCCTACGTGCTCTTTACGCCCAGTATTTCC
+
FFF:FFF:FFFFFFFFFFFFFFFF:FFFFFFFFFFFFFFFFFFFFFFFFFFFFFFFFFFFFFF:FFFFFFFF:FFFFFFFFFFFFFF:FFFFF:FFFFFFFFF:FFFFFFFF:FFFFFFFFFFFFFFFFFFFFFFFFFFFF:F:FFFFFFFFFFF,FFFFFF,FFF:FFFFFFFFFFFFFFFFFFFFFFFFFFFFFFFFF:FFF::FFFFFFFFFFFFFFFFFFFFFFFFFFFFFFFFF:F,FFF,:FFF
@A00920:152:HGHKKDRXX:2:2105:18828:27336 2:N:0:CGCGTTCA+CTAGAACA
GGACTACAAGGGTATCTAATCCTGTTCGCTCCCCATGCTTTCGCTCCTCAGCGTCAGTTAATGCCCAGAGACCTGCCTTCGCCATCGGTGTTCCCCCTGATATCTGCGCATTTCACCGCTACACCAGGAATTCCAGTCTCCCCTACATCACTCTAGTCTGCCCGTACCCACCGCAGATCCGGAGTTGAGCCCCGGACTTTCACGGCAGACGCGACAAACCGCCTACGAGCTCTTTACGCCCAATAATTCC
+
FF:F:FF::FFFFFFFFFFFFFFFFFFFF:FFFF,FFF:FFFFFFFFFFFFFFFFFFFF:FFFFFFFFFFFFFFFFFFFFFFFFFFFFFFFFFFFFFFFFFFFFFFFFF:FFFFFFFFFF:FFFFFFFF,FFFFFFFFFFFFFFFFFFFFFFFF,FFFFFFFFF:FFF:FFFFFFFFFFFFF,FFFFFFFFFFFFFFFFFFFFFFFFFF:FFFFFF:FFFFFFFFFFFFFF::FFFFFFFFFF:F:F:FF
@A00920:152:HGHKKDRXX:2:2105:29297:27618 2:N:0:CGCGTTCA+CTAGAACA
GGACTACCGGGGTTTCTAATCCTGTTTGCTCCCCACGCTTTCGCACCTCAGCGTCAATACGTGTCCAGTAAGTCGCCTTCGCCACTGGTGTTCTTCCGAATATCTACGAATTTCACCTCTACACTCGGAATTCCACTTACCTCTCCACGATTCTAGCGATGCAGTCTTAAAGGCTATTCCGGAGTTGAGCTCCGGGCTTTCACCTCTAACTTACAAAGCCGCCTACGCGCGCTTTACGCCCAGTAATTCC
+
FFFFFFFFFFFFFFFFFFFFFFFFFFFFFFFFFFFFFFFFFFFFFFFFF:FFFFFFFFFFFFFFFFFFF:FFFFFFFFFFFFFFFFFFFFFFF:FFFFFFFFFFFFFFFFFFFFFFFFFFFFF:FF:FFFFFFFF:FFF:FFFFFFFFFFFFFFFFFFFFFF:FFFFFFF:FFFFF:FFF:FFFFFFFFFFFFFFFF:FFF,FFFFF:,FFFFFFF:FFFFFFFFFFFFFFFFFFFF:F:F:FF,,FFFF
@A00920:152:HGHKKDRXX:2:2105:14190:27946 2:N:0:CGCGTTCA+CTAGAACA
GGACTACCAGGGTTTCTAATCCTGTTTGCTCCCCACGCTTTCGCTCCTCAGCGTCAGTATCGGCCCAGAGACCCGCCTTCGCCACCGGTGTTCCTCCTGATATCTGCGCATTTCACCGCTACACCAGGAATTCCAGTCTCCCCTACCGAACTCTAGCGTGCCCGTATCGACCACAAGCCCACCGTTAAGCGGATAGGTTTTCACGGTCGACGCAACACGCCGCCTACGAGCTCTTTACGCCCACTAAATC
+
FFFFFFFFFFFFFFFFFFFFFFFFFFFFFFFFFFFFFFFFFFFFFFFFFFFFFFFFFFFFFFFFFFFFFFFFFFFFFFFFFFFFFFFFFFFFFFFFFFFFFFFFFFFFFFFFFFFFFFFFFFFFFFFFFFFFFFFFFFFFFFFFFFFFF,FFFFFFFFFFFFF::FFFFFFFFFFFFFFFFFFFFFFFFFFFFFFFFFFFFFFFFFFFF:FFFFFFFFFFFFFF,FFFFFFFFF:FFFFFFFF,FFF:F:
@A00920:152:HGHKKDRXX:2:2105:25934:28181 2:N:0:CGCGTTCA+CTAGAACA
GGACTACCAGGGTTTCTAATCCCGTTCGCTCCCCACGCCTTCGCGCCTCAGCGTCAGTAACGGTCCAGTCGGCCGCCTTCGCCACTGGTGTTCCTCCCGATATCTACGAATTTCACCACTACACCGGGAATTCCACCGACCTCTCCCTGCCTCCAGTTCCGCCGTTTCGAATGAACCTCCCCCGTTGAGCGGGGGGCTTTCACACCCGACGTACGAAACCGCCTGCGCGCGCTTTACGCCCAGTAACTCC
+
FFFFFFF,,FFFF:FFFF:FFFFFFFFFFFFFFFFFFF:F,FFF,FFFFFFFFFFF,:F,,,FFFFFFFF:F:FFFFFFFFFFFFFF,FFFFF,FFFF,:FFFF,FFF,FF:FFFFF:FFFFFF,,FFFFFFFFFF::FFFFFFFFF,,F,FF:FF:FF:FF,FF,FF:FFFFF,::FFF:FFFFFF:FF,:FFFFFFFFFFFF:FF,FFFFFFFFF,FFFFFFFFF,FFFFFFF,:FFFF:FFFF:FFF
@A00920:152:HGHKKDRXX:2:2105:19705:28729 2:N:0:CGCGTTCA+CTAGAACA
GGACTACAAGGGTATCTAATCCTGTTTGCTCCCCACGCTTTCGCACCTCAGCGTCAGTTGTGGACCAGTCAGCCGCCTTCGCCACTGGTGTTCCTGCGAATATCTACGAATTTCACCTCTACACTCGCAATTCCACTGACCTCTTCCACACTCAAGACACCCAGTATCAAAGGCAGTTCCGGAGTTGAGCTCCGGGATTTCACCCCTGACTTAAATGTCCGCCTACGTGCGCTTTACGCCCAGTAATTCC
+
FF:FFFFFFFFFFFFFFFFFFFFFFFFFFFFFFFFFFFFFFFFFFFFFFFFFFFFFFFFFFFFFFFFFFFFFFFFFFFFFFFFFFFFFFFFFFFFFFFFFFFFFFFFFFFFFFFFFFFFFFFFFFFFFF:FFFFFFFFFFFFFFFFFFFFFFFFFFFFFFFFFFFFFFFFFFFFFFFFFFFFFFFFFFFFFFFFFFFFFFFFFFFFFFFFFF:F:FFFFFFFFFFFFFFFFFFFFFFFFFFFFFFFFFFF
@A00920:152:HGHKKDRXX:2:2105:28239:29669 2:N:0:CGCGTTCA+CTAGAACA
GGACTACTAGGGTTTCTAATCCTGTTTGCTCCCCACGCTTTCGTGCCTCAGTGTCAGTGCTGGTCCAGATGGCCGCCTTCGCCACGGATGTTCCTCCCGATCTCTACGCATTTCACTGCTACACCGGGAATTCCGCCATCCTCTACCGCACTCTAGCCCGCCAGTATCCAATGCAATTCCCAGGTTGAGCCCAGGGCTTTCACATCAGACTTAACGAACCACCTACGCACGCTTTACGCCCAGTAATTCC
+
FFFFFFFFFFFFFFFFFFFFFFFFF,FFFFFFFFFFFFFFFFFFFFFFFFFFFFFFFFFFFFFFFFFFFFFFFFFFFF:FFFFFFFFFFFFFFFFFFFFFFFFFFFFFFFFFFFFFFFFFFFFFFFFFF,FFFF:FF,FFFFFFFFFFFFFFFFFFFFFFFF:F::F:FF,FFFFFFFFF:FFFF:FFFFFFFFFFFF,:FFFFFFFFFFFFFFFFF:FFFFFFFFFFFFFFFFFFFFFFFFFF:FF,FF
@A00920:152:HGHKKDRXX:2:2105:27661:29888 2:N:0:CGCGTTCA+CTAGAACA
GGACTACTGGGGTATCTAATCCGGATCGCTCCCCACGCTTTCGCGCCTTAGCGTCAGCCGAGGTCCAGGTCGCCGCCTTCGCCACGGGTGTTCCTCCCGATCTCTACGCATTCCACCACTACACCGGGAATTCCACGACCCCCTACCTCGCTCGAGCCGCGCCGTATCACAGGACCTCTCCCAGTTGAGCCGGGAGATTTCACCCGTGACGCACGCGGCCGCCTACGCGCCCTTTACGCCCAATAAATCC
+
FFFFF,FF:FFFF:FF:FFFFFFFFFFFFFFFFFFFFFFFFFFFFFFFFFFFFFFFFFFFFFFFFFFFFFFFFFFFFFFFFFFFFFFFFFFFFFFFFFFFFFFFFFFFFF,F:FFFF::FFFF:FFFFFFFF:,F:FF:FFFFFFFFF:FFFFFFFFFF,F:FFFFFF,F,FFFFFFFFFFFFF,FF:FFFFFF,FF,F,F,F:FFFF:F:::::FF:FFFFFF:FFF:FFF:,FFFFFFF:FFF:FF:F
@A00920:152:HGHKKDRXX:2:2105:24108:30342 2:N:0:CGCGTTCA+CTAGAACA
GGACTACTCGGGTATCTAATCCTGTTTGCTCCCCACGCTTTCGTGCATGAGCGTCAGTGTTAGCCCAGGGGGCTGCCTTCGCCATCGGTATTCCTCCACATCTCTACGCATTTCACTGCTACACGTGGAATTCTACCCCCCTCTTCTACACTCTAGCCTTGTAGTTTCAAACGCAGTTCCCAGGTTGAGCCCGGGGATTTCACATCTGACTTACAAAACCGCCTGCGCACGCTTTACGCCCAGTAATTCC
+
FFFFFFFFFFFFFFFFFFFFFFFFFFFFFFFFFFFFFF:FFFFFFFFFFFFFFFF:FFFFFFFFFFFFFFFFFFFFFFFFFFFFFFFFFFFFFFFF:FFF:FFFFFFFFFFFFFFFFF:F,FFFFFFFFF:FFFFFFFFFF:FFF:FFF:FFFFFFFFFFFFF:FFF:FFFFFF:FFFFFFFFFFFF,FFFFFF:FFFF:FFF,FFFFF:FFFFFFFFFFFFFFFFFFFFFF:FF::F:F:FFF,FFFFF
@A00920:152:HGHKKDRXX:2:2105:18385:30514 2:N:0:CGCGTTCA+CTAGAACA
GGACTACTGGGGTTTCTAATCCTGTTTGCTACCCACGCTTTCGCTCCTCAGCGTCAGTACCGGCCCAGAGCGCCGCCTTCGCCGCTGGTGTTCCTCCTGATATCTGCGCATTTCACCGCTACACCAGGAATTCCACGCTCCCCTACCGGACTCCAGCCACAGCAGTATCAGGTGGCGTCTCCAGGTTGAGCCTGGAGGTTTCACACCCGACTTACTGAACCGCCTACGAGCTCTTTACGCCCAATAAATC
+
FFFFFFFFFFFFFFFFFFFFFFFFFFFFFFFFFFFFFFFFFFFFFFFFFFFFFFFFFFFFFFFFFFFFFFFFFFFFFFFFFFF:FFFFFFFFFFFFFFFFFFFFFFFFFFFFFFFFFFFF:FFFFFFFF,FFFFFFFFFFFFFFFFFFFFFFFFFFFFFFFF:FFFFFFFF:FFFFFFFFFFFFFFFFFFFF:FFFFF:FFFFFFFF:FFFFF:FFFFFFFFF:F:FFFFFFF,FF:FFFFFFFF,F::F
@A00920:152:HGHKKDRXX:2:2105:18240:30608 2:N:0:CGCGTTCA+CTAGAACA
GGACTACTGGGGTTTCTAATCCTGTTTGCTCCCCACGCTTTCGCACCTGATCGTCAGTATTGGTCCAGGAAGCCGCCTTCGCCACTGATGTTCCTTCTGATATCTACGCATTTCACTGCTACACCAGAAATTCCGCTTCCCTCTCCCATACTCTAGCAATGCAGTCTCGGATGAAGTTCCCAGGTTGAGCCCGGGGATTTCACACCCGACTTGCAAAGCCGACTACGTGCGCTTTACGCCCAGTAATTCC
+
FF:FFFF:FFFFFFFFFFFFFFF:,FFFFFFFFFFFFF:FFFFFFFFFFFFFFFFFFFFFFFFFFFFF:FFFFFFFFFFFFFFFF,F,,F:,FFF:FFFFFFFFFFFFFFFFFFFFFFFFFFFFFFFFFFFFFFFFFFFFF,FFFF:FFFFFFFFFFFF,FFFF,:FFFFFFF,,FFFF:FF:F:FF::FFFFFFFFFFFFFFFFFFFFFF:,FF,,FFF:FFF,,F:FFFFFFFFF,F:F,:,F,:FF:
@A00920:152:HGHKKDRXX:2:2105:12825:30843 2:N:0:CGCGTTCA+CTAGAACA
GGACTACCGGGGTTTCTAATCCTGTTTGCTCCCCACGCTTTCGCGCCTCAGCGTCAGAACCGGCCCAGCTGGCCGCCTTCGCCACGGGTGTTCTTCCCGATATCTACGCATTCCACCGCTACACCGGGAATTCCACACTCCCCTACCGGACTCGAGTCACGGCAGTATCGAATGGCCCCTCCATGTTGAGCATGGAGATTTCACATCCGACTTACCGAACCGCCTACGAGATCTTTACGCCCAATAAATC
+
F:FF:FFFFFFFFFFFFFFFFFFFFFFFFFFFFFFFFF:F:FFFFFFFFFFFFFFFFFFFFFFFFFFFFF:FF:::FF:FFFFFFFFF:FFFFFF,FFFF,FFFFFF,FF:FFFFFFFF,FFFFFFFFF,F:FFFFFFFFFFFFFFF:FFF,:FFFFFFFFFFFFFFFFFFF::FFFFFFFFF,:FF:FFFFFFFFFFFFF:FFFFFFFFF:FF:FFF,F,FFFF:FFFF,FFFFFFF::F:,F::,F,F
@A00920:152:HGHKKDRXX:2:2105:11460:31046 2:N:0:CGCGTTCA+CTAGAACA
GGACTACCGGGGTTTCTAATCCTGTTCGCTCCCCACGCTTTCGCTCCTCAGCGTCAGTTACAGACCAAAGAGTCGCCTTCGCCACTGGTGTTCCTCCACATCTCTACGCATTTCACCGCTACACGTGGAATTCCACTCTTCTCTTCTGTACTCAAGTCTCCCAGTTTCCAATGACCCTCCACGGTTGAGCCGTGGGCTTTCACATCAGACTTAAAAGACCGCCTGCGCGCGCTTTACGCCCAATAATTCC
+
FFFFFFFFFFFFFFFFFFFFFFFFFFFFFFFFFFFFFFFFFFFFFFFFFFFFFFFFFFFFFFFFFFFFFF:FFFFFFFFFFFFFFFFFFFFFFFFFFFFFFFFFFFFFFFFFFFFFFFFFFFFFFFFFFFFFFFFFFF:,FFFFFFFFFF:FFFFF:FFFFFFFFFFFFFFFFFFF,FFFFFFFFFFFFFFFFFFFFFFFFFFFFFFFFFFFF:FF,F:FFFFF:FFFFF:FFFFFFFFFF,F:FFF:FF
@A00920:152:HGHKKDRXX:2:2105:23005:31219 2:N:0:CGCGTTCA+CTAGAACA
GGACTACTCGGGTTTCTAATCCCGTTCGCTCCCCATGCTTTCGCCTCTCAGCGTCAGGTCAGGCCCAGCGTGTCGCCTTCGCCACTGGTGTTCCTCCGGATCTCTACGCATTTCACCACTACACCCGGAATTCCACACGCCTCTACCTGCCTCTAGCCCCGCAGTTCGGTCACGTCCTCGCCCGGTTGAGCCGGGCGCTTTCACGCGCCACTTGCAGGACCGCCTACACGCGCTTTACACCCAGTAAATC
+
FFFFFFFF::FFFFFFFFFFFFFFFFFF:FFFFFFFFFFF:F:FFF:FFFFFFFFFFFFFFFFFFFFFFFFFFFFFFFFFFF,FFFFFFFFFFFFFFFFFFFFFFFFFFFFFFFFFFFFF,FFFFFFFFFFF,FFFFFFFFFFFFFFFFFFFFFFFFFFF:FFFFFFFFFFFFFFFFFFFFFFFFFFFFFFFFFFFFFFFFFFFFFFFFFFFFF:FF:FF,FFFFFFFFFFF:FFF:FFFFF,FF:,::F
@A00920:152:HGHKKDRXX:2:2105:10746:31688 2:N:0:CGCGTTCA+CTAGAACA
GGACTACAGGGGTATCTAATCCTGTTTGCTCCCCACGCTGTCGCACCTGAGTGTCAGTATTGGGCCAGGTAGCCGCCTTCGCCACTGATGTTCCTCCCGATATCTACGCATTTCACCGCTACACCGGGAATTCCACTACCCTCTCCCATACTCTAGCTGAGTAGTATCGACTGCAATTCCCAGGTTAAGCCCAGGGCTTTCACAATCGACTGACTCAGCCACCTGCGTGCGCTTTACGCCCAGTAATTCC
+
FFFFFFFFFF:FFFF:FF:FFFFFFFFFFFFFFFFFFF:FFFFFFFFFFFFFFFFFFFF:FFFFFFFFFFFFFFFFFF:FFFFFFFFFFFFFFFFFFFFF:FFFF:FFFFFFFFFFFFFFFFFFFFFFFFFFFFFFFFFFFFFFFFFF:FFFFFFFFFFFFFFFFFFFFFFFFFFFFFFFFFFFFF,FFFF:FF:FFF:FFFFFFFFFFFFFFFFFFFFFFFFFFFFFFFFF,FFF:FFFFFFF:,:F:F
@A00920:152:HGHKKDRXX:2:2105:28691:32612 2:N:0:CGCGTTCA+CTAGAACA
GGACTACCGGGGTATCTAATCCTGTTTGATCCCCACACTTTCGTGCCTCAGCGTCAGTTGAAGTCTAGTAAGCTGTCTACACTATCGGTGTTCTTGACGATATCTAAGCATTTCACCGCTACACCGTCAATTCCGCCTACCTCGATTCCACTCAAGCCCATCAGTATCAATCCCACCCTCCCGGTTAAGCCGGGATATTTCAGAACTGACTTAATAGGCCGCCTACGCACCCTTTAAACCCAATAAATCC
+
FFFFFFFFFFFFFFFFF:FFFF:FFFFFFFFFFFFFFFFFFFFFFFFFFFFFFFF:FFFFFFFFFFFFFFFFFFFFFFF:FFFFFFFFFFFFFFF:FFFFFFFFFFFFFFFFFFFFFFFFF:FFFFFFFF:FFFF:FFFFFFFFFFF:FFFFFFFFFFFFFFFF:FFFFF:FFFF::FFFFFF:F:FFFFFFFFFFFFFFFFFFFFFFFFFFF:FFFFFFFFFFFFFFFFFFF:FF,F,F,,F,FFFFFF
@A00920:152:HGHKKDRXX:2:2105:18349:33520 2:N:0:CGCGTTCA+CTAGAACA
GGACTACTCGGGTTTCTAATCCTGTTCGCTCCCCACACTTTCGCTCCTCAGCGTCAGGTAATGCCCAGAGAACCGCCTTCGCCACCGGTGTTCCTCCTGATATCTGCGCATTTCACCGCTACACCAGGAATTCCGTTCTCCCCTGCATACCTCTAGTCTGCCCGTATCGAAAGCAAGCACCGAGTTAAGCCCGGTGTTTTCACTCCCGACGCGACAAACCGCCTACGAGCCCTTTACGCCCAATAATTCC
+
FFFFFFFFFFFFFFFFFFFFFFFFFFFFFFFFFFFFFFFFFFFF:FFFFFFFFFFFFF:FFFFFFFFFFFFFFFFFFFFFFFFFFFFFFFFFFFFFFFFFFFFFFFFFFFFFFFFFFFFF:FFFFFFFFFFFFFF:FFFFFFFFFFFFFFFFFFFFF::FFFFFFF:FFFFFFFFFFFFFFFFFFFFFFF:FFFFFFFFFFFFFF:FFFFFFFFF::FFFFFFFFFFFFFFFFFFFFFFFFF:FFFFFFF
@A00920:152:HGHKKDRXX:2:2105:23945:34319 2:N:0:CGCGTTCA+CTAGAACA
GGACTACTGGGGTTTCTAATCCCGTTCGCTCCCCACACTTTCGCATCTCAGTGTCAGTAATGGCCCAGTACGCTGCCTTCGCCATTGGTGTTCCTTTAGATATCTACGGATTTCACTCCTACACCTAAAGTTCCGCGTACCCCTGCCATACTCAAGCAATGCAGTATGAGCAACGTTCCCGACGTTGAGCGTCGGTCTTTAATCACTCACTTACAAAGCCACCTACATGCGCTTTACGCCCAGTAATTCC
+
FFFFFFFFFFFFFFFFFFFFFFFFFFFFFFFFFFFFFFFFFFFFFFFFFFFFFFFFFFFFFFFFFFFFFFFFFFFFFFFFFFFFFFFFFFFFFFFFFFFFFFFFFFFFFFFFFFFFFFFFFFFFFFFFFFFF:FFFFFFFFFFFFFFFFFFFFFFF,FFFFFFFFFF:FFFFFF,FF:FFFFFFFFFFFFFFFFFFFFFFFFFFFFFFFFFFF:FFFFFFFFFFFFFFF:FF:FFFF,F:FFFF:FFF,F
@A00920:152:HGHKKDRXX:2:2105:13648:34428 2:N:0:CGCGTTCA+CTAGAACA
GGACTACCAGGGTATCTAATCCTGTTCGCTCCCCACGCTTTCGCTCCTCAGTGTCAGTTCCAGCCCAGAGCGCCGCCTTCGCCACTGGTGTTCCTCCGGATCTCTACGCATTTCACCACTCCACCCGGAATTCCGTCAGCCTCTACCTGCCTCGAGCCATCCAGTCTCACACGACCTCTCCCGGTTGAGCCAGGGAGCTTTCACGCATGACTTAGATCGCCGCCTACCCGCGCTTTACGCCCAATGAATC
+
FFFFFFFFFFFFFFFFFFFFFFFFFFFFFFFFFFFFFFFFFFFFFFFFFFFFFFFFFFFFFFFFFFFFFFFFFFFFFFFFFFFFFFFFFFFFFFFFFFFFFFFFFFFFFFFFFFFFFFFFFFFFFFFFFFFFFFFFFFFFFFFFFFFFFFFFFF:FFFFFFFFFFFFF:FFFFFFFFFFFFFFFFFFFFFFFFFFFFFFFFFFFFFFFFFFFFFFFFFFFFFFFFFFFFFFFFFFFFFFFFFF:F:F,FF
@A00920:152:HGHKKDRXX:2:2105:27471:34507 2:N:0:CGCGTTCA+CTAGAACA
GGACTACTGGGGTTTCTAATCCTGTTCGCTCCCCATGCTTTCGCTCCTCAGCGTCAGGTAATGCCCAGAGAACCGCCTTCGCCACCGGTGTTCCTCCTGATATCTGCGCATTCCACCGCTACACCAGGAATTCCGTTCTCCCCTGCATACCTCTAGTCCGCCCGTATCGGAAGCACGCTCAGGGTTGAGCCCTGAGTTTTCACTCCCGACGTGACGGACCGCCTACGAGCCCTTTACGCCCAATAATTCC
+
FFFF:FFFFFFFFFFFFFFFFFFFFFFFFFFFFFFFFFFFFFFFFFFFFFFFFFFFFFFF:FFFFFFFFFFFFFFFFFFFFFFFFFFFFFFFFFFFFFFFFFFFFFFFFFFFFFFFFFFFFFFFFFF:FFFFFFFFFFFFFFFFFFFFFFFFFFF:FFFFFFFFF:FF:F::F::FFFFFFFFFFFFFFFFFFFFFFFFFFFFFFF::FFFFFFFFFFFFFFFF:FFFFFFFFFFFF:FFF,,,FFF::F
@A00920:152:HGHKKDRXX:2:2105:6497:34538 2:N:0:CGCGTTCA+CTAGAACA
GGACTACTGGGGTTTCTAATCCTGTTTGCTCCCCACGCTTTCGTGCCTCAGTGTCAGTGCTGGTCCAGGTAGTCGCCTTCGCCACGGATGTTCCTCCCGATATCTACGCATTTCACTGCTACACCGGGAATTCCACTACCCTCTACCGCACTCCAGTCAGCCAGTTTCCAATGCCATTCCCAGGTTGAGCCCAGGGCTTTCACATCAGACTTAACAAACCACCTACGCACGCTTTACGCCCAGTAATTCC
+
FFFF:FFFFFFFFFFFFFFFFF:FFFF:FFFFFFFFFF:FFFFFFFFFFFFFF:FFFFFF:::FFFFF:F,FFFFFFFFFFFF:FFFFFFFFFFFFFFFFFFFFFFF:FFFF:F::FF,:FFFFFFFFFF:FFFFFFFFFFF::FFFFFFFFFFFFF::FFFFFFFFFFFFF,FFFFF,FFFFFFFFF:F:FFF:FF:FFFFFFFFFFFFF:FFFFFFF,FFFF:FFFFFFFFFFFFFFFFFFF,::FFF
@A00920:152:HGHKKDRXX:2:2105:22779:34648 2:N:0:CGCGTTCA+CTAGAACA
GGACTACCGGGGTTTCTAATCCTGTTCGCTCCCCATGCTTTCGCTCCTCAGCGTCAGGTAATGCCCAGAGAACCGCCTTCGCCACCGGTGTTCCTCCTGATATCTGCGCATTCCACCGCTACACCAGGAATTCCGTTCTCCCCTGCATACCTCTAGTCCGCCCGTATCGGAAGCACGCTCAAGGTTGAGCCTTGAGTTTTCACTCCCGACGTGACGGACCGCCTACGAGCCCTTTACGCCCAATAATTCC
+
FFFFFFFFFFFFFFFFFFFFFFFFFF:FF:FFFFFFFFFFFFFFFFFFFFFFFFFFFFFFFFFFFFFFFFFFFFFFFFF:F:FFFFFFFFFFFFFFFFFFF,FFFFFFFFFFFFFFFFFFFFFFFFFFFFFFFFFFFFFFFFFFFFFFFFFFFFFFFFFFFFFFFFFFFFFFFFFFFFFFFFFFFFFFFFFFFF:FFFFFFFFFFFFFFFFFFFF:FFFFFFFFFFFFFFFFF:FFFFFFFFF,FFFF:F
@A00920:152:HGHKKDRXX:2:2105:19117:34945 2:N:0:CGCGTTCA+CTAGAACA
GGACTACACGGGTATCTAATCCTGTTCGCTCCCCACGCTTTCGTGCCTCAGTGTCAGAGCTAGTCCAGGTGGCCGCCTTCGCCACAGATGTTCCTCCCGATCGCTACGCATTGCACTGCTCCACCGGGAATTCCACCACCCTCTACCGCACTCTCGTCCGCCAGTATCCACCGCAATTCCCAGGTTGAGCCCGGGGCTTTCACGGCAGACTTAACGAACCACCTACGCACGCTTTACGCCCAGTAATTCC
+
:,FFFFFFFFF:FFFF,:FF,:FF:,FF:,FFFF,FFF,,FF,F,:,FFFFFF,FFF,F::F,FFFFFF,:FFFFFFF,:F:FFFFFFFFF::FFF,F,F,F,FFFF:F:FF,FFFFF,F,,FF,FF::FF,,:FFF,FFF,:,F:FFF,FFFF,:FFF:FFFFF,FFFFFF,FF,F,FF:,F,:FFFF,FFF,FFFF,,FFFFF,FFFFFFFFF:FF:FF:FFFFFFFFFFF,FFF,F,FFFFF:F,:F
@A00920:152:HGHKKDRXX:2:2105:18159:35102 2:N:0:CGCGTTCA+CTAGAACA
GGACTACCGGGGTTTCTAATCCTGTTTGCTCCCCACGCTTTCGCACCTCAGCGTCAGTACCGGACCAGTGAGCCGCCTTCGCCACTGGTGTTCTTCCTAATATCTACGAATTCCACCTCTACACTAGGAGTTCCACTCACCTCTTCCGGACTCTAGATCGCCAGTATGAAAGGCAGTTCCAGGGTTGAGCCCTGGGATTTCACCCCTCACTTAACGATCCGCCTACGTGCGCTTTACGCCCAGTAAATCC
+
FFFF,FFFFFFFF:FF:FFFFFFF:FFFFFFFFF:FFFFFFFFFFFFFF:FFFFFFF,FFFFFFFFFFFFFFFFFFFF::FFFFFFFFFFFFFF:FFFFFFFFFF,FFFFFFFFFFFFFFFFFFFFFFFFFFFFFFFFFFFFFFFFFFF:FFFFFFFFFFFF:FF,FFFF:FFF,FFFFFFFFFFFFFFFFFFFFFFFF,FFFFFFFFFFFFFFFFFFFFFFFFFFFFFFFFFFFFFFFFFFFFFFFFFF
@A00920:152:HGHKKDRXX:2:2105:30029:35305 2:N:0:CGCGTTCA+CTAGAACA
GGACTACAGGGGTATCTAATCCGGTTCGCTCCCCACGCTTTCGCTCCTCAGCGTCAGTATAGGACCAGAAAGCCGCCTTCGCCACTGGTATTCCTCCCGATATCTACGCATTTCACCGCTACACCGGGAATTCTGCTTACCTCTGCCCACCTCCAGTCTGCCAGTATCCCATGACCACTCCCAGTTGAGCCGGGAGATTTCACACCAGACTAAAAATACCCCCTACAAGCCCTTTAAGCCCAGAAAATAC
+
FFFF:FF,,FFFFFFFFFFFFFFF,F,FFFFFFFFFFFFF:FFFFFFFFFFFFFFFF,F,FFF,F:FFFF:FFFFFFFFFF:FFFFFFFFFFFFFF:FFFFFFFFFFFFFFF,FFFF,FF,FFFFFFFFFFFF,FFFF,FF,FF,FF:FFFFFFFF,F:,,F::FF:FF,F,F,FF,F:FFFFFFFFFFFFFFFFFFFFFFF,F,,FFFFF,:F,F,FFF,FF,F,,F,,FFF:F,,,FFF:,:F,F,FF
@A00920:152:HGHKKDRXX:2:2105:25898:35665 2:N:0:CGCGTTCA+CTAGAACA
GGACTACTAGGGTTTCTAATCCTGTTTGCTCCCCACGCTTTCGCGCCTCAGCGTCAGTACCGGACCAGTGAGCCGCCTTCGCCACTGGTGTTCCTGCGAATATCTACGAATTTCACCTCTACACTCGCAATTCCACTCACCTCTTCCGGACTCTAGACACCCAGTATCAAAGGCAGTTCCGGGGTTGAGCCCCGGGATTTCACCCCTGACTTAAATGTCCGCCTACGCGCGCTTTACGCCCAGTAATTCC
+
FFFFFFFFFFFFFFFFFFFFFFFFFFFFFFFFFFFFFF,FFFFFFFFFF:FFFFFFFFFFFFFFFFFFFF:FFFFFFF:FFFFFFFFFFFFFFFFFFFFFFFFFFFFFFFFF,FFFFF:FFFFFFFFF:F:FFFFFF:FFF:FFFFFF:FFFFFFFFF:FFFFFFFFFFF:,FF,FFFFFFFFFFFFFFFFFFFFFFFFFF:,FFFF::FFFFFFFFFF:FFFF:FFFFFFF,,F,FFFFF:F,,,:::F
@A00920:152:HGHKKDRXX:2:2105:9570:36323 2:N:0:CGCGTTCA+CTAGAACA
GGACTACTGGGGTTTCTAATCCCGTTTGCTCCCCTAGCTTTCGCGCCTCAGCGTCAGTTACAGTCCAGAAGGCCGCCTTCGCCGCTGGTATTCCTCCCGATATCTACGCATTTCACCGCTACACCGGGAATTCTGCCTTCCTCTCCTGTACTCAAATTCAACAGTCTCGGTTGCACTTCCAGGGTTAGGCCCTGGGCTTTCACAACCGACTTGTCAAATCGCCTACGCGCCCTTTACGCCCACTAATTCC
+
FFFFFFFFFFFFFFFFFFFFFFFFFFFFFFFFFFFFFFFFFFFFFFFFFFFFFFFFFFFFFFF:FFFFFFFFFFFFFFFFF:FFFFFF,F:FFFFFFFFFFFFFFFFFFFF:FFFFFFFFFFFFFFFFFFFFFFF:FFFFFFFFFF:FFFFFFFF:FFFFFFFFFFFFFFFFFFFFFFFFFFFFFFFFFFFFFFFFFFFFFFF:FFFF:F:FFFFF,FFFF:FFFFFFFFFFFF:FF:FFFF,:FFFFFF
@A00920:152:HGHKKDRXX:2:2106:7419:1532 2:N:0:CGCGTTCA+CTAGAACA
GGACTACTCGGGTATCTAATCCTGTTCGCTCCCCACGCTTTCGTCCATCAGTGTCAATGCAATGTTAGTGATCTGCCTTCGCAATTGGTATTCTCTGTAATATCTATGCATTTCACCGCTACACTACATATTCTAACCACTTCACATTGATTCAAGATAGCCAGTAGCAAAGGCAATTCTACAGTTGAGCTGCAGGATTTCACCTCTGCCTTAACCAACCACCTAAGGACCCTTTAAACCACAGGATTCC
+
FFFFF:F,FFF,FFFFFFFFFFFF:FFFFFFFFF:,F::FFFFFFFF,F,FFFFFFFFF:FFFFFF,FFFFFFFFFF,F:FFFF:FFF:FF::F,FFFFFF:FFFF:F,FFFF,FFF:F,FFFFFFFF,,,FFFFF:,,FFFFF:FF:FFF,FF:F:FFFF:FF,F,,F:::F,,FF:,F:,,,,FF,FF:,FFFFF:FF,:FFFFF,,,F,,FFFF,:FFF,:,,:FFFF,:,F,F::F,,,,:,F::,
@A00920:152:HGHKKDRXX:2:2106:9326:1767 2:N:0:CGCGTTCA+CTAGAACA
GGACTACCAGGGTTTCTAATCCCGTTTGCTCCCCTGGCTTTCGCGCCTCAGCGTCAATGCCGGTCCAGGATGCCGCCTTCGCCACCGGTGTTCCTCCCGATATCTACGCATTTCACCGCTACACCTGGAATTCCGCATCCCTCTCCCGGATTCAAGCCACCCAGTATCAGACGCCGTTCCCCGGGTGAGCCGAGGGCTTTCACGTCTGACTTAGGCGGCCGCCTACGCGCCCTGTACGCCCAGTAATTCC
+
:FFFFFFFFFFFF,FFFFFFFFFFF,FFFFFFFFFFFFFFFFFFFFFFFFFFFFFFF,FFFFFFFFFFFFFFFFFFF:FFFFFFFFF:FFFF:FFFF,FFFFFFFFFFF:,FFFFFFFFFFFFFFFFFFFFFF:,FFFFFFF:FF:F:FF,:FF:FFF:FFFFFF,,FFFFFFF,FFFFFFFFF:FFFFFFFFFFF,,:,FFFFFFFFFFF:FFFFFFFFFFFFFFFFFFFFF,:FFFF:FFF:F,FFFF
@A00920:152:HGHKKDRXX:2:2106:32371:1908 2:N:0:CGCGTTCA+CTAGAACA
GGACTACAAGGGTTTCTAATCCGGTTTGCTCCCCACGCTTTCGTGCCTCAGCGTCAGGAAAGGCCCAGCGGGCTGTCTTCACCTTCGGCGTTCCGATAGATCTCTACGCATTCCACCGCTCCACCTATCGTTCCACCCGCCTCTACCTTCCTCAAGCTCCGTAGTTTGCCCCGCAATTCCACGGTTGAGCCGTGGGATTTCACAGGACACTTTCGGAGCCGCCTACGCACCCTTTAAGCCCAGTGATTCC
+
FFFFFFFFFFFFF:FFFFFFFFFFFF:FFFFFFFFFF:FFFFFFFFFFFFFFFFFFFFFFFFFFFFFFFFF:FFFFFFFFFFFFFFFFFFFFFFFFFFFFFFFFFFFFFFFFFFFFFFFFFF:FFFFFFFFFFFFFFFFFFFFFFFFFFFFFFF:FFFFFFFFFFFFFFFFFFFFFFFFF:F:FFFFFFFFFFFFFFFFFF:FFFFFFFFFFFFFF:FFFFFFFFFFFFFFFFFFFFFFFFFFFFFFFF:
@A00920:152:HGHKKDRXX:2:2106:9579:2331 2:N:0:CGCGTTCA+CTAGAACA
GGACTACTAGGGTTTCTAATCCTGTTCGCTCCCCACGCTTTCGTGCCTCAGCGTCAGTTACAGCCTAGTAAGCTGCCTACGCAATCGGTGTTCTTGAAGATATCTAAGCATTTCACCGCTACATCTTCAATTCCGCCCACCTCGTCTGTACTCAAGCCCCCCAGTATCAATGGCAGTTCCGCGGTTGAGCCGCGGGCTTTCACCACTGACTTAAGGGGCCGCCTACGCACCCTTTAAACCCAATAAATCC
+
FFFF:FFFFFFFF,FFFFFFFFFFF,:FFFFFFFFFFFFF:FFFFFFFFFFFF:F:F:FFFFFFFFFFFFFFF:FFFF:FFFF,FFFFFFFFFFFFF:FFF,FFFFFFFFFFFFFFFFF:FFFF:FFF:FFFFFFFF:FFFFFFFF:FFFFFFFF,FFFFFFFFF:F:FF::FFFFFFF:F:FFFFFF:FFFFFFFFFFFFFF:FFF:FF:FFFFFFFFFFFFF:FFFFF:FFF:F,FF::F::FF:F:F
@A00920:152:HGHKKDRXX:2:2106:1136:2362 2:N:0:CGCGTTCA+CTAGAACA
GGACTACCGGGGTATCTAATCCTGTTTGCTACCCACGCTTTCGCACCTCAGCGTCAGTATCAGACCAGTGTGTCGCCTTCGCCACTGATGTTCCTTCCGATCTCTACGAATTTCACCGCTACACACGAAATTCCACACCCCTCTTCTGTACTCCAGCCATCCAGTTCTGAATGCAATTCCCAGGTTGAGCCCGGGGCTTTCACATCAAGCTTAGATAACCGCCTACGCGCGCTTTACGCCCAGTAATTCC
+
FF:FFFF:FFFFFFFFFFFFFFFFFFFFFF,FFFFFFFFFFFFF:FFFFF::FFFFFFFFF:FFFFFF,F,F:FFFFFFFFF,,FFFFFFFFFFF:F:,FFFFFFFFF,FFFFFFFF,FFFFFF,,FFFFFFFFFFFF,FFFFF,F,F,,FFFFFF:,,,,FFFFFF,:FF,FFFFF:FFF::FFFFFFFF,,FFF:FFFFFFF,F::,FFFFF,,FFF:::FFFFFFFFFFFFFFFFFFFFFFFF,FFF
@A00920:152:HGHKKDRXX:2:2106:31060:2425 2:N:0:CGCGTTCA+CTAGAACA
GGACTACAAGGGTTTCTAATCCCGTTTGCTCCCCTAGCTTTCGCGCCTCAGCGTCAGTTATGGTCCAGGATGCCGCCTTCGCCACCGGTATTCCTCCAGATATCTACGCATTTCACCGCTACACCTGGAATTCTACATCCCTCTCCCATACTCAAGCCTCCCAGTATCAGACGCAGTTCCCAGGTTAAGCCGGGGGATTTCACGTCTGACTTAGAAGGCCGCCTACGCGCCCTTTACGCCCAGTAATTCC
+
FFFFFFFFFFFFF:FFFFFFFFFFFFFFFFFFFFFFFFFFFFFFFFFFFFFFFFFFFFFFFFFFFFFFFFFFFFFFFFFFFFFFFFFFFFFFFFFFFFFFFFFFFFFFFFFFFFFFFFFFFFFFFF:FFFFFFFFFFFFFFFFFFFFFFFFFFFFFFFFFFFFFF:FFF,:FFFFFFFFFFFFFFFFFFFFFFFFFFFFFFFFFFFFFFFFFFFFFFFFFFFFFFFFFFFFFFFFFFFFFFF:FFF:FFF
@A00920:152:HGHKKDRXX:2:2106:3170:2534 2:N:0:CGCGTTCA+CTAGAACA
GGACTACAGGGGTATCTAATCCTGTTTGCTCCCCACGCTTTCGTACATGAGCGTCAGTCTTATCCCAGGGGGCTGCCTTCGCCATCGGTGTTCTTCCACATCTCTACGCATTTCACTGCTACACGTGGAATTCCACCCCCCTCTGACAGACTCTAGCCATGCAGTCACAAATGCAGTTCCCAGGTTAGGCCCGGGGATTTCACACCTGTCTTGCAAAGCCGCCTGCGTACGCTTTACGCCCAGTAATTCC
+
FFFFFF:FFFF:F:FFFF:FFFFF:FFFFFFFFFFFFFFFFFFFFFFFFFFFFFFFFFFFFFF,FFFFFFF:F,FFFFFFFFFFF:FFFFFFFF:FFFFFF,FFFFFF,FFFFFFFF:FFFFFFFFFFFFFFFFFFF,FFFFFF:FFFFFFFF:FFFF:FF,FFFFFFF:,,F:FFFF:FFF,FFF:FFF:FFFFF,FFFFF:FFFFF:F:F:FF,FFFFFFFFF,::F:FFFFF:FFFFF:FFFFFFF,
@A00920:152:HGHKKDRXX:2:2106:23592:2957 2:N:0:CGCGTTCA+CTAGAACA
GGACTACTCGGGTTTCTAATCCTGTTTGCTCCCCACGCTGTCGCGCCTCAGCGTCAGCCACTGCCCAGCAGGCCGCCTTCGCCACCGATGTTCCTCCGGATCTCTACGCATTCCACCGCTACACCCGGAATTCCACCTGCCTCTACAGTGCTCAAGCCCAGCAGTTCGCACGGCAGACCCGGGGTTGAGCCCCGGGCTTTCACCGCACGCTTACCAGGCCGCCTACGCGCCCTTTACGCCCAGTGAGTCC
+
FF:FFFFFFFFFFFFFFFFFFFFFFFFFFFFFFFFFFFFFFFFFFFFFFFFFFFFFFFFFF:FFFFFFFFFFFFFFFFFFFFFFFFFFFFFFFFF:FFFFFFFFFFFFFFFFFF,FFFFFFFFFFFFFFFFFFFFFF:FFFFFFFFFFFFFFFFFFFFFFFFFFFFFF::F:FF,FFFFFFFFFFFFFFFFFFFFFFFFFFFFFFFFFFFFF:FFFFFFFFFFFFFFFFFFF,FF:FFFFFFFFFF,FFF
@A00920:152:HGHKKDRXX:2:2106:20365:3223 2:N:0:CGCGTTCA+CTAGAACA
GGACTACTGGGGTATCTAATCCCGTTCGCTCCCCATGCTTTCGCGTCTCAGCGTCAGTCTGTGACCAGGGTGCCGCCTTCGCCTCTGGTATTCCTCCGGATCTCTACGCATTTCACCACTACACCCGGAATTCTGCACCCCTCTTCACCACTCTAGCCTGCCAGTCTCACCGCAACTATCCCAGTTTAGCCGGGAGCTTTCAACAGTGACTTGGCAAACCGCCTACACGCGCTTTACGCCCAGTAATTCC
+
FFFFFFF:FFFFF:FFFFFFFFFFFFFFFFFFFF::FFF,FFFFF,FFFFFFFFFFF::,F:FFFFFF:F,FFFFFFFFFFFF,FFFFF,FFFFFFFFFFF:FFFFFFFFFFFFFFF,FF,FFFF,FFFFFFF:FFFF:FF:FF,F:F,FFFFFFFF:,FFFFFFFFF,FF:F:,FF,,F:FFFFF,FFFFF,FFFFFFF:FF::,,FFFFF,F:F,FF:FF:FFFF,F::FFFFF:FFFFFFFF::FFF
@A00920:152:HGHKKDRXX:2:2106:15908:3396 2:N:0:CGCGTTCA+CTAGAACA
GGACTACTAGGGTTTCTAATCCCGTTTGCTCCCCTAGCTCTCGCACCTCAGCGTCAGGAATGGACCAGAGAGTCGCCTTCGCCACTGGTGTTCCTCCTGATATCTACGCATTTCACCGCTCCACCAGGAATTCCACTCTCCCCTCCCATCCTCTAGCTCCGCAGTATCGGGCGCAGTTCCTCAGTTAAGCTGAGGGCTTTCACACCCGACTTACGAAACCGCCTACGTGCGCTTTACGCCCAGGGATTCC
+
FFFFFFFFFF:FFFFFFFFFFFFFF:FFFFFFFFFFF:FFFFFFFFFFFF:FFFFF::FFF,FFFFFFFFFFFFFFFFFFFFFFFFFF:FF:,FFFF::F::FFFF,FFF,FFFFFFFFFFFFFFFFF,FFFFFFFFFFFFFFF:FFFFFFF:FFFFF:FFF,:::,FFFFFF:,FFFF:,:FF,FFFFFFF:FFFF,F,,FFFFFFF:FF,:FFFFF:F:,FF:F:,FFFFFFFFFFFFF,,,FFF:,F
@A00920:152:HGHKKDRXX:2:2106:28501:4257 2:N:0:CGCGTTCA+CTAGAACA
GGACTACAAGGGTATCTAATCCTGTTTGATCCCCACGCTTTCGTGCCTCAGAGTCAATATTCGCGTAGTGAGCTGCCTTCGCAATTGGTGTTCTATGTCATCTCTAAGCATTTCACCGCTACATGACATGTTCCGCTCACCTCCACGGTATTCAAGACAGATAGTATCAACGGCAGTTTCCGGGTTAAGCCCGGAGATTTCACCACTGACTTACCTGCCCTCCTACGCACCCTTTAAACCCAGTGAATCC
+
FFFFF,FFFFFFFFFFFFFFFFFFFFFFFFFFFF:FFFFFFFFFFFFFFFFFFFFFFFFFFFFFFFFFFFFFFFFFFFFFF:FF:FFFFFFFFFFFFFF:FFFFF:FFFFFFFF,FF:FFFFFFFFFFF:FFFFFFFFFFFFFFFFFFF:FFFFFFFFFFFF:F:FFFFFFFFFFFF:F:FFFF,:FFFFFFFFFF:,FFFFFFFF:FFFF,FFFFFFFFFFFF,::FFFFF,FFF:FFFF,F:FF,FFF
@A00920:152:HGHKKDRXX:2:2106:23873:5321 2:N:0:CGCGTTCA+CTAGAACA
GGACTACCAGGGTTTCTAATCCCGTTCGCTCCCCTAGCTTTCGCGGCTCAGCGTCAGGTGCAGCCCAGGGCGCCGCCTTCGCCTCTGGTGTTCCTCCGGATCTCTACGCATTTCACCACTCCACCCGGAATTCCACGCCCCTCTACTGCCCTCCAGCGGCCCAGTTTCGAACGGCCTCTCCCAGTTGAGCCGGGAGCTTTCACGTCCGACTTGGACCACCGCCTGCCCGCGCTTTACGCCCAGTAAATCC
+
FFFFFFFFFFFFFFFFFFFFFFFFFFFFFFFFFFFFFFFFFFFFFFFFFFFFFFFFFFFFFFFFFF:FFFFFFFFFFFFFFFFFFFFFFF:FFFFFFFFFFFFFFFFFFFFFFFFFFFFFFFFFFFFFFFFFFFFFFFFFFFFFFFFFFFFFFFFFFFFFFFFFFFFFFF:FFFFFFFFFFFFF:FF:FFFFFFFFFF:FFFFFFFFFFF:FFF,FFFFFFFFFFFFFFFFFFFFFFFFFFFFFFFFFFF
@A00920:152:HGHKKDRXX:2:2106:6027:6167 2:N:0:CGCGTTCA+CTAGAACA
GGACTACAGGGGTTTCTAATCCCGTTCGCTACCCTGGCTTTCGCGGCTCAGCGTCAGGTGCAGCCCAGGGCGCCGCCTTCGCCTCTGGTGTTCCTCCGGATCTCTACGCATTTCACCACTCCACCCGGAATTCCACGCCCCTCTACTGCCCTCTAGCGGCCCAGTTTCGAACGACCTCTCCCAGTTGAGCCGGGAGCTTTCACGTCCGACTTGGACCACCGCCTGCCCGCGCTTTACGCCCAGTAAATCC
+
FFFFFFFFFFFFFFFFFFFFFFFFFFFFFFFFFFFFFFFFFFFFFF:FFFFFFFFFFFFFFFFFFFFFFFFFFFFFFFFFFFFFFFFFFFFFFFFFFFFFFFFFFFFFFFFFFFFFF:FFFFFFFFFFFFFFFFFFFFFFFFFFFFFFFFFFFFFFFFFFF:FFFFFFFFFFFFFFFFFFFFFFFFFFFFFFFFFFFFFFFFFFFF:FFFFFFF,FF,FFF:FFF:FFFFFFF:F:FFFFFFFFF,FF:F
@A00920:152:HGHKKDRXX:2:2106:14642:6308 2:N:0:CGCGTTCA+CTAGAACA
GGACTACAGGGGTATCTAATCCTGTTTGCTCCCCACGCTTTCGCGCTTTAGTGTCAGTGTTCGGCCAGGTAGCCGCCTTCGCCTCTGGTGTTCCTCACGATATCTACGCATTTCACTGCTACACCGTGAATTCCGCTACCCTCTCCAATGCTCTAGTCATGTAGTTTCAGGCGCAGTTTCGGAGTTGAGCTCCGAGATTTCACACCTGACACACACAACCGCCTGCGCACCCTTTACGCCCAGTGAATCC
+
:FFFFFFFFFF:FFFFFFF,FFFFFFFFFFFFFFFFFFF:FFF:FFFFFFFFF:FFFFFF:FFFFFFFFFFFFFFFFFFFFFFFF:FFFFFFFFFFFFFFFFFFFFFFFFFFF:FFFFFFFFFFFFF:FFFFFFFFFFFFFFFFFFFFFFFFFF:FFFFFFFFFFFFFFFFFFFFFFFFFFFFFFFFFFFFFFFFFFF:FFFF:FFFF:FFFFFFFFFFFFFFF,F:FFFFF:FFF:FFFFFFFFF,FFF
@A00920:152:HGHKKDRXX:2:2106:13702:7122 2:N:0:CGCGTTCA+CTAGAACA
GGACTACTCGGGTTTCTAATCCTGTTTGCTCCCCTAGCTTTCGCAGCTGAGTGTCAGTAATAGTCCAGGTACTTGCTTTCGCCATCGGTGTTCCTCCCGATATCTGCGCATTCCACCGCTACACCAGGAATTCCAGTCTCCCCTACCGCACTCTAGTCTGCCCGTACCCACTGCAGGCCCGAGGTTGAGCCTCGGGTTTTCACAGCAGACGCGACAAACCGCCTACGAGCTCTTTACGCCCAATAATTCC
+
FFFFFFF:FFFFF:FFFFFFFF,FFFFFFFFFFFFFFFFFFFFFFFFFFFFFFFFFFFF:FFFFF:FFFFFFFFFFFFFFFFFFFFFFFF:FFFFFFFFFFFFFFFFFFFFF,FFFFFFF:FFFFFFF:FFFFFFFFFFFFFF:F:FFF,FFFFFFFFFFFFFFFFFFFFFFFFFF,FFFF:FFFFFFFFFFFF,FFF:FFFFFFFFFFFFFF::F::FF,FFFFFFFFF:FFFFF:FFFF:,FFFFFFF
@A00920:152:HGHKKDRXX:2:2106:31485:7388 2:N:0:CGCGTTCA+CTAGAACA
GGACTACTAGGGTATCTAATCCTGTTCGCTCCCCACGCTTTCGCTCCTCAGTGTCAGTGCCAGCCCAGAGCGCCGCCTTCGCCGCTGGTGTTCCTCCTGATATCTGCGCATTTCACCGCTACACCAGGAATTCCATGCTCCCCTACTGGACTCTAGCCACAGCAGTATCGGGTGGCGTCTCCAGGTTGAGCCTGGAGGTTTCACACCCGACTTACTGAGCCACCTACGAGCTCTTTACGCCCAATAAATC
+
FFFFFFFFFFFFFFFFFFFFFFFFFFFFFFFFFFFFFFFFFFFFFFFFFFFFFFFFFFFFF:FFFFFFFFFFFFFFFFFFFFFFFFFFFFFFFFFFFFF:F:FFFFFFFFFFFFFFFFFFFFF::FFFFFFFFFFFFFFFFFFFFFFFFFF:FFFFFFFFFFFFFFFFFFFFFFFFFFFFFFFFFFFFFFF:FFFFFFFFFF:FFFFFFFFFF:FFFFFFFFFFFFFFFFFFFFFFFFFFFFFFFF:FFF
@A00920:152:HGHKKDRXX:2:2106:9914:7451 2:N:0:CGCGTTCA+CTAGAACA
GGACTACTCGGGTATCTAATCCTGTTTGCTACCCACGCTTTCGCTCCTCAGCGTCAGTTTCGGCCCAGAGTGGCGCCTTCGCCACTGGTGTTCCTCCTGATATCTGCGCATTTCACCGCTACACCAGGAATTCCCCACTCCCCTACCGTACTCAAGTCATAGCAGTATCGGGTGGCGTCTCTGGGTTAAGCCCAGAGTTTTCACACCCGACTTACTAAACCGCCTACGAGCTCTTTACGCCCAATAAATC
+
FF:FFFFFFFFFFFFFF:FF:FFF:FFFFFFFFFFFFFFFFFFFFFFFFFF:FFFFFFFFFFFFFFFFFFFFFFFFFF,FFFFFFFFFFFFFFFFFF,FFFFF:FF:FF,,FFFFFFFFF:F,FF,FFFFF,FFFFFFFFFF:FFFFFF,:FF,,FFFFFF:FFFF:FFFFFFFFFFFF,FFFFFFFFFFF:FFF:FF,:FF,FF:FFF,FFFFFF,,:F,FFFF,FFFFF,FF:FF:FF:FFF,,:,FF
@A00920:152:HGHKKDRXX:2:2106:29396:7560 2:N:0:CGCGTTCA+CTAGAACA
GGACTACCAGGGTTTCTAATCCGGTTTGCTCCCCACGCTTTCGCCCCTGAGCGTCAGGACAGGGCCAGGATGCCGCCTTCGCCACTGGTGTTCCTCCCGATATCTACGCATTTCACCACTACACCGGGAATTCCACATCCCTCTCCCTGCCTCAAGCCTGCCAGTTTTCGAAGCACCCTCCCAGTTGTGCCGGGAGATTTCACTTCGAACTAGACAGGCCGCCTGCGGGCTCTTTACGCCCAATAAATCC
+
FFFFFFFFFFFFFFFFFFFFFFFFFFFFFFFFFFFFFFF,FFFFFFFFF:FFFFFFFFFFFFFFF:,FFFFFFFFFFFF:FF,FFFFFFFFFF:F:FFFFFFFFFFFFFFFFF:,,:FFFFF::FFFFFFFF:FFFFFF,FFFFFFFFF,FFFFFFFFFFFFFF:FFFFFFFF::FFFFFFFFFFFF,F::FFFFFFFFFFF:FFFFF,FF:FFFFFFFFFFF:FFFFF,FF,,F,::FFF,FF,,,FFF
@A00920:152:HGHKKDRXX:2:2106:30924:7764 2:N:0:CGCGTTCA+CTAGAACA
GGACTACTCGGGTTTCTAATCCTGTTTGATCCCCGCGCTTTCGGGTCTCAGTGTCAATGTTGGGCCAGATCGCCGCCTTCGCCACCGGTGTTCCTCCAGATATCTACGTATTTCACCACTACACCTGGAATTCCACGATCCTCTCCCACATTCAAGCTCTACAGTATCAAAAGCACTTCCCGAGTTAAGCCCGGGGCTTTCACTCCTGACTTATAGAGCCACCTACACCCGCTTTACGCCCAATAATTCC
+
FFFFFFFFFFFFFFFFF:FFFFFFFFFFFFFFFFFFFFFFFFFFFFFFFFFFFFFFFFFFFFF:FFFFFFFFFFFFF:FFFFFFFFFFFFFFFFFFFFF:FFFF,FFFF:F,FFFFFFFF,FF:FFFFF:F:FFFFFFFFFFFFF:FFFFF:FFFF:FF:FFFFFFFFFF:FFFFFF,FFFFFF,FFFFFFFFFFFFF,FF:FF:FFFFFF:FFFFFFFFFFFFFFFFFFF,,,:,F:F::::FF::F:F
@A00920:152:HGHKKDRXX:2:2106:23411:8938 2:N:0:CGCGTTCA+CTAGAACA
GGACTACAAGGGTATCTAATCCTGTTTGCTCCCCACGCTGTCGCGCCTCAGCGTCAGCAACTGCCCAGCAGGCCGCCTTCGCCACCGGTGTTCTTCCGGATCTCTACGCATTCCACCGCTACACCCGGAATTCCACCTGCCTCTACAGTGCTCAAGTGAAGCAGTTCGCACGGCCGATCCGGGGTTGAGCCCCGGACTTTCACCACACGCTTACCCCACCGCCTACGCGCCCTTTACGCCCAGTGATTCC
+
FFFFFFFFFFFFFFFFFFFFFFFFFFFFFFFFFFFFFFFFFFFFFFFFFFFFFFFFFFFFFFFFFFFFFFFFFFFFFFFFFFFFFFFFFFFFFFFFFFFFFFFFFFFFFFFFFF:FFFFFFFFFFFFF:FFFFFF:FFFFFFFFFFF:FF::FF,FFF:FFFFFFFFFFFFFFFFFFFFFFFFFFFFFFFFFFFFFFFFFFF:FFFFFFF,FFFFFFFFFFFFFFFFFFFFF:FFFF:FFF,F,FFFFFF
@A00920:152:HGHKKDRXX:2:2106:12228:9925 2:N:0:CGCGTTCA+CTAGAACA
GGACTACCGGGGTTTCTAATCCCGTTTGCTCCCCTGGCTTTCGCGCCTCAGCGTCAATGCCGGTCCAGGATGCCGCCTTCGCCACCGGTGTTCCTCCAGATATCTACGCATTTCACCGCTACACCTGGAATTCCACATCCCTCTCCCGGATTCGAGCCTGCCAGTATCGGACGCAGTTCCCGGGTTGAGCCCGGGGATTTCACGTCCGACTTAACAGGCCGCCTACGCGCCCTTTACGCCCAGTAATTCC
+
FF:FFFFFFFFFFFFFFFFFFFFFFF:FFFFFFFFFFFFFFFFF:FFFFFFFFFFFFF:FFFFFFFFFFFF:FFFFFFFFFFFFFFFFFFFFFFFFFFFFFFFFFFFFFFFFFFFFFFFFFFFFFFFFFFFFFFFFFFFFFFFFFFFFFFFFF:FFFFFFFFFFFFFFFFFFFFFF:FFFFFFFFFFFFFFF,FFFFFFFFFFFFF:FFFFFFFFFF:FFFFFFFF,FFFFFFFFFFFFFFFFFFFFFFF
@A00920:152:HGHKKDRXX:2:2106:27534:11412 2:N:0:CGCGTTCA+CTAGAACA
GGACTACTAGGGTATCTAATCCTGTTTGCTCCCCACGCTTTCGTGCCTCAGTGTCAGTGCTGGTCCAGGTAGTCGCCTTCGCCACAGATGTTCCTCCCGATCTCTACGCATTTCACTGCTACACCGGGAATTCCACTACCCTCTACCGCACTCTGGCTCGCCAGTATCCAATGCCATTCCCAGGTTGAGCCCAGGGCTTTCACATCAGACTTCACAAACCTCCTACGCACGCTTTACGCCCAGTACTTCC
+
FFFFFFFFFFFFFFFFFFFFFFFFFFFFFFFFFFFFFFFFFFFFFF,FFFF:FFFFFFFFFF,,:FFF:F,FFFFFFF:FFFFFFFFFFFFFFFFFFFF,,FF:F:FFF,FFFFFFFF,FFF:F:FFFFFF,:FFF,F:,FFF,,,F:FFF::F::FFFFFFFF:F:FFF,F:FF:FFFFF,FFF,F:FFFFFFFFFFFFF,:,F:FFFFFF,,F,FF,F,:F,F:FF:F:F,FFFF:FF:FFF,:,F,F
@A00920:152:HGHKKDRXX:2:2106:19352:11710 2:N:0:CGCGTTCA+CTAGAACA
GGACTACTCGGGTATCTAATCCTGTTTGCTCCCCACGCTTTCGCACCTCAGCGTCAGTACCGGACCAGTGAGCCGCCTTCGCCACTGGTGTTCTTCCTAATATCTACGAATTCCACCTCTACACTAGGAGTTCCACTCACCTCTTCCGGACTCAAGATCGCCAGTATCGAAGGCAGTTCTGGAGTTGAGCTCCAGGATTTCACCCCCGACTTAACGATCCGCCTACGTGCGCTTTACGCCCAGTAAATCC
+
FFFFFFFFFFFFFFFFFFFFFFFFFFFFFFFFFFFFFFFFFFFFFFFFFFFFFFFFFFFFFFFFFFFFFFFFFFF:F,FFFFFFFFFFFFFFFFFFFFFFFFFFFFFFFFFFFFFFFFFFFFFFFFFFFFFFFFFFFFFFFFF:FFFFFFFFFFFFFFFFFFFFFFFFFFFFFFFFFFFFFFFFFFFFFFFFFFFFFFFFFFFFFFFFFFFF,:FFFFFFFFFFFFFFF:FF,FFFFFFFFFFF,:FFFF
@A00920:152:HGHKKDRXX:2:2106:19687:11976 2:N:0:CGCGTTCA+CTAGAACA
GGACTACTCGGGTATCTAATCCCGTTCGCTACCCTGGCTTTCGCGGCTCAGCGTCAGGTGCAGCCCAGGGCGCCGCCTTCGCCTCTGGTGTTCCTCCGGATCTCTACGCATTTCACCACTCCACCCGGAATTCCACGCCCCTCTGCTGCCCTCTAGCTGCCCAGGTTCGAACGGCCTCTCCCGGTTGAGCCGGGAGCTTTCACGTCCGACTTGAACAGCCGCCTGCCCGCGCTTTACGCCCAGTAAATCC
+
FFFFFFFFFFFFF:FFFFFFFFFFFFFFFFFFFFFFFFFFFFFFFFFFFFF:FFFFFFFFFF:FFFFFFFFFFFFFFFFFFFFFFFFFFFFFFFFFFFFFFFFFFFFFFFFFFFF:FFFFFFFFFFFFFFFFFFFFFFFFFFFFFFFFFFFFFFFFFFFFFFFF,FF,FFFFFFFFFFFFFF,FFFFFFFFFFFFFF,FFFFFFFF,FFFFF,FFFFFFFFFFFF:FFFFFF::FF:FFFFFF::FFF:F
@A00920:152:HGHKKDRXX:2:2106:32497:12305 2:N:0:CGCGTTCA+CTAGAACA
GGACTACACGGGTATCTAATCCTGTTTGCTCCCCACGCTTTCGCGCCTCAGCGTCAGTTGCAGTCCAGATGGCCGCCTTCGCCACCGGTGTTCTTCCCAATATCTACGAATTTCACCTCTACACTGGGAATTCCACCATCCTCTCCTGCACTCAAGCCTGCCAGTATCAAGCGCACATCCCAGGTTGAGCCCAGGGCTTTCACGCCTGACTTAACAAACCGCCTACGCGCCCTTTACGCCCAGTAATTCC
+
FFFFFFFFFFFFFFFFFFFFFFFFFFFFFFFFFFFFFFFFFFFFFF:FFFFFFFFFFFFFFFFFFFFFFFFF:FFFFFFFFFFFFFFFFFFFFFFFFFF,FFFFFFFFFFFFFF:FFFFFFFFFFFFFFFFF:FFFFF:FFFFFFFFFF:FFFF,,F,FFFFFFFFFFFFF,FFFFFFFFFFFFFFFFFFFFFFFFFF:FF,FFF:FF,FFFFFFFFFFFFFFFFFFF:FF:FFFFF:FFFFFF:,FFFF
@A00920:152:HGHKKDRXX:2:2106:12264:12994 2:N:0:CGCGTTCA+CTAGAACA
GGACTACTAGGGTATCTAATCCTGTTTGCTCCCCACGCTTTCGCTCCTCAGCGTCAGTGCCGGCCCAGAGAACCGCCTTCGCTACTGGTGTTCCTCCCGATATCTGCGCATTCCACCGCTACACCGGGAATTCCATTCTCCTCTACCGGACTCAAGTCACAACAGTATCGACTGCAATTCCGGGGTTGAGCCCCGGACTTTCACAGCCGACTTGTTGAACCGCCTACGAGATCTTTACGCCCAATGAGTC
+
FFFFFFFF:FFFFFFFFFFFFFFFFFFFFFFFFF:FFFFFFFFFFFFFFFFFFFFFFFFFFFFFFFFFFFFFFFFFFFFFFFFFFFFFFFFFFFFFFFFFFFFFFFFFFFFFFFFFFFFFFFFFFFFFFFFFFFFFFFFFFF,FF:FFFFFFFFFFFFFFFFFFFFFFFFFFFFFFFFFFF:FFFFFFF,FFFFFFFFF,FFFFFFFFFFF,FFFFFFFF,F,FFFFFFF,FFFFFFFFFFFFF,F,,FF
@A00920:152:HGHKKDRXX:2:2106:7066:13260 2:N:0:CGCGTTCA+CTAGAACA
GGACTACTCGGGTTTCTAATCCTGTTTGCTCCCCACGCTTTCGCGCCTCAGCGTCAGCAACGGCCCAGCAGACCGCCTTCGCCACTGGTGTTCTTCCCGATCTCTACGCATTCCACCGCTACACCCGAAATTCCACCTGCCTCTACAGTGCTCGAGTTCACCAGTTCGCACGGCAGACCTGGGGTTGAGCCCCAGGCTTTCACCGCACGCTTGACAAACCGCCTACGCGCCCTTTACGCCCAGTGATTCC
+
FFFFFFF,FFFFF:FFFFFFFFFFFFFFFFFFFFFFFFFFFFF:FFFFFFFFFFFFFF:FF:FFFFFFFF:FFFFFFFFFFFFFFFFFFFFFFFFFFFFFFFFFFFFFFFFFFFFFFFFFFF:FFFFFFFFFFF:FFFFFFFFFFFFF,:FFFFFFFFFFFF,FFF:,FFF:FF:FFFFFFFFFFF,FFFFFF:F,FFFFFFF:F:FFF:FFFFFFF,F:F:FFFFFFFF:FFFFFFFFFFFFFFFFFFF
@A00920:152:HGHKKDRXX:2:2106:24234:13307 2:N:0:CGCGTTCA+CTAGAACA
GGACTACACGGGTTTCTAATCCCGTTTGCTCCCCTGGCCTTCGTGCCTCAGCGTCAGGAACTGTCCAGAGACCCGCCTTCGCCACTGGTCTTCCTTACGATATCTACGCATTTCACCGCTACACCGTAAATTCCAGTCTCCTCTCCAGTCCTCAAGCACGGCAGTATCGAATGCAGTTTCGAAGTTAAGCCTCGAAATTTCACACCCGACTTACCGCGCCGCCTACGCACCCTTTACGCCCAATGAATCC
+
FFFFF:FFFFFFFFFFFFFFFFFFFFFFFFFFFFFFFFFFFFFFFFFFFFFFFFFFFFFFFFFFFFFFFFFFFFFFFFFFFFFFFFFFFFF:FFFFFFFF:FFFFFFFF:FFFF:FFFFFFFFFFFFFFFFFFFFFFFFFFFFFFFFFFFFFFFFFFFFFFFFFFFFFFFFFFFFFFFFFFFFFFFFFFFFFFF:F,FFF:F:FFFFFFFFF:FFFFFFFFFFFFF:FFFFF,FF:FFFFFFFFF:,FFF
@A00920:152:HGHKKDRXX:2:2106:5801:13542 2:N:0:CGCGTTCA+CTAGAACA
GGACTACCAGGGTATCTAATCCTGTTTGCTCCCCACGCTTTCGCGCCTCAGCGTCAGAAACGGACCAGCGAGCCGCCTTCGCCACTGGTGTTCCGCCGAATATCTACGAATTTCACCTCTACACTCGGCATTCCACTCGCCTCTTCCGTCCTCGAGACATCCAGTATCGGAGGCAGTTCAGGGGTTGAGCCCCGGGATTTCACCCCAGACTCGAATATCCGCCTACGCGCTCTTTACGCCCAGTAATTCC
+
FFFFFFF:FFFFFFFFFFFFFFFFFFFFFFFFFFFF,FFFFFFFFF:FFFF:FFFFFFF:F,FFFFFF:FFFF,FFFFFFFFF:,,FF:FFFF,FFF,F:FFFFFF:FF:FFFFFFFFFFFFFFF,,FFFFFFF,F,FFFFFFFFF,FFFF:FFFFFFF,:FFFF:FF,F,FFFF:FF,:F,FFFFFFFFFFFF,F:FFFF:F,FF,FFFF:FFF:,FFF,FF:FFFFFFFFFFFF,,FFFFFFFFFFFF
@A00920:152:HGHKKDRXX:2:2106:8260:13792 2:N:0:CGCGTTCA+CTAGAACA
GGACTACTGGGGTTTCTAATCCTGTTTGCTCCCCACGCTTTCGCTCCTCAGCGTCAGTACCGGCCCAGGGTGCTGCCTTCGCCATTGGTGTTCCTCCCGATATCTGCGCATTCCACCGCTACACCGGGAATTCCATTCTCCTCTACCGGACTCAAGTCACAACAGTATCGACTGCAATTCCGGGGTTGAGCCCCGGACTTTCACAGCCGACTTGTTGAACCGCCTACGAGCTCTTTACGCCCAATGATTC
+
FFFFFFFFFFFFFFFFFFFFFFFFFFFFFFFFFFFFFFFFFFFFFFFFFFFFFFFFFFFFFFFFFF:FFFFFFFFFFFFFFFFFFFFFFFFFFFFFFFFFFFFFFFFFFFFFFFFFFFFFFF:FFFFF:FFFFF:FFFFFFFFFFFFFFFFFFFFFFF:FFFFFFFFFFFFFFFFF:FFFFFFFFFFFFFFFFFFFFFFFFFFFFFFF:FFFFFFFF:FFFFFFFFFFFFFFFFFFFFFFFFFFFFFFFF
@A00920:152:HGHKKDRXX:2:2106:18783:13886 2:N:0:CGCGTTCA+CTAGAACA
GGACTACAGGGGTTTCTAATCCCGTTCGCTCCCCATGCTGTCGCGTCTCAGTGTCAGGTGTGACCCAGCGGGTCGCCTTCGCCACTGGTGTTCCTCCGGATCTCTACGCATTTCACCACTACACCCGGAATTCCACCCGCCTCTATCACCCTCTAGTTGTCCAGTTTCCGACGACCTCCCCCGGTTTAGCCGGAGGCTTTCACGCCGCACTAAAACAACCACCTGCACGCCCTTTACGCCCAGTAACTCC
+
FFFFFFFFFFFFFFFFFFFFFF:FFFFFFFFFFFFFFFFFFFFFFFFFFFFFFFFFFFFFFFFFFFFFF:FFFFFFFFFFFFFFFFFFFFFFFFFFFFFF,FFFFFFFFFFFFF:FFFFFFF:FFFFFF,FFFF:FFFFFFFFF,FFFFFFFFFFFFFFFFFFFF,FFFFFFFFF:FF:FF:F:FFF:FFFFF:FFFFFFFFFF:FF,FFF,,FFFFFFFFFFFFFFFFFFFFFF:F:FFFFFF:F:FFF
@A00920:152:HGHKKDRXX:2:2106:9796:13949 2:N:0:CGCGTTCA+CTAGAACA
GGACTACCAGGGTTTCTAATCCTGTGTGCTCCCCACGCTTTCGCGCCTGAGCGTCAGGTCCGAGCCAGAAAGCCGCCTTCGCCTCTGGTGTGCCGACGAATCTCTACGAATTGCACCTCTACTCTCGTCAGTCCGCTGGCGTCTCTCGGCCTCTAGTTCCCCAGGAGCGACTGAAGTTGCCAGGTTAAGCCAGGGGAGTTCTCCTCGAGCGTAAGTGACCGCGTGCGCGCGCTTTACGCCCCTGGCGTCC
+
:FFFFF:F,,:FFFFFFFF,F:FFF,FF,,:FF::F::FFF,F:FF,FF,,FF:,,:,F:F:F,F:FFF:FFFFF,F:FFF,FFFFF,FFF,:,FFF,:FF,,:FF::F:F,,,,,FFF:,F,FFFF,F,:FF,F::,,F,F,,,:F:::FFF,:F,F::FF:,,:,FF:,FF,F,F::,F,FF,FF,,:,:,,:F,FFF::F,::,F,,F,,:,,,,,,F,,FF,:FF:FF,:F,:F,,F,,,,:,:,:
@A00920:152:HGHKKDRXX:2:2106:8458:14450 2:N:0:CGCGTTCA+CTAGAACA
GGACTACCGGGGTTTCTAATCCTGTTTGCTCCCCACGCTGTCGTGCCTCAGCGTCAGTGCCGGTCCAGATAGCCGCCTTCGCCACCGGTGTTCTTCCCAATATCTACGAATTTCACCTCTACACTGGGAATTCCGCTATCCTCTCCCGGACTCGAGCAATCCAGTATCAAGCGCACCTCCCAGGTTGAGCCCGGGGCTTTCACGCCTGACTTGGATCGCCGCCTACGCACCCTTTACGCCCAGTAATTCC
+
FFFFFFFFFFFFFFFFFFFFFFFFFFFFFFFFFFFFFFFFFFFFFFFFFFFFFFFFFFFFFFFFFFFFFFFFFFFFFFFFFFFFFFFFFFFFFFFFFFFFFFFFFFFFFFFFF:FFFFFFFFFFFFFFFFFFFFFFFFFFF:FFFFFFFFFFFFFFFFFFFFFFFFFFFFFFFFFF::FFFFFFFFFFFFFFFFFFFFFFFFFFFFFFFFFF:FFFFFFFFFFF:FFFFFFF:FFFFFFFF:F,FFFFFF
@A00920:152:HGHKKDRXX:2:2106:11071:14685 2:N:0:CGCGTTCA+CTAGAACA
GGACTACACGGGTTTCTAATCCTGTTTGATCCCCACGCTTTCGTGCCTCAGTGTCAATATTCGTGTAGCCAGCTGCCTTCGCAATTGGTGTTCTATGTCATATCTAAGCATTTCACCGCTACATGACATATTCCGCTGACCTCCACGGTATTCAAGATTGATAGTATCAATGGCAGTTCCCAAGTTAAGCTCGGGGATTTCACAACTGACTTACAAACCCTCCTACGCACCCTTTAAACCCAGTGAATCC
+
FFFFFFF:FFFFFFF:FFFFFFFFFFFFFF:FFF:FF:FFF:FFFFFFFFFFFFFFFFFFFF:FFFFFFF:FFFFFFFFF:FFFFF,FFFFFFFF,FF,FF:FFFFFFF,FFFFFFF,FFF,:FFFFFFFFFFFFFFFFF:FFFFFFFFFFFFFFF,:FFFFFFFFFFF::FFFFFFFFFFF:FFFF,F::F:FF:FFFFF:F,FFFF,F:FF,,F:FFF,FFFFF:FFFFF:FF:F:::F,FFFFFFFF
@A00920:152:HGHKKDRXX:2:2106:23800:14747 2:N:0:CGCGTTCA+CTAGAACA
GGACTACAGGGGTATCTAATCCTGTTTGCTCCCCACGCTTTCGCGTCTCAGCGTCAGTTGATGTCCAGGCAGCCGCCTTCGCCACCGGTGTTCCTCCTGATATCTACGAATTTCACCTCTACACCAGGAATTCTGCTACCCTCTCCATCACTCTAGACTTGTAGTTTTGGATGCAATTCCTGGGTTGAGCCCAGGGCTTTCACGTCCAACTTACAAGCCCGCCTACACGCGCTTTACGCCCAGTAATTCC
+
FFFFFFFFFFFFFFFFFF,FFFFFFFFFFFFFFFFFFFFFFFFFFFFFFFFFFFFFF,FFFFFFFFFFFFFFFFFFFFFFFFF:FFFFFFFFFFFFFFFFFFFFFFFFFFFFFFFFFFFF:FFFFFFFFFFFFFFFFFFFFFFFFFFFFFFFFFFFFFFFFFFFFFFFFFFFFFFFFFFFFF:FFFFFFFFFFFFFFFFFFFFFFFFFFFFF:FFFFFFF,FFFFF:FFFFFFFFFFF:FFFFFFF,FFF
@A00920:152:HGHKKDRXX:2:2106:21061:14826 2:N:0:CGCGTTCA+CTAGAACA
GGACTACTAGGGTATCTAATCCCGTTCGCTACCCATGCCTTCGCGTCTGAGTGTCAATATGAGGCCAGTTGACCGCCTTCGCCACTGGTGTTCTTCCGCATCTCTACGCATTTCACCACTACACGCGGAATTCCGTCAACCTCTCCTCTATTCAAGACTGGCAGTATCACTCAACCTCTCCTAGTTTAGCCAGGAGCTTTTATAAGTAACTTACCGATCCACCTACACGCGCTTTACGCCCAGTAACTCC
+
FFF:FFFFFFFFFFFFFFFFFFFFFFFFFFFFFFF:FFFFFFFFFFFFF:FFFFFFFFFFFFFFFFFFFFFFFFFFFFFFFFFFFFFFFFFFF:FFF:F,FFFFFFFFFFFFF,FFFFFFFFFFFFFFFFFFFFFFFFFFFFFFFFFFFFFFFFFF:FFFFFFFF,FFFFFFFFFFFFFFFFFFFFFFFFFFFFFFF:FFF,FFFFFFFFFFFFFFFFFFFFFF:F:FFFFFFFFF:FFFFFFFFFFFFF
@A00920:152:HGHKKDRXX:2:2106:15483:15937 2:N:0:CGCGTTCA+CTAGAACA
GGACTACTGGGGTATCTAATCCTGTTCGCTCCCCATGCTTTCGCTCCTCAGCGTCAGTACCGGCCCAGAGCATCGCCTTCGCCACTGGTGTTCCTCCTGATATCTGCGCATTCCACCGCTACACCAGGAATTCCATGCTCCCCTACCGGACTCTAGTCACAACAGTTTCGAGTGGCGACTCCAGGTTGAGCCTGGAGGTTTCACACCCGACTTGTCGAACCGCCTACGAGCCCTTTACGCCCAATAAATC
+
FFFFFFFFFFFFFFFFF:FFFFFFFFFFFFFFFFFFFFF:F:FFFFFFFFFFFFFFFFFFFFFFFF,FFFFFFFFFFF:FFFFFF:FFFFFFFFFFFFFF,FFFFFFFF,FFFFFFFFFFFFFF:FFFF,FFFFFFFFFFFFFFFFFFFFFFFFFFFFFFFFFFFFFFFFFFFFFFFFFFFFFFF:FFFFFFFFFFFFF:FFFFFFFFFFFFFFFFFFFFFFFFF,FFFFFFFFFFFFFF,FFF,FF:FF
@A00920:152:HGHKKDRXX:2:2106:14805:16172 2:N:0:CGCGTTCA+CTAGAACA
GGACTACCAGGGTATCTAATCCTGTTTGCTCCCCACGCTTTCGCGCCTCAGTGTCAGTTACAGACCAGACAGTCGCCTTCGCCACTGGTGTTCCTCCAAATCTCTACGCATTTCACCGCTACACTTGGAATTCCACTATCCTCTTCTGCACTCAAGTTCCACAGTTTCCAATGACCATCCCCGGTTGAGCCGGGGGCTTTCACATCAGACTTAAGGACCCACCTGCGCGCGCTTTACGCCCCATAATTCC
+
FFFFFFFFFFFFFF,FF,FF,FFFF:FFFFF,FF,FF:F,FFFF:F,F:FFFFFFFFF,,:FFFF::FF:,:FFFFFF:FFFF::FF:FFF:F:FFF,:,:FFFFFFF::FFFFF:FFFFFFFFF:FF,,:FFFFFFF:F,,FFFF,,FFFFFFFF:F,F,FF,FF:FFFFFFFFF,FFFFFFF:FFF:FFFFFF:FFFF,FF,FFFFFFFFFFF,FFFFFFF,::FFFFFFFFFFFF:FF,:,FFFF:F
@A00920:152:HGHKKDRXX:2:2106:2338:17566 2:N:0:CGCGTTCA+CTAGAACA
GGACTACAAGGGTTTCTAATCCCGTTCGCTACCCATGCTTTCGCGCCTCAGCGTCAGTTACGTCCCAGGGTGCCGCCTTCGCCTCTGGTATTCCTCCGCATCTCTACGCATTTCACCACTACACGCGGAATTCTACACCCCTCTAACGTACTCCAGTGATCCAGTATCAGACAGCCTCTCCCGGTTTAGCCTGGGAGCTTTCATGCCTCACGTAAACCACCGCCTGCGCGCCCTTTACGCCCAGGAATGC
+
FF:F:FFFF:FFFFFFFFFFFFFFFFFFFFFFFFFFFFFFFFFFFFFFFFFFFFFFFFFFFFFFFFFFF:FFFFFFFFFFFFFFFFFF:F:,FFFFF:F:,FFFFFFFF:F,,F:F:F::,:,FFFFF:FFFFFFFFFFFF,FFFFFFFFFFF:,:,,FFFFFF,FF:FFFF:FFFFFFFFFF:,FFFF,FFFFF,FFF:FF,,F,F,FF,,FFF,FF:,FFFF,FFF:FFFFF,FF,F:FF:F,,F,,F
@A00920:152:HGHKKDRXX:2:2106:4978:17879 2:N:0:CGCGTTCA+CTAGAACA
GGACTACAGGGGTTTCTAATCCTGTTTGATCCCCACGCTTTCGTGCCTCAGAGTCAATATTCGTGTAGTGAGCTGCCTTCGCAATTGGTGTTCTATGTCATATCTAAGCATTTCACCGCTACATGACATATTCCGCTCACCTCCACGGTATTCAAGACTGATAGTATCAACGGCAGTTTCCGAGTTAAGCCCGGAGATTTCACCACTGACTTACCAGTCCTCCTACGCACCCTTTAAACCCAGTGAATCC
+
FFFFFFFFFFFFFFFFFFFFFFFFFFFFFFFFFFFFFFFFFFFFFFFFFFFFFFF,FFFFFFFFFFFFFFFFFFFFFFFFFFFFF:FFFFFFF:FFFFFFFFFFFFFFFFFFFFFFFFFFFFFFFFFFFFFFFFFFFFFFFFFFFFFFF,FFFFF::FFFF:FFFFFFFFF,FFFFFFFFFFFFFFFFFFFFFFFFFFFFF:FFFFFFFFFFFFF:FFF:FFFF::FFFF:FFFFFFFF::FF,FFFFF,
@A00920:152:HGHKKDRXX:2:2106:30364:18129 2:N:0:CGCGTTCA+CTAGAACA
GGACTACTAGGGTTTCTAATCCTGTTTGCTCCCCACGCTTTCGCACCTCAGCGTCAGTATCGGGCCAGTGAGCCGCCTTCGCCACTGGTGTTCTTGCGAATATCTACGAATTTCACCTCTACACTCGCAGTTCCACTCACCTCTCCCGAACTCGAAGACTCCCAGTATCGAAGGCCGTTCTGGAGTTGAGCTCCAGGATTTCACCCCCGACTTAAGAGTCCGCCTCCGTGCGCTTTACGCCCAGTGATAC
+
FFFFFFFFFFFFFFFFFFFF:FFF:FFFFFFFFF:FFFFFFFFF,FFF:FFFFFFFFF,,FFFFFFFF,F,F:FFFFFFFFFF:,,FFFFFFFFFFFFFFFFFFFFFFFFFFFFFF,FFFFFFFFFFF:FFFFFFF:FFFFFFF:FFFFFFFFFFFFFFF:FF:F,F:FFF,FFF,FF:FFFF::FFF,FFFFFFFFFFFFFFF:F:F,F,FFFFFFFFFFFFFF,FFFFFF,F,F:,FFFF,F,F,:,:
@A00920:152:HGHKKDRXX:2:2106:31720:18505 2:N:0:CGCGTTCA+CTAGAACA
GGACTACTGGGGTATCTAATCCTGTTTGCTCCCCACGCTTTCGCGTCTCAGCGTCACAACAAGCCCAGCAAGTCGCCTTCGCCACTGGTGTTCCTGCGAATATCTACGAATTTCACCTCTACACTCGCAATTCCACTTGCCACTGCTTGAGTCCAGGTCGCCAGTTTTGAAGTAAGTAACGAGGATGAGCCTCGTGATTTCACCCCCAACTTAACGACCCGCCTAAACGCGCTTTACGCCCAGTAAATCC
+
F:FF,FF:F,,FFFFF,FFFFF::FFF:,FFFFFFFFF:F:FFFFF,,FFFF:F,FF,F:FF,:FFF,,FF,,F::FF,FF,FFFFF::FFF,FFFFF:F,F:,FF:,,FF,:FF,F,,FF:FF,F,:FF,FFFFFFF,FF,,FFF,:,FFFFFFFFF:,F:,,:F,F:F::,,F,,,FFFF:F,FF:FFFF:,F:F,:,::F:F:FFFF,,FFF,FF,F:::F,,FF,FF,,,,,FF,FFF:FFFFF,:
@A00920:152:HGHKKDRXX:2:2106:9598:19272 2:N:0:CGCGTTCA+CTAGAACA
GGACTCCAGGGGTTTCTAATCCGGTTTGCTCCCCACGCTTTCGCTCCTCAGCGTCAATACTTGTCCAGCGAGTCGCCTTCGCCACTGGTGTTCTGCCGAATATCTACGAATTTCACCTCTACACGCGGAATTCCACTCGCCTCTCCAAGATTCTAGCACTGCAGTTTCAGAGGCAGTTCCGGGGTTGAGCCCCGGGATTTCACCCCTGACTTGCTGCGCCGCCTACGTGCGCTTTACGCCCCGTATTTCC
+
FFFF:,FFFF:F,FF:FFFFFF:FFFFFFFF:FFFFFFFFFFFF,FF,F,:FF,FF,:FF,FF:FF,FFFFFF:FFFFF:FFFF:FF:F:,:FF,:FFFFF:FFF,F:FFFF,FFFF:FF:FFF,FFF:FFFF:,:FFF,FFFFFFFFFFFFFFFFFFFF:F:F,FFF:F,FFFFFF,FFFFFF,F::FF:F:FFFF,FFFFFFFFFF,F:,FFFFFFFF:FFF,FFFFFFFFFFFF:,F:::,:FFFFF
@A00920:152:HGHKKDRXX:2:2106:3215:19836 2:N:0:CGCGTTCA+CTAGAACA
GGACTACTCGGGTTTCTAATCCTGTTTGCTCCCCACGCTTTCGCTCCTCAGCGTCAGTGCCGGCCCAGAGAACCGCCTTCGCTACTGGTGTTCCTCCCGATATCTGCGCATTCCACCGCTACACCGGGAATTCCATTCTCCTCTACCGGACTCAAGTCACAACAGTATCGACTGCAATTCCGGGGTTGAGCCCCGGACTTTCACAGCCGACTTGTTGAACCGCCTACGAGCTCTTTACGCCCAATGATTC
+
FFFFFFF:FFFF:FFFF,FFFFFFFFFFFFFFFFFFFFFFFFFFFFFFFF:FFFFFFFFFFFFFFFFFFFF:FFFFFFFFFFFF,FFFFFFFFFFFFFFFFFFFFF:FF,FFFFFFFFFFFFFFFFFFF:FFFFFFFFFFFF:FFF:FF:FFFFFFFFFFFFFFFFFF:FFFFFFF:FFFF:FFFFFFFFFFFFFFFFFFFFF:FF,FFFFFFFFFFFFFFFF,FF:FFFFFFFFFFFFFF,F::F:FFF
@A00920:152:HGHKKDRXX:2:2106:7310:19946 2:N:0:CGCGTTCA+CTAGAACA
GGACTACCAGGGTATCTAATCCTGTTTGCTCCCCACGCTTTCGCACCTCAGCGTCAATAGTTGTCCAGCGAGTCGCCTTCGCCACTGGTGTTCCTCCGTATATCTACGAATTTCACCTCTACACTCGCAATTCCACTCACCTCTCCACAACTCAAGCTCAGCAGTATCAAAGGCAATTCCAGGGTTGAGCCCTGGGCTTTCACCACTGACTTACAGACCCGCCTACACGCGCTTTACGCCCAGTAATTCC
+
FFFFFFF:FFFFF,FFFFFFFFFFFFFFFFFFFFFFFFFFFFFFFFFFFFF:FFFFFFF,,FFFFFFF,::,,FFFFFFFFFF,FFFFFFFFF,FF:,,FFFFFFFFFFFFFFFFFFFFFFFFF:FF:FFFFFFF:FFFFF,FFFF:F,,,FF,FFFF,,,FFFF,FFFFF:FFF,FF,FF,FFFFFFFFFFFF:,FFFFFFF,,FF,FFFF,,F,F,FF,FFFFF,,:F:FFFF:,FFFFFFF,F:FFF
@A00920:152:HGHKKDRXX:2:2106:29469:20149 2:N:0:CGCGTTCA+CTAGAACA
GGACTACTGGGGTTTCTAATCCTGTTTGCTCCCCACGCTTTCGCACCTCAGCGTCAGTACCGGACCAGTGAGCCGCCTTCGCCACTGGTGTTCTTCCTAATATCTACGAATTCCACCTCTACACTAGGAGTTCCACTCACCTCTTCCGGACTCTAGATCGCCAGTATCGAAGGCAGTTCCGGGGTTGAGCCCCGGGATTTCACCCCCGACTTAACGATCCGCCTACGTGCGCTTTACGCCCAGTAAATCC
+
FFFFFFFFFFFFFFFFFFFFFFFFFFFFFFFFFFFFFFFFFFFFFFFFFFFFFFFFFFFFFFFFFFFFFFFFFFFFFFFFFFFFFFFFFFFFFFFFFFFFFFFFF:FFFFFFFFFFFFFFFFFFFFFFF:FFFFFFFF,FFFFFFFFFF:FFFFFFFFFFFFFFFFFFFF:FFFFFFFFFFFFF:,FFFFFFFF:FF:FF:FFFFFFFFFFFFFF:FFFFFFFFFFFFFF:FFFFFFFFFF:FF:F:FFF
@A00920:152:HGHKKDRXX:2:2106:31159:20478 2:N:0:CGCGTTCA+CTAGAACA
GGACTACTCGGGTTTCTAATCCTGTTCGCTCCCCACGCTTTCGCTCCTCAGCGTCAGTACAGGCCCAGAGAACCGCCTTCGCCACCGGTGTTCCTCCCGATATCTGCGCATTTCACCGCTACACCGGGAATTCCATTCTCCCCTACCTGCCTCTAGCCTGCCCGTATCCACCGCAGACCCACGGTTAAGCCGTGGGCTTTCACGACAGACGCGACACACCGCCTACGAGCTCTTTACGCCCAAAAATTCC
+
FFFFFFFFFFFFFF:FF:FFFFFFFFFFFFFFFFF:FF:FFFFFFFFFFFFFFFFFFFF:F,FFFFFFFFF,F:FF:FFFFFFFFFFFFFFFFFFFF,:FF,FFFFFFFFFF:FFFFFFF,FFFF,FF:F:FFFFFFFFFFFFFFF:FFFFFFFFFFF::FFFF,F,:FFFFF,F,FFFF:F:F:FF:FFF::F:FFFFFFFF:F,:F:F:FF:FF,FFF:FF:,::FFFFFFFFFFFFFFFF,:FF:FF
@A00920:152:HGHKKDRXX:2:2106:24316:21621 2:N:0:CGCGTTCA+CTAGAACA
GGACTACAGGGGTTTCTAATCCTGTTTGCTCCCCACGCTTTCGCGGATGAGTGTCAGACTCGGCCCAGCTAGCCGCCTTCGCCACGGGTGTTCTTCCTGATATCTACGCATTCCACCGCTACACCAGGAAGTCCGCTAGCCTCTACCGATCTCTAGCCCGCCAGTATCGTATGCCTTTCGCGGGGGGGAGCCCCGGAGTTTCACACACGACTTAACGAGCCACCTGCCCGCGCTTTACGCCAAGTACTTC
+
:FF:FFFFFFFFFFFFFFF::FFFFFFFF:FFFFFFF:FFFF:FFFFFFFFFFFF:FFF::FFFFFFFFFFFFFFFFFFFFFFFFFFFFFFFFFFFFFF,::,FF:FFF:FFFFF:FFFF:FFFF:FF::,:FFFFFFFF,,FFFFF:::FFFFFFFFFF::,FF,,:,,,,F:,F:F,F,FFFF:,F:FF:FFFF:,F:F,,FF,,FF:,,F,,,F,F:F,:FF:F,FFFFF,FFFFFF:,F::,,,F,
@A00920:152:HGHKKDRXX:2:2106:5321:22514 2:N:0:CGCGTTCA+CTAGAACA
GGACTACAAGGGTTTCTAATCCTGTTTGCTCCCCACGCTTTCGCACCTCAGCGTCAGTACCGAGCCAGTGAGCCGCCTTCGCCACTGGTGTTCCTCCGAATATCTACGAATTTCACCTCTACACTCGGAATTCCACTCACCTCTCTCGGACTCAAGACTGCCAGTATCAAAGGCAATTCCAGGGTTGAGCCCTGGGCTTTCACCTCTGACTTAACAGTCCGCCTACGTGCGCTTTACGCCCAGTAATTCC
+
FFFF:FFFFF:FFFF:FFF:FFFF:FF:FFFFFFFFFFFF,FFFFFFFFFFF:,FFF:FFF:FFFF,FFFFFFF:FFFFFFF:FFF:FFFFFFFFFFF:FFF:FFFFFFF,FFFFFFF:,FFFF,FFFF:FFFFFFFF:FFFFFFFFFFFFF,FFFFFFFF,FFF:FFFFFF,F:F:FFFFFFF:FFFFFFFFFFFFF,FFFFFFFF:FF::FF::FFFFFFFFFFFFFF,FFFFF,F:FFFFF::FFFF
@A00920:152:HGHKKDRXX:2:2106:4463:22561 2:N:0:CGCGTTCA+CTAGAACA
GGACTACAAGGGTTTCTAATCCTGTTTGCTCCCCACGCTTTCGAGCCTCAGCGTCAGAAATGTTCCAGAGCGCCGCCTTCGCCACCGGCCTTCCTCCCGATCTCTACGCATTTCACCGCTACACCGGGAATTCCGCGCTCCTCTCCCATCCTCTAGCCCGGCAGTCCCCTCTGCACTTTCCAGGTTGAGCCTGGAGATTTCACGGAGGGCTTACCGAACCGCCTACGCTCCCTGTACGCCCAGTAAATCC
+
FFFFFFFFFFFFFFFFFFFFFFFFFFFFFFFFFFFFFFFFFFFFFF:FFFFFFFFFFFF:FFFFFFFFFFFFFFFFFFFFFFFFFFFFFFFFFFFFFFFF,FFFFFFFF::FFFFFFFFFFF:FFFFFF:FFFFFFFFFFFFFFFFFFFFFFFFFFFFFFFFFFFFFFFFF:FFFFFFFFF:FFFFFFFFFFFFFFFFFFFFFF:FFF:FFFFFFFFFFFFFFFFFFF:FFFFFFFF:FFF:FFFFFFFF
@A00920:152:HGHKKDRXX:2:2106:25644:23766 2:N:0:CGCGTTCA+CTAGAACA
GGACTACAGGGGTTTCTAATCCTGTTTGCTCCCCACGCTGTCGCGCCTCAGCGTCAGCAACAGCCCAGCAGGCCGCCTTCGCCACTGATGTTCTTCCCGATCTCTACGCATTCCACCGCTACACCGGGAATTCCACCTGCCTCTACTGTGCTCGAGCCTGACAGTTTAGAAGGCAGCCCTGCGGTTAAGCCGCAGGATTTCACCCCCTCCTTATCAGGCCGCCTACGCGCCCTTTACGCCCAGTGATTCC
+
FFFFFFFFFFFFFFFFFFFFFFFFFFFFFFFFFFFFFFFFFFFFFFFFFFFFFFFFFFFFFFFFFFFFFFFFFFFFFF:FFFFFFFFFFFFFFFFF:FFF,FFFFFFFFFFFFFFFFFFFFFFFFFFFFFFFFFFFFFFF:FFFFFFFFFFFFFFFFFFF:F,FF:FFFFFFFFFFFFFFFFFFFFFFFFFFFFFFFFFFFFFFFFFF,FFFFFFFFFFFFF:FFFFFFFFF:,F:FFFFFFFFF::,FF
@A00920:152:HGHKKDRXX:2:2106:8594:24737 2:N:0:CGCGTTCA+CTAGAACA
GGACTACAGGGGTTTCTAATCCCGTTCGCTCCCCATGCTTTCGCGTCTGAGTGTCAGGTATGGGCTAGCAGACCGCCTTCGCCACTGGTGTTCCTCCGGATCTCTACGCATTTCACCACTCCACCCGGAATTCCGTCTGCCTCTCCCATCCTCCAGCGACCCAGTTTCACACGACCTCTCCCGGTTAAGCCGAGAGCTTTCACGCATGACTTAAGTCACCACCGACCCGCGCTTTACGCCCAGTAAAGCC
+
FFFFFFFF:FFFFFFFFFFFFFFFFFFFFFFFFFFFFFFFFFFFFFFFFFFFFFFFFFFFFFFFFFFFFFFFFFFFFF,FFFFFFFFFFFFFF:FFFFFF:F:FFFFFF,FF:FFFFFFFFFFFFFFFFFFFFFFFFFFFF,FFFF,FFFFFFFFFFFFFFF:FFFFFFFFFFFFFFFFFFFFFF:FFFFFF:FF:FFFFFFF:FFF:FFFFFFFFFFFFFF,FFFFFFFFFFFFFF:FFFFF,FFF,:F
@A00920:152:HGHKKDRXX:2:2106:3287:24878 2:N:0:CGCGTTCA+CTAGAACA
GGACTACTGGGGTTTCTAATCCTGTTTGCTACCCACGCTTTCGCGTCTCAGCGTCAGTAATCGTCCAGAAGGCCGCCTTCGCCACCGGTGTTCCGCTTGATATCTACGAATTTCACCTCTACACCAAGCATTCCACCTTCCTCTCCGATACTCTAGCCTTGCAGTTTCGAGTGCACTTCCACGGTTGAGCCGCGGGATTTCACATCCGACTTACAAAGCCGCCTACACGCGCTTTACGCCCAGTAATTCC
+
FFFFFFFFFFFFFFFFFFFFFFFFFFFFFFFFFFFFFFFFFFFFFFFFFFFFFFFFFFFFFFFFFFFFFFFFFFFFFFFFFFFFF:FFFFFFFFFFFF:FFFFFFFFFFFFFFFFFFFFFFFFFF:FFFFFFFFFFFFFFFFFFFFFFFFFFFF:FFFFFFFFFFFFFFFFFF::FFFFFFFFFFFFFFFFFFFFFF,FFF:FFFFFFFF:FFFFFFFFFFFFF,,FFFFFFFF::FF:FFFFFF:FFFF
@A00920:152:HGHKKDRXX:2:2106:2148:25160 2:N:0:CGCGTTCA+CTAGAACA
GGACTACTGGGGTTTCTAATCCCGTTTGCTCCCCTGGCTTTCGCGCCTCAGCGTCAATAACGGTCCAGGATGCCGCCTTCGCCACCGATGTTCCTCCAGATATCTACGCATTTCACCGCTACACCTGGAATTCCACATCCCTCTCCCGGATTCTAGCCTCCCAGTCACGCACGCAGTTCCTGAGTTGAGCCCAGGGATTTCACGTTCGACTTAGACGACCGCCTACGCGCCCTTTACGCCCAGTAATTCC
+
FFFFFFFFFFFF,FFFFFFFFFFFFFFFFFFFFFF:FFFFFFFF:FF:,FFFF:FFFFF,:FF:FFFF:F,,F:FFFFFFFFFFFFF,FFFFFFFFF:FFFFFFFFFF,FFFFFFFFFFFFFFFFFFFFFFFFFFFFFFFF:FFFFF:::,FFFFFFFFF:FF:F,,F,,F,:F,F,:,F:,,FFF,FFFFF,FFF:,FFFFF:,,F:,FFFFFF,F,FF,FFFFF,,FF:FFFF,F,FF:FFFFF:,FF
@A00920:152:HGHKKDRXX:2:2106:6307:25880 2:N:0:CGCGTTCA+CTAGAACA
GGACTACTAGGGTATCTAATCCTGTTTGCTCCCCACGCTTTCGCTCTTCAGCGTCAGTATCGGCCCAGAGTGCTGCCTTCGCCGTTGGTGTTCCTCCTGATATCTGCGCATTTCACCGCTACACCAGGAATTCCACACTCCTCTACCGAACTCGAGTCACAGCAGTATCGACTGGCGTCCCAAGGTTGAGCCTTGGATTTTCACAGTCGACTTACTGAACCGCCTAGGAGCCCTTTACGCCCACTAATTC
+
FFFFFFFFFFFFFFFFF:FFFFFFFFFF:FFFFFFFFFFFFFFFFFFFFFFFFFFFFFFFF,FFFFFFFFFFFFFFFFFFFFFFFFFFFFFFFFFFFFFFFFFFFFFFFFFFFFFFFFFFFFFFFFFFFFFFFF::FFFFFFFFFFFFFFFFFFFFFFFFFF:F:F:FFFFFFFFFFFFFFFFFFFFFFFFFFFFFFFFFFFFFFFFFFFF:FFFFF:FF:FFFFFFF:FFFFF,F,FFFFFF,FFF:FF
@A00920:152:HGHKKDRXX:2:2106:15221:26162 2:N:0:CGCGTTCA+CTAGAACA
GGACTACTAGGGTTTCTAATCCCGTTTGCTCCCCTGGCTTTCGCGCCTCAGCGTCAATACCGGTCCAGGATGCCGCCTTCGCCACCGATGTTCCTCCAGATATCTACGCATTTCACCGCTACACCTGGAATTCCACATCCCTCTCCCGGATTCAAGCCTCCCAGTATCGGACGCAGTTCCCGGGTTGAGCCCGGGGATTTCACGTTCGACTTAGAAGGCCGCCTACGCGCCCTTTACGCCCAGTAATTCC
+
FFFFFFFFFFFFFFFFFFFFFFFFFFFFFFFFFFFFFFFFFFFFFFFFFFFFFFFFFFFFFFFFFFFFFFFFFFFFFFFFFFFFFFFFFFFFFFFFFFFFFFFFFFFFFFFFFFFFFFFFFFFFFFFFFFFFFFFF:FFFFFFFFFFFFFFFFFFFFFFFFFFFFFFFFFFFFFFFFFFFFFFFFFFFFFFFFFFFFFFFFFFFFFFFFFFFFFFFFFFFFFF:FFFFFFFFF:FFFFFFFFFF,FFFFF
@A00920:152:HGHKKDRXX:2:2106:26485:26944 2:N:0:CGCGTTCA+CTAGAACA
GGACTACCCGGGTTTCTAATCCTGTTTGCTCCCCACGCTTTCGCGCCTCAGCGTCAGTATTGGCCCAGGAAGTCGCCTTCGCCACTGGTGTTCCTGCCGATATCTACGCATTTCACCGCTACACCGGAAATTCCACTTCCCTCTCCCATACTCTAGTCAGGCAGTAACGAATGCAATTCCCAGGTTGAGCCCGGGGCTTTCACAACAGACTTACCACACCGCCTACGCGCGCTTTACGCCCAGTAATTCC
+
FFFFFFFF:FFFFFFFFFFFFFFFFFFFFFFFFF:FFFF,FFF,FF,F,FFFFFFFFF,,FFFFFFFFF:,:F,FFFFFFFFFF,,FFFFFFFFF,F:,:FFFFFFFFFFFFFFFFFFFFFF:F:,F:FFF:FFF,F,FFFFFF,FF,,FFFF,FF,:,,FFFFF,,FFFFFFFFFFFFF:F:F:FF:F:FFFFFFFFFFFFF::F,F,FFFFF:,:FFFFFFF,FFF,FFFFFFFFFFFFFFFFFFFFF
@A00920:152:HGHKKDRXX:2:2106:30174:27508 2:N:0:CGCGTTCA+CTAGAACA
GGACTACAAGGGTTTCTAATCCCGTTTGCTCCCCTGGCCTTCGTGCCTCAGCGTCAGGAACTGTCCAGAGACCCGCCTTCGCCACTGGTCTTCCTTACGATATCTACGCATTTCACCGCTACACCGTAAATTCCAGTCTCCTCTCCAGTCCTCAAGCACGGCAGTATCGAATGCAGTTTCGAAGTTAAGCCTCGAAATTTCACACCCGACTTACCGCGCCGCCTACGCACCCTTTACGCCCAATGAATCC
+
FFFFFFFFFFFFFFFFFFFFFFFFFFFFFFFFFFFFFFFFFFFFFF:FFFFFFFFFFFF:FFFFFFFFFFFFFFFFFFFFFFFFFFFFFFFFFFFFFFFFFFFFFFFFFFFFFFFFFFFFFFFFFFFFFFFFFFFFFFFFFFFFFF::FFFFFFFFFFFFFFFFFFFFFFFFFFFFFFFFFFFFFFFFFFFFFFFFF:FFFFF:FFFFFFFF:FFFFFFFFFFFFFFFFFFFFFFFF:FFFFFFFF::FF
@A00920:152:HGHKKDRXX:2:2106:26558:28416 2:N:0:CGCGTTCA+CTAGAACA
GGACTACGGGGTTTCTAATCCTGTTTGCTCCCCACGCTTTCGAGTCTCAGCGTCAGTATCGGTCCAGAGAGCCGTCTTCACCGCCGGTGTTCCTCCTGATATCTACGCATTTCACCGCTACACCGAGAATTCCAGTTGCCCCTTCTGCACTCTAGCCCCGCAGTATCGGTTGACCTTTCCGGGTTAAGCCCGGAGATTTCACAACCGACTTGCGGTGGCCGCCTACGCGCCCTTTACGCCCAGTAAATCC
+
FFFF:FFFFFFFFFFFF:FFFFFFFFFFFFFFFFFFFFFFFFFFFFFFFFFFFFFFFFFFFFFFFFFFFFFFFFFFFFFFFFFFFFFFFFFFFFFFFFFFFFFFFFFFFFFFFFFFFFF:FFFFFFFFFFFFFFFF:FFF:FF:FFFF:FF:FFF:FFFFFFFFFF:FFFFFFFFFFFFFFFFFFFFFFFFFFFFFFFF::FF:FFFFFFFFFFFFFF:FFFFFFFFFFF:FFFFFFFFFF:F,F:FFFF
@A00920:152:HGHKKDRXX:2:2106:30761:30812 2:N:0:CGCGTTCA+CTAGAACA
GGACTACTGGGGTTTCTAATCCGGTTCGCTCCCCACGCTTTCGTGCCTTAGCGTCAGAAATAGCCTAGTAACCTGCCTACGCCATTGGTGTTCCTTCTAATATCTACGGATTTCACTCCTACACTAGAAATTCCAGTTACCTCTACTACTCTCGAGTCTGTTAGTTCAAATAATAGTCTGAATGGTTGAGCCACCAGATTTCACTATTCGCTTAACAGACCGCCTACGCACCTCTTTACGCCCAGTCACT
+
FFFFFFFFFFFFFFFFFFFFFFFFFFFFFFFFFF:F:FFFFFFFFFFFFFFFF:FF:FFFFFFFFFFFFFFFFFFFFFFFFFF:,FFFF:FFFFFFFFFFFFFFFFFFFFFFFFFFFFFFFFF:FFFFFFFFFFF:FFFFFFFFFFFFFFFFFFFFFFFF,FFFFFFFF:FF:FF,FFFF,FFFF:FFFFFFFFFFFFFFFFFFFFFFFFF,FFF:FF,FFFFFFFFF:,,:FFFFFF:FFFF,FF:FFF
@A00920:152:HGHKKDRXX:2:2106:9625:31563 2:N:0:CGCGTTCA+CTAGAACA
GGACTACAAGGGTATCTAATCCTGTTTGCTCCCCACGCTTTCGAGTCTCAGCGTCAGTATCGGTCCAGAGAGCCGTCTTCACCACCGATGTTCCTCCTGATATCTACGCATTTCACCGCTACACCAGGAATTCCACTCTCCTCTCCCGAACTCGAGTCTGTCAGTTTCGACCGCACCCTCCCAGTTGAGCCGGGAGATTTCACAATCGACTTGGCAGACCGCCTACACTCGCTTTACGCCCAATAATTCC
+
FF:FFFFFFFFFFFFFFFFFFFFFFFFFFFFFFF:FFFFFFFFFFFFFFFF:FFF,FFFFFFFFFFFFFFFFFFFFFFFFFFFFFFFFFFFFFFFFFFFFFF,FFFFFFFFFFFFFFFFFFF:FFF:FFF:FFFFF:FFFFFFFFFFFFFFFFFFFFFFFFFFFFFFFFFFFFFF:F,FFF:F:FFFFFFFFFFFFFFF:FF:FFFFF:FFFFFFFFFFFFFFFFFFFFFFFFFFFFFFFFFFFFF:FFF
@A00920:152:HGHKKDRXX:2:2106:3197:31610 2:N:0:CGCGTTCA+CTAGAACA
GGACTACTCGGGTATCTAATCCTGTTTGCTCCCCACGCTTTCGTGCATGAGCGTCAGTGCAGGCCCAGGGGATTGCCTTCGCCATCGGTGTTCCTCCGCATATCTACGCATTTCACCACTCCACCCGGAATTCCACGCCCCTCTACTGCCCTCCAGCGGCACAGTTTCGAACGGCCTCTCCCAGTTGAGCCGGGAGCTTTCACGTCCGACTTGGACCACCGCCTGCCCGCGCTTTACGCCCAGTAAATCC
+
FFFFFFF,FFFFFFFFF:FFFF,FFF,FFFFFFFF,FFFFFFF,FFFFFF:FFFFF,,:,FFFFFFFFF,:FF,FFFFFFFFFF:,FFFFFFF:FFF,FFFFFFFFFFFFFFFFFFFFFFFFFFFFFFFFFFFFFF,FFFFFFFFF,:FF,FF,FFF,F,,FFFFFFFFF:,FFFFFF:FFF,:FFFFFFFFFFFF,FFFFFF:FFFFFFFFF,:FF:FFFFFF:,FFFF,FFFF:FFFFFFFFFFFFFF
@A00920:152:HGHKKDRXX:2:2106:23683:32362 2:N:0:CGCGTTCA+CTAGAACA
GGACTACTGGGGTTTCTAATCCCGTTCGCTCCCCATGCTTTCGTGTCTGAGCGTCAACAGTGAGCCAGGACGCCGCTTTCGCCTCTGGTGTTCCTCCGGATCTCTACGCATTTCACCACTACACCCGGAATTCCACGTCCCTCTCTCACGTTCTAGACGACCAGTCTGGCATACCCTCGCCAGGTTGAGCCTGACCCTTTCATACACCACTTGGTCCTCCGCCTGCACACCCTTTACGCCCAGTAAATCC
+
FFFFFFFFFFFFFFFFFFFFFFFFFFFFFFFFFF:FF:F:FFFFFFFFFFFFFFFFFFFFFFFFFFFFFFFFFFFFFFFFFFFFF,FFFFFFFFFFFFFF,FFFFFFFFFFFFFFFFFFFFFFFFFFFFFFFFFFFFFF:F:FFFFFFFFFFFFFF:FFFFFFFFFFFFFFFFFFFFFFFFFFFFFFFFFFFFFFFFFFFFFFFFFFFFFFFFFFFFFFFFFFFFFFFFF:FFFFFFFFFFFFF:,:FFF
@A00920:152:HGHKKDRXX:2:2106:25310:32393 2:N:0:CGCGTTCA+CTAGAACA
GGACTACTCGGGTATCTAATCCCGTTCGCTCCCCTAGCTTTCGCGGCTCAGCGTCAGGTGCAGCCCAGGGCGCCGCCTTCGCCTCTGGTGTTCCTCCGGATCTCTACGCATTTCACCACTCCCCCCGGAATTCCACGCCCCTCTACTGCCCTCTAGCGGCCCAGTTTCGAACGACCTCTCCCAGTTGAGCCGGGAGCTTTCACGTCCGACTTGGACCACCGCCTGCCCGCGCTTTACGCCCAGTAAATCC
+
FF,:FF:FFFFFFF:F:FFFFF,FFFFFF::FFFFFFFFFFFFFFF:,FFFFF:FFF::FF,FF:F::FFFF:FF:F,F:F:F,F,FFFFFFFFFFFFFFFFFFFF:F:FFFFF:FFFFFFF,FFF::F,FF:FFFFFFFFFFF:FFFFFFFF:FFFFFFFF:FFFFFFFFFFFFFFFF,F:FFFFF::::FF:FFFFFFF:FFF:FFFFFFFFFFFFFFFFFFF:FFFFFF::FF:,:FF:FF,:FFFF
@A00920:152:HGHKKDRXX:2:2106:15257:33332 2:N:0:CGCGTTCA+CTAGAACA
GGACTACAAGGGTTTCTAATCCTGTTTGATCCCCACGCTTTCGTGCCTCAGCGTCAATCACTGTGCAGTGAGCTGCCTTCGCAATTGGTGTTCTATGTCATATCTAAGCATTTCACCGCTACATGACATATTCCGCTCACCTTCACAGTATTCAAGACAAATAGTATCCATGGCAGTTTCAGAGTTAAGCTCGGAGATTTCACCACGGACTTACCTGCCCGCCTACGCACCCTTTAAACCCAGTGAATCC
+
:,FF,FFFF:F:F:F:FFFFFFFFFF:FFFFFFFFFFF:FFFFF:FFFFFFFFFFFFFFFFF,:FFF:FFFFFFFF:FF::FFFF:FFF,FFF,,:FFFFFFFFFFFFFFF:FF:FF,FFFFF:FFFFFFFFFFFFFFFFFF:FF:FF:FFFFFF,F:FF:FFFFFFF,FFFFFF,FFF,,FFFF:F:FFFFFFFFFFFFFFFFFFF:F,FF:F:FF:FFFFFFF:,FFF:FFFFFFFFFF:FFF,FFF,
@A00920:152:HGHKKDRXX:2:2106:25753:33974 2:N:0:CGCGTTCA+CTAGAACA
GGACTACACGGGTTTCTAATCCCGTTCGCTACCCATGCTTTCGCGTCTCAGTGTCAGTTGGATGCCAGTAAACCGCCTTCGCCACTGGTGTTCCTCCGCATCTCTACGCATTTCACCACTACACGCGGAATTCCGTTTACCTCTCATCCACTCAAGTTCAACAGTATTGGTCAACCTCTCCCAGTTTAGCCAGGAGCTTTCATAACCAACTGATCGACCCACCTGCACGCGCTTTACGCCCAGTACCTCC
+
FFFFFFFFFFFFFFFFF:FFFFFFFFFFFFFF:F,FFF::FFFFFFFFFFF:FFFFFFFFFFFFF:FFFF:FFFF:FF,FFFF:FFFFFF,FFFFFFFFF,FF:FFFF:,FF:FF:F::F:FFFFFFF,:,FFFFF,F::,F,FFFFFFFFFF,,FFFF:F:FFF,FFFFFFFFFFFF:FF:FFF:F:FFF,FFFFFF,,F:FFF,FF:FFF:,FFFFFFFFF:F:FFFFF,FF,FFFF:FFF,,::,:F
@A00920:152:HGHKKDRXX:2:2106:9914:34225 2:N:0:CGCGTTCA+CTAGAACA
GGACTACTAGGGTATCTAATCCCGTTTGCTCCCCTGGCTTTCGCGCCTCAGCGTCAATACCGGTCCAGGATGCCGCCTTCGCCACCGGTGTTCCTCCAGATATCTACGCATTTCACCGCTACACCTGGAATTCCACATCCCTCTCCCGGATTCAAGCCTTCCAGTCTCAGACGCAGTTCCCCGGTTGAGCCGAGGGATTTCACGTCTGACTTAGAAGGCCGCCTACGCGCCCTTTACGCCCAGTAATTCC
+
FF,FFFFFFFFFFFFFF:FFFFFFFF:FFFFFFF:FFFFFFFFFFFF:FFF:FFF,FFFFF,FFFF:FFFFFF:FFFFFFFFFFFFF:FFFFFFFFFFFF,F,FFFF:FFFF,FFFFFFFF:FFFFFFFFFFFFFFFFFFF:FFFFF:FFF,FFF,FF:FFFF:,FFFFFFF:,FF,F:FF:FF:F:FFFFFFFFFFFF:F:FF,FFFFFFFFFFFFFF,:FFFFFFF:FFFFFFFFFFFFFF,FFF:FF
@A00920:152:HGHKKDRXX:2:2106:15347:34428 2:N:0:CGCGTTCA+CTAGAACA
GGACTACTAGGGTTTCTAATCCTGTTTGATCCCCACGCCTTCGTGCCTGAGCGTCAGGTATGGTTTAGTAAGCTGCCTGCGCAATCGGAGTTCCTCGTGATATCTATGCATTTCACCGCTACACCACAAATTCCGCCTACTTCATCCATACTCAAGAAAACCAGTATCAATGGCAGTTTTACAGTTGAGCTGCAAAATTTCACCACCGACTTAATCTTCCGCCTACGCACCCTTTAAACCCAATAAATCC
+
FFFFFFFFFFFFFFFFFFFFFFFFFFFFFFFFFFF:FFFFFFFFFFFFFFFFF,FFF,FF:FF,FFFFFFF:FFFF,FFFFFFFFFFF:FFF,:FFFFF,FFFFF:FFFFFFFFFFFFF::F:F:FFF:FFFFFFF:F:FFFF,FFFFFFFFF:,FFF:F,,FF:FFFFFFFFFF,:,F::,FFFFFFFFFFFF,F::FFF,FF::,,FF,FFFFFFFF:FFFFF,:F:FFFF:FFFF:FFF,F:F,FF:
@A00920:152:HGHKKDRXX:2:2106:9715:35070 2:N:0:CGCGTTCA+CTAGAACA
GGACTACAGGGGTTTCTAATCCTGTTCGCTCCCCACGCTTTCGCGCCTCAGCGTCAGTACCGTCCCAGCGAGCTGCCTTCGCCGTCGGTGTTCCTCCTGATATCTGCGCATTCCACCGCTACACCAGGAATTCCACTCGCCTCTTCCGGACTCTAGCCCGGCAGTATCCACTGACATTCAAAGGATGAGCCTTTGACTTTTACAGCGGACTTACCGGGCCGCCTACGCGCGCTTTACGCCCAATGATTCC
+
:FFFF,F:FFFFF:FF,FFFFFF:FFFFFFFFFFFFFFFFFFFFFFFFFF:FFFFFFFFFFFFFFFFFFFFFFFFFF:FFFFF:FFFFF:FFFFFFFFFFFF,FFFFFFFFFFFF:FF:FFFFF:FFFFF,FFFFFFF:F:FFFFFF:FFFF,F:FFF,:F,FFF:,F:FFFF,FFFF:::FFF,FF:FFFFF:FFF,FFF:FFF:FF:FF:FF:FFFFFFFFF,:FFFF,FFF::F,:F:,,:FFFF:F
@A00920:152:HGHKKDRXX:2:2106:25165:35149 2:N:0:CGCGTTCA+CTAGAACA
GGACTACTAGGGTTTCTAATCCTGTTTGATCCCCCCGCTTTCGCACCTCAGTGTCAATGCACGCCCAGTTGGCCGCCTTCGCCTACGGTATTCCTCCTGGTCTCTACGCATTTCACTCCTACACCAGGAATTCTATCAACCTCTGATGCATTCAAGAGTAAGAGTTTCGGCTGCAGTTACCAGGTTAAGCCCGGTGCGTTCACGGGCGACGTACAAGCCCCCCTCAGTGCGCTTTACGCCCAGTAAAGAC
+
:FFFFFF,,FFFF,FFFFF:FFFFFFF:,FFFF:,F,FFFFFF,:FFFFF:,F:FFFFFFF:,,,FFF:,F,F,FFFFFF:F:,:F:FFFFFF:F,F:,,::FFFF,F,FFF,FF:,FFF,F:FFF:,FF:FFFF,F:,FFF,F,F,,:F,FFF,F:,F,F,F,,:,F,:F,FF,F:,,:F,,:,FFF,F:,FF:,,,F:,:,:,,:F,F,F,FF:,F:F,,FF:,:FFF:FFFFFF,FFFF,:,,F,,F
@A00920:152:HGHKKDRXX:2:2106:32190:35540 2:N:0:CGCGTTCA+CTAGAACA
GGACTACTGGGGTATCTAATCCTGTTTGCTCCCCACGCTTTCGCGCCTCAGCGTCAATAGTCGTCCAGGCAGGCGCCTTCGCCTCCGGTGTTCCTTCACATCTCTACGGATTTTACCCCTACACGTGAAATTCCCCTGCCCCCTCCGACATTCTAGACTAGCAGTTTCAGGCGCAGTTTCGAAGTTGAGCCTCGAGATTTCACACCTGACTTGCTGATCCGCCTGCGCGCGCTTTACGCCCAATGATTCC
+
FFFFF,FFFF:FFFFFFFFFFFFFFFFFFF:FFFFFFFFFFFFFFFFFFF:FFFFFFFFFFFFFFFFFFFFF:FFFFFFFFFFFFFFFFFFFFF,F::FFFFFFF:FFFFFFFFFFFFFFFFFFFFFFFFFFFFF:FFF:FFFFFFFFF,FFF:FFFFF:FFFF:FF:FFFF:FFFFFF:FFFFF:FFFF,FFFFFF,FFF:FFF:FFFFFFFFFFF:FFFF:FFFFFF:FF:FFFFFFFFFFFF:FFF,
@A00920:152:HGHKKDRXX:2:2106:10004:35947 2:N:0:CGCGTTCA+CTAGAACA
GGACTACTGGGGTTTCTAATCCGATTCGCTACCCACGCTTTCGTGCCTCAGCGTCAAGAAAGTGCCAGTTTAGTGCCTTCGCATTTGGTATTCCCCTCGATATCAACGGATTTCACCCCTACACCGAGAGTTCTCTAAACCTCTCACTTCTTCTAGTTATACCGTTTCTCGCGCGAACTTCGGGTTGAGCCCGAAGATTTAACACAAGACTAATATAACCGCCTACGCACCCTTTACGCCCAGTAAATCC
+
FFFFFFFFFFFFFFFFFFFFFFFFFFFFFFFFFFFFFFFFFFFFFFF:F,FFFFFFFFFFFFFFFFFFFFFFFFFFFFFFFFFFFFFFFFFFFFFFFFFFFFFFFFFFFFFFFFFFFFFFFFFFFFFFFFFFFFFFFFFF:FFFFFFFFFFFFFFF:FFFFFFFFFFFFFFFFFF::FFFF:FFFFFFFFFFFFFFFFFFFFFFFFF:FFF:FFFFFFF,FFFFFFFFFF,FFFFFFFFFFFFF,FFF:F
@A00920:152:HGHKKDRXX:2:2106:2645:36323 2:N:0:CGCGTTCA+CTAGAACA
GGACTACACGGGTATCTAATCCTGTTCGCTCCCCACGCTTTCGTCCATCAGTGTCAGTACGTTGTTCGTGATCTGCCTTCGCAATCGGTGTTCTATGTAATATCTATGCATTTCACCGCTACACTACATATTCCAACCACTTCACAACGACTCAAGACAACCAGTATCAAGGGCAATTCCACAGTTGAGCTGCGGGATTTCACCCCTGACTTAATTGTCCACCTACGGACCCTTTAAACCCAATGATTCC
+
FF,F:FF,FFFFF,FFFFFFFF,FF:FFFFFFFFFFFFFFFFFFFFFFFFF:FFFFF,FFFFFFF:,FFFFFFFFFF,:FFFF:FFFF:FFFFF,F:FF,:,FF:,:FFFFF,FFFFFFFFF:FF,FFFFFFFF,FFF:FF::FFFFFF:F,FFFFFFF,FF:FFF:FFFFFFF,:F:FF:F,F,:FFFFFFFFFFF:F,FFFF,FFF:FF,F,,FFFFF:FFF:FF:F:FFF:FFFFFFF,FFFF:FFF
@A00920:152:HGHKKDRXX:2:2106:16984:36636 2:N:0:CGCGTTCA+CTAGAACA
GGACTACTAGGGTTTCTAATCCCGTTCGCTCCCCATGCTTTCGCCTCTCAGCGTCAGGTCAGGCCCAGCGTGTCGCCTTCGCCACTGGTGTTCCTCCGGATCTCTACGCATTTCACCACTACACCCGGAATTCCACACGCCTCTACCTGCCTCTAGCCCCGCAGTTCGGTCACGTCCTCGCCCGGTTGAGCCGGGCGCTGTCACGCGCCACTTGCAGGACCGCCTACACGCGCTTTACACCCAGTAAATC
+
FFFFFFFF:FFFFFFFFFF:FFFFF,FFFFFFFFFFFFFFFFFFFFFFF:FFFFFFFFFFFFFFFFFFFFFFFFFFFF:FFFF:FFF:FFFFFFFFF:FFFFFFFFFFF,FFFFFFFFFFFFFFFFFFFFFFFFFF:FFFF:FFFFFFFFFFFF:FFFFFFFFFF:FFFFF,F::FFFFFFFFFF,FFFFFFFFFFFF:,FFFFFFFF:FFFFFFFFFFFFFFFF:FFFF:F:FFFFFFFFFFFF,:,:F
@A00920:152:HGHKKDRXX:2:2106:14199:36699 2:N:0:CGCGTTCA+CTAGAACA
GGACTACTGGGGTTTCTAATCCTGTTTGCTCCCCACGCTTTCGCGCCTCAGCGTCAGATCCAGCCCAGTGGGCCGCCTTCGCCACAGGTGTTCTTCCCGATATCTACGCATTCCACCGCTACACCGGGAATTCCACCCACCTCTACTGGTCTCCAGACGAGCAGTATCGGAAGCAGCCCCGGAGTTGAGCCCCGGGATTTCACTTCCGACTTGCACATCCGCCTGCGCGCGCTTTACGCCCAGTGATTCC
+
FFFFFFFFFFFFFFFFFFFFFFFFFFFFFFFFFFFFFFFF:FFFFFFFFFFFFFFFF:FFFFFFFFFFFFFFFFFF:FFFFFFFFFFFFFFFFF:FFFFFFFFFFFFFFFFFFF:FFFFFFF:,FFFFF:FFFFFFFFFFFFFFFFFFFFFFFFFF:FFF:FFFF:FFFFFFFFFFFFFFFFFFFFFFFFFFFFFF:FFFFFFFFFFFFFF:FFFFFFF:FFFF,F:F,:,FFFFF,,FF:FF,FF::FF
@A00920:152:HGHKKDRXX:2:2107:4860:1204 2:N:0:CGCGTTCA+CTAGAACA
GGACTACCGGGGTTTCTAATCCCCTTTGCTCCCCACGCTTTCGTCTCTGAGTGTCAGTGCATTCCTAGCATCCTGTCTTCACTTTTGGCGTTCCATCGTGTATCTACGGATTTTACCCCTACACACGACATTCCAGATGCCCCTGAATGACTCTATCCGACTCGTTTCCAGTGTGGGCACGGAGTTGAGCTCCGTAATTTCACACCAGACGTGGCCAAAAACCTACAGACGCTTTACGCCCAGTAATTCC
+
FFFFFFFFFFFFFFFFFFFFFFFFFFFFFFFFFF:FFFFFFFFFFFFFFFFFFFFFFFFFFFFFFFFFFFF:FFFFF,FFFFFFFFFFFF:FFFFFFFFFFFFFFFFFFFFFFFFFFFF::FFFFFFFFFFF:FFFFFFFFF:FFFFFF:FFFFFFFFFFFFFFFFFFF:FFFFFFFFFFFFFFFFFFFFFFFF:FFFFFFFFFFFFFFFF,FFFF:FF:FFFFFFFFFFF:::F,FFFFF,:F,FFFFF
@A00920:152:HGHKKDRXX:2:2107:3821:1908 2:N:0:CGCGTTCA+CTAGAACA
GGACTACTCGGGTTTCTAATCCTGTTTGCTCCCCACGCTGTCGCGCCTCAGCGTCAGCAACGGCCCAGCAGACCGCCTTCGCCACTGGTGTTCTTCCCGATCTCTACGCATTCCACCGCTACACCGGGAATTCCATCTGCCTCTACCGTGCTCCAGCCCGACAGTTCAGAAGGCAGCCTTGCGGTTGAGCCGCAAGATTTCACCCCCTGCTTATCGGGCCGCCTACGCGCCCTTTACGCCCAGTGATTCC
+
FFFFFFFFFFFFFFFFFFFFFFFFFFFFFFFFFFFFFFFFFFFFFFFFFFFFFFFFFF:FFFFFFFFFFFFFFFFFFFFFFFFFFFFFFF,FFFFFFFFFFFFFFFFFFFFFFFFFFFFFFFFFFFFF,,FFFFFFFFFFFFFFFFFFFFFFFF:FFFFFFFFFFFFFFFFFFFFFFFFFFFFFFFFFFFFFFF,FFFFFFFFF:FFFFF:FFFFFFFFFFFF:FF:FFFFFFFF:FFFFFFFFFFFFFF
@A00920:152:HGHKKDRXX:2:2107:11577:2534 2:N:0:CGCGTTCA+CTAGAACA
GGACTACTCGGGTTTCTAATCCGGTTCGCTCCCCACGCTTTCGTGCCTTAGCGTCAGTAATAAGCCAGTCACCTGCCTACGCCATCGGTGTTCCTTCTAATATCTACGGATTTCACTCCTACACTAGAAATTCCAGTGACCTCTCTTATACTCTAGTCTACCAGTTCAAAGCACATCTGTATGGTTAAGCCACACGCTTTAATGCTTTGCTTAATAAACCGCCTACGCAACTCTTTACACCCAGTAAATC
+
FFFFFFFFFFFFFFFFFFFFFFFFFFFFFFFFFFFFFFFFFFFFFFFFFFFFF:FFFFFFFFFFFFFFFFFFFFFFFFFFFFFFFFFFFFFFFFFFF:FFFFFFFFFFFFFFFFFFFFFFFFFFFFFFFFFFFFFFFFFFFFFFFFFFFFFFFFFFFFFFFFFFFFF:F:FFF:FFFFFFFFF:FFFFFFFFFFF:FFFF:F,FFFFFFFFFFFFFF:F:FFFFFFFF:FFF:FFFFF,FFFFFFFFFFF
@A00920:152:HGHKKDRXX:2:2107:12346:2613 2:N:0:CGCGTTCA+CTAGAACA
GGACTACAAGGGTTTCTAATCCTGTTCGCTCCCCACGCTTTCGCTCCTCAGCGTCAGAGCCAGCCCAGAGCGCCGCCTTCGCCGCTGGTGTTCCTCCTGATATCTGCGCATTTCACCGCTACACCAGGAATTCCACGCTCCCCTACTGGACTCTAGTCACGGCAGTATCGGGTGGCGTCTCCAGGTTGAGCCTGGAGGTTTCACACCCGACTTACCGAACCGCCTACGAGCTCTTTACGCCCAATGAATC
+
FFFFF:FFFFFF,FFFFFFFFF,FFFFFFF:FFFFFFFFFFFFFFFFFF:F:FFFFF,:FFFFF:FFFFF,FFFFF,FFFFFFFFFFFFFFFFF:FFFFFFF:FFF:FFFFFFFFFFFFFFFFFFFFFFFFFFFFF,F:FFFFFFFF,F:FFFFFF:F:F,F:F:F,F,FF,F,FF:FFFFF:F,,FFFFF,FFFFF:FFFF:FFF::F:FFFFFFF,FF,:F,FFFF:F:F:FFFFF,FF:F,FFF:FF
@A00920:152:HGHKKDRXX:2:2107:10285:2644 2:N:0:CGCGTTCA+CTAGAACA
GGACTACTGGGGTATCTAATCCTGTTTGCTCCCCACGCTTTCGCGCCTCAGCGTCAATCATCGTCCAGGTCAGCGCCTTCGCCACTGGTGTTCCTCCCGATATCTACGAATTTCACCTCTACACCGGGAATTCCCTGACCCCCTCCGAGATTCAAGCCTGACAGTTTTGTATGCACATCCTGGGTTGAGCCCAGGGCTTTCACATCCAACTTGTCAAGCCGCCTACGCGCGCTTTACGCCCAATAATTCC
+
F:F::FFFFFFFFFFFFFFFFFFFF,FFFFFFFFFFFFFFFFFFFFFF:FFFFFFFFFFFFFFFFFFF:FFF:FFFFF:FFFF:F,FFFFFFF:FF::FFFFFFFFFFFF:FFFFFF:FFF::FFFFF:FFFFF:FFFFFFFFFF:FF:F,FF:FFFFFF:F,FF:FFFFFFFFFFFFFFFFFF,FFFFFFFFFFFFFFFFFF,:F:FF:FFF,F,FF,FFFFFFFF:::F:FFFF::FFF:,FFF::FF
@A00920:152:HGHKKDRXX:2:2107:26784:3693 2:N:0:CGCGTTCA+CTAGAACA
GGACTACAAGGGTTTCTAATCCTGTTCGCTACCCACGCTTTCGCTCCTCAGTGTCAGTACTGGCCCAGAGTGCCGCCTTCGCCACTGGTGTTCCTCCTAAGTTCTGCGCATTTCACCGCTACACTAGGACTTCCACACTCCCCTACCAGACTCTAGTCTCGGCAGTATCGGGTGGCGTCTCTGGGTTGAGCCCAGAGTGGTCTCACCCGACTTACCGAACCTCCTACGAGCTCTGTACGGCCACTCAATC
+
:FFFF:FFF:,::F:FFFF,FF,,F:FFF,FF:F::FF,,,F:FFFFFF,FFFF,FFFFFFFFFF,,FFFFF:FFF:F,F:F:FFFF:FF,,:FF,F,F,,,,,FFF:FFF:,F,,:FF:,:,,FFFFFFF,,:FF:FFFF:,:F,FFF::,:F:F:F,FFF:FF:,FFFFFFFFFFF,,FFFFF:FFFFFF:FF:FF,,F:,,F,:FFFF:F,,FFF,FF,::F,FFFF:F:,:,:FF,F,:,:,,,FF
@A00920:152:HGHKKDRXX:2:2107:9552:4069 2:N:0:CGCGTTCA+CTAGAACA
GGACTACTGGGGTATCTAATCCTGTTTGCTCCCCACGCTTTCGCACCTCAGCGTCAATACATGTCCAGTGAGTCGCCTTCGCCACTGGTGTTCTTCCGAATATCTACGAATTTCACCTCTACACTCGGACTTCCACTCACCTCTCCATGATTCAAGCGATGCAGTCTTAAAGGCAATTCCGGAGTTGAGCTCCGGGCTTTCACCTCTAACTTACAAAGCCGCCTACGTGCGCTTTACGCCCAGTAATTCC
+
FFFFFFFFFFFFFFFFF:FF,:FFFFFFFFFFFFFFFFFF:FFFFFFFFFFFFFFFFFFFFFFFFFFFFFFFFFFFFFFFFFFF:FFFFFFFFF:FFFFFF:FFFFFFF,,FFF,FFFF,F:FFFFFFF,FFF:FF,FF:FFFFFFFFF,:FF:FFFFFFFFFFFFFFFFFFFFFFFFFFFF:FFFFFFFFF:FFFFFF:F:F,FFF:FFFFFF:FF:FFFFFFFF:FFFFFF,FFFF:F,FFF,,FFFF
@A00920:152:HGHKKDRXX:2:2107:12970:4069 2:N:0:CGCGTTCA+CTAGAACA
GGACTACAGGGGTATCTAATCCTGTTCGCTCCCCACGCTTTCGCGCCTCAGCGTCAGTACAGGTCCAGCGAGCCGCCTTCGCCTCTGGTGTTCTTCCGGATCTCTACGCATTCCACCGCTACACCCGGAATTCCGCTCGCCTCTACCTGACTCCAGCGATCCAGTATCTCCAGCAAGCACGGGGTTGAGCCCCGGCCTTTCACAGGTAGACTTAAATCACCGCCTGCGCGCGCTTTACGCCCAATAAATC
+
,FFFFFFFFFFFFFFFFFFFFFFFFFFFF:FFFFFFFFFFFFFFFFFFFFF:FFFFF,FFFFF,:FFFFFFFFFFFF:FFFFFFF,FFFFFFFF:FF:,FF:FFFFFFFFFFF:FFF,FFFFFF:FFFFFFFFFFFF,FFFFFFFFFFFFFFFFFFF:,F:FFFFFFFFFF,FFFF:FFF:,FFFF,F,FFFFFFFFFFFFFFF,FFFFF:,FFF:,FFFFFF::FFFFFFFFFFFFFFFFFF:FF:FFF
@A00920:152:HGHKKDRXX:2:2107:11442:4523 2:N:0:CGCGTTCA+CTAGAACA
GGACTACTGGGGTATCTAATCCTGTTTGCTCCCCACGCTGTCGCGCCTCAGCGTCAGCAACGGCCCAGCAGACCGCCTTCGCCACTGGTGTTCTTCCCGATCTCTACGCATTCCACCGCTACACCGGGAATTCCATCTGCCTCTACCGTGCTCCAGCCTGACAGTTCAGAAGGCAGCCCTGTGGTTGAGCCCCAGGATTTCACCCCCTGCTTATCAGGCCGCCTACGCGCCCTTTACGCCCAGTGATTCC
+
FFFFF:FFFFFFFFFFFFFFFFFFFFFFFFFFFFFFFFFFFFFF:FFFF:FFFFF:FFFFF,FFFFFFFF::FFFFFFFFFFFFF,F:FFFFFFFF:FFF::F:F:FFFFFF,FFFFFFFFFFFFFFFF,FFF:,F:F:FFFFFFFFF::FFFFFF::,,FFFFFF,F::FFFFFFF:FF,F:FFF:FFF,,,FF:FFFFFFF,:FFF,FFFFFF,FFFFFFFFFFF:FFF:F,FFFFFFFFFF,F:FFF
@A00920:152:HGHKKDRXX:2:2107:30987:4930 2:N:0:CGCGTTCA+CTAGAACA
GGACTACCAGGGTTTCTAATCCTGTTTGCTCCCCACGCTTTCGCGTCTCAGCGTCAGTCACTGTCCAGAAGGCCGCCTTCGCCACCGGTGTTCCACTCGATATCTACGAATTTCACCTCTACACCGAGTATTCCACCTTCCTCTCCAGGACTCTAGCGACGCAGTATCGAATGCACTTCCACGGTTGAGCCGCGGGATTTCACATCCGACTTGCGAAGCCGCCTACACGCGCTTTACGCCCAGTAATTCC
+
FFFFFFFFFFFFFFFFFFFFFFFFFFFFFFFFFFFFFFFFFFFFFFFFFFFFFFFFFFFFFFFFFFFFFFFFFFFFFFFFFFFFF:FFFFFFFFFFFFFFFFFFFFFFF:FFFF,:FFFFFFFFFFFFFF:FFFF:FFFFFFFFFFFFFFFFFFFFFFFFFFFFF:FFFF:FFFFFFFFFFFF:FFFFFFFFFFFF,FFFFFFFFFFFFFFFFFFFFFFFFFFFFFFF:FFFFFF::FFF:FFFF,F,FF
@A00920:152:HGHKKDRXX:2:2107:23204:5259 2:N:0:CGCGTTCA+CTAGAACA
GGACTACTAGGGTATCTAATCCGGTTTGCTCCCCACGCTTTCGCCCCTGAGCGTCAGGACAGGGCCAGGAAGTCGCCTTCGCCACTGGTGTTCCTCCAGATATCTACGCATTTCACCGCTACACCTGGAATTCCACTTCCCTCTCCCTGCCTCAAGCCCGGCAGTTTTTCGAGACCTCTCCCAGTTGAGCCGGGAGATTTCACCCGAAACTTACCGAGCCGCCTGCGGGCTCTTTACGCCCAATAAATCC
+
:FFFFFFF:FFFFFFFFFF:F:FFFFFFFFF:FFFFFFF:FFFFFF::F,FFF:FFFFFFFFFFFFFFFFFFFF:FFFFFFFFFFFFFFFFFFFFFFFFFFFFFF:FFFF,FFFFFFFFF,FFFFFFFFFFFFFFFFFFF:FF:FFF:FFFF,FFFFFFFFFFFFFFFFF,F,FFFFFFFFFF:FFF,:,FFFFFFFFFFFFFFFFF:FFFFF:FFFFFFFFF,FFFF:FFF,:FFFFFFFFFF,,FF,:
@A00920:152:HGHKKDRXX:2:2107:5575:5415 2:N:0:CGCGTTCA+CTAGAACA
GGACTACAGGGGTTTCTAATCCCGTTCGCTCCCCATGCTTTCGCATCTCAGCGTCAGGTCAGGCCCAGCGTGTCGCCTTCGCCACTGGTGTTCCTCCGGATCTCTACGCATTTCACCACTACACCCGGAATTCCACACGCCTCTACCTACCTCTAGTCGCGCAGTTCGATTGCGTCCTCGCCCGGTTGAGCCGGGCGCTTTCACGCCTCACTTGCACGACCGCCTACACGCGCTTTACACCCAGTAAATC
+
FFFFFFFFFFFFFFFFFFFFFFFFFFFFFFFFFF:FFFFFFFFFFFFFFFFFFFFFFFFFFFFFFFF:FF:FFFFFFFFFFFFFFFFFFFFFFFFFFFFF,FFFFFFFF,FF:FFFFFFFFFFFFFFFFFFFFFFFFFFFFFFFFFFF:FFFFFFFFFFFFFFFFFFFFFFFFFFF:FFF,FFFFFFFFFFFFFFFFFF:FF:FFF,FFFFFFFFFFFFFFFFFFFF,FFFFFFFFFFFFFFFFFFFFFF
@A00920:152:HGHKKDRXX:2:2107:6867:5869 2:N:0:CGCGTTCA+CTAGAACA
GGACTACCGGGGTTTCTAATCCTGTTTGCTCCCCACGCTTTCGCGTCTCAGCGTCAGTCACCGTCCAGAAGGCCGCCTTCGCCACCGGTGTTCCACTTGATATCTACGAATTTCACCTCTACACCAAGTATTCCACCTTCCTCTCCGGGACTCTAGCTACGCAGTTTCGAGTGCACTTCCACGGTTGAGCCGTGGGCTTTCACGCCCGACTTGCATAGCCGCCTACACGCGCTTTACGCCCAGTAATTCC
+
FF:FF,FFFFFFFF:FFFFFFFFFFFFFFFFFF:FFFFFFFFFFFFFFFFFFFFFFFFFFFFFFFFFFFFFFFFFFFFFFFFFFFFFFFFFFFFFFFFFFFFFFFFFFFFF:FFFFFFFFFFF:FFFFFFFFFF,FFFFFFFFFFFFFFF,FFFFFFFFFFFFFF:FFFFFFFFFFFFFFFF:FFFFFFFFFFF:FFFFFF:FFFFFFFFFFF:,FFFF:FF:F::FF:FFFFFFFFFFF:::,FFFFFF
@A00920:152:HGHKKDRXX:2:2107:13096:6261 2:N:0:CGCGTTCA+CTAGAACA
GGACTACACGGGTATCTAATCCCGTTTGCTCCCCTGGCTTTCGCGCCTCAGCGTCAGTGTCAGCCTAGCAACCCGCCTTCGCCTCAGGTGTTCCTCTTGATATCTACGCATTTCACCGCTACACCACGAATTCCGATCGCCGTTTCTGCACTCTAGCTCTGCAGTATCAGCTGGCGGTTCCGAGTTAAGCTCGGAGATTTCACGGCTGACTTACCTCGCCGCCTACGCGCGCTTTACGCCCAGTGAATCC
+
:FFFFFFFFFFFFFFFF,FFFFFFF,FFFFFFFF:,F,FFFFFFFFFFFFF,FFFF,F,F:FFF,FFF,,::F,FFFF:F,F::F:F:FF,,FF,,:F,FF,FFFFFFFFF,FFFFFFFF,F,,,F,,,F,F:,:,F,:F,,F,FFFF,,,,,F,:F,FF:,:F,F,F,FF,FF,,,:,FFF:F,F,,FF,F,FFFF:F,,FF,,,FF,F,FFFF,:::FFFF,,,FF,F,FFF,,,F,F,FFF,FF,FF
@A00920:152:HGHKKDRXX:2:2107:31313:6621 2:N:0:CGCGTTCA+CTAGAACA
GGACTACAGGGGTTTCTAATCCTGTTCGCTCCCCACGCTTTCGCGTCTCAGCGTCAGTACCGTCCCAGAGAACCGCCTTCGCCACGGGTGTTCTTCCTGATATCTGCGCATTTCACCGCTACACCAGGAATTCCATTCTCCTCTTCCGGACTCTAGCCAGATGGTTTCCATCGACGTCTGAAGGTTAAGCCTCCAGTTTTCACAACGGACCTACCTGGCCGCCTACACGCTCTTTACGCCCAATAAATCC
+
FFFFFFFFFFFFFFFFFFFFFFFFFFFFFFFFFFFFFFFFFFFFFFFFFFFFFFFFFFFFFFFFFF,F:FFFF:FFF,FFFFFFFFFFFFFFFFFFFFFFFFFFFFFFFFFFFFFFFFFFFFFFFFF:FFF:FFF,FFFFFFFFFFF,FFFFFFFFFFFF:FFFFFFFFFFFFFF::FFFFF,FFFF,FF,FFFFFFFFFFFFFF:FF:F:F,FF,F:F:,FFFFFF,:,:FFFFFF,F,FF,F:FFFFF
@A00920:152:HGHKKDRXX:2:2107:18078:7185 2:N:0:CGCGTTCA+CTAGAACA
GGACTACAGGGGTATCTAATCCTGTTTGCTCCCCACGCTTTCGTGCATCAGCGTCAGTGTTAGCCCAGGGGGCTGCCTTCGCCATCGGTGTTCCTCCAGATATCTACGCATTTCACTGCTACACCTGGAATTCCACCCCCCTCTGCCACACTCAAGTCTGCCAGTAACAAGCGCAGTTCCCAGGTTAAGCCCGGGGATTTCACACCTGTCTGAACAAACCGCCTACGCACGCTTTACGCCCAGTAATTCC
+
FFFFFFFFFFFFFFFFFFFFFFFFFFFFFFFFFFFFFFFFFFFFFFF,FFFFFFFFFFFFFFFFFFFFFFFFFFFFFFFFFFFFFFFFFFFFFFFFFFFFF,FF,FFFFFF:FFFFFFFFFF:FFFFFFF:FFFFFFFFFFFFFFFF:FFFFFF:FFFFFFFFF:F,FFFFFFFFFFFFFFFFFFF::FFFFFFFFF,FFFF:F:FFFFFF,FFFFFF:FFFFF,:FFFFFFF:FFFFFFF,FF:,FFF:
@A00920:152:HGHKKDRXX:2:2107:18484:7701 2:N:0:CGCGTTCA+CTAGAACA
GGACTACAGGGGTTTCTAATCCTGTTCGCTCCCCACGCTTTCGCTCCTCAGCGTCAGTTCCGGCCCAGAGCGCCGCCTTCGCCGCTGGTGTTCCTCCTGATATCTGCGCATTTCACCGCTACACCAGGAATTCCACGCTCCCCTACCGGACTCAAGCCATAGCAGTATCAGGTGGCGTCCCCGGGTTGAGCCCGGGGGTTTCACACCTGACTTACCAAGCCGCCTACGAGCTCTTTACGCCCAATAAATC
+
FFFFFFF:FFFFF:FFFFFFFFFFFFFFFFFFFFFFFFFFFFFFFFFFFFFFFFFFFFFFFFFFFFFFFFFFFFFFFFFFFFFFFFFFFFFFFFFFFFFFFFFFFFF,FFFFFFFFFFFFFFFFF:FFFFFFFFFFFFFFFFFFFF:FFFFFFFFFFFFF:F:FFF,FFFFFFFFFFFFFFF:FFFFFFF:FF:FFFFF,FFF::FFFF:FFFF:FF,FF:FFFFFFFFF:F:FFFF:F:F::FF,F,F:
@A00920:152:HGHKKDRXX:2:2107:30969:7968 2:N:0:CGCGTTCA+CTAGAACA
GGACTACTCGGGTATCTAATCCTGTTTGCTCCCCACGCTGTCGCGCCTCAGCGTCAGCTACTGCCCAGCAGGCCGCCTTCGCCACCGGTGTTCTTCCGGATCTCTACGCATTCCACCGCTACACCCGGAATTCCGCCTGCCTCTACAGTGCTCGAGCTTCCCAGTTCGCATGGCCGACTCGAGGTTGAGCCCCGAGCTTTCACCACCCGCTTAAGAAGCCGCCTACGCGCCCTTTACGCCCAGTGATTCC
+
:::FFFF:,F,,F::F:F::F:::,:F:FF,FFF:F,F,::FFF:FFFF:,FFFFF:FFFF,,F,FFF,FF:FFF:FFFFFFFFFFFFFFFF:FFFFFFFFFFFFFF,FFFFFF:FFFFFFFFFFFFFFFFFFFFF:FFF,FFFFFFFFFF:FFFFFFFFFFFFFFFFFF:FFFFFFFFFFFFF,:FFFFF:FFFFFFFFF:FFFFFFFFF,:FFFFFFFFFF::FFF:FFFFFF:FFFFF,FFFFFFFF
@A00920:152:HGHKKDRXX:2:2107:31069:8453 2:N:0:CGCGTTCA+CTAGAACA
GGACTACCAGGGTTTCTAATCCTGTTTGCTCCCCACGCTTTCGCGGATGAGTGTCAGAACTGGCCCAGCGAGCCGCCTTCGCCACCGGTGTTCTTCCTGATATCTACGCATTCCACCGCTACACCAGGAATTCCGCTCGCCTCTACCAGTCTCGAGTCTTCCAGTATCCCATGCACATCCGGAGTTGAGCCCCGGGATTTCACAAAGGACTTAAAAAACCACCTGCGCGCGCTTTACGCCCAGTAATTCC
+
FFFFFFFFFFFFFFFFFFFFF:FFFF,FFFFFFFFFFFFFFFFFFFFFFFFFFFFFFFFFFFFFFFFFFFFFFFFFFFFFF:FFFFF:FFFFFF,FFFFFFF:FFFFFFFFFFFFFFFFFFF:FFFF:FFFFFFFFFFFF:FFF:F,FFFFFFFFF:F:FFFFFFFFFF:FFFFFFFFFFFFFFF:FFF:FFFFFFF,F:FFFF,F,FFF:FF:,FFFFF,FFFFF,FFFFFFFFFFFFFF:F,,FFF:F
@A00920:152:HGHKKDRXX:2:2107:1344:10394 2:N:0:CGCGTTCA+CTAGAACA
GGACTACTAGGGTTTCTAATCCTGTTTGCTCCCCACGCTTTCGCGCCTCAGCGTCAGGTGTGGACCAGAGAGCCGCCTTCGCCACAGGTATTCTTCCCAATATCTACGAATTTCACCTCTACACAGGGAATTCCACACTCCTCTTCAAACCTCTAGCCTCCCAGTCTCAAACGCACTTCCCAGGTTAAGCCCGGGGCTTTCACGCCTGACTTAGCAAACCGCCTCCACGCCCTTTACGCCCAGTAATTAC
+
FFFFFFF:F,FF:FFF:FFF:FF:FFFFFF,FFFFFFFF,FFFF,F::FFF,FFFF:,,::,FFF:FFFFFF:FFF:,FFFFFFFFFFF,,:F,FF:,:F:FFFFFF:,F,:FFFFF,F:F:FF,F,FFFFFF,FF,F,F:FFF,F,:,:FFFFFF:,F:F:,:::,,F,F,:F:,,F,FFF:,:F,FF,FFF:F,F:FF,FF,,FF,FF:F,,:,FF,:FFF,::F:F:,F:,FFFFFFFFF,F:F:,F
@A00920:152:HGHKKDRXX:2:2107:6813:11412 2:N:0:CGCGTTCA+CTAGAACA
GGACTACTGGGGTTTCTAATCCTGTTCGCTCCCCACGCTTTCGTGCCTCAGCGTCAATCCAGGTCTAGCCAGCTGCCTTCGCAATTGGTGTTCTATGGCATATCTATGCATTTCACCGCTACATGCCACATTCCGCTGACCTCATCCTAATTCCAGCACCGCAGTATCAAAAGCAATTTTACGGTTGAGCCGCAAACTTTCACTCCTGACTTACGGCGCCGCCTACGCACCCTTTAAACCCAGTAATTCC
+
FFFFFFFFFFFFFFFFFFFFFFFFFFFFFFFFFFFFFFFFFFFFFFFFFFFFFFFFFFFFFFFFFFFFFF:FF:FFFFFFFFFFFFFFFFFFFFFFFFFFFFFFFFFFFFFFFFFFFFFFFFFFFFFFFFFFFFFFFFFFFFFFFFFFF,FFFFFFF:FFFFFFF,FFFF::FFF:FFF:FFFFFFFFFFFFFFFFFFFFFFFFFFFFFFFFFFFFFFFFFFF:FFFFFFFFFFFFFFFFFFFF:FFF,F
@A00920:152:HGHKKDRXX:2:2107:6632:12602 2:N:0:CGCGTTCA+CTAGAACA
GGACTACACGGGTTTCTAATCCCGTTCGCTCCCCATGCTTTCGCTCCTCAGCGTCAGGAATGTGCCAGAAAGTCGCCTTCGCCACTGGTATTCCTCCCGATATCTACGCATTTCACCGCTACACCGGGAATTCTACTTTCCTCTCACACCCTCAAGAAGCGCCGTATCCGAGACAGCACCAAGGTTGAGCCTAGAGCTTTCCTCTCGGACGCACGCCCCCGCCTACGAGCTCTTTACGCCCAGTAATTCC
+
FFFFFFFF:FFFFFFFFFFFFFFFFFFFF:FFFFFFFFFFFFF,FFFFFFFFFFFFFFF,:,:FFFFFFF:F,FFFFF,F:FFFFFFFF:FFFFFFFFFFFFFFFFFFFFFFFFFFFFFFFFFFFF,FFFFFF:FF,,FFF:FFFFFFFFFFFF:FFFF,FF:FFFFFF,:FFFFFF,FF:,FFFFFFFFF,,FFF,FFFF,FFFF,FFFF,FFF,FFF:FFFFFFF:,FF:,FFFF,F:FFF,,FFF:F
@A00920:152:HGHKKDRXX:2:2107:31873:12947 2:N:0:CGCGTTCA+CTAGAACA
GGACTACTGGGGTATCTAATCCCGTTTGCTCCCCTGGCTTTCGTTCCTCAGTGTCAGTTGCAGTCCAGAACGCCGCCTTCGCCACCGGTGTTCCTCCAGATATCTACGCATTTCACCGCTACACCTGGAATTCCGCGTTCCTCTCCTGCACTCAAGCCAACCAGTATCAGACGCAGTTCCCCAGTTAAGCTGAGGGATTTCACGTCTGACTTAGTTGGCCACCTACGAACCCTTTACGCCCAGTAATTCC
+
FF:FFF:FFFFFFFFFF:FFFFFFFFFFFFFFFFFFFFFFFFFFFFFFFFFFFFFFFFFFFFFFFFFFFFFF:FFFFFFFFFFFFFFFFFFFFFF,FFFFFFFFF:FFFFFFFFFFFFFFFFFFFFFFFFF:F,F:FFF:FF:FFFFFF,FFFFFFFFFFF,,FFFFFFFFF:FFFFFFF:FFFFF:FFFFFFF:FFFFFFFF:F:FF,FFF,FFF::,:F,F,FF:F,::FFFFFFF:F,:F:,FFFF:
@A00920:152:HGHKKDRXX:2:2107:22724:13416 2:N:0:CGCGTTCA+CTAGAACA
GGACTACTAGGGTATCTAATCCTGTTTGCTCCCCACGCTTTCGTGCATGAGCGTCAGTGCAGGCCCAGGGGATTGCCTTCGCCATCGGTGTTCCTCCGCATATCTACGCATTTCACTGCTACACGCGGAATTCCATCCCCCTCTGCCGCACTCCAGCGATGCAGTCACAAATGCAGTTCCCAGGTTGAGCCCGGGGATTTCACATCTGTCTTACATCACCGCCTGCGCACGCTTTACGCCCAGTAATTCC
+
FFFFFFFFFFFFFFFFFFFFFFFFFFFFFFFFFFFFFFFFFFFFFFFFFFFFFFFFF:FFFFFFFFFF:FFFFFFFFFFFFFFFFFFFFFFFFFFFFFFFFFFFFFFFFFFFFFFFFFFFFF:FFFFFFFFFFFFFFFFFF:FF:FFFFFFFFFFF:FFF:FFFFFFFF:FFFFFFFFFFFFFF:FFFFFFFFFFFFFFFFFFFFFF:FFFFFFFFFFFF,FFFF:F:FFFFFFFFFFFFFFFFFFF,:F
@A00920:152:HGHKKDRXX:2:2107:20582:13902 2:N:0:CGCGTTCA+CTAGAACA
GGACTACCGGGGTATCTAATCCCATTCGCTACCCACGCTTTCGTGCCTCAGCGTCAAGAAAGTGCCAGTAAACTGCCTTCGCATTTGGTCTTCCCCTCGATATCAACGGATTTCACCCCTACACCGAGAGTTCTGTTTACCTCTCACTTCTTCTAGTCATACCGTTTCGAATGCGATTCTTGGGTTGAGCCCAAGGATTTAACACCCGACTAATATAACCGCCTACGCACCCTTTACGCCCAGTGAATCC
+
FFFFFFFFFFFFFFFFFFF:FFFFFFFFFFFFFFFFFFF:FFFFFFFFFFFFFFFFFFFFFFFFFFFFFFFFFFFFFFFFFFFFFFFFF,FFFFFFFFFFFFFFFFFFFFFFFFFFFFF:,FFFFFFFFFF:::::FFFFFFF:FFFF,FFFFFFFFFFFFFFFFFFFFFF:FFFFFFFFFFFFFFFFFFFFFFFFFFFFFFFFFFFFFFFFF:FFF:,FFFFFFFFFFFFFFFFFFFFFFFFFFF,F:F
@A00920:152:HGHKKDRXX:2:2107:25427:15154 2:N:0:CGCGTTCA+CTAGAACA
GGACTACCAGGGTTTCTAATCCTGTTTGCTCCCCACGCTTTCGCGCCTCAGCGTCAGGAGAGGACCAGAGAGCCGCCTTCGCCAACGGTGTTCCACCCAATATCTACGAATTTCACCTCTACACTTGGTATTCCACCATCCTCTTCCGGCCTCGAGCCTTGGGGTCTCGCCAGCACCTCCGTGGTTGAGCCCGGGGCTTTCACAGCCGACGGCCACGGCCGCCTCCGCTCACTTTACGCCCAGTGATTCC
+
,FFFFFF::FFFFFFFFFFFFFFFFFFFFFFF:FFFFFFFFFF,FFFFFFFFFFFFF,:,:FFFFFFFF:FFF,F:,FFFFFF:,FFFF:FFF,:FF:F::,F:FFFFFF,FFFFFF:FFFFFF,FFFFF:FFFFFF,FF,,FFFFF,,FFFF,FFF:,:F,FF:,FFF,FFFF:F,FFF:,,FFF,:,F,F,:FF,:FFFFFF:,FFFFF,:F:,:FFF,FF:,FF:,F,F::F:FF:FF,FFFFFF::
@A00920:152:HGHKKDRXX:2:2107:5773:15342 2:N:0:CGCGTTCA+CTAGAACA
GGACTACACGGGTTTCTAATCCTGTTTGCTACCCACGCTTTCGCTCCTCAGCGTCAGTTACGGCCCAGAGTGGCGCCTTCGCCACTGGTGTTCCTCCTGATATCTGCGCATTTCACCGCTACACTTGGAATTCCACTTTCCTCTGACATCCTCTAGCCTCCCAGTATTCAGTCCATTCCCAGGGTTGAGCCCTGGTCTTTAAGACCAAACTTAAGAAGCCGCCTACGTTCGCTTTACGCCCAATAATTCC
+
FFFFFFFFFFFFF,FFF:FFFFFFFFFFFFFFFFFFFF:FFFFFFFFFFFFFFFFFFFFFFFFFFFFFFFFFFFFFFFFFFFF:FFFF:FFFFFFFFFFFFF:FFFFFFFFFFFFFFFFF,FF:FFF:FF:FFFFFFFFFFFFFFFFFFFFFFF:FF,FF:FFFFFFF::FFFFFFFFF:FFFFFFFFFFFFFFFFFFFFFFF,FFFFFFFFF::FFFFFFFFFFFF:FF,FFFFFFFF:FF,FF,FFFF
@A00920:152:HGHKKDRXX:2:2107:29668:15577 2:N:0:CGCGTTCA+CTAGAACA
GGACTACTAGGGTTTCTAATCCTGTTTGCTACCCAAGCTTTCGCGTCTTAGTGTCAGTTACGATCCAGGAAACTGCTTTCGCCATCGGTGTTCTTCCTAATATCTACGAATTTCACCTCTACACTAGGAATTCCGTCTCCCCCTCTCGTACTCAAGCTACTCAGTTTCAGGCGCAGTTATTGCGTTGGGCGGAAGGCTTTCACACCTGACATAAGTAGCCACCTACACGCCCTTTACGCCCAATAATTCC
+
FFFFFFF:FFFFFFFFFFFFFFF:FF:FFFFFFF,,FFFFFFFFFFFF,FFFFFFFFFFFFFF,FFFF:FFF:,F,FFFFFFFF:FFFFFFFFFFFFFFFFFFFFFFFFFFF:FFFFFFFFFFFFFFFFFFFFF,F,F:FFFFFF,F:FFFFFF:F,:FFFFFFF:FFFF,FFF,,F,,FF,F:F:FFFFF,,F,FF,F,FFFFFF,F:F,:F,F,FFFFF:FF:F:F:F,FFFFFFFFFFFFF:FFFF:
@A00920:152:HGHKKDRXX:2:2107:29595:16235 2:N:0:CGCGTTCA+CTAGAACA
GGACTACCGGGGTTTCTAATCCGGTTTGCTCCCCACGCTTTCGTGCATGAGCGTCAGGAAAGGCCCAGCTGTCTGTCTTCACCTTCGGCGTTCCGATAGATCTCTACGCATTCCACCGCTCCACCTATCGTTCCAACAGCCTCTACCTTCCTCAAGTCCGGAAGTTTGCCCCGCAATTCCACGGTTGAGCCGAGGGATTTCACAGGACACTTTCCGGACCGCCTCCGCACCCTTTAAGCCCAGTGATTCC
+
FFFFFFFF,FFFF,FFFFFFFF:FFFFFFFFFFFF,FFF:FFFFFFFFFFF,FFFFFF:FFFFFFFFFFFFF,:FFFFFFFFFF::FFFFFFFFFFF:FFFFFFFFFFFFFFFFFFF:FFFFFFF::FFFFFFFFFFFFFFFFFFFFFFFFFFFFFFFF:FF,FF:FFF::FF,,:FF,FFFFFFF,FFFFF:F,::FFFFFF,FFFFFFFF,F,F:FFF:FFF,F::,FFFFFFF:,FFFFFFFF:FFF
@A00920:152:HGHKKDRXX:2:2107:29423:16626 2:N:0:CGCGTTCA+CTAGAACA
GGACTACAGGGGTTTCTAATCCCGTTCGCTCCCCTAGCTTTCGCGCCTCAGCGTCAGTGTCAGCCCAGCAACCCGCCTTCGCCGCAGGTGTTCCTCTCGATATCTACGCATTTCACCGCTACACCGAGAATTCCAGTTGCCCCTTCTGCACTCTAGCCCCGCAGTATCGGCTGACCTTTCCGGGTTAAGCCCGGAGATTTCACAGTCGACTTGCGGTGGCCGCCTACGCGCCCTTTACGCCCAGTAATTC
+
FFFFFFFFFFFFFFFFFFFFFFFFFFFFFFFFFFFFF:F,FFFFFFFFF:FFFFFFFFFFFFFFFFFFFFFFFFFFFFFFFFFFFFFFFFFFFFFFFFFF,FFFFFFFFFFFFFFFFFFFFFFFFFFFFFFFFFFFF:FFFFFFFFFFFFFFFF:FFFFF:FFFFFFFFFFFF,FFFF:FFFFFFFF:FFFFFFFF:F:FFFFFFFFFFFFFFFFF:FFFFFFFF,FF:FFFFFFFF:FFFFFFF,:F:F
@A00920:152:HGHKKDRXX:2:2107:19759:16705 2:N:0:CGCGTTCA+CTAGAACA
GGACTACTAGGGTTTCTAATCCGGTTCGCTCCCCACGCTTTCGCGCCTCAGCGTCAGGTGGTCCCCAGAGAGCCGCTTTCGCCACTGGTGTTCTTCCCGATATCTACGCATTCCACCACTACACCGGGAATTCCGCTCTCCTCTAGACACCTCAAGACTGGCAGTATCCGGGGACCGCTCACGGTTGAGCCGTGAGATTTCACCCCGGACTGACCAGCCCGCCTGCGCGCGCTTTCCGCCCAGTAAATCC
+
FFFFFFFFFFFFFFFFFFFFFFFFFFFFFFFFFFFFFFFFFFFFFFFF:FFFFFFFFFFFFFFFFFF:FFFFFFFFF:FFFFF:FFFFFF:FFF:,FFF:FFFFFFFFFFFFFFFFFFF,F:FFFFFFF,FFFFFFFFFFFFFFFFFFFFFFFFFFFFFFFFFFFFFFFFFFFFFFFFFFFFFFF:F::FFFFFFFFF,F:FFFF,FF,FF:,F:,:FFFFFF,F:F,FFFFFF,:F,FFFFFFFFFFF:
@A00920:152:HGHKKDRXX:2:2107:20591:16799 2:N:0:CGCGTTCA+CTAGAACA
GGACTACCGGGGTTTCTAATCCTGTTCGCTCCCCACACTTTCGCTCCTCAGCGTCAGGTAATGCCCAGAGAACCGCCTTCGCCACCGGTGTTCCTCCTGATATCTGCGCATTTCACCGCTACACCAGGAATTCCGTTCTCCCCTGCATACCTCTAGTCTGCCCGTATCGGAAGCAGGCTCAGGGTTAAGCCCTGAGTTTTCACTCCCGACGCGACAAACCGCCTACGAGCCCTTTACGCCCAATAATTCC
+
FFFFFFFF:FFFFFFFFFFFFFFFFFFFF:FFFFFFFFFFFFFFFFFFFFFFFFFFFF:FF::FFFFFFFFFF:FFFFFFFFFFFFFFFFFFFFFFFFFF,FFFFFFFFFFF:FFFFFFFFFFFF:FF:FFFFFFF,FFFFFFF,FF:FFFFF:FFFFFF:FFFFFFFFFFFF:FFFFFFF,FFFFFFFFFFFFFF:F,FFFFF:FFFFFF:FFF:F,FFFFFFF:F:FFFFFFFFFFFFFFFF:F:FFF
@A00920:152:HGHKKDRXX:2:2107:13476:16877 2:N:0:CGCGTTCA+CTAGAACA
GGACTACTAGGGTTTCTAATCCCGTTCGCTACCCTGGCTTTCGCGGCTCAGCGTCAGGTGCAGCCCAGGGCGCCGCCTTCGCCTCTGGTGTTCCTCCGGATCTCTACGCATTTCACCACTCCACCCGGAATTCCACGCCCCTCTGCTGCCCTCTAGCTGCCCAGTTTCGAACGGCCTCTCCCGGTTGAGCCGGGAGCTTTCACGTCCGACTTGAACAGCCGCCTGCCCGCGCTTTACGCCCAGTAAATCC
+
FFFFFFFF,FFFFF:F,:FFFF:FFFFFFFFFFFFFFFFFFFFF:F,FFFFFFF:FFFFFFFFFFFFFFFFFFFFFFFFFFFFFFFFFFFF:FFFFFFFFFFFFF:FFFFFF:FFFFFFFFFF:FFFFFFFFFFFFFFFFFFFFFFF::FFFFFFFFFFF,F:F,F,FFF,FFFFFFFFFFFFF,FFFFFFF:FFFFFFFF,FFFFFFFFF,::FFFFFFFFFF::FFFFFFFFFFFFFFFFFFF,FFFF
@A00920:152:HGHKKDRXX:2:2107:11686:17159 2:N:0:CGCGTTCA+CTAGAACA
GGACTACAGGGGTTTCTAATCCTGTTTGCTCCCCACGCTGTCGCGCCTCAGCGTCAGCAACAGCCCAGCAGGCCGCCTTCGCCACTGATGTTCTTCCCGATCTCTACGCATTCCACCGCTACACCGGGAATTCCACCTGCCTCTACTGTGCTCAAGCCTGACAGTTTAGAAGGCAGCCCTGCGGTTAAGCCGCAGGATTTCACCCCCTACTTACCAGGCCGCCTACGCGCCCTTTACGCCCAGTGATTCC
+
FF:FFFFFFFFFFFFFFFFFFFFFFFFFFFFFFFFFFFFFFFFFFFFFFFFFFFFFFFFFFFFFFFFFFFFFFFFFFFFFFFFFFFFFFFFFFFFFFFFFFFFFFFFFFFFFFFFFFFFFFFFFFFFFFFFFFFFFFFFFFFFFFFFFFF:FFFFFFFF:FFFFFFFFFFFFFFFFFFFFFFFFFFFFFFFFFF:FF:FFFFFFFFFFFFFFFFFFFFFFFFFFF:FFFFFFFFFFFFFF:FFFFFFFFF
@A00920:152:HGHKKDRXX:2:2107:2826:17472 2:N:0:CGCGTTCA+CTAGAACA
GGACTACTAGGGTTTCTAATCCTGTTTGCTCCCCGAGCTTTCGAACCTCAGCGTCAGGAATGTCCCAGAAAGCCGCTTTCGCCACTGGTGTTCCTCCAAATATCTACGCATTTCACCGCTACACTTGGAATTCCACTTTCCTCTGACATCCTCCAGTCACCCAGTATCCGAACCATTCCCGAGGTTGAGCCCCGGTCTTTAAGTCCAGACTTAAGTAACCGCCTACGTTCGCTTTACGCCCAATAATTCC
+
FFFFFFFFFF:F:,FF,FF:FFFFFF:FFFFFFFFFFFFFFFFFFFF:FFF:,FFFFFFFFFFFFFFFFFFFFF:FFF:FFFFFFF:,FF:,F:FF:FFFF,FFFFFFFFFF:FFFFFFFFFF:FFFFFFF,FF:FFFFF::FFFFFF:F:FFFFF,FFFFFFF,FFFF,F,FF,FFFF,F:F:F,FFF:FF::FFFFFFFFFFFFFFFFF,FF:FFFFFF:FF,FF:FFF,FFFFFFFF,,FF:,FFFF
@A00920:152:HGHKKDRXX:2:2107:15935:17628 2:N:0:CGCGTTCA+CTAGAACA
GGACTACTGGGGTATCTAATCCTGTTTGCTCCCCACGCTGTCGCGCCTCAGCGTCAGTAACGGACCAGGTCGCCGCCTTCGCCACCGGTGTTCTTCCCAATATCTACGAATTTCACCTCTACACTGGGAATTCCACGACCCTCTTCCGTCCTCTAGCACCACAGTCTCAAGCGCAGCCCCCAGGTTAAGCCCAGGAATTTCACGCCTGACTTGCAGCGCCGCCTACGCGCCCTTTACGCCCAGTAATTCC
+
FFFFFFFFFFFFFFFFFFFFFFFFFFFFFF:FFFFFFFFFFFFFFFFFFFFFFFFFFFFFFFFFFFFFFFFFFFFFFFFFFFFFFFFFFFFFFFFFFFFFFFFFFFFFFFFFFFFFFFFFFFFFFFFFFFF:FFFFFFFFFFFF:FFFFFFFFFFFFFFFFFFFFFFFFF::FFFFFFFFFFFFFFFFFFFFFF:FFFFFFFF,FFFFFFFFFFFF:FFFFFFFFFFFFF:FFFFFFFFFF:FFFFFFFF
@A00920:152:HGHKKDRXX:2:2107:27317:17675 2:N:0:CGCGTTCA+CTAGAACA
GGACTACTGGGGTATCTAATCCCGTTTGCTCCCCTAGCTTTCGCTCCTCAGCGTCAATGTCGGTCCAGGATGCCGCCTTCGCCACCGGGATTCCTCCAGATATCTACGCATTTCACCGCTACACCTGGAATTCTGCATCCCTCTCCCGAATTCAAGCCCTCCAGTATCGGATGCAGTTCCCAGGTTGAGCCTGGGGATTTCACATCCGCCTTAGTAGGCCGCCTCCGAGCTCTTTACGCCCAATAATTCC
+
,FFF,FFFFFFF,FFFFFFFF:F:FFF,:,FFFFFFFFF:F:FF::FFFF,FFFFFFF:FFFFF:FFFF:FFFFFFFFFFF,FFF,F:,FFF:,FF:F:FFFFFF:FF::FF:FF:F,FF::FFFFFF,F:FFF:FFF:FFFFF,FFFF:F:FFFFF:,FFFFFFFFFFF,FFF:FFFF,:FFFF:,,FFFFFFFFFFF:FFF:,,FF,FFFFFF,FFFFFF::,FFFF,FFFFF:F:FFF,F,FFFFFF
@A00920:152:HGHKKDRXX:2:2107:15103:18349 2:N:0:CGCGTTCA+CTAGAACA
GGACTACTAGGGTTTCTAATCCTGTTTGCTCCCCACGCTTTCGCGTCTCAGCGTCAGTTGCTGTCCAGAAGGCCGCCTTCGCCACCGGTGTTCCTCTCGATATCTACGAATTTCACCTCTACACCGAGAATTCCGCCTTCCTCTCCAGAACTCAAGCTTGGCAGTTTCGAATGCACTTCCTAGGTTAAGCCCAGGGCTTTCACATCCGACTTTCCGAGCCGCCTACACGCGCTTTACGCCCAGAAATTCC
+
FFF,:FFFF:F:FFFF:FFFFFFFF:FFFFFF:F:FFF,FFFF:FFF:FF,:F,FFFFFFFFFFF:FFFF,:FFFFFF:F,:FFFF:FF:FF:FFFFFFFFF,FFFF,F,FFFFFFFFF::FFFFFF,FFFFFFF,FFFFFF:FFFFF:FF,F:FFFFFFFFFFFFF,FFFFFFFF:F,F:FFFFFFF::FFF:FFF:,FFFFFFFFF:FFF,FF,FFFF,FFF:FF:,FFFFFFFFFFFFFF,,F:,FF
@A00920:152:HGHKKDRXX:2:2107:4878:18364 2:N:0:CGCGTTCA+CTAGAACA
GGACTACTCGGGTATCTAATCCTGTTTGCTCCCCACGCTTTCGCGCCTCAGCGTCAGCAAAGCTCCAGGCAACCGCCTTCGCCACTGGTGTTCCTCCCGATATCTACGCATTCCACCACTACACCGGGAATTCCATTGCCCCCTAGCTTGCTCCAGCTCGGCCGTATCCGCTGACCCCGCCCAGTTGAGCCGGGCGATTTCACAACGGACGTGCCGAGCCGCCTGCGCGCCCTTTACGCCCAATAAATCC
+
FFFFFFFF,FFFFF:FFFFFFF:F,F,FFFFFFFFFFFFFFFFFFFFFFFFFFFF:F:F:FFFFFFFFFFF:FFFFFFFFFFF:FFF,,FFFFFFFFFFFF:FFFFFFFFFFFFFFFFFFFFFFFFFF:FFFFFFFFFFFFFFFFFFFFFFFFFFFFFFFFFFFF,FFF,FFF:FFFFFFFFFFFFFFFFFF,FFFFFFFFFFFFFFFFFFFFF::FFFFFFF:FFFFFFFF:F::FFFFFFF,,,,:FF
@A00920:152:HGHKKDRXX:2:2107:27697:18396 2:N:0:CGCGTTCA+CTAGAACA
GGACTACTGGGGTTTCTAATCCTGTTCGCTACCCACGCTCTCGCGCCTCAGCGTCAGTGACAGACCAGGAAGCCGCCTTCGCCACTGGTGTTCCTCCACATCTCTACGCATTTCACCGCTACACGTGGAATTCCACTCTTCTCTCCTGCACTCAAGTCCCCCAGTTTCCAATGACCCTCCACGGTTGAGCCGTGGGCTTTCACATCAGACTTAAAGGACCGCCTGCGCGCGCTTTACGCCCAATAATTCC
+
FFFFFFFFFFFFFFFFFFFFFF:FFFFFFFFFFFFFFFFFFFFFFFFFFFFFFFFFFFFFFFFFFF:FFFFFFFFFFFFFFFFFFFFFFFF:FFFFFFFFFFFFF:FFFFFFFFFFFFFFFF:FFFFFFFFFFFFF:FFFFFFFFFFFFFFFFFFFFFFFFFFFFFFFFF:FFFFFFFFF:FFFFFFFFFFFFFFFFFFFF:F:FFFFFFFF:FFFFFFFFFFFF:FFFFFFFF:FFFFFF,:FFFFFFF
@A00920:152:HGHKKDRXX:2:2107:15998:18552 2:N:0:CGCGTTCA+CTAGAACA
GGACTACTAGGGTATCTAATCCCGTTCGCTACCCATGCTTTCGCAGCTCAGCGTCAGGAACAGCCCAGAACGTCGCCTTCGCCTCTGGTATTCCTCCGGATATCTACGCATTTCACCACTCCACCCGGAATTCTACGTTCCTCTACTGTCCTCTAGTCAGGCAGTTTTGACTGGCCTCGCCCAGTTGAGCCGGGCGCTTTCACAGCCAACTTGCCTGTCCGCCTGCCTGCGCTTTACGCCCAGTAAATCC
+
FFFFFFFFFFFFFFFFFFF:FFFFFFFFFFFF:FFFFFFF:FF,FFFF:F:FFFFFFF:FFFFF:FFFFFFFFFF::FFFF:F:::FF:FFFFF:FFFFFFFFFFFFFFFFFFFFFFFFFFFFFF:F:,FFFFFFFFFFFFFFFFF:FFF:,FFFFFF:FF:FFFFFFF::FFF,FFFFFFFFFFFFFFF:F::FFFFFFFFFF::FFFF:FFFF,FFFF,FFFFF:::,:FFFFFFFFFFFF,FFFFFF
@A00920:152:HGHKKDRXX:2:2107:15483:19038 2:N:0:CGCGTTCA+CTAGAACA
GGACTACTCGGGTATCTAATCCTGTTCGCTCCCCACGCTTTCGCTCCTCAGTGTCAGTTCCAGCCCAGAGCACCGCCTTCGCCACTGGTGTTCCTCCTGATATCTGCGCATTTCACCGCTACACCAGGAATTCCATGCTCCCCTACTGGACTCTAGCCACAGCAGTATCGGGTGGCGTCTCAAGGTTGAGCCTGGAGGTTTCACACCCGACTTACTGAGCCACCTACGAGCTCTTTACGCCCAATAAATC
+
FFFF:FFFFFFFFFFFFF:FFFFFFFFFFFF:FFFFFF:FFFFFFFFFFFFFFFFFFFFFFF,FFFFFFFFFFFFFFFFFFFF:FFF:FFFFFFFFFFFFFFFFFFFF:F:FFFFFFFFFFFF:FFFFFFFFFFFFFFFFFFFFFF:FFFFFFFFFFF,FFFFFFFFFFFFFFFFF:FFFF,FFFF,FFFFFFFFFF:F,FF:F:,FF,FFFFFFFFFFFFFFFFF:FFFFFFFF:FFFFFFFFFFFF:F
@A00920:152:HGHKKDRXX:2:2107:6397:20149 2:N:0:CGCGTTCA+CTAGAACA
GGACTACTAGGGTTTCTAATCCCGTTTGCTCCCCTGGCTTTCGCGCCTCAGCGTCAATACCGGTCCAGGATGCCGCCTTCGCCACCGGTGTTCCTCCAGATCTCTACGCATTTCACCGCTACACTGGGAATTCCGCTACCCCCTCCCGGACTCAAGCTCTACAGTTTCAAAGGCAGTTCCTCAGTTTAGCCGAGGGATTTCACCTTTGACTTATCGAGCCGCCTACGCGCCCTTTACGCCCAAAAATTCA
+
FFFFFFFFFFFFFFFFFFFFFFFF:F:FFFFFF:F:FFFFFFFFFFFFFFF,FFFFFFF,FFFFFFFFFFF:FFFFFFFFFFFFFFFFFFFFF:FFFFFFF,FFFF:FFFFFFF:FFFFFF::FFFFF:FFFF,FFFFFFFFFFFFFFFFF,FF,,F,FFFFFF,FFFF,:FF,,F:,,FF,F:F::,F:FFFFFF,,FF:,:F:FF,,:,F,::,:F:FF,FFFFF,F:F::F,,,F,FF:F,,FFFF,
@A00920:152:HGHKKDRXX:2:2107:25798:20776 2:N:0:CGCGTTCA+CTAGAACA
GGACTACACGGGTATCTAATCCCGTTCGCTCCCCTAGCTTTCGCGCCTCAGCGTCAAGAATGGGCCAGGTAGTCGCCTTCGCCACTGGTGTTCCTCCCGATATCTACGCATTTCACCACTACACCGGGAATTCCACTACCCTCTCCCACCTTCAAGCCGATCAGTTTCCGATGCAGTTTCCCAGTTGAGCCGGGAGATTTCACATCGGACTTGACCAGCCGCCTGCGCGCTCTTTACGCCCAGTAAATCC
+
FFFFFFFFFFFFFFFFFFFFFFFFFFFFFFFFFFFFFFFFFFFFFFFFFFFFFFFFFFFFFFFFFFFFFFFFFFFFFFFFFFFFFFFFFFFFFFFFFFFFFFFFFFFFFFFFFFFFFFFFFFFFFFFFFFFFFFFFFFFFFFFFFFFFFFFFFFFFFFFFFFFFFFFFFFFFFFFFFFFFFFFFFFFFFFFFFFFFFFFFFFFFFFFFFFFFFFFFFF::FFFFFFFFFFFFFFFFFFFFFFFFFFFFF,
@A00920:152:HGHKKDRXX:2:2107:13440:21167 2:N:0:CGCGTTCA+CTAGAACA
GGACTACAAGGGTTTCTAATCCTGTTTGCTCCCCACGCTGTCGCGCCTGAGCGTCTGACCCGCCACAACCCTCGCGATTCGTCTATGGTGGTCTACCCACCATCTGCGCATCCCACCGCCATGGCGGCACTGGCACTGGCCTCTCGCGCTCCATAGAAACGGACAATCGGGAGAACCTACCCGGTCTGAGCACCGGCCGGTCTCACCGGTCAGCAGTATCAGCCAGCTCGAGCGCTCCGCGGAGACATTC
+
FFFFFFF,FFFFF:FFFFF,:FFFFFFFFFFFFFFF:FF,FFFFFFFF:F:FFFF,:F,FF,F,,,,,FF:,,,,:,,F,,,:,,,F,:FF:F:,,F,::,,,F,,F,F:,,F,FFFFF:,,,F:,,,:::,F,F:,,,F,:,,,,F,,:,FF:::F,,FFF,:,:,FF,:F,,,F,F:F,:,,,,F:F,F,,F,,F,F,,F,,,F:,:,,:,,,:F,,:,,FF,FF,:,,:::,,,,FF,,,:,,F,,,
@A00920:152:HGHKKDRXX:2:2107:3115:21324 2:N:0:CGCGTTCA+CTAGAACA
GGACTACTGGGGTTTCTAATCCCGTTTGCTACCCTAGCTTTCGCGCCTCAGCGTCAGTTATGGTCCAGGATGCCGCCTTCGCCACCGGTATTCCTCCAGATATCTACGCATTTCACCGCTACACCTGGAATTCTACATCCCTCTCCCATACTCGAGCCTCCCAGTATCAGACGCAGTTCCCAGGTTAAGCCGGGGGATTTCACGTCTGACTTGAAAGGCCGCCTACGCGCCCTTTACGCCCAGTAATTCC
+
FF,FFFFFFFFF:FFFFFFFFFFFFFFFFFFFFFFFFFFFFFFFFFFFFFFFFFFFF,FFFFFFFFFFFFFFFFFFFFFFFFFFFFFFFFFFFFFFFFFFF:FFFFFFFFFFFFFFFFFFFFFFFFFFFF:FFFFF:FFFFFFFFFFFF::FFFFFFFFFFFFFF:FFF:FFFFFFFFF:FFFFFFF,:FFFFFFFFFFFFFFF:FFFFFFFF:FFFFFFFFFF::FFFFF:FFFF::FFFFFF,FF:F,
@A00920:152:HGHKKDRXX:2:2107:20961:21355 2:N:0:CGCGTTCA+CTAGAACA
GGACTACTCGGGTTTCTAATCCTGTTTGATCCCCACACTTTCGTGCCTCAGCGTCAGTTAAAATCTAGTAAGCTGTCTACACTATCGGTGTTCTTGACGATATCTAAGCATTTCACCGCTACACCGTCAATTCCGCCTACCTCGAGTCCACTCAAGCCCATCAGTATCAATCCCACCCTCCCGGTTAAGCCGGGATATTTCAGAACTGACTTAATAGGCCGCCTACGCACCCTTTAAACCCAATAAATCC
+
FFF:F:FFFFFFFFF:F:F:FFFFFFFF:FFFFFFFFFFFFFFFFFFFFFFFFFFFFFFFFFFFFFFFFFFFFFFFFFFFFFFFFFFFFFFFFFFFFFFFFFF:FF,FFF:FFFFFFFFF,FFFFFFFFFFFFFFFFFFFFFFFFFFFFFFF:FFFFFFFFFFFFFFF:FFF:FF:FF:FFFFFFFFFFFFFFFFFFFFFFFFFFFFFFFFFFFFFF:FFFFFF,F:FFFFFFFFFFFFFF,,FFFFFFF
@A00920:152:HGHKKDRXX:2:2107:15176:21825 2:N:0:CGCGTTCA+CTAGAACA
GGACTACTCGGGTTTCTAATCCTGTTCGCTACCCACGCTTTCGTCCATCAGCGTCAATAAACTAGTAGTAACCTGCCTTCGCAATTGGTATTCCATGTAATCTCTAAGCATTTCACCGCTACACTACATATTCTAGTTACTTCCTAGTAATTCAAGTCTAGCAGTATCAATGGCCGTTCAACCGTTGAGCGATGGGCTTTCACCACTGACTTACTAAACCGCCTACGGACCCTTTAAACCCAATGATTCC
+
FFFFFFFF:FFFFF:FFFFFFFF:FFFFFFFFFFFFFFFFFFFFF:F,,FFFFFF:FFFFFFFFFFFFFFF:FFFFFFFFFFFFFFFFFFF:F:FFFFFFFFFFFF:FFFFFFF:FFFFF,FFFFFFFF,FFF:F:FFF:F::F:FFFF:FFF:FFFFFFF:FFFF:F:FFFFFF,:F,,:FFFFFFFFF,:F::,FFFFFFFFFFFFFFFF:,F:F:F,::FF,FFFFFFFF:FF,FF,FFFFFF::F,
@A00920:152:HGHKKDRXX:2:2107:31738:22357 2:N:0:CGCGTTCA+CTAGAACA
GGACTACCGGGGTTTCTAATCCTGTTTGCTCCCCACGCTTTCGTGCATGAGCGTCAGTGTTGGCCCAGAAGGCTGCCTTCGCCATAGGTGTTCCTCCACATCTCTACGCATTTCACCGCTACACGTGGAATTCCACATTCCTCTGCCACACTCGAGCCACGTAGTTTCGAGCGCAATTCCCAAGTTAAGCCCGGGGCTTTCACACTCGACTTGCGAGGCCCCCTGCGCACACTTTACGCCCAGTAATTCC
+
FFFFFFFFFFFFFFFFFFFFFF,FFFFFFFFFFFF:FFFFFFF:FFFF:FFFFFFF:F,F,FF:FFFFFF,FF,FFFFFFFFFF,:FFFFFFFF:FFF,:FFFFFFFFFFFFFFFFFFFFFFF:,FF:FFFFFFFFFF,FFFFFFFFFFF,FFFFFFFFF,,FF,FFF:FFFFFFFFFF:FFFFFF:FFFF:FFFFFFFFFFFFF:FFFFFF,F,,FFFF:FFF,FFF:F:FFFFFF:FFFFFFFFFFFF
@A00920:152:HGHKKDRXX:2:2107:31195:22608 2:N:0:CGCGTTCA+CTAGAACA
GGACTACTAGGGTTTCTAATCCTGTTTGCTCCCCACGCTTTCGCACCTCAGCGTCAGGATCTGCCCAGATCGCCGCCTTCGCCACTGGTGTTCCTCCCGATATCTACGAATTTCACCACTACACCGGGAATTCCGCGATCCTCTTCAGAACTCAAGCCCCGCAGTTTCCGATGCACGTCCTCGGTTTAGCCGAGGGATTTCACATCAGACTTGCGAGGCCGCCTACGAGCGCTTTACGCCCAATGATTCC
+
FFFFFFFFFFF:F,FFF,FFFF,FFFFFFFFFFFFFFF,FFFFF:FFFFFFFFFFFF:,FFF:F,FFFFFF,,F,FFF,:FF:,F,::FFF:FF,F,F,FF::FF,,,:,,:FFF,F:FF:FF,:FFF:F:::FFFFF,:::F,FFFF,,FFFF,F::FFFFFF:FFFFFF,FF,F:F,:FFFF::,FF,FFFF:FFF:F:FFFFFFFFFF:FF,F,FFFFFF:FF,,F:FFF,,F,FFFFFFF:F,FFF
@A00920:152:HGHKKDRXX:2:2107:10086:23249 2:N:0:CGCGTTCA+CTAGAACA
GGACTACCGGGGTATCTAATCCTGTTCGCTCCCCACGCTTTCGTGCCTCAGCGTCAGTTTCGGCTCAGCGAGCTGCCTACGCAATCGGGGTTCTTGGTGGTCTCTATGCATTTCACCGCTACACCACCAGTTCCGCCCGCCTTCTCCGAACTCAAGCCCGTCAGTATCAATGGCAGTTCCAGGGTTGAGCCCCGAAGGTTCACCGCGGCCTTATGGCGCCCCCTCCGCGCGCTTTACGCCCCGTGATTCC
+
FFFFF:FFFFFFFFFFFFFFFFFFFFFFFFFFFFFFFFFFFFFFFFFFFFFFFFFFFFFFFFFFFFFFFFFFFFFFFFFFFFFFFFFFFFFFFF,FFFFFF:,F,,F:,F,FF:FF::F:,,,::FFF,FFFF:FF:FFF:,,,,:FF,:F,F:,F,::F,F,F:,,FF,FFF::F::,F,FF,,:F,F::FFF,,,:F::,F,FFFF,F,,,FF,:FF,,,,F:,FFF,,:,,,,,F,F,:F,F:,F,F
@A00920:152:HGHKKDRXX:2:2107:1606:23312 2:N:0:CGCGTTCA+CTAGAACA
GGACTACAAGGGTTTCTAATCCTGTTTGATCCCCACACTTTCGTGCCTCAGCGTCAGTTACAGCCTAGTAAGCTGCCTTCGCTATAGGTGTTCTTGACGATATCTAAGCATTTCACCGCTACACCGTCAATTCCGCCTACCTCATCTGTACTCTAGCCCATCAGTATCAATGCCACCCTCCCGGTTAAGCCGGGATATTTCAGCACTGACTTAAAAGGCCGCCTACGCACCCTTTAAACCCAATAAAACC
+
,FFFF:FFFFFFFF:F,FFFFFFFFFFFFFFFFFF,FFFFFFFFFFFFFFFFF:FFF,FFFFFFFFFFFF:F:F:FF:FFFFF,FFFFFFFFFFFFF:FFF::FF,FFFF::FFFFFFFFFFF:FFFFF,FF,FFF:FFF:::FFFFFF,FFFFFFFFF,FFFF,F,FFFFFFF:FFF,FFFFF,,,FFFF,FF,FF:FF:,FFFFFFFFF:FF,FFFF,,FFF,FFFFFFFFF:,FFFF:F,:FFF,F:
@A00920:152:HGHKKDRXX:2:2107:15826:23328 2:N:0:CGCGTTCA+CTAGAACA
GGACTACTGGGGTATCTAATCCTGTTTGCTCCCCACGCTGTCGCGCCTCAGCGTCAGCAACTGCCCAGCAGACCGCCTTCGCCACCGGTGTTCTTCCGGATCTCTACGCATTCCACCGCTACACCCGGAATTCAGTCTGCCTCTACAGTGCTCAAGTCCGGCAGTTCGCATGGCCGACTCGGGGTTGCGCCCCGAGCTTTCACCACACGCTTACCAGACCGCCTACGCGCCCTTTACGCCCAGTGATTCC
+
FFFFFFFFFFFFFFFFFFFFFFFF,FFFFFFFFFFFFFFFF,FFFFFFFFFFFFFF,FFFFFFF,,FFFF:FF,FFFFF:FFFF::FFF:,FFF:,:FF,FFFFFF:FFFFFFFF:FFFF,FFFFF:,:FFFF,FFFFFF,FFF:FFFFF:FFFFFF,F:FFFF,FFFFF:FFFFFF,FFFFFFFF,,FF:F,FFFFFFFFF:F,FFF:F,FFF,F:FFFFFFFFFFF:FFFFF,,:FFFF:F,F,FF,,
@A00920:152:HGHKKDRXX:2:2107:2239:23375 2:N:0:CGCGTTCA+CTAGAACA
GGACTACCGGGGTATCTAATCCTGTTTGCTCCCCACGCTTTCGCTCCTCAGCGTCAGTTACTGCCCAGAGACCCGCCTTCGCCACCGGTGTTCCTCCTGATATCTGCGCATTTCACCGCTACACCAGGAATTCCGATCTCCCCTACCGAACTCTAGCCTGCCCGTATCGACTGCAGACCCGGGGTTAAGCCCCGGGCTTTCACAACCGACGCGACAAGCCGCCTACGAGCTCTTTACGCCCAATAATTCC
+
FFFFFFFFFFFFFFFFFFFFFFFFFFFFFFFFFFFFFFF:FFFFFFFFFFFFFFFFFFFFFFFFFFFFFFFFFFFFF:FFFFFFFFFFFFFFFFFFFFFFFFFFFFFFFFFFFFFFFFFFFFFFFFFFF:FFFFFFFFFFFFFF,FFFFFFFFFFFFFFFFFFFFFFFFFFFFFFFFFFFFFFF:FFFFFFFFFFFFFFFFFFFFFFFFFFFFFFFFFFFFFFFFFFFFFFF,FFFFFFFFFFFF:FFFF
@A00920:152:HGHKKDRXX:2:2107:31159:23578 2:N:0:CGCGTTCA+CTAGAACA
GGACTACTAGGGTTTCTAATCCTGTTTGCTCCCCACGCTTTCGCACCTCAGCGTCAATGCCGGTCCAGTGAGCCGCCTTCGCCACTGGTGTTCTTCCGAATATCTACGAATTTCACCTCTACACTCGGAATTCCACTCACCTCTCCCGGATTCTAGCGATGCAGTCTTAAAGGCAATTCCGGAGTTGAGCTCCGGGCTTTCACCTCTAACTTACAAAGCCGCCTACGTGCGCTTTACGCCCAGTAATTCC
+
FF:F:FFFFFFFFFFFFFFFFFFFFFFFFFFFFFF:FFFFFFFFFFFFFFFFFF:FFFFFFFFFFFFFFFFF:FFFF:FFFFFFFFFFFFFFFFFFFFF:FFFFF:FFFFFFFFFFFFFF:F:FFFFFF:FFFFFFFFFFFFFFFFFFFFFFFFFFFFFFFFFFFFFF:FFFFFFFF:FFFFFFFFFFFFFFFFFF,FFFFFFFFFFF:FF::FFFFFFFFFFFFFFFFFFFFFFF,FFFFFF,:FFFFF
@A00920:152:HGHKKDRXX:2:2107:4887:24048 2:N:0:CGCGTTCA+CTAGAACA
GGACTACTGGGGTTTCTAATCCTGTTTGCTCCCCACGCTTTCGTGCATGAGCGTCAGTTATGGGCCAGTTGACCGCCTTCGCCACTGGTGTTCTTCCAGATATCTACGCATTTCACTGCTACACCTGGAATTCCATCAACCTCTCCCACACTCAAGAAGAGCAGTATCAAAGGCAATTCTACAGTTAAGCTGCAGACTTTCACCCCTGACTTAACCATCCGCCTGCGCACCCTTTACACCCAGTAAATCC
+
FFFFFFFF:FFFFFFFFFFFFFFFFFFFFFFFFFFFFFFFFFFFFFFFFFFFFFFFFFFFF:FFFFFFFFFFFFFFFFFFFFFFFFFFFFFFFFFFFF,FFFFFFFFFFFFF:FFFFFFFFFFF:FFFFFFFFFFF,FF:F,FFF,FFFFFFFFF:F,FF:FFFFFFFFFF,:FF:F:FFF:FFFF,FF:,:FFFFFF,FFFF:,FF:FFF,F,:FFF:F,,:F:FF:F,:,F,,FF:F,::FF:FF,FF
@A00920:152:HGHKKDRXX:2:2107:29333:24079 2:N:0:CGCGTTCA+CTAGAACA
GGACTACTGGGGTATCTAATCCCGTTCGCTACCCTGGCTTTCGCGGCTCAGCGTCAGGTGCAGCCCAGGGCGCCGCCTTCGCCTCTGGTGTTCCTCCGGATCTCTACGCATTTCACCACTCCACCCGGAATTCCACGCCCCTCTGCTGCCCTCTAGCTGCCCAGTTTCGAACGGCCTCTCCCGGTTGAGCCGGGAGCTTTCACGTCCGACTTGAACAGCCGCCTGCCCGCGCTTTACGCCCAGTAAATCC
+
::FFFF,FFFFFF:FFFFFF:FFFFFFFFFFFFFFFFFFFFFFFF:FFFFFF:FFFFFFFFFFF:FFFFFFFFFFFFFFFFFFFFFF:FFF:FFFFFFFFFF:FFFF,FF:FFFFFF:F:FFFF,FFFF,FFFFFFF,FFFFFFFFFFFFFFFFFFFFFFFFFFFFFFFFFFFFFFFFF:FFF:FFFFF,FFFFFFFF:FFFF:FF:FFFFFFFFF:F,FFFFF:FFFFFFFFFFFFFF:FFFF:FF,,F
@A00920:152:HGHKKDRXX:2:2107:15555:24925 2:N:0:CGCGTTCA+CTAGAACA
GGACTACAGGGGTATCTAATCCCGTTCGCTACCCTGGCTTTCGCGGCTCAGCGTCAGGTGCAGCCCAGGGCGCCGCCTTCGCCTCTGGTGTTCCTCCGGATCTCTACGCATTTCACCACTCCACCCGGAATTCCACGCCCCTCTGCTGCCCTCTAGCTGCCCAGTTTCGAACGGCCTCTCCCGGTTGAGCCGGGAGCTTTCACGTCCGACTTGAACAGCCGCCTGCCCGCGCTTTACGCCCAGTAAATCC
+
FFFFFFFFFFFFFFFFFFFFFFFFFFFFFFFFFFFFFFFFFFFFFFFFFFFFFFFFFFFFFFFFFFFFFFFFFFFFFFFFFFFFFFFFFFFFFFFFFFFFFFFFFFFFFFFFFFFFFFFFFFFFFFFFF:FFFFFFFFFFF:FFFFFFFFFFFFFFFFFFFFFF,FFF:FFFFFFFFFFFFFFFF:F:FFFFFFFFFFFFFFFFFFFFFF,F:FFFFFFFFFFFFFFFFFFFFF::FFFFFFFFFFFFF:
@A00920:152:HGHKKDRXX:2:2107:25545:25786 2:N:0:CGCGTTCA+CTAGAACA
GGACTACCGGGGTATCTAATCCCGTTTGCTCCCCACGCTTTCGCTCCTCAGCGTCAGTATCGGCCCAGAGATCCGCCTTCGCCACCGGTGTTCCTCCTGATATCTGCGCATTTCACCGCTACACCAGGCATTCCGATCTCCCCTACCGAACTCTAGCCTGCCCGTATCGACTGCAGACCCGGGGTTAAGCCCCGGGCTTTCACAACCGACGTGACAAGCCGCCTACGAGCTCTTTACGCCCAAGAATTCC
+
FFFFFFFFFFF:FF:FFFFFFFFFFFFFFFFFFFFF:FFFFF:FF:FFFFFFFFF,FFFFFFF:F:FFFFFFF:FFFFFFFFFFFFFFFFFFFFFFFFF:F,FFFFFFFFF::F:::FFF::FFF:FF,F,FFFFFFFFF,F:FFF,,FF:FFFFFFFFFFFF:F:F:F,FFFF,F:FFFF,F:::F:FFFFF:FFFFF,,FFF,,FF,FF,F:FF,FF,:FFF,FFFFFFFF:FF::FFF,FFFF:FFF
@A00920:152:HGHKKDRXX:2:2107:23421:26303 2:N:0:CGCGTTCA+CTAGAACA
GGACTACAAGGGTATCTAATCCTGTTCGCTACCCACGCTTTCGTGCCTGAGCGTCAGTTACGGGCCAGTCGACCGCCTTCGCTACTGGTGTTCTTCCAGATATCTAAGCATTTCACCGCTACACCTGGAATTCCATCGACCTCTCCCGAACTCAAGACTGACAGTTTCAAAGGCAATTTCACGGTTGAGCCGTAAGATTTCACCCCTGACTTATCAGTCCGCCTGCGCACCCTTTACACCCAGTAAATCC
+
FFFFFFFFFFFFFFFFFFFFFFFFFFFFFFFFFFFFFFFFFFFFFFFFF:FFFFFFFFFFFFFFFFFFFFFFFFFFFFFFFFFF:FFFFFFFFFFFFFFFFFFFFFFFFFFFFFFFFFFFFFFFFFFFFFFFFFFFFFFFFFFFFFFFFFFFFFFF:FFFFF:FFFFF:FFFFFFF,FFFFFFFFFF,:FFFF:FFFFFFFFFFFFFFFFFF:FFF,FFFFFF,F:FFFFFFF:FFFF:FF:FF:FFFFF
@A00920:152:HGHKKDRXX:2:2107:27697:26412 2:N:0:CGCGTTCA+CTAGAACA
GGACTACCGGGGTTTCTAATCCTGTTTGCTACCCACGCTATCGTCCCTCAGCGTCAATCATCGTCTAGCCGGCTGCCTTCGCTTTCGAGGTTCCTCCCGATCTCTACGCATTCCACCACTACACCGGGAATTCCACCGACCTCGACGTGATTCTAGTTGTCCGGTTTCCAGTGCGCTCTCACAGTTAAGCCGTGAGTTGTCACACCAGACCTAAACATCCGCCTACAGACCCTTTACGCCCAGTAATTCC
+
FFFFFFFFFFFF,FFFFFFFFFFFFFFF:FFFFFFFFFFFFFFFFFFFFFFFFFFFFFFFFFFFF,FFFFFFFFF:FFFFFFFFFFFFFFFFF,FFFFFFFFFFFFFFF:FFFF,FFFFFFFFFFFF,:FFFFFFFFF:FFFFFFFFFFFFFFFF,FFFFFF:F,FFFFFFFFFFFFFFFFFFFFFF,FFF:FFFFFFFF:FFFFFFF:FFFFFFFF:F,F,FF,,FF:FFFFF:F,:::,,F,,FFFF,
@A00920:152:HGHKKDRXX:2:2107:3866:26443 2:N:0:CGCGTTCA+CTAGAACA
GGACTACTAGGGTTTCTAATCCTGTTCGCTCCCCACGCTTTCGTGCATGAGCGTCAGTGTCAGCCCAGAGACCTGCCTTCGCCATCGGTATTCCTCCTGATATCTACGCATTTCACTGCTACACCAGGAATTCCAGTCTCCTCTGCCGCACTCAAGCCTTGCAGTCCCAAATGCCATTCCCAGGTTGAGCCCGGGGCTTTCACATCTGGCTTACAAAACCGCCTGCGCACGCTTTACGCCCAGTAATACC
+
FF:FFFFFFFFFFFFFF:FFFFFFFFFFFFFFFFFFFFFFFFFFFFFFFFFFF:F:FFF,FFFFFFFFFFFFFFFFFFFFFFFFFFFFFFF:FFFFFFFFF,,FFFFF:FFFFFFFFFFF:FFFFFFFFF:FF:FFFFFFFFFFFFFFF:FFFFFFFF,FFFFFFFFFFFFFFFFFFFF:FFFFFFFFFFFFFFFFFFFFFFFF,FFFFF,FFFFF:FFFFFFFFFFFFFFFFFFFFFFF:,F::FF,FF
@A00920:152:HGHKKDRXX:2:2107:30499:27571 2:N:0:CGCGTTCA+CTAGAACA
GGACTACAGGGGTATCTAATCCCGTTCGCTCCCCGTGCTGTCGCGTCTCAGCGTCTGATGTCGTCCAGAATGCCGCCTTCGCCTCTGGTGTTCCTCCGGATCTCTACGCATTTCACCACTACACCCGGAATTCCACATTCCTCTACGACCCACTAGCGCTGCAGTCTCATCCGACCTCTCCCAGTTTAGCCGGGAGCTTTCACGGTTGACTTACAGCACCGCCTACACGCTCTTTACGCCCAGTAATTCC
+
:FFFFFFFFFFFFFFFFFFFFFFFFFFFFFFFFFFFFFFFFFFFFFFFFFFFFFFFFFFFFFF:FFFFFFFFFFFFFFFFFFFFFFFFFFFFFFFFFFFFFFFFFFFFFFFFFFFFFFFF:FFFFFFFFFFFFFFFFFFFFFFFFFFFFFFFFFFF:FFFFFFFFFFFFFFFFFFFFFFFFFFFFFFFFFFFFFFFFFFFFFFFFFFFFFFFFFFFFFFFFFFFFFFFFFFFFFFFFFFFFFFFFFFFFF
@A00920:152:HGHKKDRXX:2:2107:30409:28792 2:N:0:CGCGTTCA+CTAGAACA
GGACTACTAGGGTATCTAATCCTGTTCGCTCCCCATGCTTTCGCGTCTCAGCGTCAGGTGAGGCCCAGAAGGCTGCCTTCGCCATCGGTGTTCCTTCCGATATCTGCGCATTCCACCGCTACACCGGAAATTCCACCTTCCTCTACCTACCTCAAGCCCTGCAGTATCGGATGCAGTTCCAGAGTTGAGCTCTGGGATTTCACATCCGACTTACAGGGCCGCCTACACGCGCTTTACGCCCAATAATTCC
+
:FFFFFFFFFFFFFFFFFFFFFFFFFFFFFFFFFFFFFFFFFF:FFFFFFFF:FFFFFFFFFFFFFFFFFFFFFFFFFFFFFFFFFFFFFFFFFFF:FF:F,FFFFFFFFFFFFFF::FFF:F,FFF:FFFFFFFFFFFFFFFFF,FFF::FFFFFFFF,,,FFFFFFFFFFFFFF:FFFFF:FFFFFFFFFFFFFFFF:FFFFFFFFFFFF,FFFF,FFFFFFFFFFFF:FFFFFF:FFFFFFFFFF:,
@A00920:152:HGHKKDRXX:2:2107:16315:29528 2:N:0:CGCGTTCA+CTAGAACA
GGACTACACGGGTATCTAATCCTGTTTGCTCCCCACGCTTTCGCGTCTCAGCGTCAGTCACCGTCCAGAAGGCCGCCTTCGCCGCTGGTATTCCTCCCGATATCTACGGATTTCACCCCTACACCGGGAATTCTGCCTTCCTCTCCGGGCCTCTAGCGAGGCAGTTGCAGAGGCAATGACGGGGTTGGGCCCCGGGCTTTCACAACCGACTTGCCAAGCCGCCTACACGCGCTTTACGCCCAATGATTCC
+
FFFFFFFFFFFFFFFFFF:FF:FF:FFFFFFFFFFFFFFFFFF:FFFFFFFFFFFFF,FFFFFFFFFFFFFFFFFFFFFFFFF:FFFFF:FFFFF,FFFFFFFFFFFF,FFFFF:FFFFFFFFFF,F:FFFFF,FFFFFFFFFFFFFF:,FFF,FFFFFF:F,F,F,F:F,:FFFF,,,:::F::FF:FFFFFFFFFFFFFFFF:FFF:FFFFFF:FF:F,FFFF,FF,FFFF:FFFFF::,:FFFFFFF
@A00920:152:HGHKKDRXX:2:2107:20600:30154 2:N:0:CGCGTTCA+CTAGAACA
GGACTACTGGGGTTTCTAATCCTGTTTGCTCCCCACGCTTTCGCGCCTCAGCGTCAGAACCGGCCCAGTGGGCCGCCTTCGCCACAGGTATTCTTCCCGATCTCTACGCATTCCACCGCTACACCGGGAATTCTACCCACCTCTACCGGTCTCCAGGTGAGCAGTTTCGGGAGCAGCCCCGGAGTTGAGCCCCGGGATTTCACTTCCGACTTGCACACCCGCCTGCGCGCGCTTTACGCCCAGTGATTCC
+
FFFFFFFFFFFFFFFFFFFFFFFFFFFFFFFFFFFFFFFFFFFFFFFFFFFFFFFFFFFFFFFFFFFFFFFFFFFFF:FFFFFFFFFFFFFFFFFFFFFFFFFFFFFFFF,FFF:FFFF:FFFFFFFFF,F,FFFFFFFFFFFFFFFFFFFFF:FFFFFFFFFFFFFFFFFFFFFFFFFFFFFFFFFFFFFFFFFFFF:FFFFFFFFFFFFFFFFFFFFFFFFFFFFFFFFF,FF:FFFFFFFFFF:FFF
@A00920:152:HGHKKDRXX:2:2107:31647:30843 2:N:0:CGCGTTCA+CTAGAACA
GGACTACCAGGGTTTCTAATCCTGTTTGCTACCCTCGCTTTCGCTCCTCAGCGTAATTTACGGCCCAGAGTGGCGCCTTCGACACCGGTGTTCTTCATGATGGGTGCGCTTTTCACCGGTGCACCCGGGATGCCCCTCGCCGCTTGCGTCGTCAGGTCACTGCTGTCTCGGGTGGGGGAGCTGGGGGGGGCGCAGAGGTTTCCCTCCGGAGGTTCTGGCGCGCCTGCGAGCGCGTTCGGCGCACTGGCTC
+
F,,,,:,FF,:F,:FF,FFFFF,FF,:,,FFFFF,F:F,FFF::,FF,F,::,,,,,FFFFF:,:,:,FF,,F,FF,,F,F,:FF,F,:FF,F,,::,:,F,,,:F,:,,:FF,,,:,,:,,,,F,::,,,,F,,,,,,FF,:,,,F:,:,:,F,FF:,:,FF,,F,,,FF::,F:,:,:,,F,:,FF,F,,,:FFF,,F,F,,F,F,:,,F:,,,F:,FF,,,:F,F,F,,,F:,,::,,F,:,:,:,,
@A00920:152:HGHKKDRXX:2:2107:31015:31908 2:N:0:CGCGTTCA+CTAGAACA
GGACTACAGGGGTTTCTAATCCTGTTCGCTCCCCACGCTTTCGTCCATCAGTGTCAATACGATGTTAGTGATCTGCCTTCGCAATCGGTATTCTATGTAATATCTATGCATTTCACCGCTACACTACATATTCTAACCACTTCACATTGATTCAAGACAACCAGTATCAAAGGCAATTCTAAAGTTGAGCTGCAGGATTTCACCTCTGACTTAATTGTCCACCTACGGACCCTTTAAACCCAATGATTCC
+
FFFFFFFFFFFFF:FFFFFFFFFFFFFF:FFFFFFFFFFFFFF:FFFFFFFFFFFFFFFFFFFFFF:FFFFFFFFFFFFFFFFF::FF:FFFFFFFFFFFFFFFFFFFFFFFFF:FF,FFFFFFFFFFFFFFFFFFFFFFFFFFFF:F:F:FF:FFFFFFF:FFFFFFFF:FFF,F:FFFF,F:FFFFFFFF,FFFFFFFF:FF:FF:FF:FF:,::FFFFFFFF:,:FF:FFFFFFFFF,FFF:FF:,F
@A00920:152:HGHKKDRXX:2:2107:26756:32581 2:N:0:CGCGTTCA+CTAGAACA
GGACTACCAGGGTATCTAATCCGTTTCGCTCCCCACGCTTTCGAGCCTTAGCGTCAGGTGAATCCCAGGTGCCTGCCTTCGCCTTTGGTGTTCCTCGTGATATCAACGCATTTTACTACTACACCACGAGTTCCAGCACCCCCTGATTCCCTCTAAGTTTACCAGTATTCTTGGCAATTCTCCGGTTAAGCCGGAGGCTTTCACCAAAAACTTAATAAACCGCCTACGCATCTCTTTACGCCCAATAATT
+
FFFFFFFFFFFFF,FFFF:FFFFF:FFFFFFFFFFFFFFFFFFFFFFFFFFFFFFFFFFFFFFFFFFFFFFFFFFFFFFFFFFFFFFFFFFFFFFFFFFFFFFFFFFFFFFFFFFFFFFFFFFFF:FFFFFFFFFFFFFFFFFFFFFFFFFFFFF:FFFFFFFFFF,FFFF:FFFFF:FFFFFFFFFFFFFFFFFFFFFFFFFFFFFFFFFFFFFFFFFFFFFFFFFFFFFFFFFFFFFFFFF:FFFF:F
@A00920:152:HGHKKDRXX:2:2107:19416:32894 2:N:0:CGCGTTCA+CTAGAACA
GGACTACAGGGGTATCTAATCCTGTTTGCTCCCCACGCTTTCGCGCCTCAGCGTCAGTACCGAGCCAGATAGCCGCCTTCGCCACTGGTGTTCTTCCCAATATCTACGAATTTCACCTCTACACTGGGAATTCCGCTATCCTCTCTCGGACTCAGAGCGCGGCAGTTTTAAGCGCAGTTCCCGGGTTGAGCCCGGGCCTTTCACGCCTAACTTACCGCACCGCCTACGCGCCCTTTACGCCCAGTAATTC
+
FFFFF:FFFFFFF:FFFFFFFFFFFFFFFFFFFFFFFFFFFFFFFFFFFFFFFFFFFFFFFFFFFFFFFFFFFFFFF,FFFFFFFFFFFFFFFF:FFFFFFFFFF,FFFFFFFFFFFFFFFFFFFFFFFFFFFFFFF,FFFFFFFFFFFFF:FFFFFFFFFFFFFF:FFFFFFFFFF:FFFFFFF,FFFFFFFFFFFFFFFFFFFFFF,FFFFFFFFFFFFFFFFFFFFFFFFF::FF:F,FFFFFFFFF
@A00920:152:HGHKKDRXX:2:2107:13205:33254 2:N:0:CGCGTTCA+CTAGAACA
GGACTACCGGGGTATCTAATCCTGTTAGCTCCCCACGCTTTCGCTACTCAGCGTCAGTCACAGACCAGGTGGCCGCCTTCGCCACTGGTGTTCCTCCCGATATCTACGGATATCACCACTACACCGGGAATTCCGCCACCCTCTCCTGGATTCGAGCCCAGCAGTTTCGAGTGAAGATCCGAGGTTGCGCCCCGGGCTTTCACACCCGCCGTGCCGGGCCGCCTGCACGCGCTTTACGCCCAGTGATTCC
+
FFFF:FFFFFFFF:FFFFFFFFFF:F,F:FFFFFFFFFFFFFFF:,FFFFFFF:FFFFF:F,F,FFFFFF,FFFFFFFFFFFFFFFFFF:::FF,FFFFFFFFF:,FF,:F:FFFFF,FFFFFFFFFF:FFFFF:F,,FFFFFFFF,FF,,:FFFF,F,FFFFF,,FF:,FFF,,,,,FF:F,:F,F,F:F,FFFF:FFF::F:F,::,F,,:F,:F,F:FF,F,F,FFF,:FF:,FFF,F,F,::FFF:
@A00920:152:HGHKKDRXX:2:2107:22616:33520 2:N:0:CGCGTTCA+CTAGAACA
GGACTACTCGGGTTTCTAATCCTGTTTGCTCCCCACGCTGTCGTGCCTCAGCGTCAGTGCCGGTCCAGAAAGCCGCATACGCCACCGGTGTTCTTCCAAAAATCTACGAATTTCACCTCTACACTGGGAATTCTGCTATCCTCTCCCGGACGCGAGCGATCCAGTATCAAGCGCACCTCCCAGGTTGAGCCAGGGGCTTTCGCGCCTGCCGTGGACCGCCGCCTACGCACCCTTGAAGCCCAGTAATTCC
+
,FFF,FFF:F,:,,,F,FFF:F,:,F::FFFFFFF:,F:,:,:F,FF,,:FFF,:F,F:,FFFFF:FFF,F,FF,F,:,:FFFFF:FF,,,F,:FF,,F:,FFF::F:FF:,F:FFF:F:F,FFFF::FF:FF,F:FF::F:F,FFF,,,,:,,FFFFF,F::F,:,:,:F,F,::F,F:FF:,,,,:FF,,,F:F:,FF,,FFFF:F:,F,,F:FFFF,,,,,:F,FFFFFF,F,,F,F,F,:F:,FF:
@A00920:152:HGHKKDRXX:2:2107:21169:33614 2:N:0:CGCGTTCA+CTAGAACA
GGCTACTGGGGTATCTAATCCCGTTCGCTCCCCATGCTTTCGCATCTCAGCGTCAGGTCAGGCCCAGCGTGTCGCCTTCGCCACTGGTGTTCCTCCGGATCTCTACGCATTTCACCACTACACCCGGAATTCCACACGCCTCTCCCTACCTCTAGTCGCGCAGTTCGATTGCGTCCTCGCCCGGTTGAGCCGGGCGCTTTCACGCCTCACTTGCACGACCGCCTACACGCGCTTTACACCCAGTAAATCC
+
FFFFFFFFFFFFFFFFFFFFFFFFFFFFFFFFFFFFFFFFFFFFF:FFFFFFFFFFFFF,FFFFFFFFFFFFFFFFFFFFFFFFFFFFFFFFFFFFFFFFFFFFF:FFF,FFF:FF:FFFFFFFF:FFFFFFFFFFFF:FFF:,FFF:FFFFF:F:FFFFFFFFFFFF,FFFFFFFF,FFFFFFFFFFFFFFFFF,FFFFFFFFFFFFFF:::FFFFFFFFFFFFFFFFFFFFF:,:FF,FF,F,F,:FF
@A00920:152:HGHKKDRXX:2:2107:23167:33974 2:N:0:CGCGTTCA+CTAGAACA
GGACTACTAGGTAATCTAATCCCGTTTGCTCCCAACGCTTTAGTGCCTAAGTGTCAGTGATGGTCCAGGTAGTCGCCTTCGCCACGGATGTTCCTCCCGATATCTACGGATTTCACTGCTACACCGGGAATTCCACTACCCTCTACCGCACTCCAGTCAGCCAGTTTCCAATGCCATTCCCAGGTTGAGCCCAGGGCTTTCACATCAGACTTAACAAACCACCGACGCACGCTTTACGCCCAGTAATTCC
+
,,FFF,,F,F,,,:,F:F,:FF,FF,FF,FF,F,FFF,,,:,F:F,F,,F:,F,FFF,F,FFFF,FF,FFFFF::,,:F,F,F:F::FF,,FFFF,,F,FFFFFFFF,,FFFF:FFFFFFF::FF,FFF:,FF:FFF::::FFFF,,:FF::,FFFF,:FF,FF,FF,FF,FFFFF,FF,F:FFFFF:FF:F,FFF,,FFF,FF,:,F,:,F:F:FF,FFF,F,F:FFFFF:,F,,,FFFF,F,F,,FF,
@A00920:152:HGHKKDRXX:2:2107:24939:34068 2:N:0:CGCGTTCA+CTAGAACA
GGACTACTCGGGTTTCTAATCCCGTTTGCTCCCCTAGCTTTCGCGCCTCAGCGTCAGTAATGGTCCAGGATGCCGCCTTCGCCACCGGTATTCCTCCAGATATCTACGCATTTCACCGCTACACCTGGAATTCTACATCCCTCTCCCATACTCAAGCCGTCCAGTATCAGACGCAGTTCCCAGGTTAAGCCGGGGGATTTCACGTCTGACTTAGATGGCCGCCTACGCGCCCTTTACGCCCAGTAATTCC
+
FFFFFFFFFFFFFFFFFFFFFFFFFFFFFF:FFFFFFFFFFFFFFFFFFFFFFFFFFFFFFFFFFF,FF:FFFFFFFFFFFFFFFFFFFFFFFFFFFFFF,FFFFFFFFFFFFFFFFFFFFFFFFFFFFFFFFFFFFFF:FFFFFFFFFFFFFF:FFFFFFFFFF:FFFF:FFFFFFFFFFFFFFFFFFFFFFFFFFF,FFFF,FFF::FFFF:::FFFFFFFFFFFFF,FF,FFFFFF:FFF:,F,FF:
@A00920:152:HGHKKDRXX:2:2107:27353:35023 2:N:0:CGCGTTCA+CTAGAACA
GGACTACTGGGGTATCTAATCCCTTTCGCTACCCTGGCCTTCGAGCCTCAGCGTCAGTAAATGTCCAGTAGCTCGCCTTCGCCACAAGTGTTCCTCTCGATATCCACGCATTTCACTGCTACACCGAGAATTCCAGCTACCCCTCCATTACTCTAGCAAAGCAGTATCGGGTGCAGTTCCGGGGTTGAGCCCCGGGCTTTCACACCTGACTTACCTTGCCGCCTACGCTCCCTTTACGCCCAGTGATTCC
+
F:FFFFFFFFFFFFFFFFFFFFFFFFFFFFFFFFFFFFFFFFFFFF:FFFFFFFFFFFF:FFFFFFFFFFFFFFFFFFFFFFFFFFFFFFFFFFFFFFFFFF:FFFFFFFFFFFFFF:FFFFFFFFFFFFFFFFFF,FFFFFFFFFFFF,FFFFFFFFFFFFFFF,FFF:FFFF,FFFFFFFFFFFF:FFF:FFF:,FFFFFFFF:FFFFFFFFFFFFFFFFFFFF,FF:FFFFFFFFFFF,FFFFF,:F
@A00920:152:HGHKKDRXX:2:2107:19623:35446 2:N:0:CGCGTTCA+CTAGAACA
GGACTACTAGGGTTTCTAATCCTGTTTGCTCCCCACGCTTTCGCGTATCAGCGTCAGTATCCAACCAGGTGGCCGCCTTCGCCACAGGTGTTCCTCCCGATATCTACGCATTTCACCGCTACACCGGGAATTCCACCACCCTCTTTGGTACTCTAGCTTGCCAGTTTCATGCGTCGTTCCCCGGTTGAGCCGAGGGATTTCACACATGACTTAACAAACCGCCTACACGCCCTTTACGCCCAATGATTCC
+
FFFFFFFFFFFFFFFFFFFFFFFFFFFFFFFFFFFFFFFFFFFFFFFFFFFFFFFFFFFFFFFFFFFFFFFFFFFFFFFFFFFFFFFFFFFFFFFFFFFFFFFFFFFFFFFFFFFFFFFFFF:FFFFFFFFFFFFFFFFFFFFFFFFFFFFFFFFFFFFFFFFFFFFF,FFFFFFFFFFFFFFFF:FFFFFFF:FFFFFFFFFFFFFF:FFFF:FFFFF:FFFFFFFFFFFFFFFFFFFFFFF:F,FFFF
@A00920:152:HGHKKDRXX:2:2107:25003:35556 2:N:0:CGCGTTCA+CTAGAACA
GGACTACAAGGGTTTCTAATCCCGTTCGCTCCCCACGCCTTCGCGCCTCAGCGTCAGGTCAAGTCCAGGCGGCCGCCTTCGCCTCTGGTGTTCCTCCCGATCTCTACGCATTTCACCACTACACCGGGAATTCCACCGCCCTCGCCTTGCCTCCAGTCGGCCCGTTTCGCGCGACCCTCCCCGGTTGAGCCGGGGGCTTTCACACACGACGTAACCAACCGCCTGCGCGCCCTTTACGCCCAGTAACTCC
+
FFFFFFFFFFFFFFFFFFFFFFFFFFFFFFFFFFFFFFFFFFFFFFFFFFFFFFFFFFFFFFFFFFFFFFFFFFFFFFFFF:FFFFFFFFFFFFFFFFFFFFFFFFFFFFFFFFFFFFFFFFFFFFFFFFFFFFFFFFFFFFFFFFFFFFFFFFFFFFFFFFFFFF:FFFF:FFFFF:FFFFF:,FFFFFFFFFFFFFFF:FFFFFFFFFFFFF:FFFFFFFFFFFFF:FFFF,FFF:FF:FFFFFFFFF
@A00920:152:HGHKKDRXX:2:2107:28592:35634 2:N:0:CGCGTTCA+CTAGAACA
GGACTACCAGGGTTTCTAATCCTGTTTGATCCCCACACTTTCGTGCATGAGCGTCAGTACTCGTCCAGTTGGCCGCTTACGCCACTGGTGTTCCTCCCAATATCTACGAATTTCACCTCTACACTGGGAATTCCGCCAACCTCTCCGAGACTCCAGACATCCAGTTTCAAAAGCAATTCCAGGGTTGAGCCCTGGGATTTCACTTCTGACTTGGAAATCCGCCTGCGCACGCTTTACGCCCAGTAATTCC
+
FFFFFFFFFFFFFFFFFFFFFFFFFFFFFFFFFFFFFFFFFFFFFFFFFFFFFFF:FFFF:F:FFFFFFFF:FFFFFFFFFFFFFFF:FFFFFFFFFF,FFFFFFFFFFFFFFFFFF:FFFFFF:FFFF:FFFFFFFFFFF:FFFFFFFFFFFFFFFFFFFFFFFF:F:FFFFFFFFFFFFFFFFFFFFFFFFFFFFFFFFFFF:FF:FFFFFFF:FFFFFFFF:FFFFF,FF,FFFFFFFFF::,FFFF
@A00920:152:HGHKKDRXX:2:2107:15329:35650 2:N:0:CGCGTTCA+CTAGAACA
GGACTACACGGGTATCTAATCCTGTTTGCTCCCCACGCTTTCGCACCTCAGCGTCAGGTTCGAGCCAGTGAGCCGCCTTCGCCACTGGTGTTCCGGCGAATATCTACGAATTTCACCTCTACACTCGCCATTCCACTCACCTCTCTCGACCTCCAGGCACCCAGTATCGAGGGCCGTTCCGGGGTTGAGCCCCGGGATTTCACCCCCGACTTAAATGCCCGCCTACGCGCGCTTTACGCCCAGTAATTCC
+
FFFFFFFFFFFFFFFFFFFFFFFFFFFFFF:FF:FFFFFFFF:FFFFFFFFFFF:FFFF:FFFF,FF:FFFFFFF,FFFFFF:FF,FFFFFFFFFF:F:FFFFFFFFF:FFFFFFFFFFFFFF::FFFFF::FF:F:FFFFFFFFFFFFFFFFFF:FFFFFF::FFFFFFFFFFFFFFF::,FFFF::FFFFFFFFFF,FFFF:FFFFFFFF,,,FFFFFFFFFFF:FFFFFF,FFFFF,:FF::,,FF,
@A00920:152:HGHKKDRXX:2:2107:18195:36104 2:N:0:CGCGTTCA+CTAGAACA
GGACTACACGGGTTTCTAATCCCGTTCGCTCCCCCAGCTTTCGCGTCTCAGCGTCAGGGACGGCCCAGGTGACCGCCTTCGCCACTGGCGTTCCTCCCGATATCTACGCATTTCACCGCTCCACCGGGAATTCCATCACCCTCTACCGCCCTCAAGCCCGCCAGTCTCCCGCGGCGTTCTCCGGTTGAGCCGGAGGCTTTAACACGGGACTTAACGGACCGCCTGCACGCGCTTTACGCCCAGTAAATCC
+
FFFFF:FFFFFFFFFFFFFFF:FFFFFFFFFFFFFFFFFFFFFFFFFFFFFFFFFFFFFFFFFFFFFFFFFFFFFFFFFFFFFFFFFFFFFFFFFFFFFFFFFFFFFFFFFFFFFFFFFFFFFFFFFFFFFFFFFFFFFFFFFFFFFFFFFFFFFFFF:FFFFFF:FFFFFFFFFFFFF:FFFFFFFFFFFFFFFFFFFFFFFFF:FFFFF,FFF:FFFF,FFFFFFF:::FFFF:FFFFFFFFFFFFF:
@A00920:152:HGHKKDRXX:2:2107:21829:36104 2:N:0:CGCGTTCA+CTAGAACA
GGACTACTCGGGTTTCTAATCCCGTTTGCTCCCCTGGCTTTCGCTCCTCAGTGTCAGTATTGGTCCAGGATGCCGCCTTCGCCACCGGTGTTCCTCCAGATATCTACGCATTTCACCGCTACACCTGGAATTCCGCCTCCCTCTCCCAAACTCAAGCCATCCAGTATCAGACGCAGTTCCCAGGTTAAGCCCGGGGATTTCACATCTGACTTGAGAAGCCGCCTGCGAACCCTTTACGCCCAGTAATTAC
+
FFFFF:F:FFFFFFFFFFFFFFFFFF,FFFFFFFFFFFF:FFFFF,FFFFF:FFFFF:,,FFFFFFFFF,F,FFFF,FFFFFFFFFFF,FFFFF:FF,FFFFFF,FF:FFFFFFFFFFFFFFFFFFFFF,FFFFFF,FFFF,FF:FF:FFF,F,FFFF,FF,FF,FFF:FFF,F:FFFFFF,:FFFFFFFFFFFFFFFFFFF,F:,FF:,,F,FFFFFFF:FF::,,,F,,F:FFF,,FFFF,FF,,F,F
@A00920:152:HGHKKDRXX:2:2107:6207:36542 2:N:0:CGCGTTCA+CTAGAACA
GGACTACACGGGTATCTAATCCTGTTCGCTCCCCATGCTTTCGCTCCTCAGCGTCAGGTAATGCCCAGAGAACCGCCTTCGCCACCGGTGTTCCTCCTGATATCTGCGCATTCCACCGCTACACCAGGAATTCCGTTCTCCCCTGCATACCTCTAGTCTGCCCGTATCGGAAGCACGCTCAGGGTTGAGCCCTGAGTTTTCACTCCCGACGTGACAAACCGCCTACGAGCCCTTTACGCCCAATAATTCC
+
FFFFFFFFFFFFFFFFF:FFFFFFFFFFFFFFFFFFFFFFFFFFFFFFFFFFFFFFFFF::FFFFFFFFFFFFFFFFFFFFFFFFFFFFFFFFFFFFFFF:FFFF:FFFFFFFFFFFFFFFFFFFFFFFFFFFFF:FFFFFFFFFFFF:FFFFF:FFFFFFFFFFFFFFFFFFFFFFFFFFFFFFFFFFFFF:FFFFFFFFFFFFFFFFFFFFFF:FFFFFFF,FFFFFFFFFFFFFFFFFF:FFFFFFF
@A00920:152:HGHKKDRXX:2:2107:10456:36980 2:N:0:CGCGTTCA+CTAGAACA
GGACTACACGGGTTTCTAATCCGGTTTGCTCCCCACACTTTCGCGCCTCAGCGTCACGTGTTGTCCAGCGAGCTGCCTTCGCAATGGGTGTTCCTACCAGTATCTACGCATTTCACCGCTACACTGGTAATTCCACTCGCCTCTCCAACCGTCAAGCCTGCCAGTATCCAACGCAATGCTGGGGTTGAGCCCCAGTCTTTAACATCGGACTTAACAGACCGCCTACGCGCCCTTTACGCCCAGTGATTCC
+
FFFFFFFFFFFFFFFFFFFFFFFFFFFFFFFFFFFFFFFF:FFFFFF:FFFFFFFFFFFFFFFFFFFFFFFFFFFFF,FFFFFFFFFFFF,FFFFFFFFFFFFFFFFFFFFFFFFFFFFFFFFFFFFFFFFFFFFFFFFFFFFFFFFFFFFFF:FFFFFFFFFFFFFFFFFFFFFF:FFFFFFFFFFFFFFFF,FFFFFFFFFFFFFFFFFFFFFFFFFFFFFF:FF:FFFFFFFFFFFFFFF:FF,FFF
@A00920:152:HGHKKDRXX:2:2108:14416:1251 2:N:0:CGCGTTCA+CTAGAACA
GGACTACCGGGGTTTCTAATCCCGTTTGCTCCCCACGCTTTCGTCCCTGACCGTCAGTACACCCCCAGCAACCTGCTTTCGCTTTTGGCGTTCTACCATGGATCAACGGATTTTACCCCTACACATGGCATTCCAGTTGCCTCTGAGTGACTCAATTCGTACAGTTTCCGGCACGTACACGGAGTTGAGCTCAGTGCTTTTACACCAGACTTATACGATCGGCTGCGTACGCTTTACGCCCAGTAATTCC
+
FFFFFFFFFFFFF:FFFFFFFFFFFFF:FFFFFFF:FFFFFFF:FFFFFFFFFFFFFF,FFFFFFFFFFFFFFFF,FFFFFFF,FFFFFF,FFFF::FFFFFFFFFFFFFFFFFFF:FF,F:FFFFFFFFFFFFFFFFF:FFFFFFFFFFF,:FF:F,FFFFFFFF,,:FFFF::FFF:F:FFFFFFFFFFF,FF,FF:FFF,:F,:FF,FF:FFFF,FFFFF:F:F,,,FFFF:,,FFFFFFFFFFF:,
@A00920:152:HGHKKDRXX:2:2108:2953:1532 2:N:0:CGCGTTCA+CTAGAACA
GGACTACTGGGGTTTCTAATCCTGTTTGCTCCCCACGCTTTCGCACCTCAGCGTCAGTAACTGGCCAGTGAGCCGCCTTCGCCACTGGTGTTCTTGCGAATATCTACGAATTTCACCTCTACACTCGCAGTTCCACTCACCTCTCCCGAACTCAAGAACGGCAGTTTCGACGGCAGTTCTGGAGTTGAGCTCCAGGATTTCACCCCAGACTTATCGGTCCGCCTACGTGCGCTTTACGCCCAGTAATTCC
+
FFFFFFFF:FFFF:FFFFFFFFFFFFFFFFFFFFFFFFFFFFF:FFFFFFFFFFFF:FF,F,F,FFFF,FFF:FFFFFFFFFFFFFFFF:FFFF:FFFFFFFFFFF:FFFFFFF:FFFFFFFFFFFF,FFFFFF:FFF:FF:FFFF,,FF,FFFFFF,FFFFFFFFFFFF,FFFFFF:F,:,FFFFFFFF,FF,FFFFFFFFFFFF,FFFFFF,FF,FFFFFFFF:FFFFFFFFFFFFFFFFFFFFFFF:
@A00920:152:HGHKKDRXX:2:2108:12319:1564 2:N:0:CGCGTTCA+CTAGAACA
GGACTACTGGGGTTTCTAATCCTGTTCGCTCCCCACGCTTTCGCGTCTCAGTGTCAGTCACGTACCAGAGAGCTGCCTTCGCCATCGGTGTTCCTCCTGATATCTGCGCATTCCACCGCTACACCAGGAATTCCACTCTCCTCTTCCGGACTCAAGACTGTTGGTTTCCAGTGACCCTCCGGGGTTGAGCCCCGGGCTTTCACACCAGACCTTCCAGTCCACCTACACGCTCTTTACGCCCAATGATTCC
+
FF:FFFFFFFFFFFFFFFFFFFFFFFFFFFFFFFFFFFF,FFFFFFFFFFFFFFFFFFFFFFF:FFFFFF:FFFFFFFFFFFFFFFFFFFFFFFFFFFFFFFFFFFFFF:FFFF,FFFFFFFFFFFFFFFFFFFFFFFFFFFFFFFFFFFFFFF,FFFFFFFF:FFFFF,FFFF:FFFFFFFFFFFFFFFFFFFFFF:FFFFFFFF:FFFFFFFFFFFFFF:FF::FFFFFFF:FFFFF::FFFFF,FFF
@A00920:152:HGHKKDRXX:2:2108:19153:1689 2:N:0:CGCGTTCA+CTAGAACA
GGACTACTAGGGTTTCTAATCCTGTTTGCTCCCCACGCTTTCGCACCTCAGCGTCAATATGTGTCCAGTAAGTCGCCTTCGCCACTGGTGTTCTTCCGAATATCTACGAATTTCACCTCTACACTCGGAATTCCACTTACCTCTCCACAATTCTAGCGATGCAGTCTTAAAGGCAGTTCCGGAGTTGAGCCCCGGGCTTTCACCTCTAACTTACAAAGCCGCCTACGTGCGCTTTACGCCCAGTAATTCC
+
FF:FFFFFFFFF:,FFF:FFFFFFFF,FFFFFF:FFFFFFFFFFFFFFFFFFFFFF:FFFFFF:::FFFFFFFFF:FFFFFFFFFFFF,FF,FFFFFFF,F:FFF:FFFFFFFFFFFF:FFFFFFFF,FFFFFF:FFF:::FFFF:FF:,,FFFFF:FFF:FFFFFFFFFFFF:F:FFF:FFFFFFFFFFFFFFFFFFFFF,F:FFFFF,:,FFF:FFF::FFF,:FF,:F:FFFFF,F:FFF:F,F,FF
@A00920:152:HGHKKDRXX:2:2108:7030:1736 2:N:0:CGCGTTCA+CTAGAACA
GGACTACCCGGGTTTCTAATCCTGTTTGCTCCCCACGCTGTCGCGCCTCAGTGTCAGCAACAGCCCAGCAGGCCGCCTTCGCCACCGATGTTCTTCCCGATCTCTACGCATTCCACCGCTACACCGGGAATTCCACCTGCCTCTACTGTGCTCAAGCCAGGCAGTGTAGAAGGCAGTCTTGCGGTTGAGCCGCAAGATTTCACCCCCTACTTACCAAGCCACCTACGCGCCCTTTACGCCCAGTGATTCC
+
FFFFFFF:FFFFFFFFFFFFFF:FFFFFFFFFFF,:FFFFFFFFF::FFFFFFFFFFFFFFFFFFFFFFFFFFFFFFF:FFFFFFFFFFFFFFFFFF:FFFFFFFFFF::,FFFFFF,FF,FFFF:FFF,FFFFFFFFFFFFFFFFFFFFFFFFFF,:FFFFFFF,FFF,F::FF:FFF:FFFF:FFFFFFF,FFFFFF:,:,,FF:F:FFFFFF:,FFF,FFFFF,FFFFFF,FFFFFFFFFFF,F,FF
@A00920:152:HGHKKDRXX:2:2108:27055:1783 2:N:0:CGCGTTCA+CTAGAACA
GGACTACAGGGGTATCTAATCCCGTTTGCTACCCTAGCTTTCGCGCCTCAGCGTCAATGTCGGTCCAGGATGCCGCCTTCGCCACCGGTATTCCTCCAGATATCTACGCATTTCACCGCTACACCTGGAATTCTGCATCCCTCTCCCGCATTCAAGCCCACCAGTATCAGACGCAGTTCCCAGGTTGAGCCGGGGGATTTCACGTCTGACTTAGCAGGCCGCCTACGCGCCCTTTACGCCCAGTAATTCC
+
FFFFFFFFFFFFFFFFFFFFFFFFFFFFFFFFFFFFFFFFFFFFFFFFFFFFFFFFFFFFFFFFFFFFFFFFFFFFFFFFFFFFFFFFFFFFFFFFFFFFFFFFFFFFFFF:FFFFFFFFFFFFFFFFFFFFFFFFFFFFFFFFFFFFFFFFFFFFFFFFFFFFFFFFFFFFFFFFFFFFFFFFFFFFFFFFFFFF:FFFFFFFFFFFFF:FFFFFFFFFFFFF:F:FFFFFFFFFFFFFFFF:FFFFFF
@A00920:152:HGHKKDRXX:2:2108:12852:1955 2:N:0:CGCGTTCA+CTAGAACA
GGACTACTCGGGTTTCTAATCCTGTTTGCTCCCCACGCTTTCGTGCCTCAGTGTCAGTACTGGTCCAGGTAGTCGCCTTCGCAATCGGTGTTCTGTGGCATATCTAAGCATTTCACCGCTACATGCCACGTTCCGCCTGCCTCGCGCCCATTCGAGCCCGCCAGTATCAAGGGCAGTTCCACCGTTGAGCGGCGGGATTTCACCCCTGACTTAGCGGGCCGCCTACGCACCCTTTAAACCCAGTGATTCC
+
FFFFFFFFFFFFFFFFFFFFFFFFFF:FFFFFFFFFFF:FFFFFFF:FFFFFFFF,FFFFFFFFFF:FFFFFFFFFFFFFFFFFFFFFFFFFFFFFFFF,FFFFFF:FFFFF,FFFFFFFFFFFFFFFF,FFFFFFFFFFFFFFFFFFF,FFFFFFFFFFFFFFFF:FFFFFFFFFFFFFFFFFFFFFFFFF:FFF:FFFFFFFFFFFFFFFFFFFFFFFFFFF:FFF:FFFFFFFFFFFFFFFFF:F:F
@A00920:152:HGHKKDRXX:2:2108:19253:3490 2:N:0:CGCGTTCA+CTAGAACA
GGACTACAAGGGTATCTAATCCTGTTTGATCCCCACGCTTTCGTGCCTCAGAGTCAATATTCGTGTAGTGAGCTGCCTTCGCAATCGGTGTTCTATGTCATATCTAAGCATTTCACCGCTACATGACATATTCCGCTCACCTCCACGGTATTCAAGACAGATAGTATCAACGGCAGTTTCCGAGTTGAGCCCGGAGATTTCACCACTGACTTACCTACCCTCCTACGCACCCTTTAAACCCAGTGAATCC
+
FFFFFFFFFFFFFFFFFFFFFFFFFFFFFFFFFFFFFFFFFFFFFFFFFFFFF:::FFFFFFFFFF:FFFFFFFFFF:FFFFFFFFFFFFFFFF:FFFFFFFFFF,FFFFFFFF:FFFFFFFFFFFFFFFFFFFFFFFFFFFFFFFFFFFFFFF:FFFFFFF,FFFFFFFFFFFFFF:FFF:FFFFFFFF:FFF:FF,FFF,FFFFFFFF:FFFF:,FFFFFFF::FF:FFFF:FFFFFFF:FFFFFFFF
@A00920:152:HGHKKDRXX:2:2108:21251:4883 2:N:0:CGCGTTCA+CTAGAACA
GGACTACTCGGGTTTCTAATCCTGTTTGCTCCCCTAGCTTTCGTGCCTCAGCGTCGGTGTCTGTCCAGAAAGCCGCCTTCGCCACCGGTGTTCCTCCTGATATCTACGCATTTCACCCCTACACTGGGAATTCCACTCACCTCTCCTGGTCTCAAGCCAAACAGTCTGGCAGGCAGTTCCTCGGTTAAGCCGAGGGATTTAACCATACACTTGACTGGCCGCCTACGCGCCCTTTACGCCCAATAATTCC
+
FFFFFFFFFFFF:FF:FFFFFFFFFFFFFFFF:F,FFF:F,FFF:FFFFF,F:FF::F:FFFFFFF,FFFFFFFFFFFFFFFFFFFFF,FF:FFFFFFF,FFFFFFFF:,FF:FF,F,FFFF:FFFFFF:,FFFFFFFFF:,F:,FFF:,FFFFFF,FFFFFFF,FF,F,:F,FF,,FF,FF:F,FFF,:FF:FFFFFF,:FF:,F,FFF:,FFF,F:F:FFFFFFFF:F,FFF::F,F:FF::FF::,F
@A00920:152:HGHKKDRXX:2:2108:3920:5274 2:N:0:CGCGTTCA+CTAGAACA
GGACTACCGGGGTATCTAATCCTGTTTGCTCCCCACGCTTTCGCACCTCAGTGTCAGTATCAGTCCAGGTGGTCGCCTTCGCCACTGGTGTTCCTTCCTATATCTACGCATTTCACCGCTACACAGGAAATTCCACCACCCTCTACCGTACTCTAGCTTGCCAGTTTTGGATGCAGTTCCCAGGTTGAGCCCGGGGCTTTCACATCCAACTTAACAAACCACCTACGCGCGCTTTACGCCCAGTAATTCC
+
FFFFFFFFFFFFFFFFFFFFFFFFFFFFFFFFFFFFFF:FFFFFFFFFFFFFFFFFFFFFFFFFFFFFFFFFFFFFFFFF:FFFFFF:FFFFFF,FFFFFFF:FFFFFFF:FFF:FFFFFFF:FFFFF,F::FFFFFFF:FFFFFFFFFFFFFFFFF,FFF::FFF:FFFF,FF,F,FFFFFFF::F:FFFFFFFFFFF:FFFFFFFFFFFF,FFFFFFFFFFFFFFF:FFF,FFFFFFFFFFFFFF:FF
@A00920:152:HGHKKDRXX:2:2108:21233:5321 2:N:0:CGCGTTCA+CTAGAACA
GGACTACTGGGGTTTCTAATCCTGTTTGCTCCCCACGCTTTCGCACCTCAGCGTCAACAGATGTCCAGTAAGTCGCCTTCGCCACTGGTGTTCTTCCGAATATCTACGAATTTCACCTCTACACTCGGAATTCCACTTACCTCTCCATCGTTCTAGCGATGCAGTTTTAAAGGCAGTTCCGGAGTTGAGCTCCGGGCTTTCACCTCTAACTTGCAAAGCCGCCTACGCGCGCTTTACGCCCAGTAATTCC
+
FF:F:FFFFFFFFF:FF,FFFFFF,FFFF:F:F:FFFFFFFFFFFFFFFFFFFFFFFFFFFFFFFF:FFFFFFF:F:FFFFFF,FFFFFFFFFFFFFFFF:,F,FFFFFFFFFFFF:FFFFFFFF:F,:F:FFFFFFFFF:FFFF:FF:,FFFFFFFF:FFFFFFFF,FFF:FF:FFFFFF,FFFFFFF:::FFFFFFFFFFFFFFFFFFF:::FFFFFFFFFFF,FF,:FFFFFFFFFFFFF,F:FF,F
@A00920:152:HGHKKDRXX:2:2108:32642:5666 2:N:0:CGCGTTCA+CTAGAACA
GGACTACTGGGGTTTCTAATCCCGTTTGCTCCCCACGCTTTCGCGCCTCAGCGTCAGTTGCAGGCCAGTGAGCCGCCTTCGCCACAGGTATTCCACCTGATATCTACGCATTCCACCGCTACACCAGGTATTCCGCTCACCTCTCCTGCACTCAAGTCGAGTAGTTTCCAATGCAATCGCTCCGTTGAGCGGTAGCGTTTTCACACCAGACTTACCCGACCGCCTACGCGCCCTTTACGCCCAATAAATC
+
FFFFFFFFFFFFFFFFFFFFFFFFFFFFFFFFFFFFFFFFFFFFFFFFFFFFFFFFFFFFFFFFFFFFFF:FFFFFFFFFFF:FFFFFF,FFFFFFFFFFFFFFFFFF:FFF:FFFFFFFFFFFFFFFFFFFFFFFF,FFFFFFF:FFFFFFFFFFFFF:FFFFFFFF,FFFFFFFF,FFFFFFFFF,FFFFFFFFFFFFFFFF:FFFFFFFFFF:FFFFFFFFFFFFF:FFF:FF::FFFFFFFFFFFF
@A00920:152:HGHKKDRXX:2:2108:25807:5885 2:N:0:CGCGTTCA+CTAGAACA
GGACTACAAGGGTATCTAATCCTGTTTGCTCCCCACGCTTTCGCACCTCAGCGTCAATGTCTGTCCAGCGAGTCGCCTTCGCCACTGGTGTTCTTCCGAATATCTACGAATTTCACCTCTACACTCGGAATTCCACTCGCCTCTCCAGAATTCTAGCACTGCAGTTTCAAGGGCAGTTCCGGGGTTGAGCCCCGGGATTTCACCCCTGACTTGCTGCGCCGCCTACGTGCGCTTTACGCCGAGTATTTCC
+
FF:FFFFFFFFFFFFFFFFFFFFFFFFFFFFFFFFFFFFF:FFFFFFFFFFFFFFFFFFFFFFFF,:FFFFFFFFFFFFFFFF:FFFFFF:FFFFFF:F,FFF:FFFF,F:FFF,FFFF,FFFFFFFF:FF:FFFFFFFFFFFFFFFF,FF,,F,FFFFFFFFFFFFFFFFFFFFFFFFFFFFFF:FFFF,FFFFFF::FFFFF:FFFFF:,FFF:FFFFFFF:FFFF:FFFF:F,,F:F,,F,,:F,FF
@A00920:152:HGHKKDRXX:2:2108:28085:6950 2:N:0:CGCGTTCA+CTAGAACA
GGACTACTAGGGTATCTAATCCCTTTTGCTACCCAAGCTTTCGTCCCTGAGCGTCAGTGTTACCCTAGGAGCTCGCCTTCGCGAATGGTGTTCCTCTCGATATCTACGGATTTCACCCCTCCACCGAGAATTCCAGCTCCCCATAGTCAACTCTAGTTTATTAGTTTTTCATCCCGGTCTGGGGTTGAGCCCCAGGATTAGAGATGAAACTTGATAAACCGCCGACGGAACGCTTTACGCCCAGTAAATC
+
FFFFFFFFFFFF:FFFFF:FFFFFFFFFFFFFFFFFFFFFFFF:FFFFFFFFFFFFFFFFFFFFFFFFFFFFFFFFFFFFFFFFFFFFFFFFFFFFFFFFFFFFFFFFF:FFFFFFFFFFFFFFFFFFFFFFFFFFFFFFFFFFFFF,FFF:FFFFFFFFFFFF:FFFFFFFFFFFF,FFFFFFFFFFFF:F:,FFF:F,FFFFFF:FFFFFFFFFFFFFFFFFFFF:FFFFF::F:FFF,F:FFF,::F
@A00920:152:HGHKKDRXX:2:2108:2483:7889 2:N:0:CGCGTTCA+CTAGAACA
GGACTACTGGGGTATCTAATCCTGTTTGCTCCCCACGCTTTCGCGCCTCAGCGTCAGTAACGGGCCAGTGTGTCGCCTTCGCCACTGGTGTTCTTCCGAATATCTACGAATTTCACCTCTACACTCGGAGTTCCACACACCTCTCACATCCTCAAGAAGCGCCGTATCTGAAACAGCCCCAGGGTTAAGCCCTGAGATTTCCTTTCAGACGCACGCCCCCGCCTACGAGCTCTTTACGCCCAGTAATTCC
+
FFFF,FFFFFFF,F:FF,FFFFFFFFFFFFFFFFFFFFFFFFFFFFFFFFFFFFF,FFFFFFFFFFFFFFFFFFFFFFFFFFF:FFFFFFFFFFF:FFFFF:FFF:FFFFFFFFFFFFFFFF:FFFFFFFFFFFFFFFFFFFFFFFFFFFFFFF:FF:FFFFFFFFFFFFFFFFF:FFF::FFFFFF::F:FFFFFFFFF:FF,F:FFF,FFFFFFFFF:FFFFF,FFFFFFFFFFFFFFFF:,F,FFFF
@A00920:152:HGHKKDRXX:2:2108:13268:8406 2:N:0:CGCGTTCA+CTAGAACA
GGACTACTGGGGTTTCTAATCCTGTTTGCTCCCCACGCTTTCGCACCTCAGCGTCAATACTTGTCCAGCGAGTCGCCTTCGCCACTGGTGTTCTTCCGAATATCTACGAATTTCACCTCTACACTCGGAATTCCACTCGCCTCTCCAAGATTCTAGCACTGCAGTTTCAAGGGCAGTTCCGGGGTTGAGCCCCGGGATTTCACCCCTGACTTGCTGCGCCGCCTACGTGCGCTTTACGCCCAGTATTTCC
+
FFFFFFFFFFFFFFFFFFF,FFFFFFFFFFFFFFFFFFFFFFF,FFFFFFFFFFFFFFFFFFFFFFFFFFFF:FFFFFFFFFFFFFFFF:FFFFFFFFFFFFFFFFFFFFFF:FFFFFF:FFFFFFFFFFFFF,FFFFFFFFFFFFFFFF,FFFFFFFFFFFFFFFFFFFFF:F::,FFFFFFFFFFFFFFFFFFF,FFFFFFFFF:FFFFFFFFFFFFFFFFFFFF,FFFFF::,FFFFFFFF:,,FFF
@A00920:152:HGHKKDRXX:2:2108:4173:8907 2:N:0:CGCGTTCA+CTAGAACA
GGACTACTCGGGTTTCTAATCCTGTTCGCTACCCACGCTTTCGCTCCTCAGCGTCAGAATAGGCCCAGAGAGCCGCCTTCGCCACCGGTGTTCTTCCTGATATCTGCGCATTCCACCGCTACACCAGGAGTTCCGCTCTCCCCTGCCTACCTCTAGTCTGCCCGTATCGGAAGCAAGCTCGGAGTTAAGCTCCGAGTTTTCACTCACGACGCAACAAACCGCCTACGAGCCCTTTACGCCCAATAATTCC
+
FFFFFFFFFFFF,FFFFFFFFFFFFFFFFFFFFFFFFFFFFFFFFFFFFFFFFFFFF:FFFFFFFFFFFFFFFFFFFFFFFFFFFFFF,FFFFFFFFFFFFFFFF:FFFFF:FFFFFFFFF,FFFFFFF:F:FFFFFFFFF:FFFFFF:FFFFFF::FFFFFFFFFFFFFFFFFF:FFFFFFFFFFFF,:FFFFFFFF:FFFFFF,FFFFFFFFFFF:FFFFFF,FFFFFFFFFFFFFFFF::,FF:FF,
@A00920:152:HGHKKDRXX:2:2108:17888:8954 2:N:0:CGCGTTCA+CTAGAACA
GGACTACACGGGTATCTAATCCTGTTTGCTCCCCAAGCTGTCGCTCCTCAGCGTCAGATGGCGTCAGCCGAGCCGCCTGCGCCACGGGGCGCCCTCCCCACCGGTGTTCATGACGACCCCAACCCTTCCAAGCCAGACTCCCCTCCTTCACTCGGGCACTGCAGTTTCGGGGGCAGCCTCGAGGATGTGCCTGGACATGGCAGTGCCGACGTGGCTCACCGCGAACGAGCCCGTGCCCCACAGTGCGAGC
+
FFFFFFF,,FFFFFFFFFFFFFFFFFFFF:FFFF,,FFFFFFF,,FFFFFF,FFFFF,,F,,,,,,:,::,:F,,FFF,F,F,,FFFF,,F,F,F,,,,F,,,,F:,,F,F,,,,,,,,,,:F,F,,,F,,,F,F,FF,FF,,,F,,:F,,,F,,,F,F,,FFFF,,,,F,,,FFF:,:,,,,,,,,,FFF,,,,,,,,,,,:,,FF,,,,,,:,,FF:FFF,,FF,F,F,FF,,:,,F,FFF,,F,,,,
@A00920:152:HGHKKDRXX:2:2108:10628:9251 2:N:0:CGCGTTCA+CTAGAACA
GGACTACTCGGGTTTCTAATCCCGTTCGCTCCCCTAGCTTTCGCGCCTCAGCGTCAAGAATGGGCCAGGTAGTCGCCTTCGCCACTGGTGTTCCTCCCGATATCTACGCATTTCACCACTACACCGGGAATTCCACTACCCTCTCCCACCTTCAAGCCGATCAGTTTCCGATGCAGTTTCCCAGTTGAGCCGGGAGATTTCACATCGGACTTGACCAGCCGCCTGCGCGCTCTTTACGCCCAGTAAATCC
+
FFFFFFFFFFFFFFFFFFFFFFFFFFFFFFFFFFFFFFFFFFFFFFFFFFFFFFFFFFF:FFFFFFFFFF:FFFFFFFFFFFFFFFFFFFFFFFFFFFFFFF:FFFFFFFFFFFFFFFFFFFFFFFFFFFFFFFFFFFFFFFFFFFFF:FFFFFFFFFFFFFFFFFFFF:FFFFF:FFFFFFFFFF:FFFFFFFFFFFFFFFFFFFFFFFFFFFF,F,FFFFFFFFFFFFFFFFFFFFFFFFFF,:FF:F
@A00920:152:HGHKKDRXX:2:2108:18276:9878 2:N:0:CGCGTTCA+CTAGAACA
GGACTACAGGGGTTTCTAATCCTGTTTGCTCCCCACGCTGTCGCACCTGAGTGTCAGTATTGGGCCAGGTAGCCGCCTTCGCCACTGATGTTCCTCCCGATATCTACGCATTTCACCGCTACACCGGGAATTCCACTACCCTCTCCCATACTCTAGCTGAGTAGTATCGACTGCAATTCCCAGGTTAAGCCCAGGGCTTTCACAATCGACTGACTCAGCCACCTGCGTGCGCTTTACGCCCAGTAATTCC
+
FFFFFFFFFFFFFFFFFFFFFFFFFFFFFFFFFFFFFFFFFFFFFFFFFFFFFFFFFF:FFFFFFFFFFFFFFFFFFFFFFFFFFFFFFFFFFFFFFFFF,FFFFFFFFFFFFFFFFFFFFFFFFFFF:FFFFFF:FFFFFFF:FFFFFFFFFFFFFFFFFFFFFFFFFFFFFFFF:FFFFFFFFFF,FFFF:FFFFF:FFFFFFF:FFFFFFF::FFFFFFFFF:FFFFFFFF:FFFFFFFFF:,FFFF
@A00920:152:HGHKKDRXX:2:2108:27896:10755 2:N:0:CGCGTTCA+CTAGAACA
GGACTACACGGGTTTCTAATCCTGTTTGCTCCCCACGCTTTCGTGCATGAGCGTCAGAAAAGGCCCAGCCGACTGTCTTCACCATTGGCGTTCCGAAGTATATCTACGCATTTCACCTCTCCACCGTTCGTTCCGTCGGCCCCTACCTCTCTCAAGACCCGCAGTCCACTCCGCCGTTCCCAGGTTGAGCCGGGGGATTTCACGGACTGCTTACGGCCCCGCCTGCGCACCCTTTAAGCCCAGTAATTCC
+
FFFFFFFFFFFFFFFFFFFFFFFF:FFFFFFFFFFFFFFFFFF,FF:FFFFFFFFF::FFF:FFFFFFF:FFFFFFFFFFFFF:FFFFFFFFF,FFF,,,FFFF:FFF,FFFFFFFF,FFFFFFF:F,FFFFFFF,F,FFF,FFFFF,:,F,FF:FF,FF:FF:FFFF::F,FF,FF:F,,,FFF:F,FFF::,FF:,,:FFFFFF:FFF,,:F,F,,FFFFF,:FF:,FFFF,F,:FFFFFFF:FF,FF
@A00920:152:HGHKKDRXX:2:2108:17255:11397 2:N:0:CGCGTTCA+CTAGAACA
GGACTACTCGGGTTTCTAATCCTGTTTGCTACCCACGCTTTCGCGCCTCAGCGTCAGATGATGCCCAGTTTGCTGCCTTCGCCATGGGTGTTCCTCCTGATATCAACACATTTCACCGTTACACCAGGAATTCCACAAACCTCTGCATCCCTCAAGTCTATCAGTATGAAAAGCAGTTTCCCGGTTGAGCGCTGGTGATTCCACTGCTCACTTACTAGACCGCCACCGCGCTCTTTACGCCCAGTAAATC
+
FF:FFFF::FFFF,FFFFFFFFFFFFFFFFFFFFFFFFFFFFFFFFFFFFFFFFFFF::,FFF:FFFFFFFFF,FFF,FFFFFFFFFFFFFFFFFFFFFFFFFFF,F,FFFFFFFFFF:FFFFFFFFFFFFFFFF:FFFFFFFF,FF:,:,FFFFF,:,,,F:FFFFFFFF,FFF::,FF,,,FF::FFF,F:FF,F,FF,FF,FFF,FF:,,F,FFFFFFFF,,,:FFFFF,F,,,:::FFF:FFFF,F
@A00920:152:HGHKKDRXX:2:2108:7581:11428 2:N:0:CGCGTTCA+CTAGAACA
GGACTACCCGGGTTTCTAATCCTGTTTGCTCCCCACGCTGTCGCGCCTCAGCGTCAGCCATGTCCCAGCAGGCCGCCTTCGCCACCGGTGTTCTTCCGGATCTCTACGCATTCCACCGCTACACCCGGAATTCCGCCTGCCTCTGACATGCTCGAGTCCACCAGTTCGCACGGCCGACTCGGGGTTGAGCCCCGAGCTTTCACCACACGCTTAGCAGACCGCCTACGCGCCCTTTACGCCCAGTGATTCC
+
FF:FFFFFFFFFFFFFFFFFFFFFFFFFF:FFFFFFFFFFFFFFFF:FFFFFFFFFFFFFFFFFFFFFFFFFFFFFFFFFFFFFFFFFFFFFFFFFFFFFFFFFFFFFFFFFFFFFFFFFFFFFFFFFFF,FFFFFFFFF,:FFF:FFFFFFFFFFFFFFFF:FFFFFFFFFFFFFFFFFFFFFFFFFFFFFFFFFFFFFFFFFFFF:FFF:FFFFFFFFFFFFFFFFFFFFFFFFFFFFFFFFFFFFFF
@A00920:152:HGHKKDRXX:2:2108:15194:11490 2:N:0:CGCGTTCA+CTAGAACA
GGACTACTAGGGTTTCTAATCCTGTTTGCTCCCCACGCTTTCGCACCTCAGCGTCAATACTTGTCCAGCGAGTCGCCTTCGCCACTGGTGTTCTTCCGAATATCTACGAATTTCACCTCTACACTCGGCATTCCACTCGCCTCTCCCGTCCTCCAGACGTCCAGTATCGGAGGCAGTTCCGGGGTTGAGCCCCGGGATTTCACCCCCGACTTGAACCTCCGCCTGCGCGCGCTTTACGCCCAGTAATTCC
+
FFFFFFFFFFFFFFFFFF,FFF:FFFFFFFFFFFFFFFFF:FFFFFFFFFFFFFFFFFFFFFF:FFFFFFFFFFFFFFFFFFFFFFFFFF:FFFFFFFF:FFFFF,FFFFFFFFFFFFFFFFFFFFFFFFFFFFFFFFFFFFFFFFFFFFFFFFFFFFFFFFFFFFFFFF:FFF:FFFFFFFFFFFF,FFFFFFFFFFFFFFFFFF:F,FFFFFFF,FFFFFFFFFFFFFFFFF:,FFFFFFF,FFFFF,
@A00920:152:HGHKKDRXX:2:2108:17589:11725 2:N:0:CGCGTTCA+CTAGAACA
GGACTACTAGGGTTTCTAATCCTGTTTGCTCCCCACGCTTTCGCACCTCAGCGTCAATACCAGTCCAGTGAGCCGCCTTCGCCACTGGTGTTCTTCCGAATATCTACGAATTTCACCTCTACACTCGGAATTCCACTCACCTCTCCTGGATTCAAGCGATGCAGTCTTAAAGGCAGTTCCGGAGTTGAGCCCCGGGCTTTCACCTCTAACTTACAAAGCCGCCTACGTGCGCTTTACGCCCAGTCATTCC
+
FFFFFFFFFFFFFFFFFFFFFFFFFFFFFFFFFFFFFFFFFFFFFFFFFFFFFFFFFFFFFFFFFFFFFFFFFFFFFFFFFFFFFFFFFFFFFFFFFFFFFF:FFFFFFFFF:FFFFFFFFFFFFFFFF,FFFFFFFFFFFFFFFFFFF:,FFFFFFFFFFFFFF:FF:FFFFFFFFFFFFF:FFFFFFFF:FFFFFFF:F,FFFFFF:FFFFFF:F:FFFF,FFF,FFFFF:FFFFFFFF,FF:,FFFF
@A00920:152:HGHKKDRXX:2:2108:30011:12446 2:N:0:CGCGTTCA+CTAGAACA
GGACTACCGGGGTTTCTAATCCCGTTCGCTCCCCATGCTTTCGCATCTCAGCGTCAGGTCAGGCCCAGCGTGTCGCCTTCGCCACTGGTGTTCCTCCGGATCTCTACGCATTTCACCACTACACCCGGAATTCCACACGCCTCTACCTGCCTCTAGCCCCGCAGTTCGGTCACGTCCTCGCCCGGTTGAGCCGGGCGCTTTCACGCGCCACTTGCAGGACCGCCTACACGCGCTTTACACCCAGTAAATC
+
FFFFFFFFFFFFFFFFFFFFFFFFFFFFF::FFFFFFF,:FFF:FFFFFFFFFFFFF:FFFFFFFFFFFFFFFFFFFFFFFFFFFFFFFF:FFFFFFFFF:F:FFFFFF,:FFFFFF,FFFFFFFFFFF,FFFFFFFFFFFFFF,FFFFFFFFF:FFFFFFFFFFFFF:FFFF:F:FFFFFFFFFFFFFFF:FF:FFFF:FFF::FFFF,FFF:FFFFFFFFFFF:F:FFFFF:F:FFF:FFFFF,:FFF
@A00920:152:HGHKKDRXX:2:2108:2085:12649 2:N:0:CGCGTTCA+CTAGAACA
GGACTACCAGGGTATCTAATCCTGTTTGCTCCCCACGCTGTCGCGCCTCAGCGTCAGCAACAGCCCAGCAGGCCGCCTTCGCCACTGGTATTCCTCCCGATATCTACGCATTTCACCACTACACCGGGAATTCTGCTTCCCTCTCCTGCCTTCAAGTTGAACAGTATCGAATGACCCTCACCAGTTAAGCCGGGGGCTTTCAAATTCGACTTATTCAACCGCCTGCGCGCTCTTTACGCCCAGAAAAACC
+
,F:F:FF:FFFFFFFFFFFFFF,FF:FFFFFFFFF:FFFFF:FFFFFFFFFFFFFFFFFFFF:FF::FFF:FFFFF:F,F:FF:FFFF,FFFFFFFF,FF:FFFFFF:FFFFFFFFFFFFFFFFF:FFFFFFF:FFFFF:F,FF,FFFF,FFF:FFF::FFFF,FF,F:FFF,FFF,FF,F,FFFFFF,F,F,FF,:FFF,F,:F:F:F,FFFF:FFF,F:,FFF::F:FF,,FF:F::F:FF,FFF,:F
@A00920:152:HGHKKDRXX:2:2108:29089:12759 2:N:0:CGCGTTCA+CTAGAACA
GGACTACTAGGGTTTCTAATCCCGTTTGCTCCCCTGGCTTTCGCGCCTCAGCGTCAGTGTCGGTCCAGAATGCCGCCTTCGCCACCGGTGTTCCTCCAGATATCTACGCATTTCACCGCTACACCTGGAATTCCACATTCCTCTCCCGAACTCAAGCCCACCAGTATCAGACGCAGTTCCTCGGTTGAGCCGAGTGATTTCACGTCTGACTTAATAGGCCGCCTACGCGCCCTTTACGCCCAGTAATTCC
+
FFFFFFF:FFFFFFFFFFFFFFF:FFFFFFFFFFFF:FFFFF:,FFFF,FFFFFFFFFF,FFFFF:F,FFF,FFFFFFFFFFFFFFFFFFFFF:FFFFFF,FFFFFF::FFF,FFFFFFFFF:FFFF:F:FFFFFF:,FFFFFFFFFFF:FFFFFFFFFFFFFFFFFFF,FFFFFF,,FFFFFFF,,F,FF,FF,FFFF,:F:F,FFFF:FF,,,FFFFF:F:FFF,FF:FFFF,FF,FFFF::F,F,:F
@A00920:152:HGHKKDRXX:2:2108:12635:12947 2:N:0:CGCGTTCA+CTAGAACA
GGACTACTAGGGTATCTAATCCTGTTTGCTCCCCACGCTTTCGCGCCTCAGCGTCAGATCCAGCCCAGTTGGCCGCCTTCGCCACCGGTGTTCTTCCCGATCTCTACGCATTCCACCGCTACACCGGGAATTCCACCAACCCCTACTGGTCTCTAGGTCTGCAGTTTCGGAAGCAGCCCCGGAGTTGAGCTCCGAGATTTCACTCCCGACTTGCAAGTCCCGCCTGCGCGCGCTGTACGCCCAGTGATTC
+
FFFFFFFF:FFF:FFFFFFF:FFFFFFFFFFFFFFFFFFFFFFFFFFFFFFFFFFFFFFFFF:FFFFFFFFFFFFFFFFFFFFFFFFF:F,:FFFFFFF:,FFFFFFFFFF:FF:FF:FF:F::FFFF,,F,FFFFF,FF:FFFFFFFFF:FFFFFFFFFF:::FFFFFFFFFFFF:FFFFFFF:FFFFFFFFFF:::,FF:FFFF,:FFFF:FFF:F::F:FFFFF,FFFFFFFF,FFF:FFFF::FF:
@A00920:152:HGHKKDRXX:2:2108:18964:12978 2:N:0:CGCGTTCA+CTAGAACA
GGACTACCGGGGTTTCTAATCCTGTTTGCTCCCCACGCTTTCGTGCCTGAGCGTCAGTGTTGGCCCAGGGGGCTGCCTTCGCCATCGGTGTTCCTCCGCATCTCTACGCATTTCACTGCTACACGCGGAATTCCACCCCCCTCTGCCACACTCCAGCCCGCCAGTTTCCCATGCCATTCCCAGGTTAAGCCCGGGGCTTTCACACAGGACACGGCGAACCGCCTACGCACGCTTTACGCCCAGTAATTCC
+
FFFFFFFFFFFFF:FFFFFFFFFFFFFFFFFFFFFFFFFFFFFFFF:FFFFFFFFFFFFFFFFFFFFFFFFFFFFFFFFFFFFFFFFFFFFFFFFFFFF:FFFFFFFFF:FFFFFFFFFFFFFFFFFFFFFFFFFFFFFFFFFFFFFFFFFFFFFFFFFFFFFFFFFFFFFFFFFFFFFFFFF,FFFFFFFFFFFFFFFFFFF:FFFFFF,:FFFF:FFFFFFFFFFFFFF:FFF,:FFFFFF:FFFFFF
@A00920:152:HGHKKDRXX:2:2108:26449:13135 2:N:0:CGCGTTCA+CTAGAACA
GGACTACTGGGGTATCTAATCCTGTTTGCTCCCCACGCTTTCGCACCTCAGCGTCAGTACCGATCCAGTGGGCCGCCTTCGCCACCGGTGTTCTTCCTAATATCTACGAATTTCACCTCTACACTAGGAATTCCACCCACCTCTATCGGACTCGAGACCAACAGTATCAAAGGCAGTTCCGAGGTTGAGCCCCGGGATTTCACCCCTGACTTGAAAGTCCGCCTACGTGCGCTTTACGCCCAGTGATTCC
+
FFFFFFFFFFFFFFFFFFFFFFFFFFFFFFFFFFFFFFF:FFFFFFFFFFFFFFFFFFFFFFFFFFFFFFFFFFFFFFFFFFFFFFFFFFFFFFFFFFFFFFFFFFFFFFFFFFFFFFF:FF:FF,FFFFFFFFFFFFFFFFFFFFFFFFFFFF,FF,FFFFFFF,FFF::FFFFF,FFFFFFF:FFFFFFFFFFFFF,FFFFFFFFFFFFFFFFFFFFFFFFFFFFFFFFF:F,FFFFFF:FFF,FFFF
@A00920:152:HGHKKDRXX:2:2108:7627:13416 2:N:0:CGCGTTCA+CTAGAACA
GGACTACCAGGGTTTCTAATCCTGTTTGCTCCCCACGCTGTCGCGCCTCAGCGTCAGCAACAGCCCAGCAGGCCGCCTTCGCCACCGATGTTCTTCCCGATCTCTACGCATTTCACCGCTACACCTGGAATTCCGCGTTCCTCTCCTGCACTCAAGCCGGCCAGTCTCAGACGCAGTTCCCCAGTTAAGCTGAGGGATTTCACGTCTGACTTAGCAAGCCACCTACGACCCCTTTACGCCCAGTAATTCC
+
FFFFFFFFFFFFFFFFFFFFFFFFFFFFFFFFFFFFFFFFFFFFFFFFFFFFFFFFFFFFF:FFFFFFFFF,FFFFFFFFFFFFFFFFFFFFFFFFFFFFFFFFFFFFFFFFFFFF:FFFFFF:FFFFFFFFFFFF:FFFFFFFF:FFFFFFFFF,FFFFF:FFFFFFFFFFFFFFF:FF:FFFFFFFFFFFFF,FFF:F:FFFFFFFF,FF::FFF:FFFFFFFFFF,,FF,FFFF,F,FFFF,:,F:F
@A00920:152:HGHKKDRXX:2:2108:28348:13855 2:N:0:CGCGTTCA+CTAGAACA
GGACTACTGGGGTTTCTAATCCTGTTCGCTCCCCACGCTTTCGCTCCTCAGCGTCAGTGATGGCCCAGAGATCCGCCTTCGCCACCGGTGTTCCTCCTGATATCTGCGCATTTCACCGCTACACCAGGAATTCCGATCTCCCCTACCACACTCTAGATAGCCCGTATCGAATGCAGACCCGGGGTTAAGCCCCGGGCTTTCACATCCGACGTGACAAGCCGCCTACGAGCTCTTTACGCCCAATAATTCC
+
FFFFFFFFFFFFFFFFFFFFFFFFFFFFFF,FFFFFFFFFFFFF:FFFFFFFFFFFFF,F:F,:FFFF:F:FFFFFFFFFFFFFFFFFF,FFFFFFFF::FFFFFFFFFFFFFF:FFFFFFFFF::FF:FF:F,F,,,FFF:FF,,F,FFFFF,FF,,:F,F:FFFFFF,,FFFFF,,FF,FFFFF:FFFFF,FFFFFFFFFFFFFFFFF,FFFFFF,FFFFFFFFF,FF:F:FFFFFFFFF,FFFFFFF
@A00920:152:HGHKKDRXX:2:2108:13847:14137 2:N:0:CGCGTTCA+CTAGAACA
GGACTACCAGGGTTTCTAATCCCGTTCGCTCCCCTGGCTTTCGCGGCTCAGCGTCAGGTGCAGCCCAGTAGGCCGCCTTCGCCTCTGGTGTTCCTCCGGATCTCTACGCATTTCACCACTCCACCCGGAATTCCGCCTAACTCTACAGCCCACCACCTCCCTACTATCCAAAGTCCTCGCCCGGTTGAGCCGGGCGCTTTCACAACAGACTTCAGGAGACGCCTCCCCGCCCTTTAAGCCCAGTAACTCC
+
FF,FFFFFF,:F:FFFFFF,,,::,:F,,:::FFFF,F:,F:,FF,FFFF,:::,F,,:,FF,F,FF,FF:,FF:FF,,F,F:FF,,F::,,F:F,,::FF,,,,F:,:F,,,FF:,:,,:,F:,F,FF:,,FF:::,F,F:,,F:,,F:F:,:F,,,:,,FF,,:,,,FF:,:FF,,,,,F,,,:FFF,:F,::,FF,FFF,F,FF,FF,,F,,:F,:F,:F:,F,,,,FF:,,F,:FFF:F,FFF,FF
@A00920:152:HGHKKDRXX:2:2108:4535:14387 2:N:0:CGCGTTCA+CTAGAACA
GGACTACCGGGGTATCTAATCCCGTTTGCTCCCCTGGCTTTCGCGCCTCAGCGTCAATACCGGTCCAGGATGCCGCCTTCGCCACCGGTGTTCCTCCAGATATCTACGCATTTCACCGCTACACCTGGAATTCCACATCCCTCTCCCGGATTCGAGCCTGCCAGTATCGGACGCAGTTCCCGGGTTGAGCCCGGGGATTTCACGTTCGACTTAACAGGCCGCCTACGCGCCCTTTACGCCCAGTAATTCC
+
FFFFFFFFFFFF:FFFFFF:FFFFFFFFFFFFFFFFFFFFFFFFFFFFFFFFFFFFF:FFFFFFFFFFFFFFFFFFFFFFF:FFFFFFFF:FFFF:,FFFFFFFFFFFFFFFF:FFFFFFFFFFFFFF:FFFFFFFFFFFFFFFF,FFFFFFFFFFFFFFFFFFFFFFFFFFFFFFFFF,:FF,FFFFFFFFFFFFFFF:FFFFFFFFFFF:F,FFFFFFFFFF,FFFFFFFFF,FF:::F,F,FFF,FF
@A00920:152:HGHKKDRXX:2:2108:32063:14622 2:N:0:CGCGTTCA+CTAGAACA
GGACTACCGGGGTTTCTAATCCCGTTCGCTACCCATGCTTTCGCAGCTCAGCGTCAGGAACAGCCCAGAACGTCGCCTTCGCCTCTGGTATTCCTCCGGATATCTACGCATTTCACCACTCCACCCGGAATTCTACGTTCCTCTACTGTCCTCTAGTCAGGCAGTTTTGACTGGCCTCGCCCAGTTGAGCCGGGCGCTTTCACAGCCAACTTGCCTGTCCGCCTGCCTGCGCTTTACGCCCAGTAAATCC
+
FFFFFFFFFFFFFFFFFFFFFFFFFFFFFFF:FF,FFFFFFFF:FFFFFF:FFFFFFFFFFFFFFFFFFFFFFFFFFFFFFFFF:FFFFFFFFFFFFFFFFFFFFFFFFF:FFF:FFFFFFF:FFFFFF:FFFFF,FFFF:FFFFFFFFFFFFFFFFFFFFFFFFF:FFFFFFFFFFFFFFFFFFFFFFFFFFFFFFFF:FFFFFF,FFFFFFFFFFFF,FFFFFFFFFFFFFF:FFFFFFFFFF:FFFF
@A00920:152:HGHKKDRXX:2:2108:10981:15248 2:N:0:CGCGTTCA+CTAGAACA
GGACTACCCGGGTTTCTAATCCTGTTTGCTCCCCACGCTTTCGCGCCTCAGCGTCAGTGCCGGACCAGATGGCCGCCTTCGCCACCGGTGTTCTTCCCAATATCTACGAATTTCACCTCTACACTGGGAATTCCGCCATCCTCTTCCGGACTCCAGATCATCAGTTTTAGAGGCCGTTCCCAGGTTGAGCCCAGGCCTTTCACCCCTAACTTGATGTTCCGCCTACGCGCCCTTTACGCCCAGTAATTCC
+
FFFFFFF:FFFFFFFFFFFFFFFFFFFFFFFFFFFFFFFFFFFFFFFFFFFFFFFFFFFFFFFFFFFFFFFFFFFFFFFFFFFFFFFFFFFFFFFFFFFF:FFFFFFFFFFFFFFFFFFFFFFFFFFFFFFFFFFFFFFFFFFFFFFFFFF::FFF:FFFFFFFFFFF:FFFFFFFFF,FFFFFFFFFF:FFFFFFFFFFFFFFFFFFFFFFFFFFFFFFFF:FF,FFFFFFFFF,FFFF:FFF:FFF:F
@A00920:152:HGHKKDRXX:2:2108:30047:16110 2:N:0:CGCGTTCA+CTAGAACA
GGACTACAGGGGTTTCTAATCCTGTTTGCTCCCCACGCTTTCGCGCCTCAGCGTCAGTTACAGACCAGAAAGCCGCCTTCGCCACTGGTGTTCCTCCACATCTCTACGCATTTCACCGCTACACGTGGAATTCCGCTTTCCTCTTCTGTACTCAAGTCCCCCAGTTTCCAATGACCCTCCACGGTTGAGCCGTGGGCTTTCACATCAGACTTAAAGGACCGCCTGCGCGCGCTTTACGCCCAATAATTCC
+
FFFFFFFFFFFFFFFFFFFFFFFF:F:FFFFFFFFFFFFFFFFFFFFFFFFFFFFFFFFFFFFFFFFFFFFFFFFFFFFFFFFFFFFF:FFFFFFFFFFFFFFFFFFFFFFFFFFFFFFFFFFFFFFFFFFFFFFFFFFFFFFFFFFFFFFFFFFFFFFFFFFFF:FFFFFFFFFFFF:FFFFFFFFFFFFFFFFFFFFFFFFFFFFF:FFFFF:FFFFFFFFFFFFFFFFFF::FFFFFF::F:,FFF:
@A00920:152:HGHKKDRXX:2:2108:5430:16564 2:N:0:CGCGTTCA+CTAGAACA
GGACTACACGGGTATCTAATCCTGTTCGCTACCCACGCTTTCGCTCCTCAGTGTCAGTACTGGCCCAGAGTGCCGCCTTCGCCACTGGTGTTCCTCCTAATATCTGCGCATTTCACCGCTACACCGGGAATTCCATTCTCCTCTACCAAACTCTAGCCACAGCAGTATCGACTGCAGTTCCCAGGTTAAGCCTGGGGATTTCACACCCGACTTGCAAAGCCGCCTACGCGCGCTTTACGCCCAGTAATTC
+
FFFFFFFFFFFFFFFFFFFFFFFFF:FFFFFFFFFFFFFFFFFFFFFFFFFFFFFFFFFFFFFFFFFFFFFFFFFFFFFFFFFFFFFFFFFFFF:FFF:F:FFFFFFFFFFFFFFFFFFFFFFFFFFFFFFFFFFFFFFFFFFFFFFFFFFFFFFFFF:FFFFFFFF,FFFF:F:FFF:FFFFFFFF:FFFFFFFFF:F,FF:FFFF:FFFF:FF:FFF,FF,FFFFFFFFFFF,F:FFFFFFFF:FFFF
@A00920:152:HGHKKDRXX:2:2108:6840:16658 2:N:0:CGCGTTCA+CTAGAACA
GGACTACTAGGGTTTCTAATCCCGTTTGCTCCCCTAGCTTTCGCGCCTCAGCGTCAGTGTCGGTCCAGGAAGCCGCCTTCGCCACCGGTGTTCCTCCGGATATCTACGCATTTCACCGCTACACCCGGAATTCCGCTTCCCTCTCCCGAACTCAAGCCTTCCAGTTTCCCGTGCCGTTCCCCAGTTGAGCCGAGGGATTTCACACGGAACTTAAAAGACCGCCTACGCGCCCTTTACGCCCAGTAATTCC
+
FFFFFFF:FFFFFFFFFFFFFFFFFFFFFFFFFFFFFFFFFFFFFFFFFFFFFFFFFFFFFFFFFFFFFF:FFFFFFF:FFFFFFFFFFFFFFFFFFFFFFF:FFF:FF:FFFF:FF:FFFFFFFFFFFF:FFFFFFFFFFFFFFFFFF,FFFFFFFFFFFFFFF:FF:FFFFFFFFFFFFFFFFFFFFFFFFFFF,FFFFFFFFFFFFFFF:FFF,FFFFFFF,F:FFFFFFFF:FFFFFFF:::FFFF
@A00920:152:HGHKKDRXX:2:2108:28863:16877 2:N:0:CGCGTTCA+CTAGAACA
GGACTACTAGGGTTTCTAATCCTGTTTGCTCCCCACGCTTTCGCACCTCAGCGTCAATACCTGTCCAGCGAGTCGCCTTCGCCACTGGTGTTCTTCCGAATATCTACGAATTTCACCTCTACACTCGGAATTCCACTCGCCTCTCCAGGATTCTAGCCATCTAGTATCAAAGGCAGTTCCAGGGTTGAGCCCTGGGCTTTCACCTCTGACTTGAATGGCCGCCTACGTGCGCTTTACGCCCAGTAATTCC
+
FFFFFFFFFFFFFFFFFFFFFFFFFFFFFFFFFFFFFFFFFFFFFFFFFFFFFFFFFFFFFFFFFFFF::FFFFFFFFFFFFFFFFFFFFFFFFFFFFFFFFFFFFFFFFFFFFFF,FFF:FFFFFFF:F:FFFF,,FFFFFFFFF,FFF:FFFFFF,F:FF,FF,FFFFFFFFFFF:FF:,F:,FFFFFFF,FFFF,FFFF:FFFFF,:FF,FFF:FFFFFFF,FF,,FFFFFFFFFFFFFF:FFFFFF
@A00920:152:HGHKKDRXX:2:2108:25825:17284 2:N:0:CGCGTTCA+CTAGAACA
GGACTACTAGGGTATCTAATCCTGTTCGCTCCCCACGCTTTCGCTCCTCAGCGTCAGGTAAGGCCCAGAGACCCGCCTTCGCCACCGGTGTTCCTCCTGATATCTGCGCATTCCACCGCTACACCAGGAATTCCAGGTCCCCCTACCAGACTCAAGCCACCCAGTATCGAATGCAGACCCAAGGTTGAGCCTTGGGATTTCACACCCGACTTGAACAGCCACCTACGAGCTCTTTACGCCCAATAAATCC
+
FFFFFFFFFFFFFF:FFFFFFFFFFFFFFFFFFFFFFFFFFFFFFFFFFFFFFFFFFFFFFFFFFFFFFFFFFFFFFFFFFFFFFFFFFFFFFFFFFFFFFFFFFFFFFFFFFFFFFFFFFFFFFFFFFFFFFFFFFFFFFFFFFFFFFFFFFFFFFFFFFFFFFFFFFFFFFFFFFFFF:FFFFFFFFFFFFFFFFFFFFFFFFFFFFFFFF:FFFFFFFFFF,FFFFFFFFFFFFFFFF,F,F::FFF
@A00920:152:HGHKKDRXX:2:2108:20003:17910 2:N:0:CGCGTTCA+CTAGAACA
GGACTACCGGGGTTTCTAATCCCGTTTGCTCCCCTAGCTTTCGCTCCTCAGCGTCAATGTCGGTCCAGGATGCCGCCTTCGCCACCGGTATTCCTCCAGATATCTACGCATTTCACCGCTACACCTGGAATTCTGCATCCCTCTCCCGAATTCAAGCCATCCAGTATCGGATGCAGTTCCCAAGTTGAGCCTGGGGATTTCACATCCGACTTAGTTGGCCGCCTACGAGCCCTTTACGCCCAGTAATTCC
+
FFFFF:FFFFFF:FFFFFFFFFFFFFFFFFFFFFFFFFFFFFFFFFFFFFFFFFFFFFFFFFFFFFFFFFFFFFFFFFFFFFFFFFFF:FF:FFFFFFFFF,FFFFFFFFFFFFFFFFFFFFFFFFFFFFFFFFFFFFFFFFFFFFFFF:FFFFFFFFFFFFFF:FFFFFFFFFFFFFFFFFFFFF::FFFFFFFFFFFFFFF:FF:F:F::FFFFFFFFFFFFFFFFFFFFFFFFFFFFF:F,FFFFFF
@A00920:152:HGHKKDRXX:2:2108:8052:17973 2:N:0:CGCGTTCA+CTAGAACA
GGACTACCAGGGTATCTAATCCTGTTTGCTCCCCACGCTGTCGCACATTAGTGTCAATATTGAGCCAGGTAGCCGCCTTCGCCACCGGTGTTCCTCCAGATCTCTACGCATTTAACCGCTACACCTGGAATTCCACCTCCCTCTACCGTAATCTAGCCACCCAGTAACCGATGCAATTCCCAGGTTAAGCCAAGGGCTTTAACCAACGCCTTAAGTAGCCACCTACGGGCGCTTTACGCCCAGGAAATCC
+
FF:FFFFFFFFFFFFFF:FFFF,FFFFFFFFFFFFFFFF,FFF,FF,,,:,,,,,,,,FFF,,FFFF,F,F,F:,FF,F,,FF,,F,F:,:F,F,,FF,,,F,,,FF,F:FFF,,,,,F,,,F,FF,:,F,:F,,F,:FFF,FF,,F,F,,,F,F,FFF,,FF,,F,,,,,F,::F::,,FFF,:FFF,:F,:,F,F:FF,F,:,,,,,,,FFF,,,,FF,:F,,,,,,:,F,FF:,,,FF,,FFF,,FF
@A00920:152:HGHKKDRXX:2:2108:6949:18161 2:N:0:CGCGTTCA+CTAGAACA
GGACTACAAGGGTATCTAATCCCGGTCGCTCCCCTAGCTTTCGCGCCTGAGCGTCAAGGGCGGGCCAGCAAATCGCTTTCGCCACTGGTGTTCCTTCCGGTATCTACGCATTTTACCGCTACACCGGAAATTCCATTTGCCTCTCCCGCCTTCAAGTCCCGAAGTTTCGAACGGCCTCTCCCAGTTGGGCCGGGAGCTTTCACGTCCGACTTTCAGGACCGCCTGCGCGCGCTTTACGCCCAGTAAATCC
+
FFFFFFFFFFFFFFFFFFFFFF:FFFFFF:FFF:FFFF,FFFFFFFFFFFFFFFFFF:FFFFFFFFFFFF:FFFFFFFFFFFFFF:FFF:FFFFFF,FFFFFFFFFFFFFFFFFFFFFFFFF:FFF:F:FFFFFFFFF:FF:FFFFFF,F:FFFFFFFF:FF:FF:FFFFFFFFFFFFFF:FFFFFFFFF:FFFFFFFF:FFFFFFFFFFFFFF,FFFFFFFFF,:FF,FFFFFFFFF:FFFFF,,FFFF
@A00920:152:HGHKKDRXX:2:2108:18059:18709 2:N:0:CGCGTTCA+CTAGAACA
GGACTACCGGGGTTTCTAATCCTGTTTGCTCCCCACGCTTTCGTGCATGAGCGTCAGTACAGGTCCAGGGGATTGCCTTCGCCATCGGTGTTCCTCCGCATATCTACGCATTTCACTGCTACACGCGGAATTCCATCCCCCTCTACCGTACTCTAGCCATGCAGTCACAAATGCAGTTCCCAGGTTGAGCCCGGGGATTTCACATCTGTCTTGCATAGCCGCCTGCGCACGCTTTACGCCCAGTAATTCC
+
FFFFFFFFFFFFFFFFFFFFFFFFFFFFFFFFFFFFFFFFFFFFFFFFFFFFFFFFFFFFFFFFFFFFFFFFFFFFFFFFFFFFFFF:FFFFFFFFFFFFFFFFFFFFF:FFFFFFFFFFFFFFFFFFFFFFFFFFFFFFFFFFFFFFFFFFFFFFFFFFFFFFFFFFF,FFFFFFFFFFFFFFFFFFFFFFFFFFFFFFFFF:FFFFFFFFF:FF:FFFFFFFFFFFFFFFFFFFFFFFFFF:FFFFFF
@A00920:152:HGHKKDRXX:2:2108:19452:18771 2:N:0:CGCGTTCA+CTAGAACA
GGACTACACGGGTTTCTAATCCTGTTCGCTCCCCACGCTTTCGCACCTCAGCGTCAGATCAGGCCCAGCCAGCCGCCTTCGCCTCCGGTGTTCTTCCGGATCTCTACGCATTCCACCGCTACACCCGGAATTCCGCTGGCCTCTGCCTGTCTCCAGCCCCCCAGTATCCCCGGCATGCTCGGGGTTGAGCCCCGGCCTTTAACCATGAGACTTAACGGGCCGCCTACGTGCGCTTTACGCCCACTAATTA
+
FFFF:FFFFFFFF:FFFFFFFF,F,FFFF:FF:FF,:FFFFFFFFFFFF:FFF,F:F,FFFFFFFFF,FF,FFFF:FFFFFFFFFFFFF:F,FFF:F,F::FFFFFF:FFF:FFFFFFFFFFFFF:F,FFFFFFF::FF:F:FF:FFFFFFFF:FF:FF,FFFFF,FFFF:FFFFFFFFFFFFFFFFF,F,FFF,FF,:F,F,F,F,,:::FFFFFF:FFFFFFF:FF,FFF:F:F,:,F:FF,F:F,F:
@A00920:152:HGHKKDRXX:2:2108:18403:18834 2:N:0:CGCGTTCA+CTAGAACA
GGACTACAAGGGTTTCTAATCCTGTTTGCTCCCCACGCTTTCGCCTCTCAGCGTCAGTGTCTTTCCAGGTGGCCGCCTTCGCCTCTGGTGTTCCTCCCGATATCTACGAATTTCACCTCTACACCGGGAATTCCGCCACCCTCTCCAGCACTCAAGCCCGCCAGTTTCGCGCGCACTTTTCCGGTTGAGCCGGAAGCTTTCACACGCGACTTGGCAGGCCGCCTACTTGCGCTTTACGCCCAATAATTCC
+
FFFFFFFFFFFFFF,FFF:FFF:F:FFFFFFFFFFFFF:FFFFFFFF,FFFFFFF:,:FFFFFFFFFFF:FF,FFFFFFFFFFFF:FF:FFFFFFFFF,FFFFFF,FFFFF,:FFFFFFFFFFFFFFF:F:FFFFF,FFFFFFFFF,F,,,FFFFFF,:FFFFF:,FF:FFFFFFFFFFFFF,FFFFFF:FFF:,FFFFFF:F,FFFF:F:,FF,FFFFFFFFF,F:FF,FF:FFFFFFFF,,F:FF:FF
@A00920:152:HGHKKDRXX:2:2108:15447:18944 2:N:0:CGCGTTCA+CTAGAACA
GGACTACTAGGGTTTCTAATCCTGTTTGCTCCCCACGCTTTCGCACCTCAGCGTCAATACATGTCCAGTGAGTCGCCTTCGCCACTGGTGTTCTTCCGAATATCTACGAATTTCACCTCTACACTCGGAATTCCACTCACCTCTCCATGATTCAAGCGATGCAGTCTTAAAGGCAATTCCAGGGTTGAGCCCTGGGCTTTCACCTCTAACTTACAAAGCCGCCTACGTGCGCTTTACGCCCAGTAATTCC
+
FFFF:FFFFFFFFFFFFFFFFFFFFFFF:FFFFFFFFFFFFFFFFFFFFFFFFFFFFFFFFFFFFFFFFFFFFF:FFFFFFFFFFFFFFFFF::FFFFFFFFFFFFFFF,:FFF::FFFFF:F:FFFFF,FF::::F:FFFFFFFFFFFFFFFFFFFFFFFFFFFFFFFF,FFFF,:FFFFFFFFFF:FFFFFFFFFFFFFF:FFFF,FFFFF:FFFFFFFFFFFFFF,:FF:FFFFF:FFFFF,F,FFF
@A00920:152:HGHKKDRXX:2:2108:28845:19069 2:N:0:CGCGTTCA+CTAGAACA
GGACTACCCGGGTTTCTAATCCTGTTTGCTCCCCACGCTTTCGCTCCTCAGCGTCAGTGCCGGCCCAGAGAACCGCCTTCGCTACTGGTGTTCCTCCCGATATCTGCGCATTCCACCGCTACACCGGGAATTCCATTCTCCTCTACCGGACTCAAGTCACAACAGTATCGACTGCAATTCCGGGGTTGAGCCCCGGACTTTCACAGCCGACTTGTTGAACCGCCTACGAGCTCTTTACGCCCAATGATTC
+
FFFFF:FFFFFFFFFFFFFFFF:FFFFFFFFFFFFFFFFFFFFFFFFFFFFFFFFFFFFFFFFFFFFFFFFFFFFFFFFFFFFFFFFFFFFFFFFFFFFFFFFFFFFFF:FFFFFFFFFFFFFFFFFF,FFFFFFFFFFFFFFFFFFFF:FFFF:FFF:FFFFFFFFFFFFFFF:::F:FFFFFFFF:FFFFFFFF::FFFFFF:FFF:F:FFFFFFFFFFFFFFFFFFFFFF::FF:,FFF,:FFF:FF
@A00920:152:HGHKKDRXX:2:2108:28447:19257 2:N:0:CGCGTTCA+CTAGAACA
GGACTACCAGGGTTTCTAATCCTGTTTGCTCCCCACGCTTTCGCGCCTCAGCGTCAGTTACAGACCAAAGAGTCGCCTTCGCCACTGGTGTTCCTCCACATCTCTACGCATTTCACCGCTACACGTGGAATTCCACTCTTCTCTTCTGCACTCAAGTCCCCCAGTTTCCAATGACCCTCCACGGTTGAGCCGTGGGCTTTCACATCAGACTTAAAGGACCGCCTGCGCGCGCTTTACGCCCAATAATTCC
+
FFFFFFFFFFFFFFFFFF,:FFFFFFFFFFFFF:FFFFFFFFFFFFFFFFFFFFFFFFFFFFFFFFFFFFFFFFF:F:FFFFFFFFFFFFFFFFFFFFFFFFFFFFFFFFFFFFFFFFFFFFFFFFFFF,FFFFFFF:FFFFF:FFFFFFF:FFFFFFFFFFFFFFFFF:FFFFFFFFFFFFFFF,F:FFFFFFF:FFFFFFFFFF,FFFFFFF,FFF:FFFF,FFFFFFFFFFFFFFF,FF,FFF,FFF
@A00920:152:HGHKKDRXX:2:2108:17219:19319 2:N:0:CGCGTTCA+CTAGAACA
GGACTACTGGGGTTTCTAATCCTGTTTGCTCCCCACGCTTTCGTGCCTGAGCGTCAGTGTCGACCCAGGGGGCTGCCTTCGCCATCGGTGTTCCTCCGCATCTCTACGCATTTCACTGCTACACGCGGAATTCCACCCCCCTCTGCCGCACTCCAGCTCGCCAGTTTCCATCGCCATTCCCAGGTTAAGCCCGGGGCTTTCACGACCGACACAGCGAACCGCCTACGCTCGCTTTACGCCCAGTAATTCC
+
FFFFF:FFFFFF:FFFFF:FFFFFFFFFFFFFFFFFFFFFFFF:F:FF:F,FFFFFFF:FF,F:FFFF,::FFFFFFFFFFFFFFFFFFFFFFFFFFFFFFFFFFFFF,FFFFFFFFFFFFFFFFFFFFFFFFF,F:FFFFFFFFF,FFFFFF:FF:FFFF,FFFFF:FFFFFFFFFFFF,:FFFF,FFFFFFFFFFFFFFFFFFFFF:F,,::F,F,FFFFFFFF,F,FFFFF::FFFFFFFF,FF::F
@A00920:152:HGHKKDRXX:2:2108:3115:19351 2:N:0:CGCGTTCA+CTAGAACA
GGACTACTGGGGTTTCTAATCCTGTTTGCTCCCCACGCTTTCGTGCCTCAGTGTCAGTGCTGGTCCAGATGGCCGCCTTCGCCACGGATGTTCCTCCCGATCTCTACGCATTTCACTGCTACACCGGGAATTCCGCCATCCTCTACCGCACTCTAGCCCGCCAGTATCCAATGCAATTCCCAGGTTGAGCCCAGGGCTTTCACATCAGACTTAACGAACCACCTACGCACGCTTTACGCCCAGTAAATCC
+
FFFFFFFFFFFFF,FFFFFFFFFFFF,FFFFFFFFFFFFFFFFFFFFF:FF:FFFFFFFFFFF,FFFFFFFFF,FFFFFFFF:FFFFFFFFFFFFFFFFFFFFFFFFFFFFFFFFFFFFFFFFFF,,FFF:FFFFFF:,FFFFFFFFFFFFFFFFF:,FFFFFFFF:F,FFFFFFF:,FFFFF,F::F:FFFFF,:FFFFF,:F,FF,:FFFFF:FFFFF:FF:FF,,FFF,FF,F,:FFFFF,FFF:FF
@A00920:152:HGHKKDRXX:2:2108:30400:19539 2:N:0:CGCGTTCA+CTAGAACA
GGACTACTAGGGTATCTAATCCCGTTCGCTACCCTGGCTTTCGCGGCTCAGCGTCAGGTGCAGCCCAGGGCGCCGCCTTCGCCTCTGGTGTTCCTCCGGATCTCTACGCATTTCACCACTCCACCCGGAATTCCACGCCCCTCTGCTGCCCTCTAGCTGCCCAGTTTCGAACGGCCTCTCCCGGTTGAGCCGGGAGCTTTCACGTCCGACTTGAACAGCCGCCTGCCCGCGCTTTACGCCCAGTAAATCC
+
FF:FFFFFFFFFFFFFFFFFFFFFFFFFFFFFFFFFFFF,FF:FFFFFFFF:FFFFFFFFFFFF:FFFFFFFFFFF,:FFFFFFF,FFFFFFFFFFFFFFFFFFFFFFFF,FFFFFFF,FFFFFFFFFF,F,FFFFFFFFFF:FFFF:FFFFFFFFFFFF:FFF:FFFFFFFFFFF,FFFFFF:FFFF:FFFF,FFFF,FF,FFFFFF,FFFFFFFF:FFFFF,FFF,FFFFF,FF:FF,FFFFF,FF:F
@A00920:152:HGHKKDRXX:2:2108:21224:20118 2:N:0:CGCGTTCA+CTAGAACA
GGACTACCGGGGTTTCTAATCCTGTTTGCTACCCACGCTTTCGTGCCTCAGCGTCAGTGGCGGTCCAGCAAGCCGTCTACACCACGGGTGTTCCTCCTGATATCTACGCATTTCACCGCTACACCAGGAATTCCGCTTGCCTCTCCCGCACTCCAGCAGCCCAGTTTCCGGCGCACCCTCCCGGTTAAGCCGGGAGATTTCACACCAGACTTTGACTACCGCCAACGCACGCTTTACGCCCAGTAACTCC
+
FFFFFFFFFFFFFFFFFFFFFFFFFFFFFFFFFFFFFFFFFFFFFFFF,FFFFFFFFF,,F:FFFFFF:,FFFFF:FFFFFFFFFFFF,,FFFFF,F,:FFFFFFFFF,FFFFFFFFFFFFFFFFFF:FFFFFFFF,,,FFFFFFF,F,:FFFFFF:FF::FFFFFFFF:,FFFF::::FF:FFFFF,,FF,F:FFFFF::FF:F:F,,,F,,FFFF:FF:FF,F,,FFF,FFF,FF,FF:FF,::F::F
@A00920:152:HGHKKDRXX:2:2108:30273:20666 2:N:0:CGCGTTCA+CTAGAACA
GGACTACTCGGGTTTCTAATCCTGTTTGCTCCCCACGCTTTCGCACCTCAGCGTCAGTATCTTCCCAGATCGCCGCCTTCGCCACTGGTGTTCCTCCCGATATCTACGAATTTCACCTCTACACCTGGAATTCCGCGTTCCTCTCCTGCACTCAAGCCCATCAGTTTCAGACGCAGTTCCTCGGTTGAGCCGAGGGATTTCACGTCTGACTTGATAGGCCACCTACAAACCCTTTACGCCCAGTAATTCC
+
FFFFFFFFFFFF:FFFFFFFFFFFF:FFFFFFFFFFFFFF:FFFFFFFFF,FFFFFFFFFFFFFFFFFFFFFFFFFFFFFFFFFFFFFFFFFFFFFFFFF:FFFFFFFFFFFFFFFFFFFFF,FFFFFFFFFFFFFFFFFFFFFFFFFFFFFFFFFFF:FFFFFF,FFFFFFFFFFFFFFFFFFF:FFFFFFFFFF:FFFFFFFFFFFFFF:FF:FFFFFFFFF:FF:FFFFFF,FFFFFF::FFFFFFF
@A00920:152:HGHKKDRXX:2:2108:7238:22013 2:N:0:CGCGTTCA+CTAGAACA
GGACTACTAGGGTTTCTAAGCCTGTTTGCTCCCCACCCTTTCGCTCCTCAGCGTCAGTTACGGCCCAGAGATCTGCCTTCGCCATCGGTGTTCCTCCTGATATCTGCGCATTCCACCGCTACACCAGGAATTCCAATCTCCCCTACCGCACTCTAGTCTGCCCGTACCCACTGCAGGCCCGAGGTTGAGCCTCGGGATTTCACAGCAGACGCGACAAACCGCCTACGAGCTCTTTACGCCCAATAATTCC
+
FF:FFFFFFFFFFFFFFFFFFFFFFFFFFFFFFFFFFFF,FFFFFFFFFFFFFFFFFFFFFFFFFFFFFFFFFFFFFFFFFFFFFFFFFFFFFFFFFF,FFFFFFFFFFFFFFFFFFFFFFFFFFFFFF,FFFFFFFFFFFFFF,FF,FFFFF:FFFFF,::FFFFFFFFFFFFFFFFFFFFFFFFFFF:,FFFFFFFFFFFFF,FF:FFFF:F:FFFFFFFFFFF:F,,:FF:FFFFFFFFFF,FFFFF
@A00920:152:HGHKKDRXX:2:2108:5122:22200 2:N:0:CGCGTTCA+CTAGAACA
GGACTACTCGGGTTTCTAATCCCGTTCGCTCCCCAAGCTTTCGTGCCTCAGCGTCAGGTGCAGGCCAGGGAGCCGCCTTCGCCGCTGGTGTTCCTCCTGATCTCTACGAATTTCACCTCTACACCCGGAATTCCACTCCCCTCTCCTGCCATCGAGAGGCGCAGTATCGAGAGACCAGACCCAGTTGAGCCGGGGGCTTTCACCCCCGACTTGAACGACCGCCTGCGCGCGCTTTACGCCCAGTAAATCC
+
FFFFF,FF,FFF:,FFFFFFFF,FFF:FFFFFFF,:FFFFFFF,,,FFF:,FF,FFF,F,:,F,FF:FF:,FFFFFFFFFFFF:F,FFFFFFFFFFF,F,F,FFF,FFFFFFFFFFF,FF,FFFF:F:FFFFFF:FF,FFFFFF:FFFFF,,F,FFF,F,,FFFF:FFFF,,FFFF:,:FFF:F,,FFFF,F,FFFF:F:F:F,,,:FFFFFFFFF,,FFFFFF:F,FFF,FF::FFFFFF:F:,FFFFF
@A00920:152:HGHKKDRXX:2:2108:10854:22952 2:N:0:CGCGTTCA+CTAGAACA
GGACTACAGGGGTTTCTAATCCTGTTTGCTCCCCACGCTTTCGTGCCTCAGTGTCAGTGCTGGTCCAGATGGCCGCCTTCGCCACGGATGTTCCTCCCGATCTCTACGCATTTCACTGCTACACCGGGAATTCCGCCATCCTCTACCGCACTCCAGTGATCCAGTTTCCAATGCCATTCCCAGGTTGAGCCCAGGGCTTTCACATCAGACTTAAACCACCACCTACGCACGCTTTACGCCCAGTAATTCC
+
FFFFFFFFFFFFFFFFFFFFFFFFFFFFFFFFFFFFFFFF,FFFFFF::FFF:FFFFFFFFFFFFFF:FFFFFFFF:FF:FFFFFFFFFFFFFFFFFFFFFFFFFFFFFFFFFFFFFFFFFFFFFFFFFFFFFFFFFF:FFFFFFFFFFFFFFFFFFFFFFFFFFF:FFFFFFFF:FF:FFFFFFFFFFFFFFFFFFFFFFFF:FFFFFFFF:FFFFFFFF:FFFFFFFFFFF:FF:FFFFFFFFFFFF:
@A00920:152:HGHKKDRXX:2:2108:27489:23171 2:N:0:CGCGTTCA+CTAGAACA
GGACTACTGGGGTATCTAATCCCGTTCGCTCCCCTAGCTTTCGCGCCTCAGCGTCAAGAATGGGCCAGGTAGCCGCCTTCGCCACTGGTGTTCCTCCCGATATCTACGCATTTCACCACTACACCGGGAATTCCGCTACCCTCTCCCACCTTCAAGCCGAGCAGTTTCCGATGCCGTTTTCCAGTTAAGCCGGAAGCTTTCACATCGGACTTACCCAGCCGCCTGCGCGCTCTTTTCGCCCAGTAAATCC
+
FFFFFFFFFFFFFFFFFFFFFFFFFFFFFFF:FFFFF:FFFFFF:FFFFFFFFF::FFFFFFFFFFFFFF,FFFFFFF:F:FFFFFFFFFFFFFFF:FFFFFFFFFFFF,,FFFFFFFF:FFFFFFFFF:FFFF:FFFFF:FFFFFFFFFFFFFFFFFFFFF:FFFFFFF:FFFFFFFFFFFFFFFFFF,FFFFF,FFFF:FFFFFF:FFFFFFFFFFFFFFF:FFFFFFFFFFF,FFFFFFFFFFFFFF
@A00920:152:HGHKKDRXX:2:2108:19162:23437 2:N:0:CGCGTTCA+CTAGAACA
GGACTACTGGGGTATCTAATCCTGTTTGCTCCCCACGCTTTCGTTCCTCAGCGTCAGAAACAGCCCAGCAACCTGCCTTCGCTTTTGGTGTTCCACCGCATATCAACGGATTTTACCCCTACATGCGGCATTCCAGTTGCCTCTGCTGATCTCCAGTTTAGAAGTTTTTGTAGCGATTCGATCGTTGAGCGACCGGATTTAACCACAAACTTTCTAAACCGCCTACGAACGCTTTACGCCCAATAATTCC
+
FFFF:FFFFFFF::FF:FF:FF:FFFFFFFFFFFFFFFFFFFFFFF:FFFFFF:FFFFFFFFFFFF:FFFFFFF:,FFFFFFFFFFFFFFFFFFFF:FF,FFFFF,FFFF:F,FFFFFFFFFFFFFFFF:,FFF:FFFFFFFFFFFFFFFFFFFFFFFFFFF:FFF:FFFFF::FFFFFFFFFF,FFFFFFFF:F:F:FFF,FFFFFFFFF,FFFF,FF:F:FFF,FFFFFFFFFF::,FFF,:,FFFFF
@A00920:152:HGHKKDRXX:2:2108:8359:23797 2:N:0:CGCGTTCA+CTAGAACA
GGACTACCCGGGTATCTAATCCTGTTTGCTCCCCACGCTTTCGTGCATGAGCGTCAGTGTTGGCCCAGAAGGCTGCCTTCGCCATCGGTGTTCCTCCAGATCTCTACGCATTTCACCGCTACACCTGGAATTCCACCTTCCTCTGCCACACTCGAGCCACGTAGTTTCGAGCGCAGTTTCGAGGTTGAGCCTCGAGCTTTCACACCCGACACATCCGGCCGCCTGCGCACCCTTTACGCCCAGTGAATCC
+
FFFFFFFFFFF:FFFFFFFFFFFFFFFFFF:FFFFFF::FFF,FFFFFFFFFFF:FFFFFFF:F:FFF::FFFFFFFFFFF,:FFF:FFFFFFFFF:FFFFF:FFF:FFF,FFFF:FFFFFF:FFFFFFFFF:FFFFFFFFFFFFFFFFFF:FFFFFFFFFFFFFFF,FF::FF:,F:FFFFFFFFF,FFFFFFF:F:FFFF:F,FFF:FFFFFFF:F,FFFFF,FFFFFFF:,FFF,FFF:F:FF,FFF
@A00920:152:HGHKKDRXX:2:2108:6759:23970 2:N:0:CGCGTTCA+CTAGAACA
GGACTACTGGGGTTTCTAATCCTGTTCGCTCCCCACGCTTTCGCTCCTCAGTGTCAGTTCCAGCCCAGAGCACCGCCTTCGCCACTGGTGTTCCTCCTGATATCTGCGCATTTCACCGCTACACCAGGAATTCCATGCTCCCCTACTGGACTCTAGCCACAGCAGTATCGGGTGGCGTCTCCAGGTTGAGCCTGGAGGTTTCACACCCGACTTACTGAGCCACCTACGAGCTCTTTACGCCCAATAAATC
+
FFFFFFFFFFFFFFFFFFFFFFFFFFFFFFFFFFFFFFFFFFFFFFFFFFFFFFFFFFFFFFFFFFFFFFFFFFFFFFFFFFFFFFFFFFFFFFFFFFFFFFFFFF,FFFFFFFFF:FFFFFFFF:FFFFFFFFFFFFFFFFFFFF,FFFFFFFFFFFFFFFFFFF:FFFFFFF:FFFFFFFFFF:FFF:FFFFFFFFF:FF:FFFF:FFFFFF:FFFFFFFF:FFF:FFFFFFFFFFFFFFF:FFFF:F
@A00920:152:HGHKKDRXX:2:2108:29188:24048 2:N:0:CGCGTTCA+CTAGAACA
GGACTACTCGGGTATCTAATCCCGTTTGCTCCCCTAGCTTTCGCTCCTCAGCGTCAATACCAATCCAGGATGCCGCCTTCGCCACCGGTGTTCCTCCCGATATCTACGCATTTCACCGCTACACCTGGAATTCCGCATCCCTCTCTCAGATTCAAGCCATCCAGTATCGGACGCCGTTCCCCGGTTAAGCCGAGGGATTTCACGTCCGACTGAGTTGGCCGCCTACGAGCCCTTTACGCCCAGTAATTCC
+
FFFFFFFFFFFFFFFFFFFFFFFFFFFFFFFFFFFFFFFFFFFFFFFFFFFFFFF:F:F:FFF,FFFF:FF:FFFFFFFFFFFFFFFF:F:FFFFFF,FF:FFFFF:FF,FFFFFFFFFFFFFFFFFFF,FFFFFF:FFFFFFFF,F::F,FFF:FFF,FFFFFFFFFFFF,:FFFFFFFFF:FFFFFFFFFFFFF:FFFFFFFFFFFFFFFF,FFF:FF,:FFFFFFFFFFF::FF:FFFFFF:FFFFF
@A00920:152:HGHKKDRXX:2:2108:21423:24345 2:N:0:CGCGTTCA+CTAGAACA
GGACTACACGGGTTTCTAATCCTGTTTGCTCCCCACGCTTTCGTGCATGAGCGTCAGTGTTAGCCCAGGGGGCTGCCTTCGCCATCGGTGTTCCTCCACATCTCTACGCATTTCACTGCTACACGTGGAATTCCACCCCCCTCTGCCACACTCAAGCTTGCCAGTAACAAACGCAGTTCCCAGGTTAAGCCCGGGGATTTCACATCTGTCTTAACAAACCGCCTGCGCACGCTTTACGCCCAGTAATTCC
+
FFFFFFFFFFFF:FFFFFFFFF:FFFFFFFFFFF:FFFFFFFFFFFFFFFFFFFFFFFFF,FFFFFFFF:FFFFFFFFFFFFFFFFFFFFFF:FFFFFFFFFFFFFFFFFFFFFFFFFFFFFFFFFFFFFFFFFFF:FFFFFFFFFFFFFFFFFFFFFFFFFFF:FF:FFFFFFFFFFFFFFFFFFFF,FFFFFFFFFFFFFFFF:F,FFFFFFF:FFFFFFFFFFFFFFFFFFFF:FF:FF:,FFF:FF
@A00920:152:HGHKKDRXX:2:2108:23348:24424 2:N:0:CGCGTTCA+CTAGAACA
GGACTACTGGGGTTTCTAATCCTGTTTGCTCCCCTAGCTTTCGCGCCTCAGCGTCAGTACCCGTCCAGGTAGCCGCCTTCGCCACCGATGTTCCTCCCAATATCTACGCATTTCACCGCTACACTGGGAATTCCGCTACCCTCTCCGGGACTCAAGCCAAGCAGTATCCGTCGCAGTTCCTCGGTTGAGCCGAGGGATTTCACAACGGACTTACAAAGCCGCCTACGTGAGCTTTACGCCCAGTAATTCC
+
FFFFFFFFFFFFFFFFFFFFFFFFFFFFFFFFFFFFFFFFFFFFFFFFFFFFFFFFFFFFFFFFFFFFFFFFFFFFFFFF:FFFF:FFFFFFFFFFFFFFFFFFFFFFFFFFFF:FFFFFFFFFFFFFFFFFFFF,FFF:FFFFFFFFFFFFFFFFF,FFFFFF:FFFFFFFFFFFFFFFFF:FFFFFF:FFFFFFFFFF:FFFF:FFFFF:FFFFFFFFFFFF:FFF:,FFFFFFF,FFFFFFFFFFFF
@A00920:152:HGHKKDRXX:2:2108:28158:24455 2:N:0:CGCGTTCA+CTAGAACA
GGACTACAAGGGTATCTAATCCTGTTTGCTCCCCACGCTTTCGCGCCTCAGCGTCAGATCCAGCCCAGTTGGCCGCCTTCGCCACAGGTGTTCTTCCCGATATCTACGCATTCCACCGCTACACCGGGAATTCCACCAACCCCTACTGGTCTCTAGACATGCAGTATCGGCAGCAGCCCCGGAGTTGAGCCCCGGGATTTCACTTCCGACTTGCACACCCGCCTGCGCGCGCTTTACGCCCAGTGATTCC
+
FFFFFFFFFFFF:FFFFFFFFFFFFFFFF:FFFFFFF:F:FFFFFF:FFFF::FFFFFFFFF:FFF:FFF:FFFFFF:FFFFFFFFFFFFFFFFFFFFF::FFFFFF:FF:FFFFFFFFFFFFFFFFFFFF:FFFFFFF:FFFFFFFF:FF:FFFFFFFFFFFFFFFFFFFFFFF,FFFFFFFFFFFFFFFFFFFFFF,FFFFFFFF:FFFFF:F:FFFF,FF:FF,,FFFFF,FFFF,FFFFFFFFFFF
@A00920:152:HGHKKDRXX:2:2108:16532:24987 2:N:0:CGCGTTCA+CTAGAACA
GGACTACAGGGGTATCTAATCCTGTTTGCTCCCCACGCTTTCGTGCCTCAGTGTCAGTGCTGGTCCAGGTGGCCGCCTTCGCCACAGATGTTCCTCCCGATCTCTACGCATTTCACTGCTACACCGGGAATTCCACCACCCTCTACCGCACTCTAGTCCGCCAGTATCCACCGCCATTCCCAGGTTGAGCCCGGGGCTTTCACGGCAGACTTAACGAACCCCCTACGCACGCTTTACGCCCAGTAATTCC
+
FFFFFFFFFFFFFFFFFFFFFFFFFFFFFFFFFFFFFFFFFFFFFFFFF:FFFFFFFFFFFFFFF::FFFFFFFFFFFFFFFF:FFFFFFFFF::F,FFFFFFFFF:FFFF:F,FFFFFFFFFFFFF:FFFFFF:FF,FFFFFFFF,F,FFFFFFFFFFFFFFFFFFFFFFFFFFFF:F,F,FF,,F,FFFFFFFFFFFFFF:F:FFFFFF,FFFFFFF,,FFF,FFF:FFFFFFFFFFFF:F,FFFFFF
@A00920:152:HGHKKDRXX:2:2108:20229:25097 2:N:0:CGCGTTCA+CTAGAACA
GGCCTACTAGGGTTTCTAATCCTGTTCGCTCCCCACGCTTTCGCGCCTCAGCGTCAGACCAGGCCCAGCGAGTCGCCTTCGCCTCTGGTGTTCTTCCGGATCTCTACGCATTCCACCGCTACACCCGGAATTCCACTCGCCTCTGCCTGTCTCCAGCGGCCCAGTATCTCCTGCCAACACGGGGTTGAGCCCCGGTCTTTCACAGGTAGACTTCATCCACCGCCTGCGCGCGCTTTACGCCCAATAATTC
+
FF,F:FFFFFFFF:FFFF:FFFFFF:FFFFFFF:FFFF,:FF,:FF,F:F:FF:FFFFFFFFFFFFF:FF,,FFF:FF:F,F:FFFF:FFFF:F:FFFFFFF,:FF,FF,FFFF:,FF:FF:,FFFFF:,FF,FF:FF:FF,FFFFFFF,F:,F:FFFF:FFF:F,:,FFF,FFFF,FFFF,:F:FFFFF:FFFF::,,FF,F,FFFF,FFFF,F,FFFFFF:F,F:F::FFF,FFFF:FFFF,F,F,FF
@A00920:152:HGHKKDRXX:2:2108:7699:25535 2:N:0:CGCGTTCA+CTAGAACA
GGACTACTAGGGTTTCTAATCCTGTTTGCTACCCACGCCTTCGCGCCTCAGCGTCAGTATTGGCCCAGTGAGCCGCCTTCGCCACTGGTGTTCCTTCCGATCTCTACGCATTTCACCGCTACACCGGAAATTCCACTCACCTCTACCATACTCAAGTCAGCCAGTTTTGAATGCCATTCCCAGGTTAAGCCCAGGGCTTTCACATCCAACTTCACCAACCGCCTACGCGCGCTTTACGCCCAATAATTCC
+
FFFFFFFFFFFFFFFFFFFFFFFFF:FFFFFFFFFFFFFFFFFFFFFFFFFFFFFFFFFFFFFFFFFFFFFFFFFFFFFFFFFFFFFFFFFFFFFFFFFFFFFFFFFFFF,FFFFFFFFFFFFFFFFFFFF,:FFFFFFFFFF,:FFFF:FFFFFFFFFFFF:F::FFFFFFFFFFFFFFFFFFFFFFFFFF:FFFFFFFFFFFFFFF:FFFFFFFF:FFFFFFFF:FFFFFF,F:FFFF:FFF:FFFFF
@A00920:152:HGHKKDRXX:2:2108:28085:25551 2:N:0:CGCGTTCA+CTAGAACA
GGACTACTCGGGTATCTAATCCTGTTCGCTCCCCACGCTTTCGTGCCTCAGCGTCAATACAGGTCTAGCCAGCTGCCTTCGCAATTGGTGTTCTATGGCATATCTATGCATTTCACCGCTACATGCCACATTCCGCTGACCTCATCCTAATTCTAGCCTCGCAGTATCAAAAGCAATTTTACGGTTGAGCCGCAAACTTTCACTCCTGACTTACAAAGCCGCCTACGCACCCTTTAAACCCAGTAATTCC
+
FFFFFFFFFFFFFFFFFFFFFFFF:FFFFFFFFFFFFFFFFFFFFFFFF:FFF:FFFFFFFFFFFFFFFFFFFFFFF:FFFFF,FFFFFFFFFFFFFFF:FFFFFFFFFFFFFFFFF:FFFFFFFFFFFFFFFFFFFFFFFFFFFFFFFFF:FFFFFFFFFFFFFFFF,FFFFF:FF,FFFFFFFFFFFFFFFFFFFFFFFFFFFFFFFFFFFFFF:FFFFFFFFFFFFFFFFFFFFFFFF:FFF:FFFF
@A00920:152:HGHKKDRXX:2:2108:31629:25927 2:N:0:CGCGTTCA+CTAGAACA
GGACTACCCGGGTTTCTAATCCCGTTTGCTCCCCTGGCCTTCGTGCCTCAGCGTCAGGAACTGTCCAGAGACCCGCCTTCGCCACTGGTCTTCCTTACGATATCTACGCATTTCACCGCTACACCGTAAATTCCAGTCTCCTCTCCAGTCCTCAAGCACGGCAGTATCGAATGCAGTTTCGAAGTTAAGCCTCGAAATTTCACACCCGACTTACCGCGCCGCCTACGCACCCTTTACGCCCAATGAATCC
+
FF:FF:FFFFFFFFFFFFFFFFFFFFFFFFFFFFFFFFFFFFFFFFFFFFFFFFFFFFFFFFFFFFFFFFFFFFFFFFFFFFFFFFFFFFFFFFFFFFFFFFFFFFFFFFFFFFFF:FFFFFFFFFFFFFFFFFFFFFFFFFFFFFFFFFFFFFFFFFFFFF:FFFFFFFFFFFFFFFFFFFFF:FFFFFFF,FFF:FFFFFFFFFFFFFFFFF,FFFFF:FFFFFFFFFFFFFFFFFF:FFFFFF:FFF
@A00920:152:HGHKKDRXX:2:2108:18014:26177 2:N:0:CGCGTTCA+CTAGAACA
GGACTACACGGGTATCTAATCCTGTTTGCTCCCCACGCTTTCGAGTCTCAGCGTCAGTATCGGTCCAGAGAGCCGTCTTCACCGCCGGTGTTCCTCCTGATATCTACGCATTTCACCGCTACACCAGGAATTCCACTCTCCTCTCCCGAACTCTAGTCCGCCAGTTTCGACCGCACCCTCCCAGTTGAGCCGGGAGATTTCACAATCGACTTGGCGGACAGCCTACACTCGCTTTACGCCCAGTAATTCC
+
FFFFFFFFFFFFFF:FFFFFFF:FFFFFFFFFFFFFFFFFFFFFFFFFFFFFFFFFFF:FFFFFFFFFFFFFFFFFFFFFFFFFFFFFFFFFFFFFFFF:FFFFFFFFFFFFFFFFFFFFFFFFFFFFFFFFFFFFFFFFFFFFFFFFFFFFFF:FFFFFFFFFFFFFFFFFFFFFFFFFFFFFFFFFFFFFFF,FFFFFF:F:,FF:,FFFFFFF:FFFFFFFFFFFFFFFFFF,FFFF:,FFFFFFFF
@A00920:152:HGHKKDRXX:2:2108:31015:26584 2:N:0:CGCGTTCA+CTAGAACA
GGACTACCGGGGTTTCTAATCCGGTTTGCTACCCACGCTTTCGCCCCTGAGCGTCAGGACAGGGCCAGGAAGCCGCCTTCGCCACTGGTATTCCTCCAGATATCTACGCATTTCACCGCTACACCTGGAATTCTGCTTCCCTCTCCCTGCCTCAAGCCCGGTAGTTTTTCGAGACCCCTCCCAGTTGAGCCAGGAGATTTCACCCGAAACTTGCCGAGCCGCCTGCGGGCGCTTTACGCCCAGTAAATCC
+
FFFFFFFFFFFFFFFFFFFFFFFFFFFFFFFFFFFFFFFFFFFFFFFFFFFFFFFFFFFFFFFFFFFFFFFFFFFFFFFFFFFFFFFFFFFFFFFFFFFFFFFFFFFFFFFFFFFFFFFFFFFFFFFFFFFFFF:FFFFFFFFF:FFFFFFFFFFFFFFFFF:FFF:FFFFF:FFFFFFFFFFFFFFF:FFFFFFFFFFFFFFFFFFFFFFFFFFFFFFFFFFFFFFFFFFFFF:FF:FFFFFFFFFFFF
@A00920:152:HGHKKDRXX:2:2108:29948:26710 2:N:0:CGCGTTCA+CTAGAACA
GGACTACAAGGGTTTCTAATCCTGTTTGATCCCCACACTTTCGTGCCTCAGCGTCAGTTAAAGCTTAGTTAGCTGCCTTCGCTATCGGTGTTCTTGACGATATCTAAGCATTTCACCGCTACACCGTCAATTCCGCCAACCTCAAGTTTACTCAAGTCCTACAGTATCTATGCCACCCTCCCGGTTAAGCCGGGATATTTCAGCACTGACTTGTACAACCGCCGACGGACCCTTGGAACCCAATAGCTCC
+
FFFFFFFFFFFFFFFFFF,FFFFFFFFFF:FFFFFFFFFF:FFFF:FFF:FFFFFFFFFFFFFF:FFFF:FFFFF,,:FFFFFFF:FFFF:F,FFF,FFF,:FF,:FFF,FFF,,F:F:,,::,:FFF,,FF:FFF,::,:::,,,,FF:,::,,FFF,FFF:FF:FF,:FFF::FF::FFFFFFFF,F:FFFF:F,:FF:,FF::,F,,,:,,,,,F:,F,F:,FF,,:,,,,:,,:,,:,,F,,:F,F
@A00920:152:HGHKKDRXX:2:2108:28926:27038 2:N:0:CGCGTTCA+CTAGAACA
GGACTACTCGGGTTTCTAATCCGGTTTGCTCCCCACACTTTCGCGCCTCAGCGTCACGTGTTGTCCAGCGAGCTGCCTTCGCAATGGGTGTTCCTACCAGTATCTACGCATTTCACCGCTACACTGGTAATTCCACTCGCCTCTCCAACCGTCAAGCCTGCCAGTATCCAACGCAATGCTGGGGTTGAGCCCCAGTCTTTAACATCGGACTTAACAGACCGCCTACGCGCCCTTTACGCCCAGTGATTCC
+
FFFFFFFFF:FFFFFFFF:FFFFFF:FFFFFFFFFFFFFFFFFFFFFFFFFFFFF,FFFFFFFFFFFFFFFFFFFFFFFFFFFFFFFFFF,FF:FFFFFFFFFFFFFFFFFFFFFFFFFFF:FFFFFFFFFFF:FFFFFFFFFFFFFFFFFFFFFFFFFFF:FFFFFFFFFFF::FFFFFFFFFFFFFFFFFFFFFFFFFFFFF:FFF,F,FFFFFF:FFFFFFFF:FFFFFFFFF,FFFFFFFFF:FFF
@A00920:152:HGHKKDRXX:2:2108:32407:27305 2:N:0:CGCGTTCA+CTAGAACA
GGACTACCGGGGTTTCTAATCCTGTTTGCTACCCACGCTTTCGCTCCTCAGCGTCAGTTACGGCCCAGAGTGGCGCCTTCGCCACCGGTGTTCCTCCTGATATCTGCGCATTTCACCGCTACACCAGGAATTCCCCACTCCCCTACCGTACTCAAGTCACAGCAGTATCGGGTGGCGGCTCTGGGTTGAGCCCAGAGTTTTCACACCCGACTTACTGAACCGCCTACGAGCTCTTTACGCCCACTAAATC
+
FFF:FFF::FFFFFF:FFFFF,FFFFFFFFFF:FFFFFFFFFFFFF,FFFFFFFFFFFFF:FF:FF,FFFFFF,FF,:F:FFFFFFFFFFF,FFFFFFF,FFFFFF:FFFFFFFFFFFFFFF,,FFFFF,FFF:F:FFFFFFFFFFFFF:,FFF,F:FFFFFFFFFFFF,FFF,FFFFFFFFFFFFFFFFFF,FFFFFFFF:F:FF:FF:FFFF:FFFFFFFFF:FFFFFFF::,F:FFF:FF:FF:FFF
@A00920:152:HGHKKDRXX:2:2108:3712:27618 2:N:0:CGCGTTCA+CTAGAACA
GGACTACAGGGGTTTCTAATCCTGTTCGCTCCCCACGCTTTCGTGCCTCAGCGTCAGTACCTGTCCAGCTGGCCGTCTACACCTCCGGTGTTCCTCGTGATATCTACGCATTTCACCGCTACACCACGAATTCCGCCAGCCCCTCCAGGACTCAAGCCTTGCAGTATCAAGGGCAGTTCCGCGGTTGAGCCGCGGGCTTTCACCCCTGACTTACTAGCCCGCCTCCGCACCCTTTACACCCAGTGATTCC
+
FFFFF:FFFFFF,FFFFFFFFFFFFFFFFFFFFFFFFFFFFFFFFFFFFFFFFFFFF:FFFFFFFFFFFFFFFFFFFFFFFFFFFFFFFFFFFFFF:FFFFF:FF:FFFFFF:FFFFFFFFFFFFFFFFF,FFFFF,FFFFFFFFFFFFFFFFFFF,FFFFFFFFF,FFFFFFFFFFFFFFFFF:::FFFFF:FFFF,FFFF:F:F,FFFFFF:,FFF,FF:FF,F::FFFF:FFF:FFFFFFFFF,FFF
@A00920:152:HGHKKDRXX:2:2108:27579:28338 2:N:0:CGCGTTCA+CTAGAACA
GGACTACCGGGGTTTCTAATCCCGTTTGCTCCCCTGGCTTTCGCGCCTCAGCGTCAGTGTTGGCCCAGCAACCCGTCTTCACCTCAGGTGTTCCTCTTGATATCTACGCATTTCACCGCTACACCAAGAATTCCGATTGCCCCTTCCACACTCTAGCACTGCAGTATCACTTGGCCGTTCTGAGTTAAGCTCAGAGATTTCACAAGTGACTTACCGCGCCGCCTACGCGCCCTTTACGCCCAGTAAATCC
+
FFFFFFFFFFFFFFFFFFFFFFFFFFFFFFFFFFFFFFFFFFFF:F,FFFFFFFFFFFFFFFFFFFFFFF:FFFFFFFFF,FFF:FF:FFFFF:FF:FF:,FFFF:FFFFFFFFF:FFFFFFFFFFFFFF,FFF::F,FFFFFF:FFFFFFFF,:FFFFFFFFFFFF:FF,FFF,FFFFFFFFFFF,FFFFFFFFFFFF:F,FFFFFFFFFF:F:F,FFFFFFFFFFF:FFFF,FFFFFFFFFF,,FF:F
@A00920:152:HGHKKDRXX:2:2108:25554:29340 2:N:0:CGCGTTCA+CTAGAACA
GGACTACTAGGGTTTCTAATCCTGTTTGCTCCCCTAGCTTTCGCGCCTCAGCGTCAGGAACCGTCCAGAAAGTCGCCTTCGCCACTGGTGTTCTTCCTAATATCTACGCATTCCACCGCTACACAGGAAATTCCCTCTACCCCTACCATACTCTAGTTTGAAAGTTTCCACGGCATCTTTGAGGTTAAGCCTCAATTTTTAACAGTGGACTTTTCGAACCACCTACAGACGCTTTACGCCCAGTGATTCC
+
FF:FFFFFFFFFFFFF:FFFFFFF:FFFFFF,:FFFFFFFF:FFF:FF:FFFFFFFFFFFFFFFFF:FFFFFFF,FFFFFFF,FFFFF,FFFFFFFFF:F,FFFFFFFFFFFFFFFFFFFF:FFFFFFFFFFFFFFFFFFFF:FFFF:FFFFFFFFFFFFFFFFFFFFFFFFF,:F:,FFFFFF:,FFFFF:FFF:FFFFFFF:F:F:FFF,FF::FFFFF,FF,:FF,FFF:FF,:FFFFFF,F,:FFF
@A00920:152:HGHKKDRXX:2:2108:14163:29434 2:N:0:CGCGTTCA+CTAGAACA
GGACTACTGGGGTATCTAATCCTGTTTGATCCCCACGCTTTCGGGTCTGAGTGTCAGTGTTAAGCCAGGCACCCGCCTTCGCCACCGATGTTCCTCCTGATCTCTACGTATTTCACCACTACACCAGGAATTCCAGCACCCTCTCTTACACTCAAGTCATACAGTATCGAAGGCACTTCCAGGGTTGAGCCCTGGGCTTTCACCTCCGACTTATATGACCACCTACACCCGCTTTACTCCCAATGATTCC
+
FFFFFFFFFFFFFFFFFFFFFFFFFFFFFF:FFFFF:FFFFFFFFFFFFFFFFFFFFFFFFFFFFFFF:FFFFFFFFFFFFFFFFFFFFFFFFFFF:FFFFFFFFFFFFFFFFFFFFFFFFFFFFFFFFFFFFFFFFFFFFFFFFFFF,FFFFF:F:FF,FFFFFFFFF,,:FF::FF::FFFFFFFFF:FFF:::FFFFFFFF:F:FFFFFF:FFF:F:FF:FFFFFFF,FF:FF,,FFFFFF,F::FF
@A00920:152:HGHKKDRXX:2:2108:29640:29528 2:N:0:CGCGTTCA+CTAGAACA
GGACTACTGGGGTTTCTAATCCTGTTTGCTCCCCACGCTTTCGCACCTCAGCGTCAATACCGGTCCAGGGGGCCGCCTTCGCCACAGGTGTTCCTCCCGATATCTACGCATTTCACCGCTACACCGGGAATTCCACCCCCCTCTTTGGTACTCTAGCTTGTCAGTTTCATGCGTCCTTCCCCGGTTGAGCCGAGGGATTTCACACATGACTTAACAAACCGCCTACACGCCCTTTACGCCCAATGATTCC
+
FFF:FFFFFFFFF:FFFFFFFFFFFFFFFFFFFFFFFFFFFFFFFFFFF:FFFFFFFFFFFFF:FFFFFFFFFFFFFFFFFFF:FFFFFFFFF,FFF::FFFFFFFFFFF:FFFFFFF:FFFFF,:FFF,FFFFFFFF:FFFFFFFFFFFFFFFFF,F:F:::F:FFFFF,FFFFFFFF,FF:F:FFFFF,FFFFFFFFFFFFFFF:FFFF::FF::FFFFFFF:FF:FF,FF:FFFFFFFF,:FFFF,:
@A00920:152:HGHKKDRXX:2:2108:12301:29684 2:N:0:CGCGTTCA+CTAGAACA
GGACTACAGGGGTATCTAATCCGGTTCGCTCCCCACGCTTTCGCACCTCAGCGTCAATATGTGTCCAGTGAGTCGCCTTCGCCACTGGTGTTCTTCCGAATATCTACGAATTTCACCTCTACACTCGGAATTCCACTTACCTCTCCAACGTTCTAGCGATGCAGTCGTATAGGCAGTTACGGAGTTGAGCTCCGGGATTTCACCTCTAACTTACAAAGCCGCCTACGAGCGCTTTACGCCCAGTAATTCC
+
FFFFFFFFFFFFF:FFFFFFFFFFFFFFFFFFFFFFFFFFFFF,FFFFFFFFFFFFFFFF:F:FFFFFFFFFFFFFFFFFFFFFFFFF,:FFF:FF:FFFF,F:FFFFFFFFFFFFFFFFFF:F,FFFF:FFFF,FF,FFFFFFFF::::FFFFFFF:FFFF::FF,FF,::F,,:FF,FF,F,:F,FFF:,:F,F,,FF:FFFFFF,:FF:FF:FF,F:FFFFF:F::F,F:,FFFFFFFFFFFF:FFF
@A00920:152:HGHKKDRXX:2:2108:20030:30201 2:N:0:CGCGTTCA+CTAGAACA
GGACTACTAGGGTTTCTAATCCCGTTTGCTACCCACGCTTTCGCACATGAGCGTCAGGCCAAGGCCAGGGTGCCGCTTTCGCCACTGGTATTCCTCCCGATATCTACGCATTTCACCGCTACACCGGGAATTCCACTACCCTCTCCCATACTCTAGCCTCCCCGTATCAGACGCAGTTCCCAGGTTAAGCCGGGGGATTTCACGTCCGACTTAGGCGGCCGCCTACGCGCCCTTTACGCCCAGTAATTCC
+
FFFFF:FFFFFFF:FFFFFFFF,FFFFFFFFFFFFFFFFFFFFFFFFFFFFFFFFFFFFFFFFFFF,FFFFFFFFFFFFFFFFFFFFFF:FFFFFFFFFFFF,FFFFFFF:FFFFFFFFF:FFFFFFFFFFFFFFFFFFFF:FFFFFFFFFFFFFFFFFFFF,FF,FFFFFFFF,FFFFFFFFF,FFFFFFFF:FFF,FFFFFFFFFFFFF:FFFFFFFFFFFFFFFF:FFFFFFF:FFFFFFF,FF:FF
@A00920:152:HGHKKDRXX:2:2108:8793:30655 2:N:0:CGCGTTCA+CTAGAACA
GGACTACTAGGGTATCTAATCCTGTTTGCTCCCCACGCTTTCGTGTCTCAGCGTCAGTACCGGTCCAGGTAGCCGCCTTCGCCACCGGTGTTCCTCCTGATATCTACGAATTTCACCTCTACACCAAGCATTCCACCTTCCTCTCCGATACTCTAGCCTTGCAGTTTCGAGTGAAATTCCACGGTTGAGCCGCGGGATTTCACATCCGACTTACAAAGCCCCCTACACGCGCTTTACGCCCAGTAATTCC
+
F:FFFF:FFF:F,FFFFF,FF::F:FF::FF:FFF:F,FFF,FFFFFFF,F:,,F,,:F,FF,,:,F,F:FFF:FFFFF:,F,FFFFFFFFF:F,:,:FF:FF:F,FFFF:F:,FFF,,,FFFF,FF,FF,FF:F:F::F,,,FFF:FFFF,FFFFF,FF:FF:F:FF,FF:FFF,FF:FFFF,:F,FF,,FFF::F,F,F:F:,,F,F,F,FFFFFF,F,FFF,,:::FF,F,FFF,,FFFF,FF,,FF
@A00920:152:HGHKKDRXX:2:2108:23818:30655 2:N:0:CGCGTTCA+CTAGAACA
GGACTACTAGGGTTTCTAATCCTGTTTGCTCCCCACGCTTTCGTGCCTCAGTGTCAGTGCTGGTCTAGGCAGTCGCCTTCGCCACAGATGTTCCTCCCGATCTCTACGCATTTCACTGCTACACCGGGAATTCCACTGCCCTCTACCGCACTCTAGCCCGCCAGTATCCCATGCCATTCCCAGGTTGAGCCCAGGGCTTTCACATCGGACTTAACGAACCACCTACGCACGCTTTACGCCCAGTAATTCC
+
FFFFFFFFFFFFFFFFFFFFFFFFFFFFFFFFFFFFFFFFFFFFFFFFFFFFFFFFFFFFFFFFF,FFFFFFFFFFFFFFFFFFFFFFFFFFFFFFFFFF:FFFFFFFFFFFFFFF:FFF:FFFFFFFFFFFFFF:FFFFFFFFFFFFFFFFFFFFFFFFFF:FF::F:FFFFFFFFFFFFFFF:F:FFFFFFFFFFFFFFFFFFF::FFFF,FFFF,FFFF:,FFFFFFFFF:F::FFFFF,:F:FFFF
@A00920:152:HGHKKDRXX:2:2108:16821:31626 2:N:0:CGCGTTCA+CTAGAACA
GGACTACTAGGGTTTCTAATCCCTTTTGCTCCCCTGGCCTTCGAGCCTCAGCGTCAGATGTTGTCCAGTAGCTCGCCTTCGCCACGAGTGTTCCTCTCGATATCCACGCATTTCACTGCTACACCGAGAATTCCAGCTACCTCTCCAACCCTCAAGCATGGCAGTATCGGATGCAGTTCCGGGGTTGAGCCCCGGGATTTCACATCTGACTTACCACGCCGCCTACGCTCCCTTTACGCCCAGTGATTCC
+
FFFF:FF,FFFFFFFFFFFFFFFFF,FFFFFFFF:FFF:FFFFF:FFFF:FFFFFFF,FFFFFFFFFFFFFFFFFFF:FFFFF:FFF:FFFFFFFFFFFFF,FFFFFFFFFFFFFFFFF:FFFFFFFFFFFFFFFFFFFFFFFFFFFFFFFFFFFFFFF:FFFFFFFFFF:FF,,FFFFFFFFFFFFFFFFFFFFFF,FFFFFFFFF:FFFFFFFFFFFF:FFFFFFFFFFFF:FFFFFFFF,FFFFFFF
@A00920:152:HGHKKDRXX:2:2108:4110:32095 2:N:0:CGCGTTCA+CTAGAACA
GGACTACCGGGGTATCTAATCCTGTTTGCTCCCCACGCTTTCGCACCTCAGCGTCAACAGTCGTCCAGTAAGTCGCCTTCGCCACTGGTGTTCTTCCGAATATCTACGAATTTCACCTCTACACTCGGAATTCCACTTACCTCTCCGACGTTCTAGCGATGCAGTCTTAAAGGCAGTTCCGGAGTTGAGCTCCGGGCTTTCACCTCTAACTTACAAAGCCGCCTACGCGCGCTTTACGCCCAGTAATTCC
+
FFFFFFFFFFFFFFFFFFFFFFFFFFFFFFFFFFFFFFFFFFFFFFFFFFFFFFFFFFFFFFFFFFFFFFFFFFFFFFFFFFFFFFFFFFFFFFFFFFFFFFFFFFFFFFFFFFFFFFFFFFFFFFFFFFFFFFFFFFFFFFFFFFFFFFFFFFFFFFFFFFFFFFFFFFFFFFFF:FFFFFFFFFFFFFFFFFFFFFFFFFFFFFFFFFFFFFFFFFFFFFFF,FFFFFFFFFFFFFFFFFFF:FFFFF
@A00920:152:HGHKKDRXX:2:2108:29062:32409 2:N:0:CGCGTTCA+CTAGAACA
GGACTACTGGGGTTTCTAATCCTGTTTGCTCCCCACGCTTTCGCACCTCAGCGTCAATACTTGTCCAGCGAGTCGCCTTCGCCACTGGTGTTCTTCCGAATATCTACGAATTTCACCTCTACACTCGGAATTCCACTCGCCTCTCCAAGATTCTAGCACTGCAGTTTCAAGGGCAGTTCCGGGGTTGAGCCCCGGGATTTCACCCCTGACTTGCGGCGCCGCCTACGTGCGCTTTACGCCCAGTATTTCC
+
FFF::FFFFFFFFFFFFFFFFFFFFFFF:FFFFFFFFFFFFFFFFFFFF:FFFFFFFFF:FFFFFFFFFFFFFFFFFFFFFFFFFFF:FFFFFFFFFFFFFFFFF:FF:FFFFFFFFFFFFFFFFFFFF:FFFF:FFFFFFFFFFFF:FFFFFFFFFFFFFFFFFFFFFFFFFF,FFF:FF:FF,,FFFFFFFFFF,,FFFFFFFFFFFFFF:FFF:FFFFFFF:F:FFF:FF,FFFFFFFFF:FFFFFF
@A00920:152:HGHKKDRXX:2:2108:28501:32753 2:N:0:CGCGTTCA+CTAGAACA
GGACTACTAGGGTTTCTAATCCTGTTTGCTCCCCACGCTTTCGCTCCTCAGCGTCAGTTCCGGCCCAGAGAACCGCCTTCGCTCCAGGTGTTCCTCCCGATATCTGCGCATTCCACCGCTACACCGGGAATTCCGTTCTCCTCTACCGGCCTCTAGCCAGAGCAGTATCGACGGCAGTGCCAAGGTTGAGCCTTGGAATTTCACCGCCGACTTACTCAGCCGCCTACGAGCTCTTTACGCCCACAGATAC
+
FFFFFFFF:FFFFFFFFFFFFFFFFF:FFFFFF:FF:FF:FFFFFFFFFFFFFFFFF,:FF:FFFFFFFFF,FFFF:FFF,FF,F:FFFFF:FFFFFFFFF::FFFFFFFFFFFFFF,FF,FFFFFF,:FFFFF:,F::FFFFFFF,F:,FFFFFFFF,:F:FFF,FFFFFFFFF:F,FFFFFFFFFFFFFF,F:FFF:FF:FFFFFFF:F,FFFFFFFFFFF,FFFFFFFFFFFFFF,FF::,,,FF,F
@A00920:152:HGHKKDRXX:2:2108:21151:33270 2:N:0:CGCGTTCA+CTAGAACA
GGACTACTCGGGTTTCTAATCCTGTTTGCTCCCCACGCTTTCGCACCTCAGCGTCAGTTCCGGACCAGTAAGCCGCCTTCGCCACTGGTGTTCTTCCTAATATCTACGAATTCCACCTCTACACTAGGAGTTCCACTTACCTCTTCCGGACTCTAGCTTGCCAGTATCAAAGGCAGTTCCGGAGTTGAGCTCCGGGATTTCACCTCTGACTTAACAAACCGCCTACGTGCGCTTTACGCCCAGTAAATCC
+
FFFFFFFFFFFF:F:FFFFF:FF:,F:FFFFFF:FFFFFFFFFFFFFFFFFFF:FFF,FFFFFFFFF:FFFFFFF:FFFFFFF:FFFFFFF:FFFFF:FFFFFFFFFFFFFFFFFFFFFFFFFFFFFFFFFFFFFFFFFFFFFFFFFFFFFFFFFF:FFFFFFFF:FFFFFFFFFFFFFFFFFFFFFFFFFFFFFFFFFFFFFFFFFFFFFFF:F:FFFFFFFFFFFFFFFFFFFF:FFFF:F,FFF::F
@A00920:152:HGHKKDRXX:2:2108:15167:33677 2:N:0:CGCGTTCA+CTAGAACA
GGACTACCAGGGTTTCTAATCCTGTTTGCTCCCCACGCTTTCGTGCCTCAGTGTCAGTGCTGGTCCAGATGGCCGCCTTCGCCACGGATGTTCCTCCCGATCTCTACGCATTTCACTGCTACACCGGGAATTCCGCCATCCTCTACCGCACTCCAGTGATCCAGTTTCCAATGCCATTCCCAGGTTGAGCCCAGGGCTTTCACATCAGACTTAAACCACCACCTACGCACGCTTTACGCCCAGTAATTCC
+
FFFFFFFFFFFFFFFFFF:F:FFFFFFFFFFFFFFFFFFFFFFFF:FFF,FFFFFFFFFFFFFFFFFFFFFFFFFFFFFFFFFFFFFFFFFFF:FFFFFF,FFFFFFFFFFFFFFFFFFFFFFFFFFFFFFFFFFFFFFFFFFFFFFFF:FFFFFFFFFFFFFFFFFFF,:FFF:FFFF:FFFFFF:FFF:FFFFFFF:FFFF:FFFF::FF:F,FFF:FF:FF:FFFFFFF,FFF:FFFF:FF:,,FF:
@A00920:152:HGHKKDRXX:2:2108:2908:33802 2:N:0:CGCGTTCA+CTAGAACA
GGACTACAGGGGTTTCTAATCCTGTTTGCTACCCACGCTTTCGTGTCTCAGCGTCAGTTACGGTCCAGAGAGCCGTCTACACCACCGGTGTTCCTCCTGATATCTACGCATTTCACCGCTACACCAGGAATTCCACGCTCCCCTACTGGACTCTAGTCACGACAGTATCGGGTGGCGTCTCCAGGTTGAGCCTGGAGGTTTCACACCCGACTTATCTAACCACCTACGAGCTCTTTACGCCCAATAAATC
+
[truncated: 44,883,637 more chars]
